# Supplementary material for: Fluid extraction from the left-right organizer uncovers mechanical properties needed for symmetry breaking
Source: eLife. 2023 Jul 21;12:e83861. doi: 10.7554/eLife.83861 (PMC10361723; doi:10.7554/eLife.83861)
Supplement: Figure 2—source data 1. [file elife-83861-fig2-data1.zip]

Archive with 68 entries (68 files):
- Fig2_sourcedata/Defect6ss_embryo1.csv
- Fig2_sourcedata/Defect6ss_embryo2.csv
- Fig2_sourcedata/Defect6ss_embryo3.csv
- Fig2_sourcedata/Defect6ss_embryo4.csv
- Fig2_sourcedata/Defect6ss_embryo5.csv
- Fig2_sourcedata/Defect6ss_embryo6.csv
- Fig2_sourcedata/Defect7ss_embryo1.csv
- Fig2_sourcedata/Defect7ss_embryo2.csv
- Fig2_sourcedata/Defect7ss_embryo3.csv
- Fig2_sourcedata/Defect7ss_embryo4.csv
- Fig2_sourcedata/Defect7ss_embryo5.csv
- Fig2_sourcedata/Defect7ss_embryo6.csv
- Fig2_sourcedata/Defect7ss_embryo7.csv
- Fig2_sourcedata/Defect8ss_embryo1.csv
- Fig2_sourcedata/Defect8ss_embryo2.csv
- Fig2_sourcedata/Defect8ss_embryo3.csv
- Fig2_sourcedata/Defect8ss_embryo4.csv
- Fig2_sourcedata/Defect8ss_embryo5.csv
- Fig2_sourcedata/Defect8ss_embryo6.csv
- Fig2_sourcedata/Defect8ss_embryo7.csv
- Fig2_sourcedata/NoDefects6ss_embryo1.csv
- Fig2_sourcedata/NoDefects6ss_embryo2.csv
- Fig2_sourcedata/NoDefects6ss_embryo3.csv
- Fig2_sourcedata/NoDefects6ss_embryo4.csv
- Fig2_sourcedata/NoDefects6ss_embryo5.csv
- Fig2_sourcedata/NoDefects6ss_embryo6.csv
- Fig2_sourcedata/NoDefects6ss_embryo7.csv
- Fig2_sourcedata/NoDefects6ss_embryo8.csv
- Fig2_sourcedata/NoDefects6ss_embryo9.csv
- Fig2_sourcedata/NoDefects7ss_embryo1.csv
- Fig2_sourcedata/NoDefects7ss_embryo2.csv
- Fig2_sourcedata/NoDefects7ss_embryo3.csv
- Fig2_sourcedata/NoDefects7ss_embryo4.csv
- Fig2_sourcedata/NoDefects7ss_embryo5.csv
- Fig2_sourcedata/NoDefects7ss_embryo6.csv
- Fig2_sourcedata/NoDefects7ss_embryo7.csv
- Fig2_sourcedata/NoDefects7ss_embryo8.csv
- Fig2_sourcedata/NoDefects7ss_embryo9.csv
- Fig2_sourcedata/NoDefects8ss_embryo1.csv
- Fig2_sourcedata/NoDefects8ss_embryo2.csv
- Fig2_sourcedata/NoDefects8ss_embryo3.csv
- Fig2_sourcedata/NoDefects8ss_embryo4.csv
- Fig2_sourcedata/NoDefects8ss_embryo5.csv
- Fig2_sourcedata/NoDefects8ss_embryo6.csv
- Fig2_sourcedata/NoDefects8ss_embryo7.csv
- Fig2_sourcedata/NoDefects8ss_embryo8.csv
- Fig2_sourcedata/NoDefects8ss_embryo9.csv
- Fig2_sourcedata/sham6ss_embryo1.csv
- Fig2_sourcedata/sham6ss_embryo2.csv
- Fig2_sourcedata/sham6ss_embryo3.csv
- Fig2_sourcedata/sham6ss_embryo4.csv
- Fig2_sourcedata/sham6ss_embryo5.csv
- Fig2_sourcedata/sham6ss_embryo6.csv
- Fig2_sourcedata/sham6ss_embryo7.csv
- Fig2_sourcedata/sham7ss_embryo1.csv
- Fig2_sourcedata/sham7ss_embryo2.csv
- Fig2_sourcedata/sham7ss_embryo3.csv
- Fig2_sourcedata/sham7ss_embryo4.csv
- Fig2_sourcedata/sham7ss_embryo5.csv
- Fig2_sourcedata/sham7ss_embryo6.csv
- Fig2_sourcedata/sham7ss_embryo7.csv
- Fig2_sourcedata/sham8ss_embryo1.csv
- Fig2_sourcedata/sham8ss_embryo2.csv
- Fig2_sourcedata/sham8ss_embryo3.csv
- Fig2_sourcedata/sham8ss_embryo4.csv
- Fig2_sourcedata/sham8ss_embryo5.csv
- Fig2_sourcedata/sham8ss_embryo6.csv
- Fig2_sourcedata/sham8ss_embryo7.csv
