# Supplementary material for: Fluid extraction from the left-right organizer uncovers mechanical properties needed for symmetry breaking
Source: eLife. 2023 Jul 21;12:e83861. doi: 10.7554/eLife.83861 (PMC10361723; doi:10.7554/eLife.83861)
Supplement: Figure 2—source data 1. [file elife-83861-fig2-data1.zip › Fig2_sourcedata/Defect6ss_embryo1.csv]

	x	y	id	omega	alpha	speed	realangvel
1	0.747368421052632	-0.205263157894737	1	1.83883515188831	2.35619449019234	4.5367117	0.282435983803389
2	0.784210526315789	-0.168421052631579	1	1.78234795512763	2.21429743558818	4.583	0.237180042009242
3	0.826315789473684	-0.136842105263158	1	1.73491194672578	2.35619449019234	1.9445669	0.106718374556363
4	0.842105263157895	-0.121052631578947	1	1.71356827181451	2.35619449019234	3.8886755	0.203590426821196
5	0.873684210526316	-0.0894736842105263	1	1.67285018645027	2.86329299458468	6.672848	0.422043161821244
6	0.894736842105263	-0.0157894736842105	1	1.58844155408602	3.14159265358979	3.6664	0.23524257747564
7	0.894736842105263	0.0263157894736842	1	1.54139303859089	3.92699081698724	5.1852062	0.253360180352663
8	0.852631578947368	0.068421052631579	1	1.49072100252036	4.24874137138388	6.1485528	0.229601789447374
9	0.789473684210526	0.1	1	1.44480064463088	4.35361831011412	7.8314304	0.292254805903722
10	0.705263157894737	0.131578947368421	1	1.38634968345014	4.24874137138388	7.1733116	0.38077874201292
11	0.631578947368421	0.168421052631579	1	1.31019393504756	4.18431453195833	6.3667036	0.429682363433004
12	0.568421052631579	0.205263157894737	1	1.22425746236095	4.61272032789353	9.21183	0.447330089620699
13	0.463157894736842	0.215789473684211	1	1.13479144443681	5.37343214923538	5.2255366	-0.147931898509682
14	0.415789473684211	0.178947368421053	1	1.16437782413875	5.30039158393226	8.2622324	-0.238239161927866
15	0.336842105263158	0.126315789473684	1	1.21202565652432	5.40712725658139	3.579323	-0.211007083290843
16	0.305263157894737	0.1	1	1.25422707318249	5.38712992260824	2.9344949	-0.203816775119406
17	0.278947368421053	0.0789473684210526	1	1.29499042820637	5.30039158393226	3.3048013	-0.229507352283089
18	0.247368421052632	0.0578947368421053	1	1.34089189866299	5.1760365893855	3.0742764	-0.186018347347596
19	0.215789473684211	0.0421052631578947	1	1.37809556813251	4.71238898038469	0.4583	0.0234740059374761
20	0.210526315789474	0.0421052631578947	1	1.37340076694502	4.71238898038469	1.3749	0.0777139486475818
21	0.194736842105263	0.0421052631578947	1	1.3578579772155	5.81953769817878	4.0990352	-1.06469174789699
22	0.173684210526316	0	1	1.5707963267949	1.10714871779409	1.0247588	-0.142818289193799
23	0.184210526315789	-0.00526315789473684	1	1.59935998463366	0.785398163397448	1.2960724	-0.261702206582357
24	0.194736842105263	-0.0157894736842105	1	1.65170042595013	1.5707963267949	0.9166	0.0206610394272655
25	0.205263157894737	-0.0157894736842105	1	1.64756821806467	4.71238898038469	3.2081	-0.0835244494440568
26	0.168421052631579	-0.0157894736842105	1	1.66427310795349	0	0.9166	-0.307599803826757
27	0.168421052631579	-0.0263157894736842	1	1.72579306871884	2.67794504458899	2.0495176	0.627967268599678
28	0.178947368421053	-0.00526315789473684	1	1.6001996149989	4.51499342053481	2.3368717	0.147016441020026
29	0.152631578947368	0	1	1.5707963267949	4.54724030297006	2.7878389	0.217254476957654
30	0.121052631578947	0.00526315789473684	1	1.52734543140337	3.92699081698724	1.9445669	0.76972332229175
31	0.105263157894737	0.0210526315789474	1	1.37340076694502	2.81984209919315	1.4491446	0.621774972733807
32	0.110526315789474	0.0368421052631579	1	1.24904577239825	4.39063842598805	2.8987475	1.09334472936971
33	0.0789473684210526	0.0473684210526316	1	1.03037682652431	5.6396841983863	2.2915	-0.728141902854113
34	0.0631578947368421	0.0263157894736842	1	1.17600520709514	0	0.4583	-0.365202826515597
35	0.0631578947368421	0.0210526315789474	1	1.24904577239825	5.1760365893855	1.0247588	-0.151468799593875
36	0.0526315789473684	0.0157894736842105	1	1.27933953231703	1.65816458664741	0	0
37	0.773684210526316	0.0789473684210526	2	1.46910747503182	4.48129831318879	8.0037512	0.217187352051633
38	0.684210526315789	0.1	2	1.42567000462149	4.42093218590682	4.784652	0.180967261140433
39	0.631578947368421	0.115789473684211	2	1.38947655239341	3.85021892571746	4.225526	0.338912883456274
40	0.6	0.152631578947368	2	1.32169397570215	5.35589008917797	2.2915	-0.0849925650879464
41	0.578947368421053	0.136842105263158	2	1.33869248871974	4.71238898038469	0.9166	0.0207071132164094
42	0.568421052631579	0.136842105263158	2	1.33455106607646	5.1760365893855	3.0742764	-0.0723214584791913
43	0.536842105263158	0.121052631578947	2	1.3490153577723	5.1760365893855	2.0495176	-0.053438178999264
44	0.515789473684211	0.110526315789474	2	1.35970299357215	1.32581766366803	1.8895709	-0.0873567018340057
45	0.536842105263158	0.105263157894737	2	1.37717433393895	2.35619449019234	0.6480362	0.0375244648029704
46	0.542105263157895	0.110526315789474	2	1.36966944097836	1.76819188664478	2.3368717	-0.000863110642212173
47	0.568421052631579	0.115789473684211	2	1.3698420631068	0	1.3749	-0.134051633243396
48	0.568421052631579	0.1	2	1.39665238975548	4.71238898038469	2.7498	0.0500994044343724
49	0.536842105263158	0.1	2	1.3866325088686	4.60565330773555	0	0
50	-0.642105263157895	0.226315789473684	3	-1.23193252878112	5.77079584686885	8.4134714	0.678016013876359
51	-0.689473684210526	0.142105263157895	3	-1.36753573155639	6.19252541997884	5.0619235	0.41318463329201
52	-0.694736842105263	0.0842105263157895	3	-1.45017265821479	0.244978663126864	5.6687127	0.448129243489341
53	-0.678947368421053	0.0210526315789474	3	-1.53979850691266	0.218668945873942	4.225526	0.351737881354197
54	-0.668421052631579	-0.0263157894736842	3	-1.6101460831835	0	3.6664	0.313285807607533
55	-0.668421052631579	-0.068421052631579	3	-1.67280324470501	5.69518270363202	4.9574311	0.309611239569747
56	-0.7	-0.115789473684211	3	-1.73472549261896	6.11803662976496	5.5756778	0.413958279094975
57	-0.710526315789474	-0.178947368421053	3	-1.81751714843795	6.14128825257542	6.4812786	0.451395476307384
58	-0.721052631578947	-0.252631578947368	3	-1.90779624369943	0.380506377112365	4.935891	0.37113313136012
59	-0.7	-0.305263157894737	3	-1.98202286997145	0.643501108793284	6.8745	0.513465689109884
60	-0.652631578947368	-0.368421052631579	3	-2.08471600779343	0.558599315343562	4.3236022	0.331429048030636
61	-0.626315789473684	-0.410526315789474	3	-2.15100181739956	0.165148677414627	2.7878389	0.19219430160043
62	-0.621052631578947	-0.442105263157895	3	-2.18944067771964	5.81953769817878	3.0742764	0.10438999511549
63	-0.636842105263158	-0.473684210526316	3	-2.21031867674274	5.49778714378214	0.6480362	0.00675322001340239
64	-0.642105263157895	-0.478947368421053	3	-2.21166932074542	0	2.7498	0.154309726515733
65	-0.642105263157895	-0.510526315789474	3	-2.24253126604857	0.244978663126864	1.8895709	0.119078422245742
66	-0.636842105263158	-0.531578947368421	3	-2.26634695049772	0.540419500270584	2.6723473	0.181636356176562
67	-0.621052631578947	-0.557894736842105	3	-2.30267422173303	0.950546840812075	3.9422966	0.267601342296577
68	-0.58421052631579	-0.58421052631579	3	-2.35619449019234	1.5707963267949	2.2915	0.115186991532281
69	-0.557894736842105	-0.58421052631579	3	-2.3792318884988	1.32581766366803	1.8895709	0.11828802868437
70	-0.536842105263158	-0.589473684210526	3	-2.40288949423568	1.10714871779409	2.0495176	0.143169433925048
71	-0.515789473684211	-0.6	3	-2.43152338102069	3.53803393680823	0	0
72	-0.8	0.0789473684210526	4	-1.47243060516253	3.26594764813655	7.3900875	-0.501391385097965
73	-0.810526315789474	0.163157894736842	4	-1.37215232814293	2.80230003913575	8.2622324	-0.574883267823683
74	-0.778947368421053	0.252631578947368	4	-1.2571756745782	2.55359005004223	9.9144039	-0.690965948404785
75	-0.715789473684211	0.347368421052632	4	-1.11898248489724	2.43296638146212	4.225526	-0.299224457348521
76	-0.684210526315789	0.384210526315789	4	-1.05913759342754	1.81577498992176	7.5582836	-0.411960917612899
77	-0.6	0.405263157894737	4	-0.976745409904957	0.86853939528589	7.8043907	0.0762172824032925
78	-0.531578947368421	0.347368421052632	4	-0.991988866385616	6.18351665468842	9.21183	0.793914763783148
79	-0.542105263157895	0.242105263157895	4	-1.15077181914225	5.45780845665885	8.1082436	0.674533862400275
80	-0.610526315789474	0.178947368421053	4	-1.2856785916223	5.37343214923538	10.4510732	0.684788572203825
81	-0.705263157894737	0.105263157894737	4	-1.42263630606307	5.58092837567058	7.8043907	0.499608047769464
82	-0.763157894736842	0.0368421052631579	4	-1.52255791561696	5.5602059537781	10.3905776	0.553286105869477
83	-0.842105263157895	-0.0526315789473684	4	-1.63321513679085	5.88839418747982	5.9579	0.350663611503583
84	-0.868421052631579	-0.115789473684211	4	-1.70334785909157	6.19252541997884	5.0619235	0.318426397601295
85	-0.873684210526316	-0.173684210526316	4	-1.76703313861183	0	2.7498	0.172590297777271
86	-0.873684210526316	-0.205263157894737	4	-1.80155119816728	0	5.9579	0.364079339756385
87	-0.873684210526316	-0.273684210526316	4	-1.87436706611856	0.321750554396642	2.8987475	0.181798150729784
88	-0.863157894736842	-0.305263157894737	4	-1.91072669626452	0	4.583	0.265638248561559
89	-0.863157894736842	-0.357894736842105	4	-1.96385434597683	0.244978663126864	3.7791418	0.227973980999767
90	-0.852631578947368	-0.4	4	-2.00944914217678	0.358770670270572	3.9157152	0.236895569791051
91	-0.836842105263158	-0.442105263157895	4	-2.05682825613499	0	0.9166	0.0489139909863678
92	-0.836842105263158	-0.452631578947368	4	-2.06661105433227	0.876058050598193	3.579323	0.203756136304656
93	-0.805263157894737	-0.478947368421053	4	-2.1073622815932	2.15879893034246	1.6526298	-0.00531417880997642
94	-0.789473684210526	-0.468421052631579	4	-2.1062994458312	2.89661399046293	1.8895709	-0.0854003523137914
95	-0.784210526315789	-0.447368421052632	4	-2.08921937536844	1.78188966001764	0	0
96	0.689473684210526	-0.131578947368421	5	1.75936858620664	2.81984209919315	1.4491446	0.117117909985605
97	0.694736842105263	-0.115789473684211	5	1.73594500420952	4.24874137138388	6.1485528	0.162985725589766
98	0.631578947368421	-0.0842105263157895	5	1.70334785909157	3.46334320798644	1.4491446	0.118696637397142
99	0.626315789473684	-0.068421052631579	5	1.67960853161214	4.61272032789353	4.605915	-0.00418983675832152
100	0.573684210526316	-0.0631578947368421	5	1.68044649896381	5.25280848065527	2.6723473	-0.167963883213886
101	0.547368421052632	-0.0789473684210526	5	1.71403927560658	5.03413953478133	1.4491446	-0.0693365826763692
102	0.531578947368421	-0.0842105263157895	5	1.72790659214186	0	0.4583	-0.0482177356287039
103	0.531578947368421	-0.0894736842105263	5	1.7375501392676	5.09289535749705	2.4679455	-0.143188710219357
104	0.505263157894737	-0.1	5	1.76618788131147	5.49778714378214	1.9445669	-0.184487172272245
105	0.489473684210526	-0.115789473684211	5	1.80308531576592	1.24904577239825	1.4491446	-0.014309903689611
106	0.505263157894737	-0.121052631578947	5	1.80594729650384	3.33898821343967	2.3368717	0.239485249877305
107	0.5	-0.0947368421052632	5	1.75805024652838	3.6052402625906	1.0247588	0.0932849006202696
108	0.494736842105263	-0.0842105263157895	5	1.73939326640433	4.12438637683712	3.3048013	0.165346128119643
109	0.463157894736842	-0.0631578947368421	5	1.7063240407804	3.14159265358979	1.3749	0.168046732523135
110	0.463157894736842	-0.0473684210526316	5	1.67271469427577	2.67794504458899	1.0247588	0.117141324217709
111	0.468421052631579	-0.0368421052631579	5	1.64928642943223	4.60173175921079	4.1499065	0.0181512746328272
112	0.421052631578947	-0.0315789473684211	5	1.64565617450566	4.90978454023457	2.3368717	-0.0910194050682556
113	0.394736842105263	-0.0368421052631579	5	1.66386005551931	0	1.3749	-0.197439017861281
114	0.394736842105263	-0.0526315789473684	5	1.70334785909157	5.8782935208945	3.4904128	-0.496565642763573
115	0.378947368421053	-0.0894736842105263	5	1.80266098764429	5.35589008917797	2.2915	-0.27093390433965
116	0.357894736842105	-0.105263157894737	5	1.85684776851221	5.30039158393226	3.3048013	-0.416411079781538
117	0.326315789473684	-0.126315789473684	5	1.94012998446852	0.540419500270584	2.6723473	-0.251586022307388
118	0.342105263157895	-0.152631578947368	5	1.99044718893	0.0294032882040051	0	0
119	0.352631578947368	-0.510526315789474	6	2.53712095094647	5.88839418747982	5.9579	-0.436519125916028
120	0.326315789473684	-0.573684210526316	6	2.62442477612967	5.78383858549946	5.742499	-0.402703588232898
121	0.294736842105263	-0.631578947368421	6	2.70496549377625	5.94651048779286	9.711377	-0.499761702134069
122	0.257894736842105	-0.736842105263158	6	2.80491783420307	0	7.7911	-0.170763320448963
123	0.257894736842105	-0.826315789473684	6	2.83907049829286	0	4.1247	-0.077462796715797
124	0.257894736842105	-0.873684210526316	6	2.85456305763602	0	1.3749	-0.0241337807284614
125	0.257894736842105	-0.889473684210526	6	2.85938981378171	6.11803662976496	2.7878389	-0.0725040791978904
126	0.252631578947368	-0.921052631578947	6	2.87389062962129	2.35619449019234	1.9445669	0.102756822444392
127	0.268421052631579	-0.905263157894737	6	2.85333926513241	2.0344439357957	2.0495176	0.123239197115006
128	0.289473684210526	-0.894736842105263	6	2.82869142570941	1.76819188664478	2.3368717	0.141236229360056
129	0.315789473684211	-0.889473684210526	6	2.8004441798374	2.97644397617517	2.7878389	0.0847485083163324
130	0.321052631578947	-0.857894736842105	6	2.78349447817413	1.5707963267949	1.3749	0.0802280761676677
131	0.336842105263158	-0.857894736842105	6	2.7674488629406	2.0344439357957	1.0247588	0.0636596354091612
132	0.347368421052632	-0.852631578947368	6	2.75471693585877	1.89254688119154	2.8987475	0.179891042009563
133	0.378947368421053	-0.842105263157895	6	2.71873872745685	2.81984209919315	1.4491446	0.0618878058719519
134	0.384210526315789	-0.826315789473684	6	2.70636116628246	2.89661399046293	1.8895709	0.0762949311035976
135	0.389473684210526	-0.805263157894737	6	2.69110218006174	2.89661399046293	1.8895709	0.0791904709851199
136	0.394736842105263	-0.784210526315789	6	2.67526408586472	3.14159265358979	2.7498	0.0835359664478519
137	0.394736842105263	-0.752631578947368	6	2.65855689257515	2.76108627647743	2.4679455	0.129533128689618
138	0.405263157894737	-0.726315789473684	6	2.63265026683722	2.81984209919315	1.4491446	0.0748848046631512
139	0.410526315789474	-0.710526315789474	6	2.61767330590459	3.65183031753463	0	0
140	-0.305263157894737	0.568421052631579	7	-0.492836396993601	5.49778714378214	3.8886755	0.337617399556212
141	-0.336842105263158	0.536842105263158	7	-0.560359876904843	4.90978454023457	2.3368717	0.194900546718009
142	-0.363157894736842	0.531578947368421	7	-0.599339986248445	4.93105792625863	4.225526	0.339830743649547
143	-0.410526315789474	0.521052631578947	7	-0.667306134978354	4.39063842598805	4.3478921	0.194464787248214
144	-0.457894736842105	0.536842105263158	7	-0.706199092427997	4.71238898038469	2.2915	0.13849130009113
145	-0.484210526315789	0.536842105263158	7	-0.733897352446223	5.49778714378214	3.2406393	0.257504054756126
146	-0.510526315789474	0.510526315789474	7	-0.785398163397448	4.95736764351155	3.7791418	0.249791978609715
147	-0.552631578947368	0.5	7	-0.835356559119391	5.38712992260824	2.9344949	0.221444600176346
148	-0.578947368421053	0.478947368421053	7	-0.87964547915466	4.61272032789353	4.605915	0.185340616129379
149	-0.631578947368421	0.484210526315789	7	-0.916713602380536	4.46741031725783	3.7791418	0.10328420722608
150	-0.673684210526316	0.494736842105263	7	-0.937370443825752	5.49778714378214	2.5926031	0.175034947453037
151	-0.694736842105263	0.473684210526316	7	-0.97237743331636	5.57455903505192	4.225526	0.284672154421279
152	-0.726315789473684	0.436842105263158	7	-1.02931186420062	5.6396841983863	4.583	0.306547164953772
153	-0.757894736842105	0.394736842105263	7	-1.09062129719137	6.01693325802866	5.2255366	0.347751501968885
154	-0.773684210526316	0.336842105263158	7	-1.16017159758515	1.50858164008657	0	0
155	0.831578947368421	0.236842105263158	8	1.29333278799628	4.24874137138388	2.0495176	0.0937614586583316
156	0.810526315789474	0.247368421052632	8	1.27458049626461	2.49809154479651	2.2915	0.0893601929841001
157	0.826315789473684	0.268421052631579	8	1.25670845766779	3.68201215386038	2.6723473	0.17341567228402
158	0.810526315789474	0.294736842105263	8	1.22202532321099	4.71238898038469	2.2915	0.0536748033589912
159	0.784210526315789	0.294736842105263	8	1.21129036253919	4.03764803816114	2.9344949	0.176425777220282
160	0.757894736842105	0.315789473684211	8	1.17600520709514	5.6396841983863	2.2915	-0.083663590568209
161	0.742105263157895	0.294736842105263	8	1.19273792520878	5.38712992260824	2.9344949	-0.0642847589897333
162	0.715789473684211	0.273684210526316	8	1.20559487700672	4.90978454023457	2.3368717	0.0302908156653178
163	0.689473684210526	0.268421052631579	8	1.19953671387366	5.07115965065526	3.9157152	0.00404072968441915
164	0.647368421052632	0.252631578947368	8	1.19872856793678	4.90978454023457	2.3368717	0.034883154958861
165	0.621052631578947	0.247368421052632	8	1.191751936945	4.24874137138388	3.0742764	0.204177836778296
166	0.589473684210526	0.263157894736842	8	1.15091636958934	3.14159265358979	1.8332	0.146900777031644
167	0.589473684210526	0.284210526315789	8	1.12153621418302	5.54147517457354	0	0
168	-0.331578947368421	-0.721052631578947	9	-2.71057440931578	0.610725964389209	5.5944681	0.335196438821832
169	-0.294736842105263	-0.773684210526316	9	-2.77761369708015	0.968508980659932	8.8983528	0.580120558469766
170	-0.210526315789474	-0.831578947368421	9	-2.8936378087741	0.83798122500839	6.1659682	0.351049672063346
171	-0.157894736842105	-0.878947368421053	9	-2.96384774318677	1.19028994968253	4.935891	0.306574109962856
172	-0.105263157894737	-0.9	9	-3.02516256517934	1.37340076694502	4.6737434	0.293454349426736
173	-0.0526315789473684	-0.910526315789474	9	-3.08385343506469	1.32581766366803	1.8895709	0.116350587627978
174	-0.0315789473684211	-0.91578947368421	9	-3.10712355259029	1.5707963267949	1.3749	0.0861471490248933
175	-0.0157894736842105	-0.91578947368421	9	-3.12435298239526	2.69353398212991	0	0
176	0.442105263157895	0.0368421052631579	10	1.48765509490646	0.404891786285083	3.4904128	-0.415706159442206
177	0.457894736842105	0	10	1.5707963267949	5.81953769817878	2.0495176	-0.235120659213731
178	0.447368421052632	-0.0210526315789474	10	1.61782045863764	0	2.7498	-0.350423063620591
179	0.447368421052632	-0.0526315789473684	10	1.68790507136176	0.124354994546761	3.6948146	-0.446075747314265
180	0.452631578947368	-0.0947368421052632	10	1.77712022082461	5.49778714378214	1.9445669	-0.207438113544924
181	0.436842105263158	-0.110526315789474	10	1.8186078435336	1.10714871779409	1.0247588	-0.0272712474602521
182	0.447368421052632	-0.115789473684211	10	1.82406209302565	5.30039158393226	1.6526298	-0.157323361459798
183	0.431578947368421	-0.126315789473684	10	1.85552676531761	4.95736764351155	1.8895709	-0.127188111326371
184	0.410526315789474	-0.131578947368421	10	1.88096438758288	3.92699081698724	1.2960724	0.0814936287775936
185	0.4	-0.121052631578947	10	1.86466566182736	6.15883031263282	3.6948146	-0.490390952180229
186	0.394736842105263	-0.163157894736842	10	1.96274385226341	0.380506377112365	2.4679455	-0.226951831396853
187	0.405263157894737	-0.189473684210526	10	2.00813421854278	0	0.9166	-0.105507155069251
188	0.405263157894737	-0.2	10	2.02923564955663	4.90978454023457	2.3368717	-0.189917153215737
189	0.378947368421053	-0.205263157894737	10	2.06721908019978	5.07115965065526	3.9157152	-0.421668000813944
190	0.336842105263158	-0.221052631578947	10	2.15155268036257	4.71238898038469	2.7498	-0.229932738216885
191	0.305263157894737	-0.221052631578947	10	2.19753922800594	0.543477594713043	0	0
192	0.457894736842105	-0.473684210526316	11	2.37314201999875	2.35619449019234	2.5926031	0.225943035055964
193	0.478947368421053	-0.452631578947368	11	2.32795341298756	2.0344439357957	3.0742764	0.246902157663027
194	0.510526315789474	-0.436842105263158	11	2.27857298145495	1.5707963267949	2.2915	0.123611823830325
195	0.536842105263158	-0.436842105263158	11	2.25385061668889	1.81577498992176	1.8895709	0.123144580553101
196	0.557894736842105	-0.431578947368421	11	2.22922170057827	2.49809154479651	2.2915	0.186542926646878
197	0.573684210526316	-0.410526315789474	11	2.19191311524889	1.5707963267949	3.2081	0.145729758836968
198	0.610526315789474	-0.410526315789474	11	2.1627671634815	1.81577498992176	3.7791418	0.210588270050081
199	0.652631578947368	-0.4	11	2.12064950947148	3.36774508932259	0	0
200	0.378947368421053	0.789473684210526	12	0.44751997515717	1.10714871779409	4.0990352	-0.268721448572062
201	0.421052631578947	0.768421052631579	12	0.501264264871582	0.785398163397448	2.5926031	-0.16459155016901
202	0.442105263157895	0.747368421052632	12	0.534182574905384	1.24904577239825	2.8987475	-0.185774524641212
203	0.473684210526316	0.736842105263158	12	0.571337479833627	5.81953769817878	1.0247588	-0.00731796038028532
204	0.468421052631579	0.726315789473684	12	0.572801071909684	0.982793723247329	1.6526298	-0.109790927868345
205	0.484210526315789	0.715789473684211	12	0.594759257483353	1.5707963267949	1.8332	-0.0995184721940634
206	0.505263157894737	0.715789473684211	12	0.614662951922165	1.40564764938027	2.7878389	-0.161921206490788
207	0.536842105263158	0.710526315789474	12	0.647047193220323	0.785398163397448	3.8886755	-0.249870920161382
208	0.568421052631579	0.678947368421053	12	0.697021377252599	0.588002603547568	1.6526298	-0.103418817254401
209	0.578947368421053	0.663157894736842	12	0.71770514070348	0.321750554396642	2.8987475	-0.166119608472303
210	0.589473684210526	0.631578947368421	12	0.75092906239794	0.302884868374971	0	0
211	0.878947368421053	-0.294736842105263	13	1.89434221139907	2.35619449019234	2.5926031	0.141688839794654
212	0.9	-0.273684210526316	13	1.86600444344014	1.5707963267949	1.3749	0.0240308704840198
213	0.91578947368421	-0.273684210526316	13	1.86119826934334	1.5707963267949	2.2915	0.0384039715087825
214	0.942105263157895	-0.273684210526316	13	1.85351747504158	4.46741031725783	1.8895709	-0.00426759174704916
215	0.921052631578947	-0.268421052631579	13	1.85437099339099	0.463647609000806	2.0495176	-0.0885046688818969
216	0.931578947368421	-0.289473684210526	13	1.87207192716737	2.11121582706548	2.6723473	0.114879706836812
217	0.957894736842105	-0.273684210526316	13	1.84909598580001	0.643501108793284	2.2915	-0.0781741554816406
218	0.973684210526316	-0.294736842105263	13	1.86473081689634	3.26594764813655	3.6948146	0.193760497403104
219	0.968421052631579	-0.252631578947368	13	1.82597871741571	3.72959525713736	3.3048013	0.129752286719116
220	0.947368421052632	-0.221052631578947	13	1.80002826007189	3.40784470274072	5.2255366	0.279246121026167
221	0.931578947368421	-0.163157894736842	13	1.74417903586666	2.94419709373991	4.6737434	0.282990568010675
222	0.942105263157895	-0.110526315789474	13	1.68758092226452	3.6052402625906	3.0742764	0.158813914087048
223	0.926315789473684	-0.0789473684210526	13	1.65581813944711	3.93280470496908	0	0
224	0.0157894736842105	0.821052631578947	14	0.0192283990997072	1.40564764938027	2.7878389	-0.19385497054123
225	0.0473684210526316	0.815789473684211	14	0.0579993932079531	1.76819188664478	2.3368717	-0.157522125718287
226	0.0736842105263158	0.821052631578947	14	0.0895038183516104	1.5707963267949	3.2081	-0.221535795614901
227	0.110526315789474	0.821052631578947	14	0.133810977474591	1.76819188664478	2.3368717	-0.151523212281461
228	0.136842105263158	0.826315789473684	14	0.164115619930883	1.19028994968253	2.4679455	-0.166399699594989
229	0.163157894736842	0.815789473684211	14	0.197395559849881	0	0	0
230	0.163157894736842	-0.2	15	2.45729786192864	1.21202565652432	3.9157152	0.380542890586892
231	0.205263157894737	-0.215789473684211	15	2.38118928381127	0.463647609000806	3.0742764	-0.155629945411282
232	0.221052631578947	-0.247368421052632	15	2.41231527289352	0.643501108793284	4.583	-0.058680200775636
233	0.252631578947368	-0.289473684210526	15	2.42405131304865	0.404891786285083	3.4904128	-0.145912815628479
234	0.268421052631579	-0.326315789473684	15	2.45323387617434	0.141897054604164	3.2406393	-0.212714289709393
235	0.273684210526316	-0.363157894736842	15	2.49577673411622	0.141897054604164	3.2406393	-0.184291499185312
236	0.278947368421053	-0.4	15	2.53263503395329	1.03037682652431	2.6723473	0.121698808314115
237	0.305263157894737	-0.415789473684211	15	2.50829527229046	4.39063842598805	1.4491446	-0.0956897700366
238	0.289473684210526	-0.410526315789474	15	2.52743322629778	5.03413953478133	4.3478921	-0.488382112976415
239	0.242105263157895	-0.426315789473684	15	2.62510964889307	5.1760365893855	1.0247588	-0.119986194124015
240	0.231578947368421	-0.431578947368421	15	2.64910688771787	5.58844703098288	3.579323	-0.376581441110604
241	0.205263157894737	-0.463157894736842	15	2.72442317593999	1.37340076694502	2.3368717	0.209868286562171
242	0.231578947368421	-0.468421052631579	15	2.68244951862756	0.463647609000806	2.0495176	0.000970779523772336
243	0.242105263157895	-0.489473684210526	15	2.6822553627228	0.197395559849881	2.3368717	-0.0607455035048288
244	0.247368421052632	-0.515789473684211	15	2.69440446342377	3.94165252290757	0	0
245	-0.663157894736842	0.368421052631579	16	-1.06369782240256	5.35589008917797	2.2915	0.156095447774502
246	-0.684210526315789	0.352631578947368	16	-1.09491691195746	5.6396841983863	4.583	0.332794797715521
247	-0.715789473684211	0.310526315789474	16	-1.16147587150056	6.11803662976496	5.5756778	0.405312002836391
248	-0.726315789473684	0.247368421052632	16	-1.24253827206784	0.614662951922165	9.5367647	0.472574369290764
249	-0.663157894736842	0.157894736842105	16	-1.337053145926	0.942000040379464	6.2333383	0.223613172917825
250	-0.605263157894737	0.115789473684211	16	-1.38177578050956	0.394791119699761	5.9579	0.491803295422957
251	-0.578947368421053	0.0526315789473684	16	-1.48013643959415	0.718829999621625	4.871729	0.356224256492135
252	-0.542105263157895	0.0105263157894737	16	-1.55138129089258	0.244978663126864	3.7791418	0.393756208028446
253	-0.531578947368421	-0.0315789473684211	16	-1.63013253249827	4.71238898038469	0	0
254	-0.9	-0.0315789473684211	17	-1.60586965732812	6.15883031263282	3.6948146	0.230714879587561
255	-0.905263157894737	-0.0736842105263158	17	-1.65201263324563	0.694738276196703	3.579323	0.189882460315671
256	-0.878947368421053	-0.105263157894737	17	-1.68998912530877	0.718829999621625	4.871729	0.270264339692465
257	-0.842105263157895	-0.147368421052632	17	-1.74404199324726	1.06369782240256	4.7186568	0.209572609455191
258	-0.794736842105263	-0.173684210526316	17	-1.7859565151383	0.927295218001612	2.2915	0.12505409758385
259	-0.773684210526316	-0.189473684210526	17	-1.81096733465507	0.674740942223553	2.9344949	0.195260059583424
260	-0.752631578947368	-0.215789473684211	17	-1.85001934657175	0.718829999621625	4.871729	0.332964548332271
261	-0.715789473684211	-0.257894736842105	17	-1.91661225623821	0.982793723247329	3.3048013	0.206520539264261
262	-0.684210526315789	-0.278947368421053	17	-1.95791636409106	0.862170054667226	4.225526	0.300677986983182
263	-0.647368421052632	-0.310526315789474	17	-2.0180519614877	0.222900232328376	0	0
264	-0.557894736842105	-0.705263157894737	18	-2.47233611707234	0.90975315794421	5.2255366	0.333341287498068
265	-0.510526315789474	-0.742105263157895	18	-2.53900437457195	1.16590454050981	3.4904128	0.219944818371416
266	-0.473684210526316	-0.757894736842105	18	-2.58299333824623	1.24904577239825	2.8987475	0.182538507576373
267	-0.442105263157895	-0.768421052631579	18	-2.61950103976151	1.21202565652432	3.9157152	0.252113932429112
268	-0.4	-0.784210526315789	18	-2.66992382624733	1.40564764938027	2.7878389	0.175208337644617
269	-0.368421052631579	-0.789473684210526	18	-2.70496549377625	1.5707963267949	2.7498	0.166728390473527
270	-0.336842105263158	-0.789473684210526	18	-2.73831117187096	1.44644133224814	3.6948146	0.240722581927471
271	-0.294736842105263	-0.794736842105263	18	-2.78645568825645	1.81577498992176	1.8895709	0.107173943978958
272	-0.273684210526316	-0.789473684210526	18	-2.80789047705224	1.37340076694502	2.3368717	0.159744780570295
273	-0.247368421052632	-0.794736842105263	18	-2.8398394331663	0.785398163397448	1.9445669	0.117267807091901
274	-0.231578947368421	-0.810526315789474	18	-2.86329299458468	1.5707963267949	0.9166	0.0602380492709287
275	-0.221052631578947	-0.810526315789474	18	-2.87534060443887	1.5707963267949	2.7498	0.183048034328954
276	-0.189473684210526	-0.810526315789474	18	-2.91195021130466	1.89254688119154	2.8987475	0.173892612981312
277	-0.157894736842105	-0.8	18	-2.94672873390092	2.49809154479651	2.2915	0.0720794482269849
278	-0.142105263157895	-0.778947368421053	18	-2.96114462354632	3.66695952740511	0	0
279	-0.352631578947368	-0.415789473684211	19	-2.43820193571853	1.03037682652431	2.6723473	0.279992890656668
280	-0.326315789473684	-0.431578947368421	19	-2.49420051384986	0.982793723247329	1.6526298	0.17535003756167
281	-0.310526315789474	-0.442105263157895	19	-2.5292705213622	2.62244653934327	3.6948146	-0.0396367687761323
282	-0.289473684210526	-0.405263157894737	19	-2.52134316760697	2.0344439357957	3.0742764	0.176859361313939
283	-0.257894736842105	-0.389473684210526	19	-2.55671503986976	1.24904577239825	2.8987475	0.349964186579044
284	-0.226315789473684	-0.4	19	-2.62670787718557	5.1760365893855	1.0247588	-0.0699838717445012
285	-0.236842105263158	-0.405263157894737	19	-2.61271110283667	2.15879893034246	1.6526298	0.0919661441817432
286	-0.221052631578947	-0.394736842105263	19	-2.63110433167302	2.35619449019234	2.5926031	0.0953503816127466
287	-0.2	-0.373684210526316	19	-2.65017440799557	1.87096749762501	0	0
288	0.463157894736842	-0.168421052631579	20	1.9195673303788	1.03037682652431	2.6723473	-0.0558876122174956
289	0.489473684210526	-0.184210526315789	20	1.9307448528223	0.694738276196703	3.579323	-0.181454092915589
290	0.515789473684211	-0.215789473684211	20	1.96703567140542	1.21202565652432	3.9157152	0.0139435334079385
291	0.557894736842105	-0.231578947368421	20	1.96424696472383	1.15257199721567	4.5137967	-0.00978882821519811
292	0.605263157894737	-0.252631578947368	20	1.96620473036687	1.460139105621	4.1499065	0.095401375628259
293	0.652631578947368	-0.257894736842105	20	1.94712445524122	1.81577498992176	3.7791418	0.171321706775736
294	0.694736842105263	-0.247368421052632	20	1.91286011388607	3.1375806269235	0	0
295	0.696489473684211	0.189473684210526	21	1.30518316202256	4.29418784692088	6.0183956	0.326245076071777
296	0.633331578947369	0.217542105263158	21	1.23993414680821	4.12432868674835	4.4065545	0.314392795614166
297	0.591226315789474	0.245615789473684	21	1.17705558768537	4.24874137138388	4.0990352	0.291715515704428
298	0.549121052631579	0.266668421052631	21	1.11871248454449	4.03762974391651	3.9125071	0.34264883126045
299	0.514036842105263	0.294736842105263	21	1.0501827182924	4.19330055622694	4.926725	0.43151277971397
300	0.46491052631579	0.322805263157895	21	0.963880162349603	4.90975569102938	3.1159817	0.133574480522968
301	0.429826315789474	0.315789473684211	21	0.937165266245009	5.30044927402103	2.2030481	0.011343402818868
302	0.408773684210526	0.301752631578947	21	0.934896585681235	4.81202793130242	6.14122	0.40179650364247
303	0.338594736842105	0.294736842105263	21	0.854537284952741	4.95732352262034	2.5192751	0.155187236654551
304	0.310526315789474	0.287721052631579	21	0.823499837621831	5.00385265575432	6.379536	0.449789487680618
305	0.240352631578947	0.266668421052631	21	0.733541940085708	2.00054138911298	0	0
306	0.408773684210526	0.343857894736842	22	0.871436975258464	2.8967022166747	2.5192751	0.152096501660368
307	0.415789473684211	0.371931578947368	22	0.84101767492639	3.14159265358979	1.2222861	0.0921763226222616
308	0.415789473684211	0.385963157894737	22	0.822582410401938	2.81991710106805	1.9321928	0.0907948910290557
309	0.422805263157895	0.407015789473684	22	0.804423432196127	1.24912077427315	3.8648439	-0.323098008675803
310	0.46491052631579	0.392984210526316	22	0.869043033931287	2.67764501459501	1.3661923	0.0496121726463594
311	0.471931578947368	0.407015789473684	22	0.859120599402016	2.15885662043124	2.2030481	-0.0240614551325591
312	0.492984210526316	0.421052631578947	22	0.863932890428528	1.5707963267949	1.8332	-0.10289144266342
313	0.514036842105263	0.421052631578947	22	0.884511178961211	2.89665811135414	2.5192751	0.125527185968232
314	0.521052631578947	0.449121052631579	22	0.859405741767565	1.5707963267949	3.0554861	-0.160268315637994
315	0.556142105263158	0.449121052631579	22	0.891459404895164	2.67809503708823	1.3661923	0.044659718148034
316	0.563157894736842	0.463157894736842	22	0.882527461265557	3.38652719582545	2.5192751	0.176142906833542
317	0.556142105263158	0.491226315789474	22	0.847298879898848	2.55370544353351	2.2030481	0.0423342637696117
318	0.570173684210526	0.512278947368421	22	0.838832027144926	2.03459390580058	1.3661923	-0.0266014071556886
319	0.58421052631579	0.5193	22	0.844152308576064	5.0091490978177	0	0
320	-0.26491052631579	0.259647368421053	23	-0.79543133865186	4.71238898038469	5.4996	0.529318572546751
321	-0.328068421052632	0.259647368421053	23	-0.901295053161211	4.71238898038469	5.4996	0.417861264938275
322	-0.391226315789474	0.259647368421053	23	-0.984867306148866	4.93100498445937	5.6338819	0.451863720345045
323	-0.454384210526316	0.245615789473684	23	-1.07524005021787	5.03415453470633	9.6618806	0.678771769194553
324	-0.559647368421053	0.210526315789474	23	-1.21099440405679	5.21172614809204	7.6568181	0.506291001194648
