# Supplementary material for: Fluid extraction from the left-right organizer uncovers mechanical properties needed for symmetry breaking
Source: eLife. 2023 Jul 21;12:e83861. doi: 10.7554/eLife.83861 (PMC10361723; doi:10.7554/eLife.83861)
Supplement: Figure 2—source data 1. [file elife-83861-fig2-data1.zip › Fig2_sourcedata/Defect6ss_embryo2.csv]

	x	y	id	omega	alpha	speed	realangvel
1	0.625615763546798	-0.704433497536946	1	2.41538452912047	5.43121898000631	4.871729	-0.27772731530451
2	0.586206896551724	-0.738916256157635	1	2.47092999218137	5.96143475278294	2.8987475	-0.135807763075708
3	0.576354679802956	-0.768472906403941	1	2.49809154479651	5.49778714378214	3.8886755	-0.213936627411453
4	0.54679802955665	-0.798029556650246	1	2.5408788702788	5.1760365893855	2.0495176	-0.11312934520062
5	0.527093596059113	-0.807881773399015	1	2.56350473931892	5.25280848065527	2.6723473	-0.148903799388092
6	0.502463054187192	-0.822660098522167	1	2.59328549919654	5.30039158393226	1.6526298	-0.0919757415722344
7	0.487684729064039	-0.832512315270936	1	2.61168064751099	5.03413953478133	1.4491446	-0.0792422009458882
8	0.472906403940887	-0.83743842364532	1	2.62752908770017	5.30039158393226	1.6526298	-0.0919514853682912
9	0.458128078817734	-0.847290640394089	1	2.64591938477382	4.90978454023457	2.3368717	-0.125566637560723
10	0.433497536945813	-0.852216748768473	1	2.67103271228597	4.71238898038469	1.8332	-0.0926985762970078
11	0.413793103448276	-0.852216748768473	1	2.68957242754537	5.03413953478133	2.8987475	-0.163680067246212
12	0.38423645320197	-0.862068965517241	1	2.72230844099461	4.71238898038469	1.3749	-0.0719621315504826
13	0.369458128078818	-0.862068965517241	1	2.73670086730471	4.71238898038469	2.2915	-0.121927045863592
14	0.344827586206897	-0.862068965517241	1	2.76108627647743	5.35589008917797	2.2915	-0.127174134187378
15	0.32512315270936	-0.876847290640394	1	2.7865211033149	5.1760365893855	2.0495176	-0.116772742360203
16	0.305418719211823	-0.886699507389163	1	2.80987565178694	4.95736764351155	1.8895709	-0.108065876707997
17	0.285714285714286	-0.891625615763547	1	2.83148882712854	4.71238898038469	0.9166	-0.0502635182488431
18	0.275862068965517	-0.891625615763547	1	2.84154153077831	4.33188260327232	2.4679455	-0.112447355262284
19	0.251231527093596	-0.881773399014778	1	2.86403100183077	2.76108627647743	2.4679455	0.0905393067343319
20	0.261083743842365	-0.857142857142857	1	2.8459231404839	4.43408932137958	3.336424	-0.171717662416939
21	0.226600985221675	-0.847290640394089	1	2.88026667296729	3.54648443987488	3.4904128	-0.0319516040667844
22	0.211822660098522	-0.812807881773399	1	2.88665699378065	3.30923509142101	0	0
23	-0.00492610837438424	0.467980295566502	2	-0.0105259270317254	1.75064982658737	10.2480463	-1.09774434918995
24	0.103448275862069	0.487684729064039	2	0.209022942806265	1.96558744649466	5.9579	-0.491179362624388
25	0.16256157635468	0.512315270935961	2	0.307258815331142	1.89254688119154	4.3478921	-0.333928080923961
26	0.206896551724138	0.527093596059113	2	0.374044431515934	2.00320410236543	6.5619394	-0.394637132487083
27	0.270935960591133	0.556650246305419	2	0.452971858013351	1.89254688119154	7.2461813	-0.412238419616374
28	0.344827586206897	0.58128078817734	2	0.535419541936626	2.00320410236543	6.5619394	-0.272208977649216
29	0.408866995073892	0.610837438423645	2	0.589861337466469	1.41814699839963	6.0280199	-0.38415744393901
30	0.472906403940887	0.600985221674877	2	0.666692826254271	0.540419500270584	2.6723473	-0.177820526273679
31	0.487684729064039	0.576354679802956	2	0.702256931509007	2.24553726901845	2.9344949	-0.0386447954373842
32	0.512315270935961	0.596059113300493	2	0.709985890596484	2.67794504458899	5.123794	0.0799946452965822
33	0.536945812807882	0.645320197044335	2	0.693986961537167	3.78509376238308	4.583	0.281330675937724
34	0.507389162561576	0.684729064039409	2	0.637720826349623	4.56349903277519	9.2686592	0.543855523119019
35	0.408866995073892	0.699507389162562	2	0.528949721725819	4.2999785387873	8.0037512	0.531874456577334
36	0.330049261083744	0.733990147783251	2	0.422574830410352	4.45178658863735	7.1146492	0.47476750987351
37	0.25615763546798	0.753694581280788	2	0.32762132843565	5.51694188890835	0	0
38	-0.374384236453202	0.0985221674876847	3	-1.31347261182381	4.85428603498885	3.2406393	0.161427142392419
39	-0.408866995073892	0.0935960591133005	3	-1.34575804030229	5.66293582119676	3.9422966	0.447552862535521
40	-0.433497536945813	0.0591133004926108	3	-1.4352686128094	5.09289535749705	2.4679455	0.142061953166346
41	-0.458128078817734	0.0492610837438424	3	-1.46368100344266	4.71238898038469	2.2915	0.0271323579457738
42	-0.482758620689655	0.0492610837438424	3	-1.46910747503182	5.6396841983863	2.2915	0.211763230298527
43	-0.497536945812808	0.0295566502463054	3	-1.51146012109153	5.6396841983863	2.2915	0.200539033018321
44	-0.512315270935961	0.00985221674876847	3	-1.55156792769519	5.49778714378214	1.2960724	0.0961419954985354
45	-0.522167487684729	0	3	-1.5707963267949	5.81953769817878	2.0495176	0.18510057936965
46	-0.532019704433498	-0.0197044334975369	3	-1.60781644266883	5.49778714378214	1.2960724	0.0873567018340049
47	-0.541871921182266	-0.0295566502463054	3	-1.62528778303563	5.09289535749705	2.4679455	0.0748093487729551
48	-0.566502463054187	-0.0394088669950739	3	-1.64024965279022	6.07916732758704	0	0
49	-0.625615763546798	-0.32512315270936	4	-2.05006766441618	0.404891786285083	3.4904128	0.264025452202086
50	-0.610837438423645	-0.359605911330049	4	-2.1028727548566	0.726642340681726	5.5188486	0.416315568718459
51	-0.571428571428571	-0.403940886699507	4	-2.18613586860029	0.785398163397448	3.8886755	0.297007002090803
52	-0.541871921182266	-0.433497536945813	4	-2.24553726901845	0.694738276196703	3.579323	0.277185174372567
53	-0.517241379310345	-0.463054187192118	4	-2.30097430389296	0.628796286415433	6.2333383	0.474017301182394
54	-0.477832512315271	-0.517241379310345	4	-2.39577776412944	0.110657221173896	4.1499065	0.229610098705537
55	-0.472906403940887	-0.561576354679803	4	-2.44169978387055	0.661043168850687	5.2255366	0.367589430390285
56	-0.438423645320197	-0.605911330049261	4	-2.51521766994861	2.68095708367294	0	0
57	0.211822660098522	0.704433497536946	5	0.292098231208369	2.40877755180329	6.1659682	-0.177615486136403
58	0.25615763546798	0.753694581280788	5	0.32762132843565	3.88997070111331	8.7558215	0.491000543853034
59	0.192118226600985	0.822660098522167	5	0.229421219665043	4.65363315766897	15.6092397	0.999220243298998
60	0.0246305418719212	0.832512315270936	5	0.0295771710052434	5.05703629600272	18.9905771	1.22756007847345
61	-0.167487684729064	0.763546798029557	5	-0.215934844689447	4.49372003451075	8.4505937	0.500723464986821
62	-0.25615763546798	0.783251231527094	5	-0.316079537686811	4.10166301599548	5.5944681	0.206850646945774
63	-0.305418719211823	0.817733990147783	5	-0.357449667075966	0.852561565198211	0	0
64	0.866995073891626	-0.206896551724138	6	1.80505154038915	0.0831412318884412	5.5188486	-0.30929966140357
65	0.87192118226601	-0.266009852216749	6	1.86691147266986	6.22076649718363	7.3470073	-0.412152247182642
66	0.866995073891626	-0.344827586206897	6	1.94934192210639	5.91229401836692	8.8511479	-0.507662299467895
67	0.832512315270936	-0.433497536945813	6	2.05087438199997	5.49778714378214	9.0738817	-0.509727731732905
68	0.763546798029557	-0.502463054187192	6	2.15281992834655	4.87753765779932	5.5756778	-0.233863424318899
69	0.704433497536946	-0.512315270935961	6	2.19959261321033	5.742765806909	2.6723473	-0.163705988841003
70	0.689655172413793	-0.536945812807882	6	2.23233381097853	0.358770670270572	0	0
71	0.733990147783251	-0.655172413793103	7	2.29951766656031	2.67794504458899	3.0742764	0.163451197333733
72	0.748768472906404	-0.625615763546798	7	2.26682742709356	2.52134316760697	3.9422966	0.217104658570877
73	0.773399014778325	-0.591133004926108	7	2.22340649537939	2.15879893034246	1.6526298	0.0857858788024402
74	0.788177339901478	-0.58128078817734	7	2.2062493196189	2.76108627647743	4.935891	0.265500233400102
75	0.807881773399015	-0.532019704433498	7	2.15314927293888	2.63449414919746	4.7186568	0.262204700325892
76	0.832512315270936	-0.487684729064039	7	2.1007083328737	3.868004207292	0	0
77	-0.344827586206897	0.83743842364532	8	-0.390607043697687	0.785398163397448	5.8332424	-0.142186691254365
78	-0.300492610837438	0.793103448275862	8	-0.362169705446814	0.661043168850687	5.2255366	-0.104069100964835
79	-0.266009852216749	0.748768472906404	8	-0.341355885253847	0.851966327173272	4.871729	-0.170786590726546
80	-0.226600985221675	0.714285714285714	8	-0.307198567108538	0.110657221173896	4.1499065	0.0617224267755723
81	-0.221674876847291	0.669950738916256	8	-0.319543052463652	6.18351665468842	4.605915	0.152509178907468
82	-0.226600985221675	0.620689655172414	8	-0.350044888245146	5.92441463690901	3.9157152	0.217710690586025
83	-0.241379310344828	0.58128078817734	8	-0.393587026362351	5.96143475278294	5.7970367	0.350302913192276
84	-0.261083743842365	0.522167487684729	8	-0.463647609000806	5.6396841983863	4.583	0.391355702606391
85	-0.29064039408867	0.482758620689655	8	-0.541918749522084	5.35589008917797	4.583	0.437617658177651
86	-0.330049261083744	0.45320197044335	8	-0.629442281157614	5.13901647351157	5.5376389	0.507322129995513
87	-0.38423645320197	0.428571428571429	8	-0.730906707156717	4.95736764351155	3.7791418	0.301696713973099
88	-0.423645320197044	0.41871921182266	8	-0.791246049951337	5.03413953478133	4.3478921	0.33733400774691
89	-0.467980295566502	0.403940886699507	8	-0.858712851500719	4.85428603498885	3.2406393	0.204698199290845
90	-0.502463054187192	0.399014778325123	8	-0.899652491358888	1.78446531433488	0	0
91	0.0197044334975369	0.512315270935961	9	0.038442590021188	1.30454427764397	5.2255366	-0.54497287053375
92	0.0738916256157636	0.497536945812808	9	0.147437164127938	1.73594500420952	2.7878389	-0.278040265627636
93	0.103448275862069	0.502463054187192	9	0.203045217253465	1.81577498992176	3.7791418	-0.344466022005154
94	0.142857142857143	0.512315270935961	9	0.271938421654496	2.35619449019234	2.5926031	-0.123036937076022
95	0.16256157635468	0.532019704433498	9	0.2965458090697	1.5707963267949	1.8332	-0.167574016698668
96	0.182266009852217	0.532019704433498	9	0.330060612409434	0.643501108793284	2.2915	-0.185566107043925
97	0.197044334975369	0.512315270935961	9	0.367173833818219	1.40564764938027	2.7878389	-0.26425336917216
98	0.226600985221675	0.507389162561576	9	0.420024507652651	2.21429743558818	4.583	-0.199733236620225
99	0.266009852216749	0.536945812807882	9	0.459971154976696	1.92956699706547	3.9157152	-0.228049499487544
100	0.305418719211823	0.551724137931034	9	0.505581054874205	2.49809154479651	2.2915	-0.0258486711407235
101	0.320197044334975	0.571428571428571	9	0.51075078910235	1.66145621399564	5.0619235	-0.326619753643232
102	0.374384236453202	0.576354679802956	9	0.576074739830996	1.5707963267949	3.6664	-0.232980244630355
103	0.413793103448276	0.576354679802956	9	0.622670788757067	5.3127923011164	0	0
104	-0.586206896551724	-0.108374384236453	10	-1.7536062111745	1.10714871779409	4.0990352	0.236381314063154
105	-0.54679802955665	-0.12807881773399	10	-1.80088247398713	0	2.2915	0.211270533980876
106	-0.54679802955665	-0.152709359605911	10	-1.84313658078331	5.90267893006722	2.4679455	0.180388785570436
107	-0.556650246305419	-0.177339901477833	10	-1.87921433789739	0	1.8332	0.159000502710933
108	-0.556650246305419	-0.197044334975369	10	-1.91101443843958	5.09289535749705	4.935891	0.0166038089460496
109	-0.605911330049261	-0.216748768472906	10	-1.91433520022879	5.23153509463121	3.6948146	0.0508213632361443
110	-0.640394088669951	-0.236453201970443	10	-1.92449947287602	1.7611248664868	0	0
111	0.433497536945813	-0.0295566502463054	11	1.6388727850529	2.55359005004223	4.9574311	0.49990261371511
112	0.463054187192118	0.0147783251231527	11	1.53889226230987	2.24553726901845	5.8689898	0.3673668735196
113	0.512315270935961	0.0541871921182266	11	1.46541888760595	1.78188966001764	6.5619394	0.0635729461507575
114	0.58128078817734	0.0689655172413793	11	1.4527042983758	1.89254688119154	5.7970367	0.0974735402562795
115	0.640394088669951	0.0886699507389163	11	1.43320959032455	5.32510565216413	0	0
116	-0.354679802955665	-0.610837438423645	12	-2.61552623459303	1.86225312127276	4.784652	0.262753546362089
117	-0.305418719211823	-0.596059113300493	12	-2.66807694386545	2.0344439357957	5.123794	0.260482514182705
118	-0.25615763546798	-0.571428571428571	12	-2.72017344670199	2.2655346029916	3.579323	0.142743497115787
119	-0.226600985221675	-0.54679802955665	12	-2.74872214612515	2.89661399046293	1.8895709	-0.0261702636336247
120	-0.221674876847291	-0.527093596059113	12	-2.74348809339842	3.92699081698724	2.5926031	-0.229688589761148
121	-0.241379310344828	-0.507389162561576	12	-2.69755037544619	4.43408932137958	3.336424	-0.311075917769261
122	-0.275862068965517	-0.497536945812808	12	-2.63533519189234	4.19324286613817	3.6948146	-0.348776543732492
123	-0.310344827586207	-0.477832512315271	12	-2.56557988314584	2.62853474418075	0	0
124	0.280788177339901	0.571428571428571	13	0.456727304250566	2.35619449019234	4.5367117	-0.115239692969383
125	0.315270935960591	0.605911330049261	13	0.479775242844442	2.97644397617517	2.7878389	0.0651583425154334
126	0.320197044334975	0.635467980295567	13	0.466743574341356	3.14159265358979	2.2915	0.0755369983555521
127	0.320197044334975	0.660098522167488	13	0.451636174670245	3.70019196893336	4.3236022	0.259275382137242
128	0.295566502463054	0.699507389162562	13	0.399781098242797	3.28348970819396	3.2406393	0.1137547639129
129	0.29064039408867	0.733990147783251	13	0.377030145460217	3.78509376238308	2.2915	0.130808047782679
130	0.275862068965517	0.753694581280788	13	0.350868535903681	3.68201215386038	5.3446946	0.266160224054371
131	0.246305418719212	0.802955665024631	13	0.297636491092807	4.28576148725781	5.5376389	0.347669314064319
132	0.192118226600985	0.827586206896552	13	0.228102628279943	0.0867383386759851	0	0
133	0.221674876847291	0.487684729064039	14	0.426627493126876	1.81577498992176	5.6687127	-0.414823858410248
134	0.280788177339901	0.502463054187192	14	0.509592264808926	1.69515132134166	3.6948146	-0.266793165812904
135	0.320197044334975	0.507389162561576	14	0.562950897971507	1.76819188664478	2.3368717	-0.14738227730186
136	0.344827586206897	0.512315270935961	14	0.592427353431879	1.69515132134166	3.6948146	-0.232433157860042
137	0.38423645320197	0.517241379310345	14	0.638913985003887	1.35212738092095	4.225526	-0.312359332930333
138	0.428571428571429	0.507389162561576	14	0.701385851589954	1.42889927219073	3.2406393	-0.216093144698146
139	0.463054187192118	0.502463054187192	14	0.744604480529583	1.19028994968253	2.4679455	-0.178842997685265
140	0.487684729064039	0.492610837438424	14	0.780373080066636	1.16590454050981	3.4904128	-0.246655223907942
