# Supplementary material for: Fluid extraction from the left-right organizer uncovers mechanical properties needed for symmetry breaking
Source: eLife. 2023 Jul 21;12:e83861. doi: 10.7554/eLife.83861 (PMC10361723; doi:10.7554/eLife.83861)
Supplement: Figure 2—source data 1. [file elife-83861-fig2-data1.zip › Fig2_sourcedata/Defect6ss_embryo3.csv]

	x	y	id	omega	alpha	speed	realangvel
1	-0.380228136882129	0.505703422053232	1	-0.644703031291434	5.02600963260139	17.8264951	1.01315658328409
2	-0.520912547528517	0.460076045627376	1	-0.847334347948252	5.62748968093805	7.5165783	0.449144853884496
3	-0.55893536121673	0.4106463878327	1	-0.937163318725151	1.17600520709514	5.9579	-0.090564540052549
4	-0.513307984790874	0.391634980988593	1	-0.919050410714642	2.85013585911193	4.784652	-0.281280682015739
5	-0.501901140684411	0.429657794676806	1	-0.862794274311494	5.90267893006722	7.4038365	0.452499061681644
6	-0.524714828897338	0.372623574144487	1	-0.953294086647823	6.20641341590981	5.9753154	0.343309431468206
7	-0.52851711026616	0.32319391634981	1	-1.02195597294146	0	10.0826	0.616487294998738
8	-0.52851711026616	0.239543726235741	1	-1.14525343194121	0.404891786285083	6.9808256	0.362762535133874
9	-0.505703422053232	0.186311787072243	1	-1.21780593896799	0.785398163397448	5.1852062	0.180237443484796
10	-0.475285171102662	0.155893536121673	1	-1.25385342766495	2.12939564213846	4.3236022	-0.288275636181785
11	-0.444866920152091	0.174904942965779	1	-1.19619830042859	0.982793723247329	3.3048013	0.06434392423188
12	-0.422053231939163	0.159695817490494	1	-1.20906708527496	1.06369782240256	9.4368553	0.151663420278063
13	-0.35361216730038	0.121673003802281	1	-1.23939976933058	0.904827089415787	8.1595732	0.357910938092407
14	-0.300380228136882	0.0798479087452472	1	-1.31098195694906	0.785398163397448	9.0738817	0.762677570987176
15	-0.247148288973384	0.026615969581749	1	-1.46351747114649	1.19780860499484	11.3190934	0.774309794626931
16	-0.159695817490494	-0.00760456273764259	1	-1.61837943007188	2.57486343606629	5.9753154	-1.49636537517585
17	-0.133079847908745	0.0342205323193916	1	-1.31910635503671	3.35268598681254	6.5619394	-1.46295256593897
18	-0.144486692015209	0.0874524714828897	1	-1.02651584184892	3.752318617979	5.5944681	-0.442341750281015
19	-0.171102661596958	0.125475285171103	1	-0.938047491792714	3.77038894000523	6.2333383	-0.300653536378093
20	-0.201520912547529	0.167300380228137	1	-0.877916784517095	3.25224987476369	4.1499065	-0.415865494060785
21	-0.20532319391635	0.201520912547529	1	-0.794743685704938	3.99355898076307	9.743458	0.0627439440764421
22	-0.26615969581749	0.254752851711027	1	-0.807292474520227	3.62247993378513	11.8892186	-0.341862212368906
23	-0.311787072243346	0.342205323193916	1	-0.738920032046445	5.67943597378215	16.1449924	1.46449897459653
24	-0.387832699619772	0.231939163498099	1	-1.03181982696575	0.974597185497416	15.5079554	0.113729146086992
25	-0.281368821292776	0.159695817490494	1	-1.05456565618315	2.1375255443184	11.9510891	-1.53093804329815
26	-0.197718631178707	0.212927756653992	1	-0.748378047523518	3.49303744759334	14.6440599	-0.580667494566411
27	-0.239543726235741	0.326996197718631	1	-0.632244548610236	4.41694814324097	11.0184486	0.570336930753819
28	-0.326996197718631	0.35361216730038	1	-0.746311934761	6.01922158355388	17.5657224	1.48204971803769
29	-0.365019011406844	0.212927756653992	1	-1.04272187836854	1.02094314411831	16.6633297	0.0529335372612549
30	-0.247148288973384	0.140684410646388	1	-1.05330858582079	1.92956699706547	11.7471456	-1.6265926853007
31	-0.155893536121673	0.174904942965779	1	-0.727990048760649	3.77914145172849	15.3993383	-0.159529391782112
32	-0.231939163498099	0.277566539923954	1	-0.696084170404226	5.96143475278294	8.6957842	0.936796351435307
33	-0.254752851711027	0.209125475285171	1	-0.883443440691288	0.336674819386727	9.711377	0.796392188386248
34	-0.228136882129278	0.133079847908745	1	-1.04272187836854	1.06795311586704	10.4606975	-0.0617252592211237
35	-0.152091254752852	0.091254752851711	1	-1.03037682652431	2.39964538558388	7.4606657	-1.76128759387634
36	-0.110266159695817	0.136882129277567	1	-0.678119307749045	4.68966561954305	0	0
37	-0.779467680608365	0.152091254752852	2	-1.37809556813251	0	5.9579	0.308735898118493
38	-0.779467680608365	0.102661596958175	2	-1.43984274775621	6.20641341590981	5.9753154	0.315483780911914
39	-0.783269961977186	0.0532319391634981	2	-1.50293950393859	0.856705628182739	9.0967967	0.313106342999483
40	-0.726235741444867	0.00380228136882129	2	-1.56556077253849	0.90975315794421	10.4510732	0.401195503867424
41	-0.657794676806084	-0.0494296577946768	2	-1.64579987331197	0.358770670270572	3.9157152	0.239516115594607
42	-0.64638783269962	-0.0798479087452472	2	-1.6937030964309	1.29249666778979	6.672848	0.179992462725971
43	-0.593155893536122	-0.0950570342205323	2	-1.72970158897609	1.22202532321099	5.3644015	0.192451488343437
44	-0.551330798479088	-0.110266159695817	2	-1.76819188664478	0.785398163397448	6.4812786	0.419183210342073
45	-0.513307984790874	-0.14828897338403	2	-1.85202852871319	0.602287346134964	8.8983528	0.681218124033531
46	-0.47148288973384	-0.209125475285171	2	-1.9882721535199	0.446105548943404	11.6843585	0.933434930391348
47	-0.429657794676806	-0.296577946768061	2	-2.17495913959817	0.489957326253728	7.7911	0.60351665406035
48	-0.399239543726236	-0.35361216730038	2	-2.29566247041024	0.463647609000806	7.1733116	0.522031425868725
49	-0.372623574144487	-0.406844106463878	2	-2.40006875558398	0	9.6243	0.440487784125245
50	-0.372623574144487	-0.486692015209125	2	-2.48816631240903	0.588002603547568	11.5670337	0.70040733573995
51	-0.319391634980989	-0.566539923954373	2	-2.62824777955702	1.03037682652431	8.0170419	0.507993317450692
52	-0.262357414448669	-0.600760456273764	2	-2.72984644304716	0.785398163397448	3.8886755	0.224905201857322
53	-0.239543726235741	-0.623574144486692	2	-2.77482748341862	0.896055384571344	2.9344949	0.171694323935356
54	-0.220532319391635	-0.638783269961977	2	-2.8091663482057	2.42276265396817	4.871729	0.119288308127898
55	-0.193916349809886	-0.608365019011407	2	-2.83302400983128	2.86329299458468	3.336424	-0.00685718091904874
56	-0.186311787072243	-0.581749049429658	2	-2.83165257364747	3.14159265358979	1.8332	-0.0388911912161083
57	-0.186311787072243	-0.566539923954373	2	-2.82387433540424	3.54648443987488	3.4904128	-0.166562842784357
58	-0.197718631178707	-0.539923954372624	2	-2.79056176684737	3.14159265358979	1.8332	-0.0466354189118645
59	-0.197718631178707	-0.524714828897338	2	-2.781234683065	5.03413953478133	2.8987475	-0.162013475562639
60	-0.220532319391635	-0.532319391634981	2	-2.74883198795247	4.77480779038065	7.3470073	-0.452736656023061
61	-0.281368821292776	-0.536121673003802	2	-2.65828465674786	4.64997017038873	7.3470073	-0.440147414958467
62	-0.342205323193916	-0.532319391634981	2	-2.57025517375617	5.09289535749705	4.935891	-0.178250921063903
63	-0.380228136882129	-0.547528517110266	2	-2.53460498954339	6.20641341590981	5.9753154	0.176641651727776
64	-0.384030418250951	-0.596958174904943	2	-2.56993331988894	1.07144960511477	5.742499	0.335845327194209
65	-0.342205323193916	-0.619771863117871	2	-2.63710238532778	2.00320410236543	13.1238788	0.518008315772835
66	-0.243346007604563	-0.574144486692015	2	-2.74070404848235	2.92753197002597	10.7870071	-0.155118151824523
67	-0.224334600760456	-0.486692015209125	2	-2.70968041811745	4.90978454023457	11.6843585	-0.6570201300981
68	-0.319391634980989	-0.505703422053232	2	-2.57827639209783	0.785398163397448	7.7778093	0.512155382018471
69	-0.273764258555133	-0.551330798479088	2	-2.68070746850152	1.9195673303788	10.7283447	0.554712679388176
70	-0.190114068441065	-0.520912547528517	2	-2.79165000437915	2.35619449019234	5.8332424	0.199781289818777
71	-0.155893536121673	-0.486692015209125	2	-2.83160626234291	1.90459449104572	0	0
72	0.787072243346008	-0.159695817490494	3	1.77097739476079	0.197395559849881	18.6949736	-0.820923304544605
73	0.817490494296578	-0.311787072243346	3	1.93516205566971	5.30039158393226	9.9144039	-0.404206738568864
74	0.749049429657795	-0.357414448669202	3	2.01600340338348	3.14159265358979	13.749	0.655449808547166
75	0.749049429657795	-0.243346007604563	3	1.88491344167405	2.41495031290807	11.0372389	0.507106094628722
76	0.809885931558935	-0.174904942965779	3	1.7834922227483	3.10589354091047	12.8406494	0.643906345071068
77	0.813688212927757	-0.0684410646387833	3	1.65471095373409	3.6052402625906	8.1985287	0.371030970525412
78	0.783269961977186	-0.00760456273764259	3	1.58050475962901	3.35268598681254	6.5619394	0.343765112534321
79	0.771863117870722	0.0456273764258555	3	1.51175173712214	3.77434148859198	8.5248383	0.403321423082041
80	0.730038022813688	0.102661596958175	3	1.43108745250573	2.86329299458468	3.336424	0.16893427336809
81	0.737642585551331	0.129277566539924	3	1.39730059783211	2.97644397617517	2.7878389	0.144129497077611
82	0.741444866920152	0.152091254752852	3	1.36847469841659	1.81577498992176	1.8895709	0.00432686256189738
83	0.756653992395437	0.155893536121673	3	1.36760932590421	3.29424198198506	6.0280199	0.321765770156478
84	0.749049429657795	0.20532319391635	3	1.30325617187292	4.01765070418799	3.579323	0.160310615175778
85	0.726235741444867	0.224334600760456	3	1.27119404883776	3.78509376238308	4.583	0.239330388222643
86	0.703422053231939	0.254752851711027	3	1.22332797119323	3.54648443987488	3.4904128	0.193545191102664
87	0.692015209125475	0.281368821292776	3	1.1846189329727	5.15447658829333	0	0
88	-0.448669201520913	-0.258555133079848	4	-2.0935854121753	0.291456794477867	4.784652	0.365986902315161
89	-0.437262357414449	-0.296577946768061	4	-2.16678279263833	0.628796286415433	12.4671349	0.972183904424131
90	-0.376425855513308	-0.380228136882129	4	-2.36121957352316	1.07144960511477	11.484998	0.890428669658356
91	-0.29277566539924	-0.425855513307985	4	-2.53930530745483	1.32581766366803	5.6687127	0.439180165379685
92	-0.247148288973384	-0.437262357414449	4	-2.62714134053077	1.5707963267949	6.8745	0.521619862587683
93	-0.190114068441065	-0.437262357414449	4	-2.7314653130483	1.46591938806466	8.7558215	0.755607706852315
94	-0.11787072243346	-0.444866920152091	4	-2.88258685441876	0.718829999621625	4.871729	0.346571235743238
95	-0.091254752851711	-0.475285171102662	4	-2.95190110156741	0	5.9579	0.0875036874972057
96	-0.091254752851711	-0.524714828897338	4	-2.96940183906685	6.19252541997884	5.0619235	0.0297699912797666
97	-0.0950570342205323	-0.566539923954373	4	-2.97535583732281	0.825376850520738	8.1082436	0.459201087210834
98	-0.0456273764258555	-0.612167300380228	4	-3.06719605476497	1.24904577239825	11.5940734	0.72641771094152
99	0.0456273764258555	-0.642585551330799	4	3.07070571022631	1.5707963267949	10.0826	0.638231362116732
100	0.129277566539924	-0.642585551330799	4	2.94305943780296	1.52537304737332	10.0931409	0.598418922059745
101	0.212927756653992	-0.64638783269962	4	2.82337565339101	1.66145621399564	5.0619235	0.296125175631232
102	0.254752851711027	-0.642585551330799	4	2.76415061826477	1.78946527266884	4.225526	0.24818258881119
103	0.288973384030418	-0.634980988593156	4	2.71451410050253	1.95130270390726	4.935891	0.292051212118682
104	0.326996197718631	-0.619771863117871	4	2.65610385807879	1.92956699706547	3.9157152	0.228444118573816
105	0.357414448669202	-0.608365019011407	4	2.61041503436403	3.56622910902908	0	0
106	-0.163498098859316	0.543726235741445	5	-0.292098231208369	4.46741031725783	7.5582836	0.447902391547405
107	-0.224334600760456	0.55893536121673	5	-0.38167870951785	4.61272032789353	9.21183	0.529185225133246
108	-0.300380228136882	0.566539923954373	5	-0.4875157545445	4.8420915175406	10.6302685	0.611451234513842
109	-0.387832699619772	0.555133079847909	5	-0.609806001447268	5.1760365893855	7.1733116	0.428197441050158
110	-0.44106463878327	0.52851711026616	5	-0.695445489657299	5.1760365893855	3.0742764	0.178711371327427
111	-0.463878326996198	0.517110266159696	5	-0.731187763922785	4.87753765779932	5.5756778	0.271051997373317
112	-0.509505703422053	0.509505703422053	5	-0.785398163397448	4.90978454023457	7.0106151	0.320986881865666
113	-0.566539923954373	0.498098859315589	5	-0.849595539770581	5.21173570206482	5.742499	0.289988971591111
114	-0.608365019011407	0.475285171102662	5	-0.907593334088803	5.40712725658139	3.579323	0.18639099378652
115	-0.631178707224335	0.456273764258555	5	-0.944871532846108	5.36808460662623	7.5165783	0.374467235680442
116	-0.680608365019011	0.418250950570342	5	-1.0197649799822	5.25280848065527	5.3446946	0.239925244832147
117	-0.718631178707224	0.395437262357414	5	-1.06775002894863	5.25280848065527	13.3617365	0.544594841456503
118	-0.813688212927757	0.338403041825095	5	-1.17666899723993	5.56435530755796	14.615187	0.621390868082508
119	-0.893536121673004	0.247148288973384	5	-1.30094717085643	0.038442590021188	11.9245077	0.523502392619211
120	-0.889733840304182	0.14828897338403	5	-1.40564764938027	0.124354994546761	7.3900875	0.331668156017746
121	-0.88212927756654	0.0874524714828897	5	-1.47198128058382	0.463647609000806	11.2728051	0.471450951073109
122	-0.840304182509506	0.00380228136882129	5	-1.56627147079844	1.20204879257968	0	0
123	0.615969581749049	-0.55893536121673	6	2.30768887795196	4.36936503996399	6.8130878	-0.139094542302698
124	0.562737642585551	-0.539923954372624	6	2.3355077864125	4.27998120481415	6.5619394	-0.121883619660221
125	0.513307984790874	-0.517110266159696	6	2.35988451034455	4.46741031725783	3.7791418	-0.115617376978174
126	0.482889733840304	-0.509505703422053	6	2.38300798574018	4.62924774849625	5.5188486	-0.228200502703766
127	0.437262357414449	-0.505703422053232	6	2.42864808628093	4.71238898038469	5.4996	-0.269934505849005
128	0.391634980988593	-0.505703422053232	6	2.48263498745073	4.08359269396926	12.4671349	-0.267065012670442
129	0.307984790874525	-0.444866920152091	6	2.53604798998482	3.41253950392821	8.5619606	0.245869616886796
130	0.288973384030418	-0.376425855513308	6	2.48687406660746	3.14159265358979	8.2494	0.494216014940023
131	0.288973384030418	-0.307984790874525	6	2.38803086361946	2.14213380662852	7.6274869	0.712467973005051
132	0.342205323193916	-0.273764258555133	6	2.24553726901845	1.5707963267949	9.166	0.475884784651148
133	0.418250950570342	-0.273764258555133	6	2.15036031208822	2.00742348660844	7.5862399	0.500223466503633
134	0.475285171102662	-0.247148288973384	6	2.05031561878749	1.39094282700242	5.123794	0.10885659779285
135	0.517110266159696	-0.254752851711027	6	2.02854429922892	1.45368758222803	7.8447211	0.170395252782551
136	0.581749049429658	-0.262357414448669	6	1.99446524867241	2.3036114285814	6.1659682	0.354814336407494
137	0.619771863117871	-0.228136882129278	6	1.92350238139091	2.06075365304863	7.7911	0.34240269514819
138	0.67680608365019	-0.197718631178707	6	1.85502184236128	3.52921996832323	0	0
139	0.414448669201521	0.444866920152091	7	0.750014707273297	4.82304620155859	4.1499065	0.192777907668946
140	0.380228136882129	0.44106463878327	7	0.711459125739508	4.24874137138388	2.0495176	0.14252407924592
141	0.365019011406844	0.448669201520913	7	0.682954309890324	0	0.9166	-0.0419130943956908
142	0.365019011406844	0.44106463878327	7	0.691336928769462	0.540419500270584	2.6723473	-0.184902261108608
143	0.376425855513308	0.422053231939163	7	0.728317380991184	5.92441463690901	3.9157152	-0.109597002256182
144	0.365019011406844	0.391634980988593	7	0.75023678144242	5.71645608965608	5.9753154	-0.0929415692120544
145	0.338403041825095	0.349809885931559	7	0.768825095284831	5.30039158393226	3.3048013	0.0632918462980148
146	0.315589353612167	0.334600760456274	7	0.756166726025228	4.51499342053481	2.3368717	0.182709070057082
147	0.296577946768061	0.338403041825095	7	0.719624912013812	5.1760365893855	2.0495176	0.0739864604008084
148	0.281368821292776	0.330798479087452	7	0.70482761993365	4.71238898038469	2.2915	0.171530309765504
149	0.262357414448669	0.330798479087452	7	0.670521557980549	1.18563882043142	0	0
150	0.965779467680608	0.0456273764258555	8	1.52358733498568	4.12438637683712	11.5670337	0.319596304444799
151	0.885931558935361	0.0988593155893536	8	1.45966807409672	4.07588076459674	13.1078383	0.454209203291425
152	0.798479087452472	0.163498098859316	8	1.36882623343844	3.40219504533713	7.1146492	0.362392467721895
153	0.783269961977186	0.220532319391635	8	1.29634773989406	3.36026159946374	8.4505937	0.427033408214627
154	0.768060836501901	0.288973384030418	8	1.21094105825113	3.29424198198506	6.0280199	0.294164414472992
155	0.760456273764259	0.338403041825095	8	1.15210817535653	3.92699081698724	6.4812786	0.308296831524474
156	0.722433460076046	0.376425855513308	8	1.09044880905164	4.24874137138388	12.2975639	0.545219869000698
157	0.631178707224335	0.422053231939163	8	0.9814048352515	3.8075618909689	8.1595732	0.446354996024582
158	0.5893536121673	0.475285171102662	8	0.892133836046584	3.23225254079054	5.0619235	0.223731157273078
159	0.585551330798479	0.517110266159696	8	0.847387604591968	5.26012899410059	0	0
160	-0.555133079847909	-0.178707224334601	9	-1.8822379680453	1.01219701145133	4.3236022	0.244581646371971
161	-0.524714828897338	-0.197718631178707	9	-1.93115429731969	0.358770670270572	3.9157152	0.289331795272181
162	-0.513307984790874	-0.228136882129278	9	-1.98902065637413	0.674740942223553	2.9344949	0.211825924895588
163	-0.498098859315589	-0.247148288973384	9	-2.03138584135324	1.24904577239825	2.8987475	0.15720818504696
164	-0.475285171102662	-0.254752851711027	9	-2.06282747836264	1.20362249297668	6.3832024	0.396531641329441
165	-0.425855513307985	-0.273764258555133	9	-2.14213380662852	1.22202532321099	5.3644015	0.368729530601026
166	-0.384030418250951	-0.288973384030418	9	-2.21587971274873	0.982793723247329	4.9574311	0.414533314034082
167	-0.349809885931559	-0.311787072243346	9	-2.29878637555555	0.950546840812075	7.8850515	0.697878184992498
168	-0.296577946768061	-0.349809885931559	9	-2.43836201255405	1.19028994968253	4.935891	0.434668518198387
169	-0.258555133079848	-0.365019011406844	9	-2.52529571619372	0.896055384571344	2.9344949	0.27055096748021
170	-0.239543726235741	-0.380228136882129	9	-2.57940590968976	1.06369782240256	4.7186568	0.435879938174661
171	-0.20532319391635	-0.399239543726236	9	-2.6665818973247	1.44644133224814	3.6948146	0.327867733694771
172	-0.174904942965779	-0.403041825095057	9	-2.73215544406365	1.50422816301907	6.8896239	0.637192152626742
173	-0.11787072243346	-0.406844106463878	9	-2.859593874589	1.5707963267949	3.6664	0.351336418857535
174	-0.0874524714828897	-0.406844106463878	9	-2.92986115836051	2.97644397617517	2.7878389	-0.0137010175947605
175	-0.0836501901140684	-0.384030418250951	9	-2.92712095484155	2.58299333824623	4.3236022	0.168360627221338
176	-0.064638783269962	-0.35361216730038	9	-2.96079308028582	2.55359005004223	1.6526298	0.0782544794467244
177	-0.0570342205323194	-0.342205323193916	9	-2.97644397617517	2.86329299458468	3.336424	0.0489221178154686
178	-0.0494296577946768	-0.315589353612167	9	-2.98622839973826	2.55359005004223	3.3048013	0.195045443223294
179	-0.0342205323193916	-0.29277566539924	9	-3.02523748838292	2.99969559898563	3.2406393	0.0128157903158321
180	-0.0304182509505703	-0.26615969581749	9	-3.02780064644609	3.14159265358979	1.8332	-0.0341583071819729
181	-0.0304182509505703	-0.250950570342205	9	-3.02096898500969	3.14159265358979	0.4583	-0.0091869441861947
182	-0.0304182509505703	-0.247148288973384	9	-3.01913159617245	3.14159265358979	2.2915	-0.0504523743966612
183	-0.0304182509505703	-0.228136882129278	9	-3.00904112129312	3.14159265358979	0.9166	-0.0225732100675691
184	-0.0304182509505703	-0.220532319391635	9	-3.00452647927961	3.14159265358979	2.2915	-0.0637314113135501
185	-0.0304182509505703	-0.201520912547529	9	-2.9917801970169	3.14159265358979	2.2915	-0.0766811042086468
186	-0.0304182509505703	-0.182509505703422	9	-2.97644397617517	3.44380750531461	0	0
187	-0.231939163498099	0.463878326996198	10	-0.463647609000806	0	1.8332	0.0673359962368458
188	-0.231939163498099	0.448669201520913	10	-0.477114808248175	1.32581766366803	1.8895709	-0.118880561968062
189	-0.216730038022814	0.444866920152091	10	-0.453338695854563	6.08578974732971	2.3368717	0.12246179568776
190	-0.220532319391635	0.425855513307985	10	-0.477831054992115	5.81953769817878	1.0247588	0.0724126728648566
191	-0.224334600760456	0.418250950570342	10	-0.492313589565086	0	1.8332	0.0779277758429187
192	-0.224334600760456	0.403041825095057	10	-0.50789914473367	5.69518270363202	3.3048013	0.271437995831796
193	-0.239543726235741	0.380228136882129	10	-0.562186743900029	0.278299659005111	3.336424	0.0916735123015533
194	-0.231939163498099	0.35361216730038	10	-0.58052144636034	0	2.7498	0.154877639496109
195	-0.231939163498099	0.330798479087452	10	-0.611496974259562	5.43903132106642	5.5188486	0.567859017990968
196	-0.26615969581749	0.300380228136882	10	-0.725068777857755	5.49778714378214	2.5926031	0.268090384541853
197	-0.281368821292776	0.285171102661597	10	-0.778686854766126	5.81953769817878	2.0495176	0.203559030518718
198	-0.288973384030418	0.269961977186312	10	-0.819398660869869	6.14128825257542	3.2406393	0.289690807048999
199	-0.29277566539924	0.243346007604563	10	-0.877336822279669	0.620249485982821	3.9422966	0.119102794192949
200	-0.273764258555133	0.216730038022814	10	-0.901157381118259	0.876058050598193	3.579323	0.0116640534914159
201	-0.250950570342205	0.197718631178707	10	-0.903490191816542	1.10714871779409	4.0990352	-0.120153968955539
202	-0.220532319391635	0.182509505703422	10	-0.879459398025435	0.888479771920148	9.4483128	-0.0170067371362048
203	-0.159695817490494	0.133079847908745	10	-0.876058050598193	0.862170054667226	4.225526	0.0140844697892217
204	-0.133079847908745	0.110266159695817	10	-0.878874944556038	0.694738276196703	3.579323	0.189193289122491
205	-0.114068441064639	0.0874524714828897	10	-0.916713602380536	0.244978663126864	3.7791418	0.811367742128308
206	-0.106463878326996	0.0570342205323194	10	-1.0789871508062	0.588002603547568	3.3048013	0.665192528590632
207	-0.091254752851711	0.0342205323193916	10	-1.21202565652432	0.785398163397448	3.8886755	0.968109964279726
208	-0.0684410646387833	0.0114068441064639	10	-1.40564764938027	0.244978663126864	1.8895709	1.11952250065175
209	-0.064638783269962	-0.00380228136882129	10	-1.62955214951062	0	1.8332	1.13647809500798
210	-0.064638783269962	-0.0190114068441065	10	-1.85684776851221	0.588002603547568	1.6526298	1.01952942268205
211	-0.0570342205323194	-0.0304182509505703	10	-2.06075365304863	0.982793723247329	1.6526298	1.02390474971487
212	-0.0456273764258555	-0.0380228136882129	10	-2.2655346029916	0.785398163397448	1.2960724	0.906598872007449
213	-0.0380228136882129	-0.0456273764258555	10	-2.44685437739309	0.785398163397448	1.2960724	0.877960809750906
214	-0.0304182509505703	-0.0532319391634981	10	-2.62244653934327	0	0.4583	0.145943939963971
215	-0.0304182509505703	-0.0570342205323194	10	-2.65163532733607	5.81953769817878	2.0495176	0.0273969860835255
216	-0.0380228136882129	-0.0722433460076046	10	-2.65711472455277	5.96143475278294	1.4491446	0.104151600181086
217	-0.0418250950570342	-0.0836501901140684	10	-2.67794504458899	5.35589008917797	2.2915	-0.38385945634889
218	-0.0570342205323194	-0.0950570342205323	10	-2.60117315331921	0	0.4583	0.0857058906930419
219	-0.0570342205323194	-0.0988593155893536	10	-2.61831433145782	0.785398163397448	1.9445669	0.654690889582299
220	-0.0456273764258555	-0.110266159695817	10	-2.74925250937428	0.197395559849881	2.3368717	0.397194581675655
221	-0.0418250950570342	-0.129277566539924	10	-2.82869142570941	2.09610154929518	0	0
222	0.642585551330799	0.267425855513308	11	1.17642711519582	3.78503376718277	3.0554861	0.178017016434214
223	0.627376425855513	0.287707224334601	11	1.14082371190898	3.46326820611152	1.9321928	0.115146154070578
224	0.622307984790875	0.302916349809886	11	1.11779448109487	3.14159265358979	2.4441139	0.13001731919701
225	0.622307984790875	0.32319391634981	11	1.09179101725546	3.92699081698725	1.7282493	0.0980871254369045
226	0.612167300380228	0.333334600760456	11	1.07217359216808	3.38652719582544	2.5192751	0.144007698011898
227	0.607098859315589	0.35361216730038	11	1.0433720525657	3.60531526446551	2.7328429	0.160635841898514
228	0.596958174904943	0.373889733840304	11	1.011244884186	3.92661586387396	0.8643538	0.0497228297274843
229	0.591889733840304	0.378961977186312	11	1.0013003182405	3.72965294722614	2.2030481	0.130058495975032
230	0.581749049429658	0.394171102661597	11	0.975288619045497	3.72965294722614	2.2030481	0.130008136073764
231	0.571608365019011	0.409380228136882	11	0.949286991830744	4.12450177032841	2.2030481	0.122688957721745
232	0.556399239543726	0.41951711026616	11	0.924749200286396	3.92699081698724	2.5926031	0.15344770513553
233	0.541190114068441	0.434726235741445	11	0.89405965925929	3.46326820611152	1.9321928	0.107390325913475
234	0.536121673003802	0.44993536121673	11	0.872581594076595	4.39048843348881	1.9321928	0.0987736343407974
235	0.520912547528517	0.455007604562738	11	0.852826867208435	2.81991710106806	1.9321928	0.0575498088884285
236	0.525980988593156	0.470216730038023	11	0.841316905430749	3.14159265358979	2.4441139	0.105107001819821
237	0.525980988593156	0.490494296577947	11	0.820295505066785	3.14159265358979	3.0554861	0.125838608467297
238	0.525980988593156	0.515844106463878	11	0.795127783373326	3.92699081698724	1.7282493	0.097296199758774
239	0.515844106463878	0.525980988593156	11	0.775668543421571	4.5729446220584	0	0
240	-0.0621026615969583	0.607098859315589	12	-0.101939568108325	1.40556656939504	3.716813	-0.246792477260274
241	-0.0316844106463879	0.602026615969582	12	-0.0525810726562702	1.5707963267949	3.6664	-0.252389567173908
242	-0.00126615969581759	0.602026615969582	12	-0.00210315922148854	1.6815084256829	5.5335142	-0.375221763926425
243	0.0443612167300379	0.607098859315589	12	0.0729411935637966	2.21432743678822	3.0554861	-0.152785519614187
244	0.064638783269962	0.622307984790875	12	0.103498297486634	1.5707963267949	3.0554861	-0.200554190996778
245	0.0899885931558934	0.622307984790875	12	0.143609135685989	2.24555556326307	3.9125071	-0.169925603844089
246	0.115334600760456	0.642585551330799	12	0.177594256454807	1.81579704793433	5.0390085	-0.284241990402565
247	0.155893536121673	0.652726235741445	12	0.23444265453532	5.68601111074858	0	0
248	0.0697072243346009	0.525980988593156	13	0.131760212264144	4.19324286613817	14.7797167	0.971578856120253
249	-0.0367566539923953	0.586817490494297	13	-0.062555558959907	4.52414449925049	13.0629249	0.845591764090614
250	-0.143220532319392	0.607098859315589	13	-0.23167391177803	4.71238898038469	9.166	0.574587164507571
251	-0.219266159695817	0.607098859315589	13	-0.346591344679544	4.93587884293271	13.7861223	0.852203039059987
252	-0.330798479087452	0.581749049429658	13	-0.517031952491541	4.84791821568534	13.5679715	0.729328428869169
253	-0.442330798479088	0.566539923954373	13	-0.662897638265375	5.0182602952953	12.1751978	0.624300938906088
254	-0.538657794676806	0.536121673003802	13	-0.787757826046593	5.96143475278294	5.7970367	0.291233872245431
255	-0.553866920152091	0.490494296577947	13	-0.846004600495679	1.37340076694502	9.3474868	-0.289727713306953
256	-0.477821292775665	0.475285171102662	13	-0.788059057834288	1.20901324084362	0	0
257	0.627376425855513	0.0570342205323194	14	1.48013643959415	3.14159265358979	4.583	0.298557704031947
258	0.627376425855513	0.0950570342205323	14	1.42042489878776	2.94419709373991	2.3368717	0.142108133978935
259	0.631178707224335	0.114068441064639	14	1.39200327199198	2.46685171136624	2.9344949	0.121260812252719
260	0.64638783269962	0.133079847908745	14	1.36775110954143	2.46685171136624	2.9344949	0.114570002175878
261	0.661596958174905	0.152091254752852	14	1.34483710910626	1.89254688119154	1.4491446	0.00832356343134
262	0.673003802281369	0.155893536121673	14	1.34317239641999	1.5707963267949	0.9166	-0.0122886696580349
263	0.680608365019011	0.155893536121673	14	1.34563013035159	2.0344439357957	2.0495176	0.0280993565514734
264	0.695817490494297	0.163498098859316	14	1.3400102590413	1.37340076694502	2.3368717	-0.0549549811478202
265	0.714828897338403	0.159695817490494	14	1.35100125527086	1.5707963267949	1.3749	-0.0167232334571919
266	0.726235741444867	0.159695817490494	14	1.3543459019623	1.89254688119154	1.4491446	0.00836334783588272
267	0.737642585551331	0.163498098859316	14	1.35267323239513	1.81577498992176	1.8895709	0.00272925737085691
268	0.752851711026616	0.167300380228137	14	1.35212738092095	2.0344439357957	1.0247588	0.0132274823692467
269	0.760456273764259	0.171102661596958	14	1.34948188444711	2.15879893034246	1.6526298	0.0310191502120419
270	0.771863117870722	0.178707224334601	14	1.3432780544047	4.04409956155411	0	0
271	0.482889733840304	0.406844106463878	15	0.870661032837978	1.24904577239825	2.8987475	-0.159229375631674
272	0.505703422053232	0.399239543726236	15	0.902506907964313	1.5707963267949	3.2081	-0.123941550186498
273	0.532319391634981	0.399239543726236	15	0.927295218001612	2.11121582706548	2.6723473	-0.016592859441773
274	0.551330798479088	0.4106463878327	15	0.930613789889967	1.84909598580001	3.336424	-0.0686867166808708
275	0.577946768060836	0.418250950570342	15	0.944351133226141	1.76819188664478	2.3368717	-0.0551621462012319
276	0.596958174904943	0.422053231939163	15	0.955383562466387	2.21429743558818	2.2915	0.00355909354351702
277	0.612167300380228	0.433460076045627	15	0.954671743757684	2.49809154479651	2.2915	0.0378856659483945
278	0.623574144486692	0.448669201520913	15	0.947094610568005	5.94045880874892	0	0
279	0.334600760456274	-0.361216730038023	16	2.39442721662795	1.59643173531657	17.8796579	0.932294052279836
280	0.482889733840304	-0.357414448669202	16	2.20796840617198	2.2730532583039	15.6092397	0.986647482806733
281	0.581749049429658	-0.273764258555133	16	2.01063890961063	2.56251838422206	14.2366312	0.87791281451203
282	0.64638783269962	-0.174904942965779	16	1.83505634670823	2.84615181644607	11.0184486	0.675202872536382
283	0.673003802281369	-0.0874524714828897	16	1.70001577220095	2.62244653934327	11.0849021	0.593189148924886
