# Supplementary material for: Fluid extraction from the left-right organizer uncovers mechanical properties needed for symmetry breaking
Source: eLife. 2023 Jul 21;12:e83861. doi: 10.7554/eLife.83861 (PMC10361723; doi:10.7554/eLife.83861)
Supplement: Figure 2—source data 1. [file elife-83861-fig2-data1.zip › Fig2_sourcedata/Defect6ss_embryo4.csv]

	x	y	id	omega	alpha	speed	realangvel
1	-0.0814814814814815	-0.544444444444444	1	-2.99303537396536	0.785398163397448	1.9445669	0.112807987302088
2	-0.0703703703703704	-0.555555555555556	1	-3.01559697142578	1.32581766366803	1.8895709	0.134913836418908
3	-0.0555555555555556	-0.559259259259259	1	-3.04257973870956	0.982793723247329	1.6526298	0.103708871794765
4	-0.0444444444444444	-0.566666666666667	1	-3.06332151306852	1.40564764938027	2.7878389	0.196648987121195
5	-0.0222222222222222	-0.57037037037037	1	-3.10265131049275	1.47112767430373	4.605915	0.323710340992318
6	0.0148148148148148	-0.574074074074074	1	3.11579192848837	1.40564764938027	2.7878389	0.191071263664595
7	0.037037037037037	-0.577777777777778	1	3.07757767575545	1.10714871779409	2.0495176	0.121809041552527
8	0.0518518518518519	-0.585185185185185	1	3.05321586744494	1.37340076694502	2.3368717	0.1527805408407
9	0.0703703703703704	-0.588888888888889	1	3.0226597592768	1.44644133224814	3.6948146	0.241210613900442
10	0.1	-0.592592592592593	1	2.97441763649672	1.5707963267949	5.0413	0.330023917768694
11	0.140740740740741	-0.592592592592593	1	2.90841285294298	1.5707963267949	2.2915	0.146833005466416
12	0.159259259259259	-0.592592592592593	1	2.87904625184969	1.5707963267949	2.2915	0.144551963688837
13	0.177777777777778	-0.592592592592593	1	2.85013585911193	1.5707963267949	3.2081	0.198196411131324
14	0.203703703703704	-0.592592592592593	1	2.81049657688566	1.5707963267949	3.2081	0.192941060455851
15	0.22962962962963	-0.592592592592593	1	2.77190836479449	1.40564764938027	2.7878389	0.1497417118558
16	0.251851851851852	-0.596296296296296	1	2.74196002242333	1.30454427764397	5.2255366	0.246370154495175
17	0.292592592592593	-0.607407407407407	1	2.6926859915243	1.89254688119154	1.4491446	0.0859596120977768
18	0.303703703703704	-0.603703703703704	1	2.67549406910474	2.76108627647743	2.4679455	0.112719090673372
19	0.311111111111111	-0.585185185185185	1	2.65295025097007	2.0344439357957	1.0247588	0.0624382153637049
20	0.318518518518519	-0.581481481481481	1	2.64046260789733	2.87534060443887	5.2255366	0.231552012012797
21	0.32962962962963	-0.540740740740741	1	2.59415220549477	3.14159265358979	1.8332	0.0621194435581307
22	0.32962962962963	-0.525925925925926	1	2.58172831678314	2.67794504458899	5.123794	0.294752149655162
23	0.348148148148148	-0.488888888888889	1	2.52277788685211	1.9195673303788	5.3644015	0.340948558017797
24	0.388888888888889	-0.474074074074074	1	2.45458817524855	2.60117315331921	2.6723473	0.167748287514984
25	0.4	-0.455555555555556	1	2.42103851774555	3.6052402625906	1.0247588	0.0175875820642046
26	0.396296296296296	-0.448148148148148	1	2.41752100133271	2.15879893034246	1.6526298	0.110227086035111
27	0.407407407407407	-0.440740740740741	1	2.39547558412569	1.81577498992176	1.8895709	0.110207113694067
28	0.422222222222222	-0.437037037037037	1	2.37343416138687	1.5707963267949	2.2915	0.107295277187669
29	0.440740740740741	-0.437037037037037	1	2.35197510594934	3.14159265358979	2.2915	0.108184605581281
30	0.440740740740741	-0.418518518518519	1	2.33033818483309	2.08994244104142	3.6948146	0.231791628967239
31	0.466666666666667	-0.403703703703704	1	2.28397985903964	3.6052402625906	1.0247588	0.026082279013675
32	0.462962962962963	-0.396296296296296	1	2.2787634032369	2.67794504458899	1.0247588	0.0661440012265135
33	0.466666666666667	-0.388888888888889	1	2.2655346029916	1.5707963267949	0.9166	0.0386689892772907
34	0.474074074074074	-0.388888888888889	1	2.25780080513614	2.11121582706548	2.6723473	0.163819628226833
35	0.492592592592593	-0.377777777777778	1	2.22503687949077	2.60117315331921	2.6723473	0.173434804124009
36	0.503703703703704	-0.359259259259259	1	2.19034991866597	1.95130270390726	2.4679455	0.133285316418039
37	0.522222222222222	-0.351851851851852	1	2.16369285538237	2.67794504458899	2.0495176	0.130836555319811
38	0.52962962962963	-0.337037037037037	1	2.1375255443184	2.81984209919315	1.4491446	0.0908990753648897
39	0.533333333333333	-0.325925925925926	1	2.11934572924542	2.46685171136624	2.9344949	0.187220252916322
40	0.548148148148148	-0.307407407407407	1	2.08190167866216	3.30674133100442	2.7878389	0.142960284223936
41	0.544444444444444	-0.285185185185185	1	2.05330962181737	3.648331316328	0	0
42	0.0592592592592593	0.588888888888889	2	0.100291317416917	5.01088791197087	12.4671349	0.832099603907451
43	-0.037037037037037	0.559259259259259	2	-0.066128603364573	4.90061048568946	9.7975374	0.708552205104306
44	-0.114814814814815	0.544444444444444	2	-0.207839044385434	4.57049192578053	6.4812786	0.427319509205927
45	-0.166666666666667	0.551851851851852	2	-0.29330294622662	3.92699081698724	3.8886755	0.122858292936677
46	-0.188888888888889	0.574074074074074	2	-0.317874604813955	4.21304225870456	5.742499	0.248576877319019
47	-0.22962962962963	0.596296296296296	2	-0.367589980277759	4.62172909318394	5.0619235	0.278885805519695
48	-0.27037037037037	0.6	2	-0.423367141381698	4.61513578213312	18.8796685	0.892043479232351
49	-0.422222222222222	0.614814814814815	2	-0.601775837228168	5.16214859345453	14.7581766	0.765616558688942
50	-0.52962962962963	0.562962962962963	2	-0.754899148965956	5.57082770908526	13.3223227	0.698262386701849
51	-0.6	0.481481481481481	2	-0.894551626306326	5.3231149447739	16.782946	0.799537838090478
52	-0.711111111111111	0.403703703703704	2	-1.05445919392442	1.40717787006807	0	0
53	0.859259259259259	0.144444444444444	3	1.40425002625115	5.81953769817878	1.0247588	-0.038611024987371
54	0.855555555555556	0.137037037037037	3	1.41197223124863	4.95736764351155	1.8895709	-0.00771819580755201
55	0.840740740740741	0.133333333333333	3	1.41351587041014	4.95736764351155	3.7791418	-0.0162945807890147
56	0.811111111111111	0.125925925925926	3	1.41677478656794	4.71238898038469	0.9166	0.00698452677432959
57	0.803703703703704	0.125925925925926	3	1.41537788121307	3.92699081698724	3.8886755	0.159658950337841
58	0.781481481481481	0.148148148148148	3	1.38344609114551	4.58803398583793	3.6948146	0.0596963066495529
59	0.751851851851852	0.151851851851852	3	1.3715068298156	4.4855901323308	6.1146386	0.141389952156417
60	0.703703703703704	0.162962962962963	3	1.34322883938431	4.09213949440187	3.9422966	0.170274825933148
61	0.677777777777778	0.181481481481481	3	1.30917387419768	3.14159265358979	2.7498	0.151677974857523
62	0.677777777777778	0.203703703703704	3	1.27883827922618	3.36026159946374	4.225526	0.239562172446538
63	0.67037037037037	0.237037037037037	3	1.23092584473687	4.24874137138388	3.0742764	0.128853929551307
64	0.648148148148148	0.248148148148148	3	1.20515505882661	2.67794504458899	3.0742764	0.117760746516048
65	0.659259259259259	0.27037037037037	3	1.1816029095234	2.94419709373991	2.3368717	0.108753748584392
66	0.662962962962963	0.288888888888889	3	1.15985215980652	3.14159265358979	2.2915	0.116167591192285
67	0.662962962962963	0.307407407407407	3	1.13661864156806	3.0309354324159	4.1499065	0.191596251451158
68	0.666666666666667	0.340740740740741	3	1.09829939127783	3.14159265358979	5.0413	0.236236323912739
69	0.666666666666667	0.381481481481481	3	1.05105212649529	2.87534060443887	5.2255366	0.186900949298919
70	0.677777777777778	0.422222222222222	3	1.0136719366355	3.92699081698724	5.1852062	0.25840726850846
71	0.648148148148148	0.451851851851852	3	0.961990482933809	4.14565976286118	5.9753154	0.288508757370435
72	0.607407407407407	0.477777777777778	3	0.904288731459722	4.30749719409961	3.4904128	0.163000955651265
73	0.581481481481481	0.488888888888889	3	0.871688540329469	5.64369621296834	0	0
74	-0.3	-0.696296296296296	4	-2.73477655922451	0.876058050598193	3.579323	0.180874340315209
75	-0.277777777777778	-0.714814814814815	4	-2.77095142728755	1.06369782240256	4.7186568	0.244453359528016
76	-0.244444444444444	-0.733333333333333	4	-2.81984209919315	1.14416883366802	5.5376389	0.285832802062869
77	-0.203703703703704	-0.751851851851852	4	-2.87700865960572	1.21202565652432	3.9157152	0.201341454398412
78	-0.174074074074074	-0.762962962962963	4	-2.91727695048541	1.06369782240256	4.7186568	0.230654771851624
79	-0.140740740740741	-0.781481481481481	4	-2.96340790485573	1.35212738092095	4.225526	0.214332732914571
80	-0.107407407407407	-0.788888888888889	4	-3.00627445143865	1.35970299357215	6.5619394	0.329925342314694
81	-0.0555555555555556	-0.8	4	-3.07225951990158	1.67046497928606	4.605915	0.230407554388727
82	-0.0185185185185185	-0.796296296296296	4	-3.11834103077933	1.75064982658737	5.123794	0.257065948991775
83	0.0222222222222222	-0.788888888888889	4	3.1134310866019	1.76819188664478	2.3368717	0.118393683255986
84	0.0407407407407407	-0.785185185185185	4	3.0897523499507	2.35619449019234	2.5926031	0.100752272572038
85	0.0555555555555556	-0.77037037037037	4	3.0696018954363	2.15879893034246	1.6526298	0.0758325820039296
86	0.0666666666666667	-0.762962962962963	4	3.05443537903551	1.89254688119154	1.4491446	0.0746283292917171
87	0.0777777777777778	-0.759259259259259	4	3.03950971317717	2.0344439357957	2.0495176	0.102263858632439
88	0.0925925925925926	-0.751851851851852	4	3.01905694145068	1.40564764938027	2.7878389	0.141356595755266
89	0.114814814814815	-0.755555555555556	4	2.99078562229963	1.5707963267949	3.6664	0.190450747937279
90	0.144444444444444	-0.755555555555556	4	2.95269547271217	1.76819188664478	2.3368717	0.122749401727713
91	0.162962962962963	-0.751851851851852	4	2.92814559236663	1.5707963267949	3.6664	0.186592871699003
92	0.192592592592593	-0.751851851851852	4	2.89082701802683	2.15879893034246	3.3048013	0.164177489813468
93	0.214814814814815	-0.737037037037037	4	2.85799152006413	1.78946527266884	4.225526	0.221141866728223
94	0.248148148148148	-0.72962962962963	4	2.81376314671849	2.12338067708561	0	0
95	0.692592592592593	-0.455555555555556	5	2.15260322275653	2.97644397617517	2.7878389	0.125611850221614
96	0.696296296296296	-0.433333333333333	5	2.12748085271221	0	0	0
97	0.696296296296296	-0.433333333333333	5	2.12748085271221	2.67794504458899	2.0495176	0.100719910711531
98	0.703703703703704	-0.418518518518519	5	2.1073368705699	1.89254688119154	1.4491446	0.0536207801346844
99	0.714814814814815	-0.414814814814815	5	2.09661271454296	2.35619449019234	1.2960724	0.0610519151265931
100	0.722222222222222	-0.407407407407407	5	2.08440233151765	3.14159265358979	1.8332	0.0784880679308309
101	0.722222222222222	-0.392592592592593	5	2.06870471793148	3.30674133100442	2.7878389	0.109831598288119
102	0.718518518518519	-0.37037037037037	5	2.04673839827386	3.92699081698724	1.9445669	0.0301574817524264
103	0.707407407407407	-0.359259259259259	5	2.04070690192337	3.04192400109863	4.605915	0.222304688792154
104	0.711111111111111	-0.322222222222222	5	1.99624596416494	2.72336832401056	4.5137967	0.233519109094793
105	0.725925925925926	-0.288888888888889	5	1.94954214234598	2.35619449019234	3.2406393	0.151871662606151
106	0.744444444444444	-0.27037037037037	5	1.91916780982475	2.46685171136624	2.9344949	0.140425282151733
107	0.759259259259259	-0.251851851851852	5	1.8910827533944	2.78282198331922	3.9157152	0.19724350989152
108	0.77037037037037	-0.222222222222222	5	1.8516340514161	2.81984209919315	2.8987475	0.145738764315082
109	0.777777777777778	-0.2	5	1.82248629855308	2.89661399046293	1.8895709	0.0950746915735712
110	0.781481481481481	-0.185185185185185	5	1.80347136023837	2.67794504458899	1.0247588	0.0500704640355387
111	0.785185185185185	-0.177777777777778	5	1.79345726743126	2.76108627647743	2.4679455	0.121834542158314
112	0.792592592592593	-0.159259259259259	5	1.7690903589996	2.19104581277772	3.9422966	0.140067175168026
113	0.818518518518519	-0.140740740740741	5	1.74107692396599	2.97644397617517	2.7878389	0.13561254593724
114	0.822222222222222	-0.118518518518519	5	1.71395441477855	2.35619449019234	1.2960724	0.0501088021600049
115	0.82962962962963	-0.111111111111111	5	1.70393265434654	3.14159265358979	1.3749	0.0658966276972306
116	0.82962962962963	-0.1	5	1.6907533288071	2.81984209919315	1.4491446	0.0684606956056122
117	0.833333333333333	-0.0888888888888889	5	1.67706118968598	3.14159265358979	0.9166	0.0439845553626839
118	0.833333333333333	-0.0814814814814815	5	1.66826427861344	2.35619449019234	1.2960724	0.0479457302265018
119	0.840740740740741	-0.0740740740740741	5	1.65867513256814	3.14159265358979	3.2081	0.153362842970406
120	0.840740740740741	-0.0481481481481481	5	1.62800256397406	3.38657131671666	1.8895709	0.0870212986002494
121	0.837037037037037	-0.0333333333333333	5	1.61059830425401	3.14159265358979	1.8332	0.0884084611517766
122	0.837037037037037	-0.0185185185185185	5	1.59291661202365	3.14159265358979	1.3749	0.0663547935624864
123	0.837037037037037	-0.00740740740740741	5	1.57964565331115	3.38657131671666	1.8895709	0.0886899065279557
124	0.833333333333333	0.00740740740740741	5	1.56190767200556	3.55981698316902	0	0
125	0.566666666666667	0.607407407407407	6	0.750711765573894	5.78924393826	6.7667995	-0.0892648558295056
126	0.540740740740741	0.559259259259259	6	0.768564736739795	4.54724030297006	13.9387362	0.645894155268111
127	0.42962962962963	0.577777777777778	6	0.639385905686173	4.32004883616917	14.3837455	0.807774253470291
128	0.322222222222222	0.622222222222222	6	0.477831054992115	4.76788748563041	16.5244648	0.898777467030213
129	0.188888888888889	0.614814814814815	6	0.298075561586072	5.40131336859955	10.0931409	0.390069294762536
130	0.125925925925926	0.562962962962963	6	0.220061702633565	5.0471258177015	11.1605216	0.719104393797132
131	0.0407407407407407	0.533333333333333	6	0.0762408238741386	4.32407026221222	10.893791	0.740063784049791
132	-0.0407407407407407	0.566666666666667	6	-0.0717719329358197	3.95728457690602	10.6990135	0.462085259375817
133	-0.103703703703704	0.625925925925926	6	-0.164188984810983	4.2999785387873	8.0037512	0.403948391579405
134	-0.162962962962963	0.651851851851852	6	-0.244978663126864	4.6256506417087	10.5807721	0.575113878765122
135	-0.248148148148148	0.659259259259259	6	-0.360001438879889	4.45178658863735	7.1146492	0.316546584119156
136	-0.303703703703704	0.674074074074074	6	-0.42331075570372	4.09213949440187	3.9422966	0.104504280551319
137	-0.32962962962963	0.692592592592593	6	-0.444211611813984	3.92699081698724	4.5367117	0.0765189465068494
138	-0.355555555555556	0.718518518518519	6	-0.459515401115354	3.99355898076307	4.871729	0.089826587841122
139	-0.385185185185185	0.744444444444444	6	-0.477480718683578	3.92699081698724	5.8332424	0.0808832000963577
140	-0.418518518518519	0.777777777777778	6	-0.493657358702849	1.34693384876815	0	0
141	0.411111111111111	0.588888888888889	7	0.60945853794492	5.56435530755796	4.871729	0.0316424769010976
142	0.385185185185185	0.559259259259259	7	0.603130042564701	0	5.0413	-0.178919712195931
143	0.385185185185185	0.518518518518518	7	0.638913985003887	0.321750554396642	2.8987475	-0.151712757567855
144	0.392592592592593	0.496296296296296	7	0.669256536517458	0.463647609000806	2.0495176	-0.119832946617642
145	0.4	0.481481481481481	7	0.693223125840987	5.65438902076415	6.2333383	-0.0281687160645083
146	0.37037037037037	0.440740740740741	7	0.698856869053888	5.8782935208945	3.4904128	-0.0744690458507469
147	0.359259259259259	0.414814814814815	7	0.713750678224038	6.03820664405272	3.7791418	-0.132260759762907
148	0.351851851851852	0.385185185185185	7	0.740202830176619	5.6396841983863	2.2915	-0.0177637706112044
149	0.340740740740741	0.37037037037037	7	0.74375558429886	0.463647609000806	1.0247588	-0.077352729986751
150	0.344444444444444	0.362962962962963	7	0.75922613029621	2.55359005004223	1.6526298	0.0221532741374025
151	0.351851851851852	0.374074074074074	7	0.754795475468729	4.83674397493145	3.6948146	0.194021805262147
152	0.322222222222222	0.37037037037037	7	0.7159911144163	4.97864102953561	5.2255366	0.256946208636986
153	0.281481481481481	0.359259259259259	7	0.664601872688903	4.84494051268136	6.9354539	0.468982953913392
154	0.225925925925926	0.351851851851852	7	0.570805281906225	4.71238898038469	3.6664	0.309605325631253
155	0.196296296296296	0.351851851851852	7	0.508884216779974	5.07956281420291	6.3832024	0.453299436003726
156	0.148148148148148	0.333333333333333	7	0.418224329579229	4.9906886393898	3.336424	0.297268296543284
157	0.122222222222222	0.325925925925926	7	0.358770670270572	5.07115965065526	3.9157152	0.36359614276627
158	0.0925925925925926	0.314814814814815	7	0.286051441717318	4.71238898038469	2.7498	0.330685832373472
159	0.0703703703703704	0.314814814814815	7	0.219914275242624	5.30039158393226	3.3048013	0.303887747219651
160	0.0481481481481481	0.3	7	0.159136725798694	4.83674397493145	3.6948146	0.483589579013681
161	0.0185185185185185	0.296296296296296	7	0.0624188099959574	4.58803398583793	3.6948146	0.497194629349437
162	-0.0111111111111111	0.3	7	-0.03702011587393	5.5720837925823	0	0
163	-0.540740740740741	-0.314814814814815	8	-2.09801862374452	0.489957326253728	7.7911	0.499241828196957
164	-0.511111111111111	-0.37037037037037	8	-2.19786698938392	0.685729510906286	6.5138179	0.417338265488316
165	-0.477777777777778	-0.411111111111111	8	-2.28133464248158	0.88506681588861	6.5138179	0.416315056292069
166	-0.437037037037037	-0.444444444444444	8	-2.36459765373999	1.03037682652431	8.0170419	0.516000655688709
167	-0.381481481481481	-0.477777777777778	8	-2.46779778487773	0.934288111006946	13.1078383	0.862653019202386
168	-0.296296296296296	-0.540740740740741	8	-2.64032838871821	1.86809872888928	0	0
169	0.574074074074074	-0.274074074074074	9	2.01621678792587	2.74680153389003	5.9579	0.378680861678333
170	0.592592592592593	-0.22962962962963	9	1.9404806155902	2.35619449019234	3.2406393	0.185322986106948
171	0.611111111111111	-0.211111111111111	9	1.90341601836881	2.94419709373991	2.3368717	0.14524476125124
172	0.614814814814815	-0.192592592592593	9	1.87436706611856	3.14159265358979	0.9166	0.0550448645990853
173	0.614814814814815	-0.185185185185185	9	1.86335809319874	3.14159265358979	0.4583	0.0276608522503574
174	0.614814814814815	-0.181481481481481	9	1.85782592274867	3.14159265358979	1.3749	0.0835212478755443
175	0.614814814814815	-0.17037037037037	9	1.84112167317356	4.06888787159141	2.2915	0.0543795669127523
176	0.6	-0.159259259259259	9	1.83024575979101	3.14159265358979	1.8332	0.116020861388395
177	0.6	-0.144444444444444	9	1.80704158751333	2.89661399046293	1.8895709	0.123664958086964
178	0.603703703703704	-0.12962962962963	9	1.78230859589594	2.35619449019234	1.2960724	0.0705835462558202
179	0.611111111111111	-0.122222222222222	9	1.76819188664478	3.14159265358979	0.4583	0.0291711976037723
180	0.611111111111111	-0.118518518518519	9	1.76235764712402	3.72959525713736	1.6526298	0.0774477105438365
181	0.603703703703704	-0.107407407407407	9	1.74686810501526	2.94419709373991	2.3368717	0.153808837923282
182	0.607407407407407	-0.0888888888888889	9	1.7161063374306	3.14159265358979	1.8332	0.119790050324693
183	0.607407407407407	-0.0740740740740741	9	1.69214832736566	3.14159265358979	1.8332	0.120494011595991
184	0.607407407407407	-0.0592592592592593	9	1.66804952504646	4.12438637683712	1.6526298	0.0525742978779009
185	0.596296296296296	-0.0518518518518519	9	1.65753466547088	3.14159265358979	2.7498	0.185448661436896
186	0.596296296296296	-0.0296296296296296	9	1.6204449331835	4.71238898038469	1.3749	-0.00470551190389301
187	0.585185185185185	-0.0296296296296296	9	1.62138603556428	3.72959525713736	1.6526298	0.0927469761095878
188	0.577777777777778	-0.0185185185185185	9	1.60283664034236	3.6052402625906	1.0247588	0.0634394556600615
189	0.574074074074074	-0.0111111111111111	9	1.59014874921035	3.38657131671666	1.8895709	0.129229188218402
190	0.57037037037037	0.0037037037037037	9	1.56430291156667	3.14159265358979	0.9166	0.0649232029415105
191	0.57037037037037	0.0111111111111111	9	1.55131827097837	3.14159265358979	1.8332	0.129726118025247
192	0.57037037037037	0.0259259259259259	9	1.52537304737332	4.98000528516945	0	0
193	-0.577777777777778	-0.288888888888889	10	-2.0344439357957	0.244978663126864	3.7791418	0.228267675006029
194	-0.57037037037037	-0.318518518518519	10	-2.08009747079691	0.620249485982821	3.9422966	0.243473355565338
195	-0.551851851851852	-0.344444444444444	10	-2.12879214190998	0.197395559849881	4.6737434	0.265932809197122
196	-0.544444444444444	-0.381481481481481	10	-2.1819787037494	0.179853499792478	5.123794	0.275456835571708
197	-0.537037037037037	-0.422222222222222	10	-2.23707007086374	0	3.6664	0.165971132947507
198	-0.537037037037037	-0.451851851851852	10	-2.27026429745324	0.52807444842636	6.3667036	0.356126851806249
199	-0.511111111111111	-0.496296296296296	10	-2.34148966781449	0.965251663189927	7.2461813	0.408841404067604
200	-0.462962962962963	-0.52962962962963	10	-2.42325794862801	1.10714871779409	10.2480463	0.584399990507527
201	-0.388888888888889	-0.566666666666667	10	-2.54013794672952	0.375270822855957	16.2549844	0.710587079966407
202	-0.340740740740741	-0.688888888888889	10	-2.6822553627228	4.27998120481415	19.6853599	-1.01470476759363
203	-0.485185185185185	-0.622222222222222	10	-2.47931440920408	1.5096481641456	0	0
204	0.240740740740741	-0.666666666666667	11	2.79505378915585	1.5707963267949	4.1247	0.217546039147538
205	0.274074074074074	-0.666666666666667	11	2.75154458132634	1.81577498992176	3.7791418	0.208234725264385
206	0.303703703703704	-0.659259259259259	11	2.70989763627347	1.97568811307998	3.4904128	0.193930991471092
207	0.32962962962963	-0.648148148148148	11	2.67111143797925	2.11121582706548	2.6723473	0.148399190685686
208	0.348148148148148	-0.637037037037037	11	2.64143159984211	2.015215536696	10.6595997	0.585813765230716
209	0.425925925925926	-0.6	11	2.52426884679597	1.53632722579539	13.2984911	0.531319711977543
210	0.533333333333333	-0.603703703703704	11	2.41800490440046	5.56744171751071	13.968984	-0.67792572820883
211	0.459259259259259	-0.688888888888889	11	2.55359005004223	2.43296638146212	0	0
212	0.481481481481481	-0.662962962962963	12	2.5134610397252	4.12438637683712	11.5670337	-0.221682795599945
213	0.403703703703704	-0.611111111111111	12	2.55779759884519	2.79282165000589	10.7283447	0.509672280808404
214	0.433333333333333	-0.52962962962963	12	2.45586314268351	1.70786250110508	13.4167325	0.621125593976473
215	0.540740740740741	-0.514814814814815	12	2.33163802388821	1.68145354796879	8.3002713	0.324525495607437
216	0.607407407407407	-0.507407407407407	12	2.26673292476672	2.21429743558818	4.583	0.225175346187694
217	0.637037037037037	-0.485185185185185	12	2.22169785552919	4.15013491606199	0	0
218	-0.544444444444444	0.259259259259259	13	-1.1263771168938	0.278299659005111	3.336424	0.17272038081922
219	-0.537037037037037	0.233333333333333	13	-1.16092119305764	6.01693325802866	5.2255366	0.359984727484881
220	-0.548148148148148	0.192592592592593	13	-1.23291813855462	0	2.7498	0.182664822650873
221	-0.548148148148148	0.17037037037037	13	-1.26945110308479	5.6396841983863	2.2915	0.150284216651588
222	-0.559259259259259	0.155555555555556	13	-1.29950794641511	5.90267893006722	2.4679455	0.170068625402111
223	-0.566666666666667	0.137037037037037	13	-1.33352167149553	5.90267893006722	2.4679455	0.168416939317746
224	-0.574074074074074	0.118518518518519	13	-1.36720505935908	0	1.3749	0.0931643860892151
225	-0.574074074074074	0.107407407407407	13	-1.38583793657692	6.03820664405272	1.8895709	0.130265640183893
226	-0.577777777777778	0.0925925925925926	13	-1.4118910646137	5.69518270363202	3.3048013	0.203543866503819
227	-0.592592592592593	0.0703703703703704	13	-1.45259983791447	5.49778714378214	2.5926031	0.134934245618714
228	-0.607407407407407	0.0555555555555556	13	-1.47958668703821	5.1760365893855	1.0247588	0.0353569961275779
229	-0.614814814814815	0.0518518518518519	13	-1.48665808626373	5.6396841983863	2.2915	0.125177784602917
230	-0.625925925925926	0.037037037037037	13	-1.51169364318431	5.90267893006722	2.4679455	0.149356231191837
231	-0.633333333333333	0.0185185185185185	13	-1.54156488942268	5.49778714378214	3.2406393	0.1461571868611
232	-0.651851851851852	0	13	-1.5707963267949	6.14128825257542	3.2406393	0.197637118080076
233	-0.655555555555556	-0.0259259259259259	13	-1.61032375041091	5.86496097760036	4.5137967	0.243205941102753
234	-0.67037037037037	-0.0592592592592593	13	-1.65896493863146	5.30039158393226	3.3048013	0.0918911953127388
235	-0.692592592592593	-0.0740740740740741	13	-1.67734317769401	0	2.2915	0.131774720401296
236	-0.692592592592593	-0.0925925925925926	13	-1.70369812177427	0	3.2081	0.182898054777656
237	-0.692592592592593	-0.118518518518519	13	-1.7402777327298	6.03820664405272	1.8895709	0.0985880808253192
238	-0.696296296296296	-0.133333333333333	13	-1.75999534889486	6.03820664405272	1.8895709	0.0968179311453454
239	-0.7	-0.148148148148148	13	-1.77935893512393	1.21202565652432	0	0
240	0.12962962962963	-0.459259259259259	14	2.86649127792261	3.72959525713736	1.6526298	-0.0442466325812907
241	0.122222222222222	-0.448148148148148	14	2.87534060443887	4.24874137138388	1.0247588	-0.0672287862458409
242	0.114814814814815	-0.444444444444444	14	2.88878636168804	3.14159265358979	0.4583	0.0101699223312179
243	0.114814814814815	-0.440740740740741	14	2.88675237722179	0	0.9166	-0.0201821820577397
244	0.114814814814815	-0.448148148148148	14	2.89078881363334	0.785398163397448	1.9445669	0.084062324141545
245	0.125925925925926	-0.459259259259259	14	2.87397634880503	1.29249666778979	3.336424	0.234872337112582
246	0.151851851851852	-0.466666666666667	14	2.82700188138252	5.96143475278294	1.4491446	-0.0695719040357501
247	0.148148148148148	-0.477777777777778	14	2.84091626218967	5.49778714378214	1.2960724	-0.0917427840040563
248	0.140740740740741	-0.485185185185185	14	2.85926481899048	2.67794504458899	2.0495176	0.11398586698824
249	0.148148148148148	-0.47037037037037	14	2.83646764559283	4.71238898038469	1.8332	-0.14453255719916
250	0.133333333333333	-0.47037037037037	14	2.86537415703266	5.81953769817878	3.0742764	-0.165048715432814
251	0.122222222222222	-0.492592592592593	14	2.89838390011922	5.69518270363202	1.6526298	-0.095483132589087
252	0.114814814814815	-0.503703703703704	14	2.91748052663704	5.09289535749705	2.4679455	-0.189446432708054
253	0.0962962962962963	-0.511111111111111	14	2.95536981317865	5.30039158393226	3.3048013	-0.231490849185119
254	0.0740740740740741	-0.525925925925926	14	3.00166798301568	0	0.4583	-0.00482951651217256
255	0.0740740740740741	-0.52962962962963	14	3.00263388631811	4.43408932137958	3.336424	-0.235100541947313
256	0.0481481481481481	-0.522222222222222	14	3.04965399470757	4.03764803816114	2.9344949	-0.168053675781072
257	0.0296296296296296	-0.507407407407407	14	3.08326472986379	5.21948748477703	4.7186568	-0.326850304171593
258	-0.0037037037037037	-0.525925925925926	14	-3.13455051648148	5.1760365893855	4.0990352	-0.272618973148107
259	-0.0333333333333333	-0.540740740740741	14	-3.08002672185186	5.49778714378214	1.9445669	-0.0939876475859336
260	-0.0444444444444444	-0.551851851851852	14	-3.06122919233467	5.03413953478133	1.4491446	-0.0965259561802068
261	-0.0555555555555556	-0.555555555555556	14	-3.04192400109863	6.17252808600569	4.1499065	-0.00311332462877623
262	-0.0592592592592593	-0.588888888888889	14	-3.04130133617288	6.03820664405272	1.8895709	-0.0181373063718704
263	-0.062962962962963	-0.603703703703704	14	-3.0376738748985	4.12438637683712	1.6526298	-0.098358450052709
264	-0.0740740740740741	-0.596296296296296	14	-3.01800218488796	4.12438637683712	3.3048013	-0.202625756145252
265	-0.0962962962962963	-0.581481481481481	14	-2.97747703365891	5.03413953478133	4.3478921	-0.256210398834273
266	-0.12962962962963	-0.592592592592593	14	-2.92623495389206	4.06888787159141	2.2915	-0.14060857088813
267	-0.144444444444444	-0.581481481481481	14	-2.89811323971443	5.6396841983863	2.2915	-0.0585148837272742
268	-0.155555555555556	-0.596296296296296	14	-2.88641026296897	0	1.3749	0.0223656559970475
269	-0.155555555555556	-0.607407407407407	14	-2.89088339416838	2.49326066450253	0	0
270	0.0296296296296296	-0.362962962962963	15	3.06014060928392	4.93105792625863	4.225526	-0.457258554962681
271	-0.0037037037037037	-0.37037037037037	15	-3.13159298690313	5.10299602408238	8.4258455	-0.78332080541839
272	-0.0666666666666667	-0.396296296296296	15	-2.97492882581945	5.23153509463121	7.3900875	-0.523657265156463
273	-0.118518518518519	-0.425925925925926	15	-2.87019737278816	5.27098829572825	8.6472044	-0.47621180019239
274	-0.177777777777778	-0.462962962962963	15	-2.77495501274968	5.07115965065526	3.9157152	-0.228864003786367
275	-0.207407407407407	-0.474074074074074	15	-2.72918221199241	5.33263846636751	3.9422966	-0.14981890689679
276	-0.233333333333333	-0.492592592592593	15	-2.69921843061305	5.81953769817878	4.0990352	-0.00609384219906861
277	-0.248148148148148	-0.522222222222222	15	-2.69799966217323	0.141897054604164	3.2406393	0.120577648305993
278	-0.244444444444444	-0.548148148148148	15	-2.72211519183443	0	1.3749	0.0370724183016025
279	-0.244444444444444	-0.559259259259259	15	-2.72952967549475	0.785398163397448	1.2960724	0.0794019680806946
280	-0.237037037037037	-0.566666666666667	15	-2.74541006911089	5.81953769817878	1.0247588	-0.00448430373040321
281	-0.240740740740741	-0.574074074074074	15	-2.74451320836481	5.90267893006722	2.4679455	0.00257245732746991
282	-0.248148148148148	-0.592592592592593	15	-2.74502769983031	4.87753765779932	2.7878389	-0.14563105026502
283	-0.27037037037037	-0.596296296296296	15	-2.7159014897773	2.55805829555124	0	0
284	0.362962962962963	0.362962962962963	16	0.785398163397448	0.321750554396642	4.3478921	-0.315370589484561
285	0.374074074074074	0.32962962962963	16	0.848472281294361	5.81953769817878	1.0247588	-0.0316646554211791
286	0.37037037037037	0.322222222222222	16	0.854805212378596	0.588002603547568	1.6526298	-0.135333631007194
287	0.377777777777778	0.311111111111111	16	0.881871938580035	0.463647609000806	2.0495176	-0.166143809866626
288	0.385185185185185	0.296296296296296	16	0.91510070055336	6.03820664405272	3.7791418	-0.205163371596854
289	0.377777777777778	0.266666666666667	16	0.956133374872731	0	1.3749	-0.0995184721940634
290	0.377777777777778	0.255555555555556	16	0.976037069311544	6.11803662976496	2.7878389	-0.185252069272802
291	0.374074074074074	0.233333333333333	16	1.0130874831661	4.71238898038469	0.4583	0.0223895013561837
292	0.37037037037037	0.233333333333333	16	1.00860958289487	4.71238898038469	1.8332	0.092848048338206
293	0.355555555555556	0.233333333333333	16	0.990039973227226	5.81953769817878	1.0247588	-0.0497553583072285
294	0.351851851851852	0.225925925925926	16	0.999991044888672	4.71238898038469	0.4583	0.0241085792707074
295	0.348148148148148	0.225925925925926	16	0.99516932903453	5.03413953478133	2.8987475	0.0749670042725942
296	0.325925925925926	0.218518518518519	16	0.980175928180012	5.96143475278294	2.8987475	-0.191584538733207
297	0.318518518518519	0.196296296296296	16	1.01849283592665	5.742765806909	2.6723473	-0.139913892824108
298	0.307407407407407	0.177777777777778	16	1.04647561449147	0	2.7498	-0.279327240179624
299	0.307407407407407	0.155555555555556	16	1.1023410625274	5.1760365893855	1.0247588	0.000592066308659767
300	0.3	0.151851851851852	16	1.10222264926567	0.463647609000806	1.0247588	-0.123139762206159
301	0.303703703703704	0.144444444444444	16	1.1268506017069	5.81953769817878	1.0247588	-0.0772974902110968
302	0.3	0.137037037037037	16	1.14231009974912	4.85428603498885	3.2406393	0.12146122388879
303	0.274074074074074	0.133333333333333	16	1.11801785497136	5.47340173460942	0	0
304	-0.037037037037037	-0.162962962962963	17	-2.91811605244916	0.165148677414627	2.7878389	0.22691831454718
305	-0.0333333333333333	-0.185185185185185	17	-2.9634997153586	0.197395559849881	4.6737434	0.309756556756033
306	-0.0259259259259259	-0.222222222222222	17	-3.0254510267098	0.643501108793284	2.2915	0.268614084420165
307	-0.0148148148148148	-0.237037037037037	17	-3.07917384359384	6.11803662976496	2.7878389	-0.0444432739466638
308	-0.0185185185185185	-0.259259259259259	17	-3.0702851888045	0.785398163397448	2.5926031	0.288973868859808
309	-0.0037037037037037	-0.274074074074074	17	-3.12807996257646	0	4.1247	0.00732540579571506
310	-0.0037037037037037	-0.307407407407407	17	-3.12954504373561	6.08578974732971	2.3368717	-0.0533787549372766
311	-0.00740740740740741	-0.325925925925926	17	-3.11886929274815	0	3.6664	0.00946520402711926
312	-0.00740740740740741	-0.355555555555556	17	-3.12076233355358	0.244978663126864	1.8895709	0.0541532667477584
313	-0.0037037037037037	-0.37037037037037	17	-3.13159298690313	4.71238898038469	2.7498	-0.299431674739887
314	-0.0259259259259259	-0.37037037037037	17	-3.07170665195515	4.95736764351155	1.8895709	-0.192986549601644
315	-0.0407407407407407	-0.374074074074074	17	-3.03310934203482	5.69518270363202	3.3048013	-0.153979739909373
316	-0.0555555555555556	-0.396296296296296	17	-3.00231339405295	0.244978663126864	3.7791418	0.133568218665805
317	-0.0481481481481481	-0.425925925925926	17	-3.02902703778611	0.463647609000806	2.0495176	0.101952891236117
318	-0.0407407407407407	-0.440740740740741	17	-3.04941761603333	6.08578974732971	2.3368717	-0.0214936881306249
319	-0.0444444444444444	-0.459259259259259	17	-3.04511887840721	2.65247284807826	0	0
320	0.444444444444444	0.459259259259259	19	0.769006189089443	4.52704103038899	7.4606657	0.414240227737991
321	0.385185185185185	0.47037037037037	19	0.686158143541845	3.78509376238308	4.583	0.291216512344346
322	0.362962962962963	0.5	19	0.627914841072975	4.24874137138388	3.0742764	0.19956118762704
323	0.340740740740741	0.511111111111111	19	0.588002603547568	4.57983744808802	6.9354539	0.425796963098533
324	0.285185185185185	0.518518518518518	19	0.502843210927861	4.77895714416051	6.8896239	0.416423296625633
325	0.22962962962963	0.514814814814815	19	0.419558551602734	5.03413953478133	5.7970367	0.32426449795897
326	0.185185185185185	0.5	19	0.35470565201094	5.03413953478133	4.3478921	0.267735761136687
327	0.151851851851852	0.488888888888889	19	0.301158499783603	5.09289535749705	4.935891	0.317730929590658
328	0.114814814814815	0.474074074074074	19	0.237612313865471	5.09289535749705	2.4679455	0.170596343039542
329	0.0962962962962963	0.466666666666667	19	0.203493045257563	4.71238898038469	5.0413	0.425015430497125
330	0.0555555555555556	0.466666666666667	19	0.118489959158138	4.9906886393898	3.336424	0.270315598662921
331	0.0296296296296296	0.459259259259259	19	0.0644268394255536	5.35589008917797	2.2915	0.156905112033118
332	0.0148148148148148	0.448148148148148	19	0.03304581701893	4.79553021227313	5.5188486	0.498069903973769
333	-0.0296296296296296	0.444444444444444	19	-0.0665681637758238	4.54724030297006	2.7878389	0.243110589584301
334	-0.0518518518518519	0.448148148148148	19	-0.115190281692684	5.21948748477703	4.7186568	0.402734524423911
335	-0.0851851851851852	0.42962962962963	19	-0.195737186577466	4.83674397493145	3.6948146	0.337846814958472
336	-0.114814814814815	0.425925925925926	19	-0.263306549569161	5.37643514321137	0	0
337	-0.540740740740741	0.0925925925925926	20	-1.40120816689271	0.540419500270584	5.3446946	0.31426243626526
338	-0.518518518518518	0.0555555555555556	20	-1.46406065414576	5.13061330996392	4.5137967	0.165219268873933
339	-0.551851851851852	0.0407407407407407	20	-1.49710450792055	0.463647609000806	2.0495176	0.130543577986828
340	-0.544444444444444	0.0259259259259259	20	-1.52321322351791	0	2.7498	0.203902435610874
341	-0.544444444444444	0.0037037037037037	20	-1.56399371064009	6.03820664405272	3.7791418	0.268739822081079
342	-0.551851851851852	-0.0259259259259259	20	-1.6177416750563	0	2.2915	0.167090564968566
343	-0.551851851851852	-0.0444444444444444	20	-1.65115978805002	5.6396841983863	2.2915	0.122567387375567
344	-0.562962962962963	-0.0592592592592593	20	-1.67567326552513	0	1.3749	0.0973902790826364
345	-0.562962962962963	-0.0703703703703704	20	-1.69515132134166	0.321750554396642	2.8987475	0.203968414339328
346	-0.555555555555556	-0.0925925925925926	20	-1.73594500420952	0.380506377112365	2.4679455	0.17422139595777
347	-0.548148148148148	-0.111111111111111	20	-1.77078928340108	0.321750554396642	2.8987475	0.208799556290309
348	-0.540740740740741	-0.133333333333333	20	-1.81254919465914	5.90267893006722	2.4679455	0.142484377905869
349	-0.548148148148148	-0.151851851851852	20	-1.84104607024031	0.785398163397448	2.5926031	0.163175624647773
350	-0.533333333333333	-0.166666666666667	20	-1.87368119516987	0	2.7498	0.187485351334677
351	-0.533333333333333	-0.188888888888889	20	-1.9111782654368	0.785398163397448	1.9445669	0.126826813102188
352	-0.522222222222222	-0.2	20	-1.93654362805724	0.321750554396642	1.4491446	0.104507523706208
353	-0.518518518518518	-0.211111111111111	20	-1.95744513279848	0.244978663126864	1.8895709	0.134466417726407
354	-0.514814814814815	-0.225925925925926	20	-1.98433841634376	5.6396841983863	2.2915	0.0786755295446739
355	-0.525925925925926	-0.240740740740741	20	-2.0000735222527	0	0.4583	0.0290337785212214
356	-0.525925925925926	-0.244444444444444	20	-2.00588027795694	0.785398163397448	1.9445669	0.128409107181242
357	-0.514814814814815	-0.255555555555556	20	-2.03156209939319	0	1.8332	0.114111065183853
358	-0.514814814814815	-0.27037037037037	20	-2.05438431242996	4.71238898038469	0.9166	-0.0292840040569953
359	-0.522222222222222	-0.27037037037037	20	-2.04852751161856	5.30039158393226	1.6526298	0.0122192238993035
360	-0.533333333333333	-0.277777777777778	20	-2.05097135639842	1.46974311305625	0	0
361	0.525925925925926	-0.385185185185185	21	2.20293428832389	3.20816081736562	6.8896239	0.345442901007464
362	0.522222222222222	-0.32962962962963	21	2.1338457081224	2.72918221199241	8.0037512	0.524108867266087
363	0.548148148148148	-0.27037037037037	21	2.02902393466918	2.58993767106125	6.9954912	0.455268870280321
364	0.577777777777778	-0.222222222222222	21	1.93797016061312	2.40877755180329	6.1659682	0.364696343535158
365	0.611111111111111	-0.185185185185185	21	1.86503089190608	2.27942259892257	4.225526	0.218957377499178
366	0.637037037037037	-0.162962962962963	21	1.82123941640625	2.57486343606629	5.9753154	0.340662961530236
367	0.662962962962963	-0.122222222222222	21	1.7531068241002	2.96173915379732	5.123794	0.306784250928924
368	0.67037037037037	-0.0814814814814815	21	1.69174997391442	2.76108627647743	4.935891	0.280897625968013
369	0.685185185185185	-0.0444444444444444	21	1.63557044872081	3.52209903070216	4.935891	0.268624239232742
370	0.67037037037037	-0.00740740740740741	21	1.58184560087427	3.14159265358979	6.4162	0.386253672673146
371	0.67037037037037	0.0444444444444444	21	1.50459486633964	2.91479380553591	6.1146386	0.344205849456769
372	0.681481481481481	0.0925925925925926	21	1.43575369644828	2.70918487801926	6.5619394	0.311764647516333
373	0.703703703703704	0.140740740740741	21	1.37340076694502	2.97644397617517	2.7878389	0.145104395224128
374	0.707407407407407	0.162962962962963	21	1.34437988790019	3.01723765904303	3.6948146	0.190359718272631
375	0.711111111111111	0.192592592592593	21	1.30630794424566	3.14159265358979	4.583	0.23929030183633
376	0.711111111111111	0.22962962962963	21	1.2584498838784	3.53638377328955	5.9579	0.322332534269071
377	0.692592592592593	0.274074074074074	21	1.19398337702458	5.35723327171474	0	0
378	-0.188888888888889	-0.388888888888889	22	-2.68943879130402	4.82304620155859	4.1499065	-0.314594773665027
379	-0.222222222222222	-0.392592592592593	22	-2.62651983657101	5.38712992260824	2.9344949	-0.0931768731024007
380	-0.240740740740741	-0.407407407407407	22	-2.60788446195053	4.71238898038469	2.2915	-0.165105129421224
381	-0.259259259259259	-0.407407407407407	22	-2.57486343606629	4.03764803816114	2.9344949	-0.245220113087412
382	-0.277777777777778	-0.392592592592593	22	-2.5258194134488	4.39063842598805	1.4491446	-0.115703724314491
383	-0.288888888888889	-0.388888888888889	22	-2.50267866858591	4.51499342053481	2.3368717	-0.173266244192209
384	-0.307407407407407	-0.385185185185185	22	-2.46802541974746	4.71238898038469	1.3749	-0.0868799708003642
385	-0.318518518518519	-0.385185185185185	22	-2.45064942558739	5.49778714378214	0.6480362	-0.00489077118228654
386	-0.322222222222222	-0.388888888888889	22	-2.44967127135093	4.71238898038469	1.3749	-0.0835244494440568
387	-0.333333333333333	-0.388888888888889	22	-2.43296638146212	3.14159265358979	0.9166	-0.0475798484658863
388	-0.333333333333333	-0.381481481481481	22	-2.42345041176895	2.35619449019234	2.5926031	0.014495136958339
389	-0.318518518518519	-0.366666666666667	22	-2.42634943916061	4.71238898038469	1.3749	-0.0850677006166656
390	-0.32962962962963	-0.366666666666667	22	-2.40933589903728	4.83674397493145	3.6948146	-0.189570797339091
391	-0.359259259259259	-0.37037037037037	22	-2.37142173956946	5.69518270363202	3.3048013	0.0446132201019944
392	-0.374074074074074	-0.392592592592593	22	-2.38034438358986	5.81953769817878	1.0247588	0.0220688222062204
393	-0.377777777777778	-0.4	22	-2.3847581480311	5.03413953478133	2.8987475	-0.0969480164682501
394	-0.4	-0.407407407407407	22	-2.36536854473745	5.6396841983863	2.2915	0.020792443745179
395	-0.411111111111111	-0.422222222222222	22	-2.36952703348649	0.785398163397448	3.8886755	0.26617810240839
396	-0.388888888888889	-0.444444444444444	22	-2.42276265396817	1.20362249297668	6.3832024	0.421746323615271
397	-0.340740740740741	-0.462962962962963	22	-2.50711191869122	0.785398163397448	7.7778093	0.529762829975891
398	-0.296296296296296	-0.507407407407407	22	-2.6130644846864	4.07014890497089	0	0
399	-0.766666666666667	-0.155555555555556	23	-1.77097739476079	3.8075618909689	8.1595732	-0.362200409222881
400	-0.807407407407407	-0.103703703703704	23	-1.69853731291621	3.78509376238308	9.166	-0.378071685378332
401	-0.851851851851852	-0.0444444444444444	23	-1.62292297584054	3.65208097550657	13.1316699	-0.526775053157738
402	-0.903703703703704	0.0481481481481481	23	-1.517567965209	3.31232786506508	13.4868524	-0.56936719172602
403	-0.922222222222222	0.155555555555556	23	-1.40369452686379	3.10457253771586	12.3828077	-0.521304686310531
404	-0.918518518518519	0.255555555555556	23	-1.29943358960168	2.35619449019234	10.3699541	-0.399143659632941
405	-0.859259259259259	0.314814814814815	23	-1.2196048576751	0.730906707156717	0	0
406	-0.57037037037037	-0.00740740740740741	24	-1.58378260971507	6.11803662976496	2.7878389	0.19290431511332
407	-0.574074074074074	-0.0296296296296296	24	-1.62236347273773	6.20004407529114	5.5188486	0.37971206136201
408	-0.577777777777778	-0.0740740740740741	24	-1.69830588501013	5.8782935208945	3.4904128	0.203486068209238
409	-0.588888888888889	-0.1	24	-1.73900309865198	0	1.8332	0.121731054173742
410	-0.588888888888889	-0.114814814814815	24	-1.76334930948673	0.380506377112365	2.4679455	0.164249340651135
411	-0.581481481481481	-0.133333333333333	24	-1.79619917761696	0.244978663126864	1.8895709	0.127999179104867
412	-0.577777777777778	-0.148148148148148	24	-1.82179901343793	6.08578974732971	2.3368717	0.140690075284797
413	-0.581481481481481	-0.166666666666667	24	-1.84993702849489	6.06451636130564	4.225526	0.241297550501163
414	-0.588888888888889	-0.2	24	-1.89819653859512	0	2.7498	0.167182856164321
415	-0.588888888888889	-0.222222222222222	24	-1.93163310982799	5.69518270363202	1.6526298	0.0607546938348502
416	-0.596296296296296	-0.233333333333333	24	-1.94378404859496	5.81953769817878	1.0247588	0.0429124234910705
417	-0.6	-0.240740740740741	24	-1.95236653329317	4.71238898038469	0.9166	-0.0211085681282897
418	-0.607407407407407	-0.240740740740741	24	-1.94814481966751	5.96143475278294	2.8987475	0.134080104067089
419	-0.614814814814815	-0.262962962962963	24	-1.97496084048093	5.1760365893855	2.0495176	0.00718497843916532
420	-0.62962962962963	-0.27037037037037	24	-1.97639783616876	5.81953769817878	1.0247588	0.0386444758272986
421	-0.633333333333333	-0.277777777777778	24	-1.98412673133422	2.34807344374082	0	0
422	0.439507407407408	0.777777777777778	25	0.514347902731137	6.22073439557914	9.7961625	-0.210114434152536
423	0.434566666666667	0.698766666666667	25	0.556370789561644	4.74180717793984	20.7852799	0.947174263009412
424	0.266666666666667	0.693825925925926	25	0.366935936959762	2.38845696488386	13.4016086	-0.241597859127677
425	0.340740740740741	0.772840740740741	25	0.415255508785297	1.03037997776827	24.9416026	-1.19684766438583
426	0.513581481481482	0.669137037037037	25	0.654625041662463	0.682291849268521	12.5972921	-0.601018683564724
427	0.577777777777778	0.590122222222222	25	0.774828778375408	4.60565236195167	17.2077901	0.732578702297964
428	0.439507407407408	0.604937037037037	25	0.628313037915815	2.12942513643762	11.5294531	-0.209040405387287
429	0.518518518518518	0.654322222222222	25	0.670121118993272	6.1305229735302	8.0372071	-0.206275332035501
430	0.508640740740741	0.590122222222222	25	0.711376185400373	5.35589008917797	9.166	0.112260175462599
431	0.449381481481481	0.545677777777778	25	0.688924150307853	4.29994657152179	10.6719738	0.604101913862311
432	0.37037037037037	0.580248148148148	25	0.568103767535391	4.60240499245236	0	0
433	-0.434566666666667	0.669137037037037	26	-0.575983874136034	4.51505111062359	3.1159817	0.110469776178366
434	-0.459259259259259	0.674074074074074	26	-0.598077829371707	4.71238898038469	5.4996	0.218313589301482
435	-0.503703703703704	0.674074074074074	26	-0.641740547232004	5.81953769817878	4.0990352	0.178987952466805
436	-0.518518518518518	0.644444444444444	26	-0.677538137725365	5.9344416755088	7.1522298	0.309701840180778
437	-0.538270370370371	0.590122222222222	26	-0.73947850576152	5.43536103812666	13.8539507	0.694636079366282
438	-0.622222222222222	0.516048148148148	26	-0.878405721634777	5.23150047918005	9.8529917	0.444456564911733
439	-0.691359259259259	0.476544444444444	26	-0.967297034617123	5.6951879484056	0	0
440	-0.8	0.313581481481481	27	-1.19722553381296	0.620239351498214	5.256701	0.140644462772666
441	-0.775307407407407	0.279011111111111	27	-1.22535442636749	0	2.4441139	0.113678787800211
442	-0.775307407407407	0.259259259259259	27	-1.24809018392753	0.321675552521736	1.9321928	0.0772366376811151
443	-0.77037037037037	0.244444444444444	27	-1.26353751146375	0.244934542235649	2.5192751	0.108651709968159
444	-0.765433333333333	0.224692592592592	27	-1.28526785345739	0.982736033158555	2.2030481	0.0339742227949413
445	-0.750618518518519	0.214814814814815	27	-1.29206269801637	0	1.8332	0.0916819820920711
446	-0.750618518518519	0.2	27	-1.31039909443479	0	0.6109139	0.0307564243259018
447	-0.750618518518519	0.195062962962963	27	-1.31655037929997	0	1.8332	0.092876880369428
448	-0.750618518518519	0.180248148148148	27	-1.33512575537385	0.588060293636347	2.2030481	0.0797073200181231
449	-0.740740740740741	0.165433333333333	27	-1.35106721937748	0.46349761650156	1.3661923	0.0569388462523324
450	-0.735803703703704	0.155555555555556	27	-1.36245498862795	0	2.4441139	0.129150435197209
451	-0.735803703703704	0.135803703703704	27	-1.38828507566739	0	6.7218861	0.361112688067196
452	-0.735803703703704	0.0814814814814815	27	-1.46050761328083	0.380558101473199	6.581188	0.327446602679984
453	-0.716048148148148	0.0320999999999999	27	-1.52599693381682	0.463610109469569	5.4656858	0.277186447768072
454	-0.696296296296296	-0.00740740740740741	27	-1.58143422337044	0.141867053404124	4.3208524	0.250000321852453
455	-0.691359259259259	-0.0419740740740742	27	-1.63143428774093	0.620239351498214	5.256701	0.26839060830846
456	-0.666666666666667	-0.0765444444444443	27	-1.68511240940262	0.197366710644683	3.1159817	0.187449326738689
457	-0.66172962962963	-0.101233333333333	27	-1.72260227475036	5.49797465549942	1.7282493	0.060752100994601
458	-0.671603703703704	-0.111111111111111	27	-1.73475269494928	1.88155775104961	0	0
459	0.681481481481481	0.323455555555556	28	1.12764513005322	3.07504108275268	9.1861652	0.408928958557213
460	0.686418518518518	0.39752962962963	28	1.04585933834178	3.53218194593949	11.2343079	0.556258182110482
461	0.651851851851852	0.481481481481481	28	0.934607701919683	4.20530108926248	12.5826265	0.599357122594125
462	0.562962962962963	0.530862962962963	28	0.814736277400857	3.96145101069738	12.5381714	0.655134828832431
463	0.488888888888889	0.6	28	0.683709311634371	3.99830779961754	12.1293678	0.627216928807989
464	0.414814814814815	0.664196296296296	28	0.558265925872773	3.05095735604909	6.7493841	0.147760033718568
465	0.419751851851852	0.718518518518519	28	0.52871391912906	5.22478511733254	11.2178091	0.303401866697308
466	0.340740740740741	0.674074074074074	28	0.468033545789598	5.07955121632455	17.0221786	0.701841372337506
467	0.212344444444445	0.624692592592593	28	0.327665271322097	5.20634583112431	18.0446459	0.888433336959591
468	0.0839518518518517	0.555555555555556	28	0.149978603930179	4.24874137138388	15.0304068	0.952221373158298
469	-0.0246925925925925	0.609877777777778	28	-0.040465670701481	4.09213442667165	10.513402	0.504525823104175
470	-0.093825925925926	0.659259259259259	28	-0.141370835322316	5.17599908985426	5.4656858	0.320891731830801
471	-0.133333333333333	0.639507407407407	28	-0.205549181688476	4.44323971957771	18.3828713	0.906066086183447
472	-0.276544444444444	0.679011111111111	28	-0.386762398925166	4.21302314975489	7.6568181	0.250273644302329
473	-0.330862962962963	0.708640740740741	28	-0.436817127785631	3.29425498723918	8.0372071	-0.107808095001671
474	-0.340740740740741	0.772840740740741	28	-0.415255508785297	2.0778523773558	6.2915424	-0.297706944277693
475	-0.296296296296296	0.79752962962963	28	-0.355714119929759	0.270959744275045	11.4157947	0.051454130945453
476	-0.271603703703704	0.708640740740741	28	-0.366004946118849	4.5929624202503	15.3860476	0.669109667964234
477	-0.395062962962963	0.723455555555556	28	-0.499826879711696	1.29758419010012	0	0
478	0.503703703703704	0.471603703703704	29	0.818298986823603	3.62411529020357	14.4864047	0.775897887620612
479	0.449381481481481	0.575307407407407	29	0.663119409299481	3.38654925846081	10.078017	0.410583411180257
480	0.42962962962963	0.654322222222222	29	0.581002727063429	4.60175919831883	11.0670284	0.534998518407271
481	0.340740740740741	0.664196296296296	29	0.474003023381975	5.05540783025295	18.1683869	0.779347297371865
482	0.20247037037037	0.614814814814815	29	0.318133563907602	4.92347865513331	17.4983523	1.04433979323386
483	0.0641962962962964	0.585185185185185	29	0.109265605260831	3.77431981194683	11.3662983	0.471417901272699
484	0.00987777777777768	0.659259259259259	29	0.0149820250062907	2.41862059584782	13.8539507	-0.487497354019866
485	0.0839518518518517	0.743211111111111	29	0.112481495810264	2.25130316773299	16.5102575	-0.553048750440432
486	0.187655555555555	0.827159259259259	29	0.22309124589835	1.50839210847993	9.7961625	-0.45264703159174
487	0.266666666666667	0.822222222222222	29	0.313620652216698	5.91362870338935	0	0
488	-0.217285185185185	-0.427159259259259	30	-2.67102924826274	3.78510126245808	12.2214861	-1.0035525715208
489	-0.276544444444444	-0.348148148148148	30	-2.47031873395858	2.39065468390248	12.5381714	0.11731246352058
490	-0.207407407407407	-0.274074074074074	30	-2.49378122666269	1.29983658251985	11.4157947	1.35079762731241
491	-0.118518518518519	-0.298766666666667	30	-2.76394075212518	0.643501108793283	9.166	0.868173030101596
492	-0.0740740740740741	-0.358025925925926	30	-2.9375753581455	5.76405073188278	4.926725	-0.152865048265984
493	-0.093825925925926	-0.392592592592593	30	-2.9070023484923	5.11725490616136	4.6535782	-0.353555541072068
494	-0.128396296296296	-0.407407407407407	30	-2.83629124027788	5.09297294905494	3.290594	-0.231568345020103
495	-0.153085185185185	-0.417285185185185	30	-2.78997757127386	4.99060373773442	4.4487181	-0.311569982742537
496	-0.187655555555555	-0.427159259259259	30	-2.72766357472536	5.09297294905494	3.290594	-0.191765487620787
497	-0.212344444444445	-0.437037037037037	30	-2.6893104772012	4.46749854346961	2.5192751	-0.20318687854521
498	-0.2321	-0.4321	30	-2.64867310149216	4.39048843348878	1.9321928	-0.155978998080317
499	-0.246914814814815	-0.427159259259259	30	-2.61747730187609	5.49778714378214	2.5926031	-0.0526834460136039
500	-0.26172962962963	-0.441974074074074	30	-2.60694061267337	4.71238898038469	3.0554861	-0.201733510118389
501	-0.286418518518519	-0.441974074074074	30	-2.5665939106497	4.71238898038469	2.4441139	-0.154197800475426
502	-0.306174074074074	-0.441974074074074	30	-2.53575435055461	5.49797465549942	1.7282493	-0.0225949442521145
503	-0.316048148148148	-0.451851851851852	30	-2.53123536170419	0.587887210056282	2.2030481	0.148573345543435
504	-0.306174074074074	-0.466666666666667	30	-2.56095003081287	3.14159265358979	3.6664	-0.152321557602737
505	-0.306174074074074	-0.437037037037037	30	-2.53048571929233	4.39071342786296	1.9321928	-0.139037620699676
506	-0.320988888888889	-0.4321	30	-2.50267819515239	3.14159265358979	4.2773139	-0.201790762941814
507	-0.320988888888889	-0.39752962962963	30	-2.46232004256403	2.94419709373991	9.3474868	-0.393426913831962
508	-0.306174074074074	-0.323455555555556	30	-2.38363465979764	2.56347316327079	0	0
509	0.148148148148148	0.372840740740741	31	0.378219530489858	4.85430103468886	8.6417048	0.819398441531874
510	0.0790111111111112	0.362962962962963	31	0.214339842183483	4.06885787039137	6.1105139	0.570227058187863
511	0.0395074074074073	0.392592592592593	31	0.10029443054591	3.81637017827935	3.9125071	0.264977773722338
512	0.019751851851852	0.417285185185185	31	0.0472988758014423	3.40785624169044	6.9670766	0.184153222045594
513	0.00493703703703714	0.471603703703704	31	0.0104682313923236	4.33180501171445	3.290594	0.257341595216081
514	-0.019751851851852	0.481481481481481	31	-0.0410000876508925	4.89222748047716	0	0
515	-0.128396296296296	0.46172962962963	32	-0.27122442804995	5.49778714378214	5.1852062	0.396910965098215
516	-0.158025925925926	0.4321	32	-0.350606621069593	5.57459432771632	5.6338819	0.452177571770209
517	-0.187655555555555	0.39752962962963	32	-0.441042135423635	5.17596158188489	2.7328429	0.251176528610093
518	-0.207407407407407	0.387655555555555	32	-0.491277441145653	4.24881637888449	2.7328429	0.139338348763485
519	-0.227159259259259	0.39752962962963	32	-0.51914511089835	3.54645857936647	4.6535782	-0.043300910264874
520	-0.241974074074074	0.4321	32	-0.510484928845376	4.06894786679171	3.0554861	0.0965311236033584
521	-0.26172962962963	0.446914814814815	32	-0.529791153566047	4.71238898038469	4.2773139	0.278279524424654
522	-0.296296296296296	0.446914814814815	32	-0.585447058450978	5.49816209689539	0.8643538	0.0639892867809455
523	-0.301233333333333	0.441974074074074	32	-0.598244915807167	5.03406453290643	1.9321928	0.139284131056581
524	-0.316048148148148	0.437037037037037	32	-0.626101742018483	5.69512501354324	2.2030481	0.156436813528842
525	-0.325925925925926	0.422222222222222	32	-0.657389104724251	0	4.8886861	0.240210901543561
526	-0.325925925925926	0.382714814814815	32	-0.705431285032964	0	2.4441139	0.131275745306261
527	-0.325925925925926	0.362962962962963	32	-0.731686434094216	5.30044927402103	2.2030481	0.179608798386182
528	-0.340740740740741	0.353085185185185	32	-0.767608193771452	4.9097268501458	3.1159817	0.210041875237452
529	-0.365433333333333	0.348148148148148	32	-0.809616568818943	5.49778714378214	2.5926031	0.207163362805316
530	-0.380248148148148	0.333333333333333	32	-0.851049241380006	0.785398163397448	1.7282493	0.0093185482733471
531	-0.37037037037037	0.323455555555556	32	-0.852912951034675	5.81953769817878	1.3661923	0.109243598901276
532	-0.375307407407408	0.313581481481481	32	-0.87476167081493	4.24874137138388	4.0990352	0.073168383150386
533	-0.404937037037037	0.328396296296296	32	-0.889395347445008	4.71238898038469	4.8886861	0.225235961755554
534	-0.444444444444444	0.328396296296296	32	-0.934442539796119	5.76409688302184	4.926725	0.360191113708035
535	-0.464196296296296	0.293825925925926	32	-1.00648076253773	5.17588659688626	1.3661923	0.0851559163486715
536	-0.474074074074074	0.288888888888889	32	-1.02351194580746	4.95732352262034	2.5192751	0.127235710174596
537	-0.493825925925926	0.283951851851852	32	-1.04895908784238	4.4674985434696	2.5192751	0.0472440290132625
538	-0.513581481481481	0.288888888888889	32	-1.05840789364503	4.71238898038469	1.2222861	0.0404839282930003
539	-0.523455555555556	0.288888888888889	32	-1.06650467930363	1.80746156879351	0	0
540	0.351851851851852	0.5	33	0.613207348874509	5.76403919293306	3.6948146	-0.0241078170402625
541	0.337037037037037	0.474074074074074	33	0.618028912282562	4.87753765779932	2.7878389	0.1410571434747
542	0.314814814814815	0.47037037037037	33	0.589817483587622	6.15883031263282	3.6948146	-0.124227341672719
543	0.311111111111111	0.440740740740741	33	0.614662951922165	0.380506377112365	2.4679455	-0.158196349966057
544	0.318518518518519	0.422222222222222	33	0.646302221915377	4.71238898038469	1.8332	0.113707448781758
545	0.303703703703704	0.422222222222222	33	0.623560732159025	5.07115965065526	3.9157152	0.177790643057289
546	0.274074074074074	0.411111111111111	33	0.588002603547568	6.03820664405272	3.7791418	-0.110357352257924
547	0.266666666666667	0.381481481481481	33	0.610074073999152	0.197395559849881	2.3368717	-0.150768620313109
548	0.27037037037037	0.362962962962963	33	0.640227798061774	5.81953769817878	2.0495176	-0.0333444170988489
549	0.262962962962963	0.348148148148148	33	0.646896681481544	0.321750554396642	4.3478921	-0.347145748759092
550	0.274074074074074	0.314814814814815	33	0.716325831233362	0.426627493126876	5.5376389	-0.508702222830008
551	0.292592592592593	0.274074074074074	33	0.818066275799364	0.141897054604164	3.2406393	-0.277688959973836
552	0.296296296296296	0.248148148148148	33	0.873604067794131	0	2.2915	-0.189410953339538
553	0.296296296296296	0.22962962962963	33	0.911486258462039	0	3.6664	-0.327802008110433
554	0.296296296296296	0.2	33	0.977046660084125	6.10333180738711	5.123794	-0.449613441347407
555	0.288888888888889	0.159259259259259	33	1.06696934835361	5.66293582119676	3.9422966	-0.228369098218501
556	0.27037037037037	0.133333333333333	33	1.11264316799731	6.11803662976496	2.7878389	-0.316810195489141
557	0.266666666666667	0.111111111111111	33	1.17600520709514	6.14765759319409	0	0
558	0.166666666666667	-0.622222222222222	34	2.87987915118859	2.55359005004223	1.6526298	0.0789275813128665
559	0.174074074074074	-0.611111111111111	34	2.86409363492601	1.5707963267949	4.583	0.275603364550667
560	0.211111111111111	-0.611111111111111	34	2.80897296201588	1.5707963267949	1.8332	0.107468302037876
561	0.225925925925926	-0.611111111111111	34	2.78747930160831	0.321750554396642	1.4491446	-0.00285696115184475
562	0.22962962962963	-0.622222222222222	34	2.78805069383867	3.14159265358979	1.8332	0.0394946557121711
563	0.22962962962963	-0.607407407407407	34	2.78015176269624	2.81984209919315	2.8987475	0.117113785590548
564	0.237037037037037	-0.585185185185185	34	2.75672900557813	1.5707963267949	1.3749	0.0810130111499419
565	0.248148148148148	-0.585185185185185	34	2.74052640334814	4.39063842598805	1.4491446	-0.0699411311082843
566	0.237037037037037	-0.581481481481481	34	2.7545146295698	3.14159265358979	0.9166	0.0225104877058824
567	0.237037037037037	-0.574074074074074	34	2.75001253202862	1.5707963267949	1.3749	0.0821103729992645
568	0.248148148148148	-0.574074074074074	34	2.73359045742877	0.321750554396642	2.8987475	-0.015552049379699
569	0.255555555555556	-0.596296296296296	34	2.73670086730471	1.37340076694502	2.3368717	0.117972203803474
570	0.274074074074074	-0.6	34	2.71310642654402	1.98902065637413	4.5137967	0.276044105745501
571	0.307407407407407	-0.585185185185185	34	2.65789760539491	2.49809154479651	6.8745	0.392948770738339
572	0.340740740740741	-0.540740740740741	34	2.57930785124725	3.14159265358979	2.2915	0.0791672218594774
573	0.340740740740741	-0.522222222222222	34	2.56347440687535	2.15879893034246	3.3048013	0.214106851418641
574	0.362962962962963	-0.507407407407407	34	2.52065303659162	2.0344439357957	4.0990352	0.259823899995597
575	0.392592592592593	-0.492592592592593	34	2.4686882565925	1.5707963267949	11.4575	0.524590768744817
576	0.485185185185185	-0.492592592592593	34	2.36377010284354	1.5707963267949	10.0826	0.386960124317715
577	0.566666666666667	-0.492592592592593	34	2.28637807798	1.460139105621	4.1499065	0.122487695574165
578	0.6	-0.496296296296296	34	2.26188053886516	1.10714871779409	2.0495176	0.023494817765255
579	0.614814814814815	-0.503703703703704	34	2.25718157531211	2.35619449019234	3.8886755	0.195867908070833
580	0.637037037037037	-0.481481481481481	34	2.21800799369795	1.76819188664478	2.3368717	0.0870416574131605
581	0.655555555555556	-0.477777777777778	34	2.20059966221532	1.32581766366803	1.8895709	0.0347280665363536
582	0.67037037037037	-0.481481481481481	34	2.19365404890804	3.29410463162059	0	0
583	0.5679	0.185185185185185	35	1.25558098629111	3.14159265358979	1.8332	0.116977582978537
584	0.5679	0.2	35	1.2321854696954	2.78283225701035	5.2209536	0.256796108027502
585	0.582714814814815	0.239507407407407	35	1.1808262480899	2.98892164854938	8.0372071	0.418137253443089
586	0.592592592592593	0.303703703703704	35	1.09719879740129	3.14159265358979	6.1105139	0.318755376542194
587	0.592592592592593	0.353085185185185	35	1.03344772209285	3.01727227349571	4.926725	0.219750333287697
588	0.59752962962963	0.392592592592593	35	0.989497655435307	0.0895798406283328	0	0
589	0.671603703703704	-0.4321	36	2.14250748317331	3.14159265358979	1.8332	0.0787890716328965
590	0.671603703703704	-0.417285185185185	36	2.12674966884673	2.46681512890023	3.9125071	0.197522220652004
591	0.691359259259259	-0.392592592592593	36	2.08724522471633	2.6780200520896	2.7328429	0.138848221056218
592	0.701233333333333	-0.372840740740741	36	2.05947558050508	1.81586321224179	2.5192751	0.0842417023443343
593	0.720988888888889	-0.3679	36	2.04262724003622	2.15868353685116	2.2030481	0.0948920479651738
594	0.735803703703704	-0.358025925925926	36	2.02364883044318	2.55370544353353	2.2030481	0.107465764171271
595	0.745677777777778	-0.343211111111111	36	2.00215567760893	3.56942421040517	0	0
596	0.464196296296296	0.274074074074074	37	1.03744545794569	1.5707963267949	3.0554861	-0.11200646176299
597	0.488888888888889	0.274074074074074	37	1.05984675029829	1.95132856441567	3.290594	-0.0294678222140021
598	0.513581481481482	0.283951851851852	37	1.06574031474109	2.55370544353353	2.2030481	0.0679238324235482
599	0.523455555555555	0.298766666666667	37	1.05215554825638	2.67787004271408	2.7328429	0.0986686740385528
600	0.533333333333333	0.318518518518519	37	1.03242181344867	2.03451893767061	2.7328429	-0.0128032258111971
601	0.553085185185185	0.328396296296296	37	1.03498245861091	2.94408170024861	3.1159817	0.141658801776454
