# Supplementary material for: Fluid extraction from the left-right organizer uncovers mechanical properties needed for symmetry breaking
Source: eLife. 2023 Jul 21;12:e83861. doi: 10.7554/eLife.83861 (PMC10361723; doi:10.7554/eLife.83861)
Supplement: Figure 2—source data 1. [file elife-83861-fig2-data1.zip › Fig2_sourcedata/Defect6ss_embryo5.csv]

	x	y	id	omega	alpha	speed	realangvel
1	0.742647058823529	-0.193628676470588	1	1.82584590811896	3.27129379670856	14.1733858	0.721961800750828
2	0.727941176470588	-0.0808823529411765	1	1.68145354796879	3.21288108315612	8.5766262	0.468557072561184
3	0.723040441176471	-0.0122536764705883	1	1.58774213345656	2.86334960129535	4.4487181	0.235185528673091
4	0.732841911764706	0.0220588235294118	1	1.54070502772194	2.78283225701035	5.2209536	0.258474217135046
5	0.747547794117647	0.0612757352941175	1	1.48901018429493	3.0171684245459	4.926725	0.254884660323606
6	0.752452205882353	0.100488970588235	1	1.43803325223021	2.99973309851687	8.6417048	0.427828638990735
7	0.762253676470588	0.169117647058824	1	1.35246752443206	2.99968059928562	8.6417048	0.401973219766124
8	0.772058823529412	0.237746323529412	1	1.27207288047884	3.14159265358979	6.1105139	0.284562189923495
9	0.772058823529412	0.286764705882353	1	1.21516044249414	3.05095735604909	6.7493841	0.28801794990954
10	0.776959558823529	0.3406875	1	1.15755685251223	3.69012183107125	12.8906041	0.610902888200948
11	0.723040441176471	0.428922794117647	1	1.03537627487204	4.16385980290323	12.8906041	0.574198551661094
12	0.634805147058824	0.482841911764706	1	0.920536564539821	4.02346304580279	13.4575212	0.675692005711861
13	0.551470588235294	0.551470588235294	1	0.785398163397448	3.54648443987488	13.9611929	0.629563128428992
14	0.507352941176471	0.654411764705882	1	0.65948553771165	3.62247547617091	15.852597	0.652095656462751
15	0.448529411764706	0.767158088235294	1	0.5290664064191	4.43411054754436	8.8974362	0.396104704354743
16	0.379900735294118	0.786764705882353	1	0.449845465548151	4.2487226212667	10.9309133	0.499420903423133
17	0.301470588235294	0.825981617647059	1	0.349961284863525	0	7.9437139	-0.133294660350707
18	0.301470588235294	0.762253676470588	1	0.376620216933666	2.58298491158766	5.7649557	-0.0483691790131913
19	0.325981617647059	0.801470588235294	1	0.386294052736304	4.44614270034249	6.9670766	0.32271749169831
20	0.272058823529412	0.816176470588235	1	0.321750554396642	5.36808181846254	10.0221044	0.282895434395986
21	0.208334558823529	0.767158088235294	1	0.265171467517445	5.46750164055851	14.2655041	0.428154200804918
22	0.125	0.688724264705882	1	0.179540627356462	5.53479904024717	11.6742759	0.405221894246868
23	0.0612757352941175	0.620099264705882	1	0.098496248507088	0.0798085234655266	15.325552	-0.216993685629256
24	0.071077205882353	0.497547794117647	1	0.141894985632939	5.25898516025636	0	0
25	-0.742647058823529	0.00245220588235284	2	-1.56749435859738	5.99174227353838	6.379536	0.323574676970233
26	-0.757352941176471	-0.0465698529411764	2	-1.63220929399142	5.55035777428215	8.2209854	0.286461849733255
27	-0.801470588235294	-0.0955882352941176	2	-1.68950166393807	5.6396841983863	9.166	0.309566367205454
28	-0.845588235294118	-0.154411764705882	2	-1.75141493737916	6.03818458604015	5.0390085	0.20995978644921
29	-0.855393382352941	-0.193628676470588	2	-1.79340689466901	0	8.5550861	0.374398018196098
30	-0.855393382352941	-0.262253676470588	2	-1.86828649830823	0.380506377112365	9.8722403	0.443147327343769
31	-0.825981617647059	-0.335783088235294	2	-1.95691596377698	0.298523254792946	8.3112705	0.369378663419284
32	-0.806371323529412	-0.399511029411765	2	-2.03079169646084	0.499365830629806	7.6568181	0.341373528579243
33	-0.776959558823529	-0.453430147058823	2	-2.09906640217668	0.558540326248185	5.7649557	0.257087682426351
34	-0.752452205882353	-0.492647058823529	2	-2.15048393866196	0.50711973055712	6.2915424	0.278417973731409
35	-0.727941176470588	-0.536764705882353	2	-2.20616753340824	0.694725980988761	9.5450141	0.42367192290157
36	-0.678922794117647	-0.595588235294118	2	-2.29090191798855	0.909770465869509	6.9670766	0.307073423328696
37	-0.634805147058824	-0.629900735294117	2	-2.35231660265429	1.05164444343964	9.8529917	0.43509559713248
38	-0.566176470588235	-0.669117647058823	2	-2.43933572208079	1.21781325615716	12.3731834	0.551213599828451
39	-0.47304044117647	-0.703430147058823	2	-2.54957844204648	1.20361862715173	8.5110893	0.398929512131283
40	-0.4093125	-0.727941176470588	2	-2.62936434447273	1.19030288110719	6.581188	0.315550399589104
41	-0.360294117647059	-0.747547794117647	2	-2.69247442439055	1.05158098204552	4.926725	0.236572290125538
42	-0.325981617647059	-0.767158088235294	2	-2.73978888241566	2.83059437298425	0	0
43	0.071077205882353	0.468136029411765	3	0.150679431386363	0.507119730557118	6.2915424	-0.355241144817701
44	0.0955882352941176	0.424018382352941	3	0.221727660349903	0.785445039129844	6.9134555	-0.576163449252178
45	0.134805147058823	0.384805147058823	3	0.336960350200339	1.19021235812466	3.290594	-0.323845603021887
46	0.1593125	0.375	3	0.401729470804716	0.463722610875706	2.7328429	-0.212103317770466
47	0.169117647058824	0.355393382352941	3	0.444150134358809	1.5707963267949	4.2773139	-0.378671431405314
48	0.203430147058824	0.355393382352941	3	0.519884420639872	1.5707963267949	2.4441139	-0.202866995078685
49	0.22304044117647	0.355393382352941	3	0.560457819655609	1.5707963267949	2.4441139	-0.193005895906224
50	0.242647058823529	0.355393382352941	3	0.599058998836854	1.73590446339508	3.716813	-0.238497137132181
51	0.272058823529412	0.360294117647059	3	0.64675842626329	2.0345189376706	2.7328429	-0.103339323304667
52	0.291665441176471	0.370099264705882	3	0.667426290924224	2.35619449019234	2.5926031	-0.0248826208705932
53	0.306371323529412	0.384805147058823	3	0.672402815098342	2.55353235995345	2.2030481	0.0146126035030808
54	0.316176470588235	0.399511029411765	3	0.669480294397726	2.21432743678822	3.0554861	-0.0585910055808292
55	0.335783088235294	0.414216911764706	3	0.681198495513892	1.5707963267949	1.2222861	-0.0706002941854506
56	0.345588235294118	0.414216911764706	3	0.695318554350982	1.19026408917412	3.290594	-0.229032067584586
57	0.370099264705882	0.404411764705882	3	0.741124967867899	1.5707963267949	2.4441139	-0.1287839673077
58	0.389705882352941	0.404411764705882	3	0.766881761329439	2.67809503708824	1.3661923	0.0286215165984388
59	0.394606617647059	0.414216911764706	3	0.761157458009751	2.24548239130434	3.9125071	-0.0350051709658356
60	0.419117647058824	0.433823529411765	3	0.768158492202919	2.35619449019234	2.5926031	-0.00287273740294469
61	0.433823529411765	0.448529411764706	3	0.768733039683508	2.03429394329646	1.3661923	-0.0286966448738424
62	0.443628676470588	0.453430147058824	3	0.774472368658276	2.49815153999682	3.0554861	0.0243116272793564
63	0.45833455882353	0.47304044117647	3	0.769610043202405	2.35619449019235	4.3208524	-0.00394603775767333
64	0.482841911764706	0.497547794117647	3	0.770399250753939	2.35619449019233	3.4564986	-0.00288435190043956
65	0.502452205882353	0.517158088235294	3	0.770976121134027	2.49806154359647	6.1105139	0.0404721100943145
66	0.531863970588235	0.556371323529412	3	0.762881699115164	4.9284726757309	0	0
67	0.330882352941176	0.512253676470588	4	0.573511954846716	1.98323873565779	10.6719738	-0.346343833386054
68	0.4093125	0.546569852941176	4	0.642780721523927	2.20352348515194	11.3662983	-0.172219138512408
69	0.482841911764706	0.600488970588235	4	0.677224549226409	3.52206023893637	6.581188	0.288451203995554
70	0.463235294117647	0.649511029411765	4	0.619534308427298	3.70018775537328	11.5294531	0.511009012454983
71	0.414216911764706	0.727941176470588	4	0.517332505936301	3.88355124223295	9.9474015	0.439460403534192
72	0.360294117647059	0.786764705882353	4	0.429440425229463	4.4550652654136	36.0168804	1.67849441842607
73	0.0808823529411765	0.860294117647059	4	0.0937415415442484	5.07955121632455	17.0221786	0.755409260263192
74	-0.0465698529411764	0.811275735294118	4	-0.05734031050839	5.08673336992353	18.3828713	0.903867359508107
75	-0.183823529411765	0.757352941176471	4	-0.238113782410011	4.97864102953561	20.9016881	1.06543168360967
76	-0.345588235294118	0.713235294117647	4	-0.451200119131945	5.26094849513228	12.8906041	0.653870629405715
77	-0.433823529411765	0.6593125	4	-0.581974245013088	0.748885226199602	0	0
78	0.600488970588235	-0.453430147058823	5	2.21755443475507	2.14985272047791	18.9823277	0.881989263058176
79	0.727941176470588	-0.370099264705882	5	2.04115658214344	2.60118197671886	17.8154959	0.853943031024427
80	0.801470588235294	-0.247547794117647	5	1.87036797593855	2.75098782889431	11.2343079	0.527801958525975
81	0.835783088235294	-0.164216911764706	5	1.76480758423336	3.07914466167962	9.7961625	0.461619977960308
82	0.8406875	-0.0857830882352942	5	1.6724835886413	3.38658896413881	12.5972921	0.583498237345844
83	0.816176470588235	0.0122536764705883	5	1.55578394117213	3.14159265358979	7.3328	0.359270234439781
84	0.816176470588235	0.071077205882353	5	1.48392989428417	3.46332445786925	7.7292295	0.373928791372929
85	0.796569852941177	0.129900735294118	5	1.40914413600959	4.01762611452795	4.7727362	0.18485780332081
86	0.767158088235294	0.154411764705882	5	1.37217257534542	4.1456862332937	7.9675455	0.300255396332744
87	0.713235294117647	0.188724264705882	5	1.31212149607887	3.63550305988128	9.0220938	0.486622827783686
88	0.678922794117647	0.252452205882353	5	1.21479693052214	3.25226359425497	11.0670284	0.574744038096277
89	0.669117647058823	0.3406875	5	1.09984812290288	3.22471319578739	7.3580065	0.352782172982972
90	0.664216911764706	0.399511029411765	5	1.02929168830629	3.44013212599042	8.3112705	0.408086204529162
91	0.644606617647059	0.463235294117647	5	0.947674447400455	4.03764803816114	0	0
92	0.571077205882353	0.522058823529412	6	0.830210122001139	3.70018775537328	11.5294531	0.572832914893877
93	0.522058823529412	0.600488970588235	6	0.715643539022364	2.9889303199404	8.0372071	0.202262651319411
94	0.531863970588235	0.664216911764706	6	0.675191008758482	2.92297664951512	5.6338819	0.111731520960093
95	0.541665441176471	0.708334558823529	6	0.652844704566463	3.2659245697045	4.926725	0.150588333943582
96	0.536764705882353	0.747547794117647	6	0.622727037777747	3.6052402625906	2.7328429	0.104242062452617
97	0.526959558823529	0.767158088235294	6	0.601878625287223	3.14159265358979	0.6109139	0.0148422320206554
98	0.526959558823529	0.772058823529412	6	0.598910178883092	3.92699081698724	2.5926031	0.108849682775626
99	0.512253676470588	0.786764705882353	6	0.577140242327967	4.1244152235457	4.4065545	0.188078225147031
100	0.482841911764706	0.806371323529412	6	0.539524597298561	4.12432868674834	4.4065545	0.187404364849278
101	0.453430147058823	0.825981617647059	6	0.502043724328705	4.71238898038469	6.7218861	0.257684561993662
102	0.399511029411765	0.825981617647059	6	0.450506811929973	4.9358714752931	13.7861223	0.507458196568807
103	0.291665441176471	0.801470588235294	6	0.349015172616211	4.52417896307005	13.0629249	0.615448179689432
104	0.188724264705882	0.821077205882353	6	0.225925536678325	4.71238898038469	3.6664	0.171390996447369
105	0.1593125	0.821077205882353	6	0.191647337388851	4.60167688149669	5.5335142	0.265384748283345
106	0.115194852941177	0.825981617647059	6	0.138570387732182	4.71238898038469	4.8886861	0.23419537044889
107	0.0759816176470587	0.825981617647059	6	0.0917313136424041	4.96756871616527	14.5249019	0.689261794010203
108	-0.0367647058823529	0.796569852941176	6	-0.0461210451596365	4.9854188259909	15.8640545	0.79957528197338
109	-0.1593125	0.762253676470588	6	-0.206036101554313	5.06708649003091	17.594137	0.910736647520967
110	-0.291665441176471	0.713235294117647	6	-0.388183431058506	5.00384233453504	12.7595303	0.649019675775344
111	-0.389705882352941	0.683823529411765	6	-0.517987366213575	0.621018797529115	0	0
112	0.473040441176471	-0.522058823529412	7	2.40541449624685	0.785398163397448	6.0491017	0.0158536653466124
113	0.507352941176471	-0.556371323529412	7	2.40224376317753	1.01218858479276	5.7649557	0.0781250058017724
114	0.546569852941177	-0.580882352941177	7	2.38661876201717	1.10707371591918	2.7328429	0.0461998191671364
115	0.566176470588235	-0.5906875	7	2.37737879818374	0	3.0554861	-0.101423430894241
116	0.566176470588235	-0.615194852941176	7	2.39766348436259	5.49778714378214	1.7282493	-0.0827908656847098
117	0.556371323529412	-0.625	7	2.41422165749953	4.85425603378881	4.3208524	-0.176584181070942
118	0.522058823529412	-0.629900735294117	7	2.44953849371372	1.10711121966901	5.4656858	0.102991257425331
119	0.561275735294118	-0.649511029411765	7	2.42894024222866	5.96128476028368	1.9321928	-0.0769040989107239
120	0.556371323529412	-0.664216911764706	7	2.4443210620108	2.21423744038786	3.0554861	0.140992681332799
121	0.575981617647059	-0.649511029411765	7	2.41612252574424	2.12944620549852	5.7649557	0.260110329902958
122	0.615194852941176	-0.625	7	2.36410045976365	3.14159265358979	3.6664	0.120489452970767
123	0.615194852941176	-0.595588235294118	7	2.3400025691695	2.73670733272441	9.3076147	0.419455948176291
124	0.644606617647059	-0.526959558823529	7	2.25611137953424	2.2654854206481	4.7727362	0.223636738156121
125	0.674018382352941	-0.502452205882353	7	2.21138403190301	3.26434693487756	0	0
126	0.580882352941177	0.252452205882353	8	1.16082150889339	3.14159265358979	2.4441139	0.140186912888098
127	0.580882352941177	0.272058823529412	8	1.13278412631577	3.33893052335089	3.1159817	0.18740001090845
128	0.575981617647059	0.296569852941176	8	1.09530412413408	4.17199153812668	3.5632825	0.191874005149502
129	0.551470588235294	0.311275735294118	8	1.05692932310418	3.28345970699391	4.3208524	0.249771162465725
130	0.546569852941177	0.345588235294118	8	1.00697509061103	3.14159265358979	3.6664	0.187564323457737
131	0.546569852941177	0.375	8	0.969462225919485	4.1244152235457	4.4065545	0.252267760604308
132	0.517158088235294	0.394606617647059	8	0.919008673798624	3.14159265358979	3.6664	0.174853690740356
133	0.517158088235294	0.424018382352941	8	0.884037935650552	4.53607519073777	0	0
134	-0.335783088235294	0.575981617647059	9	-0.52780731444696	2.94422594294511	3.1159817	-0.120900778508526
135	-0.330882352941176	0.600488970588235	9	-0.503627158745255	3.3389305233509	3.1159817	-0.0531160128946095
136	-0.335783088235294	0.625	9	-0.493003956166333	2.24555556326307	3.9125071	-0.215678652850584
137	-0.311275735294118	0.644606617647059	9	-0.449868225596216	1.5707963267949	4.2773139	-0.220299618520945
138	-0.27695955882353	0.644606617647059	9	-0.405808301892027	0.896037090326719	3.9125071	-0.109620773131414
139	-0.252452205882353	0.625	9	-0.383884147265745	1.16593040101822	4.6535782	-0.20303799605375
140	-0.218136029411765	0.610294117647059	9	-0.343276548054994	1.19021235812465	3.290594	-0.156756211903042
141	-0.193628676470588	0.600488970588235	9	-0.311925305674386	0.927355213201919	3.0554861	-0.115795303944534
