# Supplementary material for: Fluid extraction from the left-right organizer uncovers mechanical properties needed for symmetry breaking
Source: eLife. 2023 Jul 21;12:e83861. doi: 10.7554/eLife.83861 (PMC10361723; doi:10.7554/eLife.83861)
Supplement: Figure 2—source data 1. [file elife-83861-fig2-data1.zip › Fig2_sourcedata/Defect6ss_embryo6.csv]

	x	y	id	omega	alpha	speed	realangvel
1	0.185344827586207	0.400862068965517	1	0.433089438723307	4.28576148725781	5.5376389	0.587368883422702
2	0.137931034482759	0.422413793103448	1	0.315615662038766	4.28576148725781	5.5376389	0.572443881111134
3	0.0905172413793103	0.443965517241379	1	0.201126885816539	4.051345811534	5.2255366	0.462328349879758
4	0.0517241379310345	0.474137931034483	1	0.108661215840588	3.56822014671667	5.5376389	0.254371925348251
5	0.0301724137931034	0.521551724137931	1	0.0577868307709376	3.76184213957261	3.9422966	0.210815510752304
6	0.00862068965517241	0.551724137931034	1	0.0156237286204768	3.43304944806766	4.784652	0.11434989300187
7	-0.00431034482758621	0.594827586206897	1	-0.00724624997989715	3.14159265358979	5.0413	-0.0026747067428734
8	-0.00431034482758621	0.642241379310345	1	-0.0067113086313226	4.04641974300558	8.1595732	0.433827362636334
9	-0.0646551724137931	0.689655172413793	1	-0.0934767811585895	4.37309636593065	8.2622324	0.484791671274823
10	-0.137931034482759	0.71551724137931	1	-0.190435115413554	5.57455903505192	4.225526	0.220790822144025
11	-0.163793103448276	0.685344827586207	1	-0.234593279842359	0.862170054667226	4.225526	-0.173425812328171
12	-0.133620689655172	0.65948275862069	1	-0.199908117376725	1.17600520709514	5.9579	-0.361140571510249
13	-0.0818965517241379	0.637931034482759	1	-0.127680003074675	6.2118778423943	6.4326988	0.102400088285781
14	-0.0862068965517241	0.577586206896552	1	-0.148160020731831	5.20633034930427	6.7667995	0.530302617199261
15	-0.142241379310345	0.547413793103448	1	-0.254220544171684	5.56435530755796	4.871729	0.350244482926677
16	-0.172413793103448	0.512931034482759	1	-0.324269440757019	5.03413953478133	2.8987475	0.251642928046447
17	-0.198275862068966	0.504310344827586	1	-0.374598026366308	5.49778714378214	6.4812786	0.537829923512534
18	-0.241379310344828	0.461206896551724	1	-0.482164011068815	5.03413953478133	7.2461813	0.629625881533173
19	-0.306034482758621	0.439655172413793	1	-0.60808918737545	5.21173570206482	5.742499	0.494094366923332
20	-0.353448275862069	0.413793103448276	1	-0.706908060760116	4.9906886393898	6.672848	0.498817443306967
21	-0.413793103448276	0.396551724137931	1	-0.80667154942151	5.03413953478133	4.3478921	0.305073018753101
22	-0.452586206896552	0.383620689655172	1	-0.86768615317213	4.95736764351155	7.5582836	0.453610804512403
23	-0.521551724137931	0.366379310344828	1	-0.958408314074611	4.55578710340267	8.8154005	0.256123002159669
24	-0.603448275862069	0.379310344827586	1	-1.00963291450654	3.14159265358979	2.7498	-0.150643265393846
25	-0.603448275862069	0.405172413793103	1	-0.979504261427775	1.52915374769631	11.0088243	-0.422496483190802
26	-0.5	0.400862068965517	1	-0.895004964789615	5.60266408251237	12.3828077	0.898054283288383
27	-0.573275862068966	0.310344827586207	1	-1.07461582144729	5.05541292080539	13.6261756	0.642952625349231
28	-0.693965517241379	0.267241379310345	1	-1.20320634651714	5.60844436495603	5.8689898	0.345455243457897
29	-0.728448275862069	0.224137931034483	1	-1.27229739520872	5.84655814736604	7.5862399	0.456445369931093
30	-0.758620689655172	0.15948275862069	1	-1.36358646919494	5.98030043880461	7.6824829	0.458520947847285
31	-0.780172413793103	0.0905172413793103	1	-1.45529065876439	5.90267893006722	7.4038365	0.417155551266013
32	-0.806034482758621	0.0258620689655172	1	-1.5387217690176	0.418224329579229	4.5137967	0.24233266042653
33	-0.788793103448276	-0.0129310344827586	1	-1.5871883011029	0.179853499792478	5.123794	0.304011963221422
34	-0.780172413793103	-0.0603448275862069	1	-1.64799069374719	1.50361927330337	0	0
35	0.629310344827586	-0.155172413793103	2	1.81254919465914	3.14159265358979	1.3749	0.0973037471942018
36	0.629310344827586	-0.142241379310345	2	1.7930884452203	3.14159265358979	2.7498	0.197132897744865
37	0.629310344827586	-0.116379310344828	2	1.75366186567133	3.14159265358979	2.7498	0.200048558975974
38	0.629310344827586	-0.0905172413793103	2	1.71365215387613	3.14159265358979	3.2081	0.236288542086971
39	0.629310344827586	-0.0603448275862069	2	1.66639444545874	3.68201215386038	2.6723473	0.163719791191346
40	0.616379310344828	-0.0387931034482759	2	1.63365048722047	3.46334320798644	1.4491446	0.103128791562845
41	0.612068965517241	-0.0258620689655172	2	1.6130247289079	3.72959525713736	1.6526298	0.104015548322338
42	0.603448275862069	-0.0129310344827586	2	1.59222161924343	3.6052402625906	2.0495176	0.143357712142162
43	0.594827586206897	0.00431034482758621	2	1.563550076815	3.92699081698724	2.5926031	0.15024940119885
44	0.577586206896552	0.021551724137931	2	1.53350019657523	4.39063842598805	1.4491446	0.0423670478794156
45	0.564655172413793	0.0258620689655172	2	1.52502678699935	4.46741031725783	1.8895709	0.0464642778906004
46	0.547413793103448	0.0301724137931034	2	1.51573393142123	4.71238898038469	1.8332	0.00893425979583744
47	0.530172413793103	0.0301724137931034	2	1.51394707946206	3.14159265358979	0.4583	0.0404996081759249
48	0.530172413793103	0.0344827586206897	2	1.50584715782687	3.14159265358979	0.9166	0.0808661156643913
49	0.530172413793103	0.0431034482758621	2	1.489673934694	4.71238898038469	0.9166	0.00667422683082522
50	0.521551724137931	0.0431034482758621	2	1.48833908932783	3.14159265358979	0.4583	0.0410132486683953
51	0.521551724137931	0.0474137931034483	2	1.48013643959415	4.39063842598805	1.4491446	0.0534330803246133
52	0.508620689655172	0.0517241379310345	2	1.46944982352923	3.92699081698724	1.2960724	0.0938111615062256
53	0.5	0.0603448275862069	2	1.45068759122798	4.71238898038469	0.9166	0.0104321756222109
54	0.491379310344828	0.0603448275862069	2	1.44860115610354	4.71238898038469	0.9166	0.0107991192770319
55	0.482758620689655	0.0603448275862069	2	1.44644133224814	4.71238898038469	0.9166	0.0111856636660532
56	0.474137931034483	0.0603448275862069	2	1.44420419951492	4.71238898038469	0.9166	0.0115932220200969
57	0.46551724137931	0.0603448275862069	2	1.44188555511091	3.92699081698724	0.6480362	0.0518424392642748
58	0.461206896551724	0.0646551724137931	2	1.43151706725805	3.6052402625906	1.0247588	0.0987196010970737
59	0.456896551724138	0.0732758620689655	2	1.41177314703864	3.92699081698724	0.6480362	0.0537754710603866
60	0.452586206896552	0.0775862068965517	2	1.40101805282656	3.92699081698724	1.2960724	0.110049340091833
61	0.443965517241379	0.0862068965517241	2	1.37900818480819	4.46741031725783	1.8895709	0.0861740040977978
62	0.426724137931034	0.0905172413793103	2	1.36177338398863	3.38657131671666	1.8895709	0.203759233074918
63	0.422413793103448	0.107758620689655	2	1.32102153737365	3.33898821343967	2.3368717	0.250861835378467
64	0.418103448275862	0.129310344827586	2	1.27084917029795	3.81633359581335	2.9344949	0.300006847652322
65	0.400862068965517	0.150862068965517	2	1.21084780076749	4.39063842598805	1.4491446	0.102789255424794
66	0.387931034482759	0.155172413793103	2	1.19028994968253	3.6052402625906	1.0247588	0.115142789511366
67	0.383620689655172	0.163793103448276	2	1.16726139178026	3.92699081698724	1.2960724	0.137070261928692
68	0.375	0.172413793103448	2	1.13984733939452	4.71238898038469	0.4583	0.0220214387596293
69	0.370689655172414	0.172413793103448	2	1.13544305164259	3.14159265358979	1.3749	0.141471669242519
70	0.370689655172414	0.185344827586207	2	1.10714871779409	3.6052402625906	1.0247588	0.116258114052315
71	0.366379310344828	0.193965517241379	2	1.08389709498363	3.92699081698724	0.6480362	0.0705707749616019
72	0.362068965517241	0.198275862068966	2	1.06978293999131	3.78509376238308	2.2915	0.260090286735256
73	0.349137931034483	0.21551724137931	2	1.01776488264426	4.24874137138388	2.0495176	0.204706188607323
74	0.331896551724138	0.224137931034483	2	0.976823644922792	3.92699081698724	1.2960724	0.150251855523259
75	0.323275862068966	0.232758620689655	2	0.94677327381814	3.55981698316902	4.5137967	0.508721986447611
76	0.306034482758621	0.271551724137931	2	0.845028876528618	3.68201215386038	2.6723473	0.298153565655846
77	0.293103448275862	0.293103448275862	2	0.785398163397448	3.14159265358979	1.8332	0.142818289193801
78	0.293103448275862	0.310344827586207	2	0.756834505558688	3.27414418588647	6.9354539	0.539194732810936
79	0.28448275862069	0.375	2	0.648995558996501	3.97457392026422	6.8130878	0.665932367599894
80	0.237068965517241	0.418103448275862	2	0.515809085476522	4.43408932137958	6.672848	0.650960101609354
81	0.176724137931034	0.435344827586207	2	0.385617065154651	4.09213949440187	3.9422966	0.3761482901115
82	0.146551724137931	0.456896551724138	2	0.310387407132351	4.46741031725783	1.8895709	0.18516041804458
83	0.129310344827586	0.461206896551724	2	0.273355323523436	4.97864102953561	0	0
84	-0.676724137931034	0.241379310344828	3	-1.2281759376033	4.00376270825702	8.4505937	-0.179339135947492
85	-0.737068965517241	0.293103448275862	3	-1.1923081104138	2.92292370771585	8.4505937	-0.485317960890084
86	-0.719827586206897	0.370689655172414	3	-1.09524451823578	1.8045395076638	9.8933221	-0.409076107589366
87	-0.629310344827586	0.392241379310345	3	-1.01342929671791	1.49402443552512	11.9510891	-0.403896887761568
88	-0.517241379310345	0.383620689655172	3	-0.932649919165594	1.52537304737332	10.0931409	-0.467700132324564
89	-0.422413793103448	0.379310344827586	3	-0.839109892700681	1.81577498992176	9.4483128	-0.70603535052812
90	-0.336206896551724	0.400862068965517	3	-0.697902822595057	2.55359005004223	9.9144039	-0.807336824951628
91	-0.28448275862069	0.478448275862069	3	-0.536435457604731	2.53379065747583	12.8406494	-0.896507235419689
92	-0.21551724137931	0.577586206896552	3	-0.357134010520793	0.438859298963506	0	0
93	0.379310344827586	-0.689655172413793	4	2.63874944266193	1.07144960511477	5.742499	0.174571806455694
94	0.426724137931034	-0.71551724137931	4	2.60383508137079	0.896055384571344	2.9344949	0.056337837942988
95	0.448275862068966	-0.732758620689655	4	2.5925675137822	1.44644133224814	3.6948146	0.154182654861037
96	0.482758620689655	-0.737068965517241	4	2.56173098280999	0.380506377112365	2.4679455	-0.0254290454041195
97	0.491379310344828	-0.758620689655172	4	2.56681679189081	0.197395559849881	2.3368717	-0.0438097581786767
98	0.495689655172414	-0.780172413793103	4	2.57557874352655	0.321750554396642	2.8987475	-0.0346702827694179
99	0.504310344827586	-0.806034482758621	4	2.58251280008043	5.96143475278294	1.4491446	-0.0547817270563877
100	0.5	-0.818965517241379	4	2.59346914549171	0	1.3749	-0.0347119667587936
101	0.5	-0.831896551724138	4	2.60041153884347	4.12438637683712	1.6526298	-0.0347195796332267
102	0.487068965517241	-0.823275862068966	4	2.60735545477011	3.92699081698724	1.2960724	-0.0160354698774867
103	0.478448275862069	-0.814655172413793	4	2.61056254874561	2.19104581277772	3.9422966	0.196039351049313
104	0.508620689655172	-0.793103448275862	4	2.57135467853575	1.73594500420952	2.7878389	0.126463585725669
105	0.53448275862069	-0.788793103448276	4	2.54606196139061	2.0344439357957	7.1733116	0.347170125881338
106	0.594827586206897	-0.758620689655172	4	2.47662793621435	2.35619449019234	7.1293148	0.347610322828413
107	0.642241379310345	-0.711206896551724	4	2.40710587164866	2.58299333824623	4.3236022	0.206326891943212
108	0.663793103448276	-0.676724137931034	4	2.36584049326002	2.81984209919315	4.3478921	0.195728198335914
109	0.676724137931034	-0.637931034482759	4	2.32669485359284	2.46685171136624	2.9344949	0.148209198900453
110	0.693965517241379	-0.616379310344828	4	2.29705301381275	2.0344439357957	2.0495176	0.095648320708408
111	0.711206896551724	-0.607758620689655	4	2.27792334967107	2.15879893034246	1.6526298	0.0795596323238978
112	0.724137931034483	-0.599137931034483	4	2.26201142320629	3.14159265358979	1.8332	0.0715012228445699
113	0.724137931034483	-0.581896551724138	4	2.24771117863737	2.21429743558818	2.2915	0.111720422595427
114	0.741379310344828	-0.568965517241379	4	2.22536709411829	2.94419709373991	2.3368717	0.10660465179559
115	0.745689655172414	-0.547413793103448	4	2.20404616375917	3.14159265358979	1.3749	0.0568095175629413
116	0.745689655172414	-0.53448275862069	4	2.19268426024658	3.14159265358979	0.9166	0.0383950550511969
117	0.745689655172414	-0.525862068965517	4	2.18500524923634	3.14159265358979	1.3749	0.0583814896021329
118	0.745689655172414	-0.512931034482759	4	2.17332895131592	2.67794504458899	1.0247588	0.052808939172091
119	0.75	-0.504310344827586	4	2.1627671634815	2.89661399046293	1.8895709	0.0930716148270694
120	0.754310344827586	-0.487068965517241	4	2.14415284051608	3.14159265358979	1.3749	0.0609655071641724
121	0.754310344827586	-0.474137931034483	4	2.13195973908325	3.14159265358979	2.2915	0.103719560088842
122	0.754310344827586	-0.452586206896552	4	2.11121582706548	3.92699081698724	1.9445669	0.0257287609021262
123	0.741379310344828	-0.439655172413793	4	2.10607007488506	3.78509376238308	2.2915	0.0488925640482973
124	0.728448275862069	-0.422413793103448	4	2.0962915620754	3.92699081698724	1.9445669	0.0285030634713968
125	0.71551724137931	-0.40948275862069	4	2.09059094938112	3.92699081698724	1.2960724	0.0196898507962562
126	0.706896551724138	-0.400862068965517	4	2.08665297922187	3.72959525713736	1.6526298	0.0437907401731596
127	0.698275862068966	-0.387931034482759	4	2.07789483118723	4.39063842598805	2.8987475	-0.032537501652059
128	0.672413793103448	-0.379310344827586	4	2.08440233151765	4.24874137138388	2.0495176	-0.00639385840738083
129	0.655172413793103	-0.370689655172414	4	2.08568110319912	5.47589283265936	0	0
130	0.353448275862069	-0.65948275862069	5	2.64960212105611	0.785398163397448	5.8332424	0.0990629476351979
131	0.392241379310345	-0.698275862068966	5	2.62978953152907	0.643501108793284	4.583	0.0335463935458158
132	0.418103448275862	-0.732758620689655	5	2.62308025281991	0.185347949995695	7.4606657	-0.126062342904025
133	0.431034482758621	-0.801724137931034	5	2.64829272140071	5.23153509463121	7.3900875	-0.380162700583973
134	0.370689655172414	-0.836206896551724	5	2.72432526151751	4.81205763287585	9.21183	-0.462293716165916
135	0.28448275862069	-0.844827586206897	5	2.81678400475069	4.52704103038899	7.4606657	-0.356571882356116
136	0.21551724137931	-0.831896551724138	5	2.88809838122192	4.06888787159141	2.2915	-0.0797982023613297
137	0.198275862068966	-0.818965517241379	5	2.90405802169418	3.8363309297865	3.579323	-0.091451560460345
138	0.176724137931034	-0.793103448275862	5	2.92234833378625	3.14159265358979	0.9166	0.0116579731307187
139	0.176724137931034	-0.78448275862069	5	2.92001673916011	3.30674133100442	2.7878389	0.00950343355472949
140	0.172413793103448	-0.758620689655172	5	2.91811605244916	2.35619449019234	0.6480362	0.0332917398229871
141	0.176724137931034	-0.754310344827586	5	2.91145770448456	1.5707963267949	1.3749	0.0809389961687312
142	0.189655172413793	-0.754310344827586	5	2.89526990525082	0	0	0
143	0.189655172413793	-0.754310344827586	5	2.89526990525082	1.5707963267949	0.9166	0.0535983634367554
144	0.198275862068966	-0.754310344827586	5	2.88455023256347	2.35619449019234	1.2960724	0.0680313892999251
145	0.206896551724138	-0.745689655172414	5	2.87094395470348	1.5707963267949	0.4583	0.0267956915506362
146	0.211206896551724	-0.745689655172414	5	2.86558481639335	2.0344439357957	1.0247588	0.0612277563047181
147	0.219827586206897	-0.741379310344828	5	2.85333926513241	3.14159265358979	1.3749	0.0241559268748892
148	0.219827586206897	-0.728448275862069	5	2.84850807975743	1.5707963267949	0.4583	0.0270717887690886
149	0.224137931034483	-0.728448275862069	5	2.84309372200361	2.21429743558818	2.2915	0.134308577152313
150	0.241379310344828	-0.71551724137931	5	2.81623200657315	2.15879893034246	1.6526298	0.0998949874275334
151	0.254310344827586	-0.706896551724138	5	2.79625300908764	2.49809154479651	2.2915	0.121723221465762
152	0.267241379310345	-0.689655172413793	5	2.77190836479449	2.76108627647743	2.4679455	0.109479163829347
153	0.275862068965517	-0.668103448275862	5	2.75001253202862	2.94419709373991	2.3368717	0.0866385369487732
154	0.280172413793103	-0.646551724137931	5	2.73268482463887	3.14159265358979	2.7498	0.0755024891180778
155	0.280172413793103	-0.620689655172414	5	2.71758432681525	3.14159265358979	1.8332	0.0533094418735214
156	0.280172413793103	-0.603448275862069	5	2.70692243844055	3.38657131671666	1.8895709	0.0258618383324549
157	0.275862068965517	-0.586206896551724	5	2.70175007077406	3.46334320798644	1.4491446	0.0126582008050447
158	0.271551724137931	-0.573275862068966	5	2.69921843061305	3.72959525713736	1.6526298	-0.018217872346189
159	0.262931034482759	-0.560344827586207	5	2.70286200508229	3.14159265358979	0.4583	0.0148845395066832
160	0.262931034482759	-0.556034482758621	5	2.69988509718095	3.14159265358979	1.3749	0.045805977570379
161	0.262931034482759	-0.543103448275862	5	2.69072390166687	3.14159265358979	1.3749	0.0476076980394025
162	0.262931034482759	-0.530172413793103	5	2.68120236205899	3.14159265358979	1.8332	0.066452128086909
163	0.262931034482759	-0.512931034482759	5	2.66791193644161	3.14159265358979	1.3749	0.0522092293839638
164	0.262931034482759	-0.5	5	2.65747009056482	2.35619449019234	1.2960724	0.103694043170761
165	0.271551724137931	-0.491379310344828	5	2.63673128193067	2.67794504458899	2.0495176	0.144234099900675
166	0.280172413793103	-0.474137931034483	5	2.60788446195053	1.04521253324329	0	0
167	0.711206896551724	-0.724137931034483	6	2.36520325548276	4.82304620155859	4.1499065	-0.154849609164369
168	0.672413793103448	-0.728448275862069	6	2.39617317731564	5.33263846636751	3.9422966	-0.186333444797948
169	0.642241379310345	-0.75	6	2.43343986627522	5.0611599839686	5.3644015	-0.24333624801459
170	0.594827586206897	-0.767241379310345	6	2.48210711587814	4.80304886758544	5.0619235	-0.212070035659995
171	0.547413793103448	-0.771551724137931	6	2.52452112301014	4.33188260327232	2.4679455	-0.0679314665353337
172	0.525862068965517	-0.762931034482759	6	2.53810741631721	4.71238898038469	3.6664	-0.156457966322954
173	0.491379310344828	-0.762931034482759	6	2.5693990095818	4.95736764351155	3.7791418	-0.187724479182272
174	0.456896551724138	-0.771551724137931	6	2.60694390541825	3.14159265358979	1.3749	0.0372009981494914
175	0.456896551724138	-0.758620689655172	6	2.59950370578836	5.1760365893855	2.0495176	-0.108668221507222
176	0.439655172413793	-0.767241379310345	6	2.6212373500898	4.45350945181088	0	0
177	-0.650862068965517	-0.478448275862069	7	-2.20469260822407	0.756834505558688	11.3470497	0.662463825406325
178	-0.577586206896552	-0.556034482758621	7	-2.33718537330534	1.15628945221011	12.5175479	0.714348980504123
179	-0.469827586206897	-0.603448275862069	7	-2.48005516940616	2.18152229118411	5.5944681	0.10827588723076
180	-0.426724137931034	-0.573275862068966	7	-2.50171034685231	2.72918221199241	8.0037512	-0.132321445571413
181	-0.396551724137931	-0.504310344827586	7	-2.47524605773803	2.39964538558388	7.4606657	0.046358300700553
182	-0.349137931034483	-0.452586206896552	7	-2.48451771787814	3.92027950835592	0	0
183	-0.668103448275862	-0.129310344827586	8	-1.76198078639191	5.99172851270172	9.5697623	0.549655627076751
184	-0.693965517241379	-0.21551724137931	8	-1.87191191180726	0.0587558227157227	7.8043907	0.477246843735615
185	-0.689655172413793	-0.288793103448276	8	-1.96736128055438	0.0475831032769834	9.6352992	0.544650656881387
186	-0.685344827586207	-0.379310344827586	8	-2.07629141193066	0.336674819386727	9.711377	0.561303202152339
187	-0.655172413793103	-0.46551724137931	8	-2.18855205236113	0.577901936962246	12.5844597	0.726290587459626
188	-0.59051724137931	-0.564655172413793	8	-2.33381016985305	1.53632722579539	0	0
189	-0.34051724137931	-0.573275862068966	9	-2.60560771405039	0.968508980659932	8.8983528	0.617872489710067
190	-0.271551724137931	-0.620689655172414	9	-2.72918221199241	1.29984947645648	8.5619606	0.59553747685384
191	-0.193965517241379	-0.642241379310345	9	-2.84828970736317	0.968508980659932	8.8983528	0.569997506920834
192	-0.125	-0.689655172413793	9	-2.96228920874734	1.42889927219073	12.9625572	0.866029797173851
193	-0.00431034482758621	-0.706896551724138	9	-3.13549516818211	1.52915374769631	11.0088243	0.722994836617934
194	0.0991379310344828	-0.711206896551724	9	3.00309117167389	4.36936503996399	0	0
195	-0.021551724137931	-0.668103448275862	10	-3.10934577115454	4.24874137138388	12.2975639	-0.839184214912567
196	-0.125	-0.616379310344828	10	-2.94150892817203	4.66696570096311	10.0931409	-0.723617695076366
197	-0.219827586206897	-0.612068965517241	10	-2.79678538915675	4.86503830877995	12.0560398	-0.702585827652298
198	-0.331896551724138	-0.629310344827586	10	-2.65626822362629	4.95736764351155	5.6687127	-0.265593941475113
199	-0.383620689655172	-0.642241379310345	10	-2.60314943533127	5.23153509463121	3.6948146	-0.109583293231603
200	-0.413793103448276	-0.65948275862069	10	-2.58123277668495	3.52973830149746	0	0
201	-0.810344827586207	0.310344827586207	11	-1.20504902553255	2.48874602248902	9.8080783	-0.523669571741003
202	-0.754310344827586	0.383620689655172	11	-1.10031511118435	2.48054948473911	5.2255366	-0.287966164079074
203	-0.724137931034483	0.422413793103448	11	-1.04272187836854	2.42276265396817	4.871729	-0.270864114924227
204	-0.693965517241379	0.456896551724138	11	-0.988549055383691	2.92292370771585	4.225526	-0.219631579423458
205	-0.685344827586207	0.495689655172414	11	-0.944622739498999	2.58299333824623	4.3236022	-0.238874810332792
206	-0.663793103448276	0.530172413793103	11	-0.896847777432441	0.87757320095391	0	0
207	0.737068965517241	-0.633620689655172	12	2.28086559936401	5.8782935208945	3.4904128	-0.159389977184046
208	0.724137931034483	-0.663793103448276	12	2.31274359480081	5.49778714378214	4.5367117	-0.217254476957653
209	0.693965517241379	-0.693965517241379	12	2.35619449019234	4.87753765779932	2.7878389	-0.11039215399244
210	0.668103448275862	-0.698275862068966	12	2.37827292099083	4.71238898038469	2.2915	-0.0818207961135009
211	0.646551724137931	-0.698275862068966	12	2.39463708021353	4.82304620155859	4.1499065	-0.168999454272036
212	0.607758620689655	-0.702586206896552	12	2.42843697106794	4.71238898038469	4.1247	-0.162289988241233
213	0.568965517241379	-0.702586206896552	12	2.46089496871619	4.60173175921079	4.1499065	-0.156484697567709
214	0.530172413793103	-0.698275862068966	12	2.49219190822973	5.35589008917797	2.2915	-0.12289931324962
215	0.512931034482759	-0.711206896551724	12	2.51677177087965	5.27098829572825	4.3236022	-0.231904146039534
216	0.478448275862069	-0.732758620689655	12	2.56315260008756	3.94961139234255	0	0
217	-0.495689655172414	0.198275862068966	13	-1.19028994968253	5.42101525251236	4.225526	0.31840945622073
218	-0.525862068965517	0.172413793103448	13	-1.25397184092668	0	1.8332	0.149428664687248
219	-0.525862068965517	0.155172413793103	13	-1.28385757386413	5.49778714378214	3.2406393	0.237629475195298
220	-0.547413793103448	0.133620689655172	13	-1.33138346890319	5.6396841983863	2.2915	0.173159539743675
221	-0.560344827586207	0.116379310344828	13	-1.36601537685192	5.742765806909	2.6723473	0.204258920594569
222	-0.573275862068966	0.0948275862068965	13	-1.40686716097084	4.71238898038469	1.8332	0.023522948612551
223	-0.59051724137931	0.0948275862068965	13	-1.41157175069335	5.81953769817878	1.0247588	0.0764956335666733
224	-0.594827586206897	0.0862068965517241	13	-1.42687087740668	5.96143475278294	1.4491446	0.111138336825602
225	-0.599137931034483	0.0732758620689655	13	-1.4490985447718	5.49778714378214	1.2960724	0.0785671201674809
226	-0.607758620689655	0.0646551724137931	13	-1.4648119688053	5.49778714378214	0.6480362	0.0385520236679526
227	-0.612068965517241	0.0603448275862069	13	-1.47252237353889	5.07115965065526	3.9157152	0.125358270840561
228	-0.646551724137931	0.0474137931034483	13	-1.497594027707	4.71238898038469	1.3749	0.00715183076038572
229	-0.65948275862069	0.0474137931034483	13	-1.49902439385908	5.69518270363202	1.6526298	0.101023934964919
230	-0.668103448275862	0.0344827586206897	13	-1.51922918085206	5.49778714378214	0.6480362	0.0336271543197619
231	-0.672413793103448	0.0301724137931034	13	-1.52595461171601	4.39063842598805	2.8987475	-0.0532839508341665
232	-0.698275862068966	0.0387931034482759	13	-1.51529782154918	5.49778714378214	0.6480362	0.0322905096098292
233	-0.702586206896552	0.0344827586206897	13	-1.52175592347115	5.81953769817878	2.0495176	0.12401363229507
234	-0.711206896551724	0.0172413793103448	13	-1.54655864993016	5.6396841983863	2.2915	0.121188384323685
235	-0.724137931034483	0	13	-1.5707963267949	0	1.8332	0.11902513092535
236	-0.724137931034483	-0.0172413793103448	13	-1.59460135297997	4.71238898038469	2.7498	-0.00410284371809011
237	-0.75	-0.0172413793103448	13	-1.59378078423635	5.1760365893855	2.0495176	0.0535532495228219
238	-0.767241379310345	-0.0258620689655172	13	-1.60449143414091	5.03413953478133	1.4491446	0.0247983087556514
239	-0.780172413793103	-0.0301724137931034	13	-1.60945109589204	0.321750554396642	1.4491446	0.0842186807428513
240	-0.775862068965517	-0.0431034482758621	13	-1.62629483204061	0.927295218001612	2.2915	0.0911561991211851
241	-0.758620689655172	-0.0560344827586207	13	-1.64452607186485	0.785398163397448	0.6480362	0.0305012032114171
242	-0.754310344827586	-0.0603448275862069	13	-1.65062631250713	5.81953769817878	1.0247588	0.054149507442538
243	-0.758620689655172	-0.0689655172413793	13	-1.66145621399564	3.66073876783632	0	0
244	-0.793103448275862	-0.00862068965517241	14	-1.58166546397217	4.24874137138388	4.0990352	-0.106427135541198
245	-0.827586206896552	0.00862068965517241	14	-1.56038003686393	3.92699081698724	1.9445669	-0.0760955929535378
246	-0.84051724137931	0.021551724137931	14	-1.54516091827322	4.03764803816114	2.9344949	-0.0966712666532521
247	-0.862068965517241	0.0387931034482759	14	-1.52582666494257	3.54648443987488	3.4904128	-0.168427331812355
248	-0.875	0.0689655172413793	14	-1.4921411985801	3.46334320798644	1.4491446	-0.0710710593218233
249	-0.879310344827586	0.0818965517241379	14	-1.47792698671573	3.46334320798644	1.4491446	-0.0701928409329744
250	-0.883620689655172	0.0948275862068965	14	-1.46388841852914	3.14159265358979	2.2915	-0.120228353864642
251	-0.883620689655172	0.116379310344828	14	-1.43984274775621	3.14159265358979	3.2081	-0.167019796502461
252	-0.883620689655172	0.146551724137931	14	-1.40643878845572	2.97644397617517	2.7878389	-0.146322272583832
253	-0.879310344827586	0.172413793103448	14	-1.37717433393895	2.99969559898563	3.2406393	-0.169481397671272
254	-0.875	0.202586206896552	14	-1.3432780544047	2.67794504458899	4.0990352	-0.21066117182672
255	-0.857758620689655	0.237068965517241	14	-1.30114582003935	2.94419709373991	4.6737434	-0.245256382997212
256	-0.849137931034483	0.280172413793103	14	-1.25209454343991	2.89661399046293	3.7791418	-0.197533867139268
257	-0.84051724137931	0.314655172413793	14	-1.21258777001206	0.405425689064038	0	0
258	-0.422413793103448	-0.65948275862069	15	-2.57190861140285	1.22777238637419	6.8130878	0.40520819783608
259	-0.362068965517241	-0.681034482758621	15	-2.65295025097007	0.291456794477867	9.5697623	0.37821342949516
260	-0.336206896551724	-0.767241379310345	15	-2.7285929368691	0.600050213401754	10.5509826	0.471489666828542
261	-0.280172413793103	-0.849137931034483	15	-2.82289087023481	1.22202532321099	5.3644015	0.281211917643547
262	-0.232758620689655	-0.866379310344828	15	-2.87913325376352	2.0344439357957	4.0990352	0.165335022098607
263	-0.198275862068966	-0.849137931034483	15	-2.91220025818324	1.86225312127276	4.784652	0.229562191284072
264	-0.155172413793103	-0.836206896551724	15	-2.95811269644005	1.89254688119154	4.3478921	0.215245885772943
265	-0.116379310344828	-0.823275862068966	15	-3.00116187359464	2.84355306969754	0	0
266	0.288793103448276	0.495689655172414	16	0.527533615596452	1.78946527266884	4.225526	-0.242705621172723
267	0.327586206896552	0.504310344827586	16	0.576074739830996	1.73594500420952	5.5756778	-0.303348575132514
268	0.379310344827586	0.512931034482759	16	0.636744454857499	1.42889927219073	3.2406393	-0.205446305050604
269	0.40948275862069	0.508620689655172	16	0.67783371586762	1.5707963267949	3.6664	-0.198975415652672
270	0.443965517241379	0.508620689655172	16	0.717628798998154	1.10714871779409	2.0495176	-0.137162555511039
