# Supplementary material for: Fluid extraction from the left-right organizer uncovers mechanical properties needed for symmetry breaking
Source: eLife. 2023 Jul 21;12:e83861. doi: 10.7554/eLife.83861 (PMC10361723; doi:10.7554/eLife.83861)
Supplement: Figure 2—source data 1. [file elife-83861-fig2-data1.zip › Fig2_sourcedata/Defect7ss_embryo1.csv]

	x	y	id	omega	alpha	speed	realangvel
1	0.417391304347826	0.556521739130435	1	0.643501108793284	3.8438495850988	7.8043907	0.504991391017204
2	0.369565217391304	0.61304347826087	1	0.542502830589843	4.39063842598805	8.6957842	0.574253738287829
3	0.291304347826087	0.639130434782609	1	0.427652082932278	4.65689047513897	8.2622324	0.539649616598439
4	0.21304347826087	0.643478260869565	1	0.31972215961259	3.92699081698724	3.8886755	0.237180869087695
5	0.18695652173913	0.669565217391304	1	0.272285985795051	4.48129831318879	8.0037512	0.545953467924051
6	0.11304347826087	0.68695652173913	1	0.163095292210241	4.71238898038469	3.2081	0.21708401466398
7	0.0826086956521739	0.68695652173913	1	0.119678489277445	4.60173175921079	8.3002713	0.567142853278729
8	0.00434782608695652	0.695652173913043	1	0.00624991862169896	4.80304886758544	5.0619235	0.345301356378999
9	-0.0434782608695652	0.691304347826087	1	-0.0628103526541007	5.00384577486256	4.784652	0.323496027805688
10	-0.0869565217391304	0.678260869565217	1	-0.127509558215238	4.97864102953561	5.2255366	0.361992795807433
11	-0.134782608695652	0.665217391304348	1	-0.199908117376725	4.93918782843858	6.1146386	0.427106514027052
12	-0.191304347826087	0.652173913043478	1	-0.285329420182135	4.96971269535578	9.0042201	0.622728567775596
13	-0.273913043478261	0.630434782608696	1	-0.409875133737255	4.99618308959302	11.4575	0.76311398665909
14	-0.378260869565217	0.6	1	-0.562497931069073	5.24411304764349	9.0390509	0.599093119028378
15	-0.452173913043478	0.556521739130435	1	-0.682316554874748	5.43903132106642	11.0372389	0.728953321438521
16	-0.530434782608696	0.48695652173913	1	-0.828107219162452	5.75838953552948	10.0615182	0.662339693790788
17	-0.578260869565217	0.404347826086957	1	-0.96057515792061	5.84655814736604	7.5862399	0.509552719317299
18	-0.608695652173913	0.339130434782609	1	-1.06248570178407	5.91229401836692	8.8511479	0.603934096152741
19	-0.639130434782609	0.260869565217391	1	-1.18327252101462	5.98030043880461	7.6824829	0.528759692534633
20	-0.660869565217391	0.191304347826087	1	-1.28902445952154	6.08578974732971	7.0106151	0.484067385276903
21	-0.673913043478261	0.126086956521739	1	-1.38583793657692	6.15883031263282	3.6948146	0.255737063716905
22	-0.678260869565217	0.091304347826087	1	-1.43698534932031	5.92441463690901	3.9157152	0.261157154690608
23	-0.691304347826087	0.0565217391304348	1	-1.48921678025843	5.742765806909	2.6723473	0.161184571417496
24	-0.704347826086957	0.0347826086956522	1	-1.52145369454193	0	3.2081	0.215849355740945
25	-0.704347826086957	0.00434782608695652	1	-1.56462356569012	6.00488564817447	3.336424	0.213709085091611
26	-0.71304347826087	-0.0260869565217391	1	-1.60736538270844	5.66293582119676	3.9422966	0.201014176781182
27	-0.734782608695652	-0.0565217391304348	1	-1.64756821806467	5.96143475278294	5.7970367	0.333716424497394
28	-0.752173913043478	-0.108695652173913	1	-1.71431150296415	6.01693325802866	5.2255366	0.291235840755151
29	-0.765217391304348	-0.156521739130435	1	-1.77255867111518	6.19252541997884	5.0619235	0.28892412231553
30	-0.769565217391304	-0.204347826086957	1	-1.83034349557829	0.321750554396642	4.3478921	0.259115678072543
31	-0.756521739130435	-0.243478260869565	1	-1.8821666311928	0.321750554396642	4.3478921	0.259394513942965
32	-0.743478260869565	-0.282608695652174	1	-1.93404553398139	0	2.7498	0.151477741946109
33	-0.743478260869565	-0.308695652173913	1	-1.96434108237061	0.0831412318884412	5.5188486	0.303234352486301
34	-0.739130434782609	-0.360869565217391	1	-2.02498795286787	0.124354994546761	3.6948146	0.198748714233021
35	-0.734782608695652	-0.395652173913043	1	-2.06473769571448	0.404891786285083	3.4904128	0.196804069048966
36	-0.721739130434783	-0.426086956521739	1	-2.10409850952427	0.380506377112365	2.4679455	0.137432553078685
37	-0.71304347826087	-0.447826086956522	1	-2.13158502014001	0.463647609000806	1.0247588	0.0573922112398195
38	-0.708695652173913	-0.456521739130435	1	-2.14306346238797	0.785398163397448	1.9445669	0.107412655588479
39	-0.695652173913043	-0.469565217391304	1	-2.16454599350567	0.982793723247329	1.6526298	0.087018240398864
40	-0.682608695652174	-0.478260869565217	1	-2.18194964158544	1.19028994968253	2.4679455	0.119367102998851
41	-0.660869565217391	-0.48695652173913	1	-2.20582306218521	1.10714871779409	1.0247588	0.0530214781736382
42	-0.652173913043478	-0.491304347826087	1	-2.21642735781994	1.10714871779409	3.0742764	0.16244138362002
43	-0.626086956521739	-0.504347826086956	1	-2.24891563454394	1.10714871779409	3.0742764	0.167415730337257
44	-0.6	-0.517391304347826	1	-2.28239878061139	0.321750554396642	1.4491446	0.0797263683540206
45	-0.595652173913043	-0.530434782608696	1	-2.2983440542822	0.785398163397448	0.6480362	0.0384973663679045
46	-0.591304347826087	-0.534782608695652	1	-2.30604352755578	1.29249666778979	3.336424	0.172021163933487
47	-0.560869565217391	-0.543478260869565	1	-2.34044776034248	3.14159265358979	0.4583	-0.0200677183865383
48	-0.560869565217391	-0.539130434782609	1	-2.33643421666517	1.5707963267949	4.1247	0.180761239175908
49	-0.521739130434783	-0.539130434782609	1	-2.37258646450035	0.785398163397448	1.2960724	0.0819158504803541
50	-0.51304347826087	-0.547826086956522	1	-2.38896963459642	0.785398163397448	0.6480362	0.0409276956511984
51	-0.508695652173913	-0.552173913043478	1	-2.39715517372666	0.785398163397448	1.2960724	0.0817676278586221
52	-0.5	-0.560869565217391	1	-2.41350869929838	2.11121582706548	2.6723473	0.051894067939644
53	-0.478260869565217	-0.547826086956522	1	-2.42388751288631	1.73594500420952	2.7878389	0.118771329594249
54	-0.452173913043478	-0.543478260869565	1	-2.44764177880516	2.45680600493475	0	0
55	0.573913043478261	0.71304347826087	2	0.677708292564628	4.13992916656664	24.5350905	1.27104116278248
56	0.378260869565217	0.839130434782609	2	0.423500060008132	4.49832829682087	21.5740142	1.12105281514415
57	0.178260869565217	0.882608695652174	2	0.199289496979301	4.88606017872626	26.5222793	1.41000956213737
58	-0.0695652173913043	0.839130434782609	2	-0.082712415448173	4.96675703893796	23.6766946	1.34366189277689
59	-0.28695652173913	0.782608695652174	2	-0.351444794003552	5.46654731035187	20.7504491	1.17503711594669
60	-0.430434782608696	0.647826086956522	2	-0.58645221719289	1.44933149761128	0	0
61	0.495652173913044	0.534782608695652	3	0.747441718209134	2.67794504458899	4.0990352	0.0710251564370085
62	0.51304347826087	0.569565217391304	3	0.733236686921732	3.64869115798213	9.4368553	0.53019240723555
63	0.469565217391304	0.647826086956522	3	0.627198205474622	4.05954234928392	9.8080783	0.576975417069504
64	0.395652173913043	0.704347826086957	3	0.511803122060722	4.10369967305728	18.4346592	1.03997588512424
65	0.252173913043478	0.804347826086957	3	0.303807945035873	4.46741031725783	13.2274546	0.744056015559659
66	0.130434782608696	0.834782608695652	3	0.154996741923941	4.71238898038469	9.6243	0.540780145039856
67	0.0391304347826087	0.834782608695652	3	0.0468407129159697	4.82304620155859	8.3002713	0.470868768412682
68	-0.0391304347826087	0.826086956521739	3	-0.0473330407665667	5.52217255295486	13.2907	0.613047318900145
69	-0.126086956521739	0.734782608695652	3	-0.169942504546596	4.89224248017717	15.3718403	0.96763058869203
70	-0.269565217391304	0.708695652173913	3	-0.363468622285002	4.8993682503036	17.2577448	1.01007632934911
71	-0.430434782608696	0.678260869565217	3	-0.565483888154825	5.33263846636751	11.8273481	0.698137299798036
72	-0.521739130434783	0.61304347826087	3	-0.705111348114432	5.57455903505192	21.1267134	1.25249370284245
73	-0.652173913043478	0.460869565217391	3	-0.955610088682923	5.85249279579308	18.6615177	1.11687550538438
74	-0.726086956521739	0.3	3	-1.1789851897598	6.21875846775403	14.2366312	0.853187500466517
75	-0.734782608695652	0.165217391304348	3	-1.3496226898531	6.02258291543225	7.1146492	0.445003745399417
76	-0.752173913043478	0.1	3	-1.43862343893299	6.2118778423943	6.4326988	0.402474016897405
77	-0.756521739130435	0.0391304347826087	3	-1.51911824231247	0.0665681637758238	6.8896239	0.431731348459647
78	-0.752173913043478	-0.0260869565217391	3	-1.6054645120044	0.404891786285083	3.4904128	0.208269317677579
79	-0.739130434782609	-0.0565217391304348	3	-1.64711837553991	0.321750554396642	4.3478921	0.27330120999713
80	-0.726086956521739	-0.0956521739130435	3	-1.70177861753934	0.519146114246523	3.6948146	0.225447437379587
81	-0.708695652173913	-0.126086956521739	3	-1.74686810501526	0.507098504392337	4.7186568	0.299759502027692
82	-0.68695652173913	-0.165217391304348	3	-1.80682000542079	0.404891786285083	3.4904128	0.232656369218451
83	-0.673913043478261	-0.195652173913043	3	-1.85335127926448	0.463647609000806	2.0495176	0.136925637363698
84	-0.665217391304348	-0.21304347826087	3	-1.88073640673722	0.463647609000806	5.123794	0.347003982661362
85	-0.643478260869565	-0.256521739130435	3	-1.9501372032695	0.785398163397448	4.5367117	0.292252135834734
86	-0.61304347826087	-0.28695652173913	3	-2.00858763043644	0.927295218001612	4.583	0.291946008530293
87	-0.578260869565217	-0.31304347826087	3	-2.0669768321425	1.58966201281657	0	0
88	-0.347826086956522	-0.308695652173913	4	-2.2966622701171	0.785398163397448	1.2960724	0.132158656799553
89	-0.339130434782609	-0.317391304347826	4	-2.32309400147701	1.5707963267949	1.8332	0.131489362802646
90	-0.321739130434783	-0.317391304347826	4	-2.34939187403754	1.32581766366803	1.8895709	0.172866263741149
91	-0.304347826086957	-0.321739130434783	4	-2.38396512678577	1.5707963267949	2.2915	0.1844365491528
92	-0.282608695652174	-0.321739130434783	4	-2.42085243661633	2.0344439357957	3.0742764	0.13694451219713
93	-0.256521739130435	-0.308695652173913	4	-2.44824133905575	1.81577498992176	1.8895709	0.136910385774658
94	-0.239130434782609	-0.304347826086957	4	-2.47562341621068	2.35619449019234	0.6480362	0.00961537276212621
95	-0.234782608695652	-0.3	4	-2.47754649076311	3.14159265358979	1.3749	-0.10841674039801
96	-0.234782608695652	-0.28695652173913	4	-2.45586314268351	3.14159265358979	0.4583	-0.0374680746735034
97	-0.234782608695652	-0.282608695652174	4	-2.44836952774881	1.10714871779409	1.0247588	0.129584954313167
98	-0.226086956521739	-0.28695652173913	4	-2.47428651861144	2.35619449019234	2.5926031	0.0425004943043872
99	-0.208695652173913	-0.269565217391304	4	-2.48278661747232	2.55359005004223	1.6526298	-0.01704732569348
100	-0.2	-0.256521739130435	4	-2.47937715233362	1.89254688119154	1.4491446	0.12127250993331
101	-0.18695652173913	-0.252173913043478	4	-2.50363165432028	2.11121582706548	2.6723473	0.166812045880165
102	-0.165217391304348	-0.239130434782609	4	-2.53699406349632	1.5707963267949	1.3749	0.189346862849855
103	-0.152173913043478	-0.239130434782609	4	-2.57486343606629	1.81577498992176	1.8895709	0.227955370196939
104	-0.134782608695652	-0.234782608695652	4	-2.62045451010568	1.5707963267949	0.4583	0.0701981954589082
105	-0.130434782608696	-0.234782608695652	4	-2.63449414919746	1.5707963267949	1.8332	0.291875801908077
106	-0.11304347826087	-0.234782608695652	4	-2.69286930957907	1.5707963267949	0.9166	0.152495072157461
107	-0.104347826086957	-0.234782608695652	4	-2.72336832401056	1.19028994968253	2.4679455	0.455631162867181
108	-0.0826086956521739	-0.243478260869565	4	-2.814494556584	1.29249666778979	3.336424	0.615400587066222
109	-0.0521739130434783	-0.252173913043478	4	-2.93757467399724	2.27942259892257	4.225526	0.540794162412679
110	-0.0217391304347826	-0.226086956521739	4	-3.04573350647978	2.67794504458899	1.0247588	0.0801458069888783
111	-0.0173913043478261	-0.217391304347826	4	-3.06176266787756	2.67794504458899	2.0495176	0.181895451603533
112	-0.00869565217391304	-0.2	4	-3.09814175819826	2.49809154479651	2.2915	0.336279607883001
113	0.00434782608695652	-0.182608695652174	4	3.11778762740472	2.86329299458468	3.336424	0.308501337465676
114	0.0130434782608696	-0.152173913043478	4	3.05608735991159	2.73670086730471	3.4904128	0.627940197722707
115	0.0260869565217391	-0.121739130434783	4	2.93049932036705	0	0	0
116	0.0260869565217391	-0.121739130434783	4	2.93049932036705	1.81577498992176	1.8895709	0.718061593940971
117	0.0434782608695652	-0.117391304347826	4	2.78688700157885	2.21429743558818	2.2915	0.866843982077095
118	0.0608695652173913	-0.104347826086957	4	2.61351820516343	1.89254688119154	2.8987475	1.04870305847053
119	0.0869565217391304	-0.0956521739130435	4	2.40377759346933	1.89254688119154	2.8987475	0.886428202164478
120	0.11304347826087	-0.0869565217391304	4	2.22649195303643	1.84909598580001	3.336424	0.781744522807033
121	0.143478260869565	-0.0782608695652174	4	2.07014304847503	0.927295218001612	4.583	-0.15121438550973
122	0.178260869565217	-0.104347826086957	4	2.10038592557697	1.10714871779409	2.0495176	0.0283512554843846
123	0.195652173913043	-0.11304347826087	4	2.0947156744801	1.5707963267949	1.8332	0.180414545127783
124	0.21304347826087	-0.11304347826087	4	2.05863276545454	2.49809154479651	2.2915	0.437978908128343
125	0.226086956521739	-0.0956521739130435	4	1.97103698382887	2.15879893034246	1.6526298	0.257348267250337
126	0.239130434782609	-0.0869565217391304	4	1.9195673303788	1.81577498992176	1.8895709	0.186120883406096
127	0.256521739130435	-0.0826086956521739	4	1.88234315369758	1.5707963267949	3.2081	0.15623585282118
128	0.28695652173913	-0.0826086956521739	4	1.85109598313335	1.81577498992176	3.7791418	0.272439873975481
129	0.321739130434783	-0.0739130434782609	4	1.79660800833825	1.89254688119154	5.7970367	0.378923623796239
130	0.373913043478261	-0.0565217391304348	4	1.720823283579	2.0344439357957	4.0990352	0.272866212256968
131	0.408695652173913	-0.0391304347826087	4	1.66625004112761	1.97568811307998	3.4904128	0.180587543146715
132	0.439130434782609	-0.0260869565217391	4	1.63013253249827	2.35619449019234	3.2406393	0.249512616486851
133	0.460869565217391	-0.00434782608695652	4	1.5802300092009	2.08994244104142	3.6948146	0.179880600786989
134	0.491304347826087	0.0130434782608696	4	1.5442538890435	2.44685437739309	3.579323	0.24790682734565
135	0.51304347826087	0.0391304347826087	4	1.49467252357437	2.19104581277772	3.9422966	0.177056904266668
136	0.543478260869565	0.0608695652173913	4	1.45926114272104	5.10367246140874	0	0
137	-0.426086956521739	-0.339130434782609	5	-2.24304350860186	2.71496516046292	5.5376389	-0.239704614735481
138	-0.404347826086957	-0.291304347826087	5	-2.19510258565476	2.89661399046293	5.6687127	-0.378784282046698
139	-0.391304347826087	-0.239130434782609	5	-2.11934572924542	2.53086668920058	5.5944681	-0.258693004735786
140	-0.360869565217391	-0.195652173913043	5	-2.06760712829827	1.89254688119154	5.7970367	0.134369297464363
141	-0.308695652173913	-0.178260869565217	5	-2.09448098779114	1.21202565652432	3.9157152	0.42987602857919
142	-0.273913043478261	-0.191304347826087	5	-2.18045619350698	0.825376850520738	8.1082436	1.16140866815092
143	-0.217391304347826	-0.243478260869565	5	-2.41273792713716	1.05165021254837	3.6948146	0.535152193110207
144	-0.18695652173913	-0.260869565217391	5	-2.5197683657592	0.996491496620195	9.2796584	1.35396700544085
145	-0.11304347826087	-0.308695652173913	5	-2.79056176684737	0.610725964389209	5.5944681	0.603142253417794
146	-0.0826086956521739	-0.352173913043478	5	-2.91119021753093	0.380506377112365	12.3401858	0.72849962594602
147	-0.0391304347826087	-0.460869565217391	5	-3.05689014272014	0.463647609000806	6.1485528	0.296421288052908
148	-0.0130434782608696	-0.51304347826087	5	-3.11617440033072	0.737815060120465	6.8130878	0.398143263668698
149	0.0304347826086957	-0.560869565217391	5	3.08738225411513	0.674740942223553	2.9344949	0.138477512956352
150	0.0478260869565217	-0.582608695652174	5	3.05968675152386	0.278299659005111	3.336424	0.050163784081434
151	0.0565217391304348	-0.61304347826087	5	3.04965399470757	0	1.8332	-0.0126127606731519
152	0.0565217391304348	-0.630434782608696	5	3.0521765468422	1.71269338139906	3.2406393	0.242949584549645
153	0.0869565217391304	-0.626086956521739	5	3.00358662993227	4.24874137138388	2.0495176	-0.129016043301324
154	0.0695652173913043	-0.617391304347826	5	3.02938983859254	4.71238898038469	2.2915	-0.174462104088815
155	0.0478260869565217	-0.617391304347826	5	3.0642822594103	4.58803398583793	3.6948146	-0.28018504077715
156	0.0130434782608696	-0.61304347826087	5	3.12031926756573	2.67794504458899	1.0247588	0.0374782639676585
157	0.0173913043478261	-0.604347826086956	5	3.1128236147722	0.896055384571344	2.9344949	0.17042560803989
158	0.0391304347826087	-0.621739130434783	5	3.07873849316422	0	1.8332	-0.00852998888134948
159	0.0391304347826087	-0.639130434782609	5	3.08044449094049	0	0.9166	-0.00409388554804213
160	0.0391304347826087	-0.647826086956522	5	3.0812632680501	0.785398163397448	1.9445669	0.0922728772472547
161	0.0521739130434783	-0.660869565217391	5	3.06280869260065	1.40564764938027	2.7878389	0.191623917888601
162	0.0782608695652174	-0.665217391304348	5	3.02448390902293	1.5707963267949	1.3749	0.0964692991704164
163	0.091304347826087	-0.665217391304348	5	3.00519004918885	1.5707963267949	2.2915	0.159620142084247
164	0.11304347826087	-0.665217391304348	5	2.973266020772	1.95130270390726	2.4679455	0.170789708119585
165	0.134782608695652	-0.656521739130435	5	2.93910807914808	1.05165021254837	3.6948146	0.189674248795724
166	0.165217391304348	-0.673913043478261	5	2.90117322938893	1.01219701145133	4.3236022	0.197651991614665
167	0.2	-0.695652173913043	5	2.861642831066	1.22202532321099	5.3644015	0.272752481744973
168	0.247826086956522	-0.71304347826087	5	2.80709233471701	1.48013643959415	5.0619235	0.282057549709744
169	0.295652173913043	-0.717391304347826	5	2.75068082477506	2.0344439357957	2.0495176	0.125166512159591
170	0.31304347826087	-0.708695652173913	5	2.72564752234314	1.81577498992176	1.8895709	0.113538420676162
171	0.330434782608696	-0.704347826086957	5	2.70293983820791	1.81577498992176	1.8895709	0.112536182804148
172	0.347826086956522	-0.7	5	2.68043260164708	2.0344439357957	5.123794	0.310591350946301
173	0.391304347826087	-0.678260869565217	5	2.61831433145782	1.89254688119154	1.4491446	0.0857058906930419
174	0.404347826086957	-0.673913043478261	5	2.60117315331921	1.5707963267949	0.4583	0.0236516684319632
175	0.408695652173913	-0.673913043478261	5	2.59644281963282	2.89661399046293	1.8895709	0.08210178984978
176	0.41304347826087	-0.656521739130435	5	2.58002246166286	6.03820664405272	1.8895709	-0.08210178984978
177	0.408695652173913	-0.673913043478261	5	2.59644281963282	0.321750554396642	1.4491446	-0.0190005069828647
178	0.41304347826087	-0.68695652173913	5	2.60024292102939	0	0.4583	-0.0139104101239518
179	0.41304347826087	-0.691304347826087	5	2.60302500305418	0	0	0
180	0.41304347826087	-0.691304347826087	5	2.60302500305418	0	1.3749	-0.0409673723275983
181	0.41304347826087	-0.704347826086957	5	2.6112184775197	3.14159265358979	1.8332	0.0548777824515501
182	0.41304347826087	-0.68695652173913	5	2.60024292102939	2.21429743558818	2.2915	0.135237700649795
183	0.430434782608696	-0.673913043478261	5	2.57319538089943	3.14159265358979	1.3749	0.0445118782383069
184	0.430434782608696	-0.660869565217391	5	2.56429300525177	2.60117315331921	2.6723473	0.146527301282515
185	0.443478260869565	-0.639130434782609	5	2.53498754499527	2.35619449019234	2.5926031	0.156390408869007
186	0.460869565217391	-0.621739130434783	5	2.50370946322146	2.35619449019234	1.2960724	0.0787635327559633
187	0.469565217391304	-0.61304347826087	5	2.48795675667027	2.55359005004223	3.3048013	0.194563008776885
188	0.48695652173913	-0.58695652173913	5	2.44904415491489	2.07789483118723	4.7186568	0.285042230165491
189	0.526086956521739	-0.565217391304348	5	2.3920357088818	1.95130270390726	2.4679455	0.139836828326758
190	0.547826086956522	-0.556521739130435	5	2.36406834321645	1.92956699706547	3.9157152	0.213044557320732
191	0.582608695652174	-0.543478260869565	5	2.3214594317523	2.62244653934327	3.6948146	0.216157876957479
192	0.6	-0.51304347826087	5	2.2782278563608	2.49809154479651	2.2915	0.137613373467742
193	0.61304347826087	-0.495652173913044	5	2.25070518166725	1.29249666778979	3.336424	0.0756718002750612
194	0.643478260869565	-0.504347826086956	5	2.23557082161224	1.95130270390726	2.4679455	0.122090148732514
195	0.665217391304348	-0.495652173913044	5	2.21115279186574	2.97644397617517	2.7878389	0.143797103812906
196	0.669565217391304	-0.469565217391304	5	2.18239337110316	2.21429743558818	2.2915	0.125282140115832
197	0.68695652173913	-0.456521739130435	5	2.15733694307999	2.2655346029916	3.579323	0.194891901725489
198	0.71304347826087	-0.434782608695652	5	2.11835856273489	2.35619449019234	5.1852062	0.281993188268683
199	0.747826086956522	-0.4	5	2.06195992508116	2.91811605244916	10.3397063	0.572798201941733
200	0.769565217391304	-0.304347826086957	5	1.94740028469281	3.25224987476369	12.4501778	0.671658240547393
201	0.756521739130435	-0.18695652173913	5	1.81306863658333	3.30024791577619	11.6032394	0.683915006316727
202	0.739130434782609	-0.0782608695652174	5	1.67628563531999	3.14159265358979	6.4162	0.409821187699366
203	0.739130434782609	-0.0173913043478261	5	1.59432139778011	3.25224987476369	4.1499065	0.265511209952304
204	0.734782608695652	0.0217391304347826	5	1.54121915578965	3.8744077553763	6.1659682	0.31949805076673
205	0.695652173913043	0.0652173913043478	5	1.47731954563631	3.98574663970296	5.5188486	0.288396340538488
206	0.656521739130435	0.1	5	1.41964027752861	3.38657131671666	5.6687127	0.405320677607745
207	0.643478260869565	0.152173913043478	5	1.33857614200706	3.04511887840721	14.2737535	0.899213966536018
208	0.656521739130435	0.28695652173913	5	1.15873334869986	3.35453100316919	17.3489465	1.06072135432081
209	0.621739130434783	0.447826086956522	5	0.946589077835695	3.69014205604032	9.6678385	0.58870009523358
210	0.573913043478261	0.526086956521739	5	0.828849058788979	3.64869115798213	9.4368553	0.542465596773937
211	0.530434782608696	0.604347826086956	5	0.720355939434192	3.66073876783632	7.3900875	0.399997371816746
212	0.495652173913044	0.665217391304348	5	0.640356465070843	3.68201215386038	5.3446946	0.275953666728215
213	0.469565217391304	0.708695652173913	5	0.5851657317252	4.31386653471827	9.4483128	0.526391256183614
214	0.38695652173913	0.743478260869565	5	0.479887480488477	5.42101525251236	12.6761197	0.30831575454624
215	0.295652173913043	0.665217391304348	5	0.418224329579229	5.21173570206482	5.742499	0.241591310613356
216	0.247826086956522	0.639130434782609	5	0.369906067456558	4.77114480310041	7.8043907	0.512476351363421
217	0.173913043478261	0.634782608695652	5	0.267410797183874	4.34841002387505	10.2989176	0.723272611491169
218	0.0826086956521739	0.669565217391304	5	0.12275627488564	4.62924774849625	11.0372389	0.773982942165534
219	-0.0217391304347826	0.678260869565217	5	-0.032040313547467	4.65689047513897	8.2622324	0.567108941709076
220	-0.1	0.682608695652174	5	-0.145462101889282	4.93105792625863	4.225526	0.290645827732663
221	-0.139130434782609	0.673913043478261	5	-0.203591267435815	4.9906886393898	6.672848	0.460565371565685
222	-0.2	0.656521739130435	5	-0.295704341748952	4.79789427406289	16.0991624	1.02530744834588
223	-0.352173913043478	0.643478260869565	5	-0.500765831418128	4.95162058034835	19.3411766	1.11585688048277
224	-0.530434782608696	0.6	5	-0.723937207514682	4.83674397493145	3.6948146	0.176248658428824
225	-0.565217391304348	0.595652173913043	5	-0.759186939200447	5.49778714378214	10.3699541	0.597859913078269
226	-0.634782608695652	0.526086956521739	5	-0.878758921816101	5.53480725965607	17.511643	0.981820680814134
227	-0.747826086956522	0.404347826086957	5	-1.07512305797893	5.73463590472906	9.6678385	0.533581943184809
228	-0.795652173913043	0.326086956521739	5	-1.18183944661589	5.49778714378214	2.5926031	0.130451351314342
229	-0.81304347826087	0.308695652173913	5	-1.20792971687876	0	0	0
230	-0.81304347826087	0.308695652173913	5	-1.20792971687876	5.58844703098288	3.579323	0.182179512417018
231	-0.834782608695652	0.282608695652174	5	-1.24436561936216	5.60844436495603	2.9344949	0.14683247545846
232	-0.852173913043478	0.260869565217391	5	-1.27373211445385	5.81953769817878	2.0495176	0.107173869794559
233	-0.860869565217391	0.243478260869565	5	-1.29516688841277	6.03820664405272	1.8895709	0.100189830861754
234	-0.865217391304348	0.226086956521739	5	-1.31520485458512	0	2.2915	0.118303521997123
235	-0.865217391304348	0.204347826086957	5	-1.33886555898454	0	0.4583	0.0238247364793942
236	-0.865217391304348	0.2	5	-1.34363050628042	0	4.1247	0.216676600184569
237	-0.865217391304348	0.160869565217391	5	-1.38696582631733	0	1.8332	0.0974840940375565
238	-0.865217391304348	0.143478260869565	5	-1.40646264512485	0	5.0413	0.271140162101822
239	-0.865217391304348	0.0956521739130435	5	-1.46069067754521	0.141897054604164	3.2406393	0.172462530064288
240	-0.860869565217391	0.0652173913043478	5	-1.49518318355807	0	3.2081	0.17615533836165
241	-0.860869565217391	0.0347826086956522	5	-1.5304142512304	0	5.9579	0.328146175543307
242	-0.860869565217391	-0.0217391304347826	5	-1.59604348633906	1.73594500420952	0	0
243	-0.365217391304348	0.0608695652173913	6	-1.40564764938027	0	3.2081	0.410037227630928
244	-0.365217391304348	0.0304347826086957	6	-1.48765509490646	0	1.3749	0.17779064305729
245	-0.365217391304348	0.0173913043478261	6	-1.52321322351791	0.540419500270584	2.6723473	0.299640775606038
246	-0.352173913043478	-0.00434782608695652	6	-1.58314137863912	5.49778714378214	0.6480362	0.0602017866424709
247	-0.356521739130435	-0.00869565217391304	6	-1.59518173596762	0.244978663126864	3.7791418	0.499847926870214
248	-0.347826086956522	-0.0434782608695652	6	-1.69515132134166	0.862170054667226	4.225526	0.457056009301404
249	-0.317391304347826	-0.0695652173913043	6	-1.78656252320194	0.244978663126864	3.7791418	0.551018711163018
250	-0.308695652173913	-0.104347826086957	6	-1.89676626543454	0.785398163397448	3.8886755	0.532189184654459
251	-0.282608695652174	-0.130434782608696	6	-2.00320410236543	1.05165021254837	3.6948146	0.489039986030462
252	-0.252173913043478	-0.147826086956522	6	-2.10101209957153	1.16590454050981	3.4904128	0.487068265124322
253	-0.221739130434783	-0.160869565217391	6	-2.19842575259639	2.11121582706548	2.6723473	0.0443939499322843
254	-0.2	-0.147826086956522	6	-2.20730454258285	3.14159265358979	0.9166	-0.143531098369953
255	-0.2	-0.139130434782609	6	-2.17859832290886	2.0344439357957	1.0247588	0.0298404945130382
256	-0.191304347826087	-0.134782608695652	6	-2.18456642181147	3.14159265358979	0.9166	-0.15515300383298
257	-0.191304347826087	-0.126086956521739	6	-2.15353582104487	2.0344439357957	1.0247588	0.0263155464879761
258	-0.182608695652174	-0.121739130434783	6	-2.15879893034246	1.5707963267949	1.3749	0.173340926047498
259	-0.169565217391304	-0.121739130434783	6	-2.19346711555196	1.5707963267949	1.8332	0.260350767332427
260	-0.152173913043478	-0.121739130434783	6	-2.24553726901845	1.76819188664478	2.3368717	0.29037079781477
261	-0.130434782608696	-0.117391304347826	6	-2.3036114285814	1.78946527266884	4.225526	0.696607001434633
262	-0.091304347826087	-0.108695652173913	6	-2.44293282886833	1.81577498992176	1.8895709	0.411814436626963
263	-0.0739130434782609	-0.104347826086957	6	-2.52529571619372	0.982793723247329	1.6526298	0.611777842382448
264	-0.0608695652173913	-0.11304347826087	6	-2.64765128467021	1.40564764938027	2.7878389	1.02942960934478
265	-0.0347826086956522	-0.117391304347826	6	-2.85353720653917	3.14159265358979	0.4583	-0.0522174226777672
266	-0.0347826086956522	-0.11304347826087	6	-2.84309372200361	0	0	0
267	-0.0347826086956522	-0.11304347826087	6	-2.84309372200361	2.0344439357957	1.0247588	0.314769754326578
268	-0.0260869565217391	-0.108695652173913	6	-2.90604767286893	1.81577498992176	1.8895709	0.762018744162112
269	-0.00869565217391304	-0.104347826086957	6	-3.05845142170135	1.05165021254837	3.6948146	1.29925043979239
270	0.0217391304347826	-0.121739130434783	6	2.96488379751976	0.927295218001612	2.2915	0.529230481997751
271	0.0391304347826087	-0.134782608695652	6	2.85903770112021	1.24904577239825	2.8987475	0.720362703286446
272	0.0652173913043478	-0.143478260869565	6	2.71496516046292	1.84909598580001	3.336424	0.952819492067429
273	0.0956521739130435	-0.134782608695652	6	2.52440126204943	1.95130270390726	2.4679455	0.662538295888813
274	0.117391304347826	-0.126086956521739	6	2.39189360287167	4.76528077925041	0	0
275	-0.621739130434783	-0.165217391304348	7	-1.83052801784803	6.00488564817447	6.672848	0.401362069268005
276	-0.639130434782609	-0.226086956521739	7	-1.91080043170163	0	5.0413	0.324438406891727
277	-0.639130434782609	-0.273913043478261	7	-1.97568811307998	0.463647609000806	7.1733116	0.489757123213888
278	-0.608695652173913	-0.334782608695652	7	-2.07363953772276	0.436627159813541	7.5862399	0.511551846981522
279	-0.578260869565217	-0.4	7	-2.17594990711906	0.571337479833627	7.6274869	0.510714526766487
280	-0.539130434782609	-0.460869565217391	7	-2.27809281247236	0.52807444842636	6.3667036	0.411784855922308
281	-0.508695652173913	-0.51304347826087	7	-2.36044978365682	0.862170054667226	8.4505937	0.555549954257304
282	-0.447826086956522	-0.565217391304348	7	-2.47155977450828	1.07685495787532	6.7667995	0.44399180849735
283	-0.391304347826087	-0.595652173913043	7	-2.56035813620775	1.29249666778979	13.345696	0.885876851858245
284	-0.269565217391304	-0.630434782608696	7	-2.7375335065794	1.18018928309721	8.4258455	0.581138571464686
285	-0.195652173913043	-0.660869565217391	7	-2.85376122087234	1.51821326518395	8.7196158	0.597523999498293
286	-0.11304347826087	-0.665217391304348	7	-2.973266020772	2.09788328377134	0	0
287	0.708695652173913	-0.18695652173913	8	1.82872390642688	2.86329299458468	6.672848	0.429947409041218
288	0.726086956521739	-0.126086956521739	8	1.74273442461864	2.92292370771585	8.4505937	0.538495611912273
289	0.743478260869565	-0.0478260869565217	8	1.63503530223619	2.74680153389003	5.9579	0.34960366241069
290	0.765217391304348	0.00434782608695652	8	1.56511456975405	3.01723765904303	3.6948146	0.225609735086871
291	0.769565217391304	0.0391304347826087	8	1.51999262273667	2.64224593190966	5.742499	0.290269394932593
292	0.795652173913043	0.0869565217391304	8	1.46193874375016	3.0309354324159	4.1499065	0.237325991073432
293	0.8	0.126086956521739	8	1.41447354553547	3.81633359581335	5.8689898	0.308722399849576
294	0.765217391304348	0.169565217391304	8	1.35272906556555	3.57400042916033	6.5619394	0.393887060735305
295	0.739130434782609	0.226086956521739	8	1.27395165341849	3.21836454485957	5.9753154	0.351645802209081
296	0.734782608695652	0.282608695652174	8	1.20362249297668	3.62607058262682	9.8401593	0.594290477609385
297	0.691304347826087	0.365217391304348	8	1.0847643974548	5.72500811084852	0	0
298	0.11304347826087	-0.560869565217391	9	2.94270678187753	2.15879893034246	4.9574311	0.391698369249287
299	0.152173913043478	-0.534782608695652	9	2.86436710802768	1.73594500420952	2.7878389	0.234910031736755
300	0.178260869565217	-0.530434782608696	9	2.81738510168032	2.27942259892257	4.225526	0.340662961530236
301	0.208695652173913	-0.504347826086956	9	2.74925250937428	2.24553726901845	2.9344949	0.248251008103879
302	0.230434782608696	-0.48695652173913	9	2.6996023077535	0.588002603547568	1.6526298	0.0205760155355605
303	0.239130434782609	-0.5	9	2.69548710464639	2.15879893034246	1.6526298	0.140525237302276
304	0.252173913043478	-0.491304347826087	9	2.66738205718593	1.32581766366803	1.8895709	0.119530567982276
305	0.269565217391304	-0.495652173913044	9	2.64347594358948	1.32581766366803	1.8895709	0.114501547266945
306	0.28695652173913	-0.5	9	2.62057563413609	1.89254688119154	2.8987475	0.231423039263676
307	0.31304347826087	-0.491304347826087	9	2.57429102628335	1.5707963267949	4.1247	0.273100489601581
308	0.352173913043478	-0.491304347826087	9	2.51967092836304	1.35212738092095	4.225526	0.210622187999649
309	0.391304347826087	-0.5	9	2.47754649076311	1.24904577239825	1.4491446	0.0587259958929875
310	0.404347826086957	-0.504347826086956	9	2.46580129158451	1.5707963267949	2.7498	0.153506003502115
311	0.430434782608696	-0.504347826086956	9	2.43510009088409	1.73594500420952	2.7878389	0.167411606350831
312	0.456521739130435	-0.5	9	2.40161776961392	1.95130270390726	7.4038365	0.467106602170415
313	0.521739130434783	-0.473913043478261	9	2.30819644917984	2.2655346029916	7.158646	0.46949506795829
314	0.573913043478261	-0.430434782608696	9	2.21429743558818	2.86329299458468	3.336424	0.209237380674794
315	0.582608695652174	-0.4	9	2.17244995945322	2.11121582706548	2.6723473	0.160681591350156
316	0.604347826086956	-0.38695652173913	9	2.14031364118319	2.35619449019234	4.5367117	0.288892360364681
317	0.634782608695652	-0.356521739130435	9	2.08253516911025	2.35619449019234	3.2406393	0.200879156729092
318	0.656521739130435	-0.334782608695652	9	2.04235933776444	2.35619449019234	2.5926031	0.157048863403637
319	0.673913043478261	-0.317391304347826	9	2.01094956508371	2.15879893034246	3.3048013	0.176307260018644
320	0.7	-0.3	9	1.97568811307998	2.55359005004223	3.3048013	0.200784860103349
321	0.717391304347826	-0.273913043478261	9	1.93553114105931	2.79282165000589	5.3644015	0.331179413391172
322	0.734782608695652	-0.226086956521739	9	1.86929525838108	3.0309354324159	4.1499065	0.253770118931493
323	0.739130434782609	-0.18695652173913	9	1.81854123459478	2.89661399046293	5.6687127	0.352179658889411
324	0.752173913043478	-0.134782608695652	9	1.74810530281689	2.51279636717436	6.2333383	0.336290914560147
325	0.78695652173913	-0.0869565217391304	9	1.68084711990487	2.71496516046292	5.5376389	0.308507032290333
326	0.808695652173913	-0.0391304347826087	9	1.6191457134468	2.96173915379732	5.123794	0.294936416137223
327	0.817391304347826	0.00869565217391304	9	1.56015843021936	2.67794504458899	5.123794	0.257291663932218
328	0.839130434782609	0.0521739130434783	9	1.50870009743291	2.99969559898563	3.2406393	0.177652839379674
329	0.843478260869565	0.0826086956521739	9	1.47316952955698	2.89661399046293	1.8895709	0.0988973890852037
330	0.847826086956522	0.1	9	1.45339005173994	2.97644397617517	2.7878389	0.147435845464729
331	0.852173913043478	0.126086956521739	9	1.42390288264699	3.0309354324159	4.1499065	0.21829801373455
