# Supplementary material for: Fluid extraction from the left-right organizer uncovers mechanical properties needed for symmetry breaking
Source: eLife. 2023 Jul 21;12:e83861. doi: 10.7554/eLife.83861 (PMC10361723; doi:10.7554/eLife.83861)
Supplement: Figure 2—source data 1. [file elife-83861-fig2-data1.zip › Fig2_sourcedata/Defect7ss_embryo2.csv]

	x	y	id	omega	alpha	speed	realangvel
1	-0.09375	0.209821428571429	1	-0.420196713609275	0.380506377112365	2.4679455	0.0231772465503366
2	-0.0848214285714286	0.1875	1	-0.424832162919342	0	2.2915	0.247838599362825
3	-0.0848214285714286	0.165178571428571	1	-0.474399882791907	5.96143475278294	2.8987475	0.605049963434126
4	-0.09375	0.138392857142857	1	-0.595409875478733	5.55654296649786	5.5188486	1.63195446159832
5	-0.129464285714286	0.0982142857142857	1	-0.921800767798396	5.03413953478133	1.4491446	0.341196027144153
6	-0.142857142857143	0.09375	1	-0.990039973227226	5.60844436495603	2.9344949	0.812660119942208
7	-0.160714285714286	0.0714285714285714	1	-1.15257199721567	2.55359005004223	1.6526298	-0.456839676148486
8	-0.151785714285714	0.0848214285714286	1	-1.06120406198597	3.14159265358979	1.3749	-0.323562826828878
9	-0.151785714285714	0.0982142857142857	1	-0.996491496620195	3.14159265358979	0.4583	-0.102272136543256
10	-0.151785714285714	0.102678571428571	1	-0.976037069311544	4.39063842598805	2.8987475	0.180799710698951
11	-0.178571428571429	0.111607142857143	1	-1.01219701145133	4.35361831011412	3.9157152	0.152624334586013
12	-0.214285714285714	0.125	1	-1.04272187836854	4.39063842598805	2.8987475	0.104879720170115
13	-0.241071428571429	0.133928571428571	1	-1.06369782240256	3.4198923125949	3.336424	-0.38385945634889
14	-0.25	0.165178571428571	1	-0.986925931132782	2.97644397617517	2.7878389	-0.398426653577082
15	-0.245535714285714	0.191964285714286	1	-0.907240600417365	3.14159265358979	0.4583	-0.0559260792301064
16	-0.245535714285714	0.196428571428571	1	-0.896055384571344	5.1760365893855	1.0247588	0.142193601540876
17	-0.254464285714286	0.191964285714286	1	-0.92449410487952	3.14159265358979	1.3749	-0.163515433915835
18	-0.254464285714286	0.205357142857143	1	-0.891791018096352	3.68201215386038	2.6723473	-0.127443777718368
19	-0.267857142857143	0.227678571428571	1	-0.866302262552679	3.69324763611834	6.9954912	-0.253051696182276
20	-0.303571428571429	0.285714285714286	1	-0.815691923316223	3.72959525713736	9.9144039	-0.213194058814998
21	-0.357142857142857	0.366071428571429	1	-0.773053111553224	4.01013204887568	7.8043907	0.0617252592211215
22	-0.415178571428571	0.415178571428571	1	-0.785398163397448	4.93105792625863	8.4505937	0.547797633869722
23	-0.495535714285714	0.397321428571429	1	-0.894957690171393	1.1433647598665	0	0
24	0.758928571428571	-0.174107142857143	2	1.79630596198332	5.742765806909	2.6723473	-0.160544021033933
25	0.745535714285714	-0.196428571428571	2	1.82841476619011	5.81953769817878	2.0495176	-0.127386729521421
26	0.736607142857143	-0.214285714285714	2	1.85389211209439	6.08578974732971	2.3368717	-0.147403572760187
27	0.732142857142857	-0.236607142857143	2	1.88337282664643	5.35589008917797	2.2915	-0.120491597675971
28	0.714285714285714	-0.25	2	1.90747114618162	1.10714871779409	3.0742764	-0.0241091086257672
29	0.741071428571429	-0.263392857142857	2	1.91229296790678	1.24904577239825	5.7970367	0.00661355393653196
30	0.794642857142857	-0.28125	2	1.91097025711947	1.10714871779409	4.0990352	-0.0278600883196889
31	0.830357142857143	-0.299107142857143	2	1.91654227478341	5.93019491935268	9.2796584	-0.51068600647346
32	0.799107142857143	-0.383928571428571	2	2.0186794760781	2.96692045458155	7.9116329	0.42752278602594
33	0.8125	-0.308035714285714	2	1.93317491887291	4.53253548059221	10.2480463	-0.117520386600289
34	0.714285714285714	-0.290178571428571	2	1.95667899619297	2.94419709373991	9.3474868	0.590417161044381
35	0.732142857142857	-0.200892857142857	2	1.83859556398409	2.84309372200361	6.2333383	0.397888659422132
36	0.75	-0.142857142857143	2	1.75901783209967	2.67794504458899	5.123794	0.308664006680224
37	0.772321428571429	-0.0982142857142857	2	1.69728503076362	3.04192400109863	4.605915	0.288161073338409
38	0.776785714285714	-0.0535714285714286	2	1.63965281609594	2.99969559898563	3.2406393	0.201464157311424
39	0.78125	-0.0223214285714286	2	1.59935998463366	3.6052402625906	3.0742764	0.171887729103008
40	0.767857142857143	0.00446428571428571	2	1.56498243881305	3.14159265358979	2.2915	0.14527846786474
41	0.767857142857143	0.0267857142857143	2	1.53592674524011	4.12438637683712	1.6526298	0.0621619297050726
42	0.754464285714286	0.0357142857142857	2	1.52349435929909	4.46741031725783	1.8895709	0.0359474437246347
43	0.736607142857143	0.0401785714285714	2	1.51630487055417	4.71238898038469	1.3749	0.00503524502492823
44	0.723214285714286	0.0401785714285714	2	1.51529782154918	4.12438637683712	1.6526298	0.0678691345918456
45	0.709821428571429	0.0491071428571429	2	1.50172399463081	3.14159265358979	0.4583	0.0312827933212708
46	0.709821428571429	0.0535714285714286	2	1.49546743596656	4.24874137138388	1.0247588	0.0364259649015292
47	0.700892857142857	0.0580357142857143	2	1.48818224298625	3.92699081698724	1.2960724	0.0692984568697047
48	0.691964285714286	0.0669642857142857	2	1.47432255161231	3.92699081698724	0.6480362	0.0352544966397872
49	0.6875	0.0714285714285714	2	1.46727165228435	1.10714871779409	0	0
50	0.696428571428571	0.0669642857142857	3	1.47493717968488	2.35619449019234	1.9445669	0.0843423224018219
51	0.709821428571429	0.0803571428571429	3	1.45806871520452	2.76108627647743	2.4679455	0.145847215068932
52	0.71875	0.102678571428571	3	1.42889927219073	2.81984209919315	2.8987475	0.170873618080976
53	0.727678571428571	0.129464285714286	3	1.39472454857454	2.81984209919315	2.8987475	0.164755822929528
54	0.736607142857143	0.15625	3	1.36177338398863	2.72336832401056	4.5137967	0.228388181200884
55	0.754464285714286	0.196428571428571	3	1.31609574774846	3.21836454485957	5.9753154	0.361987589796757
56	0.75	0.254464285714286	3	1.2436982297891	3.69324763611834	6.9954912	0.426561722957972
57	0.714285714285714	0.3125	3	1.15838588519751	3.77434148859198	8.5248383	0.5300630348808
58	0.665178571428571	0.379464285714286	3	1.05237327822135	3.9592376994225	10.0514356	0.631399913589435
59	0.59375	0.446428571428571	3	0.926093295503462	4.44322148759899	13.7870389	0.797804090638424
60	0.464285714285714	0.482142857142857	3	0.766532477375778	3.14159265358979	10.0826	0.458957675761124
61	0.464285714285714	0.580357142857143	3	0.674740942223553	3.0309354324159	4.1499065	0.138977650866808
62	0.46875	0.620535714285714	3	0.646945412050191	2.74680153389003	5.9579	0.0868101705055668
63	0.491071428571429	0.674107142857143	3	0.629583377949078	3.30674133100442	5.5756778	0.222088231119389
64	0.482142857142857	0.727678571428571	3	0.5851657317252	4.33188260327232	9.8722403	0.549453698840049
65	0.392857142857143	0.763392857142857	3	0.47527499195719	4.08359269396926	6.2333383	0.345177487965918
66	0.34375	0.799107142857143	3	0.406239494364006	4.21304225870456	5.742499	0.317790098416696
67	0.294642857142857	0.825892857142857	3	0.342681474680667	5.35978112012462	0	0
68	-0.620535714285714	0.133928571428571	4	-1.35822951723184	5.96143475278294	4.3478921	0.32871843215234
69	-0.633928571428571	0.09375	4	-1.42397320366231	5.49778714378214	2.5926031	0.154533734200348
70	-0.651785714285714	0.0758928571428571	4	-1.45487995050238	5.69518270363202	1.6526298	0.108012124826684
71	-0.660714285714286	0.0625	4	-1.47648237546772	5.1760365893855	2.0495176	0.0776499516901819
72	-0.678571428571429	0.0535714285714286	4	-1.49201236580575	5.35589008917797	2.2915	0.105777667558351
73	-0.696428571428571	0.0401785714285714	4	-1.51316789931742	0	0.9166	0.0639335619929504
74	-0.696428571428571	0.03125	4	-1.52595461171601	0	2.7498	0.192157732342861
75	-0.696428571428571	0.00446428571428571	4	-1.56438615818459	0.927295218001612	2.2915	0.0978365204153353
76	-0.678571428571429	-0.00892857142857143	4	-1.58395346226765	0.982793723247329	1.6526298	0.0684102789322982
77	-0.665178571428571	-0.0178571428571429	4	-1.59763551805411	0.197395559849881	2.3368717	0.169484134440374
78	-0.660714285714286	-0.0401785714285714	4	-1.63153234494219	0	3.2081	0.234769263427652
79	-0.660714285714286	-0.0714285714285714	4	-1.67848619762772	0	2.7498	0.199391002405871
80	-0.660714285714286	-0.0982142857142857	4	-1.71836439810889	0	5.0413	0.359080910101042
81	-0.660714285714286	-0.147321428571429	4	-1.7901805801291	6.22442948446386	7.8043907	0.521891853909022
82	-0.665178571428571	-0.223214285714286	4	-1.8945589509109	0.188221505304771	9.7975374	0.657874634360032
83	-0.647321428571429	-0.316964285714286	4	-2.02613387778291	0.463647609000806	5.123794	0.345883049278413
84	-0.625	-0.361607142857143	4	-2.09531048763859	2.00598187299876	0	0
85	-0.116071428571429	-0.125	5	-2.39321460606627	2.67794504458899	4.0990352	-0.423016095754567
86	-0.0982142857142857	-0.0892857142857143	5	-2.30861138691536	2.76108627647743	2.4679455	-0.471569756635903
87	-0.0892857142857143	-0.0669642857142857	5	-2.21429743558818	2.24553726901845	2.9344949	-0.0537613689555072
88	-0.0669642857142857	-0.0491071428571429	5	-2.20354516179708	2.86329299458468	3.336424	-1.67124951708002
89	-0.0580357142857143	-0.0178571428571429	5	-1.86929525838108	2.94419709373991	4.6737434	-3.98922826633155
90	-0.0491071428571429	0.0267857142857143	5	-1.07144960511477	3.01723765904303	3.6948146	-2.25600059565973
91	-0.0446428571428571	0.0625	5	-0.620249485982821	2.73670086730471	6.9808256	-2.39176215689329
92	-0.0178571428571429	0.125	5	-0.141897054604164	3.44447752196476	7.6824829	0.299326448580616
93	-0.0401785714285714	0.196428571428571	5	-0.201762344320287	4.89385668377918	0	0
94	-0.526785714285714	0.107142857142857	6	-1.37014344947501	3.07917384359384	14.6940146	-1.24553367874976
95	-0.517857142857143	0.25	6	-1.12103671372506	3.26594764813655	7.3900875	-0.490519592159984
96	-0.526785714285714	0.321428571428571	6	-1.02293279529306	3.35061559639606	15.4602922	-0.753981466098139
97	-0.558035714285714	0.46875	6	-0.872136502073433	2.51610761335056	10.1760932	-0.667563538992568
98	-0.5	0.549107142857143	6	-0.738623794274919	2.90784947272089	9.8933221	-0.497909823653455
99	-0.477678571428571	0.642857142857143	6	-0.639041829544229	3.51248394240246	8.8511479	-0.129172403348596
100	-0.508928571428571	0.723214285714286	6	-0.613207348874509	4.34521514656647	6.3832024	0.184833413994536
101	-0.566964285714286	0.745535714285714	6	-0.650174031673417	1.46652471486724	0	0
102	0.584821428571429	0.625	7	0.75220003273544	3.88353992159571	7.4606657	0.41955306952428
103	0.535714285714286	0.678571428571429	7	0.668289418830584	4.40268603584223	12.0299167	0.662390904350602
104	0.424107142857143	0.714285714285714	7	0.535811237960464	4.39063842598805	5.7970367	0.33648743660179
105	0.370535714285714	0.732142857142857	7	0.468513750640106	4.54724030297006	5.5756778	0.321746184770353
106	0.316964285714286	0.741071428571429	7	0.404164513686035	4.01013204887568	7.8043907	0.437536469264436
107	0.258928571428571	0.790178571428571	7	0.316657219833148	3.9894096269832	10.3905776	0.531376885315473
108	0.183035714285714	0.857142857142857	7	0.210381842770053	4.33188260327232	12.3401858	0.656694742957303
109	0.0714285714285714	0.901785714285714	7	0.0790428941785926	4.66243058466275	9.1774575	0.493723890457007
110	-0.0178571428571429	0.90625	7	-0.0197018839128089	5.37343214923538	10.4510732	0.48089368615491
111	-0.0982142857142857	0.84375	7	-0.115880621143791	0.03702011587393	12.3828077	0.0651507527010031
112	-0.09375	0.723214285714286	7	-0.128910771683991	0.370891288812662	8.8511479	-0.159965719448142
113	-0.0625	0.642857142857143	7	-0.096917627794363	0.0867383386759851	10.5807721	0.00966347136951651
114	-0.0535714285714286	0.540178571428571	7	-0.0988503220682664	0.26299473168092	12.3401858	-0.231336302286623
115	-0.0223214285714286	0.424107142857143	7	-0.0525830616109417	5.3485776052599	0	0
116	-0.808035714285714	-0.15625	8	-1.76180899460525	2.35619449019234	2.5926031	-0.0881497936929487
117	-0.790178571428571	-0.138392857142857	8	-1.74417903586666	5.23153509463121	3.6948146	0.0729452299422562
118	-0.821428571428571	-0.15625	8	-1.75876808185511	1.48765509490646	5.5188486	0.0917606948475203
119	-0.767857142857143	-0.160714285714286	8	-1.77712022082461	1.37340076694502	2.3368717	0.0585546826010663
120	-0.745535714285714	-0.165178571428571	8	-1.78883115734483	0.785398163397448	1.9445669	0.105983847068649
121	-0.732142857142857	-0.178571428571429	8	-1.81002792675856	1.10714871779409	1.0247588	0.0432490631505167
122	-0.723214285714286	-0.183035714285714	8	-1.81867773938866	0.321750554396642	2.8987475	0.189158098305038
123	-0.714285714285714	-0.209821428571429	8	-1.85650935904967	0.0906598872007451	5.0619235	0.320337810508586
124	-0.709821428571429	-0.258928571428571	8	-1.92057692115139	5.00384577486256	4.784652	-0.0169357108261647
125	-0.754464285714286	-0.272321428571429	8	-1.91718977898615	1.16892567935444	19.9190929	0.987195020554335
126	-0.575892857142857	-0.348214285714286	8	-2.11462878309702	2.00689185454794	0	0
127	-0.116071428571429	-0.133928571428571	9	-2.42750195497764	4.00376270825702	4.225526	-1.13954670883653
128	-0.147321428571429	-0.107142857142857	9	-2.19959261321033	3.33898821343967	2.3368717	-0.596020108032533
129	-0.151785714285714	-0.0848214285714286	9	-2.08038859160382	2.94419709373991	4.6737434	-1.17712406844634
130	-0.142857142857143	-0.0401785714285714	9	-1.84496377791456	3.8363309297865	3.579323	-0.966316759822141
131	-0.165178571428571	-0.0133928571428571	9	-1.65170042595013	3.68201215386038	2.6723473	-0.654312474385865
132	-0.178571428571429	0.00892857142857143	9	-1.52083793107295	4.24874137138388	3.0742764	-0.291560975692566
133	-0.205357142857143	0.0223214285714286	9	-1.46252573593444	4.09213949440187	3.9422966	-0.391081554033805
134	-0.236607142857143	0.0446428571428571	9	-1.38430942512768	3.52209903070216	2.4679455	-0.398825737418542
135	-0.245535714285714	0.0669642857142857	9	-1.30454427764397	3.72959525713736	4.9574311	-0.542943331023362
136	-0.272321428571429	0.107142857142857	9	-1.1959556114393	4.39063842598805	4.3478921	0.0335497201521706
137	-0.3125	0.120535714285714	9	-1.20266555546973	4.18431453195833	6.3667036	-0.124636239283844
138	-0.366071428571429	0.151785714285714	9	-1.17773830761296	3.92699081698724	3.8886755	-0.167847369724718
139	-0.392857142857143	0.178571428571429	9	-1.14416883366802	1.17600520709514	0	0
140	-0.285714285714286	0.133928571428571	10	-1.13245976693694	0	2.2915	0.329690565906018
141	-0.285714285714286	0.111607142857143	10	-1.19839788011814	5.49778714378214	1.9445669	0.27566083577464
142	-0.299107142857143	0.0982142857142857	10	-1.25353004727307	4.95736764351155	1.8895709	0.148452243706896
143	-0.316964285714286	0.09375	10	-1.28322049601445	1.5707963267949	0.9166	-0.039325031816364
144	-0.308035714285714	0.09375	10	-1.27535548965118	5.81953769817878	4.0990352	0.596030697035221
145	-0.325892857142857	0.0580357142857143	10	-1.39456162905822	3.81633359581335	2.9344949	-0.267038722742294
146	-0.34375	0.0803571428571429	10	-1.34115388450976	4.71238898038469	3.2081	0.0927455453119408
147	-0.375	0.0803571428571429	10	-1.35970299357215	4.08359269396926	6.2333383	-0.280245938214745
148	-0.424107142857143	0.116071428571429	10	-1.3036538059292	3.98574663970296	5.5188486	-0.244138755436425
149	-0.464285714285714	0.151785714285714	10	-1.25482605484192	3.81633359581335	8.8034847	-0.418538986179939
150	-0.517857142857143	0.21875	10	-1.17111825760593	3.64869115798213	9.4368553	-0.445213271163014
151	-0.5625	0.299107142857143	10	-1.08207560337333	3.1760617545893	13.2984911	-0.792746058742575
152	-0.566964285714286	0.428571428571429	10	-0.92352639162481	3.14159265358979	9.6243	-0.485837723465234
153	-0.566964285714286	0.522321428571429	10	-0.826358846931764	4.29416465080546	9.0275934	0.164891770618125
154	-0.647321428571429	0.558035714285714	10	-0.859337201055389	5.49778714378214	5.8332424	0.329416655631265
155	-0.6875	0.517857142857143	10	-0.925220532181642	0.231090667195897	8.0037512	0.311013938096996
156	-0.669642857142857	0.441964285714286	10	-0.987423319801041	0.21018258666217	0	0
157	-0.455357142857143	-0.5625	11	-2.46107142892258	0.896055384571344	2.9344949	0.197431010600293
158	-0.433035714285714	-0.580357142857143	11	-2.50055763104264	1.44644133224814	3.6948146	0.22138037687105
159	-0.397321428571429	-0.584821428571429	11	-2.54483370641685	0.785398163397448	1.9445669	0.130880920885783
160	-0.383928571428571	-0.598214285714286	11	-2.571009890594	1.24904577239825	1.4491446	0.0967058720407099
161	-0.370535714285714	-0.602678571428571	11	-2.59035106500215	2.35619449019234	2.5926031	0.0428996980398466
162	-0.352678571428571	-0.584821428571429	11	-2.59893100461012	2.11121582706548	2.6723473	0.0924101009838196
163	-0.330357142857143	-0.571428571428571	11	-2.61741302480688	1.460139105621	4.1499065	0.28718027220779
164	-0.290178571428571	-0.575892857142857	11	-2.67484907924844	0.851966327173272	4.871729	0.34932932016976
165	-0.254464285714286	-0.607142857142857	11	-2.74471494328239	1.10714871779409	4.0990352	0.301014454603381
166	-0.21875	-0.625	11	-2.80491783420307	0.785398163397448	2.5926031	0.16894975505878
167	-0.200892857142857	-0.642857142857143	11	-2.83870778521482	0.244978663126864	1.8895709	0.0695472919120244
168	-0.196428571428571	-0.660714285714286	11	-2.85261724359723	1.5707963267949	1.8332	0.125058431834311
169	-0.178571428571429	-0.660714285714286	11	-2.87762892996409	2.78282198331922	3.9157152	0.0279276374944004
170	-0.165178571428571	-0.625	11	-2.88321445746297	2.49809154479651	4.583	0.138549131015604
171	-0.138392857142857	-0.589285714285714	11	-2.91092428366609	1.92956699706547	3.9157152	0.27113913081382
172	-0.102678571428571	-0.575892857142857	11	-2.96515210982885	2.21429743558818	2.2915	0.133872500356649
173	-0.0848214285714286	-0.5625	11	-2.99192660990018	0.785398163397448	3.2406393	0.215999564064613
174	-0.0625	-0.584821428571429	11	-3.03512652271311	1.10714871779409	2.0495176	0.157096836401234
175	-0.0446428571428571	-0.59375	11	-3.06654588999335	1.89254688119154	1.4491446	0.110330438461688
176	-0.03125	-0.589285714285714	11	-3.08861197768569	1.5707963267949	1.8332	0.15128657531231
177	-0.0133928571428571	-0.589285714285714	11	-3.11886929274815	0.927295218001612	2.2915	0.150653163864032
178	0.00446428571428571	-0.602678571428571	11	3.13418538165863	1.5707963267949	0.9166	0.0740564669777699
179	0.0133928571428571	-0.602678571428571	11	3.11937408826307	0.380506377112365	2.4679455	0.0674027367630226
180	0.0223214285714286	-0.625	11	3.10589354091047	1.10714871779409	2.0495176	0.137982527546501
181	0.0401785714285714	-0.633928571428571	11	3.07829703540117	0.588002603547568	1.6526298	0.062107105758642
182	0.0491071428571429	-0.647321428571429	11	3.06587561424944	3.70995141882898	0	0
183	-0.290178571428571	-0.116071428571429	12	-1.95130270390726	5.30039158393226	6.6096026	0.176527059561318
184	-0.34375	-0.151785714285714	12	-1.98660811581953	5.49778714378214	4.5367117	0.191333670342835
185	-0.375	-0.183035714285714	12	-2.02487484988809	5.742765806909	2.6723473	0.161462233746259
186	-0.388392857142857	-0.205357142857143	12	-2.05716729663734	6.00488564817447	3.336424	0.253686421259665
187	-0.397321428571429	-0.236607142857143	12	-2.10790458088928	5.742765806909	2.6723473	0.126948384873462
188	-0.410714285714286	-0.258928571428571	12	-2.13329425786397	5.49778714378214	3.2406393	0.0675741968744004
189	-0.433035714285714	-0.28125	12	-2.14680909723885	6.11803662976496	2.7878389	0.187236475648753
190	-0.4375	-0.308035714285714	12	-2.1842563923686	6.20004407529114	5.5188486	0.361347226662914
191	-0.441964285714286	-0.361607142857143	12	-2.25652583770118	5.90267893006722	2.4679455	0.0981306346545163
192	-0.450892857142857	-0.383928571428571	12	-2.27615196463209	6.18351665468842	4.605915	0.248743828207418
193	-0.455357142857143	-0.428571428571429	12	-2.32590073027357	0.463647609000806	2.0495176	0.151468799593877
194	-0.446428571428571	-0.446428571428571	12	-2.35619449019234	5.27098829572825	4.3236022	-0.0704178791143018
195	-0.482142857142857	-0.46875	12	-2.34211091436948	1.24904577239825	0	0
196	0.375	-0.754464285714286	13	2.68031470839996	1.76819188664478	2.3368717	0.129473673980951
197	0.397321428571429	-0.75	13	2.65441997360377	1.76819188664478	2.3368717	0.12750516366602
198	0.419642857142857	-0.745535714285714	13	2.62891894087057	1.95130270390726	2.4679455	0.138728937756785
199	0.441964285714286	-0.736607142857143	13	2.60117315331921	2.21429743558818	2.2915	0.129550983494346
200	0.459821428571429	-0.723214285714286	13	2.57526295662034	2.2655346029916	3.579323	0.202692962998925
201	0.486607142857143	-0.700892857142857	13	2.53472436402055	2.27942259892257	4.225526	0.240934634487675
202	0.517857142857143	-0.674107142857143	13	2.48653743712302	1.99742381992177	5.5376389	0.304289611000716
203	0.566964285714286	-0.651785714285714	13	2.42567951492288	2.0344439357957	3.0742764	0.166344913290599
204	0.59375	-0.638392857142857	13	2.39241053226476	2.60117315331921	2.6723473	0.144584508143573
205	0.607142857142857	-0.616071428571429	13	2.36349363063604	2.35619449019234	3.2406393	0.182439642182461
206	0.629464285714286	-0.59375	13	2.32700570219955	3.3394392648337	0	0
207	0.375745535714286	0.671875	14	0.509916556622679	4.50336603757843	0	0
208	-0.213540178571429	0.796875	15	-0.261820656975469	3.34393888752213	12.1637403	-0.0373316975206284
209	-0.237352678571429	0.912946428571429	15	-0.254354317471343	2.12065404796357	11.109192	-0.529011844831295
210	-0.145089285714286	0.969495535714286	15	-0.148551948505085	0.262102361032704	12.96989	-0.0837307337669246
211	-0.112352678571429	0.84746875	15	-0.1318058017517	5.98226019204826	9.2773669	0.244978316860185
212	-0.139138392857143	0.761160714285714	15	-0.180801465123737	0.451465359137579	11.2049767	-0.218106783339892
213	-0.0915178571428571	0.662946428571429	15	-0.137180108455758	5.75567876209296	0	0
214	-0.469495535714286	0.0141383928571429	16	-1.54069141569636	3.38652719582544	2.5192751	-0.247692363189447
215	-0.475446428571429	0.0379464285714286	16	-1.49115294305847	3.72959525713736	3.3048013	-0.254164238279135
216	-0.493303571428571	0.0647321428571429	16	-1.44032009540265	4.01769988653149	2.3863681	-0.120145959554208
217	-0.511160714285714	0.0796116071428571	16	-1.41629090349181	4.3904884334888	1.9321928	-0.0292630294505281
218	-0.529017857142857	0.0855669642857143	16	-1.4104382976017	4.57052192698056	4.3208524	0.00673216586224656
219	-0.570683035714286	0.0915178571428571	16	-1.41178473077415	3.92708456405737	3.4564986	-0.162990077265768
220	-0.594495535714286	0.115325892857143	16	-1.379186715321	3.52209903070216	4.935891	-0.319580594892228
221	-0.612352678571429	0.15996875	16	-1.31527059634255	0.797168138856932	0	0
222	-0.484375	0.03496875	17	-1.49872780970352	3.87938735319337	4.5422113	-0.29436827095052
223	-0.514138392857143	0.0677098214285714	17	-1.43985415551342	3.79727712646134	5.0110522	-0.311192751445688
224	-0.543897321428571	0.106397321428571	17	-1.37761560522428	4.97861795456504	3.4835383	0.128671036837189
225	-0.576638392857143	0.09746875	17	-1.40334981259172	4.54715922298483	1.8584065	0.000332808437397691
226	-0.594495535714286	0.100446428571429	17	-1.4034163742792	3.78512376358312	3.0554861	-0.164076105660953
227	-0.612352678571429	0.124254464285714	17	-1.37060115314701	5.69529809712331	2.2030481	0.156891775948902
228	-0.624254464285714	0.106397321428571	17	-1.40197950833679	0.321750554396642	2.8987475	0.200751854940777
229	-0.615325892857143	0.0796116071428571	17	-1.44212987932494	5.72446801563406	2.8822487	0.201745912618505
230	-0.630209821428571	0.0558035714285714	17	-1.48247906184864	3.78512376358312	3.0554861	-0.169575257382999
231	-0.648066964285714	0.0796116071428571	17	-1.44856401037204	4.06876785238891	1.5275139	-0.0556476281945817
232	-0.65996875	0.0885401785714286	17	-1.43743448473313	4.71238898038469	1.2222861	0.0116805083348703
233	-0.671875	0.0885401785714286	17	-1.4397705864001	1.89269687369079	1.9321928	-0.062329491686417
234	-0.654017857142857	0.0944955357142857	17	-1.42730468806282	3.14159265358979	1.5275139	-0.111052210285776
235	-0.654017857142857	0.109375	17	-1.40509424600566	4.71238898038469	3.0554861	0.0354479872255187
236	-0.68378125	0.109375	17	-1.41218384345077	0	1.2222861	0.0851127898386639
237	-0.68378125	0.09746875	17	-1.4292064014185	0.278469486345682	2.2241299	0.145015236869763
238	-0.677825892857143	0.0766383928571429	17	-1.45820944879245	5.49778714378214	2.5926031	0.141463994977542
239	-0.695683035714286	0.05878125	17	-1.48650224778796	3.72982599086654	1.1017532	-0.059552317131859
240	-0.701638392857143	0.0677098214285714	17	-1.47459178436159	5.63974419358661	1.5275139	0.089157674839988
241	-0.710566964285714	0.0558035714285714	17	-1.49242331932959	4.71238898038469	0.9166	0.0048433231531031
242	-0.719495535714286	0.0558035714285714	17	-1.49339198396021	3.72947986364607	2.2030481	-0.114847589647769
243	-0.731397321428571	0.0736607142857143	17	-1.47042246603065	3.72965294722614	2.2030481	-0.110663535260964
244	-0.743303571428571	0.0915178571428571	17	-1.44828975897846	4.24889136388313	1.3661923	-0.0292286615697179
245	-0.755209821428571	0.09746875	17	-1.44244402666452	5.25285260154649	1.7814121	0.0694050994937445
246	-0.770089285714286	0.0885401785714286	17	-1.45632504656327	4.57043193058021	2.1604262	-0.00363229290100575
247	-0.790924107142857	0.0915178571428571	17	-1.45559858798306	5.1760365893855	1.3661923	0.0450818767736028
