# Supplementary material for: Fluid extraction from the left-right organizer uncovers mechanical properties needed for symmetry breaking
Source: eLife. 2023 Jul 21;12:e83861. doi: 10.7554/eLife.83861 (PMC10361723; doi:10.7554/eLife.83861)
Supplement: Figure 2—source data 1. [file elife-83861-fig2-data1.zip › Fig2_sourcedata/Defect7ss_embryo3.csv]

	x	y	id	omega	alpha	speed	realangvel
1	-0.36697247706422	-0.249746177370031	1	-2.16835467826146	0.785398163397448	5.1852062	0.387736245687749
2	-0.342507645259939	-0.274211009174312	1	-2.24590192739901	0.942040581193908	8.3112705	0.627342572927532
3	-0.297654434250765	-0.30682874617737	1	-2.37137044198451	1.04598499491425	13.4158159	1.05420823210331
4	-0.220183486238532	-0.351681957186544	1	-2.58221208840518	1.75064082647037	13.6637562	0.941704964812615
5	-0.130480122324159	-0.335373088685015	1	-2.7705530813677	1.15259519333109	12.0367912	1.08569210297587
6	-0.0570856269113149	-0.367990825688073	1	-2.98769150196287	0.674740942223553	11.7379796	0.674493217301881
7	-0.00815596330275221	-0.429152905198777	1	-3.12259014542325	1.37339499783628	15.5789919	1.12335855530535
8	0.0937828746177369	-0.44954128440367	1	2.93592345069527	1.51205343550383	10.4061598	0.697435862448454
9	0.163097859327217	-0.453617737003058	1	2.79643627820558	1.80186978105946	10.6719738	0.716739957425632
10	0.232415902140673	-0.437308868501529	1	2.65308828672045	1.78945203733579	11.2673055	0.698573242261049
11	0.305810397553517	-0.421	1	2.51337363826824	2.07791605735202	6.2915424	0.3957430211487
12	0.342507645259939	-0.400611620795107	1	2.4342250340385	1.81579704793433	5.0390085	0.277303359027972
13	0.375128440366973	-0.392455657492355	1	2.37876436223291	2.73668793588005	4.6535782	0.268843291905991
14	0.387360856269113	-0.363914373088685	1	2.32499570385171	2.55370544353353	2.2030481	0.136979038687386
15	0.39551376146789	-0.351681957186544	1	2.29759989611423	1.19026408917412	3.290594	0.0677594170266449
16	0.415902140672783	-0.359837920489297	1	2.2840480127089	1.32588383916536	5.0390085	0.130823886200941
17	0.448522935779817	-0.367990825688073	1	2.25788323546871	1.71266338019902	8.6417048	0.342768357113314
18	0.505605504587156	-0.359837920489297	1	2.18932956404605	2.27941377548398	11.2673055	0.568717605322515
19	0.562691131498471	-0.310908256880734	1	2.07558604298155	2.09890186274039	8.4890909	0.361388142827819
20	0.611620795107034	-0.282363914373089	1	2.00330841441598	2.32650010366992	0	0
21	0.823648318042813	-0.0825688073394495	2	1.67071017012196	3.46332445786925	7.7292295	0.291356321142389
22	0.807339449541284	-0.0336391437308868	2	1.61243890589349	4.0376205990531	7.8254725	0.20157062099913
23	0.766565749235474	-0.00101834862385329	2	1.57212478169366	4.00379800092143	5.6338819	0.165435770265089
24	0.738021406727829	0.0234464831804281	2	1.53903762764064	3.50038387293154	5.2209536	0.226670516688764
25	0.725788990825688	0.0560642201834863	2	1.49370352430289	3.78507876268307	6.1105139	0.243466215135722
26	0.701324159021407	0.0886850152905199	2	1.44501028127574	3.21834689743742	7.9675455	0.37349428155872
27	0.697247706422018	0.141691131498471	2	1.370311424964	2.75328189986404	14.5249019	0.524649346369249
28	0.73394495412844	0.231397553516819	2	1.26538155569015	3.64094415238182	15.3131779	0.664608943766057
29	0.685015290519878	0.321100917431193	2	1.13245976693694	5.13523822881158	13.4016086	0.0103798256420984
30	0.603464831804281	0.284403669724771	2	1.13038380180852	5.93444167550881	7.1522298	-0.26521036237533
31	0.587155963302752	0.239550458715596	2	1.18342587428359	5.69512501354323	2.2030481	-0.0662783178539689
32	0.579	0.227318042813456	2	1.19668153785438	4.24872773495826	15.0304068	0.667571096904159
33	0.489296636085627	0.27217125382263	2	1.06316731847355	5.8603360587527	13.4016086	-0.545038954642455
34	0.452599388379205	0.190620795107034	2	1.17217510940204	1.96933465491702	12.5972921	-6.05704427258935e-05
35	0.530070336391437	0.223241590214067	2	1.17218722349058	3.3162623358554	10.5486911	0.578249646929175
36	0.517837920489297	0.292559633027523	2	1.05653729410475	4.43408932137958	13.345696	0.592973498021592
37	0.432211009174312	0.317024464831804	2	0.93794259450043	5.81957519771002	5.4656858	-0.165335812202599
38	0.415902140672783	0.284403669724771	2	0.97100975694095	0.19738113691164	12.4634685	-0.804838697944724
39	0.432211009174312	0.202853211009174	2	1.13197749652989	1.69022288692928	15.3860476	-0.280068214505249
40	0.534149847094801	0.215085626911315	2	1.18799113943094	3.62247547617091	15.852597	0.920295017257783
41	0.485220183486239	0.308868501529052	2	1.00393213597939	4.3176067364574	15.8878861	0.837000809801231
42	0.387360856269113	0.349642201834862	2	0.836531974019141	4.51497899822061	6.2315051	0.335264470058194
43	0.346584097859327	0.357798165137615	2	0.769479080007503	4.24874137138388	4.0990352	0.265958449003873
44	0.322119266055046	0.370030581039755	2	0.716287390206728	4.15373910168107	5.7649557	0.391194060195467
45	0.289501529051988	0.390418960244648	2	0.638048578167635	4.57053692285568	4.3208524	0.268170642418072
46	0.260957186544342	0.394495412844037	2	0.58441444968402	4.71238898038469	4.2773139	0.260065525918493
47	0.232415902140673	0.394495412844037	2	0.532401344500322	4.71238898038469	6.1105139	0.400928290068109
48	0.191642201834862	0.394495412844037	2	0.4522156864867	4.61275002946696	6.14122	0.45183454477854
49	0.150865443425076	0.398571865443425	2	0.361848777530992	4.71238898038469	9.7769139	0.751154965981506
50	0.0856269113149847	0.398571865443425	2	0.211617784334691	4.82301876245055	11.0670284	0.901482598754262
51	0.0122324159021407	0.390418960244648	2	0.0313212645838381	4.71238898038469	4.8886861	0.417478331220027
52	-0.0203883792048929	0.390418960244648	2	-0.0521744016601672	4.83676128285675	9.8529917	0.84094011348245
53	-0.0856269113149847	0.382262996941896	2	-0.220362424356657	4.71238898038469	7.3328	0.590465099643982
54	-0.134556574923547	0.382262996941896	2	-0.338455444285454	4.5325174810602	6.8318781	0.461482485417751
55	-0.179409785932722	0.390418960244648	2	-0.430751941369004	4.35359776104294	5.2209536	0.269658106374273
56	-0.21202752293578	0.402651376146789	2	-0.484683562643859	4.36364534871391	7.1522298	0.326703824954182
57	-0.256880733944954	0.418960244648318	2	-0.550024327634695	4.30750365951931	9.3076147	0.330413828107436
58	-0.313966360856269	0.443425076452599	2	-0.616107093256182	3.85023657313961	5.6338819	0.0299059990549999
59	-0.33843119266055	0.471966360856269	2	-0.622088293067182	5.07634714465044	13.7320429	0.728011000152231
60	-0.424058103975535	0.439348623853211	2	-0.767690493097628	5.49781392973558	12.0986617	0.658658612457321
61	-0.481140672782875	0.382262996941896	2	-0.899422215589093	6.1342971932885	12.3580595	0.619980793740753
62	-0.493373088685015	0.3007125382263	2	-1.02341837433724	0.218655710540899	11.2673055	0.513558432300953
63	-0.477064220183486	0.227318042813456	2	-1.12613006079743	0.172183933631176	14.2655041	0.812853316087543
64	-0.460755351681957	0.133538226299694	2	-1.28870072401494	0.714109733831116	12.1293678	0.5321120198073
65	-0.407746177370031	0.0723761467889908	2	-1.3951231279764	0.785398163397448	10.3699541	0.552110140704636
66	-0.358816513761468	0.0234464831804281	2	-1.50554515611733	0.422849248426888	13.4016086	1.21856233273303
67	-0.322119266055046	-0.0581039755351682	2	-1.74925762266394	0.602273420054602	11.8649287	1.20049831704953
68	-0.277269113149847	-0.12334250764526	2	-1.98935728607384	0.682320084166099	12.5972921	1.40318266054473
69	-0.224259938837921	-0.188584097859327	2	-2.26999381818279	1.2314944813302	11.0161571	1.21400847755561
70	-0.15494495412844	-0.213048929663609	2	-2.51279551369391	1.24904577239825	11.5940734	1.49029213488063
71	-0.0815504587155963	-0.23751376146789	2	-2.81085394067004	0.885077954350833	8.684785	0.988503479758815
72	-0.036697247706422	-0.274211009174312	2	-3.0085546366218	1.14421506646554	7.3836713	0.803580819077534
73	0.00815596330275221	-0.294596330275229	2	3.11391450674228	0.605526664072958	9.6618806	0.503237965795611
74	0.0448532110091742	-0.347605504587156	2	3.01326691358316	1.34399326518093	8.1526987	0.686031699687568
75	0.0978593272171254	-0.359837920489297	2	2.87606057364564	1.76822073335336	6.2315051	0.549821595225874
76	0.138633027522936	-0.351681957186544	2	2.76609625460047	1.76819188664478	9.3474868	0.782439353391284
77	0.199795107033639	-0.339449541284404	2	2.60960838392221	1.5707963267949	9.166	0.617095755968369
78	0.260957186544342	-0.339449541284404	2	2.48618923272854	1.68791786978909	10.4597809	0.642277250814445
79	0.330275229357798	-0.331293577981651	2	2.35773378256565	1.5707963267949	12.2214861	0.547441942266063
80	0.411825688073395	-0.331293577981651	2	2.24824539411244	1.81576396030725	10.078017	0.469487364758554
81	0.477064220183486	-0.314984709480122	2	2.15434792116073	1.92956699706547	15.6628608	0.663756221174658
82	0.574923547400612	-0.2782874617737	2	2.0215966769258	2.35619449019234	6.9134555	0.332704804811992
83	0.607544342507645	-0.245666666666667	2	1.9550557159634	2.35619449019234	5.1852062	0.237932547872433
84	0.632009174311927	-0.221201834862385	2	1.90746920638891	2.11122685668	7.1261067	0.260910633110694
85	0.672782874617737	-0.196737003058104	2	1.85528707976677	2.14507371786156	12.3731834	0.413037513612369
86	0.742100917431193	-0.151886850152905	2	1.7726795770443	2.44686667260103	9.5450141	0.355609696230679
87	0.782874617737003	-0.102957186544343	2	1.70155763779816	2.46686085731733	7.8254725	0.273299546283852
88	0.815495412844037	-0.0621804281345567	2	1.64689772854139	2.88100582207299	9.4863517	0.374385688261323
89	0.831804281345566	-0.00101834862385329	2	1.57202059088913	3.09402142814758	12.8470656	0.51050768687663
90	0.835880733944954	0.0846085626911314	2	1.4699190535138	3.63152402792724	10.3882861	0.393210931782831
91	0.803262996941896	0.145770642201835	2	1.39127686715724	3.80267043689316	6.9670766	0.258963768368574
92	0.774718654434251	0.182467889908257	2	1.33948411348352	3.14159265358979	7.3328	0.294692834826436
93	0.774718654434251	0.231397553516819	2	1.28054554651823	3.29420729905211	8.0372071	0.325086773896768
94	0.766565749235474	0.284403669724771	2	1.21552819173888	3.85023657313961	5.6338819	0.219026032740258
95	0.742100917431193	0.31294495412844	2	1.17172298519083	5.54997655158319	0	0
96	0.22425993883792	-0.261978593272171	3	2.43361178033199	2.28490606062602	12.1293678	1.15420917257633
97	0.285422018348624	-0.208969418960245	3	2.20276994581672	2.55357562710398	8.813109	0.82883876841815
98	0.318042813455657	-0.160039755351682	3	2.03700219213309	1.97570104450464	4.6535782	0.31545851694486
99	0.346584097859327	-0.147807339449541	3	1.97391048874412	0.694762865856748	4.7727362	-0.178946570707006
100	0.36697247706422	-0.172272171253823	3	2.00969980288552	0.587973756838982	4.4065545	-0.176623620176715
101	0.383281345565749	-0.196737003058104	3	2.04502452692086	0.982736033158545	4.4065545	-0.0362997588038594
102	0.40774617737003	-0.213048929663609	3	2.05228447868163	1.73596527441131	7.4340843	0.298738506108536
103	0.456675840978593	-0.204892966360856	3	1.99253677745993	2.35619449019234	7.7778093	0.4659332454571
104	0.493373088685015	-0.168195718654434	3	1.89935012836851	2.57484137805372	7.9675455	0.482429415664498
105	0.521917431192661	-0.12334250764526	3	1.80286424523561	2.89665811135415	5.0390085	0.312771753791528
106	0.530070336391437	-0.0907247706422017	3	1.7403098944773	2.8753463735476	6.9670766	0.425639085406671
107	0.542302752293578	-0.0458715596330275	3	1.65518207739597	2.43931503238994	10.4061598	0.482680971479003
108	0.587155963302752	0.00713455657492363	3	1.55864588310017	2.6940804806465	16.9451842	0.788369335453776
109	0.636085626911315	0.109073394495413	3	1.40097201600941	2.78282198331922	15.6628608	0.642847657040103
110	0.672782874617737	0.206932721712538	3	1.27240248460139	2.98894982821627	16.0748725	0.639492853235149
111	0.689091743119266	0.31294495412844	3	1.14450391395436	3.49033628526057	7.1522298	0.312422775661438
112	0.672782874617737	0.357798165137615	3	1.08201935882208	3.76188268038706	5.256701	0.229388855680585
113	0.652394495412844	0.386339449541284	3	1.03614158768596	4.41384950798407	8.3112705	0.284364529044578
114	0.599388379204893	0.402651376146789	3	0.979268681877043	3.72965294722614	2.2030481	0.10178243964821
115	0.591232415902141	0.41488379204893	3	0.958912193947401	4.0376297439165	3.9125071	0.175179407486667
116	0.570847094801223	0.431192660550459	3	0.923876312450068	3.64871238414691	6.2915424	0.287870249486945
117	0.55045871559633	0.467889908256881	3	0.866302262552679	3.33893052335089	3.1159817	0.124027484722904
118	0.546382262996942	0.488278287461774	3	0.841496765608098	3.92717832870452	1.7282493	0.0786271940732142
119	0.53822629969419	0.496431192660551	3	0.825771326793455	3.92689706991711	3.4564986	0.157532090833431
120	0.521917431192661	0.512743119266055	3	0.794264908626769	3.68205627475159	3.5632825	0.156719487802531
121	0.50968501529052	0.533128440366973	3	0.762921011066263	3.72965294722614	2.2030481	0.0968349919577649
122	0.501529051987768	0.545360856269113	3	0.74355401267471	3.46326820611152	1.9321928	0.0754856375023066
123	0.497452599388379	0.557593272171254	3	0.728456885174249	2.67809503708824	1.3661923	0.015790891076764
124	0.501529051987768	0.565749235474006	3	0.725298706958896	4.57625292062939	0	0
125	0.203874617737003	0.606522935779817	4	0.324271458397516	4.71238898038469	2.4441139	0.121784947800542
126	0.187562691131498	0.606522935779817	4	0.299914468837408	4.87749711698488	3.716813	0.177630957138984
127	0.163097859327217	0.602446483180428	4	0.264388277409611	4.95732352262035	2.5192751	0.119120525026184
128	0.146788990825688	0.59837003058104	4	0.240564172404374	4.71238898038469	7.3328	0.392280553795624
129	0.0978593272171254	0.59837003058104	4	0.16210806164525	4.62926843818709	7.3580065	0.405338335011218
130	0.0489296636085627	0.602446483180428	4	0.081040394643006	4.24889136388312	1.3661923	0.0695803353819036
131	0.0407737003058105	0.606522935779817	4	0.0671243275666252	4.21840976747183	9.0220938	0.431917761694527
132	-0.0122324159021407	0.635067278287462	4	-0.0192592247722803	4.19325440508789	4.926725	0.216277271448109
133	-0.0407737003058105	0.651376146788991	4	-0.062514679061902	4.34306075249915	20.3127726	0.859100794595792
134	-0.167177370030581	0.700305810397553	4	-0.23433483798106	4.19321401942959	9.8529917	0.312989739166145
135	-0.224259938837921	0.732926605504587	4	-0.296932785814289	4.8870586626503	10.5486911	0.449487540301476
136	-0.293577981651376	0.720694189602446	4	-0.386830293874585	5.63035505158891	13.0775905	0.510752998550327
137	-0.346584097859327	0.651376146788991	4	-0.48898089358465	5.84653077545292	10.1151393	0.385952913389924
138	-0.375128440366972	0.590214067278288	4	-0.566171476262635	6.16610727899555	10.4597809	0.340935274947261
139	-0.383281345565749	0.520896024464832	4	-0.634358531252087	1.74751538071244	17.3805692	-0.864866809149938
140	-0.269113149847095	0.541284403669725	4	-0.461385169422099	2.55361889675081	4.4065545	-0.205774989367226
141	-0.252804281345566	0.565749235474006	4	-0.420230171548654	1.35672752059003	14.3828289	-0.682536686130614
142	-0.159021406727829	0.545360856269113	4	-0.283722834322531	1.29255327450045	4.4487181	-0.227255609094666
143	-0.130480122324159	0.537207951070336	4	-0.238271712503598	4.45180214886789	9.4863517	0.475187421033572
144	-0.191642201834862	0.553516819571865	4	-0.333309196710313	4.12438637683712	6.6096026	0.214671697467603
145	-0.228339449541284	0.577981651376147	4	-0.376243536203833	4.71238898038469	10.9992	0.524430977238221
146	-0.301733944954128	0.577981651376147	4	-0.481129731651477	4.76495961088471	11.6261544	0.513809630086879
147	-0.379204892966361	0.573905198776758	4	-0.583891657668853	5.59746693473552	8.684785	0.411664059830361
148	-0.415902140672783	0.529051987767584	4	-0.666224469634925	5.55652744947051	7.3580065	0.363106347953444
149	-0.448522935779816	0.492354740061162	4	-0.738845739225614	5.21950871094181	6.2915424	0.301990923519151
150	-0.485220183486238	0.471966360856269	4	-0.799243923929444	5.26402464900755	9.3273216	0.434786486778656
151	-0.53822629969419	0.439348623853211	4	-0.886201221285175	4.96972823953817	12.0056268	0.435503744373129
152	-0.615697247706422	0.418960244648318	4	-0.973301970159801	5.30036273722368	4.4065545	0.18017819685995
153	-0.640162079510703	0.402651376146789	4	-1.00933760953179	5.13065970075995	6.0183956	0.213998937472142
154	-0.676859327217125	0.386339449541284	4	-1.05213739702622	5.57454138762977	5.6338819	0.23452183405154
155	-0.701324159021407	0.357798165137615	4	-1.09904176383653	5.38707504489414	3.9125071	0.149021392555944
156	-0.7217125382263	0.341489296636086	4	-1.12884604234772	5.03413953478133	5.7970367	0.161812830220196
157	-0.758409785932722	0.329256880733945	4	-1.16120860839176	5.40715184624143	4.7727362	0.169023264969461
158	-0.782874617737003	0.308868501529052	4	-1.19501326138565	5.69512501354324	2.2030481	0.0850640940358582
159	-0.791030581039755	0.296636085626911	4	-1.21202608019282	5.30036273722368	4.4065545	0.138367181372967
160	-0.815495412844037	0.280327217125382	4	-1.23969951646741	5.30044927402103	2.2030481	0.0670807562540676
161	-0.827727828746177	0.27217125382263	4	-1.25311566771823	5.40715184624143	4.7727362	0.152003154282894
162	-0.852192660550459	0.251782874617737	4	-1.2835162985748	6.10334080750411	13.6637562	0.513912994816952
163	-0.868501529051988	0.162079510703364	4	-1.3862988975382	6.1925131247709	13.4987682	0.510625173363766
164	-0.87665749235474	0.0723761467889908	4	-1.48842393221095	2.11119376905291	7.1261067	-0.164842046980356
165	-0.835880733944954	0.0968409785932721	4	-1.45545552281488	1.95128977248261	6.581188	-0.130088738572154
166	-0.795107033639144	0.113149847094801	4	-1.42943777510045	2.19959666716029	8.3112705	-0.252727793937535
167	-0.750253822629969	0.145770642201835	4	-1.37889221631294	2.81986084931034	7.7292295	-0.337012252734223
168	-0.73394495412844	0.194700305810397	4	-1.31148976576609	2.91478959197583	8.1526987	-0.356578752307288
169	-0.7217125382263	0.247706422018349	4	-1.24017401530464	2.97648451698961	3.716813	-0.159393168728239
170	-0.717636085626911	0.27217125382263	4	-1.20829538155899	5.49781392973558	12.0986617	0.45845354307569
171	-0.774718654434251	0.215085626911315	4	-1.29998609017413	5.92440949985234	10.4419072	0.427310277944897
172	-0.799183486238532	0.149847094801223	4	-1.38544814576311	0.71879681385435	6.4959442	0.17195170360691
173	-0.770642201834862	0.11722629969419	4	-1.41983848648449	2.6292165460778	11.2178091	-0.463572573675755
174	-0.73394495412844	0.182467889908257	4	-1.32712397174934	2.4037674121053	9.0839643	-0.366078350825423
175	-0.69317125382263	0.227318042813456	4	-1.25390830158425	1.98906704717015	6.0183956	-0.192378905001782
176	-0.656474006116208	0.24362996941896	4	-1.2154325205839	4.1244152235457	4.4065545	-0.0464962095214116
177	-0.680938837920489	0.259938837920489	4	-1.20613327867961	6.14132575210666	8.6417048	0.391861585602644
178	-0.689091743119266	0.202853211009174	4	-1.28450559580014	5.7550797712341	8.4890909	0.375025208930058
179	-0.717636085626911	0.153923547400612	4	-1.35951063758615	0	6.7218861	0.302251286321833
180	-0.717636085626911	0.109073394495413	4	-1.41996089485052	0.674731796272467	7.8254725	0.257314669505193
181	-0.685015290519878	0.068296636085627	4	-1.47142382875156	0.540463621161794	3.5632825	0.141394402726045
182	-0.672782874617737	0.0479113149847094	4	-1.49970270929677	0.851946416637948	6.4959442	0.204248046921665
183	-0.640162079510703	0.0193669724770643	4	-1.5405523186811	0.927265216801576	6.1105139	0.193173683561492
184	-0.607544342507645	-0.00509785932721704	4	-1.5791870553934	0	1.8332	0.100633291520638
185	-0.607544342507645	-0.0173302752293577	4	-1.59931371369753	0.404904717709737	4.6535782	0.241926573357121
186	-0.595311926605504	-0.0458715596330275	4	-1.64769902836895	1.10714871779409	2.7328429	0.0806983193578992
187	-0.579	-0.0540275229357797	4	-1.66383869224053	0.876107232941688	4.7727362	0.201751837537381
188	-0.554535168195719	-0.0744128440366973	4	-1.70418905974801	0.620168405997597	5.256701	0.285108494066848
189	-0.534149847094801	-0.102957186544343	4	-1.76121075856138	0.89611026228545	3.9125071	0.188440982567308
190	-0.513761467889908	-0.119266055045872	4	-1.79889895507484	0.463677609300799	6.8318781	0.427836431934452
191	-0.493373088685015	-0.160039755351682	4	-1.88446624146173	0.35876039657944	5.2209536	0.336012118263223
192	-0.481140672782875	-0.192660550458716	4	-1.95166866511437	0.896037090326722	3.9125071	0.224593688150903
193	-0.460755351681957	-0.208969418960245	4	-1.99658740274455	0.620239351498206	5.256701	0.344210133511338
194	-0.440366972477064	-0.23751376146789	4	-2.06542942944682	0.587973756838987	4.4065545	0.293821182776921
195	-0.424058103975535	-0.261978593272171	4	-2.12419366600221	0.785491910467575	3.4564986	0.227440074506922
196	-0.407746177370031	-0.2782874617737	4	-2.16968168090359	1.10714871779409	4.0990352	0.248519461786458
197	-0.383281345565749	-0.290519877675841	4	-2.21938557326088	0.197337869761105	3.1159817	0.190828562448329
198	-0.379204892966361	-0.310908256880734	4	-2.25755128575055	0.785398163397448	2.5926031	0.176072325738625
199	-0.36697247706422	-0.323140672782875	4	-2.29276575089827	0.643531109993326	3.0554861	0.207029343405485
200	-0.35474006116208	-0.339449541284404	4	-2.33417161957937	1.5707963267949	3.6664	0.178603219929203
201	-0.330275229357798	-0.339449541284404	4	-2.36989226356521	1.37340076694502	9.3474868	0.592655370989981
202	-0.269113149847095	-0.351681957186544	4	-2.48842333776321	1.17598745574714	7.9437139	0.59408224722874
203	-0.220183486238532	-0.372070336391437	4	-2.60723978720895	1.01220122501141	11.5294531	0.876547345328351
204	-0.15494495412844	-0.412844036697248	4	-2.78254925627463	1.10714871779409	8.1985287	0.606026341221875
205	-0.106015290519878	-0.437308868501529	4	-2.903754524519	1.04273742255093	8.4890909	0.579526393757357
206	-0.0570856269113149	-0.465850152905199	4	-3.01965980327047	1.19028994968253	9.8722403	0.651233026839222
207	0.00407645259938846	-0.49031498470948	4	3.13327889854127	1.09345446222094	19.9511739	1.04982057791079
208	0.122324159021407	-0.551477064220183	4	2.92331478295911	1.5707963267949	22.6093139	1.20832651319394
209	0.273189602446483	-0.551477064220183	4	2.68164948032032	1.73069119461571	19.1881044	0.925459900531269
210	0.399593272171254	-0.531091743119266	4	2.49655750021407	1.3909788288745	6.8318781	0.221432334359553
211	0.444443425076453	-0.539244648318043	4	2.45227103334216	1.99364557522178	13.4016086	0.594342279017925
212	0.525993883792049	-0.502547400611621	4	2.33340257753857	2.4468482298836	19.0904865	0.874964400891503
213	0.607544342507645	-0.404688073394495	4	2.15840969736027	2.38477283012702	15.1293996	0.662178144192227
214	0.676859327217125	-0.331293577981651	4	2.02597406852183	2.33293151616552	18.5849816	0.725210971621344
215	0.766565749235474	-0.245666666666667	4	1.88093187419756	2.54154527041944	14.0679768	0.538610542607483
216	0.819571865443425	-0.168195718654434	4	1.77320976567606	2.7707134291769	11.8016833	0.455482707576289
217	0.848113149847095	-0.0948012232415902	4	1.68211322416081	2.89661399046293	7.5582836	0.290248679029248
218	0.860345565749235	-0.0458715596330275	4	1.62406348835496	3.14159265358979	1.2222861	0.0472874061392092
219	0.860345565749235	-0.0377155963302753	4	1.61460600712711	2.81969210669389	1.9321928	0.0716914890484066
220	0.864425076452599	-0.0254831804281346	4	1.60026770931743	3.14159265358979	1.8332	0.0707179582721018
221	0.864425076452599	-0.013250764525994	4	1.58612411766301	0	0	0
222	0.864425076452599	-0.013250764525994	4	1.58612411766301	2.55370544353353	2.2030481	0.0708036697990844
223	0.872577981651376	-0.00101834862385329	4	1.5719633837032	2.67787004271408	2.7328429	0.0926321203724413
224	0.880733944954128	0.0152905198776758	4	1.55343695962871	2.44682978773304	4.7727362	0.133648202110236
225	0.901122324159021	0.0397553516819572	4	1.52670731920666	3.46335820791144	9.6618806	0.349983857899618
226	0.880733944954128	0.100917431192661	4	1.45671054762674	3.30676160120621	7.4340843	0.279922497664113
227	0.872577981651376	0.149847094801223	4	1.40072604809391	3.4400794227344	8.3112705	0.312724318533724
228	0.856269113149847	0.202853211009174	4	1.33818118438717	3.14159265358979	4.8886861	0.1787553424909
229	0.856269113149847	0.235474006116208	4	1.30243011588899	3.25222243565565	5.5335142	0.203860264705496
230	0.852192660550459	0.27217125382263	4	1.26165806294789	3.43305632895942	6.379536	0.237506524926295
231	0.839960244648318	0.31294495412844	4	1.21415675796263	3.33907474607669	3.1159817	0.114077411809394
232	0.835880733944954	0.333333333333333	4	1.19134127560075	3.92699081698722	0.8643538	0.0295025484637373
233	0.831804281345566	0.337409785932722	4	1.18544076590801	3.92689706991711	3.4564986	0.119518027998667
234	0.815495412844037	0.353721712538226	4	1.16153716030827	3.92704438745915	6.0491017	0.214625747458933
235	0.786951070336391	0.382262996941896	4	1.11861201081649	3.72956641042878	4.4065545	0.167188886595287
236	0.770642201834862	0.406727828746177	4	1.08517423349743	3.92699081698722	0.8643538	0.0316654599625074
237	0.766565749235474	0.410804281345566	4	1.07884114150493	4.12432868674835	2.2030481	0.0751400040272213
238	0.754333333333333	0.418960244648318	4	1.06381314069948	4.4674985434696	2.5192751	0.067500884324822
239	0.738021406727829	0.423036697247706	4	1.05031296383452	3.78503376718277	3.0554861	0.119264357099164
240	0.725788990825688	0.439348623853211	4	1.02646009241469	4.67537054570638	0	0
241	-0.485220183486238	0.48419877675841	5	-0.786451790767812	5.65439712928864	8.3112705	0.403816606166452
242	-0.517837920489297	0.439348623853211	5	-0.867215112001103	5.60840778249003	3.9125071	0.192281437971979
243	-0.534149847094801	0.418960244648318	5	-0.905671399595499	5.81953769817878	4.0990352	0.19888510736674
244	-0.546382262996942	0.394495412844037	5	-0.945448421068847	0	1.2222861	0.049409031967691
245	-0.546382262996942	0.386339449541284	5	-0.955330227462385	5.63965419718627	3.0554861	0.152089569144582
246	-0.558614678899082	0.370030581039755	5	-0.985748141291301	0	1.2222861	0.0510800637673525
247	-0.558614678899082	0.361874617737003	5	-0.995964154044772	0	2.4441139	0.104198309924619
248	-0.558614678899082	0.345565749235474	5	-1.0168038160297	1.10729871029333	1.3661923	-0.00636020369404688
249	-0.55045871559633	0.341489296636086	5	-1.01553177529089	1.35210091048844	5.6338819	-0.10136661834236
250	-0.513761467889908	0.333333333333333	5	-0.995258451622414	1.06367659623778	6.2915424	-0.0251513463929731
251	-0.477064220183486	0.31294495412844	5	-0.99022818234382	0	4.2773139	0.214907488961653
252	-0.477064220183486	0.284403669724771	5	-1.03320968013615	6.12658140314452	11.7540201	0.687400782934002
253	-0.489296636085627	0.206932721712538	5	-1.17068983672295	1.05840018984705	11.2178091	0.0917806191827042
254	-0.424058103975535	0.170235474006116	5	-1.18904596055949	2.00318946868309	8.748947	-0.507422651116207
255	-0.371048929663609	0.194700305810397	5	-1.08756143033625	1.42882427031583	4.3208524	-0.123095512778346
256	-0.342507645259939	0.190620795107034	5	-1.06294232778058	1.07145915908755	7.6568181	-0.00638229862828021
257	-0.297654434250765	0.166155963302752	5	-1.06166586805492	2.27944024634472	5.6338819	-0.535819781592175
258	-0.269113149847095	0.190620795107034	5	-0.95450191173649	1.5707963267949	3.0554861	-0.188078019917437
259	-0.248724770642202	0.190620795107034	5	-0.916886307753003	0.927265216801576	3.0554861	-0.00361088629032613
260	-0.232415902140673	0.178388379204893	5	-0.916164130494937	0.345558767578764	16.2366524	1.41116874811603
261	-0.195718654434251	0.0764525993883792	5	-1.19839788011814	0.851949734234566	12.9914301	1.1252287213544
262	-0.130480122324159	0.0193669724770643	5	-1.42344362438902	1.3045500467527	6.9670766	0.32111646594589
263	-0.0856269113149847	0.00713455657492363	5	-1.4876669175782	1.5707963267949	6.7218861	-0.45048122268353
264	-0.0407737003058105	0.00713455657492363	5	-1.39757067304149	1.40568819019471	3.716813	-0.0606680884028332
265	-0.0163088685015291	0.00305810397553517	5	-1.38543705536093	1.10707371591919	2.7328429	6.92718527680464
266	0	-0.00509785932721704	5	3.14159265358979	0.35879121934175	5.2209536	1.56814291836526
267	0.0122324159021407	-0.0377155963302753	5	2.82796406991674	0.29144303364121	6.379536	-0.0574352477979057
268	0.0244648318042813	-0.0784923547400611	5	2.83945111947632	0.380583968670244	3.290594	0.0826270981597199
269	0.0326207951070336	-0.0988776758409785	5	2.82292569984438	0.463587610200856	6.8318781	0.220442519007742
270	0.0530061162079512	-0.139654434250765	5	2.77883719604283	0.540463621161801	3.5632825	0.121596655514398
271	0.0652385321100918	-0.160039755351682	5	2.75451786493995	1.03039888453688	3.5632825	0.371027574877649
272	0.0856269113149847	-0.172272171253823	5	2.68031234996442	1.5707963267949	3.0554861	0.451908059479003
273	0.106015290519878	-0.172272171253823	5	2.58993073806862	0.78532316152254	4.3208524	0.144875794890389
274	0.126400611620795	-0.192660550458716	5	2.56095557909054	1.32590588987982	2.5192751	0.234658221648418
275	0.1427125382263	-0.196737003058104	5	2.51402393476086	0.92726521680157	3.0554861	0.114611023336484
276	0.159021406727829	-0.208969418960245	5	2.49110173009356	1.32568530683477	2.5192751	0.190463751290459
277	0.175330275229358	-0.213048929663609	5	2.45300897983547	1.5707963267949	2.4441139	0.219836417054071
278	0.191642201834862	-0.213048929663609	5	2.40904169642466	1.5707963267949	5.4996	0.437376155458171
279	0.228339449541284	-0.213048929663609	5	2.32156646533302	2.03451893767062	2.7328429	0.2678893976868
280	0.244648318042813	-0.204892966360856	5	2.26798858579566	2.35619449019234	3.4564986	0.357088067719524
281	0.260957186544342	-0.188584097859327	5	2.19657097225176	1.8926968736908	1.9321928	0.158847576811976
282	0.273189602446483	-0.184504587155963	5	2.16480145688936	2.03429394329644	2.7328429	0.234401198397709
283	0.289501529051988	-0.176351681957187	5	2.11792121720982	1.89258438072278	7.7292295	0.527009387428654
284	0.338431192660551	-0.160039755351682	5	2.01251933972409	1.32577354375012	5.0390085	0.0806494871837815
285	0.371048929663608	-0.168195718654434	5	1.99638944228733	4.42983381198404	0	0
286	-0.892966360856269	0.198776758409786	6	-1.35176479935599	4.5880686002906	4.926725	0.0164050365080382
287	-0.925587155963303	0.202853211009174	6	-1.3550458066576	5.63965419718627	6.1105139	0.192233499780912
288	-0.950051987767584	0.170235474006116	6	-1.39349250661378	5.69529809712331	2.2030481	0.0693978007323515
289	-0.958204892966361	0.158003058103975	6	-1.40737206676025	5.92442491060014	5.2209536	0.174671272075604
290	-0.970437308868501	0.125382262996942	6	-1.44230632117537	0	6.1105139	0.207619497645777
291	-0.970437308868501	0.0846085626911314	6	-1.48383022070452	0.620168405997596	5.256701	0.140113622998133
292	-0.950051987767584	0.0560642201834863	6	-1.51185294530415	0.218695416306463	5.6338819	0.191922950775769
293	-0.941896024464832	0.0193669724770643	6	-1.5502375354593	0.694762865856746	4.7727362	0.130454103338042
294	-0.921507645259939	-0.00509785932721704	6	-1.57632835612691	1.0303327056331	3.5632825	0.0684873941185682
295	-0.901122324159021	-0.0173302752293577	6	-1.59002583495063	1.89258438072277	3.8648439	-0.043823930303919
296	-0.87665749235474	-0.00917431192660551	6	-1.58126104888984	3.14159265358979	1.2222861	-0.0465154803059398
297	-0.87665749235474	-0.00101834862385329	6	-1.57195795282865	2.35600697847507	1.7282493	-0.0468811499405608
298	-0.868501529051988	0.00713455657492363	6	-1.56258172284054	0.524796549668293	0	0
299	-0.778798165137615	-0.147807339449541	7	-1.75835463508876	0.321788053927881	3.8648439	0.161847641672512
300	-0.770642201834862	-0.172272171253823	7	-1.79072416342327	0	3.0554861	0.125254132492478
301	-0.770642201834862	-0.192660550458716	7	-1.81577498992176	5.76405073188279	4.926725	0.145189352771664
302	-0.786951070336391	-0.221201834862385	7	-1.84481286047609	5.86491458680432	6.0183956	0.183257817766527
303	-0.803262996941896	-0.257899082568807	7	-1.8814644240294	5.96150975465785	1.9321928	0.061086272649622
304	-0.807339449541284	-0.270131498470948	7	-1.89368167855932	0	3.6664	0.134996256620654
305	-0.807339449541284	-0.294596330275229	7	-1.92068092988345	0.50711973055712	6.2915424	0.242896474419416
306	-0.786951070336391	-0.331293577981651	7	-1.96926022476734	0.708590979463262	5.6338819	0.212371224425167
307	-0.76248623853211	-0.359837920489297	7	-2.01173446965237	0.965242663072925	9.6618806	0.34359809305345
308	-0.709480122324159	-0.396535168195719	7	-2.08045408826306	1.22204174685337	14.3049179	0.479852709462425
309	-0.619776758409786	-0.429152905198777	7	-2.17642463015555	1.84909598580001	13.345696	0.213691482188323
310	-0.534149847094801	-0.404688073394495	7	-2.21916292659321	1.81577498992176	15.1170255	0.342362581440641
311	-0.436290519877676	-0.380223241590214	7	-2.28763544288134	1.50834833488473	9.7961625	0.430519027965666
312	-0.371048929663609	-0.384302752293578	7	-2.37373924847447	0.620219078831074	5.256701	0.31858190429336
313	-0.350663608562691	-0.412844036697248	7	-2.43745562933314	0.89611026228545	3.9125071	0.241053539505547
314	-0.330275229357798	-0.429152905198777	7	-2.48566633723425	5.96150975465784	1.9321928	0.0381957464839111
315	-0.334351681957187	-0.441385321100917	7	-2.49330548653104	5.58842244132284	4.7727362	-0.0126342192002005
316	-0.35474006116208	-0.465850152905199	7	-2.490778642691	5.30044927402104	4.4065545	-0.0781043912779289
317	-0.379204892966361	-0.482162079510703	7	-2.47515776443541	5.11729369809443	4.6535782	-0.116047710584808
318	-0.407746177370031	-0.494394495412844	7	-2.45194822231845	5.49769339671201	3.4564986	-0.0166273235425951
319	-0.424058103975535	-0.510703363914373	7	-2.44862275760993	5.6952980971233	2.2030481	0.0113638567617347
320	-0.432211009174312	-0.522935779816514	7	-2.45089552896228	2.17084654019665	0	0
321	-0.199795107033639	-0.363914373088685	8	-2.63950460692316	4.17199153812667	7.1261067	-0.572304031976687
322	-0.240571865443425	-0.339449541284404	8	-2.52504380052782	5.11729369809443	9.3076147	-0.345132121120821
323	-0.297654434250765	-0.363914373088685	8	-2.45601737630366	0.266246280042195	6.9670766	0.380123443247218
324	-0.285422018348624	-0.408767584097859	8	-2.5320420649531	1.34733888116162	13.7861223	0.90835093621787
325	-0.195718654434251	-0.429152905198777	8	-2.71371225219668	1.39612664452929	10.5486911	0.744861617963815
326	-0.126400611620795	-0.441385321100917	8	-2.86268457578944	1.21200510745315	5.2209536	0.375180595573665
327	-0.0937828746177369	-0.453617737003058	8	-2.93772069490417	0.694762865856744	4.7727362	0.257713859746596
328	-0.073394495412844	-0.478082568807339	8	-2.98926346685349	0.380532237620772	3.290594	0.110957795069004
329	-0.0652385321100918	-0.498470948012232	8	-3.01145502586729	6.06448989087313	5.6338819	-0.0307750098653559
330	-0.073394495412844	-0.535168195718654	8	-3.00530002389422	5.72457756517745	5.7649557	-0.137007398910831
331	-0.0937828746177369	-0.567788990825688	8	-2.97789854411205	5.96143475278294	5.7970367	-0.0496051716171397
332	-0.106015290519878	-0.60448623853211	8	-2.96797750978863	1.89256188111654	9.6618806	0.484874877272299
333	-0.0448532110091742	-0.584097859327217	8	-3.06495248524309	1.42190821290381	12.3580595	0.690505621147368
334	0.036697247706422	-0.596330275229358	8	3.08013169770703	1.75064082647037	13.6637562	0.765541860935053
335	0.126400611620795	-0.580021406727829	8	2.92702332552002	1.70880916346641	22.2096763	1.19780129892025
336	0.273189602446483	-0.559633027522936	8	2.68746306573597	1.90745611288287	12.9483499	0.673787382199613
337	0.35474006116208	-0.531091743119266	8	2.55270558929604	2.65814693815369	0	0
338	0.525993883792049	-0.204892966360856	9	1.94224862536637	2.53603898986782	9.6618806	0.539031584363863
339	0.562691131498471	-0.151886850152905	9	1.8344423084936	3.08285234790142	10.4061598	0.594899944725671
340	0.566767584097859	-0.0825688073394495	9	1.71546231954847	3.14159265358979	7.9437139	0.462765268426888
341	0.566767584097859	-0.0295626911314984	9	1.62290926586309	2.55357562710398	8.813109	0.422064630631233
342	0.599388379204893	0.0193669724770643	9	1.53849633973684	2.93618728105972	14.9804521	0.773172389872908
343	0.619776758409786	0.11722629969419	9	1.38386186176226	2.99452335861624	16.6789119	0.781455396928734
344	0.636085626911315	0.227318042813456	9	1.22757078237652	3.09402142814758	12.8470656	0.557322567310078
345	0.640162079510703	0.31294495412844	9	1.1161062689145	3.88995220797529	11.6742759	0.538229058844084
346	0.587155963302752	0.370030581039755	9	1.00846045714568	3.99359216653034	6.4959442	0.304315596939825
347	0.554535168195719	0.398571865443425	9	0.947597337757719	4.33180501171444	3.290594	0.137946289767446
348	0.534149847094801	0.406727828746177	9	0.92000807980423	4.39060092645681	3.8648439	0.162156989931007
349	0.50968501529052	0.41488379204893	9	0.887576681818028	4.24874137138388	4.0990352	0.192887032682272
350	0.485220183486239	0.42711620795107	9	0.848999275281574	4.35362858380525	5.2209536	0.243731108119946
351	0.452599388379205	0.439348623853211	9	0.800253053657584	4.0513631194593	6.9670766	0.368053564879295
352	0.415902140672783	0.467889908256881	9	0.726642340681726	4.08691306799468	13.5679715	0.724939799060096
353	0.342507645259939	0.520896024464832	9	0.581654380869706	5.06252769031222	0	0
354	-0.852192660550459	0.0846085626911314	10	-1.47183725516233	0.13256790780677	9.2471191	0.355936141204451
355	-0.844036697247706	0.0234464831804281	10	-1.54302448340322	0	5.4996	0.217349145794854
356	-0.844036697247706	-0.013250764525994	10	-1.58649431256219	0.558607742002141	5.7649557	0.199688388898149
357	-0.823648318042813	-0.0458715596330275	10	-1.62643199034182	1.1071187174941	6.8318781	0.143999122818808
358	-0.782874617737003	-0.0662599388379204	10	-1.65523181490558	1.00409357970391	7.9675455	0.21659069291146
359	-0.738021406727829	-0.0948012232415902	10	-1.69854995348787	0	4.8886861	0.216072071151931
360	-0.738021406727829	-0.127422018348624	10	-1.74176436771826	0	2.4441139	0.106879865768943
361	-0.738021406727829	-0.143730886850153	10	-1.76314034087205	5.2527864226427	7.1261067	0.101787415123533
362	-0.778798165137615	-0.168195718654434	10	-1.78349782389676	4.21302314975489	7.6568181	-0.199680002615117
363	-0.823648318042813	-0.143730886850153	10	-1.74356182337373	2.0344439357957	5.4656858	-0.0652695233320677
364	-0.791030581039755	-0.127422018348624	10	-1.73050791870732	2.15885662043125	2.2030481	-0.0387551450197798
365	-0.778798165137615	-0.119266055045872	10	-1.72275688970336	2.89648163362968	2.5192751	-0.0991926299065016
366	-0.774718654434251	-0.102957186544343	10	-1.70291836372206	1.81590734675502	2.5192751	-0.0123914137488623
367	-0.758409785932722	-0.0988776758409785	10	-1.70044008097229	1.19026408917412	3.290594	0.0718995954088331
368	-0.738021406727829	-0.107033639143731	10	-1.71482000005406	0.587887210056272	2.2030481	0.0897617373112469
369	-0.729868501529052	-0.119266055045872	10	-1.73277234751631	0.50711973055712	6.2915424	0.272049120483184
370	-0.709480122324159	-0.155963302752294	10	-1.78718217161294	0.968491076091285	11.8649287	0.428895503699103
371	-0.644241590214067	-0.200816513761468	10	-1.87296127235276	1.64760351072908	7.9675455	0.0953362128857616
372	-0.591232415902141	-0.196737003058104	10	-1.89202851492992	2.14215005252643	10.1701353	-0.150639354425921
373	-0.534149847094801	-0.160039755351682	10	-1.86190064404473	2.12240624542931	9.3273216	-0.161072296475371
374	-0.481140672782875	-0.127422018348624	10	-1.82968618474966	1.75067982778742	6.8318781	0.0397729970293659
375	-0.436290519877676	-0.119266055045872	10	-1.83764078415553	1.40568819019472	3.716813	0.12077574797609
376	-0.411825688073394	-0.12334250764526	10	-1.86179593375075	1.10714871779408	2.7328429	0.149891619960771
377	-0.39551376146789	-0.131498470948012	10	-1.8917742577429	0	7.9437139	0.577534980843606
378	-0.39551376146789	-0.184504587155963	10	-2.00728125391162	1.13838123403518	8.748947	0.556698381174021
379	-0.342507645259939	-0.208969418960245	10	-2.11862093014643	0.708590979463262	5.6338819	0.468120615980971
380	-0.318042813455657	-0.23751376146789	10	-2.21224505334262	0.950567111013863	10.513402	0.880382180127652
381	-0.260957186544343	-0.2782874617737	10	-2.38832148936815	0.972372144135696	16.2710249	1.43013224216645
382	-0.171253822629969	-0.339449541284404	10	-2.67434793780144	1.5707963267949	11.6101139	0.988447792730534
383	-0.0937828746177369	-0.339449541284404	10	-2.87203749634755	0.888504477526375	12.5972921	0.984790496734145
384	-0.0285412844036698	-0.392455657492355	10	-3.06899559569438	0.815661648059099	14.2655041	0.807234743497802
385	0.0407737003058105	-0.457697247706422	10	3.05274276278565	0.942040581193908	8.3112705	0.420215459384576
386	0.0856269113149847	-0.49031498470948	10	2.96869967090873	1.490955609665	15.325552	0.934979837223904
387	0.187562691131498	-0.498470948012232	10	2.78170370346395	1.5707963267949	15.8878861	0.861855831990783
388	0.293577981651376	-0.498470948012232	10	2.60933253706579	1.69516862926696	9.8529917	0.497481013608518
389	0.358816513761468	-0.49031498470948	10	2.50983633434409	1.95126391214148	6.581188	0.343336816958244
390	0.399593272171254	-0.474006116207951	10	2.44116897095244	1.5707963267949	8.5550861	0.331777912934217
391	0.456675840978593	-0.474006116207951	10	2.3748133883656	1.68791786978909	10.4597809	0.39591516956941
392	0.525993883792049	-0.465850152905199	10	2.29563035445172	2.29376838453687	13.8539507	0.638999293096725
393	0.595311926605505	-0.404688073394495	10	2.16783049583237	2.43710076647425	16.0395834	0.722442583337228
394	0.664626911314985	-0.323140672782875	10	2.02334197916493	2.3386570454592	24.6327084	0.958506821383556
395	0.782874617737003	-0.208969418960245	10	1.83164061488822	2.64224115479776	15.3131779	0.592162827477409
396	0.831804281345566	-0.119266055045872	10	1.71320804939273	2.74678378254204	7.9437139	0.300312946974106
397	0.852192660550459	-0.0703363914373089	10	1.65314545999791	4.34270563405605	0	0
398	-0.452599388379205	0.435269113149847	11	-0.804914651272706	5.77078917023174	11.2178091	0.591962759894304
399	-0.489296636085627	0.370030581039755	11	-0.923307203251567	6.22444500149121	10.4061598	0.500555855428382
400	-0.493373088685015	0.3007125382263	11	-1.02341837433724	0.844185021452064	7.3580065	0.0826482098300541
401	-0.456675840978593	0.268094801223242	11	-1.03994801630325	0.785364072100972	9.5060586	0.170538455832856
402	-0.411825688073394	0.223241590214067	11	-1.07405570746983	0.124372302472057	9.8529917	0.61827748433068
403	-0.403669724770642	0.158003058103975	11	-1.19771120433596	0.785398163397448	14.6912648	0.569053759677474
404	-0.334351681957187	0.0886850152905199	11	-1.31152195627146	0.866282668775231	16.0395834	0.914075757685036
405	-0.252804281345566	0.0193669724770643	11	-1.49433710780846	0.753159077284824	13.4016086	1.55699686924794
406	-0.191642201834862	-0.0458715596330275	11	-1.80573648165805	1.5707963267949	5.4996	0.26444743552726
407	-0.15494495412844	-0.0458715596330275	11	-1.8586259687635	1.76820630895898	6.2315051	0.156172815020945
408	-0.114168195718655	-0.0377155963302753	11	-1.88986053176769	2.24551897561048	7.8254725	-1.24858624533552
409	-0.073394495412844	-0.00509785932721704	11	-1.64014328270059	2.46690658908034	3.9125071	-1.65527997711902
410	-0.0570856269113149	0.0152905198776758	11	-1.30908728727679	2.79278880442938	7.1522298	-3.56661111967168
411	-0.0407737003058105	0.0601437308868501	11	-0.595765063342449	2.2896396014283	6.4959442	-2.52028754608448
412	-0.00815596330275221	0.0886850152905199	11	-0.0917075541255523	2.15877008363388	4.4065545	-1.22903831620092
413	0.0163088685015291	0.104993883792049	11	0.154100109114632	2.21423744038787	3.0554861	-0.586527441302678
414	0.0326207951070336	0.11722629969419	11	0.271405597375168	2.67809503708823	2.7328429	-0.124685741454605
415	0.0407737003058105	0.133538226299694	11	0.296342745666089	3.92699081698724	1.7282493	0.350304892903667
416	0.0326207951070336	0.141691131498471	11	0.226281767085356	3.24130585811027	6.14122	0.355604577442727
417	0.0285412844036698	0.182467889908257	11	0.15516085159681	4.24874137138388	1.3661923	0.23148934286481
418	0.0203883792048929	0.186544342507645	11	0.108862983023848	3.92699081698724	4.3208524	0.544314915119241
419	0	0.206932721712538	11	0	3.72965294722613	2.2030481	0.185983079840442
420	-0.00815596330275221	0.219165137614679	11	-0.0371966159680882	4.43414592809024	4.4487181	0.614290983987912
421	-0.036697247706422	0.227318042813456	11	-0.160054812765671	3.52212489121057	3.290594	0.0953914825531843
422	-0.0448532110091742	0.247706422018349	11	-0.179133109276307	4.33180501171445	3.290594	0.352612364522882
423	-0.0652385321100918	0.255862385321101	11	-0.249655582180884	3.46338070751767	3.8648439	0.0320694262643439
424	-0.073394495412844	0.280327217125382	11	-0.256069467433753	4.06885787039137	3.0554861	0.207228156116716
425	-0.0897033639143732	0.292559633027523	11	-0.297515098657096	4.71238898038469	1.8332	0.188790082013194
426	-0.101935779816514	0.292559633027523	11	-0.335273115059735	4.24889136388312	1.3661923	0.100519515403078
427	-0.110091743119266	0.296636085626911	11	-0.35537701814035	3.14159265358979	0.6109139	-0.0221461846905613
428	-0.110091743119266	0.3007125382263	11	-0.350947781202238	4.33185674276391	3.290594	0.243786157302011
429	-0.130480122324159	0.308868501529052	11	-0.39970501266264	4.24874137138388	1.3661923	0.0865412265758503
430	-0.138633027522936	0.31294495412844	11	-0.41701325797781	4.8542410379137	4.3208524	0.395465173973584
431	-0.167177370030581	0.308868501529052	11	-0.496106292772527	4.71238898038469	1.8332	0.150609084696482
432	-0.179409785932722	0.308868501529052	11	-0.526228109711823	4.71238898038469	2.4441139	0.192883998657398
433	-0.195718654434251	0.308868501529052	11	-0.564804909443303	4.24866636950898	2.7328429	0.123382825846508
434	-0.21202752293578	0.317024464831804	11	-0.589481474612604	4.71238898038469	3.6664	0.257193567033269
435	-0.236492354740061	0.317024464831804	11	-0.640920188019258	3.3867036735499	2.5192751	-0.0788409139952417
436	-0.240571865443425	0.333333333333333	11	-0.62515200522021	2.35619449019234	2.5926031	-0.206214442890431
437	-0.228339449541284	0.345565749235474	11	-0.583909116642124	3.14159265358979	1.8332	-0.0794425172703694
438	-0.228339449541284	0.357798165137615	11	-0.56802061318805	3.78512376358311	3.0554861	0.0172886851265242
439	-0.240571865443425	0.374107033639144	11	-0.571478350213355	2.99963560378532	4.3208524	-0.202106774173143
440	-0.236492354740061	0.402651376146789	11	-0.531056995378726	2.86334960129534	4.4487181	-0.220236521214212
441	-0.228339449541284	0.431192660550459	11	-0.487009691135884	3.54649737129953	4.6535782	-0.0245404888277156
442	-0.240571865443425	0.459733944954129	11	-0.482101593370341	3.26591303368388	4.926725	-0.104707707138125
443	-0.244648318042813	0.492354740061162	11	-0.461160051942715	0.940245407629728	0	0
444	0.7217125382263	-0.213048929663609	12	1.85784287521108	3.42537716277124	15.2765139	0.61186831579827
445	0.69317125382263	-0.115189602446483	12	1.73546921205142	3.35268232833842	8.748947	0.397749338763291
446	0.680938837920489	-0.0581039755351682	12	1.65591934429877	3.36508251613781	13.7861223	0.664622692829787
447	0.660550458715596	0.031599388379205	12	1.52299480573281	3.14159265358979	10.3882861	0.519019831880922
448	0.660550458715596	0.100917431192661	12	1.41919083935662	3.09618019903882	13.4575212	0.638528581001707
449	0.664626911314985	0.190620795107034	12	1.29148512315628	3.36024836413069	11.2673055	0.537066613806549
450	0.648318042813456	0.264015290519878	12	1.18407180039497	3.69324441735165	9.3273216	0.443872058754796
451	0.615697247706422	0.317024464831804	12	1.09529738864401	4.0513631194593	6.9670766	0.312939606884479
452	0.579	0.345565749235474	12	1.03270946726712	3.81627871809924	3.9125071	0.192721488447173
453	0.562691131498471	0.365954128440367	12	0.994165169577683	4.00374506083487	5.6338819	0.272721270803796
454	0.534149847094801	0.390418960244648	12	0.939620915416924	3.46338070751768	3.8648439	0.18337599836375
455	0.525993883792049	0.41488379204893	12	0.902945715744174	3.33895936423447	3.1159817	0.136348254212018
456	0.521917431192661	0.435269113149847	12	0.875676064901771	3.52212489121057	3.290594	0.152063058940995
457	0.513761467889908	0.45565749235474	12	0.845263453113572	3.52212489121057	3.290594	0.14881118273735
458	0.505605504587156	0.476045871559633	12	0.815501216566102	4.29418784692088	6.0183956	0.272447740032795
459	0.468908256880734	0.492354740061162	12	0.761011668559543	4.71238898038469	7.3328	0.2738926302194
460	0.419978593272171	0.492354740061162	12	0.706233142515662	4.97865256848534	6.9670766	0.214938158627521
461	0.375128440366973	0.480122324159021	12	0.663245510790158	5.01085953443615	8.3112705	0.281095864778448
462	0.322119266055046	0.463813455657492	12	0.607026337834469	4.71238898038469	7.9437139	0.406395285417886
463	0.269113149847095	0.463813455657492	12	0.525747280750892	5.30039158393226	6.6096026	0.195844357312881
464	0.232415902140673	0.439348623853211	12	0.486578409288316	5.38716650507424	3.9125071	0.109841850287056
465	0.21202752293578	0.423036697247706	12	0.464610039230904	0.197510953341183	3.1159817	-0.139862595498544
466	0.216107033639144	0.402651376146789	12	0.492582558330613	5.49778714378213	1.7282493	0.0373292791284752
467	0.207951070336391	0.394495412844037	12	0.485116702504918	5.49778714378213	1.7282493	0.039220538349457
468	0.199795107033639	0.386339449541284	12	0.477272594835027	5.49778714378216	1.7282493	0.0412381782836846
469	0.191642201834862	0.378186544342508	12	0.46902495917829	4.71238898038469	3.0554861	0.2191047653416
470	0.171253822629969	0.378186544342508	12	0.42520400610997	4.99073109322123	4.4487181	0.285525474907151
471	0.1427125382263	0.370030581039755	12	0.36809891112854	4.92347865513331	8.748947	0.666002758603615
472	0.0856269113149847	0.357798165137615	12	0.234898359407816	5.86498417371577	6.0183956	0.111424361488064
