# Supplementary material for: Fluid extraction from the left-right organizer uncovers mechanical properties needed for symmetry breaking
Source: eLife. 2023 Jul 21;12:e83861. doi: 10.7554/eLife.83861 (PMC10361723; doi:10.7554/eLife.83861)
Supplement: Figure 2—source data 1. [file elife-83861-fig2-data1.zip › Fig2_sourcedata/Defect7ss_embryo4.csv]

	x	y	id	omega	alpha	speed	realangvel
1	0.423654838709677	0.430106451612903	1	0.777841613133264	2.81969210669389	1.9321928	0.0486160557815707
2	0.427958064516129	0.443009677419355	1	0.76811840197695	3.14159265358979	4.2773139	0.163987742163696
3	0.427958064516129	0.47311935483871	1	0.735320853544211	3.46338070751768	3.8648439	0.181794534648089
4	0.419354838709677	0.498925806451613	1	0.698961946614593	3.76188268038706	5.256701	0.270812958356498
5	0.397848387096774	0.529032258064516	1	0.644799354943293	4.41390221124008	8.3112705	0.427458453218903
6	0.341935483870968	0.546235483870968	1	0.559307664299513	3.98573112267562	7.3580065	0.390203667005404
7	0.303225806451613	0.580645161290323	1	0.481266930898432	4.1456862332937	7.9675455	0.422390914170833
8	0.255912903225806	0.610751612903226	1	0.396788748064265	4.42092530501506	12.7595303	0.679870489372405
9	0.169893548387097	0.636558064516129	1	0.260814650189784	5.07114937696413	10.4419072	0.4840480338635
10	0.101074193548387	0.610751612903226	1	0.164005043417084	4.5879647513408	4.926725	0.280167076192311
11	0.0666677419354838	0.615054838709677	1	0.107971628178622	4.71238898038469	9.7769139	0.55734929770489
12	-0.00215161290322572	0.615054838709677	1	-0.00349823136235591	4.46745443814904	5.0390085	0.275269155655159
13	-0.0365580645161291	0.623654838709678	1	-0.0585520624933877	4.5880224477536	9.8529917	0.532991348183616
14	-0.105377419354839	0.632258064516129	1	-0.165150332130111	4.01762611452795	4.7727362	0.164395012616931
15	-0.131183870967742	0.653764516129032	1	-0.198029334653497	0.580302818661107	0	0
16	0.548387096774194	-0.382796774193548	2	2.18020643435808	2.11119376905291	3.5632825	0.168489514695525
17	0.569893548387097	-0.369893548387097	2	2.14650853141898	2.35619449019234	5.1852062	0.259562930029773
18	0.5957	-0.344087096774194	2	2.09459594541302	2.1112599479567	3.5632825	0.156558871114787
19	0.617203225806451	-0.331183870967742	2	2.06328417119006	2.55353235995344	4.4065545	0.219328565510222
20	0.634409677419355	-0.305377419354839	2	2.01941845808802	2.76118972386114	3.290594	0.16441211314024
21	0.643009677419355	-0.283870967741935	2	1.98653603545997	2.35619449019234	1.7282493	0.0801944841312574
22	0.651612903225806	-0.275267741935484	2	1.97049713863372	2.81991710106806	1.9321928	0.0959764133241192
23	0.655912903225806	-0.262364516129032	2	1.9513018559689	2.62237730884042	4.926725	0.241248228246982
24	0.67311935483871	-0.232258064516129	2	1.9030522103195	2.89668016596026	5.0390085	0.248979081316691
25	0.68171935483871	-0.197848387096774	2	1.85325639405616	2.89648163362967	2.5192751	0.124912205417891
26	0.686022580645161	-0.180645161290323	2	1.82827395297258	2.9442547838287	3.1159817	0.15453894218433
27	0.690322580645161	-0.159138709677419	2	1.79736616453572	3.14159265358979	3.6664	0.178871819985926
28	0.690322580645161	-0.133332258064516	2	1.76159180053853	3.68205627475159	3.5632825	0.135950245417256
29	0.67741935483871	-0.111829032258064	2	1.73440175145508	3.46334320798644	5.7970367	0.270061618385773
30	0.664516129032258	-0.0731193548387096	2	1.68038942777793	3.36028806989626	5.6338819	0.285902030902538
31	0.655912903225806	-0.0344096774193548	2	1.62320902159742	3.40783893363199	6.9670766	0.36238462558167
32	0.643009677419355	0.0129032258064516	2	1.55073209648109	3.08898265796098	11.6261544	0.625426245055185
33	0.647312903225807	0.0946225806451614	2	1.42564684747005	3.3162623358554	10.5486911	0.56670727976048
34	0.634409677419355	0.167741935483871	2	1.31230539151795	3.57400774634951	8.748947	0.468391616601966
35	0.608603225806452	0.223654838709678	2	1.21862706819756	4.2000128728727	11.2178091	0.501300220341914
36	0.539783870967742	0.262364516129032	2	1.11836702412918	5.58346809456751	0	0
37	-0.101074193548387	-0.498925806451613	3	-2.94171408721561	0.927265216801576	3.0554861	0.187284352441162
38	-0.0838709677419355	-0.511829032258065	3	-2.97917095770385	0.380583968670247	3.290594	0.111101478301907
39	-0.075267741935484	-0.533332258064516	3	-3.00139125336423	0	3.0554861	0.0268375545328947
40	-0.075267741935484	-0.554838709677419	3	-3.00675876427081	0.785398163397454	3.4564986	0.168382000126654
41	-0.0580645161290323	-0.572041935483871	3	-3.04043516429614	0	1.2222861	0.0074441840124706
42	-0.0580645161290323	-0.580645161290323	3	-3.04192400109863	0.12432038009409	4.926725	0.0623805264420829
43	-0.0537645161290322	-0.615054838709677	3	-3.05440010638705	0.785398163397448	2.5926031	0.111070293347386
44	-0.0408612903225806	-0.627958064516129	3	-3.07661416505653	0.785585675114739	1.7282493	0.0717301977258256
45	-0.032258064516129	-0.636558064516129	3	-3.09096020460169	1.373314234308	3.1159817	0.169286026218867
46	-0.0107516129032259	-0.640861290322581	3	-3.12481740984546	1.78949174310136	5.6338819	0.304829218717022
47	0.0279580645161289	-0.632258064516129	3	3.09740205359072	1.89247187931663	1.9321928	0.103939442670966
48	0.0408612903225806	-0.627958064516129	3	3.07661416505653	1.5707963267949	3.6664	0.203956145187272
49	0.0666677419354838	-0.627958064516129	3	3.03582293601907	1.29255327450046	4.4487181	0.225511558207301
50	0.0967741935483871	-0.636558064516129	3	2.99072062437761	1.24889577989899	1.9321928	0.0931326605231808
51	0.109677419354839	-0.640861290322581	3	2.97209409227297	1.24912077427317	1.9321928	0.0913169259838709
52	0.12258064516129	-0.645161290322581	3	2.9538307070762	1.32579560565546	5.0390085	0.239543124537245
53	0.156990322580645	-0.653764516129032	3	2.90592208216875	1.95138029546515	3.290594	0.171214584230461
54	0.178493548387097	-0.645161290322581	3	2.87167916532266	2.26555919265164	4.7727362	0.233273591816197
55	0.2043	-0.623654838709677	3	2.82502444695942	2.35600697847504	1.7282493	0.0833777703571537
56	0.212903225806452	-0.615054838709677	3	2.80834889288799	1.76822073335336	6.2315051	0.330347863906302
57	0.255912903225806	-0.606451612903226	3	2.74227932010673	1.5707963267949	16.4988	0.754771115470994
58	0.372041935483871	-0.606451612903226	3	2.59132509701253	1.06370843567269	12.5826265	0.275522781661599
59	0.449461290322581	-0.649461290322581	3	2.53622054068021	3.55472036434929	0	0
60	-0.101074193548387	0.606451612903226	4	-0.165146952284746	4.71238898038469	6.1105139	0.340592219652388
61	-0.144087096774193	0.606451612903226	4	-0.233265396215224	4.90981338694315	6.2315051	0.350147845304692
62	-0.187096774193548	0.597848387096774	4	-0.303294965276162	5.90260133850934	3.290594	0.12021613989305
63	-0.1957	0.576345161290323	4	-0.327338193254772	5.38723968004386	3.9125071	0.215904047901829
64	-0.217203225806452	0.559138709677419	4	-0.370519002835138	5.87828058946985	4.6535782	0.198776305600361
65	-0.230106451612903	0.529032258064516	4	-0.410274263955211	5.38707504489414	3.9125071	0.233136265139763
66	-0.251612903225806	0.511829032258064	4	-0.456901516983163	5.58842244132284	4.7727362	0.275342117731718
67	-0.27311935483871	0.486022580645161	4	-0.511969940529507	5.40715184624143	4.7727362	0.299185062298284
68	-0.298925806451613	0.464516129032258	4	-0.571806952989164	5.81961270567938	2.7328429	0.152388193036581
69	-0.307525806451613	0.447312903225806	4	-0.60228459159648	5.49778714378214	1.7282493	0.110628790150804
70	-0.316129032258064	0.438709677419355	4	-0.624410349626641	5.74278786492157	3.5632825	0.21689367029369
71	-0.329032258064516	0.417203225806452	4	-0.667789083685378	6.03825076494393	2.5192751	0.134738030235191
72	-0.333332258064516	0.4	4	-0.694736689732417	5.49778714378214	2.5926031	0.174995042368937
73	-0.346235483870968	0.387096774193548	4	-0.729735698206204	5.81938772817392	1.3661923	0.0866805473194154
74	-0.350538709677419	0.378493548387097	4	-0.747071807670087	5.49778714378214	2.5926031	0.176897308014905
75	-0.363441935483871	0.365590322580645	4	-0.782451269273068	5.4070780742379	4.7727362	0.322263079666174
76	-0.389248387096774	0.344087096774193	4	-0.846903885206303	5.49797465549941	1.7282493	0.116663966699588
77	-0.397848387096774	0.335483870967742	4	-0.87023667854622	5.72457756517745	5.7649557	0.389452757338167
78	-0.419354838709677	0.301074193548387	4	-0.948127230013854	5.90260133850934	3.290594	0.220002503205305
79	-0.427958064516129	0.279570967741935	4	-0.992127730654915	5.96143475278294	5.7970367	0.393188644809785
80	-0.440861290322581	0.240861290322581	4	-1.07076545961687	5.81957519771001	5.4656858	0.382957305091525
81	-0.458064516129032	0.206451612903226	4	-1.14735692063518	5.69512501354324	2.2030481	0.151431487469889
82	-0.466667741935484	0.193548387096774	4	-1.17764321812915	0	5.4996	0.363931839710967
83	-0.466667741935484	0.154838709677419	4	-1.25042958607135	0	3.6664	0.253046298022681
84	-0.466667741935484	0.129032258064516	4	-1.30103884567588	6.08584743741848	3.1159817	0.226482339069607
85	-0.470967741935484	0.107525806451613	4	-1.34633531348981	0	1.8332	0.130948425384625
86	-0.470967741935484	0.0946225806451614	4	-1.37252499856673	6.0858185965349	3.1159817	0.228097248375612
87	-0.475267741935484	0.0731193548387096	4	-1.41814444824185	0.27821475734974	4.4487181	0.30374061268891
88	-0.466667741935484	0.0430096774193549	4	-1.47889257077963	0	3.0554861	0.229255965361967
89	-0.466667741935484	0.0215064516129031	4	-1.52474376385203	0.380532237620775	3.290594	0.230262814714339
90	-0.458064516129032	0	4	-1.5707963267949	0.540397442258016	3.5632825	0.241370300841455
91	-0.445161290322581	-0.0215064516129031	4	-1.61907038696319	0.165108136600187	3.716813	0.29318000288538
92	-0.440861290322581	-0.0473129032258064	4	-1.67770638754026	0.927355213201919	3.0554861	0.171395516709394
93	-0.423654838709678	-0.060216129032258	4	-1.71198549088214	0	2.4441139	0.197790201042098
94	-0.423654838709678	-0.0774193548387097	4	-1.75154353109056	0.785398163397448	2.5926031	0.178518848148419
95	-0.410751612903226	-0.0903225806451613	4	-1.78724730072025	0	2.4441139	0.197909705861889
96	-0.410751612903226	-0.107525806451613	4	-1.82682924189262	0.321675552521746	1.9321928	0.160100499784552
97	-0.406451612903226	-0.120429032258064	4	-1.85884934184953	0.321675552521742	1.9321928	0.160445983004747
98	-0.402151612903226	-0.133332258064516	4	-1.89093853845048	0	3.0554861	0.236945100484323
99	-0.402151612903226	-0.154838709677419	4	-1.93832755854735	0.32190054689588	1.9321928	0.157376949544565
100	-0.397848387096774	-0.167741935483871	4	-1.96980294845626	0.587887210056282	2.2030481	0.177501005017688
101	-0.389248387096774	-0.180645161290323	4	-2.0053031494598	0.245111019960108	2.5192751	0.201251831442149
102	-0.384945161290323	-0.197848387096774	4	-2.04555351574823	1.24889577989899	1.9321928	0.114857877330932
103	-0.372041935483871	-0.202151612903226	4	-2.06852509121442	1.19034168006375	3.290594	0.217944206009637
104	-0.350538709677419	-0.210751612903226	4	-2.11211393241634	0.380532237620772	3.290594	0.276713951279344
105	-0.341935483870968	-0.232258064516129	4	-2.16745672267221	1.10707371591918	2.7328429	0.207610829235139
106	-0.324732258064516	-0.240861290322581	4	-2.20897888851924	0.245111019960108	2.5192751	0.199126571597006
107	-0.320429032258065	-0.258064516129032	4	-2.24880420283864	0	0.6109139	0.0404331717654549
108	-0.320429032258065	-0.262364516129032	4	-2.25689083719173	0	2.4441139	0.156559228497577
109	-0.320429032258065	-0.279570967741936	4	-2.28820268289125	0.78539816339747	0.8643538	0.071400389989329
110	-0.316129032258064	-0.283870967741935	4	-2.30248276088911	0.141867053404128	4.3208524	0.285723527538218
111	-0.311829032258064	-0.313977419354839	4	-2.35962746639676	0.463647609000806	4.0990352	0.302248385553119
112	-0.298925806451613	-0.339783870967742	4	-2.42007714350738	0.982736033158545	2.2030481	0.170528707313635
113	-0.286022580645161	-0.348387096774194	4	-2.45418288497011	1.19026408917411	3.290594	0.248591802802509
114	-0.264516129032258	-0.356990322580645	4	-2.50390124553061	0.89611026228545	3.9125071	0.308611653170896
115	-0.243009677419355	-0.374193548387097	4	-2.56562357616479	0.785210651680168	1.7282493	0.132552059050934
116	-0.234409677419355	-0.382796774193548	4	-2.59213398797497	0.785585675114739	1.7282493	0.130895771627424
117	-0.225806451612903	-0.391396774193548	4	-2.61831314230046	0.927265216801576	3.0554861	0.234722045112474
118	-0.208603225806452	-0.4043	4	-2.66525755132295	0.982736033158545	4.4065545	0.335698647350897
119	-0.182796774193548	-0.421506451612903	4	-2.73239728079313	0.89611026228545	3.9125071	0.284433240612589
120	-0.161290322580645	-0.438709677419355	4	-2.78928392891565	1.32586178455925	2.5192751	0.18927200909856
121	-0.144087096774193	-0.443009677419355	4	-2.82713833073536	0.876033460938148	4.7727362	0.325604781089495
122	-0.11828064516129	-0.464516129032258	4	-2.89225928695326	1.46016654472904	5.5335142	0.40604056277215
123	-0.0795709677419354	-0.468816129032258	4	-2.97346739950769	1.69511670688898	4.926725	0.356038131438687
124	-0.0451612903225806	-0.464516129032258	4	-3.04467502579543	2.12940406879704	5.7649557	0.363264573483129
125	-0.0107516129032259	-0.443009677419355	4	-3.11732794049206	1.89247187931663	3.8648439	0.294533518394626
126	0.0150548387096773	-0.434409677419355	4	3.10695066300861	2.26555919265164	4.7727362	0.319988908359581
127	0.0408612903225806	-0.412903225806452	4	3.04295288133669	1.73590446339508	3.716813	0.315475898465039
128	0.0666677419354838	-0.408603225806452	4	2.97985770164368	1.5707963267949	3.0554861	0.253963105403625
129	0.0881709677419354	-0.408603225806452	4	2.92906508056296	1.7682784192818	3.1159817	0.261872030319665
130	0.109677419354839	-0.4043	4	2.87669067449902	3.14159265358979	3.6664	0.0857327387507967
131	0.109677419354839	-0.378493548387097	4	2.85954412674886	3.14159265358979	1.2222861	0.0310203466201253
132	0.109677419354839	-0.369893548387097	4	2.85334005742484	1.8926968736908	1.9321928	0.176312556664859
133	0.12258064516129	-0.365590322580645	4	2.81807754609187	1.81573086903054	2.5192751	0.228244804145197
134	0.139783870967742	-0.361290322580645	4	2.77242858526283	1.5707963267949	2.4441139	0.203740502443019
135	0.156990322580645	-0.361290322580645	4	2.73168048477422	1.5707963267949	4.8886861	0.386290935973528
136	0.191396774193548	-0.361290322580645	4	2.65442229757952	1.40568819019472	3.716813	0.244558878332972
137	0.217203225806452	-0.365590322580645	4	2.60551052191292	4.71238898038469	1.2222861	-0.0878312304143236
138	0.208603225806452	-0.365590322580645	4	2.62307676799579	4.12450177032843	2.2030481	-0.0853009741706856
139	0.1957	-0.356990322580645	4	2.64013696282993	4.71238898038469	0.6109139	-0.0465791409806826
140	0.191396774193548	-0.356990322580645	4	2.64945279102606	3.14159265358979	1.2222861	0.0511346578336624
141	0.191396774193548	-0.348387096774194	4	2.63922585945933	2.6777950745841	1.3661923	0.100922062355622
142	0.1957	-0.339783870967742	4	2.61904144698821	3.92717832870454	1.7282493	-0.0415763963533955
143	0.187096774193548	-0.331183870967742	4	2.62735672625888	2.03459390580059	1.3661923	0.126096951554433
144	0.1957	-0.32688064516129	4	2.602137335948	2.35619449019234	2.5926031	0.23484481591439
145	0.208603225806452	-0.313977419354839	4	2.55516837276512	2.0344439357957	1.3661923	0.126154441758497
146	0.217203225806452	-0.309677419354839	4	2.52993748441342	1.5707963267949	0.6109139	0.0462660627175371
147	0.221506451612903	-0.309677419354839	4	2.52068427186991	1.5707963267949	0.6109139	0.0456276391301769
148	0.225806451612903	-0.309677419354839	4	2.51155874404388	2.55353235995344	2.2030481	0.192463238462972
149	0.234409677419355	-0.296774193548387	4	2.47306609635128	3.14159265358979	1.8332	0.108631711584479
150	0.234409677419355	-0.283870967741935	4	2.45133975403439	4.12432868674834	2.2030481	-0.0632798757318964
151	0.221506451612903	-0.275267741935484	4	2.46399572918077	2.55370544353353	2.2030481	0.211961050839822
152	0.230106451612903	-0.262364516129032	4	2.4216035190128	2.15868353685116	2.2030481	0.218815297649746
153	0.243009677419355	-0.253764516129032	4	2.37784045948285	1.73602608419476	3.716813	0.294865883333375
154	0.268816129032258	-0.249461290322581	4	2.31886728281618	1.89247187931663	3.8648439	0.313675417110773
155	0.294622580645161	-0.240861290322581	4	2.25613219939402	2.11119376905291	3.5632825	0.302970606404114
156	0.316129032258064	-0.227958064516129	4	2.1955380781132	1.89258438072278	3.8648439	0.271792348341813
157	0.341935483870968	-0.219354838709677	4	2.14117960844484	1.81573086903054	2.5192751	0.15420657483455
158	0.359138709677419	-0.215054838709678	4	2.11033829347793	2.15885662043125	2.2030481	0.164665770274977
159	0.372041935483871	-0.206451612903226	4	2.07740513942293	2.81969210669389	1.9321928	0.157996092001702
160	0.376345161290323	-0.193548387096774	4	2.04580592102259	3.14159265358979	2.4441139	0.184091011220282
161	0.376345161290323	-0.176345161290323	4	2.00898771877854	2.76118972386114	3.290594	0.278795611696192
162	0.384945161290322	-0.154838709677419	4	1.9532285964393	2.76106041596901	3.290594	0.278871109935528
163	0.393548387096774	-0.133332258064516	4	1.89745437445219	2.21432743678822	3.0554861	0.207294453923437
164	0.410751612903226	-0.120429032258064	4	1.8559954836675	1.95119925652355	3.290594	0.160203872077909
165	0.432258064516129	-0.111829032258064	4	1.82395470925192	1.815907346755	2.5192751	0.0916955250107154
166	0.449461290322581	-0.107525806451613	4	1.80561560424978	1.5707963267949	2.4441139	0.0417985426039902
167	0.466667741935484	-0.107525806451613	4	1.79725589572898	2.35619449019237	0.8643538	0.0534668626352186
168	0.470967741935484	-0.103225806451613	4	1.78656252320194	3.14159265358979	1.8332	0.131430192629476
169	0.470967741935484	-0.0903225806451613	4	1.76027648467604	3.14159265358979	1.2222861	0.0883849521683144
170	0.470967741935484	-0.0817193548387098	4	1.74259949424238	2.81980459966191	3.8648439	0.278688729964203
171	0.479570967741936	-0.0559129032258065	4	1.68686174824954	2.35619449019234	2.5926031	0.144762890834329
172	0.492474193548387	-0.0430096774193549	4	1.65790917008267	1.89247187931664	1.9321928	0.0533326446464555
173	0.505377419354839	-0.0387096774193548	4	1.64724264115338	2.67809503708824	1.3661923	0.0872262646660271
174	0.509677419354839	-0.0301064516129033	4	1.62979738822018	2.35619449019237	0.8643538	0.0441693989744119
175	0.513977419354839	-0.0258064516129032	4	1.6209635084253	2.15885662043124	2.2030481	0.0876384510405837
176	0.52688064516129	-0.0172032258064517	4	1.60343581821718	2.89648163362967	2.5192751	0.163197457111412
177	0.531183870967742	0	4	1.5707963267949	3.14159265358979	2.4441139	0.1618762895859
178	0.531183870967742	0.0172032258064517	4	1.53842106887772	2.67809503708824	2.7328429	0.156428706252422
179	0.539783870967742	0.0344096774193548	4	1.50713532762723	2.81969210669389	1.9321928	0.115395651982686
180	0.544087096774194	0.0473129032258064	4	1.4840561972307	2.81991710106806	1.9321928	0.113137981305146
181	0.548387096774194	0.060216129032258	4	1.46142860096967	2.67787004271408	2.7328429	0.143716267206022
182	0.556990322580645	0.0774193548387097	4	1.43268534752846	3.14159265358979	1.8332	0.11325728163464
183	0.556990322580645	0.0903225806451613	4	1.41003389120153	3.92736577010054	0.8643538	0.0439913290233541
184	0.552687096774193	0.0946225806451614	4	1.40123562539686	3.92661586387396	0.8643538	0.044569797823588
185	0.548387096774194	0.0989258064516128	4	1.39232166583214	3.14159265358979	1.8332	0.113453305355297
186	0.548387096774194	0.111829032258064	4	1.36963100476109	1.5707963267949	0.6109139	-0.00761844651331015
187	0.552687096774193	0.111829032258064	4	1.37115469406375	2.55353235995344	2.2030481	0.0951456934993077
188	0.561290322580645	0.124732258064516	4	1.35212555536389	4.30122387628781	0	0
189	-0.346235483870968	0.520429032258065	5	-0.587047925987702	6.03807428721948	2.5192751	0.10690645471455
190	-0.350538709677419	0.503225806451613	5	-0.608429216930612	6.08584743741848	3.1159817	0.132231423071314
191	-0.354838709677419	0.48171935483871	5	-0.634875501544875	5.74272168601779	3.5632825	0.196470879383015
192	-0.367741935483871	0.460216129032258	5	-0.674169677421478	0	4.2773139	0.166106133466699
193	-0.367741935483871	0.430106451612903	5	-0.707390904114818	5.57454138762977	5.6338819	0.349386785513432
194	-0.393548387096774	0.4	5	-0.777268261217504	5.57454138762977	5.6338819	0.353584526722766
195	-0.419354838709677	0.369893548387097	5	-0.847985166562057	5.1760365893855	4.0990352	0.234457927258145
196	-0.445161290322581	0.356990322580645	5	-0.894876752013686	4.89226047970918	6.8318781	0.301148636683035
197	-0.492474193548387	0.348387096774194	5	-0.955106479350293	5.1760365893855	5.4656858	0.272620264046957
198	-0.52688064516129	0.331183870967742	5	-1.00963053215968	4.90987107287157	3.1159817	0.118181184152235
199	-0.548387096774194	0.32688064516129	5	-1.03326676899013	4.71238898038469	4.2773139	0.116006807589413
200	-0.578493548387097	0.32688064516129	5	-1.05646813050801	4.87749711698488	3.716813	0.120003932174877
201	-0.6043	0.32258064516129	5	-1.08046891694299	5.11725490616136	4.6535782	0.18108482313997
202	-0.634409677419355	0.309677419354839	5	-1.11668588157098	5.49778714378214	5.1852062	0.24020234284956
203	-0.660216129032258	0.283870967741935	5	-1.1647263501409	5.60849924267013	3.9125071	0.182797944959887
204	-0.67741935483871	0.262364516129032	5	-1.20128593913287	5.81946269630388	2.7328429	0.131441868255409
205	-0.686022580645161	0.245161290322581	5	-1.22757431278395	5.49778714378214	2.5926031	0.111976403933198
206	-0.698925806451613	0.232258064516129	5	-1.24996959357059	5.81961270567938	2.7328429	0.128734852822696
207	-0.707525806451613	0.215054838709677	5	-1.27571656413513	0	3.0554861	0.140279601680342
208	-0.707525806451613	0.193548387096774	5	-1.3037724844712	0	6.1105139	0.286911165804726
209	-0.707525806451613	0.150538709677419	5	-1.36115471763215	0	3.0554861	0.146264694013156
210	-0.707525806451613	0.129032258064516	5	-1.39040765643478	0	6.1105139	0.297001234228782
211	-0.707525806451613	0.0860225806451612	5	-1.44980790328054	0	4.8886861	0.2408448527714
212	-0.707525806451613	0.0516129032258065	5	-1.49797687383482	0	6.7218861	0.333710054750529
213	-0.707525806451613	0.00430000000000009	5	-1.56471888478492	0.46361760780077	6.8318781	0.312219572157637
214	-0.686022580645161	-0.0387096774193548	5	-1.62716279921645	0.67476838133159	7.8254725	0.341965356661669
215	-0.651612903225806	-0.0817193548387098	5	-1.69555587054878	0.260586831516804	9.4863517	0.508948689448452
216	-0.634409677419355	-0.146235483870968	5	-1.79734560843847	5.41466660158454	10.4061598	0.234030209399299
217	-0.690322580645161	-0.193548387096774	5	-1.84415165031833	4.47863453345159	13.1912489	-0.282192459603903
218	-0.780645161290323	-0.172041935483871	5	-1.78771315839755	3.37534710052289	13.1912489	-0.576959468258047
219	-0.802151612903226	-0.0817193548387098	5	-1.67232126474594	2.35619449019234	10.3699541	-0.30716654499557
220	-0.750538709677419	-0.0301064516129033	5	-1.61088795574683	1.26261106411677	0	0
221	0.587096774193548	-0.455912903225806	6	2.23107712515936	2.55360158859252	11.0161571	0.52223884568225
222	0.630106451612903	-0.391396774193548	6	2.12662935602291	2.39065468390248	12.5381714	0.567970005946452
223	0.690322580645161	-0.32688064516129	6	2.01303535483362	2.45264506925951	13.4575212	0.580979017580412
224	0.750538709677419	-0.253764516129032	6	1.89683955131753	2.35623198972359	8.6417048	0.332272073417483
225	0.793548387096774	-0.210751612903226	6	1.83038513663404	2.67794504458899	5.4656858	0.227082322269263
226	0.810751612903226	-0.176345161290323	6	1.78496867218019	2.55353235995344	4.4065545	0.171589085114552
227	0.827958064516129	-0.150538709677419	6	1.75065085515728	2.03451893767062	2.7328429	0.0673411390863476
228	0.845161290322581	-0.141935483870968	6	1.73718262734001	2.81980459966191	3.8648439	0.155979924802718
229	0.853764516129032	-0.116129032258065	6	1.70598664237946	3.14159265358979	4.2773139	0.17386206195467
230	0.853764516129032	-0.0860225806451612	6	1.67121422998853	3.14159265358979	4.2773139	0.175107239632877
231	0.853764516129032	-0.0559129032258065	6	1.63619278206195	2.622458078293	4.926725	0.178877459189648
232	0.870967741935484	-0.0258064516129032	6	1.60041729022402	2.97648451698961	3.716813	0.148104817145632
233	0.875267741935484	0	6	1.5707963267949	2.35619449019234	2.5926031	0.0726342033811427
234	0.888170967741935	0.0129032258064516	6	1.55626948611867	2.67787004271408	2.7328429	0.0951624879482318
235	0.896774193548387	0.0301064516129033	6	1.53723698852902	4.99954684715552	0	0
236	-0.574193548387097	-0.4043	7	-2.18428069102561	2.51275987999759	8.3112705	-0.145830387538008
237	-0.539783870967742	-0.356990322580645	7	-2.15511461351801	1.91384741724325	9.0839643	0.13052800533967
238	-0.479570967741935	-0.335483870967742	7	-2.18122021458594	0.862205347331629	5.6338819	0.333239315784655
239	-0.449461290322581	-0.361290322580645	7	-2.24786807774287	0.837968793897465	8.2209854	0.501632915547918
240	-0.406451612903226	-0.4	7	-2.34819466085246	1.24904577239825	5.7970367	0.328933300554122
241	-0.367741935483871	-0.412903225806452	7	-2.41398132096328	0	4.2773139	0.173924107747343
242	-0.367741935483871	-0.443009677419355	7	-2.44876614251275	0	5.4996	0.204039265489606
243	-0.367741935483871	-0.48171935483871	7	-2.48957399561067	0.348743631670782	7.1522298	0.334170917101315
244	-0.350538709677419	-0.529032258064516	7	-2.55640817903094	5.49778714378213	3.4564986	-0.0367399773186783
245	-0.367741935483871	-0.546235483870968	7	-2.5490601835672	5.30044927402104	2.2030481	-0.0438361105626139
246	-0.380645161290323	-0.554838709677419	7	-2.54029296145468	0	1.2222861	0.0357885005910408
247	-0.380645161290323	-0.563441935483871	7	-2.54745066157288	3.24646959232003	0	0
248	-0.406451612903226	-0.31828064516129	8	-2.23512939553552	0.5404305298851	7.1261067	0.474920266830343
249	-0.380645161290323	-0.361290322580645	8	-2.33011344890159	0.694762865856744	4.7727362	0.317644991385666
250	-0.359138709677419	-0.387096774193548	8	-2.39364244717873	0.566702747090986	7.9675455	0.498573642335565
251	-0.329032258064516	-0.434409677419355	8	-2.49335717564584	0.463647609000809	9.564721	0.523113116880274
252	-0.298925806451613	-0.494622580645161	8	-2.59797979902189	0.286060995690097	10.8282541	0.445487058932521
253	-0.27741935483871	-0.567741935483871	8	-2.6870772108084	0.197424406558462	6.2315051	0.199456999033498
254	-0.268816129032258	-0.610751612903226	8	-2.7269686106151	0.0996389509177315	6.14122	0.150772492821494
255	-0.264516129032258	-0.653764516129032	8	-2.7571231091794	6.17255552511373	5.5335142	0.0708986953233737
256	-0.268816129032258	-0.692474193548387	8	-2.77130284824407	6.11795554977974	3.716813	0.0346635158736941
257	-0.27311935483871	-0.71828064516129	8	-2.77823555141881	2.42446471988354	0	0
258	0.664516129032258	0.356990322580645	9	1.0778191391995	4.71238898038469	16.4988	0.420441525352002
259	0.548387096774194	0.356990322580645	9	0.993730834129103	4.12440286053474	15.4227116	0.808411044727295
260	0.458064516129032	0.417203225806452	9	0.832048625183644	3.41987108643012	8.8974362	0.432204387590379
261	0.440861290322581	0.47741935483871	9	0.745607747665569	3.92704438745915	6.0491017	0.32604336856722
262	0.410751612903226	0.507525806451613	9	0.680399073952125	3.7670685659798	13.5679715	0.675635222913573
263	0.354838709677419	0.584945161290323	9	0.54527202936941	3.69324441735165	9.3273216	0.408132168950358
264	0.320429032258064	0.640861290322581	9	0.463645595579339	4.54020504675351	14.2655041	0.694776430773242
265	0.221506451612903	0.658064516129032	9	0.32469030942469	5.04563030926297	16.8127355	0.747119667108046
266	0.109677419354839	0.619354838709677	9	0.175266376003081	5.49778714378214	6.0491017	0.205201274917461
267	0.0795709677419354	0.589248387096774	9	0.134226121019589	5.1760365893855	6.8318781	0.349614259100864
268	0.0365580645161291	0.567741935483871	9	0.0643032691994158	1.70967870566184	0	0
269	0.436558064516129	0.623654838709678	10	0.61072561724666	4.9906815636511	8.8974362	0.276594393669064
270	0.376345161290323	0.606451612903226	10	0.555406738512847	4.42983834646891	19.725232	0.975885709314203
271	0.243009677419355	0.645161290322581	10	0.360229596650007	4.43409215161098	22.2431322	1.13326495857724
272	0.0924741935483872	0.688170967741936	10	0.133576604934559	5.43118579423904	12.9914301	0.479624756178928
273	0.0236548387096775	0.627958064516129	10	0.0376516536987733	5.49778714378214	5.1852062	0.206124231982616
274	-0.00215161290322572	0.602151612903226	10	-0.00357319269775006	4.77899032992779	9.1861652	0.537403959069076
275	-0.0666677419354838	0.597848387096774	10	-0.111053984511565	4.81203535504156	6.14122	0.358337881252662
276	-0.109677419354839	0.593548387096774	10	-0.182721560762098	4.71238898038469	10.3882861	0.580168039794412
277	-0.182796774193548	0.593548387096774	10	-0.29875516872098	4.99617348956614	15.2765139	0.854906961113665
278	-0.286022580645161	0.563441935483871	10	-0.469736560943713	4.81728030284405	11.6742759	0.577889385179835
279	-0.367741935483871	0.554838709677419	10	-0.58531443797968	0.155096230277737	0	0
280	-0.161290322580645	-0.765590322580645	11	-2.93395458098517	1.40556656939503	3.716813	0.167220998026019
281	-0.135483870967742	-0.769893548387097	11	-2.96739878059037	1.40568819019472	3.716813	0.167318395045992
282	-0.109677419354839	-0.774193548387097	11	-3.00086245959957	1.5707963267949	4.2773139	0.191553276113203
283	-0.0795709677419354	-0.774193548387097	11	-3.03917311482221	1.5707963267949	3.0554861	0.137798455284086
284	-0.0580645161290323	-0.774193548387097	11	-3.06673280587903	2.03451893767061	2.7328429	0.107690870100745
285	-0.0408612903225806	-0.765590322580645	11	-3.08827097989918	2.03429394329645	2.7328429	0.110416518364862
286	-0.0236548387096775	-0.756990322580645	11	-3.11035428357215	1.95138029546515	3.290594	0.141816889694151
287	-0.00215161290322572	-0.748387096774194	11	-3.13871766151098	1.5707963267949	3.6664	0.172361155449372
288	0.0236548387096775	-0.748387096774194	11	3.10999541457873	1.5707963267949	4.2773139	0.20060034235156
289	0.0537645161290322	-0.748387096774194	11	3.06987534610842	1.32577354375012	5.0390085	0.221179499791444
290	0.0881709677419354	-0.756990322580645	11	3.02563944615013	1.5707963267949	3.0554861	0.139658572715353
291	0.109677419354839	-0.756990322580645	11	2.99770773160706	1.69520901143044	4.926725	0.22628550642624
292	0.144087096774194	-0.752687096774193	11	2.95245063032181	2.32099594350458	0	0
293	0.776345161290323	-0.163441935483871	12	1.77829360027575	3.14159265358979	4.2773139	0.187065246105815
294	0.776345161290323	-0.133332258064516	12	1.74088055105458	3.01726073747508	4.926725	0.220164802204486
295	0.780645161290323	-0.0989258064516128	12	1.69684759061368	3.0584721113922	7.3580065	0.32924338080965
296	0.784945161290322	-0.0473129032258064	12	1.63099891445176	3.24123160450752	6.14122	0.273471894508717
297	0.780645161290323	-0.00430000000000009	12	1.57630453555001	3.19416328408981	11.6261544	0.52451225658405
298	0.776345161290323	0.0774193548387097	12	1.4714020842332	2.84310588444519	8.3112705	0.335356091062128
299	0.793548387096774	0.133332258064516	12	1.40433086602078	2.80230465446001	11.0161571	0.40182526043857
300	0.819354838709677	0.206451612903226	12	1.32396581393306	2.86331422074947	8.8974362	0.308771272656117
301	0.836558064516129	0.266667741935484	12	1.26221155940184	3.22471319578739	7.3580065	0.283420568705503
302	0.832258064516129	0.31828064516129	12	1.20552744566074	3.50038387293154	5.2209536	0.206022879990068
303	0.819354838709677	0.352687096774194	12	1.16432286966272	4.36358513122428	7.1522298	0.201617451385586
304	0.772041935483871	0.369893548387097	12	1.12399937938561	4.37766479095327	14.8805427	0.47045188938753
305	0.67311935483871	0.4043	12	1.0299090015081	4.36093684066145	19.5254132	0.759514708154988
306	0.544087096774194	0.451612903225806	12	0.878006059877104	3.42965661259878	17.2077901	0.73224014226479
307	0.509677419354839	0.567741935483871	12	0.731558031424146	3.07918843527483	9.7961625	0.261508587291276
308	0.513977419354839	0.636558064516129	12	0.67925631396589	3.87938395808103	9.0839643	0.380843239368733
309	0.470967741935484	0.683870967741935	12	0.603087666092144	4.98744351103944	0	0
310	-0.230106451612903	0.486022580645161	13	-0.442181337486352	5.35583009397767	3.0554861	0.197415959965859
311	-0.247312903225806	0.47311935483871	13	-0.481664529479524	5.17606658968549	6.8318781	0.448364751770516
312	-0.290322580645161	0.451612903225806	13	-0.571337479833627	5.86498417371577	6.0183956	0.344101394156788
313	-0.307525806451613	0.412903225806452	13	-0.640157758664984	5.0038320140259	6.379536	0.397172534079375
314	-0.350538709677419	0.4	13	-0.719592265480859	4.95736764351155	7.5582836	0.424392454164537
315	-0.402151612903226	0.387096774193548	13	-0.804470756313767	4.90981338694315	6.2315051	0.308463475408289
316	-0.445161290322581	0.378493548387097	13	-0.866163451395425	5.38707504489414	3.9125071	0.229139773128406
317	-0.466667741935484	0.361290322580645	13	-0.911991406021106	4.82301876245055	5.5335142	0.219037474894961
318	-0.505377419354839	0.356990322580645	13	-0.955798901000098	5.49788089085226	3.4564986	0.192395086674744
319	-0.52258064516129	0.339783870967742	13	-0.994277918335047	5.60842607071141	3.9125071	0.218739844627471
320	-0.539783870967742	0.31828064516129	13	-1.03802588726054	4.79557159144076	7.3580065	0.223515320629362
321	-0.591396774193549	0.313977419354839	13	-1.08272895138641	4.71238898038469	6.7218861	0.155888880995967
322	-0.638709677419355	0.313977419354839	13	-1.11390672758561	1.5249838152331	0	0
323	0.862364516129032	0.245161290322581	14	1.29381429622386	4.42092530501506	6.379536	0.140714887129641
324	0.819354838709677	0.258064516129032	14	1.26567131879793	4.53771929811908	10.5486911	0.215918010333732
325	0.746235483870968	0.270967741935484	14	1.22248771673119	3.70013297983798	5.7649557	0.252399259165871
326	0.724732258064516	0.305377419354839	14	1.17200786489801	4.71238898038469	8.5550861	0.159888016413579
327	0.664516129032258	0.305377419354839	14	1.1400302616153	5.0611928295451	7.1522298	0.0302553130301528
328	0.617203225806451	0.288170967741936	14	1.13397919900927	3.30670079018997	3.716813	0.183026581871321
329	0.612903225806452	0.313977419354839	14	1.097373882635	4.36358513122428	7.1522298	0.281537652101112
330	0.565590322580645	0.331183870967742	14	1.04106635221478	4.34524220922425	8.5110893	0.377969099087894
331	0.509677419354839	0.352687096774194	14	0.9654725323972	4.71238898038469	8.5550861	0.300054373967083
332	0.449461290322581	0.352687096774194	14	0.905461657603783	4.71238898038469	4.2773139	0.169623437044416
333	0.419354838709677	0.352687096774194	14	0.8715369701949	3.50035305016923	5.2209536	0.308766988123666
334	0.406451612903226	0.387096774193548	14	0.809783572570167	3.86038946744414	6.4959442	0.404643470171998
335	0.376345161290323	0.421506451612903	14	0.728854878535767	3.92699081698724	5.1852062	0.320802786881624
336	0.350538709677419	0.447312903225806	14	0.664694321159442	4.17199153812668	3.5632825	0.220020246601956
337	0.329032258064516	0.460216129032258	14	0.620690271839051	3.60524026259058	1.3661923	0.0745224598889355
338	0.324732258064516	0.468816129032258	14	0.605785779861264	4.01762611452795	4.7727362	0.291499650138683
339	0.298925806451613	0.490322580645161	14	0.547485849833527	4.46741031725783	7.5582836	0.453487377866298
340	0.247312903225807	0.503225806451613	14	0.456788374260268	4.79550952258229	7.3580065	0.414935848913697
341	0.1957	0.498925806451613	14	0.373801204477528	5.49778714378214	2.5926031	0.0702993166179344
342	0.182796774193548	0.486022580645161	14	0.359741341153941	5.17603658938549	2.7328429	0.129401671773818
343	0.165590322580645	0.47741935483871	14	0.333861006799178	4.71238898038469	3.6664	0.24515724302597
344	0.139783870967742	0.47741935483871	14	0.284829558193984	4.71238898038469	4.2773139	0.295089383253143
345	0.109677419354839	0.47741935483871	14	0.225811681543355	4.71238898038469	3.0554861	0.215934956166363
346	0.0881709677419354	0.47741935483871	14	0.182624690310083	1.54181531279681	0	0
347	0.384945161290322	0.468816129032258	15	0.687475335388073	3.78507876268307	6.1105139	0.33815816121829
348	0.359138709677419	0.503225806451613	15	0.619843703144415	4.01762611452795	4.7727362	0.269564200144886
349	0.333332258064516	0.524732258064516	15	0.565930863115438	5.06121472989271	7.1522298	0.263672726919879
350	0.286022580645161	0.507525806451613	15	0.513196317731462	4.82301876245055	5.5335142	0.282039717355973
351	0.247312903225807	0.503225806451613	15	0.456788374260268	4.71238898038469	3.6664	0.210682524014359
352	0.221506451612903	0.503225806451613	15	0.414651869457396	5.17603658938549	2.7328429	0.114765100255462
353	0.2043	0.494622580645161	15	0.391698849406303	4.71238898038469	1.2222861	0.0747179252521679
354	0.1957	0.494622580645161	15	0.37675526435587	0	0.6109139	-0.0149828744626546
355	0.1957	0.490322580645161	15	0.379751839248401	5.17588659688625	1.3661923	0.0614113760262791
356	0.187096774193548	0.486022580645161	15	0.367469564043145	5.81968769067804	1.3661923	0.00901941289399355
357	0.182796774193548	0.47741935483871	15	0.365665681464346	5.2527864226427	3.5632825	0.157338185994215
358	0.161290322580645	0.464516129032258	15	0.334198044265503	5.11729369809443	4.6535782	0.257496164925441
359	0.131183870967742	0.451612903225806	15	0.282698811280415	4.4340751715041	4.4487181	0.332539131690925
360	0.101074193548387	0.460216129032258	15	0.21619098494223	5.49786214565704	4.3208524	0.183832592940191
361	0.0795709677419354	0.438709677419355	15	0.179424466354192	5.42097995984796	5.6338819	0.301017443204556
362	0.0494612903225807	0.412903225806452	15	0.119220977713281	5.03406453290643	1.9321928	0.149938795769136
363	0.0365580645161291	0.408603225806452	15	0.0892332185594533	4.95736764351155	7.5582836	0.636304847238771
364	-0.0150548387096773	0.3957	15	-0.0380277508883009	5.11729369809443	4.6535782	0.397033060304383
365	-0.0451612903225806	0.382796774193548	15	-0.117434362949177	5.17607408751057	5.4656858	0.484369701007105
366	-0.0795709677419354	0.365590322580645	15	-0.214308303150598	4.54715922298484	3.716813	0.316126148100248
367	-0.105377419354839	0.369893548387097	15	-0.277533532770648	5.03428952728057	1.9321928	0.176856095000933
368	-0.11828064516129	0.365590322580645	15	-0.312904751770834	4.71238898038469	3.6664	0.31261958669391
369	-0.144087096774193	0.365590322580645	15	-0.375428669109616	0.0791061592938084	0	0
370	-0.0881709677419356	-0.339783870967742	16	-2.88770111759152	5.11362419960551	21.9049068	-1.34071361922886
371	-0.230106451612903	-0.4	16	-2.61955839374575	3.54183801571345	17.2513286	-1.22178325496752
372	-0.27741935483871	-0.288170967741935	16	-2.37520174275225	2.19104581277772	15.7696447	0.348808483468284
373	-0.187096774193548	-0.223654838709677	16	-2.4449634394459	1.5253498512579	13.4575212	1.55625169170711
374	-0.092474193548387	-0.227958064516129	16	-2.75621377778733	0.89611026228545	3.9125071	0.518035042645568
375	-0.0709677419354839	-0.245161290322581	16	-2.85982078631644	0.197424406558462	6.2315051	0.343218162399861
376	-0.0623645161290323	-0.288170967741935	16	-2.92846441879641	5.98466205238664	8.3112705	-0.0706465310674087
377	-0.0795709677419354	-0.344087096774194	16	-2.91433511258293	5.90273066044842	3.290594	-0.0469871486982143
378	-0.0881709677419356	-0.365590322580645	16	-2.90493768284329	5.53778499983642	10.8108387	-0.417805654245105
379	-0.139783870967742	-0.421506451612903	16	-2.82137655199427	5.76396996243022	4.926725	-0.0716907683195123
380	-0.156990322580645	-0.451612903225806	16	-2.80703839833036	0	6.1105139	0.136084381307131
381	-0.156990322580645	-0.494622580645161	16	-2.83425527459179	6.18354635626185	6.14122	0.0794056748892036
382	-0.161290322580645	-0.537635483870968	16	-2.85013640956963	6.08576090062112	6.2315051	0.0340365410123011
383	-0.169893548387097	-0.580645161290323	16	-2.85694371777209	6.17255552511373	5.5335142	0.0524074234902105
384	-0.174193548387097	-0.619354838709677	16	-2.86742520247013	0.785398163397448	2.5926031	0.121963308492052
385	-0.161290322580645	-0.632258064516129	16	-2.89181786416854	0.89611026228545	3.9125071	0.188891673270914
386	-0.139783870967742	-0.649461290322581	16	-2.92959619882273	0	0.6109139	0.00677183933451175
387	-0.139783870967742	-0.653764516129032	16	-2.93095056668963	1.0303327056331	3.5632825	0.175243193488113
388	-0.11828064516129	-0.666667741935484	16	-2.96599920538725	0	1.8332	0.0163390910917371
389	-0.11828064516129	-0.679570967741936	16	-2.9692670236056	5.81953769817876	1.3661923	-0.0197541478416463
390	-0.12258064516129	-0.688170967741935	16	-2.96531619403727	0.927265216801576	3.0554861	0.135424008265073
391	-0.105377419354839	-0.701074193548387	16	-2.99240099569029	1.325729441348	2.5192751	0.12419175952938
392	-0.0881709677419356	-0.705377419354839	16	-3.01723934759616	0.785398163397448	2.5926031	0.0997279209419277
393	-0.075267741935484	-0.71828064516129	16	-3.03718493178455	2.15885662043125	2.2030481	0.0837780747933392
394	-0.0623645161290323	-0.709677419354839	16	-3.05394054674321	1.5707963267949	0.6109139	0.0300788235875471
395	-0.0580645161290323	-0.709677419354839	16	-3.05995631146072	2.03429394329645	1.3661923	0.058153041264406
396	-0.0494612903225807	-0.705377419354839	16	-3.0715869197136	1.5707963267949	3.0554861	0.151954298137196
397	-0.0279580645161289	-0.705377419354839	16	-3.10197777934104	1.5707963267949	2.4441139	0.12186849843181
398	-0.0107516129032259	-0.705377419354839	16	-3.12635147902741	1.5707963267949	2.4441139	0.121936235248756
399	0.00645161290322581	-0.705377419354839	16	3.13244658110243	1.5707963267949	4.8886861	0.243587633496269
400	0.0408612903225806	-0.705377419354839	16	3.08372905440318	1.5707963267949	3.6664	0.181850254568716
401	0.0666677419354838	-0.705377419354839	16	3.04735900348943	1.97570104450463	4.6535782	0.223091994885003
402	0.0967741935483871	-0.692474193548387	16	3.00274060451243	1.73602608419476	3.716813	0.187122052375801
403	0.12258064516129	-0.688170967741935	16	2.96531619403727	1.76813419655599	3.1159817	0.156898754913737
404	0.144087096774194	-0.683870967741935	16	2.93393644305452	2.23182218772028	6.9670766	0.324937573173592
405	0.182796774193548	-0.653764516129032	16	2.86894892841981	2.19108635359216	5.256701	0.26082461834557
406	0.212903225806452	-0.632258064516129	16	2.81678400475069	1.9889974602587	6.0183956	0.317547283363036
407	0.251612903225806	-0.615054838709677	16	2.75327454807808	1.63324723839534	9.7961625	0.474260841538459
408	0.320429032258064	-0.610751612903226	16	2.65842237977039	1.52535139840211	13.4575212	0.552298352968119
409	0.415054838709678	-0.615054838709677	16	2.54796270917677	1.21202051946765	10.4419072	0.265420291462051
410	0.483870967741935	-0.640861290322581	16	2.49487865088436	2.06076662873737	0	0
411	0.612903225806452	-0.572041935483871	17	2.32172445157481	3.92699081698724	2.5926031	0.00383397273661323
412	0.6	-0.559138709677419	17	2.32095765702749	4.39071342786296	1.9321928	-0.0349787798003254
413	0.587096774193548	-0.554838709677419	17	2.32795341298756	3.92699081698724	1.7282493	0.00215902866520068
414	0.578493548387097	-0.546235483870968	17	2.32752160725452	4.24874137138388	1.3661923	-0.0176608527736244
415	0.569893548387097	-0.541935483870968	17	2.33105377780924	4.71238898038469	0.6109139	-0.0189284302022585
416	0.565590322580645	-0.541935483870968	17	2.33483946384969	3.60516525508998	2.7328429	0.042285763857115
417	0.556990322580645	-0.524732258064516	17	2.32638231107827	3.14159265358979	1.8332	0.062080690667341
418	0.556990322580645	-0.511829032258065	17	2.3139661729448	3.14159265358979	0.6109139	0.0210247491283333
419	0.556990322580645	-0.507525806451613	17	2.30976122311914	1.5707963267949	0.6109139	0.0191361815168412
420	0.561290322580645	-0.507525806451613	17	2.30593398681577	2.35600697847504	1.7282493	0.0802021668840736
421	0.569893548387097	-0.498925806451613	17	2.28989355343895	2.03451893767062	2.7328429	0.116395186301221
422	0.587096774193548	-0.490322580645161	17	2.26661451617871	2.35619449019234	7.7778093	0.353548275754441
423	0.625806451612903	-0.451612903225806	17	2.19590486102782	2.35619449019234	12.0986617	0.533198622521289
424	0.686022580645161	-0.391396774193548	17	2.08926513652356	2.24551897561048	7.8254725	0.315568298808597
425	0.729032258064516	-0.356990322580645	17	2.02615147676184	2.19108635359216	5.256701	0.196175014415405
426	0.759138709677419	-0.335483870967742	17	1.98691647387876	2.41493479588072	7.3580065	0.291203710872239
427	0.793548387096774	-0.296774193548387	17	1.92867573170431	2.46690658908035	3.9125071	0.152848625004869
428	0.810751612903226	-0.275267741935484	17	1.89810600670334	2.67787004271407	2.7328429	0.110923359557398
429	0.819354838709677	-0.258064516129032	17	1.87592133479186	2.03429394329644	1.3661923	0.038603714444414
430	0.827958064516129	-0.253764516129032	17	1.86820059190298	1.8926968736908	1.9321928	0.0450103085954234
431	0.840861290322581	-0.249461290322581	17	1.85919853018389	2.35619449019234	2.5926031	0.0905326742049128
432	0.853764516129032	-0.236558064516129	17	1.84109199534291	2.67794504458899	1.3661923	0.0531414474950687
433	0.858064516129032	-0.227958064516129	17	1.8304637058439	3.14159265358979	0.6109139	0.023451113239501
434	0.858064516129032	-0.223654838709677	17	1.825773483196	2.76100868491954	3.290594	0.129113822932849
435	0.866667741935484	-0.202151612903226	17	1.79995071860943	2.89670221667472	2.5192751	0.0995891915215097
436	0.870967741935484	-0.184945161290322	17	1.78003288030512	2.94422594294511	3.1159817	0.123145171801755
437	0.875267741935484	-0.163441935483871	17	1.75540384594477	2.67794504458899	2.7328429	0.103219621436152
438	0.883870967741936	-0.146235483870968	17	1.73475992165754	2.67787004271407	2.7328429	0.101901859200888
439	0.892474193548387	-0.129032258064516	17	1.71437954981737	2.67809503708825	1.3661923	0.0504525488294227
440	0.896774193548387	-0.120429032258064	17	1.70428904005148	0	0	0
441	0.896774193548387	-0.120429032258064	17	1.70428904005148	2.89665811135415	2.5192751	0.0971566891370612
442	0.901074193548387	-0.103225806451613	17	1.68485770222407	3.14159265358979	2.4441139	0.0944156153285913
443	0.901074193548387	-0.0860225806451612	17	1.66597457915835	3.14159265358979	2.4441139	0.0947750100119826
444	0.901074193548387	-0.0688161290322581	17	1.64701957715595	2.76100868491954	3.290594	0.121297170982548
445	0.909677419354839	-0.0473129032258064	17	1.62276014295944	2.94425478382869	3.1159817	0.1186799431333
446	0.913977419354839	-0.0258064516129032	17	1.59902415433278	2.46681512890023	3.9125071	0.118050413914035
447	0.931183870967742	-0.00430000000000009	17	1.57541407154998	2.89665811135415	2.5192751	0.0920498679595751
448	0.935483870967742	0.0129032258064516	17	1.55700409795806	2.35619449019237	0.8643538	0.0225561991687351
449	0.939783870967742	0.0172032258064517	17	1.55249285812432	3.14159265358979	1.8332	0.0686054238460109
450	0.939783870967742	0.0301064516129033	17	1.53877177335511	2.8965257681429	2.5192751	0.0902426599402999
451	0.944087096774194	0.0473129032258064	17	1.52072324136705	3.14159265358979	1.8332	0.0681150977728374
452	0.944087096774194	0.060216129032258	17	1.50710022181249	3.83635551944654	4.7727362	0.146381717589673
453	0.92258064516129	0.0860225806451612	17	1.47782387829455	3.41993476642634	4.4487181	0.167046630813263
454	0.913977419354839	0.116129032258065	17	1.4444145521319	3.77431981194683	11.3662983	0.395562275373973
455	0.866667741935484	0.180645161290323	17	1.3653020970571	3.52209903070216	9.8722403	0.391006616556137
456	0.840861290322581	0.245161290322581	17	1.28710077374588	3.71590114223862	12.3731834	0.488730669781365
457	0.793548387096774	0.31828064516129	17	1.1893546397896	3.76184720730283	10.513402	0.428183423023121
458	0.750538709677419	0.378493548387097	17	1.10371795518498	4.30750365951931	9.3076147	0.313682006577382
459	0.690322580645161	0.4043	17	1.0409815538695	4.36683021280593	16.2366524	0.600735861955078
460	0.582796774193548	0.443009677419355	17	0.920834381478488	6.13964596206018	0	0
461	0.423654838709677	-0.658064516129032	18	2.56959593611573	4.1806629850508	12.0519151	-0.269902022374096
462	0.350538709677419	-0.615054838709677	18	2.62357634059055	3.71292201078237	10.1701353	-0.0299675031451097
463	0.311829032258065	-0.554838709677419	18	2.62956984121957	2.78283225701035	5.2209536	0.229178500101681
464	0.324732258064516	-0.520429032258064	18	2.58373414119923	1.2014599541701	20.3127726	0.586708210296041
465	0.458064516129032	-0.572041935483871	18	2.46639249914003	0.785398163397448	7.7778093	0.0382363706624789
466	0.496774193548387	-0.610751612903226	18	2.45874522500753	3.97956144748726	8.2209854	-0.0612211409282537
467	0.453764516129032	-0.572041935483871	18	2.47098945319318	4.71238898038469	1.8332	-0.0699885788528265
468	0.440861290322581	-0.572041935483871	18	2.48498716896375	4.39071342786296	3.8648439	-0.108543158842287
469	0.415054838709678	-0.563441935483871	18	2.5066958007322	3.30682241098966	3.716813	0.0875099198043072
470	0.410751612903226	-0.537635483870968	18	2.48919381677134	3.9268970699171	3.4564986	-0.0247078998416361
471	0.393548387096774	-0.520429032258064	18	2.49413539673967	3.92699081698724	8.6417048	-0.0706068209069954
472	0.350538709677419	-0.47741935483871	18	2.50825676092107	4.0513631194593	6.9670766	-0.122740232698488
473	0.311829032258065	-0.447312903225807	18	2.53280480746077	3.6052402625906	4.0990352	0.0403779792999792
474	0.298925806451613	-0.421506451612903	18	2.52472921160077	3.14159265358979	3.0554861	0.124583702470096
475	0.298925806451613	-0.4	18	2.49981247110675	2.89665811135415	2.5192751	0.140725621829914
476	0.303225806451613	-0.382796774193548	18	2.47166734674077	0.570035920350038	0	0
477	0.410751612903226	-0.550538709677419	19	2.500598426675	3.6052402625906	8.1985287	0.0807775884909523
478	0.384945161290322	-0.498925806451613	19	2.48444290897681	3.32139815405429	6.8318781	0.187949683671489
479	0.376345161290323	-0.451612903225806	19	2.44685297224251	3.14159265358979	4.2773139	0.170575985942421
480	0.376345161290323	-0.421506451612903	19	2.41273777505403	2.97648451698961	3.716813	0.185768875877232
481	0.380645161290323	-0.3957	19	2.37558399987858	2.35619449019234	4.3208524	0.276931845941824
482	0.402151612903226	-0.374193548387097	19	2.32019763069022	2.35619449019234	5.1852062	0.330703999388984
483	0.427958064516129	-0.348387096774194	19	2.25405683081242	2.0344439357957	5.4656858	0.30844849770769
484	0.462364516129032	-0.331183870967742	19	2.19236713127088	2.26555919265164	4.7727362	0.281335615869232
485	0.488170967741935	-0.309677419354839	19	2.13610000809703	2.89648163362967	2.5192751	0.146954500098611
486	0.492474193548387	-0.292474193548387	19	2.10670910807731	2.46690658908035	3.9125071	0.236351893313445
487	0.509677419354839	-0.270967741935484	19	2.05943872941462	1.89258438072278	3.8648439	0.165303771142633
488	0.535483870967742	-0.262364516129032	19	2.0263779751861	2.19101540562596	5.256701	0.264921510400953
489	0.565590322580645	-0.240861290322581	19	1.97339367310591	2.24557385148446	3.9125071	0.19309994596524
490	0.587096774193548	-0.223654838709677	19	1.93477368391286	2.76100868491954	3.290594	0.184101903003078
491	0.5957	-0.202151612903226	19	1.89795330331224	2.60119521133178	3.5632825	0.19310418696858
492	0.608603225806452	-0.180645161290323	19	1.85933246591853	2.35619449019234	8.6417048	0.401865538768806
493	0.651612903225806	-0.137635483870968	19	1.77895935816476	2.62250422943205	4.926725	0.243783667381985
494	0.668816129032258	-0.107525806451613	19	1.73020262468837	2.27938730625816	5.6338819	0.215067032787486
495	0.698925806451613	-0.0817193548387098	19	1.68718921813087	2.63453660302889	6.2915424	0.283817883265898
496	0.720429032258064	-0.0430096774193549	19	1.63042564147769	2.78280143424804	5.2209536	0.239490820514221
497	0.733332258064516	-0.00860322580645153	19	1.58252747737485	5.16295483119374	0	0
498	-0.458064516129032	-0.584945161290322	20	-2.47724827437656	2.33179659573443	17.7210861	0.145858287766414
499	-0.367741935483871	-0.498925806451613	20	-2.50641993192984	0.0688662527764149	17.7632497	0.563456823246096
500	-0.359138709677419	-0.623654838709677	20	-2.61911129657906	4.63258045691917	15.325552	-0.632954962346908
501	-0.466667741935484	-0.615054838709677	20	-2.49252030410968	4.33188260327232	9.8722403	-0.42274407734495
502	-0.531183870967742	-0.589248387096774	20	-2.40797148864069	3.60509027009135	2.7328429	-0.113857698370265
503	-0.539783870967742	-0.572041935483871	20	-2.38519994896664	4.02667060794063	8.684785	-0.384771646422157
504	-0.587096774193548	-0.533332258064516	20	-2.3082456196822	3.44449620542163	10.2434633	-0.42761134686957
505	-0.608603225806452	-0.464516129032258	20	-2.22272335030829	2.61351043317794	16.9786401	-0.346869786500195
506	-0.548387096774194	-0.361290322580645	20	-2.15334939300825	0.758384283598804	15.9932951	0.861325925367482
507	-0.470967741935484	-0.443009677419355	20	-2.32561457808175	0.211089674748623	8.748947	0.387626301860022
508	-0.458064516129032	-0.503225806451613	20	-2.40313983845375	5.10071168089681	14.5249019	-0.283836212262984
509	-0.552687096774194	-0.541935483870968	20	-2.34637259600116	3.63553746283689	18.0446459	-0.818375051363325
510	-0.612903225806452	-0.430106451612903	20	-2.18269758572849	2.29805769650588	0	0
511	0.247312903225807	0.335483870967742	21	0.63524743902798	0.540430529885098	7.1261067	-0.579718352807655
512	0.27311935483871	0.292474193548387	21	0.751191109589511	0.463587610200852	6.8318781	-0.585107467268374
513	0.294622580645161	0.249461290322581	21	0.868212603043186	0	6.1105139	-0.456831641140689
514	0.294622580645161	0.206451612903226	21	0.959578931271323	5.21950871094181	6.2915424	0.0728681387801311
515	0.255912903225806	0.184945161290323	21	0.945005303515297	5.63965419718627	3.0554861	-0.108130709169187
516	0.243009677419355	0.167741935483871	21	0.966631445349134	4.46736619733992	5.0390085	0.488150970642861
517	0.208603225806452	0.176345161290322	21	0.869001251220562	4.71238898038469	5.4996	0.511171781864959
518	0.169893548387097	0.176345161290322	21	0.766766894847571	5.09292121800546	3.290594	0.212584470497118
519	0.148387096774194	0.167741935483871	21	0.724250000748147	5.03417703431257	3.8648439	0.339491832977294
520	0.12258064516129	0.159138709677419	21	0.656351634152688	5.13897024071406	7.3836713	0.779600618713407
521	0.075267741935484	0.137635483870968	21	0.500431510410007	3.87593649508909	0	0
522	-0.2043	0.447312903225806	22	-0.428434221012536	4.71238898038469	15.2765139	0.901768125582448
523	-0.311829032258064	0.447312903225806	22	-0.608787846129026	4.39066842628804	9.6618806	0.33815793303601
524	-0.376345161290322	0.468816129032258	22	-0.676419432736228	4.83671512822287	9.8529917	0.461760083422045
525	-0.445161290322581	0.460216129032258	22	-0.768771449420636	4.90979607878487	15.5789919	0.65545339989205
526	-0.552687096774194	0.438709677419355	22	-0.899862129399046	4.83674397493145	14.7797167	0.475673316813987
527	-0.655912903225807	0.425806451612903	22	-0.994996792761844	1.72761660407272	0	0
528	0.350538709677419	0.584945161290323	23	0.539880830480246	4.03765718411223	7.8254725	0.395081241092868
529	0.307525806451613	0.619354838709677	23	0.460864582261672	4.18433007614072	8.4890909	0.427538847417125
530	0.255912903225806	0.649461290322581	23	0.375356812778247	4.27997388762498	17.4983523	0.86328025949562
531	0.144087096774194	0.701074193548387	23	0.202700760879123	4.71238898038469	10.3882861	0.509086287299371
532	0.0709677419354839	0.701074193548387	23	0.100883503419249	5.01524982685169	10.2434633	0.488586898839619
533	0.00215161290322572	0.679570967741935	23	0.00316612365132548	5.03413953478133	5.7970367	0.289741320985983
534	-0.0365580645161291	0.666667741935484	23	-0.0547821405458711	4.77899032992779	9.1861652	0.483228683669156
535	-0.101074193548387	0.662364516129032	23	-0.151427877279702	4.71238898038469	7.9437139	0.406463825318203
536	-0.156990322580645	0.662364516129032	23	-0.232720642343343	4.87753765779932	11.1508973	0.568287342110716
537	-0.234409677419355	0.649461290322581	23	-0.346378110765486	4.92348963093047	8.748947	0.435497904600923
