# Supplementary material for: Fluid extraction from the left-right organizer uncovers mechanical properties needed for symmetry breaking
Source: eLife. 2023 Jul 21;12:e83861. doi: 10.7554/eLife.83861 (PMC10361723; doi:10.7554/eLife.83861)
Supplement: Figure 2—source data 1. [file elife-83861-fig2-data1.zip › Fig2_sourcedata/Defect7ss_embryo5.csv]

	x	y	id	omega	alpha	speed	realangvel
1	-0.056782334384858	0.719242902208202	1	-0.0787839609891438	4.94348825418382	21.3434893	1.02386773742656
2	-0.199788643533123	0.685593059936909	1	-0.283557508474457	5.0182602952953	12.1751978	0.58550284308701
3	-0.279706624605678	0.660356466876972	1	-0.400658077091859	5.33264353409773	10.513402	0.501770006905472
4	-0.338589905362776	0.618296529968454	1	-0.501012078472953	5.85654754036158	7.3836713	0.301137259850264
5	-0.359621451104101	0.572028391167193	1	-0.561239530443006	5.81953769817878	5.4656858	0.244798418060268
6	-0.376444794952681	0.538381703470031	1	-0.61019921405506	0.12432038009409	4.926725	0.126268893844717
7	-0.372239747634069	0.504731861198738	1	-0.635452992824003	0.29146367536963	6.379536	0.126371562309622
8	-0.359621451104101	0.462671924290221	1	-0.660727305285927	0.785344592925548	6.0491017	-0.0475081836377478
9	-0.330179810725552	0.43322712933754	1	-0.651225668558378	0.785585675114718	1.7282493	-0.0149509530721148
10	-0.321766561514196	0.424817034700315	1	-0.648235477943955	1.69511670688899	4.926725	-0.284242859924837
11	-0.288116719242902	0.429022082018927	1	-0.591386905958987	2.15877008363388	4.4065545	-0.293167394848639
12	-0.262880126182965	0.445845425867508	1	-0.53275342698926	1.5707963267949	1.8332	-0.106305056492766
13	-0.250261829652997	0.445845425867508	1	-0.511492415690706	1.5707963267949	1.2222861	-0.072296129400975
14	-0.241851735015773	0.445845425867508	1	-0.497033189810511	1.27935329315369	6.379536	-0.324671872467097
15	-0.199788643533123	0.43322712933754	1	-0.432098815317092	0.785398163397448	4.3208524	-0.114517212602163
16	-0.178760252365931	0.412198738170347	1	-0.409195372796659	0.519169189217096	4.926725	-0.0447803004704161
17	-0.161933753943218	0.382753943217666	1	-0.400239312702576	0.785398163397448	3.4564986	-0.11354558639519
18	-0.145110410094637	0.365930599369085	1	-0.377530195423538	0.674686064509452	3.9125071	-0.10715714808617
19	-0.128287066246057	0.34489905362776	1	-0.356098765806304	0.927355213201919	3.0554861	-0.16226285406291
20	-0.111460567823344	0.332280757097792	1	-0.323646194993722	1.16589160908516	4.6535782	-0.362422192676685
21	-0.082018927444795	0.319662460567823	1	-0.251161756458385	1.24904577239825	5.7970367	-0.541527233861154
22	-0.0441640378548896	0.307044164037855	1	-0.142856309686154	1.42892927339077	4.3208524	-0.471399851720202
23	-0.0147223974763406	0.302839116719243	1	-0.0485763393421138	1.24912077427315	1.9321928	-0.207653530447456
24	-0.00210410094637215	0.298634069400631	1	-0.00704563325262261	1.37331423430801	3.1159817	-0.356216191367437
25	0.0189274447949527	0.294425867507887	1	0.0641976050208645	0.643531109993321	3.0554861	-0.2447668828481
26	0.0315457413249211	0.277602523659306	1	0.113150981590485	0.876033460938152	4.7727362	-0.523253868066872
27	0.056782334384858	0.256570977917981	1	0.217801755203859	0.463722610875715	2.7328429	-0.238559937768589
28	0.0651955835962146	0.239747634069401	1	0.265513742757577	0.566702747090985	7.9675455	-0.947013044743026
29	0.0946372239747634	0.193479495268139	1	0.454916351706182	0.358775807327244	10.4419072	-1.52423201584794
30	0.1198738170347	0.126182965299685	1	0.759762754875771	5.74278786492157	3.5632825	-0.17770537076983
31	0.107255520504732	0.10515141955836	1	0.795303829029737	0.197395559849881	9.3474868	-2.19022119458892
32	0.1198738170347	0.0420599369085174	1	1.23334806794752	6.11801635956317	7.4340843	-2.06393619129392
33	0.111460567823344	-0.00841324921135638	1	1.6461353062063	0.124424229043898	4.926725	-1.36710537661667
34	0.115668769716088	-0.0420599369085174	1	1.91955638152964	0.244890436915083	2.5192751	-0.539262419164741
35	0.1198738170347	-0.0588864353312302	1	2.02740886536259	0	4.2773139	-0.89207098411312
36	0.1198738170347	-0.0883280757097792	1	2.20582306218521	0	3.0554861	-0.522683948036042
37	0.1198738170347	-0.109359621451104	1	2.31035985179242	0	6.7218861	-0.874405838223429
38	0.1198738170347	-0.155624605678233	1	2.4852410194371	0.404865925776669	4.6535782	-0.175153620181656
39	0.132492113564669	-0.185069400630915	1	2.52027174347344	0.321788053927884	3.8648439	-0.155065121963003
40	0.140905362776025	-0.210305993690852	1	2.55128476786604	0.92726521680157	6.1105139	0.237246939589824
41	0.174552050473186	-0.235542586750789	1	2.50383537994807	0.674850699659188	3.9125071	0.0156015888246763
42	0.191378548895899	-0.256570977917981	1	2.50071506218314	0.587973756838982	4.4065545	-0.0228872793302681
43	0.20820189274448	-0.281807570977918	1	2.50529251804919	0.661025860925388	6.9670766	0.0148829497457026
44	0.237643533123028	-0.319662460567823	1	2.50231592810005	0.499337167707349	7.6568181	-0.0815808678101515
45	0.262880126182965	-0.365930599369085	1	2.51863210166208	0.896110262285454	3.9125071	0.0762312285331923
46	0.28391167192429	-0.382753943217666	1	2.50338585595544	0.519088424157739	4.926725	-0.0394912016593985
47	0.300735015772871	-0.412198738170347	1	2.51128409628732	1.3734584570338	6.2315051	0.267573825232046
48	0.342798107255521	-0.420608832807571	1	2.45776933124091	1.49398472900047	7.9675455	0.341688836980309
49	0.397476340694006	-0.424817034700316	1	2.38943156384485	2.30862496109998	9.0839643	0.534487267881438
50	0.443744479495268	-0.382753943217666	1	2.28253411026856	2.67794504458899	9.564721	0.55763372502426
51	0.473186119873817	-0.323870662460568	1	2.17100736526371	2.13754760233097	7.9675455	0.422811432195025
52	0.519454258675079	-0.294425867507886	1	2.0864450788247	1.00401416747212	7.9675455	-0.0214994176726879
53	0.565719242902208	-0.323870662460568	1	2.09074496235924	0.84418502145207	7.3580065	-0.0740743612806227
54	0.603574132492113	-0.357517350157729	1	2.10555983461537	1.41813399314551	8.0372071	0.136972293031352
55	0.658255520504732	-0.365930599369085	1	2.0781653760091	1.5707963267949	2.4441139	0.0532263616928974
56	0.675078864353312	-0.365930599369085	1	2.06752010367052	1.03039888453688	3.5632825	-0.00675697167010547
57	0.696110410094637	-0.378548895899054	1	2.06887149800454	0.587887210056262	2.2030481	-0.0438524059431611
58	0.704520504731861	-0.391167192429022	1	2.07764197919317	1.81579704793433	5.0390085	0.142471718406965
59	0.738170347003155	-0.382753943217666	1	2.04914763551178	2.19101540562596	5.256701	0.189897209503687
60	0.767611987381703	-0.361725552050473	1	2.01116819361104	2.35619449019234	3.4564986	0.130680877244371
61	0.784438485804417	-0.34489905362776	1	1.98503201816217	2.27944024634472	5.6338819	0.199915717557806
62	0.813880126182965	-0.319662460567823	1	1.94504887465061	2.67794504458899	5.4656858	0.213298801485808
63	0.830703470031546	-0.286015772870663	1	1.90238911435344	2.72332193321453	6.0183956	0.233750259863474
64	0.847529968454259	-0.248160883280757	1	1.85563906238075	2.67798254412023	5.4656858	0.207911419132709
65	0.864353312302839	-0.214511041009464	1	1.81405677855421	3.20399687190476	9.7961625	0.36876327930369
66	0.860148264984227	-0.14721451104101	1	1.74030412269347	3.03096287152394	5.5335142	0.218272995521196
67	0.864353312302839	-0.109359621451104	1	1.69664952358923	2.81980459966191	3.8648439	0.148817013036502
68	0.872766561514196	-0.0841230283911673	1	1.66688612098193	3.01727227349571	4.926725	0.192996298518602
69	0.876971608832808	-0.0504731861198738	1	1.62828686127821	3.01727227349571	4.926725	0.192004727124262
70	0.881176656151419	-0.0168233438485805	1	1.58988591585336	2.99962059711072	4.3208524	0.166701944086994
71	0.885384858044164	0.0126182965299685	1	1.55654552703596	2.99972560018567	4.3208524	0.164970795331248
72	0.889589905362776	0.0420599369085174	1	1.52355136796971	3.14159265358979	3.0554861	0.117792368723601
73	0.889589905362776	0.0630914826498423	1	1.49999289422499	3.14159265358979	5.4996	0.21094207356281
74	0.889589905362776	0.100946372239748	1	1.45780447951243	3.62848580438983	11.7540201	0.433889681520699
75	0.851735015772871	0.172451104100946	1	1.37102654320829	3.58771551045849	15.5789919	0.613815370733053
76	0.805466876971609	0.26918927444795	1	1.24826346906168	3.43304600774014	12.7595303	0.513363338414602
77	0.780230283911672	0.353312302839117	1	1.14559080137876	3.72959525713736	13.2192052	0.531336252421544
78	0.729757097791798	0.429022082018927	1	1.03932355089445	4.67241987802546	15.288888	0.374728207255002
79	0.624605678233438	0.43322712933754	1	0.964377909443446	4.40948542855285	10.2434633	0.38728969343795
80	0.557309148264984	0.454258675078864	1	0.886919970755856	3.83635551944654	9.5450141	0.456069572022564
81	0.515246056782334	0.504731861198738	1	0.795706056351343	3.41987108643012	8.8974362	0.358090124974997
82	0.498422712933754	0.563618296529968	1	0.724088031356344	3.56825610666754	7.3836713	0.299745647083824
83	0.477391167192429	0.609883280757098	1	0.664138901939579	4.1580642712518	15.0922773	0.67246843475559
84	0.38906309148265	0.664564668769716	1	0.529645214988461	4.26367315310496	18.3118348	0.819224675923362
85	0.275498422712934	0.719242902208202	1	0.365800279803788	4.29689416900348	22.7083067	0.990186146302888
86	0.132492113564669	0.782334384858044	1	0.167763050543211	4.94922762903455	18.2297991	0.768994469893671
87	0.0105141955835963	0.752892744479495	1	0.0139641565644764	5.07494647144933	18.9529965	0.852058732440223
88	-0.111460567823344	0.706624605678233	1	-0.156447589923568	4.74570165217628	18.3420826	0.848927208209334
89	-0.237643533123028	0.702419558359621	1	-0.326233031565435	5.1760365893855	12.2975639	0.571846884542919
90	-0.313353312302839	0.664564668769716	1	-0.440602408474019	5.4122842811533	15.1784377	0.708463345390498
91	-0.393271293375394	0.597264984227129	1	-0.582295077552118	5.38712992260824	11.7379796	0.566007108524984
92	-0.456362776025237	0.546791798107256	1	-0.695496499257115	5.27097144056468	5.7649557	0.273587160550384
93	-0.490009463722398	0.525763406940063	1	-0.750213931367192	0.885044538054318	0	0
94	-0.443744479495268	0.487908517350158	2	-0.738029667098429	6.06456930310491	5.6338819	0.248485817092343
95	-0.452154574132492	0.450053627760252	2	-0.787726830516897	0.141852057529008	4.3208524	0.145695941721933
96	-0.44794952681388	0.420608832807571	2	-0.816866018861284	5.49774026804974	6.9134555	0.385312898731722
97	-0.481599369085173	0.38696214511041	2	-0.893928598607628	4.93919204199865	8.1526987	0.337288103120421
98	-0.536277602523659	0.374343848580442	2	-0.961386219231712	4.71238898038469	12.8324	0.347423316744713
99	-0.624605678233438	0.374343848580442	2	-1.03087088258065	4.71238898038469	10.3882861	0.232620857918271
100	-0.696110410094637	0.374343848580442	2	-1.07739505416431	2.73668793588006	4.6535782	-0.201012876793025
101	-0.683492113564669	0.403785488958991	2	-1.0371924788057	0	7.9437139	0.306887105515503
102	-0.683492113564669	0.349107255520505	2	-1.0985698999088	5.40715184624143	9.5450141	0.380068473391537
103	-0.733965299684542	0.307044164037855	2	-1.17458359458711	4.95736764351155	7.5582836	0.185749529366857
104	-0.784438485804416	0.294425867507887	2	-1.21173350046048	5.57454138762977	5.6338819	0.213885411658588
105	-0.809675078864353	0.264984227129338	2	-1.2545105827922	0.750447366866796	0	0
106	0.0609873817034699	-0.668769716088328	3	3.05065079867863	1.9974340936129	7.3836713	0.365769493191759
107	0.107255520504732	-0.647738170347003	3	2.97749690004028	1.71266338019902	4.3208524	0.22604952579198
108	0.136697160883281	-0.643533123028391	3	2.93228699488189	1.5707963267949	7.9437139	0.39876200788119
109	0.191378548895899	-0.643533123028391	3	2.85253459330565	1.44646441068018	4.926725	0.226499989869118
110	0.22502523659306	-0.647738170347003	3	2.80723459533183	1.32579560565546	5.0390085	0.205824857011132
111	0.258675078864353	-0.65615141955836	3	2.7660696239296	0.982822569955914	4.4065545	0.118491497506468
112	0.28391167192429	-0.67297476340694	3	2.74237132442831	1.27225685439427	8.3112705	0.285403196118623
113	0.338589905362776	-0.689801261829653	3	2.68529068520458	2.91646739268552	0	0
114	0.590955835962145	0.412198738170347	4	0.961742169195288	4.08691306799468	13.5679715	0.635671245162777
115	0.515246056782334	0.466876971608833	4	0.834607920162732	3.76184213957261	15.7696447	0.755763704950199
116	0.452154574132492	0.555205047318612	4	0.683455179172693	4.07483420353023	20.5322983	0.98203393100688
117	0.338589905362776	0.639328075709779	4	0.487048392971317	3.86324682816245	20.3494366	0.839211811725772
118	0.246056782334385	0.744479495268139	4	0.319206030626162	4.19795056126229	16.1440758	0.672473706431338
119	0.149315457413249	0.799157728706625	4	0.184711289339895	4.71238898038469	13.4433139	0.568888865174777
120	0.056782334384858	0.799157728706625	4	0.0709335163049392	4.75082160004002	15.8993436	0.684881096223086
121	-0.052577287066246	0.794952681388013	4	-0.0660427029396778	4.24874137138389	5.4656858	0.198884978728697
122	-0.086223974763407	0.811776025236593	4	-0.105819698685417	0.828871700768337	9.9474015	-0.295758743189681
123	-0.0357507886435332	0.765511041009464	4	-0.0466679500474812	4.60754080810783	11.6742759	0.508459818951753
124	-0.115668769716088	0.773921135646688	4	-0.148359913837832	1.35970665204627	17.4983523	-0.755851518221651
125	0.00210410094637215	0.748684542586751	4	0.00281038980649852	1.13838123403519	8.748947	-0.37758757451385
126	0.056782334384858	0.723447949526814	4	0.0783279047092686	5.63033376328902	13.0775905	0.375502508828329
127	0.00210410094637215	0.651946372239747	4	0.00322740294360258	3.92703769271964	6.9134555	0.246036565930372
128	-0.0315457413249211	0.685593059936909	4	-0.0459799102424717	5.19928213118473	11.7540201	0.558953312742204
129	-0.10305047318612	0.647738170347003	4	-0.157770572790913	5.63033376328902	13.0775905	0.547036116057263
130	-0.157728706624606	0.576236593059937	4	-0.267177796002365	6.15881877454849	9.8529917	0.241820674026383
131	-0.166141955835962	0.50893690851735	4	-0.315541930807642	0.463647609000806	4.0990352	-0.0410227590482004
132	-0.153523659305994	0.483700315457413	4	-0.307337378998002	0.862205347331629	5.6338819	-0.215143168272353
133	-0.124078864353312	0.458463722397476	4	-0.264308745343531	0.463572601500203	2.7328429	-0.0407756733125864
134	-0.115668769716088	0.441640378548896	4	-0.256153610681014	0.927295218001612	9.166	-0.480371015004732
135	-0.0651955835962144	0.403785488958991	4	-0.160079407680068	1.01218858479276	5.7649557	-0.389237274830393
136	-0.0315457413249211	0.382753943217666	4	-0.082231952713989	0.896110262285445	3.9125071	-0.26753548580183
137	-0.0105141955835963	0.365930599369085	4	-0.028724855553623	0.862152407245077	5.6338819	-0.421116803996699
138	0.0189274447949527	0.340694006309148	4	0.0554985052457168	1.00409357970391	7.9675455	-0.75489240832738
139	0.0651955835962146	0.311252365930599	4	0.206476986911193	0.982793723247329	6.6096026	-0.696705120807091
140	0.10305047318612	0.286015772870662	4	0.345818011072611	0.587887210056262	2.2030481	-0.206486918417663
141	0.111460567823344	0.273397476340694	4	0.387115394756144	0.785398163397459	3.4564986	-0.382685661427559
142	0.128287066246057	0.256570977917981	4	0.463652527041655	0.851953052161487	6.4959442	-0.778587327834686
143	0.161933753943218	0.227129337539432	4	0.619369992608593	0.588060293636351	4.4065545	-0.526661324298991
144	0.178760252365931	0.201892744479495	4	0.724702257468391	0.587887210056262	2.2030481	-0.275532815235836
145	0.187170347003154	0.189274447949527	4	0.779808820515558	0.588060293636351	4.4065545	-0.568698381462676
146	0.203996845425868	0.16403785488959	4	0.893548496808093	0.321675552521729	3.8648439	-0.492190513095251
147	0.212406940063091	0.138801261829653	4	0.991986599427143	0.321788053927884	3.8648439	-0.518994855513282
148	0.220820189274448	0.113564668769716	4	1.0957855705298	0.436613473594742	10.1151393	-1.3799943732753
149	0.250261829652997	0.0504731861198738	4	1.37178444518486	0.825396019451734	10.8108387	-0.995059408050186
150	0.304943217665615	0	4	1.5707963267949	6.21658395763648	9.1861652	-1.03395979562295
151	0.300735015772871	-0.0630914826498423	4	1.77758828591949	0.0997206337184709	6.14122	-0.626316819497821
152	0.304943217665615	-0.10515141955836	4	1.90285164981905	2.71958996339001	0	0
153	0.397476340694006	0.100946372239748	5	1.32208633770137	0.785398163397453	4.3208524	-0.300147918874683
154	0.418507886435331	0.0799148264984228	5	1.38211592147631	0.519134575296795	4.926725	-0.366268724758308
155	0.435331230283912	0.0504731861198738	5	1.45536966642797	0.950506299997633	5.256701	-0.260824454028988
156	0.46477287066246	0.029441640378549	5	1.50753455723377	0.862205347331635	5.6338819	-0.273767411698094
157	0.494217665615142	0.00420504731861207	5	1.56228803957339	0.785398163397445	6.0491017	-0.28331900140712
158	0.523659305993691	-0.0252365930599369	5	1.61895183985481	0.950506299997633	5.256701	-0.176512139939113
159	0.55310094637224	-0.0462681388012617	5	1.65425426784264	0.718896371596628	6.4959442	-0.264365851878461
160	0.582545741324921	-0.0799148264984226	5	1.70712743821833	0.895945627135708	3.9125071	-0.112989487898303
161	0.603574132492113	-0.0967413249211357	5	1.72972533579799	1.73602608419476	3.716813	0.0641093188279651
162	0.62881072555205	-0.0925331230283911	5	1.71690347203239	1.95119925652355	3.290594	0.086858031670709
163	0.649842271293375	-0.0841230283911673	5	1.69953186569825	2.07791605735202	6.2915424	0.186242610159244
164	0.687697160883281	-0.0630914826498423	5	1.6622833436664	2.0344739360957	6.8318781	0.169575895919332
165	0.729757097791798	-0.0420599369085174	5	1.62836816448254	2.35616039889587	9.5060586	0.314952419202045
166	0.77602523659306	0.00420504731861207	5	1.56537768064213	2.55359005004223	6.6096026	0.235126733536203
167	0.801261829652997	0.0420599369085174	5	1.51835233393489	2.8753463735476	6.9670766	0.278300211862038
168	0.813880126182965	0.0883280757097792	5	1.46269229156248	3.07504108275268	9.1861652	0.374574782268153
169	0.818085173501577	0.151419558359621	5	1.38777733510885	5.04883338981541	0	0
170	-0.805466876971609	-0.416403785488959	6	-2.04792912814723	0.718796813854347	6.4959442	0.242057240476803
171	-0.77602523659306	-0.450053627760252	6	-2.09634057624259	0.643531109993326	6.1105139	0.233913097437897
172	-0.750788643533123	-0.483700315457413	6	-2.14312319573017	1.10711121966901	5.4656858	0.18510865925865
173	-0.71713880126183	-0.500526813880126	6	-2.1801449275819	0.674759236468188	3.9125071	0.153898429945178
174	-0.700315457413249	-0.521555205047319	6	-2.21092461357094	0.982736033158545	4.4065545	0.165460588233872
175	-0.675078864353312	-0.538381703470032	6	-2.24401673121771	0.587973756838987	4.4065545	0.17439772968737
176	-0.658255520504732	-0.563618296529969	6	-2.27889627715519	0.982822569955914	4.4065545	0.169984556861575
177	-0.633018927444795	-0.580441640378549	6	-2.3128931885275	0.941995986429495	8.3112705	0.330326498888212
178	-0.586750788643533	-0.614091482649842	6	-2.37895848830514	0.89611026228545	3.9125071	0.158323316886941
179	-0.565719242902208	-0.630914826498423	6	-2.41062315168253	0.620219078831074	5.256701	0.206312415995693
180	-0.544690851735016	-0.660356466876971	6	-2.45188563488167	0.558607742002136	5.7649557	0.216515802239692
181	-0.523659305993691	-0.694006309148265	6	-2.49518879532961	0.694762865856744	4.7727362	0.182321338515257
182	-0.502627760252366	-0.719242902208202	6	-2.53165306303266	0.785398163397448	5.1852062	0.198730657671646
183	-0.477391167192429	-0.744479495268139	6	-2.57139919456699	2.11487260261938	0	0
184	0.704520504731861	-0.029441640378549	7	1.61256164012855	2.78280143424804	5.2209536	0.238144455472337
185	0.71713880126183	0.00420504731861207	7	1.56493274903408	3.05841004253371	7.3580065	0.348959637531917
186	0.721347003154574	0.0546782334384859	7	1.4951408215277	3.60527776071568	5.4656858	0.245335252101698
187	0.704520504731861	0.0883280757097792	7	1.44607377110736	3.6052402625906	4.0990352	0.189804431939844
188	0.691902208201893	0.113564668769716	7	1.40811288471939	3.33893052335089	3.1159817	0.152967715489684
189	0.687697160883281	0.134596214511041	7	1.37751934162145	3.33901706014826	6.2315051	0.305747241814511
190	0.679283911671924	0.176656151419558	7	1.31636989325855	3.92699081698724	6.0491017	0.263447744099466
191	0.649842271293375	0.206097791798107	7	1.26368034443866	3.81627871809924	3.9125071	0.18689936609342
192	0.633018927444795	0.227129337539432	7	1.22630047121998	4.17199153812668	3.5632825	0.144402587926418
193	0.61198738170347	0.239747634069401	7	1.19741995363469	4.19325440508789	4.926725	0.207456061825756
194	0.582545741324921	0.256570977917981	7	1.15592874126954	4.24874137138389	2.7328429	0.115919598049073
195	0.565719242902208	0.264984227129338	7	1.13274482165973	4.46745443814903	2.5192751	0.0895120180074852
196	0.548895899053628	0.26918927444795	7	1.11484241805823	4.39048843348881	1.9321928	0.0775379881225005
197	0.536277602523659	0.273397476340694	7	1.09933482043373	4.71238898038469	3.6664	0.0988905098985188
198	0.511041009463722	0.273397476340694	7	1.07955671845403	4.5472808437845	3.716813	0.139532529528258
199	0.485804416403785	0.277602523659306	7	1.05165021254837	4.43404686754815	4.4487181	0.2034776991537
200	0.456362776025237	0.286015772870662	7	1.01095467271763	4.71238898038469	3.0554861	0.107219063895189
201	0.435331230283912	0.286015772870662	7	0.989510859938596	4.71238898038469	3.0554861	0.114705495306188
202	0.414299684542587	0.286015772870662	7	0.966569760877358	4.71238898038469	1.2222861	0.0481136547128963
203	0.405889589905363	0.286015772870662	7	0.956947029934779	4.33198605065602	3.290594	0.195992046678468
204	0.384858044164038	0.294425867507887	7	0.917748620599086	4.39060092645681	3.8648439	0.234225817617163
205	0.359621451104101	0.302839116719243	7	0.870903457075653	1.92182918134426	0	0
206	0.658255520504732	0.412198738170347	8	1.01133550351286	4.67669942167815	17.1207131	0.484937409024261
207	0.540482649842271	0.416403785488959	8	0.914348021708012	4.11008372968108	11.8649287	0.588577560640434
208	0.473186119873817	0.462671924290221	8	0.796632509579925	4.24876012185264	10.9309133	0.555657389180854
209	0.405889589905363	0.496318611987382	8	0.685501031743754	4.39062342606305	9.6618806	0.501582785924478
210	0.342798107255521	0.517350157728707	8	0.585184474558858	3.99359216653034	6.4959442	0.353028054703961
211	0.309148264984227	0.546791798107256	8	0.514578863618066	3.72956641042878	4.4065545	0.210722525355399
212	0.292324921135647	0.572028391167193	8	0.472434358546986	4.54261189594021	21.6991301	1.17047099064732
213	0.145110410094637	0.597264984227129	8	0.238340160417523	4.52120301626244	19.29443	1.07347095343736
214	0.0147223974763406	0.622501577287066	8	0.0236459697300515	4.53771929811908	10.5486911	0.564065109532003
215	-0.056782334384858	0.635119873817035	8	-0.0891670521763489	5.38712992260824	11.7379796	0.565332094270312
216	-0.1198738170347	0.584646687697161	8	-0.202233471030411	5.92440949985234	10.4419072	0.356137580299165
217	-0.145110410094637	0.517350157728707	8	-0.273460987090244	0.558595101783484	11.5294531	-0.241837464582548
218	-0.10305047318612	0.450053627760252	8	-0.225093494173735	0.694762865856744	9.5450141	-0.368169191309163
219	-0.0609873817034701	0.399580441640378	8	-0.151459655911902	0.519630231805268	0	0
220	0.473186119873817	-0.534173501577287	9	2.41666250107948	1.5707963267949	3.0554861	0.108173911783727
221	0.494217665615142	-0.534173501577287	9	2.39502771872273	1.5707963267949	1.8332	0.0628932829064999
222	0.506835962145111	-0.534173501577287	9	2.38244906214143	1.89247187931663	1.9321928	0.0811793956580553
223	0.519454258675079	-0.529968454258675	9	2.36621318300982	3.46338070751768	3.8648439	0.0811489653517095
224	0.511041009463722	-0.504731861198738	9	2.34998338993948	0	4.2773139	-0.141696504052535
225	0.511041009463722	-0.534173501577287	9	2.37832269074999	4.71238898038469	1.8332	-0.0624010517592799
226	0.498422712933754	-0.534173501577287	9	2.39080290110184	0.463647609000806	2.7328429	-0.0355838889960225
227	0.506835962145111	-0.551	9	2.39791967890105	3.14159265358979	1.8332	0.0577666090957152
228	0.506835962145111	-0.538381703470032	9	2.3863663570819	6.03807428721946	2.5192751	-0.0974504910986962
229	0.502627760252366	-0.555205047318612	9	2.40585645530164	0.785398163397448	2.5926031	0.00577668628835681
230	0.515246056782334	-0.56782334384858	9	2.40470111804397	3.14159265358979	2.4441139	0.0749332167523553
231	0.515246056782334	-0.551	9	2.3897144746935	3.46326820611152	1.9321928	0.0373639830833872
232	0.511041009463722	-0.538381703470032	9	2.38224167807682	2.35619449019234	2.5926031	0.120210912801029
233	0.523659305993691	-0.525763406940063	9	2.35819949551662	1.5707963267949	3.6664	0.117635504718292
234	0.548895899053628	-0.525763406940063	9	2.33467239457296	2.35656944330567	0.8643538	0.0391187118010627
235	0.55310094637224	-0.521555205047319	9	2.32684865221275	1.81568676370997	2.5192751	0.0948667117361968
236	0.569927444794953	-0.517350157728707	9	2.30787530986551	1.89258438072278	3.8648439	0.148098826485019
237	0.59516403785489	-0.50893690851735	9	2.2782555445685	0	1.8332	-0.0605945330746493
238	0.59516403785489	-0.521555205047319	9	2.29037445118343	0	1.2222861	-0.0396997742531946
239	0.59516403785489	-0.529968454258675	9	2.29831440603407	1.44646441068018	4.926725	0.116577399371613
240	0.62881072555205	-0.534173501577287	9	2.27499892615975	1.89247187931663	1.9321928	0.0683530656213227
241	0.641429022082019	-0.529968454258675	9	2.26132831303548	2.35619449019234	2.5926031	0.10652093879461
242	0.654047318611987	-0.517350157728707	9	2.24002412527656	2.55353235995344	2.2030481	0.09075538518593
243	0.662460567823344	-0.504731861198738	9	2.22187304823938	1.95132856441568	3.290594	0.115071860463898
244	0.683492113564669	-0.496318611987382	9	2.1988586761466	2.03436892829509	2.7328429	0.0977789920096761
245	0.700315457413249	-0.487908517350158	9	2.17930287774466	1.71276838327397	4.3208524	0.115845843575473
246	0.729757097791798	-0.483700315457413	9	2.15613370902957	2.03429394329644	2.7328429	0.0921277578137536
247	0.746583596214511	-0.475290220820189	9	2.13770815746682	1.5707963267949	3.6664	0.0747623553678745
248	0.771820189274448	-0.475290220820189	9	2.12275568639324	1.71276838327397	4.3208524	0.102328521532797
249	0.801261829652997	-0.471082018927445	9	2.10228998208668	2.21432743678822	3.0554861	0.103463504174024
250	0.818085173501577	-0.458463722397476	9	2.08159728125188	2.35614091972044	6.0491017	0.211016953927854
251	0.847529968454259	-0.429022082018927	9	2.03939389046631	2.85012897822016	6.379536	0.229223727815642
252	0.860148264984227	-0.38696214511041	9	1.99354914490318	3.14159265358979	3.6664	0.12333536163569
253	0.860148264984227	-0.361725552050473	9	1.96888207257604	2.76118972386114	3.290594	0.12138109945107
254	0.868558359621451	-0.340694006309148	9	1.94460585268583	2.73668793588005	4.6535782	0.171329095108068
255	0.881176656151419	-0.311252365930599	9	1.91034003366421	5.37969277824826	0	0
