# Supplementary material for: Fluid extraction from the left-right organizer uncovers mechanical properties needed for symmetry breaking
Source: eLife. 2023 Jul 21;12:e83861. doi: 10.7554/eLife.83861 (PMC10361723; doi:10.7554/eLife.83861)
Supplement: Figure 2—source data 1. [file elife-83861-fig2-data1.zip › Fig2_sourcedata/Defect7ss_embryo6.csv]

	x	y	id	omega	alpha	speed	realangvel
1	-0.712765957446808	-0.117021276595745	1	-1.73352370143528	0.896055384571344	8.8034847	0.577861421823653
2	-0.632978723404255	-0.180851063829787	1	-1.84909598580001	0.755104403478673	10.6990135	0.90728459524525
3	-0.547872340425532	-0.271276595744681	1	-2.03055290484906	0.588002603547568	8.2622324	0.787174067431002
4	-0.49468085106383	-0.351063829787234	1	-2.18798771833526	0.828849058788979	7.4606657	0.71447861357119
5	-0.430851063829787	-0.409574468085106	1	-2.3308834410495	0.982793723247329	3.3048013	0.31876819582018
6	-0.398936170212766	-0.430851063829787	1	-2.39463708021353	0.927295218001612	2.2915	0.22616272323104
7	-0.377659574468085	-0.446808510638298	1	-2.43986962485974	0.643501108793284	2.2915	0.219172117739213
8	-0.361702127659574	-0.468085106382979	1	-2.48370404840758	1.37340076694502	4.6737434	0.427143956820792
9	-0.308510638297872	-0.478723404255319	1	-2.56913283977174	0.588002603547568	1.6526298	0.1523026801536
10	-0.297872340425532	-0.49468085106383	1	-2.59959337580246	1.16590454050981	3.4904128	0.350265520509279
11	-0.26063829787234	-0.51063829787234	1	-2.66964647990432	1.24904577239825	1.4491446	0.145644423604434
12	-0.24468085106383	-0.515957446808511	1	-2.6987753646252	1.03037682652431	2.6723473	0.268600289546552
13	-0.218085106382979	-0.531914893617021	1	-2.75249542253451	1.05165021254837	3.6948146	0.365634795511491
14	-0.180851063829787	-0.553191489361702	1	-2.82562238163681	4.36683339980298	0	0
15	-0.313829787234043	-0.50531914893617	2	-2.58583693247748	1.49685728913696	12.4080142	1.1855056602811
16	-0.170212765957447	-0.515957446808511	2	-2.8229380645337	1.84909598580001	6.672848	0.637350647295394
17	-0.0957446808510638	-0.49468085106383	2	-2.95040819399278	1.84909598580001	6.672848	0.731354320636126
18	-0.0212765957446809	-0.473404255319149	2	-3.09667905812	2.00742348660844	7.5862399	0.891319248206708
19	0.0585106382978723	-0.436170212765957	2	3.00824239941824	2.00742348660844	7.5862399	1.00175961182999
20	0.138297872340426	-0.398936170212766	2	2.80789047705224	1.89254688119154	7.2461813	0.980734464592579
21	0.218085106382979	-0.372340425531915	2	2.61174358413373	2.28962632641652	4.871729	0.655970496973102
22	0.26063829787234	-0.335106382978723	2	2.48054948473911	2.19104581277772	3.9422966	0.534064672446797
23	0.297872340425532	-0.308510638297872	2	2.37373655024975	2.18152229118411	5.5944681	0.725258091363203
24	0.351063829787234	-0.271276595744681	2	2.22868493197711	1.75901783209967	9.7975374	0.812886870528948
25	0.462765957446808	-0.25	2	2.06610755787132	1.88049927133735	12.0299167	0.801140666928162
26	0.595744680851064	-0.207446808510638	2	1.90587942448568	1.86929525838108	6.2333383	0.310371973020387
27	0.664893617021277	-0.186170212765957	2	1.84380502988161	2.35619449019234	5.8332424	0.406801032000166
28	0.712765957446808	-0.138297872340426	2	1.76244482348157	2.52134316760697	3.9422966	0.278998777124428
29	0.73936170212766	-0.101063829787234	2	1.70664506805669	2.60117315331921	2.6723473	0.187873940028913
30	0.75531914893617	-0.074468085106383	2	1.66907028005091	2.60117315331921	2.6723473	0.181422560307447
31	0.771276595744681	-0.0478723404255319	2	1.63278576798942	1.89254688119154	2.8987475	0.0783249524695639
32	0.803191489361702	-0.0372340425531915	2	1.6171207774955	2.0344439357957	1.0247588	0.0356442438677629
33	0.813829787234043	-0.0319148936170213	2	1.60999192872195	2.35619449019234	2.5926031	0.132287187184952
34	0.835106382978723	-0.0106382978723404	2	1.58353449128496	5.78446436764555	0	0
35	0.51063829787234	-0.606382978723404	3	2.44169978387055	3.14159265358979	4.583	0.227633032774572
36	0.51063829787234	-0.553191489361702	3	2.39617317731564	3.92699081698724	1.9445669	-0.00617537767515053
37	0.49468085106383	-0.537234042553192	3	2.39740825285067	4.24874137138388	2.0495176	-0.0596382309330767
38	0.473404255319149	-0.526595744680851	3	2.40933589903728	1.48765509490646	5.5188486	0.29058246087895
39	0.537234042553192	-0.531914893617021	3	2.35121940686149	2.0344439357957	2.0495176	0.147470088343269
40	0.558510638297872	-0.521276595744681	3	2.32172538919284	2.35619449019234	1.2960724	0.09832574306186
41	0.569148936170213	-0.51063829787234	3	2.30206024058046	3.14159265358979	1.3749	0.0787587601138107
42	0.569148936170213	-0.49468085106383	3	2.2863084885577	3.14159265358979	1.3749	0.0809758149239936
43	0.569148936170213	-0.478723404255319	3	2.2701133255729	4.33188260327232	2.4679455	-0.0626493706545039
44	0.542553191489362	-0.468085106382979	3	2.28264319970381	3.14159265358979	1.3749	0.0855429835610266
45	0.542553191489362	-0.452127659574468	3	2.2655346029916	3.14159265358979	1.3749	0.088053518298552
46	0.542553191489362	-0.436170212765957	3	2.24792389933189	3.14159265358979	0.4583	0.0299186855049172
47	0.542553191489362	-0.430851063829787	3	2.24194016223091	2.0344439357957	2.0495176	0.153342180087437
48	0.563829787234043	-0.420212765957447	3	2.21127172621342	3.78509376238308	2.2915	0.0555103951106251
49	0.547872340425532	-0.398936170212766	3	2.20016964719129	3.14159265358979	2.2915	0.162311332735707
50	0.547872340425532	-0.372340425531915	3	2.16770738064415	4.71238898038469	0.4583	-0.0227182650550883
51	0.542553191489362	-0.372340425531915	3	2.17225103365517	2.99800925994332	0	0
52	0.606382978723404	0.0691489361702128	4	1.45725172192224	3.6052402625906	3.0742764	0.279918032926335
53	0.590425531914894	0.101063829787234	4	1.40126811533697	3.81633359581335	2.9344949	0.255594856012109
54	0.569148936170213	0.127659574468085	4	1.35014914413455	4.03764803816114	2.9344949	0.23631619881498
55	0.542553191489362	0.148936170212766	4	1.30288590437156	4.06888787159141	4.583	0.395755905580754
56	0.5	0.180851063829787	4	1.22373472325541	3.14159265358979	2.2915	0.231089007572031
57	0.5	0.207446808510638	4	1.177516921741	3.38657131671666	1.8895709	0.199050168347049
58	0.49468085106383	0.228723404255319	4	1.13770688807159	3.14159265358979	2.7498	0.259157781507804
59	0.49468085106383	0.26063829787234	4	1.08587533177003	3.14159265358979	1.3749	0.124561168174082
60	0.49468085106383	0.276595744680851	4	1.06096309813521	3.6052402625906	2.0495176	0.209108769344316
61	0.484042553191489	0.297872340425532	4	1.01914134426635	3.72959525713736	1.6526298	0.168751121313601
62	0.473404255319149	0.313829787234043	4	0.98539112000363	4.03764803816114	2.9344949	0.290479510010087
63	0.446808510638298	0.335106382978723	4	0.927295218001612	4.01765070418799	3.579323	0.367553555068302
64	0.414893617021277	0.361702127659574	4	0.853784506987952	3.46334320798644	4.3478921	0.407717395316296
65	0.398936170212766	0.409574468085106	4	0.772241027924693	3.14159265358979	3.2081	0.216931507360308
66	0.398936170212766	0.446808510638298	4	0.728854726452631	3.14159265358979	3.2081	0.197726392862748
67	0.398936170212766	0.484042553191489	4	0.689309447880081	2.67794504458899	5.123794	0.097084762565684
68	0.425531914893617	0.537234042553192	4	0.669892495366945	2.78282198331922	3.9157152	0.0954612306498148
69	0.441489361702128	0.579787234042553	4	0.650800249236982	3.30024791577619	11.6032394	0.59049173283117
70	0.420212765957447	0.712765957446808	4	0.532701902670748	4.35361831011412	7.8314304	0.549239882689034
71	0.335106382978723	0.74468085106383	4	0.422853926132941	5.88839418747982	5.9579	-0.0129785561855078
72	0.308510638297872	0.680851063829787	4	0.425449637370042	0.519146114246523	7.3900875	-0.496730671400325
73	0.351063829787234	0.606382978723404	4	0.524795771650107	1.98320676839228	8.0037512	-0.353984094868389
74	0.436170212765957	0.643617021276596	4	0.595592590623785	2.21429743558818	6.8745	-0.152269659348732
75	0.5	0.691489361702128	4	0.626046522493531	2.15879893034246	3.3048013	-0.0753112318308724
76	0.531914893617021	0.712765957446808	4	0.641108768859706	1.89254688119154	1.4491446	-0.0531857361027438
77	0.547872340425532	0.718085106382979	4	0.651745916080255	1.24904577239825	1.4491446	-0.0875531021860171
78	0.563829787234043	0.712765957446808	4	0.669256536517458	0.588002603547568	1.6526298	-0.101013770133517
79	0.574468085106383	0.696808510638298	4	0.689459290544162	1.24904577239825	1.4491446	-0.0863171529159806
80	0.590425531914894	0.691489361702128	4	0.706722721127358	2.35619449019234	1.2960724	-0.00639665678022538
81	0.601063829787234	0.702127659574468	4	0.708002052483403	2.62244653934327	3.6948146	0.0416538242834963
82	0.622340425531915	0.73936170212766	4	0.699671287626703	2.55359005004223	1.6526298	0.0108433922872542
83	0.632978723404255	0.75531914893617	4	0.697502609169253	3.6052402625906	2.0495176	0.109634712993336
84	0.622340425531915	0.776595744680851	4	0.675575666570585	4.09213949440187	3.9422966	0.229961443107539
85	0.585106382978723	0.803191489361702	4	0.629583377949078	4.54724030297006	5.5756778	0.299496678810675
86	0.521276595744681	0.813829787234043	4	0.569684042186943	5.40712725658139	3.579323	0.0675890603324492
87	0.48936170212766	0.787234042553192	4	0.556166230120453	4.71238898038469	2.7498	0.148869329470164
88	0.457446808510638	0.787234042553192	4	0.52639236422642	4.71238898038469	2.7498	0.154203453702958
89	0.425531914893617	0.787234042553192	4	0.495551673485829	5.11728076666977	3.4904128	0.145746252585828
90	0.388297872340426	0.771276595744681	4	0.466402422968663	6.06522709323999	0	0
91	0.0372340425531915	-0.813829787234043	5	3.0958729021935	2.0344439357957	1.0247588	0.0671086249165365
92	0.0478723404255319	-0.808510638297872	5	3.0824511772102	0	0	0
93	0.0478723404255319	-0.808510638297872	5	3.0824511772102	1.32581766366803	1.8895709	0.128111263665112
94	0.0691489361702128	-0.813829787234043	5	3.05682892447718	0	0.4583	-0.00273903305794132
95	0.0691489361702128	-0.819148936170213	5	3.05737673108876	2.35619449019234	0.6480362	0.0351661991151131
96	0.074468085106383	-0.813829787234043	5	3.05034349126574	1.89254688119154	1.4491446	0.100650401925133
97	0.0904255319148936	-0.808510638297872	5	3.03021341088071	3.14159265358979	1.3749	0.0111173902329043
98	0.0904255319148936	-0.792553191489362	5	3.02798993283413	0	2.2915	-0.018291289179877
99	0.0904255319148936	-0.819148936170213	5	3.03164819067011	0.982793723247329	1.6526298	0.0878254764777697
100	0.106382978723404	-0.829787234042553	5	3.01408309537455	0.785398163397448	0.6480362	0.0272958110454447
101	0.111702127659574	-0.835106382978723	5	3.00862393316547	4.24874137138388	1.0247588	-0.0588538965964958
102	0.101063829787234	-0.829787234042553	5	3.02039471248476	3.14159265358979	2.2915	0.0198602459315422
103	0.101063829787234	-0.803191489361702	5	3.01642266329846	1.5707963267949	0.4583	0.0325693163215046
104	0.106382978723404	-0.803191489361702	5	3.00990880003416	1.37340076694502	2.3368717	0.156651776911301
105	0.132978723404255	-0.808510638297872	5	2.9785784446519	5.38712992260824	2.9344949	-0.177523253613296
106	0.106382978723404	-0.829787234042553	5	3.01408309537455	0.785398163397448	0.6480362	0.0272958110454447
107	0.111702127659574	-0.835106382978723	5	3.00862393316547	2.55359005004223	1.6526298	0.076430525047666
108	0.122340425531915	-0.819148936170213	5	2.99333782815593	2.67794504458899	2.0495176	0.0844692599038321
109	0.132978723404255	-0.797872340425532	5	2.97644397617517	1.5707963267949	2.2915	0.161234412176268
110	0.159574468085106	-0.797872340425532	5	2.94419709373991	0	0.4583	-0.00636942330619394
111	0.159574468085106	-0.803191489361702	5	2.94547097840115	0.785398163397448	1.9445669	0.074858290170523
112	0.175531914893617	-0.819148936170213	5	2.93049932036705	1.5707963267949	0.4583	0.0310004885013759
113	0.180851063829787	-0.819148936170213	5	2.92429922266677	1.5707963267949	0.9166	0.0617450568105671
114	0.191489361702128	-0.819148936170213	5	2.91195021130466	0	0	0
115	0.191489361702128	-0.819148936170213	5	2.91195021130466	1.10714871779409	1.0247588	0.0538849095786187
116	0.202127659574468	-0.824468085106383	5	2.90117322938893	0	0.4583	-0.00741491807347394
117	0.202127659574468	-0.829787234042553	5	2.90265621300363	1.10714871779409	1.0247588	0.0526660515583055
118	0.212765957446809	-0.835106382978723	5	2.89212300269197	0.785398163397448	0.6480362	0.0221204032125666
119	0.218085106382979	-0.840425531914894	5	2.88769892204945	5.81953769817878	1.0247588	-0.04457534206737
120	0.212765957446809	-0.851063829787234	5	2.89661399046293	0.785398163397448	1.2960724	0.0434771650588894
121	0.223404255319149	-0.861702127659574	5	2.88791855745115	1.10714871779409	1.0247588	0.0499027812799113
122	0.234042553191489	-0.867021276595745	5	2.87793800119517	1.5707963267949	1.3749	0.0853707581506224
123	0.25	-0.867021276595745	5	2.86086384956504	1.5707963267949	0.4583	0.0282737662828936
124	0.25531914893617	-0.867021276595745	5	2.85520909630847	1.5707963267949	0.4583	0.0281799166929941
125	0.26063829787234	-0.867021276595745	5	2.84957311296987	0	0	0
126	0.26063829787234	-0.867021276595745	5	2.84957311296987	1.5707963267949	0.9166	0.0560730585435332
127	0.271276595744681	-0.867021276595745	5	2.83835850126116	1.5707963267949	0.4583	0.0278906110999833
128	0.276595744680851	-0.867021276595745	5	2.83278037904116	5.03413953478133	1.4491446	-0.0923733689182704
129	0.26063829787234	-0.872340425531915	5	2.85125505282482	1.32581766366803	1.8895709	0.102322430017847
130	0.281914893617021	-0.877659574468085	5	2.83079056682125	0.463647609000806	1.0247588	0.00969851168839853
131	0.287234042553192	-0.888297872340426	5	2.82885086448357	0.785398163397448	0.6480362	0.0182104525813642
132	0.292553191489362	-0.893617021276596	5	2.8252087739673	1.24904577239825	1.4491446	0.071080006452009
133	0.308510638297872	-0.898936170212766	5	2.81099277267689	0	0	0
134	0.308510638297872	-0.898936170212766	5	2.81099277267689	2.35619449019234	0.6480362	0.0356755120105401
135	0.313829787234043	-0.893617021276596	5	2.80385767027479	3.14159265358979	0.4583	0.0093540811059345
