# Supplementary material for: Fluid extraction from the left-right organizer uncovers mechanical properties needed for symmetry breaking
Source: eLife. 2023 Jul 21;12:e83861. doi: 10.7554/eLife.83861 (PMC10361723; doi:10.7554/eLife.83861)
Supplement: Figure 2—source data 1. [file elife-83861-fig2-data1.zip › Fig2_sourcedata/Defect7ss_embryo7.csv]

	x	y	id	omega	alpha	speed	realangvel
1	0.232415902140673	0.513761467889908	1	0.424832162919342	3.26594764813655	3.6948146	0.10999699559554
2	0.229357798165138	0.53822629969419	1	0.402832763800234	3.85021892571746	4.225526	0.211333816610642
3	0.211009174311927	0.559633027522936	1	0.360566000478106	4.42093218590682	4.784652	0.267005607758707
4	0.180428134556575	0.568807339449541	1	0.307164878926365	4.71238898038469	5.4996	0.298288880906519
5	0.143730886850153	0.568807339449541	1	0.247507102745061	4.71238898038469	7.7911	0.437969897934208
6	0.0917431192660551	0.568807339449541	1	0.159913123158219	4.62172909318394	5.0619235	0.293281650641244
7	0.0581039755351682	0.571865443425077	1	0.10125679302997	4.21304225870456	5.742499	0.299148655847122
8	0.0244648318042813	0.590214067278288	1	0.0414270618605459	4.24874137138388	5.123794	0.25763864222934
9	-0.00611620795107034	0.605504587155963	1	-0.0101006665853219	4.18431453195833	6.3667036	0.290430712940711
10	-0.0428134556574924	0.62691131498471	1	-0.0681868091734641	3.92699081698724	5.8332424	0.194394210075445
11	-0.0703363914373089	0.654434250764526	1	-0.107065651188553	4.27998120481415	6.5619394	0.275665911374146
12	-0.110091743119266	0.672782874617737	1	-0.162198833463382	4.51499342053481	4.6737434	0.210585155683695
13	-0.140672782874618	0.678899082568807	1	-0.204315864600121	4.44613693123376	5.2255366	0.218987922482777
14	-0.174311926605505	0.688073394495413	1	-0.248113449096677	4.71238898038469	1.8332	0.0831685514743874
15	-0.186544342507645	0.688073394495413	1	-0.264747159391554	5.10718010008445	5.9579	0.278195696856258
16	-0.223241590214067	0.672782874617737	1	-0.320386298762806	4.92644966394851	10.7870071	0.497814552600988
17	-0.293577981651376	0.657492354740061	1	-0.419949209283003	5.49778714378214	16.2031965	0.735602458569483
18	-0.370030581039755	0.581039755351682	1	-0.5670697009969	5.00384577486256	9.5697623	0.433923955404503
19	-0.431192660550459	0.562691131498471	1	-0.653854492077801	5.15990895554186	12.7091173	0.56897028131575
20	-0.507645259938838	0.525993883792049	1	-0.767648548340951	4.96971269535578	9.0042201	0.344207379320098
21	-0.565749235474006	0.510703363914373	1	-0.83649002420497	5.75838953552948	10.0615182	0.43773938163318
22	-0.599388379204893	0.452599388379205	1	-0.924037900531606	5.4146459118937	7.8043907	0.332624059005844
23	-0.63914373088685	0.418960244648318	1	-0.990562712332775	5.39811849129098	6.5138179	0.266451936363459
24	-0.672782874617737	0.391437308868502	1	-1.04385309960547	5.69518270363202	4.9574311	0.211414747519039
25	-0.691131498470948	0.363914373088685	1	-1.08613604910927	5.62748968093805	7.5165783	0.312556607373344
26	-0.7217125382263	0.324159021406728	1	-1.14864737058394	5.12479942198208	8.0037512	0.239076701016847
27	-0.770642201834862	0.302752293577982	1	-1.19646271078731	4.57983744808802	6.9354539	0.0634646245844483
28	-0.81651376146789	0.308868501529052	1	-1.2091556357042	4.45178658863735	7.1146492	0.0260186943524876
29	-0.862385321100917	0.321100917431193	1	-1.2143593745747	3.86823499427152	5.5188486	-0.0905500993773312
30	-0.886850152905199	0.348623853211009	1	-1.19624935469923	3.38657131671666	3.7791418	-0.106082185200291
31	-0.892966360856269	0.373088685015291	1	-1.17503291765918	3.14159265358979	4.583	-0.143989856143183
32	-0.892966360856269	0.403669724770642	1	-1.14623494643054	2.63449414919746	4.7186568	-0.160466678155575
33	-0.877675840978593	0.431192660550459	1	-1.11414161079942	2.0344439357957	1.0247588	-0.0279419977340689
34	-0.871559633027523	0.434250764525994	1	-1.10855321125261	0	3.2081	0.0993444628277085
35	-0.871559633027523	0.412844036697248	1	-1.12842210381815	6.22442948446386	7.8043907	0.255319722572669
36	-0.874617737003058	0.36085626911315	1	-1.17948604833269	6.2118778423943	6.4326988	0.218293909136746
37	-0.877675840978593	0.318042813455657	1	-1.22314483016003	0	5.0413	0.17143244958747
38	-0.877675840978593	0.284403669724771	1	-1.25743132007753	6.08578974732971	11.6843585	0.422830806650711
39	-0.892966360856269	0.207951070336391	1	-1.34199748140767	0.343023940420703	6.8130878	0.214099239681909
40	-0.877675840978593	0.165137614678899	1	-1.38481732934405	1.44644133224814	3.6948146	-0.00874177682867572
41	-0.853211009174312	0.162079510703364	1	-1.38306897397832	3.33898821343967	2.3368717	-0.0826340502490086
42	-0.856269113149847	0.17737003058104	1	-1.36654216392852	2.21429743558818	2.2915	-0.0663179697677307
43	-0.844036697247706	0.186544342507645	1	-1.35327856997497	1.5707963267949	2.2915	-0.0194224477453142
44	-0.828746177370031	0.186544342507645	1	-1.34939408042591	6.14128825257542	3.2406393	0.127105563664376
45	-0.831804281345566	0.165137614678899	1	-1.37481519315878	0	0.9166	0.0354197637924591
46	-0.831804281345566	0.159021406727829	1	-1.38189914591727	0.643501108793284	2.2915	0.061584959083274
47	-0.82262996941896	0.146788990825688	1	-1.39421613773393	0	3.2081	0.126639490178393
48	-0.82262996941896	0.125382262996942	1	-1.41954403576961	0	1.8332	0.0728176133009861
49	-0.82262996941896	0.113149847094801	1	-1.4341075584298	0	3.2081	0.128117752389043
50	-0.82262996941896	0.0917431192660551	1	-1.45973110890761	6.11803662976496	2.7878389	0.112046680099229
51	-0.825688073394495	0.073394495412844	1	-1.48214044492746	0	1.3749	0.0551718656502209
52	-0.825688073394495	0.0642201834862385	1	-1.4931748180575	0	0	0
53	-0.825688073394495	0.0642201834862385	1	-1.4931748180575	0.278299659005111	3.336424	0.127150715751447
54	-0.819571865443425	0.0428134556574924	1	-1.51860496120779	0	2.2915	0.0931094582108027
55	-0.819571865443425	0.0275229357798165	1	-1.53722685284995	0.785398163397448	3.8886755	0.110597963253867
56	-0.801223241590214	0.00917431192660551	1	-1.55934644550073	0.519146114246523	3.6948146	0.13476257609593
57	-0.788990825688073	-0.0122324159021407	1	-1.58629896071991	0.244978663126864	3.7791418	0.156690394954766
58	-0.782874617737003	-0.036697247706422	1	-1.61763703971087	0.519146114246523	3.6948146	0.142068644178384
59	-0.770642201834862	-0.0581039755351682	1	-1.64605076854654	0.620249485982821	3.9422966	0.148112484892939
60	-0.755351681957186	-0.0795107033639144	1	-1.67567326552513	0.785398163397448	3.8886755	0.135654838173351
61	-0.737003058103975	-0.0978593272171254	1	-1.7028042331598	0.982793723247329	3.3048013	0.100009157277992
62	-0.718654434250764	-0.110091743119266	1	-1.7228060646154	1.03037682652431	8.0170419	0.248763032498922
63	-0.672782874617737	-0.137614678899083	1	-1.77255867111518	0.90975315794421	10.4510732	0.412059603668158
64	-0.617737003058104	-0.180428134556575	1	-1.85497059184882	0.531724067258806	9.0390509	0.463675026354511
65	-0.587155963302752	-0.232415902140673	1	-1.94770559711972	0.348771003583907	5.3644015	0.282549840754787
66	-0.574923547400612	-0.26605504587156	1	-2.00421556527068	0.0831412318884412	5.5188486	0.267399966677455
67	-0.571865443425077	-0.302752293577982	1	-2.05769555860617	0.298498931586179	6.2333383	0.311565037421491
68	-0.559633027522936	-0.342507645259939	1	-2.12000856609046	0.124354994546761	7.3900875	0.331589135425949
69	-0.553516819571865	-0.391437308868502	1	-2.18632639317565	0.0665681637758238	6.8896239	0.279070748879719
70	-0.55045871559633	-0.437308868501529	1	-2.2421405429516	0.211093333222747	6.5619394	0.271225619306081
71	-0.541284403669725	-0.480122324159021	1	-2.29638566681281	0.343023940420703	6.8130878	0.284466898723779
72	-0.525993883792049	-0.522935779816514	1	-2.35327904655757	0.86853939528589	7.8043907	0.351310601467056
73	-0.486238532110092	-0.556574923547401	1	-2.42354116685098	1.35212738092095	4.225526	0.170501393204241
74	-0.458715596330275	-0.562691131498471	1	-2.45764144549183	1.460139105621	4.1499065	0.163558233632868
75	-0.431192660550459	-0.565749235474006	1	-2.4903530922184	1.69515132134166	3.6948146	0.12678887237866
76	-0.406727828746177	-0.562691131498471	1	-2.51571086669413	1.5707963267949	1.8332	0.072133469722222
77	-0.394495412844037	-0.562691131498471	1	-2.53013756063858	1.5707963267949	4.1247	0.167765779944844
78	-0.36697247706422	-0.562691131498471	1	-2.56369071662755	1.5707963267949	2.2915	0.0965131080934167
79	-0.351681957186544	-0.562691131498471	1	-2.58299333824623	1.42889927219073	3.2406393	0.150944227122363
80	-0.330275229357798	-0.565749235474006	1	-2.6131821836707	1.41814699839963	6.0280199	0.291831798358366
81	-0.290519877675841	-0.571865443425077	1	-2.67154854334238	1.5707963267949	6.4162	0.306431819203818
82	-0.247706422018349	-0.571865443425077	1	-2.73283490718314	1.37340076694502	4.6737434	0.247036830280463
83	-0.217125382262997	-0.577981651376147	1	-2.78224227323923	1.48765509490646	5.5188486	0.291323052421402
84	-0.180428134556575	-0.581039755351682	1	-2.84050688372351	1.44644133224814	3.6948146	0.200787695474771
85	-0.155963302752294	-0.584097859327217	1	-2.88066442281847	1.27933953231703	4.784652	0.263263918573062
86	-0.125382262996942	-0.593272171253823	1	-2.93331720653308	1.47112767430373	4.605915	0.253101922883929
87	-0.0948012232415902	-0.596330275229358	1	-2.98393759110987	1.35212738092095	4.225526	0.232203691497999
88	-0.0672782874617737	-0.602446483180428	1	-3.03037832940947	1.42889927219073	3.2406393	0.178005904717486
89	-0.0458715596330275	-0.605504587155963	1	-3.06597951035296	1.5707963267949	5.0413	0.277069353278812
90	-0.0122324159021407	-0.605504587155963	1	-3.12139338100873	1.62629483204061	8.2622324	0.455729935106288
91	0.0428134556574924	-0.602446483180428	1	3.0706459391496	1.85684776851221	8.121076	0.445650776184761
92	0.0948012232415902	-0.587155963302752	1	2.98151578391265	1.81577498992176	7.5582836	0.424508967248611
93	0.143730886850153	-0.574923547400612	1	2.89661399046293	2.08994244104142	3.6948146	0.202420985699403
94	0.165137614678899	-0.562691131498471	1	2.85612979332305	1.97568811307998	3.4904128	0.197994701530506
95	0.186544342507645	-0.553516819571865	1	2.81653085301695	1.95130270390726	4.935891	0.282091430331302
96	0.217125382262997	-0.541284403669725	1	2.76011256695069	2.07789483118723	4.7186568	0.269365942565978
97	0.244648318042813	-0.525993883792049	1	2.70623937843749	2.0344439357957	4.0990352	0.235800099350874
98	0.269113149847095	-0.513761467889908	1	2.65907935856732	1.98902065637413	4.5137967	0.258028292785624
99	0.296636085626911	-0.501529051987768	1	2.60747370001019	2.00320410236543	6.5619394	0.370269124340639
100	0.336391437308869	-0.483180428134557	1	2.53341987514206	2.27942259892257	4.225526	0.239203558686647
101	0.357798165137615	-0.464831804281346	1	2.48557916340473	2.73670086730471	3.4904128	0.176617192922017
102	0.36697247706422	-0.443425076452599	1	2.45025572482033	2.35619449019234	3.8886755	0.22521963262915
103	0.385321100917431	-0.425076452599388	1	2.4052117982945	2.67794504458899	5.123794	0.283547320389026
104	0.400611620795107	-0.394495412844037	1	2.3485023342167	2.72336832401056	4.5137967	0.255318333700369
105	0.412844036697248	-0.36697247706422	1	2.29743866747662	3.01723765904303	3.6948146	0.188589762334321
106	0.415902140672783	-0.342507645259939	1	2.25972071500976	2.67794504458899	3.0742764	0.187071486750288
107	0.425076452599388	-0.324159021406728	1	2.2223064176597	2.85013585911193	4.784652	0.285175428949702
108	0.434250764525994	-0.293577981651376	1	2.16527133186976	2.81984209919315	4.3478921	0.270277524021396
109	0.443425076452599	-0.26605504587156	1	2.11121582706548	3.14159265358979	5.0413	0.288242698518468
110	0.443425076452599	-0.232415902140673	1	2.05356728736179	2.73670086730471	3.4904128	0.232568800204733
111	0.452599388379205	-0.211009174311927	1	2.00705352732084	3.06482076232002	5.9753154	0.383756181351194
112	0.45565749235474	-0.171253822629969	1	1.9303022910506	3.14159265358979	5.0413	0.331015090145428
113	0.45565749235474	-0.137614678899083	1	1.86409927302152	3.14159265358979	4.583	0.312931952492459
114	0.45565749235474	-0.107033639143731	1	1.80151288252302	3.14159265358979	5.0413	0.355072237744203
115	0.45565749235474	-0.073394495412844	1	1.73049843497418	2.99969559898563	3.2406393	0.234251519212023
116	0.458715596330275	-0.0519877675840979	1	1.68364813113178	3.05093276638905	5.0619235	0.36568798751822
117	0.46177370030581	-0.018348623853211	1	1.61051053362814	3.04192400109863	4.605915	0.330119620430806
118	0.464831804281346	0.0122324159021407	1	1.54448660954197	3.14159265358979	6.8745	0.490226386469196
119	0.464831804281346	0.0581039755351682	1	1.44644133224814	3.14159265358979	6.4162	0.447162698055623
120	0.464831804281346	0.100917431192661	1	1.35700879263701	3.14159265358979	5.9579	0.400409004372908
121	0.464831804281346	0.140672782874618	1	1.27692699176243	3.32694060358549	7.4606657	0.502225701400649
122	0.45565749235474	0.18960244648318	1	1.1764818514823	3.14159265358979	5.4996	0.333224840601606
123	0.45565749235474	0.226299694189602	1	1.10983688336198	3.40784470274072	5.2255366	0.331314267583541
124	0.446483180428135	0.259938837920489	1	1.04357402984527	3.43304944806766	9.5697623	0.581394059218288
125	0.428134556574924	0.321100917431193	1	0.927295218001612	3.72959525713736	13.2192052	0.808286640656702
126	0.379204892966361	0.394495412844037	1	0.765637889870272	3.6052402625906	11.2728051	0.615986130332722
127	0.345565749235474	0.46177370030581	1	0.642440663803728	3.68201215386038	13.3617365	0.671889197780052
128	0.299694189602446	0.53822629969419	1	0.508062824247717	4.16560013949544	12.3401858	0.660509351882057
129	0.229357798165138	0.581039755351682	1	0.375960953871306	4.18759320873458	10.0615182	0.521222391179463
130	0.171253822629969	0.614678899082569	1	0.271716475635413	4.55739223846075	14.8434204	0.778672455775441
131	0.073394495412844	0.629969418960245	1	0.115981984480325	4.50489275394949	8.8983528	0.460884791476274
132	0.0152905198776758	0.642201834862385	1	0.0238050261850699	4.90237726830341	0	0
133	-0.620795107033639	0.519877675840979	2	-0.873640260338451	5.45020404050515	6.8130878	0.275759812664547
134	-0.654434250764526	0.489296636085627	2	-0.928792222871361	5.54123803917367	7.4606657	0.300903092182649
135	-0.688073394495413	0.452599388379205	2	-0.988972841307891	5.32705193230685	9.5367647	0.349132449171483
136	-0.740061162079511	0.415902140672783	2	-1.05879933114219	5.60844436495603	5.8689898	0.22577254671664
137	-0.764525993883792	0.385321100917431	2	-1.10395384048552	5.49778714378214	8.4258455	0.305166345445158
138	-0.804281345565749	0.345565749235474	2	-1.16498710957455	5.62529670199738	12.7421149	0.457886590680057
139	-0.856269113149847	0.2782874617737	2	-1.25656442771056	5.81953769817878	9.2232875	0.334061159276806
140	-0.883792048929664	0.223241590214067	2	-1.32337665956592	6.08578974732971	4.6737434	0.171075739197613
141	-0.889908256880734	0.192660550458716	2	-1.35759180740544	5.81953769817878	3.0742764	0.108514004599178
142	-0.899082568807339	0.174311926605505	2	-1.37929460832528	3.26594764813655	7.3900875	-0.251473878026121
143	-0.90519877675841	0.223241590214067	2	-1.32899983272005	0.588002603547568	6.6096026	0.165378178208133
144	-0.880733944954128	0.186544342507645	2	-1.36207546836168	0.29544083714372	11.0184486	0.3715248050814
145	-0.859327217125382	0.116207951070336	2	-1.43638042937796	6.24748619450026	12.8406494	0.494848785791107
146	-0.862385321100917	0.0305810397553517	2	-1.53535018653618	6.23973441178806	10.5509826	0.406751329663508
147	-0.865443425076453	-0.0397553516819572	2	-1.61670045246888	0.0624188099959574	7.3470073	0.28286261122479
148	-0.862385321100917	-0.0886850152905199	2	-1.67327297471384	0.588002603547568	4.9574311	0.171721540759602
149	-0.844036697247706	-0.116207951070336	2	-1.70761728286576	0.463647609000806	6.1485528	0.231449305958094
150	-0.825688073394495	-0.152905198776758	2	-1.75390714405738	0.244978663126864	1.8895709	0.0749976937435903
151	-0.82262996941896	-0.165137614678899	2	-1.7689066828061	0	1.8332	0.0712600603165003
152	-0.82262996941896	-0.17737003058104	2	-1.7831586948694	0.463647609000806	4.0990352	0.158640979093545
153	-0.81039755351682	-0.201834862385321	2	-1.81488689068811	0.463647609000806	1.0247588	0.0400270838743144
154	-0.807339449541284	-0.207951070336391	2	-1.82289230746297	1.19028994968253	2.4679455	0.059338714788153
155	-0.792048929663609	-0.214067278287462	2	-1.8347600504206	1.5707963267949	0.4583	0.00487995160296961
156	-0.788990825688073	-0.214067278287462	2	-1.8357360407412	0.643501108793284	2.2915	0.0874928301176325
157	-0.779816513761468	-0.226299694189602	2	-1.85323460676472	6.03820664405272	3.7791418	0.132086634144022
158	-0.785932721712538	-0.250764525993884	2	-1.87965193359353	6.15883031263282	3.6948146	0.133914717644898
159	-0.788990825688073	-0.275229357798165	2	-1.90643487712251	0.674740942223553	5.8689898	0.224339133923779
160	-0.764525993883792	-0.305810397553517	2	-1.95130270390726	0.141897054604164	3.2406393	0.126772005587517
161	-0.761467889908257	-0.327217125382263	2	-1.97665710502477	0.0831412318884412	5.5188486	0.207640504829041
162	-0.758409785932722	-0.363914373088685	2	-2.01818520599057	0.207496226435203	8.8983528	0.336662425832677
163	-0.746177370030581	-0.422018348623853	2	-2.08551769115711	0.463647609000806	10.2480463	0.395875402828088
164	-0.715596330275229	-0.483180428134557	2	-2.16469277172273	0.228496639291862	20.2325701	0.68718405286802
165	-0.685015290519878	-0.614678899082569	2	-2.30212958229633	0.260602391747341	14.2292984	0.438046837288466
166	-0.660550458715596	-0.706422018348624	2	-2.38973894975402	1.04472990779813	16.4286801	0.56432890839299
167	-0.565749235474006	-0.761467889908257	2	-2.50260473143262	1.16590454050981	10.4707801	0.363802303690357
168	-0.501529051987768	-0.788990825688073	2	-2.57536519217069	1.10714871779409	12.2975639	0.439375150202213
169	-0.428134556574924	-0.825688073394495	2	-2.66324022221114	1.29249666778979	10.009272	0.356381442926059
170	-0.363914373088685	-0.844036697247706	2	-2.73451651079635	1.40564764938027	2.7878389	0.0987090734205687
171	-0.345565749235474	-0.847094801223242	2	-2.75425832548046	2.09887077522126	6.3667036	0.146878377623398
172	-0.308868501529052	-0.825688073394495	2	-2.78363400100514	2.00742348660844	7.5862399	0.20961160853604
173	-0.262996941896024	-0.804281345565749	2	-2.82555632271235	1.75064982658737	10.2480463	0.368924668580251
174	-0.195718654434251	-0.792048929663609	2	-2.8993412564284	1.78946527266884	12.6761197	0.485178853344381
175	-0.113149847094801	-0.773700305810398	2	-2.99637702709727	1.53377621092097	12.3828077	0.529329350519565
176	-0.0305810397553517	-0.776758409785933	2	-3.10224289720119	1.92956699706547	7.8314304	0.31769293023721
177	0.018348623853211	-0.758409785932722	2	3.11740382393096	1.96558744649466	5.9579	0.248751039995518
178	0.055045871559633	-0.743119266055046	2	3.06765361593185	1.86225312127276	4.784652	0.211012946110252
179	0.0856269113149847	-0.73394495412844	2	3.0254510267098	1.71269338139906	3.2406393	0.146341469181532
180	0.107033639143731	-0.730886850152905	2	2.9961827328735	1.95130270390726	7.4038365	0.329882478668484
181	0.152905198776758	-0.712538226299694	2	2.9302062371398	1.81577498992176	7.5582836	0.346093569873762
182	0.201834862385321	-0.700305810397553	2	2.86098752316505	2.0344439357957	8.1985287	0.373449417667873
183	0.250764525993884	-0.675840978593272	2	2.78629763963147	2.18152229118411	11.1884779	0.512693535303219
184	0.311926605504587	-0.63302752293578	2	2.68375893257083	2.25652583770118	6.5138179	0.303841618201641
185	0.345565749235474	-0.605504587155963	2	2.6229906089305	2.31917437431841	8.7558215	0.414983772095017
186	0.388379204892966	-0.565749235474006	2	2.5399938545115	2.30861138691536	6.8130878	0.330672746870073
187	0.422018348623853	-0.535168195718654	2	2.47385930513748	2.40877755180329	6.1659682	0.300181937338317
188	0.44954128440367	-0.504587155963303	2	2.41382291766982	2.40877755180329	6.1659682	0.304219252398346
189	0.477064220183486	-0.474006116207951	2	2.35297906719015	2.55359005004223	6.6096026	0.325410474323062
190	0.501529051987768	-0.437308868501529	2	2.28789697232554	2.67794504458899	6.1485528	0.302763733840932
191	0.519877675840979	-0.400611620795107	2	2.22734422555735	2.94419709373991	7.0106151	0.329410928325458
192	0.529051987767584	-0.35474006116208	2	2.16146203989226	3.0309354324159	4.1499065	0.196657244835281
193	0.532110091743119	-0.327217125382263	2	2.1221305909252	3.14159265358979	3.2081	0.1485798351696
194	0.532110091743119	-0.305810397553517	2	2.09241462389128	3.05093276638905	5.0619235	0.255685407429209
195	0.535168195718654	-0.27217125382263	2	2.04127754240544	2.97644397617517	5.5756778	0.300736530906334
196	0.541284403669725	-0.235474006116208	2	1.98113023622417	2.98894332519453	6.0280199	0.334780559907943
197	0.547400611620795	-0.195718654434251	2	1.91417412424259	2.60117315331921	2.6723473	0.149457588553492
198	0.556574923547401	-0.180428134556575	2	1.88428260653189	3.28348970819396	6.4812786	0.342538083050634
199	0.55045871559633	-0.137614678899083	2	1.81577498992176	3.56822014671667	5.5376389	0.265417989290109
200	0.535168195718654	-0.103975535168196	2	1.76269139206374	3.24126130608095	4.605915	0.274144454793275
201	0.532110091743119	-0.073394495412844	2	1.70786250110508	3.14159265358979	5.9579	0.369659004650496
202	0.532110091743119	-0.0336391437308868	2	1.63393070017498	3.14159265358979	5.9579	0.373140600475598
203	0.532110091743119	0.00611620795107034	2	1.55930258007987	3.14159265358979	8.7077	0.543074944259412
204	0.532110091743119	0.0642201834862385	2	1.45068759122798	3.32144615338227	5.123794	0.319173604851311
205	0.525993883792049	0.0978593272171254	2	1.38685287025772	3.38657131671666	5.6687127	0.353785612546332
206	0.516819571865443	0.134556574923547	2	1.31609574774846	3.32144615338227	5.123794	0.317264342813284
207	0.510703363914373	0.168195718654434	2	1.2526428791858	3.38657131671666	9.4483128	0.577140181713318
208	0.495412844036697	0.229357798165138	2	1.13721484284313	2.98894332519453	6.0280199	0.294521409600816
209	0.501529051987768	0.269113149847095	2	1.07831056092297	3.0309354324159	4.1499065	0.194867003654126
210	0.504587155963303	0.296636085626911	2	1.03933716019215	3.29819453057181	8.8154005	0.449785899970049
211	0.495412844036697	0.35474006116208	2	0.949379980198137	3.57400042916033	6.5619394	0.347634407028208
212	0.477064220183486	0.394495412844037	2	0.879853098792495	3.72959525713736	6.6096026	0.351191085894464
213	0.452599388379205	0.431192660550459	2	0.809614881613602	4.19324286613817	7.3900875	0.385853498456953
214	0.409785932721713	0.45565749235474	2	0.732444181922212	4.14565976286118	5.9753154	0.323892966644284
215	0.376146788990826	0.477064220183486	2	0.667665588593355	4.05954234928392	9.8080783	0.537361128578898
216	0.324159021406728	0.516819571865443	2	0.560193362877575	4.36936503996399	6.8130878	0.36911196517564
217	0.281345565749235	0.532110091743119	2	0.486370969842447	4.51499342053481	9.3474868	0.509980700368275
218	0.220183486238532	0.54434250764526	2	0.384374829768792	4.37309636593065	8.2622324	0.469577705972466
219	0.168195718654434	0.562691131498471	2	0.290459288574299	4.55373371819829	11.6032394	0.661094820617099
220	0.0917431192660551	0.574923547400612	2	0.158240324450879	4.14907271889272	10.2989176	0.516478411721588
221	0.0336391437308868	0.611620795107034	2	0.0549446421065614	4.4855901323308	12.2288189	0.638159460746927
222	-0.0458715596330275	0.629969418960245	2	-0.0726872500428239	5.00384577486256	19.1390663	1.01784407538459
223	-0.168195718654434	0.593272171253823	2	-0.276256065119742	5.56909460856743	9.0967967	0.433966538232533
224	-0.207951070336391	0.547400611620795	2	-0.363049372766248	5.1760365893855	9.2232875	0.526465187110265
225	-0.262996941896024	0.519877675840979	2	-0.468342410188301	5.26669647658624	11.3190934	0.649394078847922
226	-0.327217125382263	0.480122324159021	2	-0.598221225957886	5.23153509463121	7.3900875	0.419213061088339
227	-0.370030581039755	0.45565749235474	2	-0.682063838175554	5.1760365893855	9.2232875	0.498750555898011
228	-0.425076452599388	0.428134556574924	2	-0.781813949355156	5.40712725658139	7.158646	0.390893227490612
229	-0.46177370030581	0.397553516819572	2	-0.859992594853278	5.27098829572825	4.3236022	0.222783969654679
230	-0.486238532110092	0.382262996941896	2	-0.904549388784214	5.26404396291324	6.9954912	0.344556360639816
231	-0.525993883792049	0.357798165137615	2	-0.973460660912177	5.28372646021832	7.6274869	0.356346234429781
232	-0.568807339449541	0.330275229357798	2	-1.04472990779813	5.27098829572825	8.6472044	0.371852160684327
233	-0.617737003058104	0.299694189602446	2	-1.119100339935	5.40712725658139	7.158646	0.307795444363761
234	-0.654434250764526	0.269113149847095	2	-1.18065942880775	5.43903132106642	5.5188486	0.228466552964233
235	-0.681957186544342	0.244648318042813	2	-1.2263527394006	5.6396841983863	6.8745	0.296629261108514
236	-0.709480122324159	0.207951070336391	2	-1.2856785916223	5.61721606980048	8.1595732	0.332243946493271
237	-0.743119266055046	0.165137614678899	2	-1.35212738092095	6.00488564817447	6.672848	0.290597237974028
238	-0.755351681957186	0.122324159021407	2	-1.41024682851576	0	6.4162	0.278362797744511
239	-0.755351681957186	0.0795107033639144	2	-1.46591938806466	0.165148677414627	5.5756778	0.238980781619846
240	-0.749235474006116	0.0428134556574924	2	-1.51371554438863	0.278299659005111	6.672848	0.285403912031323
241	-0.737003058103975	0	2	-1.5707963267949	6.17252808600569	4.1499065	0.185864754818383
242	-0.740061162079511	-0.0275229357798165	2	-1.60796927775857	6.15883031263282	3.6948146	0.163360494765321
243	-0.743119266055046	-0.0519877675840979	2	-1.64064137671164	0	4.1247	0.183726580682488
244	-0.743119266055046	-0.0795107033639144	2	-1.67738669284814	0	2.2915	0.101481343272658
245	-0.743119266055046	-0.0948012232415902	2	-1.69768296150267	0	2.7498	0.121080718648365
246	-0.743119266055046	-0.113149847094801	2	-1.72189910523234	0.540419500270584	2.6723473	0.110714440074609
247	-0.73394495412844	-0.128440366972477	2	-1.74404199324726	0.896055384571344	2.9344949	0.100274560960345
248	-0.718654434250764	-0.140672782874618	2	-1.76409690543933	1.22202532321099	5.3644015	0.131567732660829
249	-0.685015290519878	-0.152905198776758	2	-1.7904104519715	0.610725964389209	11.1884779	0.510682146100212
250	-0.642201834862385	-0.214067278287462	2	-1.89254688119154	0.235544980720863	11.782893	0.570356182317542
251	-0.623853211009174	-0.290519877675841	2	-2.00661811765505	0.188221505304771	9.7975374	0.448810013457297
252	-0.611620795107034	-0.35474006116208	2	-2.09638012034651	0.0587558227157227	7.8043907	0.317887790144529
253	-0.608562691131499	-0.406727828746177	2	-2.15995767837541	0.260602391747341	7.1146492	0.300293245567422
254	-0.596330275229358	-0.452599388379205	2	-2.2200163274889	0.394791119699761	5.9579	0.253364345126217
255	-0.581039755351682	-0.489296636085627	2	-2.27068919651414	0.412410441597387	8.0037512	0.330045784838799
256	-0.559633027522936	-0.53822629969419	2	-2.3366983534819	0	9.166	0.268917428109026
257	-0.559633027522936	-0.599388379204893	2	-2.39048183910371	0.0554985052457168	8.2622324	0.231727635169068
258	-0.556574923547401	-0.654434250764526	2	-2.43682736613752	0.632748835002183	8.5248383	0.316817728818592
259	-0.522935779816514	-0.700305810397553	2	-2.50019091190124	1.06369782240256	9.4368553	0.359849140215203
260	-0.467889908256881	-0.730886850152905	2	-2.57216073994428	1.24904577239825	5.7970367	0.218316898281623
261	-0.431192660550459	-0.743119266055046	2	-2.6158241196006	1.22202532321099	5.3644015	0.206453024760838
262	-0.397553516819572	-0.755351681957186	2	-2.65711472455277	1.42889927219073	6.4812786	0.242552724020086
263	-0.35474006116208	-0.761467889908257	2	-2.70562526935679	1.5707963267949	5.4996	0.201605383001664
264	-0.318042813455657	-0.761467889908257	2	-2.74594634595712	2.62367958434105	0	0
265	0.443425076452599	0.574923547400612	3	0.656979652243624	3.84148552330904	11.3837137	0.49842058563059
266	0.394495412844037	0.63302752293578	3	0.557295535117506	3.92699081698724	12.9625572	0.548161775175326
267	0.333333333333333	0.694189602446483	3	0.44766318008244	4.54724030297006	11.1508973	0.475370381715698
268	0.259938837920489	0.706422018348624	3	0.352589103739301	4.77480779038065	7.3470073	0.305661546307168
269	0.211009174311927	0.703363914373089	3	0.291456794477867	4.86503830877995	6.0280199	0.253051696182277
270	0.171253822629969	0.697247706422018	3	0.240846455241412	4.26023511809891	17.832453	0.776705807816035
271	0.0642201834862385	0.749235474006116	3	0.0855052936782046	4.10684431677972	14.4928209	0.522572052826071
272	-0.0152905198776758	0.804281345565749	3	-0.0190091168870096	4.91471060876299	18.2458396	0.759287071755713
273	-0.134556574923547	0.779816513761468	3	-0.170866531238152	5.06709463239563	13.1953736	0.556013153227043
274	-0.217125382262997	0.749235474006116	3	-0.282069161883561	4.71238898038469	7.3328	0.295718275161428
275	-0.26605504587156	0.749235474006116	3	-0.341212816915846	4.77480779038065	7.3470073	0.291126897051709
276	-0.314984709480122	0.746177370030581	3	-0.399438196326188	5.24046342881105	19.1005691	0.789754771094332
277	-0.425076452599388	0.681957186544342	3	-0.557389150545055	4.92774668008243	15.0125331	0.561248975657913
278	-0.522935779816514	0.660550458715596	3	-0.669638945676638	0.800233870116422	0	0
279	0.522935779816514	-0.35474006116208	4	2.16685244749839	2.44685437739309	7.158646	0.372666513365139
280	0.553516819571865	-0.318042813455657	4	2.09231914482536	2.40377759346933	6.8130878	0.342005680306907
281	0.584097859327217	-0.284403669724771	4	2.02391800876398	2.40877755180329	6.1659682	0.2987576023019
282	0.611620795107034	-0.253822629969419	4	1.9641664883036	2.86329299458468	3.336424	0.167574464824685
283	0.617737003058104	-0.232415902140673	4	1.93065159533866	2.27942259892257	4.225526	0.183349974509923
284	0.63914373088685	-0.214067278287462	4	1.89398160043668	2.49809154479651	2.2915	0.10687547939698
285	0.648318042813456	-0.201834862385321	4	1.87260650455728	2.55359005004223	3.3048013	0.154316637119813
286	0.660550458715596	-0.18348623853211	4	1.84174317713332	2.86329299458468	3.336424	0.162272913642161
287	0.666666666666667	-0.162079510703364	4	1.80928859440488	2.2655346029916	3.579323	0.13699467193621
288	0.685015290519878	-0.146788990825688	4	1.78188966001764	2.89661399046293	3.7791418	0.179581693497921
289	0.691131498470948	-0.122324159021407	4	1.74597332131806	1.72195983431042	0	0
290	0.84505504587156	-0.0988776758409787	5	1.68727407739575	1.768134196556	3.1159817	0.0368605928098997
291	0.865443425076453	-0.0948012232415902	5	1.67990195883377	2.21432743678822	3.0554861	0.0786809093853069
292	0.881752293577982	-0.0825688073394495	5	1.66416577695671	3.82731102603386	8.684785	0.243840570670248
293	0.84505504587156	-0.0377155963302753	5	1.61539766282266	3.27411143465175	9.2471191	0.363049049871408
294	0.836902140672783	0.0234464831804281	5	1.54278785284837	3.88355124223295	9.9474015	0.315584171890148
295	0.792048929663609	0.0723761467889908	5	1.47967101847035	3.68839908087999	16.4534283	0.656054892291185
296	0.734963302752293	0.166155963302752	5	1.34846004001211	3.80986927399305	14.7925491	0.623066378354424
297	0.67380122324159	0.24362996941896	5	1.22384676434122	3.30674133100442	11.1508973	0.499604329233516
298	0.661568807339449	0.317024464831804	5	1.12392589849452	3.14159265358979	4.8886861	0.196600102273854
299	0.661568807339449	0.349642201834862	5	1.08460587803975	3.14159265358979	4.8886861	0.188776185214369
300	0.661568807339449	0.382262996941896	5	1.04685064099688	1.62953663248327	0	0
301	0.730886850152905	0.386339449541284	6	1.08453921065044	3.38648309050487	2.5192751	0.09825128192297
302	0.726810397553517	0.402651376146789	6	1.06488895426585	3.4634932004857	1.9321928	0.0760639779102074
303	0.722730886850153	0.41488379204893	6	1.04967615868381	3.6052402625906	5.4656858	0.21775589434419
304	0.706422018348624	0.447501529051988	6	1.00612497981497	3.92699081698724	5.1852062	0.203584166539428
305	0.681957186544342	0.471966360856269	6	0.965408146507085	3.81627871809924	3.9125071	0.157318427991825
306	0.665648318042814	0.492354740061162	6	0.933944460908719	4.17199153812668	3.5632825	0.134054061813019
307	0.645259938837921	0.504587155963303	6	0.907133648546116	4.02667060794063	8.684785	0.349984165820072
308	0.600406727828746	0.541284403669725	6	0.837136815382101	4.01766299939593	9.5450141	0.393552876580269
309	0.551477064220183	0.582058103975535	6	0.758426240066047	4.36933788993633	9.0839643	0.35611618070081
