# Supplementary material for: Fluid extraction from the left-right organizer uncovers mechanical properties needed for symmetry breaking
Source: eLife. 2023 Jul 21;12:e83861. doi: 10.7554/eLife.83861 (PMC10361723; doi:10.7554/eLife.83861)
Supplement: Figure 2—source data 1. [file elife-83861-fig2-data1.zip › Fig2_sourcedata/Defect8ss_embryo1.csv]

	x	y	id	omega	alpha	speed	realangvel
1	-0.341325342465753	0.141551369863014	1	-1.17767274079839	6.14131825377546	8.6417048	0.875703701631483
2	-0.350455479452055	0.077626712328767	1	-1.35281348112468	0.165108136600187	3.716813	0.368865470894824
3	-0.345890410958904	0.0502294520547944	1	-1.42658657530365	5.49788089085226	3.4564986	0.283313361306832
4	-0.364154109589041	0.0319623287671234	1	-1.48324924756501	5.69512501354324	4.4065545	0.378051841986839
5	-0.382421232876712	0.00456506849315078	1	-1.55885961596238	6.01692171907894	6.9670766	0.633503795529047
6	-0.396119863013699	-0.0456609589041097	1	-1.68556037506819	6.20006476498198	7.3580065	0.654410877617748
7	-0.400684931506849	-0.100455479452055	1	-1.81644255059174	0.380467585346586	6.581188	0.596635104515153
8	-0.382421232876712	-0.146119863013699	1	-1.93576957149477	0.643531109993321	6.1105139	0.550894785425984
9	-0.35502397260274	-0.182647260273973	1	-2.04594852857997	0.245066885446875	2.5192751	0.226999007759507
10	-0.350455479452055	-0.200914383561644	1	-2.09134833013187	0	3.6664	0.284283708707211
11	-0.350455479452055	-0.228311643835616	1	-2.14820507187331	0	3.0554861	0.221895324277952
12	-0.350455479452055	-0.251140410958904	1	-2.1925841367289	0	4.8886861	0.327688141625448
13	-0.350455479452055	-0.287671232876712	1	-2.25812176505399	0.110629782065859	5.5335142	0.363487311461945
14	-0.345890410958904	-0.328767123287671	1	-2.33081922734638	0.463722610875711	2.7328429	0.2019961212372
15	-0.336756849315069	-0.347030821917808	1	-2.37121845159382	0.785398163397448	2.5926031	0.200062032082444
16	-0.323058219178082	-0.360729452054794	1	-2.41123085801031	0.785023210284149	0.8643538	0.06652999397599
17	-0.318493150684932	-0.36529794520548	1	-2.42453685680551	0	3.0554861	0.149425374666099
18	-0.318493150684932	-0.388126712328767	1	-2.45442193173873	5.90265306955881	3.290594	0.0706207238542156
19	-0.327626712328767	-0.410958904109589	1	-2.46854607650957	0.197482092486883	3.1159817	0.164626805618511
20	-0.323058219178082	-0.433791095890411	1	-2.50147143763327	0.674759236468188	3.9125071	0.257703784011207
21	-0.304794520547945	-0.456619863013699	1	-2.55301219443551	1.03039888453688	3.5632825	0.242593446362602
22	-0.281962328767123	-0.470318493150685	1	-2.60153088370803	0.927265216801576	6.1105139	0.409655646508722
23	-0.245434931506849	-0.497715753424657	1	-2.68346201300978	0.785398163397438	3.4564986	0.217020158141308
24	-0.227167808219178	-0.515982876712329	1	-2.72686604463804	1.0303327056331	3.5632825	0.232705423669231
25	-0.20433904109589	-0.529681506849315	1	-2.77340712937189	0.558649878703624	5.7649557	0.289849991633258
26	-0.181506849315068	-0.566208904109589	1	-2.83137712769854	0.588017026485806	8.813109	0.404343553099209
27	-0.14497602739726	-0.621003424657534	1	-2.91224583831838	1.27933265142527	6.379536	0.370651719958714
28	-0.0993150684931507	-0.63470205479452	1	-2.98637618231012	1.42888427249073	8.6417048	0.501544754990726
29	-0.03538698630137	-0.643835616438356	1	-3.08668513330827	1.80187961671183	10.6719738	0.611607551020024
30	0.0422363013698631	-0.625571917808219	1	3.07417866366731	2.26555919265164	9.5450141	0.491857293489715
31	0.0970308219178083	-0.579907534246575	1	2.97580720496937	2.96737572647923	0	0
32	0.297945205479452	0.561643835616438	2	0.487739332425727	3.98573112267562	7.3580065	0.410787356890475
33	0.256849315068493	0.598174657534246	2	0.405581861047632	4.14105962319211	10.1701353	0.562448667014641
34	0.192921232876712	0.639270547945205	2	0.293092127644704	4.14103525465315	10.1701353	0.528587757057771
35	0.128996575342466	0.680366438356164	2	0.18737457623315	4.34522674444483	17.0221786	0.866122886475716
36	0.0102739726027397	0.726027397260274	2	0.0141499989380066	4.75402116086526	14.6784324	0.754741181054078
37	-0.0993150684931507	0.721462328767123	2	-0.136798237272809	5.06119282954511	7.1522298	0.363721789026943
38	-0.149544520547945	0.703195205479452	2	-0.209542595078198	4.79910761878628	14.1073906	0.709984342666066
39	-0.254565068493151	0.694065068493151	2	-0.351539463611411	4.88459906068871	14.2655041	0.687268255730562
40	-0.35958904109589	0.675797945205479	2	-0.488993114757523	5.20420187295021	19.4103799	0.936750822805299
41	-0.487441780821918	0.607304794520548	2	-0.676343279318583	5.55654296649786	22.0744778	1.06608701109982
42	-0.597030821917808	0.484017123287671	2	-0.889560681538548	5.85439006152724	23.5162896	1.15309068079281
43	-0.670092465753425	0.32420205479452	2	-1.12017881769711	5.80230248459847	15.852597	0.784977010214338
44	-0.72488698630137	0.219178082191781	2	-1.27717421973998	5.86869150250575	16.6899111	0.794736134223839
45	-0.77511301369863	0.10502397260274	2	-1.43612144658474	6.09318953004267	16.1789066	0.759202879823311
46	-0.797945205479452	-0.0136986301369863	2	-1.58796202254941	1.13869589374551	0	0
47	0.142695205479452	-0.447489726027397	3	2.8329066500339	2.21432743678822	3.0554861	0.233093093599939
48	0.160958904109589	-0.433791095890411	3	2.78628803131391	2.15885662043125	2.2030481	0.174483709654374
49	0.174657534246575	-0.424657534246575	3	2.75139128938304	2.55353235995345	2.2030481	0.15171237393425
50	0.183791095890411	-0.410958904109589	3	2.72104881459619	1.10714871779411	1.3661923	0.0706258270007876
51	0.192921232876712	-0.41552397260274	3	2.70692364919603	2.03429394329645	2.7328429	0.222929903325086
52	0.211188356164383	-0.406393835616438	3	2.66233766853101	2.55370544353351	2.2030481	0.16013102219508
53	0.220318493150685	-0.392695205479452	3	2.630311464092	2.677945044589	2.7328429	0.192509282340407
54	0.229452054794521	-0.374428082191781	3	2.59180960762391	2.73668793588005	4.6535782	0.338114228928466
55	0.243150684931507	-0.342465753424658	3	2.52418676183822	3.14159265358979	3.0554861	0.164594450750037
56	0.243150684931507	-0.319633561643835	3	2.49126787168821	3.14159265358979	3.0554861	0.180154263321399
57	0.243150684931507	-0.296804794520548	3	2.45523701902393	3.14159265358979	2.4441139	0.156573092360204
58	0.243150684931507	-0.278537671232877	3	2.42392240055189	2.35619449019234	3.4564986	0.349569536422774
59	0.261414383561644	-0.26027397260274	3	2.35400849326734	3.01717996895426	4.926725	0.419264074680044
60	0.265982876712329	-0.223743150684932	3	2.27015567833133	3.76188268038705	5.256701	0.157633811383135
61	0.243150684931507	-0.191780821917808	3	2.2386289160547	3.72965294722613	2.2030481	0.0867083288178749
62	0.234017123287671	-0.178082191780822	3	2.22128725029113	1.89247187931664	1.9321928	0.19725243791314
63	0.247715753424658	-0.173517123287671	3	2.1818367627085	1.89269687369078	1.9321928	0.186400375142699
64	0.261414383561644	-0.168948630136986	3	2.14455668767996	2.55353235995345	2.2030481	0.264008584809963
65	0.270547945205479	-0.15525	3	2.09175497071797	3.92699081698724	0.8643538	0.0275988627903478
66	0.265982876712329	-0.150684931506849	3	2.0862351981599	3.6053152644655	2.7328429	0.197104452606589
67	0.256849315068493	-0.132421232876712	3	2.04681430763858	2.8967022166747	2.5192751	0.321485239061272
68	0.261414383561644	-0.114154109589041	3	1.98251725982632	2.35619449019235	2.5926031	0.308101266298739
69	0.27511301369863	-0.100455479452055	3	1.92089700656658	2.03429394329646	1.3661923	0.123700163775191
70	0.284246575342466	-0.0958904109589041	3	1.89615697381154	2.94425478382869	3.1159817	0.387983310822748
71	0.288811643835616	-0.0730582191780823	3	1.81856031164699	3.38652719582544	2.5192751	0.28664434719269
72	0.284246575342466	-0.0547945205479452	3	1.76123144220845	2.35619449019237	0.8643538	0.09119898561607
73	0.288811643835616	-0.0502294520547944	3	1.74299164508524	2.60119521133178	3.5632825	0.409376719416272
74	0.302510273972603	-0.0273972602739726	3	1.66111630120198	3.14159265358979	4.2773139	0.527047260167276
75	0.302510273972603	0.00456506849315078	3	1.55570684916853	3.80261851451518	6.9670766	0.760535389715776
76	0.270547945205479	0.0456609589041097	3	1.40359977122537	3.54645857936647	4.6535782	0.631508991841667
77	0.256849315068493	0.077626712328767	3	1.27729797285704	3.72956641042878	4.4065545	0.605855489348385
78	0.238585616438356	0.10502397260274	3	1.15612687498736	3.3867036735499	2.5192751	0.351062494255023
79	0.234017123287671	0.123287671232877	3	1.08591437613636	3.46326820611154	3.8648439	0.527287412706165
80	0.22488698630137	0.150684931506849	3	0.980456893595124	3.14159265358979	2.4441139	0.269838406291271
81	0.22488698630137	0.168948630136986	3	0.92648921233687	4.33185674276391	3.290594	0.390556932532386
82	0.202054794520548	0.178082191780822	3	0.848377825830393	3.92699081698724	4.3208524	0.599904550510975
83	0.179222602739726	0.200914383561644	3	0.728396915728198	3.92699081698724	4.3208524	0.59175147086585
84	0.156393835616438	0.223743150684932	3	0.610046621555028	3.38665953903667	2.5192751	0.248793093649291
85	0.151825342465754	0.242010273972603	3	0.56028800282517	4.39071342786295	3.8648439	0.501426031722569
86	0.124428082191781	0.251140410958904	3	0.460002796480656	3.81627871809925	3.9125071	0.451592538426772
87	0.106164383561644	0.273972602739726	3	0.369684288795301	2.5994023649782	0	0
88	0.33447602739726	0.652969178082192	4	0.473390495402335	3.52217662226004	3.290594	0.12358640487129
89	0.325342465753425	0.675797945205479	4	0.448673214428077	3.38659337472923	5.0390085	0.154481932861991
90	0.316208904109589	0.712328767123288	4	0.417776827855679	4.43404686754814	4.4487181	0.212325194000486
91	0.284246575342466	0.721462328767123	4	0.375311789055582	4.39071342786295	1.9321928	0.0930521906414361
92	0.270547945205479	0.726027397260274	4	0.356701350927295	3.14159265358979	0.6109139	0.0102304033246403
93	0.270547945205479	0.730592465753425	4	0.354655270262367	3.72965294722613	2.2030481	0.0844433241295905
94	0.261414383561644	0.744291095890411	4	0.337766605436449	3.14159265358979	2.4441139	0.0375466126267943
95	0.261414383561644	0.762558219178082	4	0.33025728291109	3.14159265358979	1.2222861	0.018169591963958
96	0.261414383561644	0.771688356164384	4	0.326623364518298	4.71238898038469	0.6109139	0.0265810973565195
97	0.256849315068493	0.771688356164384	4	0.321307145046994	4.3904884334888	1.9321928	0.0887647998117469
98	0.243150684931507	0.776256849315069	4	0.303554185084645	3.6053152644655	2.7328429	0.0855758613149904
99	0.234017123287671	0.794520547945205	4	0.286439012821647	3.60509027009136	1.3661923	0.0416367303136822
100	0.229452054794521	0.803654109589041	4	0.278111666758911	4.12450177032842	2.2030481	0.0932284367278802
101	0.215753424657534	0.812784246575342	4	0.259465979413335	3.38648309050488	2.5192751	0.0530582790047773
102	0.211188356164383	0.831051369863014	4	0.248854323612379	4.71238898038469	4.2773139	0.18224817732573
103	0.179222602739726	0.831051369863014	4	0.212404688147233	4.2488163788845	2.7328429	0.115608793143579
104	0.160958904109589	0.840181506849315	4	0.189282929518517	3.92699081698724	1.7282493	0.0619465171985245
105	0.151825342465754	0.849315068493151	4	0.176893626078812	4.51496457382623	6.2315051	0.269241680288826
106	0.106164383561644	0.858448630136986	4	0.123045290021047	4.1244152235457	4.4065545	0.167210562680876
107	0.0787671232876712	0.876712328767123	4	0.0896031774848717	4.04641737712163	10.8795837	0.36797971918184
108	0.0148390410958905	0.926941780821918	4	0.0160072336485038	4.71238898038469	14.6656	0.589356479898059
109	-0.0947499999999999	0.926941780821918	4	-0.101864062331108	4.82726777562417	15.9932951	0.638807624995217
110	-0.213469178082192	0.913243150684932	4	-0.229625587330151	4.64998767958836	9.7961625	0.364885540969054
111	-0.286530821917808	0.917808219178082	4	-0.302602695523962	5.21950871094181	6.2915424	0.241594192089077
112	-0.327626712328767	0.89497602739726	4	-0.350921533941778	5.43900028572752	7.3580065	0.273865372816089
113	-0.368722602739726	0.858448630136986	4	-0.405694608504996	5.56438849332524	6.4959442	0.239515438013881
114	-0.400684931506849	0.821917808219178	4	-0.453597696107772	5.90265306955881	3.290594	0.101421769304901
115	-0.409818493150685	0.799085616438356	4	-0.473882049968752	5.35592009037801	3.0554861	0.125798606437495
116	-0.428082191780822	0.78538698630137	4	-0.499041771256251	5.49778714378214	3.4564986	0.139602788298165
117	-0.446345890410959	0.767123287671233	4	-0.526962328915884	4.71238898038469	4.8886861	0.174204100395998
118	-0.482876712328767	0.767123287671233	4	-0.561803148995083	4.71238898038469	2.4441139	0.0843451734904388
119	-0.501140410958904	0.767123287671233	4	-0.578672183693171	0	2.4441139	0.0554275615279987
120	-0.501140410958904	0.748859589041096	4	-0.589757695998771	0	1.2222861	0.0284262163840077
121	-0.501140410958904	0.73972602739726	4	-0.595442939275573	5.38707504489414	3.9125071	0.163468546821506
122	-0.523972602739726	0.721462328767123	4	-0.628136648639874	0.896018802105334	3.9125071	-0.0448161807435854
123	-0.501140410958904	0.703195205479452	4	-0.619173412491157	0.394755616216	7.9437139	0.0819779249249875
124	-0.478311643835616	0.648400684931507	4	-0.635568997476154	0.197424406558461	6.2315051	0.129337038446504
125	-0.469178082191781	0.602739726027397	4	-0.661436405165455	6.13051430213918	8.0372071	0.301803231739339
126	-0.478311643835616	0.543380136986301	4	-0.721797051513323	5.49778714378214	5.1852062	0.267728036809272
127	-0.505708904109589	0.515982876712329	4	-0.775342658875177	5.23156394133979	9.8529917	0.479033546150827
128	-0.569633561643836	0.479452054794521	4	-0.871149368105343	5.40131491496659	13.4575212	0.644674737205695
129	-0.647260273972603	0.41552397260274	4	-1.00008431554648	5.46554805766951	13.4016086	0.608755568927439
130	-0.720318493150685	0.347030821917808	4	-1.12183542933197	1.04219987463441	0	0
131	0.366438356164384	-0.287671232876712	5	2.2363526822817	3.14159265358979	3.6664	0.239820410138218
132	0.366438356164384	-0.26027397260274	5	2.18838860025405	2.89665811135415	2.5192751	0.197964586859927
133	0.371003424657534	-0.242010273972603	5	2.14879568288207	2.8965257681429	2.5192751	0.203591107822736
134	0.375571917808219	-0.223743150684932	5	2.10807746131752	2.81991710106806	3.8648439	0.326803176393016
135	0.38470205479452	-0.196345890410959	5	2.04271682603892	2.81980459966191	3.8648439	0.333406941846022
136	0.393835616438356	-0.168948630136986	5	1.97603543766971	3.14159265358979	6.1105139	0.509295965176677
137	0.393835616438356	-0.123287671232877	5	1.87417624463438	3.14159265358979	4.2773139	0.377600592381691
138	0.393835616438356	-0.0913253424657533	5	1.79865612615804	3.14159265358979	6.7218861	0.61944123719242
139	0.393835616438356	-0.0410958904109589	5	1.67476787871956	3.14159265358979	6.7218861	0.635793499514655
140	0.393835616438356	0.00913356164383552	5	1.54760917881662	3.14159265358979	4.2773139	0.403922019731929
141	0.393835616438356	0.0410958904109589	5	1.46682477487024	3.14159265358979	4.2773139	0.397239140102965
142	0.393835616438356	0.0730582191780823	5	1.38737694684965	2.94425478382869	3.1159817	0.263881885892116
143	0.398400684931507	0.0958904109589041	5	1.33460056967122	2.67787004271408	2.7328429	0.184571223688302
144	0.407534246575342	0.114154109589041	5	1.29768632493356	0	0	0
145	0.407534246575342	0.114154109589041	5	1.29768632493356	3.78503376718277	3.0554861	0.25624789984916
146	0.393835616438356	0.132421232876712	5	1.24643674496373	4.12450177032841	2.2030481	0.160513949314752
147	0.38013698630137	0.141551369863014	5	1.21433395510078	3.60509027009134	1.3661923	0.125453117812469
148	0.375571917808219	0.150684931506849	5	1.18924333153829	3.6053902325955	1.3661923	0.125988948954383
149	0.371003424657534	0.159818493150685	5	1.16404554174741	3.60524026259058	1.3661923	0.126296212958728
150	0.366438356164384	0.168948630136986	5	1.13878629915566	3.14159265358979	1.2222861	0.101799320115887
151	0.366438356164384	0.178082191780822	5	1.11842643513249	4.24889136388313	1.3661923	0.100910480669993
152	0.357304794520548	0.182647260273973	5	1.09824433899849	4.39048843348881	1.9321928	0.131665168641424
153	0.343606164383562	0.187215753424657	5	1.0719113052702	4.71238898038469	3.0554861	0.14705885548056
154	0.320777397260274	0.187215753424657	5	1.04249953417409	4.71238898038469	1.8332	0.0960020147630691
155	0.307078767123288	0.187215753424657	5	1.02329913122148	4.51505111062358	3.1159817	0.230227587489609
156	0.284246575342466	0.191780821917808	5	0.977253613723555	3.46326820611152	1.9321928	0.200441737392728
157	0.279681506849315	0.205479452054795	5	0.93716526624501	3.17889057736586	0	0
158	0.256849315068493	0.817352739726027	6	0.304474166343044	4.24875500799546	15.0304068	0.630624182731429
159	0.156393835616438	0.867578767123288	6	0.178349329796758	4.49701800030738	20.0167108	0.834642605384975
160	0.0102739726027397	0.899544520547945	6	0.0114208087197629	4.80305962571051	26.9979947	1.12230498931232
161	-0.190640410958904	0.881277397260274	6	-0.213040189142702	4.71238898038469	12.2214861	0.483074774936204
162	-0.281962328767123	0.881277397260274	6	-0.309655144129943	4.95734117307903	12.5972921	0.502601670303405
163	-0.373287671232877	0.858448630136986	6	-0.410175478190624	5.74278786492157	7.1261067	0.239194723062824
164	-0.400684931506849	0.812784246575342	6	-0.458014422803189	5.91598827724595	8.5110893	0.270441991872179
165	-0.423517123287671	0.753424657534247	6	-0.512102821177625	5.1760365893855	4.0990352	0.176616696706864
166	-0.450914383561644	0.73972602739726	6	-0.547426160518997	5.32310991107327	7.4588325	0.321903554396552
167	-0.496575342465753	0.707763698630137	6	-0.611806871398308	5.71185594998701	10.1701353	0.419884413619047
168	-0.537671232876712	0.643835616438356	6	-0.695783754122117	5.40715184624143	4.7727362	0.212447550976569
169	-0.565068493150685	0.621003424657534	6	-0.738273264317431	5.65770939478958	13.5679715	0.602970693267024
170	-0.624428082191781	0.538811643835617	6	-0.858867402970836	0.0899820894306802	0	0
171	-0.569633561643836	-0.0684931506849315	7	-1.69046255078843	5.49778714378214	10.3699541	0.376337502057482
172	-0.624428082191781	-0.123287671232877	7	-1.76573005119993	5.81952269847877	13.6637562	0.575087522197757
173	-0.670092465753425	-0.21461301369863	7	-1.88074755563948	0.0996686524911619	18.42366	0.909051560539378
174	-0.656393835616438	-0.351599315068493	7	-2.06255786774735	0.588010845260525	15.4227116	0.775616578212512
175	-0.592465753424658	-0.447489726027397	7	-2.21768118338986	0.748386266932422	11.6742759	0.588745391950982
176	-0.533106164383562	-0.511414383561644	7	-2.33543026178005	1.68700182117589	0	0
177	0.64041095890411	-0.374428082191781	8	2.0998663450041	3.72956641042878	4.4065545	0.101308166396441
178	0.622147260273973	-0.347030821917808	8	2.07960471172481	3.14159265358979	1.8332	0.0847524094296404
179	0.622147260273973	-0.333332191780822	8	2.06265422983888	3.14159265358979	0.6109139	0.0285923716606229
180	0.622147260273973	-0.328767123287671	8	2.05693575550675	3.92736577010056	0.8643538	0.0136322198860928
181	0.617578767123288	-0.324202054794521	8	2.05420931152954	3.14159265358979	1.2222861	0.0583232867478278
182	0.617578767123288	-0.315068493150685	8	2.04254465417997	3.14159265358979	1.2222861	0.0590257705780273
183	0.617578767123288	-0.305934931506849	8	2.03073950006437	3.14159265358979	2.4441139	0.120119397905203
184	0.617578767123288	-0.287671232876712	8	2.00671562048333	3.14159265358979	1.8332	0.0919025144419106
185	0.617578767123288	-0.273972602739726	8	1.98833511759494	3.38652719582544	2.5192751	0.111747346875171
186	0.613013698630137	-0.255708904109589	8	1.96598564821991	4.71238898038469	4.2773139	-0.0969215592004025
187	0.581051369863014	-0.255708904109589	8	1.98536996005999	3.92699081698724	6.0491017	0.138164674260204
188	0.549085616438356	-0.223743150684932	8	1.95773702520795	3.5597937870536	6.0183956	0.277730319140592
189	0.530821917808219	-0.182647260273973	8	1.90219096137983	3.14159265358979	7.3328	0.47519240094628
190	0.530821917808219	-0.127852739726027	8	1.80715248119057	3.01726073747508	4.926725	0.337020512164545
191	0.53538698630137	-0.0913253424657533	8	1.73974837875767	3.07025092554082	8.5766262	0.591278390878389
192	0.539955479452055	-0.0273972602739726	8	1.62149270058199	2.92297664951512	5.6338819	0.37819638292795
193	0.549085616438356	0.0136986301369863	8	1.5458534239964	3.14159265358979	7.9437139	0.536672451174694
194	0.549085616438356	0.0730582191780823	8	1.43851893376146	3.14159265358979	4.8886861	0.323593629076067
195	0.549085616438356	0.10958904109589	8	1.37380020794624	3.60520276305936	5.4656858	0.358109955768709
196	0.530821917808219	0.146119863013699	8	1.3021782167925	3.14159265358979	1.8332	0.11913424624798
197	0.530821917808219	0.159818493150685	8	1.27835136754291	2.35619449019234	2.5926031	0.0802116286038865
198	0.544520547945205	0.173517123287671	8	1.26230904182213	3.14159265358979	4.2773139	0.26174749030162
199	0.544520547945205	0.205479452054795	8	1.20995954376181	3.14159265358979	3.0554861	0.180934654700617
200	0.544520547945205	0.228311643835616	8	1.17377261282168	4.24881637888448	2.7328429	0.134096510466128
201	0.526256849315069	0.237441780821918	8	1.14695331072846	4.35362858380525	5.2209536	0.250032373984651
202	0.48972602739726	0.251140410958904	8	1.09694683593153	4.43404686754815	4.4487181	0.215722196538232
203	0.457763698630137	0.26027397260274	8	1.05380239662388	4.5472808437845	3.716813	0.173289722358572
204	0.430366438356165	0.264839041095891	8	1.01914445215217	4.24870387325881	5.4656858	0.358045446123754
205	0.393835616438356	0.283106164383562	8	0.947535362927415	3.52217662226004	3.290594	0.242889547824746
206	0.38470205479452	0.305934931506849	8	0.898957453362466	4.06885787039136	3.0554861	0.227217109260566
207	0.366438356164384	0.319633561643836	8	0.853514031510353	3.60524026259061	2.7328429	0.201058913568085
208	0.357304794520548	0.337900684931507	8	0.813302248796736	3.66072722888659	4.926725	0.356774903954091
209	0.339041095890411	0.36986301369863	8	0.741947268005917	3.72956641042878	4.4065545	0.313327556891442
210	0.320777397260274	0.397260273972603	8	0.679281756627629	3.46338070751768	3.8648439	0.230916967513324
211	0.311643835616438	0.424657534246575	8	0.633098363124964	3.92699081698725	1.7282493	0.120718743642733
212	0.302510273972603	0.433791095890411	8	0.608954614396418	0	1.8332	-0.075684712414571
213	0.302510273972603	0.420092465753425	8	0.624091556879332	4.39071342786295	1.9321928	0.134216063958641
214	0.288811643835616	0.424657534246575	8	0.597248344087604	2.81969210669389	1.9321928	0.0372161182384467
215	0.293380136986301	0.438356164383562	8	0.589805120439914	2.76118972386114	3.290594	0.046339653731875
216	0.302510273972603	0.461188356164383	8	0.580537189693539	4.85436103686375	4.3208524	0.228247751213214
217	0.270547945205479	0.456619863013699	8	0.534887639450897	4.71238898038469	1.2222861	0.0746750530645957
218	0.261414383561644	0.456619863013699	8	0.519952628837978	3.14159265358979	3.6664	0.123735835437898
219	0.261414383561644	0.484017123287671	8	0.495205461750398	3.78503376718277	3.0554861	0.185149950207509
220	0.247715753424658	0.502284246575342	8	0.458175471708896	3.66072722888659	4.926725	0.262551451865312
221	0.229452054794521	0.534246575342466	8	0.405665181335834	3.14159265358979	1.8332	0.0455011378817294
222	0.229452054794521	0.547945205479452	8	0.396564953759488	4.46745443814904	2.5192751	0.157335255439924
223	0.211188356164383	0.552510273972603	8	0.365097902671503	3.60539023259546	1.3661923	0.062901683000981
224	0.206619863013699	0.561643835616438	8	0.352517566071307	3.14159265358979	1.8332	0.0386840594203985
225	0.206619863013699	0.575342465753425	8	0.344780754187227	3.49033628526058	7.1522298	0.261601398589092
226	0.188356164383562	0.625571917808219	8	0.292460474469409	3.80261851451518	6.9670766	0.31018379436585
227	0.156393835616438	0.666667808219178	8	0.230423715596239	3.92706581886215	4.3208524	0.195422573424261
228	0.133561643835616	0.689496575342466	8	0.191339200911386	3.6052402625906	6.8318781	0.209218026919195
229	0.110729452054795	0.73516095890411	8	0.149495595527548	4.16075331176183	9.3273216	0.415127586578
230	0.0513698630136986	0.771688356164384	8	0.0664700782119475	4.50129930563607	8.748947	0.412292822535671
231	-0.0125582191780821	0.78538698630137	8	-0.0159884862951869	4.621716797976	13.4987682	0.626525340402472
232	-0.113013698630137	0.794520547945205	8	-0.141293554375681	5.03413953478133	11.5940734	0.539411779384428
233	-0.195205479452055	0.767123287671233	8	-0.249175910252567	5.24409569553647	12.0519151	0.561835681692879
234	-0.272832191780822	0.721462328767123	8	-0.361543046591143	6.02259847566278	9.4863517	0.289077610459023
235	-0.291095890410959	0.652969178082192	8	-0.419358568682947	5.38715736171628	7.8254725	0.403176175612483
236	-0.336756849315069	0.616438356164384	8	-0.499993803805444	5.69676339414114	0	0
237	-0.779681506849315	-0.0502294520547944	9	-1.63513046141188	0	4.8886861	0.232410868040047
238	-0.779681506849315	-0.0867568493150686	9	-1.68161263501989	0.244978663126864	7.5582836	0.359596046438144
239	-0.765982876712329	-0.141551369863014	9	-1.75353184430751	0	7.3328	0.340968496900662
240	-0.765982876712329	-0.196345890410959	9	-1.82172554368765	5.96150975465785	3.8648439	0.150452783899582
241	-0.77511301369863	-0.223743150684932	9	-1.85181610046756	6.00487149829899	4.4487181	0.170838196606335
242	-0.784246575342466	-0.255708904109589	9	-1.88598373978883	0	7.3328	0.309008825045178
243	-0.784246575342466	-0.310503424657534	9	-1.94778550479787	0.0767542438476271	7.9675455	0.32975382497338
244	-0.779681506849315	-0.36986301369863	9	-2.01373626979254	0.298539472400623	8.3112705	0.351869463133716
245	-0.761414383561644	-0.429222602739726	9	-2.08411016241929	0.278214757349731	4.4487181	0.183232582019568
246	-0.752284246575342	-0.461188356164384	9	-2.1207566788232	0.197510953341178	3.1159817	0.122669920724507
247	-0.747715753424658	-0.484017123287671	9	-2.1452906629681	0.110629782065856	5.5335142	0.203249482904393
248	-0.743150684931507	-0.52511301369863	9	-2.18594055954898	0.367177699643166	8.5110893	0.332587076101116
249	-0.720318493150685	-0.58447602739726	9	-2.2524579747692	0.785398163397453	4.3208524	0.173640785263902
250	-0.697489726027397	-0.607304794520548	9	-2.28718613182198	1.32579560565546	5.0390085	0.170849564869919
251	-0.660958904109589	-0.616438356164384	9	-2.32135604479597	0.463497616501551	1.3661923	0.0540018829714128
252	-0.656393835616438	-0.625571917808219	9	-2.33215642139025	1.10714871779409	4.0990352	0.160693435539967
253	-0.628996575342466	-0.639270547945206	9	-2.36429510849824	1.20366888377271	8.5110893	0.334142437089069
254	-0.569633561643836	-0.662099315068493	9	-2.43112359591606	0.748359554385502	11.6742759	0.489230811343124
255	-0.51027397260274	-0.726027397260274	9	-2.52896975818468	0.885077954350833	8.684785	0.362116779397392
256	-0.460044520547945	-0.767123287671233	9	-2.60139311406416	1.59253070510391	0	0
257	0.38013698630137	-0.748859589041096	10	2.67186670738449	2.55353235995344	2.2030481	0.0862259907495844
258	0.389270547945206	-0.73516095890411	10	2.65462150923458	1.5707963267949	2.4441139	0.0960167040965709
259	0.407534246575342	-0.73516095890411	10	2.63541816841526	1.81590734675502	2.5192751	0.107553937728313
260	0.425797945205479	-0.730592465753425	10	2.6139073808696	2.55353235995344	2.2030481	0.0881899985570778
261	0.434931506849315	-0.716893835616438	10	2.59626938115818	2.89665811135415	2.5192751	0.0810349260449561
262	0.439496575342466	-0.698630136986301	10	2.58006239594919	0	0	0
263	0.439496575342466	-0.698630136986301	10	2.58006239594919	2.0344439357957	2.7328429	0.122807414631838
264	0.457763698630137	-0.689496575342466	10	2.55550091302282	2.21432743678822	3.0554861	0.137882599128432
265	0.476027397260274	-0.675797945205479	10	2.52792439319714	1.5707963267949	1.8332	0.0670962834434397
266	0.48972602739726	-0.675797945205479	10	2.51450513650845	0.785023210284127	0.8643538	0.00603935661178667
267	0.494291095890411	-0.680366438356165	10	2.51329726518609	1.5707963267949	3.6664	0.129279570320793
268	0.521688356164383	-0.680366438356165	10	2.48744135112193	1.5707963267949	1.8332	0.0627832967029329
269	0.53538698630137	-0.680366438356165	10	2.47488469178135	0	0	0
270	0.53538698630137	-0.680366438356165	10	2.47488469178135	1.5707963267949	1.2222861	0.041183722623197
271	0.544520547945205	-0.680366438356165	10	2.46664794725671	1.5707963267949	1.8332	0.0607648440745656
272	0.558219178082192	-0.680366438356165	10	2.45449497844179	0.785398163397448	0.8643538	0.00357368703658434
273	0.562784246575342	-0.684931506849315	10	2.45378024103448	1.19026408917412	3.290594	0.0652059234475377
274	0.585616438356164	-0.694065068493151	10	2.44073905634497	1.5707963267949	1.2222861	0.0381867297145444
275	0.59475	-0.694065068493151	10	2.43310171040206	0.643531109993326	3.0554861	-0.0079097793842875
276	0.608448630136986	-0.712328767123288	10	2.43468366627892	2.03451893767062	2.7328429	0.105212662763536
277	0.626712328767123	-0.703195205479452	10	2.41364113372621	2.15868353685116	2.2030481	0.0863108133175183
278	0.64041095890411	-0.694065068493151	10	2.39637897106271	2.55353235995344	2.2030481	0.0850635155024859
279	0.649544520547945	-0.680366438356165	10	2.37936626796221	2.89668016596026	5.0390085	0.172819664683477
280	0.658674657534246	-0.643835616438356	10	2.34480233502551	2.11119376905291	3.5632825	0.138761649279546
281	0.681506849315068	-0.63013698630137	10	2.31705000516961	2.64225548588244	7.6568181	0.303064142084422
282	0.708904109589041	-0.579907534246575	10	2.25643717675272	2.57023892785826	10.1701353	0.415147783819445
283	0.75	-0.515982876712329	10	2.17340761998883	2.83870244731224	10.2434633	0.410976354206354
284	0.772832191780822	-0.442921232876712	10	2.09121234914756	3.22909234686456	0	0
285	0.75	-0.182647260273973	11	1.8096760676597	1.5707963267949	4.2773139	0.0470906742079658
286	0.781962328767123	-0.182647260273973	11	1.8002579328181	1.84901108414463	4.4487181	0.0971052929363481
287	0.813928082191781	-0.173517123287671	11	1.78083687423083	1.95138029546514	3.290594	0.0802884278214977
288	0.836756849315068	-0.164383561643836	11	1.76477918866653	2.35619449019233	1.7282493	0.0623427676202182
289	0.845890410958904	-0.15525	11	1.75231063514249	2.35600697847506	1.7282493	0.0612690199715349
290	0.85502397260274	-0.146119863013699	11	1.74005683114818	2.89670221667471	2.5192751	0.108029710852677
291	0.85958904109589	-0.127852739726027	11	1.71845088897765	2.677945044589	1.3661923	0.0556168493348475
292	0.864154109589041	-0.118722602739726	11	1.70732751911068	2.81980459966191	3.8648439	0.16166732002258
293	0.873287671232877	-0.0913253424657533	11	1.67499405510616	3.14159265358979	2.4441139	0.103666298525211
294	0.873287671232877	-0.0730582191780823	11	1.65426079540112	2.86325054075325	4.4487181	0.184631785729965
295	0.882421232876712	-0.0410958904109589	11	1.61733443825513	3.40783893363199	6.9670766	0.285257539541016
296	0.868722602739726	0.00913356164383552	11	1.56028293034692	3.36028806989626	11.2673055	0.482303562490542
297	0.850455479452055	0.0913253424657533	11	1.46382221784881	3.05841004253371	7.3580065	0.311431977036018
298	0.85502397260274	0.146119863013699	11	1.40153582244161	4.07263225009138	0	0
299	0.658674657534246	0.292236301369863	12	1.15321619985691	2.63447292303267	6.2915424	0.186590179601171
300	0.681506849315068	0.333332191780822	12	1.11589816393668	3.07030422402346	8.5766262	0.349819585003046
301	0.686071917808219	0.397260273972603	12	1.04593424693607	3.56444190201668	13.4016086	0.617189041753596
302	0.64497602739726	0.488585616438356	12	0.922496438585349	3.77038083148073	8.3112705	0.382370736934801
303	0.608448630136986	0.538811643835617	12	0.846022291198388	3.88699296093296	10.8108387	0.496284753813491
304	0.553654109589041	0.598174657534246	12	0.74676534043569	3.92702490828372	9.5060586	0.432875406028743
305	0.503424657534247	0.648400684931507	12	0.660190259229942	3.83631863457855	9.5450141	0.415643663246006
306	0.457763698630137	0.703195205479452	12	0.577061526580741	3.81633359581335	11.7379796	0.479093279133103
307	0.402969178082192	0.771688356164384	12	0.48124287075412	3.98249509134169	15.5789919	0.624161074185603
308	0.316208904109589	0.849315068493151	12	0.356410655916999	4.31385065226256	12.5972921	0.514802480869962
309	0.229452054794521	0.885845890410959	12	0.253450159743007	5.98199897984627	0	0
310	-0.103880136986301	-0.187215753424657	13	-2.63501926458137	2.67809503708823	1.3661923	-0.010782176535642
311	-0.0993150684931507	-0.178082191780822	13	-2.63286282927424	2.35619449019234	2.5926031	0.142773973560133
312	-0.0856164383561644	-0.164383561643836	13	-2.66141762398627	0	0	0
313	-0.0856164383561644	-0.164383561643836	13	-2.66141762398627	3.14159265358979	1.8332	-0.18260054579375
314	-0.0856164383561644	-0.150684931506849	13	-2.62489751482752	3.14159265358979	0.6109139	-0.0665835249224189
315	-0.0856164383561644	-0.146119863013699	13	-2.61158080984303	2.15885662043124	2.2030481	0.232824210897804
316	-0.0719178082191781	-0.136986301369863	13	-2.65814565202259	2.81991710106805	1.9321928	-0.0827767974560256
317	-0.0673527397260273	-0.123287671232877	13	-2.64159029253139	2.52130262679253	5.256701	0.232047942608302
318	-0.0445205479452055	-0.0913253424657533	13	-2.68799988105305	2.73672672781312	4.6535782	-0.126643454856095
319	-0.0308219178082192	-0.059359589041096	13	-2.66267119008183	2.73668793588006	4.6535782	-0.398389259177994
320	-0.0171232876712329	-0.0273972602739726	13	-2.58299333824623	2.46690658908034	3.9125071	4.01700727982827
321	0.0011404109589042	-0.00456506849315078	13	2.8967905129677	2.28959314064925	6.4959442	5.93401090500778
322	0.0376712328767123	0.0273972602739726	13	0.942000040379464	2.60119521133178	3.5632825	0.726888776826684
323	0.0513698630136986	0.0502294520547944	13	0.796622285014127	2.35619449019234	2.5926031	0.0119186109759312
324	0.0650684931506849	0.0639280821917807	13	0.794238562818941	1.27933265142527	6.379536	-1.75347421514554
325	0.110729452054795	0.0502294520547944	13	1.14493340584805	0	0.6109139	-0.17371325812115
326	0.110729452054795	0.0456609589041097	13	1.17967605747228	1.5707963267949	3.0554861	-0.30852441895578
327	0.133561643835616	0.0456609589041097	13	1.24138094126343	2.81991710106805	1.9321928	0.382347156325018
328	0.138126712328767	0.059359589041096	13	1.16491150999843	3.14159265358979	0.6109139	0.137902920246934
329	0.138126712328767	0.0639280821917807	13	1.13733092594904	0	0	0
330	0.138126712328767	0.0639280821917807	13	1.13733092594904	3.92699081698724	1.7282493	0.409248987798323
331	0.128996575342466	0.0730582191780823	13	1.05548112838938	4.95727941729978	2.5192751	0.193209612307299
332	0.110729452054795	0.0684931506849315	13	1.01683920592792	4.71238898038469	1.2222861	0.19604093744183
333	0.101599315068493	0.0684931506849315	13	0.977631018439553	3.92699081698724	1.7282493	0.526060774641922
334	0.0924657534246575	0.077626712328767	13	0.872418863511169	2.55353235995345	2.2030481	0.169085745052737
335	0.101599315068493	0.0913253424657533	13	0.838601714500621	3.14159265358979	3.0554861	0.556642401054897
336	0.101599315068493	0.114154109589041	13	0.727273234289642	4.46732209493781	2.5192751	0.576343715446945
337	0.083332191780822	0.118722602739726	13	0.612004491200253	3.92699081698724	0.8643538	0.217399717346065
338	0.0787671232876712	0.123287671232877	13	0.56852454773104	4.71238898038469	1.8332	0.414512272167856
339	0.0650684931506849	0.123287671232877	13	0.485622093297469	4.39071342786295	1.9321928	0.517870835432931
340	0.0513698630136986	0.127852739726027	13	0.382047926210882	3.60509027009136	1.3661923	0.264043762117702
341	0.0468047945205479	0.136986301369863	13	0.329239173787342	6.22048613676346	0	0
342	-0.0171232876712329	-0.881277397260274	14	-3.12216502118611	1.32568530683477	2.5192751	0.103575005837633
343	0.0011404109589042	-0.885845890410959	14	3.14030528482595	2.35619449019236	3.4564986	0.105393336535049
344	0.0194075342465753	-0.867578767123288	14	3.11922661751894	2.03444393579569	1.3661923	0.053446897666376
345	0.0285376712328768	-0.863013698630137	14	3.10853723798566	2.24548239130434	3.9125071	0.138402603346326
346	0.0513698630136986	-0.84475	14	3.0808567173164	2.73672672781312	4.6535782	0.0957499171164189
347	0.0650684931506849	-0.812784246575342	14	3.06170673389311	3.92717832870453	1.7282493	-0.0519861445679304
348	0.0559349315068494	-0.803654109589041	14	3.0721039628067	3.3389305233509	3.1159817	-0.0189694461531431
349	0.0513698630136986	-0.780821917808219	14	3.07589785203733	3.92699081698723	1.7282493	-0.0550851330473545
350	0.0422363013698631	-0.771688356164383	14	3.0869148786468	3.78512376358312	3.0554861	-0.0840930032956422
351	0.0285376712328768	-0.753424657534247	14	3.10373347930593	3.92699081698726	0.8643538	-0.0292897817571314
352	0.023972602739726	-0.748859589041096	14	3.10959143565735	5.03406453290642	1.9321928	-0.0918284971546868
353	0.0102739726027397	-0.753424657534247	14	3.12795713508829	0	0.6109139	-0.000410555895249409
354	0.0102739726027397	-0.757989726027397	14	3.12803924626734	2.89665811135414	2.5192751	0.0325204384948785
355	0.0148390410958905	-0.73972602739726	14	3.12153515856837	2.49810654449651	6.1105139	0.199669207998823
356	0.0422363013698631	-0.703195205479452	14	3.0816013169686	2.35619449019234	5.1852062	0.213426688717999
357	0.0696335616438357	-0.675797945205479	14	3.038915979225	2.35614761445994	6.9134555	0.309462540156438
