# Supplementary material for: Fluid extraction from the left-right organizer uncovers mechanical properties needed for symmetry breaking
Source: eLife. 2023 Jul 21;12:e83861. doi: 10.7554/eLife.83861 (PMC10361723; doi:10.7554/eLife.83861)
Supplement: Figure 2—source data 1. [file elife-83861-fig2-data1.zip › Fig2_sourcedata/Defect8ss_embryo2.csv]

	x	y	id	omega	alpha	speed	realangvel
1	0.300751879699248	0.601503759398496	1	0.463647609000806	3.82390920846454	9.4483128	0.499524736913972
2	0.25187969924812	0.661654135338346	1	0.363742661618012	4.29416465080546	9.0275934	0.517392824254999
3	0.184210526315789	0.691729323308271	1	0.260264096767012	3.88701212986395	8.1082436	0.373048401694936
4	0.139097744360902	0.740601503759398	1	0.185654416428025	3.58143523640553	8.6105404	0.254804522715376
5	0.109022556390977	0.804511278195489	1	0.13469351188495	5.22684029344372	24.2161137	1.12436891407758
6	-0.0639097744360902	0.706766917293233	1	-0.0901802709305663	5.37119501650217	17.9676515	0.97275083796073
7	-0.180451127819549	0.616541353383459	1	-0.284730438522712	5.09827164978276	15.829682	1.01236511029607
8	-0.300751879699248	0.567669172932331	1	-0.487203460581926	4.89224248017717	15.3718403	0.873969532262233
9	-0.424812030075188	0.545112781954887	1	-0.661997367034372	4.99618308959302	11.4575	0.598822243773172
10	-0.515037593984962	0.518796992481203	1	-0.781761815789007	4.90978454023457	7.0106151	0.314003335167343
11	-0.571428571428571	0.507518796992481	1	-0.844562482822475	4.71238898038469	3.2081	0.111438624404221
12	-0.597744360902256	0.507518796992481	1	-0.866850207703319	4.78916087165447	5.9753154	0.210492225925862
13	-0.646616541353383	0.503759398496241	1	-0.908948652888492	1.56486167836786	0	0
14	0.620300751879699	0.496240601503759	2	0.896055384571344	3.35695035328753	15.0125331	0.646443027095802
15	0.593984962406015	0.616541353383459	2	0.766766779152184	4.06131225894021	12.0995783	0.580962009693617
16	0.515037593984962	0.676691729323308	2	0.65057437721346	4.26093588883213	16.8076942	0.813689692769088
17	0.390977443609023	0.736842105263158	2	0.487836438659642	4.56257652381179	24.56488	1.21428887766389
18	0.191729323308271	0.766917293233083	2	0.244978663126864	6.20641341590981	5.9753154	-0.0552803027493065
19	0.18796992481203	0.718045112781955	2	0.256034723676725	5.84081108420284	0	0
20	-0.285714285714286	-0.281954887218045	3	-2.34957207044968	2.67794504458899	3.0742764	-0.107695736226123
21	-0.274436090225564	-0.259398496240602	3	-2.32803292320445	3.14159265358979	1.3749	-0.11077818736793
22	-0.274436090225564	-0.24812030075188	3	-2.30587728573087	2.67794504458899	1.0247588	-0.042193091271221
23	-0.270676691729323	-0.240601503759398	3	-2.29743866747662	1.76819188664478	2.3368717	0.139981483226268
24	-0.25187969924812	-0.236842105263158	3	-2.32543496412188	2.0344439357957	1.0247588	0.0357093553275933
25	-0.244360902255639	-0.233082706766917	3	-2.33257683518739	3.14159265358979	0.4583	-0.0405885926175364
26	-0.244360902255639	-0.229323308270677	3	-2.32445911666389	2.67794504458899	1.0247588	-0.0444633207645762
27	-0.240601503759398	-0.221804511278195	3	-2.31556645251097	3.68201215386038	2.6723473	-0.331997176840007
28	-0.25187969924812	-0.203007518796992	3	-2.24916701714297	3.6052402625906	1.0247588	-0.127620296236499
29	-0.255639097744361	-0.195488721804511	3	-2.22364295789567	4.71238898038469	2.7498	-0.201545372452354
30	-0.278195488721804	-0.195488721804511	3	-2.1833338834052	4.51499342053481	2.3368717	-0.196415731086654
31	-0.296992481203008	-0.191729323308271	3	-2.14405073718787	4.39063842598805	1.4491446	-0.128460872264875
32	-0.308270676691729	-0.18796992481203	3	-2.11835856273489	4.12438637683712	1.6526298	-0.167493350251853
33	-0.319548872180451	-0.180451127819549	3	-2.08485989268452	4.71238898038469	0.4583	-0.0249633873362187
34	-0.323308270676692	-0.180451127819549	3	-2.07986721521728	4.71238898038469	2.2915	-0.118437862898924
35	-0.342105263157895	-0.180451127819549	3	-2.0561796426375	4.24874137138388	2.0495176	-0.172234433026093
36	-0.357142857142857	-0.172932330827068	3	-2.02173275603228	4.24874137138388	3.0742764	-0.242184914429375
37	-0.379699248120301	-0.161654135338346	3	-1.9732957731464	4.24874137138388	2.0495176	-0.151150576162291
38	-0.394736842105263	-0.154135338345865	3	-1.94306565791394	3.92699081698724	0.6480362	-0.0571627404297792
39	-0.398496240601504	-0.150375939849624	3	-1.93163310982799	3.14159265358979	0.4583	-0.0414182461145707
40	-0.398496240601504	-0.146616541353383	3	-1.92334946060507	4.39063842598805	1.4491446	-0.0855240302033433
41	-0.409774436090226	-0.142857142857143	3	-1.9062446545644	0	0.4583	0.0407833505524824
42	-0.409774436090226	-0.146616541353383	3	-1.9144013246749	2.35619449019234	1.2960724	-0.0534086202231143
43	-0.402255639097744	-0.139097744360902	3	-1.90371960063028	4.71238898038469	1.8332	-0.0558635971936972
44	-0.417293233082707	-0.139097744360902	3	-1.89254688119154	4.12438637683712	1.6526298	-0.119340727718467
45	-0.428571428571429	-0.131578947368421	3	-1.86867873564785	3.14159265358979	1.3749	-0.121115438854293
46	-0.428571428571429	-0.120300751879699	3	-1.84445564787699	4.71238898038469	0.9166	-0.0224591414819497
47	-0.43609022556391	-0.120300751879699	3	-1.8399638195806	5.30039158393226	1.6526298	0.0456608310970541
48	-0.447368421052632	-0.12781954887218	3	-1.84909598580001	4.9906886393898	3.336424	2.22044604925031e-15
49	-0.473684210526316	-0.135338345864662	3	-1.84909598580001	5.33263846636751	7.8850515	0.195795381247597
50	-0.526315789473684	-0.172932330827068	3	-1.88825506204953	5.19490227540717	10.8649181	0.114041106050102
51	-0.605263157894737	-0.214285714285714	3	-1.91106328325955	5.07115965065526	11.7471456	0.012072591080079
52	-0.695488721804511	-0.24812030075188	3	-1.91347780147556	4.18431453195833	6.3667036	-0.25845223177247
53	-0.740601503759398	-0.221804511278195	3	-1.86178735512107	6.03820664405272	1.8895709	0.0853087634880167
54	-0.744360902255639	-0.236842105263158	3	-1.87884910781867	4.71238898038469	1.8332	-0.0286588468471316
55	-0.759398496240602	-0.236842105263158	3	-1.87311733844925	2.15690499321304	0	0
56	0.157894736842105	0.37218045112782	4	0.401228799004849	2.78282198331922	3.9157152	0.0156211940673845
57	0.169172932330827	0.402255639097744	4	0.398104560191372	3.14159265358979	2.7498	0.0956244972503451
58	0.169172932330827	0.424812030075188	4	0.378979660741303	2.64224593190966	5.742499	-0.0561085173272724
59	0.191729323308271	0.466165413533835	4	0.390201364206757	2.9562447035941	7.4606657	0.110352964407968
60	0.203007518796992	0.526315789473684	4	0.368130771325164	3.70019196893336	4.3236022	0.24204305856287
61	0.184210526315789	0.556390977443609	4	0.31972215961259	4.51499342053481	4.6737434	0.326770505296619
62	0.146616541353383	0.56390977443609	4	0.254368058553266	4.07964014538251	8.5248383	0.531947054065035
63	0.0902255639097744	0.605263157894737	4	0.147978647740259	4.07964014538251	8.5248383	0.478503716378902
64	0.0338345864661654	0.646616541353383	4	0.0522779044644786	3.80263582244048	10.4510732	0.392938108587004
65	-0.018796992481203	0.714285714285714	4	-0.0263097172529222	4.6724102932614	22.933332	1.26338849776483
66	-0.206766917293233	0.721804511278195	4	-0.278987416805888	4.71238898038469	17.4154	0.860411195913175
67	-0.349624060150376	0.721804511278195	4	-0.451069655988523	2.69407267843262	12.7091173	-0.469074508433107
68	-0.304511278195489	0.815789473684211	4	-0.357254754301902	6.07037670977281	0	0
69	-0.466165413533835	0.0676691729323308	5	-1.42664193968174	4.17196948011411	2.6723473	-0.0861036165376849
70	-0.484962406015038	0.0789473684210526	5	-1.40942121637421	1.89254688119154	1.4491446	-0.0574274818322684
71	-0.473684210526316	0.0827067669172932	5	-1.39793572000775	4.39063842598805	2.8987475	-0.0349644650266656
72	-0.496240601503759	0.0902255639097744	5	-1.39094282700242	4.39063842598805	1.4491446	-0.0162865873500295
73	-0.507518796992481	0.093984962406015	5	-1.38768550953241	3.14159265358979	3.2081	-0.248153472461705
74	-0.507518796992481	0.120300751879699	5	-1.33805481504007	3.14159265358979	0.4583	-0.0350079855781571
75	-0.507518796992481	0.12406015037594	5	-1.33105321792444	2.55359005004223	1.6526298	-0.12299665444693
76	-0.5	0.135338345864662	5	-1.30645388703505	2.81984209919315	1.4491446	-0.114695068186459
77	-0.496240601503759	0.146616541353383	5	-1.28351487339776	3.14159265358979	2.7498	-0.206358585771584
78	-0.496240601503759	0.169172932330827	5	-1.24224315624345	3.14159265358979	0.9166	-0.0675530826986281
79	-0.496240601503759	0.176691729323308	5	-1.22873253970372	3.14159265358979	1.8332	-0.133160577834366
80	-0.496240601503759	0.191729323308271	5	-1.20210042413685	3.14159265358979	1.8332	-0.130476085208557
81	-0.496240601503759	0.206766917293233	5	-1.17600520709514	3.14159265358979	1.8332	-0.12769974167842
82	-0.496240601503759	0.221804511278195	5	-1.15046525875945	2.60117315331921	2.6723473	-0.201054804436709
83	-0.484962406015038	0.240601503759398	5	-1.11025429787211	3.14159265358979	2.7498	-0.183148005135365
84	-0.484962406015038	0.263157894736842	5	-1.07362469684504	3.14159265358979	6.8745	-0.427225146340893
85	-0.484962406015038	0.319548872180451	5	-0.988179667576858	2.86329299458468	6.672848	-0.436135812528611
86	-0.469924812030075	0.37218045112782	5	-0.900952505071136	2.93049932036705	6.5619394	-0.386375885236756
87	-0.458646616541353	0.424812030075188	5	-0.823677328023785	3.36026159946374	4.225526	-0.150746312231962
88	-0.466165413533835	0.458646616541353	5	-0.793528065577392	4.15378966504113	4.3236022	0.0558635971936972
89	-0.496240601503759	0.477443609022556	5	-0.804700785016132	4.42093218590682	4.784652	0.123932178896944
90	-0.533834586466165	0.488721804511278	5	-0.82948722079552	1.09867434439112	0	0
91	0.349624060150376	0.037593984962406	6	1.46368100344266	1.71968627440439	9.2686592	0.0371268672222479
92	0.424812030075188	0.0488721804511278	6	1.45625562999822	1.92378671462181	9.2796584	0.179153656052266
93	0.496240601503759	0.075187969924812	6	1.42042489878776	2.0344439357957	5.123794	0.119495016222492
94	0.533834586466165	0.093984962406015	6	1.39652589554326	1.10714871779409	4.0990352	-0.175872448847808
95	0.56390977443609	0.0789473684210526	6	1.43170038531283	1.47112767430373	4.605915	-0.0737047346765493
96	0.601503759398496	0.075187969924812	6	1.44644133224814	1.81577498992176	3.7791418	0.0292822420881748
97	0.631578947368421	0.0827067669172932	6	1.4405848838305	2.0344439357957	4.0990352	0.0822752541639829
98	0.661654135338346	0.0977443609022556	6	1.4241298329977	2.15879893034246	1.6526298	0.0425033196984292
99	0.672932330827068	0.105263157894737	6	1.41562916905802	3.14159265358979	2.2915	0.135716697842128
100	0.672932330827068	0.12406015037594	6	1.38848582948959	3.8363309297865	3.579323	0.190916320306836
101	0.654135338345865	0.146616541353383	6	1.35030256542823	3.46334320798644	5.7970367	0.354815165555977
102	0.639097744360902	0.191729323308271	6	1.27933953231703	3.72959525713736	3.3048013	0.19651262604596
103	0.62406015037594	0.214285714285714	6	1.24003700710784	3.14159265358979	3.2081	0.186108082289626
104	0.62406015037594	0.240601503759398	6	1.20281539064991	5.0857241656871	0	0
105	-0.191729323308271	-0.0789473684210526	7	-1.96140337049258	3.14159265358979	4.1247	-0.797581882508949
106	-0.191729323308271	-0.0451127819548872	7	-1.80188699399079	2.74680153389003	5.9579	-1.15545333597948
107	-0.172932330827068	0	7	-1.5707963267949	1.73594500420952	5.5756778	-0.293779113578614
108	-0.12781954887218	0.0075187969924812	7	-1.51204050407917	1.81577498992176	3.7791418	-0.469467528397711
109	-0.0977443609022556	0.0150375939849624	7	-1.41814699839963	1.98902065637413	4.5137967	-1.43596627210236
110	-0.0639097744360902	0.0300751879699248	7	-1.13095374397916	1.5707963267949	1.8332	-0.559061998564052
111	-0.0488721804511278	0.0300751879699248	7	-1.01914134426635	1.5707963267949	2.2915	-1.16871590434451
112	-0.0300751879699248	0.0300751879699248	7	-0.785398163397448	1.95130270390726	2.4679455	-2.46970684459791
113	-0.0112781954887218	0.037593984962406	7	-0.291456794477867	2.23183949564558	5.2255366	-3.15374704465956
114	0.0225563909774436	0.0639097744360902	7	0.339292614454045	2.2655346029916	3.579323	-0.800270536130426
115	0.0451127819548872	0.0827067669172932	7	0.49934672168013	2.11121582706548	2.6723473	-0.489149682062738
116	0.0639097744360902	0.093984962406015	7	0.597176658092678	1.78188966001764	6.5619394	-1.19512604681496
117	0.116541353383459	0.105263157894737	7	0.83620186745567	1.95130270390726	9.8722403	-0.599657537085306
118	0.191729323308271	0.135338345864662	7	0.956133374872731	1.70334785909157	6.9354539	-0.461297601028183
119	0.24812030075188	0.142857142857143	7	1.04839289507837	1.84909598580001	3.336424	-0.105695834224732
120	0.274436090225564	0.150375939849624	7	1.06953206192331	1.48765509490646	5.5188486	-0.355484817604079
121	0.319548872180451	0.146616541353383	7	1.14062902544413	1.5707963267949	5.4996	-0.239423635860087
122	0.364661654135338	0.146616541353383	7	1.18851375261615	1.99742381992177	5.5376389	0.022965717761394
123	0.406015037593985	0.165413533834586	7	1.18392060906387	1.79759517484878	6.1146386	-0.0819165601222716
124	0.454887218045113	0.176691729323308	7	1.20030392108832	2.07789483118723	4.7186568	0.0500698570289557
125	0.488721804511278	0.195488721804511	7	1.19028994968253	2.60117315331921	5.3446946	0.236142676369386
126	0.511278195488722	0.233082706766917	7	1.14306141440865	2.53086668920058	5.5944681	0.193529927195415
127	0.537593984962406	0.270676691729323	7	1.10435542896957	4.86656115024237	0	0
128	-0.575187969924812	0.0977443609022556	8	-1.4024696939771	5.90267893006722	2.4679455	0.168313625623961
129	-0.582706766917293	0.0789473684210526	8	-1.43613241910189	1.89254688119154	1.4491446	-0.0453738272766069
130	-0.571428571428571	0.0827067669172932	8	-1.42705765364657	4.71238898038469	4.1247	0.0396689865369737
131	-0.605263157894737	0.0827067669172932	8	-1.43499145095397	3.85021892571746	4.225526	-0.180666109914067
132	-0.62781954887218	0.109022556390977	8	-1.39885822897115	5.81953769817878	3.0742764	0.187302639235321
133	-0.639097744360902	0.0864661654135338	8	-1.43631875681822	5.96143475278294	1.4491446	0.0902374078311485
134	-0.642857142857143	0.075187969924812	8	-1.45436623838445	4.83674397493145	3.6948146	0.0534040164455574
135	-0.672932330827068	0.0714285714285714	8	-1.46504704167356	5.09289535749705	2.4679455	0.0680976563362101
136	-0.691729323308271	0.0639097744360902	8	-1.4786665729408	0.404891786285083	3.4904128	0.184686230754247
137	-0.680451127819549	0.037593984962406	8	-1.51560381909165	0	1.8332	0.110277353080779
138	-0.680451127819549	0.0225563909774436	8	-1.5376592897078	5.69518270363202	3.3048013	0.16568518543546
139	-0.695488721804511	0	8	-1.5707963267949	0	3.2081	0.189098979157083
140	-0.695488721804511	-0.0263157894736842	8	-1.60861612262631	6.15883031263282	3.6948146	0.213256077170221
141	-0.699248120300752	-0.056390977443609	8	-1.65126733806036	5.30039158393226	3.3048013	0.0908309103813987
142	-0.721804511278195	-0.0714285714285714	8	-1.66943352013664	5.66293582119676	3.9422966	0.162920551374841
143	-0.740601503759398	-0.0977443609022556	8	-1.70201763041161	6.08578974732971	4.6737434	0.238738160272116
144	-0.74812030075188	-0.135338345864662	8	-1.74976526246603	6.07209197395684	6.5619394	0.318393646733028
145	-0.759398496240602	-0.18796992481203	8	-1.81344399181263	0	3.2081	0.161898771788744
146	-0.759398496240602	-0.214285714285714	8	-1.84582374617038	2.82831647259612	0	0
147	-0.672932330827068	0.0526315789473684	9	-1.49274293259571	0.321750554396642	7.2461813	0.41900228681196
148	-0.654135338345865	-0.0037593984962406	9	-1.5765433899581	0	5.9579	0.372698760599064
149	-0.654135338345865	-0.0526315789473684	9	-1.65108314207791	6.16607656261272	7.8447211	0.470306173139932
150	-0.661654135338346	-0.116541353383459	9	-1.7451443767059	0.253674096138643	12.7833619	0.781259155009486
151	-0.635338345864662	-0.218045112781955	9	-1.9013962077078	0.0605320197821071	15.1518563	0.841636008407487
152	-0.62781954887218	-0.342105263157895	9	-2.06972340938929	6.18823360083683	9.6678385	0.431697748338777
153	-0.635338345864662	-0.421052631578947	9	-2.15606295905705	0.531724067258806	9.0390509	0.481695953391263
154	-0.597744360902256	-0.484962406015038	9	-2.2524021497353	1.01219701145133	12.9708066	0.680196114461482
155	-0.507518796992481	-0.541353383458647	9	-2.3884413726276	1.7185016413488	0	0
156	0.578947368421053	-0.379699248120301	10	2.15126895218178	1.90404062790657	12.6096662	0.53987844934912
157	0.676691729323308	-0.345864661654135	10	2.04329326231196	2.44169978387055	11.3837137	0.579823249342448
158	0.736842105263158	-0.274436090225564	10	1.92732861244347	2.44685437739309	7.158646	0.343210639263209
159	0.774436090225564	-0.229323308270677	10	1.85868648459083	2.85554121187248	8.121076	0.411527590203367
160	0.793233082706767	-0.165413533834586	10	1.77638096655016	3.05845142170135	5.5188486	0.278860915911809
161	0.796992481203007	-0.120300751879699	10	1.72060878336779	3.14159265358979	4.583	0.23204497091486
162	0.796992481203007	-0.0827067669172932	10	1.67419978918482	3.34698804277956	11.2352245	0.56532498753994
163	0.778195488721805	0.0075187969924812	10	1.56113479167683	2.77904841632529	14.2146328	0.657966294082724
164	0.819548872180451	0.116541353383459	10	1.42954153286029	5.95208923047545	0	0
165	0.571428571428571	-0.605263157894737	11	2.38494056320602	2.40877755180329	6.1659682	0.30393193280573
166	0.605263157894737	-0.567669172932331	11	2.32415417664488	2.31274359480081	7.4606657	0.365014657587528
167	0.650375939849624	-0.526315789473684	11	2.25115124512737	2.48054948473911	5.2255366	0.256141904691485
168	0.676691729323308	-0.492481203007519	11	2.19992286418908	2.77761369708015	10.2989176	0.498651063361586
169	0.706766917293233	-0.413533834586466	11	2.10019265151676	2.69548710464639	11.6843585	0.586247633361405
170	0.74812030075188	-0.327067669172932	11	1.98294312484448	2.80230003913575	8.2622324	0.415485516046208
171	0.770676691729323	-0.263157894736842	11	1.89984602163524	3.0702851888045	6.4326988	0.318096690957095
172	0.774436090225564	-0.210526315789474	11	1.83622668344382	3.14159265358979	9.166	0.462101029858792
173	0.774436090225564	-0.135338345864662	11	1.74380647747206	3.46334320798644	8.6957842	0.416259882436059
174	0.75187969924812	-0.0676691729323308	11	1.66055450098485	2.51484975237875	0	0
175	0.830827067669173	0.0413533834586466	12	1.52106361375926	3.96696950411053	8.1082436	0.301984018508773
176	0.781954887218045	0.0864661654135338	12	1.46066681005751	3.31626485259803	7.9116329	0.412856209624972
177	0.770676691729323	0.150375939849624	12	1.37809556813251	2.67794504458899	4.0990352	0.165247526823857
178	0.785714285714286	0.180451127819549	12	1.34504606276774	3.06482076232002	5.9753154	0.284731757832857
179	0.789473684210526	0.229323308270677	12	1.28809971120117	3.97957387859818	6.1659682	0.269891018964994
180	0.75187969924812	0.263157894736842	12	1.23412150740817	3.80263582244048	5.2255366	0.259228168516585
181	0.725563909774436	0.296992481203008	12	1.18227587370485	5.49778714378214	0	0
182	-0.135338345864662	-0.56390977443609	13	-2.90604767286893	0	2.7498	0.0437306633348911
183	-0.135338345864662	-0.586466165413534	13	-2.91479380553591	0	2.2915	0.0340748927297074
184	-0.135338345864662	-0.605263157894737	13	-2.92160878408185	5.96143475278294	1.4491446	-0.00955435814309791
185	-0.139097744360902	-0.616541353383459	13	-2.91969791245323	0.321750554396642	1.4491446	0.0478745814829873
186	-0.135338345864662	-0.62781954887218	13	-2.92927282874983	0.244978663126864	1.8895709	0.0521495661431226
187	-0.131578947368421	-0.642857142857143	13	-2.93970274197845	0.785398163397448	1.9445669	0.100070849419436
188	-0.120300751879699	-0.654135338345865	13	-2.95971691186234	0.927295218001612	2.2915	0.12491878706931
189	-0.105263157894737	-0.665413533834586	13	-2.9847006692762	0.463647609000806	2.0495176	0.0711076732933913
190	-0.0977443609022556	-0.680451127819549	13	-2.99892220393488	6.11803662976496	2.7878389	-0.0036180490949933
191	-0.101503759398496	-0.703007518796993	13	-2.99819859411588	0.785398163397448	1.9445669	0.0887186443203314
192	-0.0902255639097744	-0.714285714285714	13	-3.01594232297995	1.5707963267949	0.9166	0.0518710231944697
193	-0.0827067669172932	-0.714285714285714	13	-3.02631652761884	0.927295218001612	2.2915	0.11140442853061
194	-0.0676691729323308	-0.725563909774436	13	-3.04859741332496	0.321750554396642	1.4491446	0.0323853445622824
195	-0.0639097744360902	-0.736842105263158	13	-3.05507448223742	0.785398163397448	1.9445669	0.0814106736426368
196	-0.0526315789473684	-0.74812030075188	13	-3.07135661696595	0	1.3749	0.00519879002632173
197	-0.0526315789473684	-0.759398496240602	13	-3.07239637497121	5.81953769817878	2.0495176	-0.0415900150610504
198	-0.0601503759398496	-0.774436090225564	13	-3.064078371959	0	3.2081	0.0126886028427409
199	-0.0601503759398496	-0.800751879699248	13	-3.06661609252755	0	0.4583	0.00174527677365699
200	-0.0601503759398496	-0.804511278195489	13	-3.06696514788228	5.96143475278294	1.4491446	-0.0177691394943702
201	-0.0639097744360902	-0.815789473684211	13	-3.06341131998341	0	1.3749	0.00530929030708283
202	-0.0639097744360902	-0.827067669172932	13	-3.06447317804482	1.15257199721567	4.5137967	0.207101814328232
203	-0.0300751879699248	-0.842105263157895	13	-3.10589354091047	2.11121582706548	2.6723473	0.110626428804772
204	-0.0112781954887218	-0.830827067669173	13	-3.12801882667142	3.05358528006205	0	0
205	0	-0.703007518796993	14	3.14159265358979	0.90975315794421	5.2255366	0.231792570633464
206	0.0338345864661654	-0.729323308270677	14	3.0952341394631	1.19028994968253	4.935891	0.246540793645647
207	0.0714285714285714	-0.744360902255639	14	3.04592598073397	1.05165021254837	3.6948146	0.161711929086872
208	0.0977443609022556	-0.759398496240602	14	3.0135835949166	1.24904577239825	2.8987475	0.137928846519166
209	0.120300751879699	-0.766917293233083	14	2.98599782561276	1.39094282700242	5.123794	0.250941166113896
210	0.161654135338346	-0.774436090225564	14	2.93580959238998	1.5707963267949	5.4996	0.275607226709829
211	0.206766917293233	-0.774436090225564	14	2.88068814704802	1.5707963267949	4.1247	0.201605356603056
212	0.240601503759398	-0.774436090225564	14	2.84036707572741	1.5707963267949	3.2081	0.153421393351225
213	0.266917293233083	-0.774436090225564	14	2.80968279705716	1.5707963267949	2.2915	0.107651869095209
214	0.285714285714286	-0.774436090225564	14	2.78815242323812	1.5707963267949	3.6664	0.16871921914825
215	0.315789473684211	-0.774436090225564	14	2.75440857940847	1.5707963267949	4.583	0.204527031040125
216	0.353383458646617	-0.774436090225564	14	2.71350317320044	3.08861197768569	0	0
217	0.406015037593985	0.218045112781955	15	1.0779599298013	2.55359005004223	3.3048013	0.131548586264611
218	0.421052631578947	0.240601503759398	15	1.05165021254837	2.21429743558818	2.2915	0.0231479827685588
219	0.43609022556391	0.25187969924812	15	1.04702061599466	3.05093276638905	5.0619235	0.321134463736664
220	0.43984962406015	0.293233082706767	15	0.982793723247329	3.0309354324159	4.1499065	0.236565745878697
221	0.443609022556391	0.327067669172932	15	0.93548057407159	3.30674133100442	5.5756778	0.355884049911992
222	0.43609022556391	0.37218045112782	15	0.864303764089191	3.32694060358549	7.4606657	0.438386527680928
223	0.424812030075188	0.432330827067669	15	0.776626458553005	3.68201215386038	8.0170419	0.509427581647264
224	0.390977443609023	0.488721804511278	15	0.674740942223553	3.6052402625906	8.1985287	0.465437298549807
225	0.360902255639098	0.548872180451128	15	0.581653482513591	4.21844761146511	6.7667995	0.422996415906338
226	0.31203007518797	0.575187969924812	15	0.497054199332324	4.31759786068493	5.9579	0.373633637404167
227	0.266917293233083	0.593984962406015	15	0.42232747185149	4.09213949440187	15.7696447	0.926478306500856
228	0.161654135338346	0.669172932330827	15	0.237031810551319	3.58504099000953	20.2948989	0.636908191912045
229	0.0902255639097744	0.819548872180451	15	0.10965017216891	5.99297435923322	0	0
230	-0.157894736842105	-0.0112781954887218	16	-1.64210379158019	3.14159265358979	5.9579	-1.52525322827096
231	-0.157894736842105	0.037593984962406	16	-1.337053145926	3.4903636571737	5.3644015	-0.972604860038768
232	-0.172932330827068	0.0789473684210526	16	-1.14253217391824	3.6052402625906	6.1485528	-0.686098676390847
233	-0.195488721804511	0.12406015037594	16	-1.00531243864007	3.35268598681254	6.5619394	-0.708215673606729
234	-0.206766917293233	0.176691729323308	16	-0.863669303918726	3.47632949090661	11.1605216	-0.654271010661098
235	-0.236842105263158	0.263157894736842	16	-0.732815101786507	2.71496516046292	5.5376389	-0.556993775948733
236	-0.218045112781955	0.304511278195489	16	-0.62141634659676	2.35619449019234	5.8332424	-0.61424220479271
237	-0.184210526315789	0.338345864661654	16	-0.498567905638218	2.42750195497764	9.0967967	-0.841352754044822
238	-0.135338345864662	0.394736842105263	16	-0.330297354829254	2.70175007077406	8.6105404	-0.523480554966149
239	-0.105263157894737	0.458646616541353	16	-0.225601243836024	3.00904112129312	6.9354539	-0.190253271153271
240	-0.0977443609022556	0.515037593984962	16	-0.18755058960537	3.14159265358979	6.4162	-0.0851857839567161
241	-0.0977443609022556	0.567669172932331	16	-0.170513432814026	3.14159265358979	7.3328	-0.0803236807014751
242	-0.0977443609022556	0.62781954887218	16	-0.154448696673732	3.57400042916033	6.5619394	0.107454643893982
243	-0.120300751879699	0.676691729323308	16	-0.175939625452528	3.35268598681254	6.5619394	0.0127635682804206
244	-0.131578947368421	0.729323308270677	16	-0.178492339108612	3.64869115798213	4.7186568	0.0802981325501007
245	-0.150375939849624	0.763157894736842	16	-0.194551965618632	2.96173915379732	5.123794	-0.094068344666326
246	-0.142857142857143	0.804511278195489	16	-0.175738296685367	3.72959525713736	3.3048013	0.0645045976956815
247	-0.157894736842105	0.827067669172932	16	-0.188639216224503	3.78509376238308	2.2915	0.0480735625663775
248	-0.169172932330827	0.842105263157895	16	-0.198253928737779	3.50036332386037	3.9157152	0.0288202542738503
249	-0.180451127819549	0.87218045112782	16	-0.204017979592549	3.6052402625906	2.0495176	0.0237960129475834
250	-0.18796992481203	0.887218045112782	16	-0.208777182182065	1.9195673303788	10.7283447	-0.472614271103129
251	-0.105263157894737	0.917293233082707	16	-0.11425432796144	3.92699081698724	1.2960724	0.0354883630466207
252	-0.112781954887218	0.924812030075188	16	-0.121352000570764	1.00721883228902	0	0
253	0.428571428571429	0.582706766917293	17	0.634145872372159	3.52991137176226	10.893791	0.493631652177665
254	0.394736842105263	0.665413533834586	17	0.535419541936626	4.11397008690615	12.2031541	0.636945170032038
255	0.31203007518797	0.721804511278195	17	0.408030507930218	4.39063842598805	11.5940734	0.6058357920377
256	0.221804511278195	0.75187969924812	17	0.286863349522678	4.66364712907476	18.8127567	0.989945873547852
257	0.0676691729323308	0.759398496240602	17	0.0888741748131078	5.27098829572825	17.2944088	0.82823033041443
258	-0.0526315789473684	0.684210526315789	17	-0.076771891269778	5.38712992260824	20.5419226	1.15640444876999
259	-0.184210526315789	0.578947368421053	17	-0.308052781023776	5.36225942979664	14.3910783	0.966837754776978
260	-0.278195488721804	0.507518796992481	17	-0.501420331979172	4.84791669437019	10.1760932	0.636879772181305
261	-0.360902255639098	0.496240601503759	17	-0.628796286415433	4.98333583072311	8.5619606	0.513560979527961
