# Supplementary material for: Fluid extraction from the left-right organizer uncovers mechanical properties needed for symmetry breaking
Source: eLife. 2023 Jul 21;12:e83861. doi: 10.7554/eLife.83861 (PMC10361723; doi:10.7554/eLife.83861)
Supplement: Figure 2—source data 1. [file elife-83861-fig2-data1.zip › Fig2_sourcedata/Defect8ss_embryo3.csv]

	x	y	id	omega	alpha	speed	realangvel
1	-0.359179144385027	-0.0508021390374332	1	-1.71130387231188	0	9.166	0.710240356784479
2	-0.359179144385027	-0.10427807486631	1	-1.85335194366878	0.785398163397448	20.7403665	1.62003072041084
3	-0.273617647058824	-0.189839572192513	1	-2.17735808775095	1.02592687073066	23.579535	2.1291456558625
4	-0.155970588235294	-0.261141711229947	1	-2.60318721892345	1.16590454050981	13.9611929	1.34279941595028
5	-0.0811042780748664	-0.293227272727273	1	-2.8717471021135	1.31349398528225	12.0056268	1.13445960914022
6	-0.0133689839572193	-0.311050802139037	1	-3.09863902394155	1.05840018984705	11.2178091	0.847717631156031
7	0.0436711229946523	-0.343136363636364	1	3.01500275700683	1.32579560565546	10.078017	0.74042332709408
8	0.100713903743316	-0.357398395721925	1	2.86691809158802	1.5707963267949	12.8324	0.909835883277452
9	0.175580213903743	-0.357398395721925	1	2.68495091493253	1.5707963267949	13.4433139	0.806218126028084
10	0.254010695187166	-0.357398395721925	1	2.52370728972691	1.52735675204061	14.0679768	0.658618927441834
11	0.336008021390374	-0.36096256684492	1	2.39198350423854	1.87369987862673	10.2434633	0.517416617794422
12	0.393048128342246	-0.343136363636364	1	2.28850018067966	1.84907475963522	8.8974362	0.395250984096438
13	0.442959893048128	-0.328877005347594	1	2.20944998386037	1.9100981722596	11.0161571	0.452307526643749
14	0.503564171122995	-0.307486631016043	1	2.11898847853162	1.91008432592468	11.0161571	0.394367630130441
15	0.564171122994652	-0.286096256684492	1	2.04011495250553	2.0344739360957	6.8318781	0.243768547594936
16	0.599820855614973	-0.268270053475936	1	1.99136124298655	2.62241769263469	9.8529917	0.43050958218295
17	0.628342245989305	-0.218360962566845	1	1.90525932654996	2.92289723728333	5.6338819	0.246610416899755
18	0.635473262032086	-0.186275401069519	1	1.85593724317001	2.55370544353353	2.2030481	0.0920892531173445
19	0.642601604278075	-0.175580213903743	1	1.83751939254654	2.35619449019234	2.5926031	0.0974852551050676
20	0.65329679144385	-0.164885026737968	1	1.81802234152552	3.14159265358979	2.4441139	0.103137229944879
21	0.65329679144385	-0.150622994652406	1	1.79739489553655	3.14159265358979	0.6109139	0.0259322365955583
22	0.65329679144385	-0.147058823529412	1	1.79220844821744	2.26555919265164	4.7727362	0.160799527225448
23	0.674687165775401	-0.129232620320856	1	1.76004854277235	1.81570881442443	5.0390085	0.0866381115297132
24	0.703208556149733	-0.122104278074866	1	1.7427209204664	1.5707963267949	4.2773139	0.0289113303215283
25	0.728163101604278	-0.122104278074866	1	1.7369386544021	1.89258438072278	3.8648439	0.0696980429159133
26	0.749553475935829	-0.114973262032086	1	1.72299904581892	1.03039888453688	3.5632825	-0.0505975514631851
27	0.767379679144385	-0.125668449197861	1	1.73311855611155	0	0.6109139	-0.0225995659424338
28	0.767379679144385	-0.129232620320856	1	1.73763846930004	1.5707963267949	4.8886861	0.0293712370007659
29	0.795901069518717	-0.129232620320856	1	1.73176422189989	1.5707963267949	3.6664	0.0207163050929449
30	0.817291443850267	-0.129232620320856	1	1.7276209608813	5.05478478550436	0	0
31	0.0971470588235293	-0.385917112299465	2	2.89498606787079	1.5707963267949	10.3882861	0.70721566458503
32	0.157754010695187	-0.385917112299465	2	2.75354293495378	1.5707963267949	20.7761139	1.18928189873413
33	0.278965240641711	-0.385917112299465	2	2.51568655520696	1.92956699706547	15.6628608	0.871896697515262
34	0.364526737967914	-0.353831550802139	2	2.3413072157039	2.30360521315471	16.4419708	0.919634012595654
35	0.435828877005348	-0.289660427807487	2	2.15738041318477	2.67794504458899	13.6637562	0.764280977338663
36	0.471478609625668	-0.218360962566845	2	2.00452421771704	2.80230465446001	11.0161571	0.619794044393696
37	0.492868983957219	-0.157754010695187	2	1.8805654088383	2.4668242722582	7.8254725	0.398625559323937
38	0.521390374331551	-0.122104278074866	2	1.80084029697351	2.35624806066425	6.0491017	0.270352520658741
39	0.546344919786096	-0.0971470588235293	2	1.74676979284177	2.76100868491954	3.290594	0.168119884748892
40	0.553475935828877	-0.0793235294117648	2	1.71314581589199	3.14159265358979	6.1105139	0.318046212898229
41	0.553475935828877	-0.0436711229946523	2	1.64953657331234	3.32147615458231	6.8318781	0.35291088012499
42	0.546344919786096	-0.00445721925133698	2	1.57895439728734	3.14159265358979	3.0554861	0.163115243732645
43	0.546344919786096	0.0133689839572193	2	1.54633134854082	2.99962059711072	4.3208524	0.225564257018681
44	0.549911764705882	0.0383235294117648	2	1.50121849713708	2.49815153999682	3.0554861	0.119748142932429
45	0.560606951871658	0.0525855614973261	2	1.47726886855059	1.5707963267949	1.2222861	-0.0058379928992678
46	0.567735294117647	0.0525855614973261	2	1.47843646713045	1.89247187931664	1.9321928	0.0220475687736441
47	0.578430481283422	0.0561497326203209	2	1.47402695337572	2.89648163362967	2.5192751	0.118119636511178
48	0.581997326203209	0.070409090909091	2	1.45040302607348	4.83204764147169	0	0
49	-0.633689839572192	-0.0757566844919785	3	-1.68978016125443	0	0.6109139	0.0277282254104461
50	-0.633689839572192	-0.0793235294117648	3	-1.69532580633651	0.785398163397448	2.5926031	0.0948544867821255
51	-0.622994652406417	-0.0900187165775402	3	-1.71429670369294	1.5707963267949	1.8332	0.0123569987112049
52	-0.612299465240642	-0.0900187165775402	3	-1.71676810343518	5.30027619044095	2.2030481	0.043590326066143
53	-0.622994652406417	-0.0971470588235293	3	-1.72548616864841	5.49778714378214	5.1852062	0.136153476419543
54	-0.644385026737968	-0.11853743315508	3	-1.75271686393232	0	4.2773139	0.185945147302482
55	-0.644385026737968	-0.143494652406417	3	-1.78990589339281	0.463722610875711	2.7328429	0.117822603442275
56	-0.637254010695187	-0.157754010695187	3	-1.81347041408127	5.58842244132284	4.7727362	0.121342847447834
57	-0.655080213903743	-0.179144385026738	3	-1.83773898357084	0.78539816339747	0.8643538	0.0323515385780149
58	-0.651516042780749	-0.182708556149733	3	-1.84420929128644	1.5707963267949	2.4441139	0.0290456672910322
59	-0.637254010695187	-0.182708556149733	3	-1.85001842474465	0	1.8332	0.0771925546419938
60	-0.637254010695187	-0.193403743315508	3	-1.86545693567304	0	6.1105139	0.252006558763269
61	-0.637254010695187	-0.22905614973262	3	-1.9158582474257	0.540463621161801	3.5632825	0.151413914744232
62	-0.626558823529412	-0.246879679144385	3	-1.94614103037454	0.927265216801576	3.0554861	0.114255452238385
63	-0.612299465240642	-0.25757486631016	3	-1.96899212082222	0.785344592925542	6.0491017	0.250815630479746
64	-0.587344919786096	-0.282532085561497	3	-2.01915524691817	1.19032874144831	6.581188	0.225988460591289
65	-0.551692513368984	-0.296791443850267	3	-2.06435293903643	1.07143049616509	7.6568181	0.310331040911145
66	-0.512478609625668	-0.318181818181818	3	-2.12641914721866	1.5707963267949	6.1105139	0.164059332250974
67	-0.476826203208556	-0.318181818181818	3	-2.15923101366885	1.81581910983967	5.0390085	0.0907038053198095
68	-0.448307486631016	-0.311050802139037	3	-2.17737177473281	1.83704260683709	6.9670766	0.133692183423
69	-0.409090909090909	-0.300355614973262	3	-2.20411021141741	2.24707181489031	0	0
70	0.439393048128342	0.380569518716578	4	0.857014759074766	3.30670079018997	3.716813	0.156059793085277
71	0.435828877005348	0.401959893048128	4	0.82580280045771	3.28344471111879	4.3208524	0.170903319761002
72	0.432264705882353	0.426917112299465	4	0.79162213650551	3.99359216653034	6.4959442	0.312073796546493
73	0.403743315508021	0.451871657754011	4	0.729207377196211	4.35362858380525	5.2209536	0.238452082154978
74	0.37522192513369	0.462566844919786	4	0.681516960765216	4.57046942504926	8.6417048	0.378872932316493
75	0.325312834224599	0.469697860962567	4	0.605742374301917	4.18433007614072	8.4890909	0.433944815915332
76	0.282532085561497	0.494652406417112	4	0.518953411118851	4.672421075798	15.288888	0.743337558374148
77	0.193403743315508	0.498216577540107	4	0.370285899444021	4.96969132189734	12.0056268	0.572121794287146
78	0.125668449197861	0.480393048128342	4	0.255861540586592	4.98334872465973	11.4157947	0.618443263623405
79	0.0614973262032086	0.462566844919786	4	0.132172887861911	5.56910412641244	12.1293678	0.475752981616848
80	0.0151524064171124	0.409090909090909	4	0.0370222915385414	0	9.166	-0.027804865506672
81	0.0151524064171124	0.355614973262032	4	0.0425832646398758	0.321750554396642	11.5940734	-0.410755524905649
82	0.0365427807486632	0.29144385026738	4	0.124734369621006	1.199917102382	11.8016833	-1.18300639600323
83	0.100713903743316	0.266489304812834	4	0.361335648821651	1.10714871779409	8.1985287	-0.841605635802509
84	0.143494652406417	0.245098930481283	4	0.529656775982153	1.98899746025871	6.0183956	-0.327257292001382
85	0.175580213903743	0.259358288770053	4	0.595108234382429	1.97570104450464	9.3076147	-0.407817581563708
86	0.225489304812834	0.280748663101604	4	0.676671750695171	1.89258438072277	3.8648439	-0.161030572657757
87	0.246879679144385	0.287879679144385	4	0.708877865226722	0.785398163397459	1.7282493	-0.132809512243916
88	0.254010695187166	0.280748663101604	4	0.735439767675506	2.35619449019235	3.4564986	-0.0126274794754044
89	0.268270053475936	0.295008021390374	4	0.737965263570586	1.24912077427315	3.8648439	-0.252581116946124
90	0.289660427807487	0.287879679144385	4	0.788481486959811	1.4600842279069	5.5335142	-0.293016004772112
91	0.321745989304813	0.284312834224599	4	0.847084687914234	1.16591100592952	9.3076147	-0.540076905255022
92	0.371657754010695	0.262922459893048	4	0.955100068965238	2.0344439357957	8.1985287	-0.0720751582315482
93	0.414438502673797	0.284312834224599	4	0.969515100611548	2.53606598951683	9.6618806	0.180628212299407
94	0.446524064171123	0.330660427807487	4	0.933389458151666	2.97648451698961	3.716813	0.131872305040575
95	0.450088235294118	0.352050802139037	4	0.907014997143551	3.40785624169044	6.9670766	0.318707503988007
96	0.439393048128342	0.391264705882353	4	0.84327349634595	3.60520276305936	5.4656858	0.257731517661499
97	0.425133689839572	0.419786096256685	4	0.79172719281365	4.1016680496961	7.4588325	0.36234797117652
98	0.389483957219251	0.44474064171123	4	0.719257598578346	4.21305181267734	7.6568181	0.374192105255817
99	0.350267379679144	0.466131016042781	4	0.644419177527183	4.71238898038469	11.6101139	0.497553207581601
100	0.282532085561497	0.466131016042781	4	0.544908536010863	4.78367740995102	8.5766262	0.394757311469178
101	0.232620320855615	0.462566844919786	4	0.465957073717027	5.14126888114812	0	0
102	-0.601604278074866	0.0811042780748664	5	-1.43679092893602	0.927310217701616	6.1105139	0.150911916448371
103	-0.573082887700535	0.0597139037433156	5	-1.46697331222569	1.29250374352849	8.8974362	0.0857916799527714
104	-0.523173796791444	0.0454545454545455	5	-1.48413164821624	1.64754616005211	7.9675455	-0.0788875773047759
105	-0.476826203208556	0.0490187165775402	5	-1.46835413275529	1.16589160908516	4.6535782	0.0891700669825868
106	-0.451871657754011	0.0383235294117648	5	-1.48618814615181	2.44682978773305	4.7727362	-0.260544081559502
107	-0.434045454545455	0.0597139037433156	5	-1.43407932983991	1.5707963267949	4.2773139	-0.0411334774657868
108	-0.409090909090909	0.0597139037433156	5	-1.42585263434675	0.165108136600187	3.716813	0.253602179732038
109	-0.405526737967914	0.0383235294117648	5	-1.47657307029316	5.96150975465785	1.9321928	0.133948541007156
110	-0.409090909090909	0.0276283422459892	5	-1.50336277849459	1.3734584570338	3.1159817	0.0300368269517093
111	-0.391264705882353	0.0240641711229947	5	-1.50937014388493	1.42892927339078	4.3208524	0.0276049700306391
112	-0.366310160427808	0.0205000000000001	5	-1.51489113789106	1.10714871779409	4.0990352	0.137432426585833
113	-0.344919786096257	0.00980481283422468	5	-1.54237762320822	0.141852057529006	4.3208524	0.363892508814279
114	-0.341355614973262	-0.0151524064171124	5	-1.61515612497108	5.57454138762976	5.6338819	0.328788901734824
115	-0.362745989304813	-0.0401069518716578	5	-1.68091390531804	5.49778714378214	7.7778093	0.353642851072837
116	-0.394831550802139	-0.072192513368984	5	-1.75164247553261	0.135529235300647	13.5679715	0.964192205417569
117	-0.384136363636364	-0.150622994652406	5	-1.94448091661612	0.935773630807611	14.4217844	0.956105429585872
118	-0.316398395721925	-0.200534759358289	5	-2.1357020025333	0.956119517787779	12.7155335	0.97747977029685
119	-0.255794117647059	-0.24331550802139	5	-2.33119795659267	1.08390317599486	23.5080402	1.98917321478191
120	-0.134580213903743	-0.307486631016043	5	-2.72903259954905	1.41578957519732	19.7912272	1.74813501862734
121	-0.0205000000000001	-0.325312834224599	5	-3.07865960327452	1.03037682652431	10.6893892	0.774695783488868
122	0.0329759358288769	-0.357398395721925	5	3.04958654720729	0.915131369242295	10.0221044	0.535676548472575
123	0.0793235294117648	-0.393048128342246	5	2.94245123751278	1.24904577239825	11.5940734	0.670893330305136
124	0.143494652406417	-0.414438502673797	5	2.80827257145175	1.47583282271259	12.8906041	0.723005403420283
125	0.218360962566845	-0.421569518716578	5	2.66367149076769	1.70632556209554	13.5679715	0.738210215703301
126	0.296791443850267	-0.410874331550802	5	2.51602944762703	1.80634357682617	15.710524	0.776174949398056
127	0.385917112299465	-0.389483957219251	5	2.36079445774742	1.76819765575351	15.5789919	0.630523310516531
128	0.475045454545455	-0.371657754010695	5	2.23468979564412	1.98902065637413	18.0547285	0.707808621544523
129	0.571302139037433	-0.328877005347594	5	2.09312807133521	2.5051036921453	17.4768122	0.749383415855012
130	0.631906417112299	-0.246879679144385	5	1.94325138816421	2.67793140816337	15.0304068	0.632695956970379
131	0.671122994652406	-0.168449197860963	5	1.81671219677013	2.79284902191901	7.1522298	0.297742255180427
132	0.685382352941176	-0.129232620320856	5	1.75716374573405	3.14159265358979	6.7218861	0.278870263953084
133	0.685382352941176	-0.0900187165775402	5	1.70138969294343	3.14159265358979	7.3328	0.308900611569767
134	0.685382352941176	-0.0472379679144386	5	1.63960957062948	2.9617211542653	6.8318781	0.286153751129632
135	0.692513368983957	-0.00802139037433155	5	1.58237882040355	3.07030422402346	8.5766262	0.358453068657895
136	0.696077540106952	0.0418903743315507	5	1.51068820667197	2.89656987054502	5.0390085	0.198423818899258
137	0.703208556149733	0.070409090909091	5	1.47100344289212	2.8632788447092	4.4487181	0.168318257011115
138	0.710339572192513	0.0953663101604277	5	1.4373397914899	2.89665811135415	5.0390085	0.187636311036293
139	0.717467914438503	0.123885026737968	5	1.39981252928264	2.81969210669389	1.9321928	0.0677082794647588
140	0.721034759358289	0.134580213903743	5	1.38627087338969	2.94425478382869	3.1159817	0.113923978606856
141	0.724598930481283	0.152406417112299	5	1.36348607766832	2.93983142478152	0	0
142	0.75668449197861	0.309270053475936	6	1.18279768554005	4.19325440508789	4.926725	0.141511904056216
143	0.731729946524064	0.323529411764706	6	1.15449530472881	4.19330055622695	4.926725	0.147681147199434
144	0.706772727272727	0.337788770053476	6	1.12495907528892	3.92699081698724	7.7778093	0.278176453903001
145	0.674687165775401	0.369874331550802	6	1.06932378450832	3.81627871809924	3.9125071	0.146832063970458
146	0.660427807486631	0.387700534759358	6	1.03995737171423	3.86825051129887	7.3580065	0.277675524075874
147	0.631906417112299	0.419786096256685	6	0.984422266899053	3.92699081698724	8.6417048	0.329582825441879
148	0.596256684491979	0.455435828877005	6	0.918505701810677	3.38659337472923	5.0390085	0.177068171390839
149	0.589125668449198	0.483957219251337	6	0.883092067532509	3.41983570588423	4.4487181	0.153993846809967
150	0.581997326203209	0.508911764705882	6	0.852293298170516	4.13808049173587	12.3731834	0.459449641959939
151	0.521390374331551	0.548128342245989	6	0.760403369778528	4.1719749947693	14.2522134	0.547319739460955
152	0.450088235294118	0.590909090909091	6	0.650939421886337	4.19321401942958	9.8529917	0.38675239567952
153	0.400179144385027	0.619430481283422	6	0.573588942750433	4.51505111062358	6.2315051	0.233327412821308
154	0.364526737967914	0.626558823529412	6	0.526923460186172	4.33183087891149	6.581188	0.263810692204426
155	0.328877005347594	0.640820855614973	6	0.474161321745286	4.5880686002906	4.926725	0.189948529581754
156	0.300355614973262	0.644385026737968	6	0.436171615828936	4.42092530501506	6.379536	0.260757748666132
157	0.264705882352941	0.655080213903743	6	0.384020066095709	4.71238898038469	4.2773139	0.165869281334802
158	0.239751336898396	0.655080213903743	6	0.350846209828749	4.83670936047878	4.926725	0.186631618019349
159	0.211229946524064	0.651516042780749	6	0.313519886224879	4.71238898038469	6.1105139	0.251394722493246
160	0.175580213903743	0.651516042780749	6	0.26324094172623	4.42094594674348	6.379536	0.275001302190875
161	0.139927807486631	0.662211229946524	6	0.208240681288055	4.71238898038469	6.7218861	0.286550066180065
162	0.100713903743316	0.662211229946524	6	0.150930668052042	4.32179968803499	11.2343079	0.463155248421164
163	0.0401069518716578	0.687165775401069	6	0.0582996183678094	4.45180214886789	9.4863517	0.386785277886713
164	-0.0133689839572193	0.70142513368984	6	-0.0190574372095333	4.94610962894387	13.1912489	0.546534967092379
165	-0.0882352941176471	0.683601604278075	6	-0.128364430628009	4.77483989198513	9.7961625	0.410506472624206
166	-0.145275401069519	0.680034759358289	6	-0.21046572515285	4.57982107257792	9.2471191	0.355422398687449
167	-0.198751336898396	0.687165775401069	6	-0.28155020489034	5.81953769817878	8.1985287	0.238246521086255
168	-0.220141711229947	0.644385026737968	6	-0.329199509107591	0.902135294500636	0	0
169	0.713903743315508	-0.0935828877005348	7	1.70113927372557	2.49810654449651	6.1105139	0.210445775218311
170	0.735294117647059	-0.0650614973262031	7	1.65905011868191	2.21432743678822	3.0554861	0.0792449387416871
171	0.749553475935829	-0.0543663101604277	7	1.64320113093357	2.55353235995344	2.2030481	0.0737748734782562
172	0.75668449197861	-0.0436711229946523	7	1.62844615623792	2.46683341712161	3.9125071	0.120675884681125
173	0.77094385026738	-0.0258475935828878	7	1.6043109793017	2.92289723728333	5.6338819	0.207658314376605
174	0.77807486631016	0.00623796791443842	7	1.56277931642638	5.04923680655218	0	0
175	-0.138147058823529	-0.314617647058824	8	-2.72784418082518	1.19028994968253	9.8722403	0.834482276135526
176	-0.0846711229946523	-0.336008021390374	8	-2.89474063605229	0.718896371596627	6.4959442	0.422409999746076
177	-0.0597139037433154	-0.364526737967914	8	-2.9792226360015	0.785398163397448	5.1852062	0.316947263507692
178	-0.0383235294117646	-0.385917112299465	8	-3.04261208870304	1.05158098204552	4.926725	0.327927434298849
179	-0.0133689839572193	-0.400179144385027	8	-3.10819757556281	0.950577247963831	5.256701	0.305522305047017
180	0.0115855614973261	-0.418002673796791	8	3.11388327060737	0.62023935149821	5.256701	0.192957768854867
181	0.0294117647058824	-0.442959893048128	8	3.0752917168364	0.785398163397448	3.4564986	0.144624007303586
182	0.0436711229946523	-0.457219251336898	8	3.04636691537568	0.982822569955914	4.4065545	0.209514021475998
183	0.0650614973262031	-0.471478609625668	8	3.00446411108048	0.463647609000806	2.7328429	0.05207501257527
184	0.072192513368984	-0.48574064171123	8	2.99404910856543	0.674759236468183	3.9125071	0.112394603091204
185	0.0864518716577539	-0.503564171122995	8	2.97157018794719	0.245000721139436	5.0390085	0.0203816946653124
186	0.0935828877005348	-0.532085561497326	8	2.96749384901413	1.10711871749409	6.8318781	0.283594692820643
187	0.129232620320856	-0.549911764705882	8	2.91077491045	1.4289442692659	4.3208524	0.204389617438934
188	0.154189839572193	-0.553475935828877	8	2.86989698696221	1.5707963267949	2.4441139	0.118725852580686
189	0.168449197860963	-0.553475935828877	8	2.84615181644607	1.32586178455925	2.5192751	0.107505456113919
190	0.182708556149733	-0.557040106951872	8	2.82465072522329	1.5707963267949	4.2773139	0.199502547893893
191	0.20766577540107	-0.557040106951872	8	2.78475021564451	1.73590446339508	3.716813	0.17773245099602
192	0.22905614973262	-0.553475935828877	8	2.74920372544531	1.40568819019472	3.716813	0.150671186143922
193	0.250446524064171	-0.557040106951872	8	2.71906948821652	1.05158098204552	4.926725	0.133342617681831
194	0.275401069518717	-0.571302139037433	8	2.69240096468016	0.927310217701618	6.1105139	0.123148490065339
195	0.303922459893048	-0.592692513368984	8	2.66777126666709	1.21200510745314	5.2209536	0.148784512829838
196	0.332441176470588	-0.603387700534759	8	2.63801436410112	1.75066782611939	6.8318781	0.269054305281911
197	0.371657754010695	-0.596256684491979	8	2.58420350304474	1.69511670688898	4.926725	0.182449869429457
198	0.400179144385027	-0.592692513368984	8	2.54771352915885	1.6952205558388	4.926725	0.175933505330597
199	0.428697860962567	-0.589125668449198	8	2.51252682809273	1.5707963267949	3.6664	0.116655962366075
200	0.450088235294118	-0.589125668449198	8	2.48919563561951	1.81570881442443	5.0390085	0.179142037860665
201	0.478609625668449	-0.581997326203209	8	2.45336722804738	1.637397676338	9.1861652	0.277320809530823
202	0.532085561497326	-0.578430481283422	8	2.39790306614122	1.91953995846568	7.1522298	0.239943541176642
203	0.571302139037433	-0.564171122994652	8	2.34991435790589	1.95128977248261	6.581188	0.214928939379533
204	0.606951871657754	-0.549911764705882	8	2.30692857002998	2.55361889675081	4.4065545	0.155893530033286
205	0.621211229946524	-0.528521390374332	8	2.27574986402332	3.45545358462632	0	0
206	0.268270053475936	0.558823529411765	9	0.447570527373989	4.01766299939593	9.5450141	0.425135518167525
207	0.225489304812834	0.594473262032086	9	0.362543423740484	4.42631604135573	10.8282541	0.497475673164107
208	0.164885026737968	0.612299465240642	9	0.263048289107663	4.4461427003425	6.9670766	0.320012828695511
209	0.125668449197861	0.622994652406417	9	0.199045723368561	4.57047692608052	8.6417048	0.396976347302865
210	0.0757566844919785	0.630125668449198	9	0.119650453907988	4.60175919831883	5.5335142	0.254218169826841
211	0.0436711229946523	0.633689839572192	9	0.0688068199426194	4.61274260572782	6.14122	0.281100272428121
212	0.00802139037433155	0.637254010695187	9	0.0125867654569952	4.61266834666623	6.14122	0.278370344399703
213	-0.0276283422459892	0.640820855614973	9	-0.0430873034229454	4.71238898038469	18.9429139	0.846207611906823
214	-0.138147058823529	0.640820855614973	9	-0.21232882580431	5.00785576944469	14.6912648	0.654846461859321
215	-0.220141711229947	0.615863636363636	9	-0.343298118176174	5.4070780742379	4.7727362	0.202711735858371
216	-0.241532085561497	0.598040106951872	9	-0.383840465347848	4.85430103468886	8.6417048	0.371812756773353
217	-0.29144385026738	0.590909090909091	9	-0.458203016702519	4.87753765779932	11.1508973	0.45825082987033
218	-0.355614973262032	0.580213903743315	9	-0.549853182676585	5.27098408216817	11.5294531	0.493015054012245
219	-0.412655080213904	0.544564171122995	9	-0.648456193479034	5.60086522301348	12.5972921	0.534105694545404
220	-0.459002673796791	0.487521390374332	9	-0.755277332388115	5.43900028572752	7.3580065	0.319395224654508
221	-0.491088235294118	0.459002673796791	9	-0.819156377319016	5.23160432513406	4.926725	0.201592460685596
222	-0.516042780748663	0.44474064171123	9	-0.859474869456135	5.11729369809443	4.6535782	0.175879689725584
223	-0.540997326203209	0.434045454545455	9	-0.894650807401253	5.1760365893855	4.0990352	0.154360309423711
224	-0.562387700534759	0.423350267379679	9	-0.925522869285995	0	2.4441139	0.081910965689842
225	-0.562387700534759	0.409090909090909	9	-0.941905062423963	6.17247320829159	5.5335142	0.206264457993599
226	-0.565954545454545	0.377005347593583	9	-0.983157954022683	0.463647609000806	4.0990352	0.0900356738722774
227	-0.55525935828877	0.355614973262032	9	-1.00116508879714	0.643531109993321	3.0554861	0.0485426960725133
228	-0.544564171122995	0.341355614973262	9	-1.01087362801164	1.72943871869738	15.4708331	-0.515076782351149
229	-0.455435828877005	0.355614973262032	9	-0.907858271541411	2.49052346446974	16.1326183	-0.805752341147281
230	-0.398395721925134	0.43048128342246	9	-0.746707803311955	3.99830779961754	12.1293678	0.0591317853106577
231	-0.451871657754011	0.476826203208556	9	-0.758534160374086	0.0809046434259377	22.6835585	0.743532200216395
232	-0.441176470588235	0.344919786096257	9	-0.907240600417366	1.86502395328763	21.0708008	-1.01338702069594
233	-0.323529411764706	0.380569518716578	9	-0.704563196278179	2.17634999051687	9.6618806	-0.565386317329359
234	-0.27718449197861	0.412655080213904	9	-0.591485932812307	1.5707963267949	4.2773139	-0.214248912613821
235	-0.252227272727273	0.412655080213904	9	-0.548636150289542	1.47114995213803	6.14122	-0.308684592391366
236	-0.216577540106952	0.409090909090909	9	-0.486899231811269	1.5707963267949	1.2222861	-0.0685665442097805
237	-0.209446524064171	0.409090909090909	9	-0.473185922969313	0	2.4441139	0.0726998593509243
238	-0.209446524064171	0.394831550802139	9	-0.487725894839498	0.927265216801576	3.0554861	-0.0880191384686779
239	-0.195187165775401	0.384136363636364	9	-0.470122067145762	0.643441113592977	3.0554861	-0.0371890776952322
240	-0.184491978609626	0.369874331550802	9	-0.462684251606716	0.463647609000806	1.3661923	-9.47013864438517e-05
241	-0.180927807486631	0.362745989304813	9	-0.462665311329427	0.540397442258016	3.5632825	-0.0209846263132074
242	-0.170232620320856	0.344919786096257	9	-0.458468386066786	0.78549191046757	3.4564986	-0.0886039157294238
243	-0.155970588235294	0.330660427807487	9	-0.440747602920901	1.32568530683479	2.5192751	-0.159576250847969
244	-0.141711229946524	0.327093582887701	9	-0.408832352751307	0.643531109993321	3.0554861	-0.0611097532194893
245	-0.131016042780749	0.31283422459893	9	-0.396610402107409	0	5.4996	0.200083788530661
246	-0.131016042780749	0.280748663101604	9	-0.436627159813541	0.244934542235654	2.5192751	0.0473990462124574
247	-0.127451871657754	0.266489304812834	9	-0.446106969056033	0.519169189217096	4.926725	-0.0393328082651356
248	-0.113189839572193	0.241532085561497	9	-0.438240407403006	0.278243052294451	4.4487181	0.0857312307572
249	-0.106061497326203	0.216577540106952	9	-0.455386653554445	0.165229757399848	3.716813	0.140731271071226
250	-0.102494652406417	0.195187165775401	9	-0.483532907768691	0.244934542235654	2.5192751	0.0842328977308893
251	-0.0989304812834225	0.180927807486631	9	-0.500379487314869	0.540397442258016	3.5632825	-0.0224249793940423
252	-0.0882352941176471	0.163101604278075	9	-0.49589449143606	1.03039888453688	3.5632825	-0.315603764437518
253	-0.070409090909091	0.152406417112299	9	-0.432773738548556	0.165108136600187	3.716813	0.195018863160967
254	-0.0668449197860963	0.131016042780749	9	-0.47177751118075	0.785398163397453	4.3208524	-0.315472178715179
255	-0.04901871657754	0.113189839572193	9	-0.408683075437714	0.785398163397448	2.5926031	-0.254352351056033
256	-0.0383235294117646	0.102494652406417	9	-0.357812605226508	0.785398163397443	3.4564986	-0.457802780377911
257	-0.0240641711229947	0.0882352941176471	9	-0.266252049150925	2.55353235995344	2.2030481	-0.483662951344023
258	-0.0169331550802138	0.0989304812834225	9	-0.169519458882121	2.35619449019237	0.8643538	-0.199079032375188
259	-0.0133689839572193	0.102494652406417	9	-0.129703652407083	1.5707963267949	1.2222861	-0.34458616406596
260	-0.00623796791443842	0.102494652406417	9	-0.0607864195938913	2.03474396578969	1.3661923	-0.345905549163362
261	0.000890374331550722	0.106061497326203	9	0.0083946902387812	1.5707963267949	3.0554861	-0.831380353110114
262	0.018716577540107	0.106061497326203	9	0.174670760860804	1.10707371591919	2.7328429	-0.735358427029079
263	0.0329759358288769	0.0989304812834225	9	0.32174244626662	0	3.0554861	-0.322146758132135
264	0.0329759358288769	0.0811042780748664	9	0.386171797893047	1.89269687369078	1.9321928	-0.450074251962135
265	0.0436711229946523	0.0846711229946523	9	0.476186648285474	1.81568676370998	2.5192751	-0.523986840111906
266	0.057933155080214	0.0882352941176471	9	0.580984016307855	1.5707963267949	2.4441139	-0.523727472992158
267	0.072192513368984	0.0882352941176471	9	0.685729510906286	1.5707963267949	3.0554861	-0.548366343289424
268	0.0900187165775402	0.0882352941176471	9	0.795402779564171	1.5707963267949	1.8332	-0.279708799730768
269	0.100713903743316	0.0882352941176471	9	0.851344539510325	1.24900827286702	3.8648439	-0.665719758002325
270	0.122104278074866	0.0811042780748664	9	0.98448849111079	1.40568819019471	3.716813	-0.454443403618939
271	0.143494652406417	0.0775401069518717	9	1.07537717183458	1.10714871779407	1.3661923	-0.194451037325169
272	0.150622994652406	0.0739759358288769	9	1.11426737929961	1.89247187931664	1.9321928	-0.0423405941132327
273	0.161318181818182	0.0775401069518717	9	1.12273549812226	1.5707963267949	3.6664	-0.233525046130368
274	0.182708556149733	0.0775401069518717	9	1.16944050734833	3.14159265358979	2.4441139	0.321195834509052
275	0.182708556149733	0.0917994652406418	9	1.10520134044652	3.60509027009134	1.3661923	0.194827262139349
276	0.179144385026738	0.0989304812834225	9	1.06623588801865	3.14159265358979	1.8332	0.222962319513826
277	0.179144385026738	0.109625668449198	9	1.02164342411589	1.10707371591919	2.7328429	-0.309159960132968
278	0.193403743315508	0.102494652406417	9	1.08347541614248	1.5707963267949	3.0554861	-0.177803537678951
279	0.211229946524064	0.102494652406417	9	1.11903612367827	0.674759236468175	3.9125071	-0.462758400209799
280	0.225489304812834	0.0846711229946523	9	1.21158780372023	1.5707963267949	2.4441139	-0.0985966581471495
281	0.239751336898396	0.0846711229946523	9	1.23130713534966	4.2791438698301	0	0
282	-0.56951871657754	0.459002673796791	10	-0.892438847430306	5.44521651328212	8.2209854	0.319910090598425
283	-0.605168449197861	0.426917112299465	10	-0.956420865549991	5.43904683809376	7.3580065	0.278249050685007
284	-0.637254010695187	0.398395721925134	10	-1.01207067568699	5.86491458680433	6.0183956	0.23265821830361
285	-0.651516042780749	0.366310160427808	10	-1.05860231934771	5.38714821685287	3.9125071	0.13994462783
286	-0.669339572192513	0.352050802139037	10	-1.08659124491371	0	4.8886861	0.169804870390049
287	-0.669339572192513	0.323529411764706	10	-1.12055221899172	0	4.2773139	0.153299903583524
288	-0.669339572192513	0.29857486631016	10	-1.15121219970843	0	1.8332	0.0670290018491859
289	-0.669339572192513	0.287879679144385	10	-1.16461800007827	5.96128476028371	1.9321928	0.0771869517405466
290	-0.672906417112299	0.27718449197861	10	-1.18005539042638	6.08584743741848	3.1159817	0.123134927831263
291	-0.676470588235294	0.259358288770053	10	-1.20468237599263	0	16.4988	0.647613945126666
292	-0.676470588235294	0.163101604278075	10	-1.33420516501796	0.507098504392337	18.8741689	0.648519755085621
293	-0.622994652406417	0.0668449197860963	10	-1.46390911603509	0.822436772409395	11.6742759	0.355655084749782
294	-0.573082887700535	0.0205000000000001	10	-1.53504013298504	0.82883773815174	9.9474015	0.355178633237956
295	-0.530302139037433	-0.018716577540107	10	-1.60607585963263	0.927295218001612	9.166	0.342753368155135
296	-0.487521390374332	-0.0508021390374332	10	-1.67462653326366	0.436613473594744	10.1151393	0.589484169238186
297	-0.462566844919786	-0.10427807486631	10	-1.7925233671113	0.463647609000806	8.1985287	0.500117570401206
298	-0.441176470588235	-0.147058823529412	10	-1.89254688119154	0.718796813854349	6.4959442	0.387214313670954
299	-0.41622192513369	-0.175580213903743	10	-1.96998974392573	0.110712098887996	5.5335142	0.335226075272668
300	-0.412655080213904	-0.20766577540107	10	-2.03703495898026	0.519134575296802	4.926725	0.311265021843232
301	-0.398395721925134	-0.232620320855615	10	-2.09928796334891	0.0996463746568705	6.14122	0.341559372535716
302	-0.394831550802139	-0.268270053475936	10	-2.16759983785605	0.643486109093278	6.1105139	0.373632375935649
303	-0.373441176470588	-0.296791443850267	10	-2.24232631304318	0.418270720375258	6.0183956	0.34928202081324
304	-0.359179144385027	-0.328877005347594	10	-2.31218271720583	0.927295218001612	9.166	0.548539854258345
305	-0.316398395721925	-0.36096256684492	10	-2.4218906880575	1.51531166771368	11.0161571	0.572060673906036
306	-0.252227272727273	-0.364526737967914	10	-2.53630282283871	1.5707963267949	9.166	0.530576435295753
307	-0.198751336898396	-0.364526737967914	10	-2.64241810989786	1.40562737917848	7.4340843	0.509170070908667
308	-0.155970588235294	-0.371657754010695	10	-2.74425212407959	1.24904577239825	5.7970367	0.420035166442272
309	-0.123885026737968	-0.382352941176471	10	-2.82825915736804	1.8490889100613	8.8974362	0.575024891773639
310	-0.0739759358288769	-0.368093582887701	10	-2.94326413572277	1.5707963267949	11.6101139	0.906917248471051
311	-0.00623796791443842	-0.368093582887701	10	-3.12464758541698	1.28476399402725	10.8282541	0.784498440557209
312	0.0543663101604277	-0.385917112299465	10	3.00163803365116	4.05905068042098	0	0
313	-0.751336898395722	0.230836898395722	11	-1.27271531945881	5.2527864226427	3.5632825	0.0966182967408047
314	-0.769163101604278	0.220141711229947	11	-1.29203897880697	4.12432868674835	2.2030481	-0.0240850580999341
315	-0.779858288770054	0.227272727272727	11	-1.28722196718698	4.90975569102938	3.1159817	0.0507497132986789
316	-0.797681818181818	0.223708556149733	11	-1.29737190984672	5.91600760753642	8.5110893	0.296370164098918
317	-0.815508021390374	0.177360962566845	11	-1.3566459426665	6.05210201726265	10.6719738	0.371790107284133
318	-0.829767379679144	0.116756684491979	11	-1.43100396412333	0	11.6101139	0.403928448289572
319	-0.829767379679144	0.0490187165775402	11	-1.51178965378124	6.18346467346112	6.14122	0.214826427603156
320	-0.833334224598931	0.0133689839572193	11	-1.55475493930187	0.694762865856746	4.7727362	0.12938567939019
321	-0.815508021390374	-0.00802139037433155	11	-1.58063207517991	6.00484319434304	4.4487181	0.151141744129533
322	-0.822639037433155	-0.0329759358288769	11	-1.61086042400582	0.218695416306463	5.6338819	0.197738047615661
323	-0.815508021390374	-0.0650614973262031	11	-1.65040803352895	0.610685696811172	7.4588325	0.235512074531101
324	-0.790553475935829	-0.100713903743316	11	-1.69751044843517	0.726657857709076	7.3580065	0.229116596621066
325	-0.762032085561497	-0.132799465240642	11	-1.74333376775938	0.89611026228545	3.9125071	0.112771016284203
326	-0.744205882352941	-0.147058823529412	11	-1.76588797101622	4.90972685014579	3.1159817	0.000262843953195979
327	-0.762032085561497	-0.150622994652406	11	-1.76594053980686	0.321675552521736	1.9321928	0.0721125560053126
328	-0.758467914438503	-0.161318181818182	11	-1.78036305100793	0.588060293636344	4.4065545	0.155899001215591
329	-0.744205882352941	-0.182708556149733	11	-1.81154285125104	0.982736033158545	4.4065545	0.12649152078746
330	-0.72281550802139	-0.196970588235294	11	-1.83684115540854	1.7096037928775	0	0
331	0.731729946524064	0.00623796791443842	12	1.56227157413712	3.14159265358979	5.4996	0.219006544354936
332	0.731729946524064	0.0383235294117648	12	1.51847026526614	3.14159265358979	3.6664	0.145499904399709
333	0.731729946524064	0.0597139037433156	12	1.4893702843862	2.98898667641744	8.0372071	0.305739055783821
334	0.738858288770053	0.106061497326203	12	1.42822247322943	3.04662914950748	12.8906041	0.476828919495734
335	0.745989304812834	0.180927807486631	12	1.33285668933028	3.5220860992775	6.581188	0.249125771011864
336	0.731729946524064	0.216577540106952	12	1.28303153512791	3.35268232833842	8.748947	0.331284865475964
337	0.721034759358289	0.266489304812834	12	1.21677456203272	3.40785624169044	6.9670766	0.26190911665049
338	0.710339572192513	0.30570320855615	12	1.16439273870262	3.49039650275021	7.1522298	0.268264801576029
339	0.696077540106952	0.344919786096257	12	1.11073977838741	3.64864870415069	6.2915424	0.23632256325987
340	0.678254010695187	0.377005347593583	12	1.06347526573544	4.24877887091512	5.4656858	0.173548421282466
341	0.649732620320856	0.391264705882353	12	1.02876558147895	5.53110626672958	0	0
342	0.442959893048128	0.170232620320856	13	1.2038911007325	3.14159265358979	3.6664	0.206911356177462
343	0.442959893048128	0.191622994652406	13	1.162508829497	2.21432743678822	3.0554861	0.0415475228962339
344	0.457219251336898	0.202318181818182	13	1.15419932491776	3.38652719582544	2.5192751	0.144061865244154
345	0.453655080213904	0.216577540106952	13	1.12538695186893	3.33907474607669	3.1159817	0.173677859516029
346	0.450088235294118	0.234403743315508	13	1.09065137996572	2.94408170024861	3.1159817	0.136423890719818
347	0.453655080213904	0.252227272727273	13	1.06336660182176	3.6052402625906	4.0990352	0.229525400433546
348	0.442959893048128	0.273617647058824	13	1.01746152173505	2.73672672781312	4.6535782	0.14375588198404
349	0.453655080213904	0.29857486631016	13	0.98871034533824	2.601129032428	3.5632825	0.0801642927154489
350	0.464350267379679	0.316398395721925	13	0.97267748679515	3.6053902325955	1.3661923	0.0701728329436152
351	0.460783422459893	0.323529411764706	13	0.958642920206427	3.46326820611152	1.9321928	0.0953629347565038
352	0.457219251336898	0.334224598930481	13	0.939570333255126	3.60531526446551	2.7328429	0.138098503990549
353	0.450088235294118	0.348483957219251	13	0.911950632457017	3.92699081698724	2.5926031	0.132208028376092
354	0.439393048128342	0.359179144385027	13	0.885509026781798	3.99349260878807	6.4959442	0.332456619753401
355	0.410874331550802	0.384136363636364	13	0.819017702831118	4.06888787159141	9.166	0.474530944497149
356	0.368093582887701	0.41622192513369	13	0.724111513931688	4.95745586583156	2.5192751	0.0765378911300724
357	0.353831550802139	0.412655080213904	13	0.708803935705674	4.86500362584701	8.0372071	0.300249964588782
358	0.307486631016043	0.405526737967914	13	0.648753942787918	3.92706581886215	4.3208524	0.243520911087233
359	0.289660427807487	0.423350267379679	13	0.600049760570471	4.36356323087667	7.1522298	0.401226198815973
360	0.250446524064171	0.437612299465241	13	0.519804520807276	4.5880686002906	9.8529917	0.548024282517114
361	0.193403743315508	0.44474064171123	13	0.410199664303853	4.71238898038469	7.3328	0.418242074865415
362	0.150622994652406	0.44474064171123	13	0.326551249330771	4.71238898038469	5.4996	0.33037482452104
363	0.11853743315508	0.44474064171123	13	0.260476284426562	4.71238898038469	7.3328	0.458783247366363
364	0.0757566844919785	0.44474064171123	13	0.16871963495329	4.90974126954761	6.2315051	0.386627244818575
365	0.0401069518716578	0.437612299465241	13	0.0913941859895749	4.39071342786295	1.9321928	0.124130111068755
366	0.0294117647058824	0.441176470588235	13	0.0665681637758238	4.71238898038469	3.6664	0.241941743514228
367	0.00802139037433155	0.441176470588235	13	0.0181798150729783	4.12432868674835	2.2030481	0.120719736049895
368	-0.00267379679144385	0.448307486631016	13	-0.00596413213700072	4.06885787039136	3.0554861	0.15455168103784
369	-0.0169331550802138	0.459002673796791	13	-0.0368744683445687	4.71238898038469	5.4996	0.347581307372374
370	-0.04901871657754	0.459002673796791	13	-0.106390729819044	4.95745586583156	2.5192751	0.158354054846468
371	-0.0632807486631017	0.455435828877005	13	-0.138061540788337	5.30027619044098	2.2030481	0.127381854681453
372	-0.0739759358288769	0.448307486631016	13	-0.163537911724628	0	0.6109139	0.00644024122361309
373	-0.0739759358288769	0.44474064171123	13	-0.164825959969351	6.14131825377546	4.3208524	0.0891432647261026
374	-0.0775401069518717	0.419786096256685	13	-0.182654612914571	0.463722610875706	2.7328429	-0.0537228480873697
375	-0.070409090909091	0.405526737967914	13	-0.171910043297097	0.197337869761107	3.1159817	-0.00587415910907052
376	-0.0668449197860963	0.387700534759358	13	-0.170735211475283	0.197337869761098	3.1159817	-0.00644310818785021
377	-0.0632807486631017	0.369874331550802	13	-0.169446589837713	0.321750554396642	5.7970367	-0.0750517085393898
378	-0.0525855614973263	0.337788770053476	13	-0.154436248129835	0	3.6664	0.0512939824220193
379	-0.0525855614973263	0.316398395721925	13	-0.164695044614239	0.321750554396642	5.7970367	-0.0920426648292405
380	-0.0418903743315509	0.284312834224599	13	-0.146286511648391	1.01225600054671	5.7649557	-0.480807388090966
381	-0.0133689839572193	0.266489304812834	13	-0.0501250340301975	0.141852057529002	4.3208524	-0.0477653229766128
382	-0.00980481283422468	0.241532085561497	13	-0.040571969434875	5.27097144056468	5.7649557	0.645455941191573
383	-0.0383235294117646	0.223708556149733	13	-0.16966315767319	5.01091223517763	8.3112705	1.07255671458686
384	-0.0846711229946523	0.209446524064171	13	-0.384174500590561	5.10714459660069	7.9437139	1.01377534694714
385	-0.127451871657754	0.191622994652406	13	-0.586929569979989	6.00490687433926	8.8974362	0.992342967087296
386	-0.141711229946524	0.141711229946524	13	-0.785398163397448	6.01222556290454	11.4157947	1.66494116529863
387	-0.15953743315508	0.0775401069518717	13	-1.11838639645717	5.90886412228293	18.3828713	2.82023735491309
388	-0.198751336898396	-0.0222807486631015	13	-1.68243386743979	6.22765910966879	11.0161571	1.46092549693084
389	-0.202318181818182	-0.0864518716577539	13	-1.97461896682596	0.141897054604164	12.9625572	1.47960985095656
390	-0.191622994652406	-0.161318181818182	13	-2.27054093701727	0.737828634305077	9.0839643	1.05005658479284
391	-0.155970588235294	-0.200534759358289	13	-2.48055225397584	1.35210091048843	5.6338819	0.615771963081495
392	-0.123885026737968	-0.20766577540107	13	-2.60370664659214	1.5707963267949	6.7218861	0.753677407683626
393	-0.0846711229946523	-0.20766577540107	13	-2.75444212812886	0.708643919549819	5.6338819	0.607717086137245
394	-0.0632807486631017	-0.232620320855615	13	-2.87598554535631	0.785398163397448	7.7778093	0.741498460656502
395	-0.0311951871657755	-0.264705882352941	13	-3.02428523748761	1.32579560565546	5.0390085	0.537358499816669
396	-0.00267379679144385	-0.271836898395722	13	-3.13175693745095	1.24912077427317	3.8648439	0.384140907466097
397	0.018716577540107	-0.278965240641711	13	3.07460018823542	1.10707371591918	2.7328429	0.238814102015992
398	0.0329759358288769	-0.286096256684492	13	3.02683736783222	1.03039888453688	3.5632825	0.27386462850175
399	0.0508021390374332	-0.296791443850267	13	2.97206444213187	0.540397442258013	3.5632825	0.117523962709258
400	0.0614973262032086	-0.314617647058824	13	2.94855964959002	0.785398163397448	2.5926031	0.126726275434668
401	0.072192513368984	-0.325312834224599	13	2.92321439450309	1.19039339706625	3.290594	0.230306301938361
402	0.0900187165775402	-0.332441176470588	13	2.87715313411541	0.587973756838982	4.4065545	0.110790050869305
403	0.10427807486631	-0.353831550802139	13	2.85499512394155	1.32579560565546	5.0390085	0.329686311644446
404	0.132799465240642	-0.36096256684492	13	2.78905786161266	3.46453765079255	0	0
405	-0.16666577540107	0.533868983957219	14	-0.302597674082947	5.17607408751057	5.4656858	0.283686822881478
406	-0.195187165775401	0.519606951871658	14	-0.359335038659243	5.05537559065759	9.0839643	0.475172419279398
407	-0.245098930481283	0.501783422459893	14	-0.454369522515123	5.24611899434887	15.6151976	0.816422270285462
408	-0.323529411764706	0.455435828877005	14	-0.617653976572215	5.26668786998301	15.0922773	0.772499640802522
409	-0.398395721925134	0.409090909090909	14	-0.772153904732719	5.49778714378214	9.5060586	0.484678639417102
410	-0.437612299465241	0.369874331550802	14	-0.86908963261614	0.489970301942476	10.3882861	0.21692779485013
411	-0.409090909090909	0.316398395721925	14	-0.912475191586166	0.41240306440913	10.6719738	0.32226504156784
412	-0.384136363636364	0.259358288770053	14	-0.976928199899733	1.0584202192829	11.2178091	-0.0668804266367795
413	-0.327093582887701	0.227272727272727	14	-0.963552114572378	1.00406269731853	7.9675455	-0.0267498666292543
414	-0.287879679144385	0.202318181818182	14	-0.958202141246527	0.463647609000806	6.8318781	0.298268226290079
415	-0.270053475935829	0.16666577540107	14	-1.01785578650454	0.380583968670241	3.290594	0.189076324954243
416	-0.262922459893048	0.148842245989305	14	-1.05567105149539	0.785323161522548	4.3208524	0.121131214386823
417	-0.245098930481283	0.131016042780749	14	-1.07989729437276	0.927295218001612	9.166	0.180512441904515
418	-0.202318181818182	0.0989304812834225	14	-1.11599978275366	1.16593040101822	4.6535782	-0.0342049960786261
419	-0.177360962566845	0.0882352941176471	14	-1.10915878353793	0.876033460938152	4.7727362	0.187994276520367
420	-0.155970588235294	0.070409090909091	14	-1.14675763884201	1.32586178455924	2.5192751	-0.0835607991326626
421	-0.141711229946524	0.0668449197860963	14	-1.13004547901547	0.785398163397448	2.5926031	0.179295307471694
422	-0.131016042780749	0.0561497326203209	14	-1.16590454050981	0.588060293636342	2.2030481	0.266166470184284
423	-0.123885026737968	0.0454545454545455	14	-1.21913783454667	1.19021235812466	3.290594	0.0246163143022882
424	-0.106061497326203	0.0383235294117648	14	-1.22406109740713	0.321900546895876	1.9321928	0.417173006052203
425	-0.102494652406417	0.0276283422459892	14	-1.30749569861757	0.321675552521742	3.8648439	0.989915366177667
426	-0.0953663101604277	0.00623796791443842	14	-1.5054787718531	1.78581257991652	0	0
427	0.524954545454545	0.141711229946524	15	1.30713153875711	2.92289723728333	11.2673055	0.505347377111007
428	0.539216577540107	0.205882352941176	15	1.20606206333491	3.25871419658399	10.4597809	0.497922384698185
429	0.532085561497326	0.266489304812834	15	1.10647758639528	3.37267594350672	10.6719738	0.495301339697156
430	0.517826203208556	0.327093582887701	15	1.00741731845585	3.40783893363199	6.9670766	0.31084680976035
431	0.507131016042781	0.366310160427808	15	0.945247956503775	3.33901706014826	6.2315051	0.257890597441789
432	0.5	0.401959893048128	15	0.893669837015418	3.433035687231	6.379536	0.262805825795572
433	0.489304812834225	0.437612299465241	15	0.841108671856303	3.87442018648722	8.2209854	0.364750898266923
434	0.457219251336898	0.473262032085562	15	0.768158492202919	4.1638294656371	12.8906041	0.569470396184682
435	0.393048128342246	0.512478609625668	15	0.654264412965982	3.92702490828372	9.5060586	0.419947607709703
436	0.353831550802139	0.551692513368984	15	0.570274891424042	4.62563797728224	14.1073906	0.587649932258765
437	0.271836898395722	0.558823529411765	15	0.452744904972289	4.71238898038469	10.3882861	0.456775341746908
438	0.211229946524064	0.558823529411765	15	0.361389836622907	4.58801667791263	9.8529917	0.477016226963319
439	0.154189839572193	0.565954545454545	15	0.265986591230243	4.65690432130347	11.0161571	0.546112337114032
440	0.0900187165775402	0.56951871657754	15	0.156764123807437	6.1725261260758	0	0
441	-0.00980481283422468	-0.328877005347594	16	-3.1117884735064	1.15841047485755	10.6719738	0.812617534158844
442	0.0472379679144386	-0.353831550802139	16	3.00887332684141	0.996467715798881	12.3731834	0.67532471514347
443	0.107842245989305	-0.393048128342246	16	2.87380838381272	1.32580884026838	12.5972921	0.7168647915926
444	0.179144385026738	-0.410874331550802	16	2.7304354254942	1.5707963267949	12.8324	0.712758293139943
445	0.254010695187166	-0.410874331550802	16	2.58788376686621	1.5707963267949	11.6101139	0.553136295260579
446	0.321745989304813	-0.410874331550802	16	2.47725650781409	1.41215393489241	15.4708331	0.520035931819085
447	0.410874331550802	-0.425133689839572	16	2.37324932145028	1.6233866398797	23.2527671	0.746822226061088
448	0.546344919786096	-0.418002673796791	16	2.22388487623806	2.07495203306286	20.2389863	0.729950225254137
449	0.649732620320856	-0.36096256684492	16	2.07789483118723	2.42276265396817	19.4873743	0.71943503720191
450	0.724598930481283	-0.275401069518717	16	1.93400782374685	2.81984209919315	11.5940734	0.436401896153016
451	0.745989304812834	-0.211229946524064	16	1.84672744451625	2.65469950278976	11.7540201	0.423560729413812
452	0.77807486631016	-0.150622994652406	16	1.76201529863349	2.70917756083008	8.748947	0.307582173413388
453	0.799465240641711	-0.10427807486631	16	1.70049886395081	2.80764144789766	0	0
454	0.860072192513369	0.070409090909091	17	1.48911430855028	4.1932197911676	4.926725	0.0968063905546542
455	0.835114973262032	0.0846711229946523	17	1.46975303043935	2.55359005004223	6.6096026	0.172195712282679
456	0.856505347593583	0.116756684491979	17	1.43531388798281	3.14159265358979	3.6664	0.122159310631852
457	0.856505347593583	0.138147058823529	17	1.41088202585644	0	1.2222861	-0.0406253274337177
458	0.856505347593583	0.131016042780749	17	1.41900709134319	0.588060293636351	2.2030481	-0.0668068884219633
459	0.863636363636364	0.120320855614973	17	1.43236846902758	0	1.8332	-0.0608405180967762
460	0.863636363636364	0.109625668449198	17	1.44453657264694	4.44537896375643	0	0
461	0.0686283422459894	0.327093582887701	18	0.206812665182869	4.97297581190149	9.4863517	0.792072959873209
462	0.0151524064171124	0.31283422459893	18	0.0483980732082274	5.87828058946985	4.6535782	0.164581930112799
463	0.00445721925133698	0.287879679144385	18	0.0154816871856677	0.244912487629537	5.0390085	-0.14579369792395
464	0.0115855614973261	0.259358288770053	18	0.0446404267704578	0.694762865856748	4.7727362	-0.391657213969198
465	0.0294117647058824	0.237967914438503	18	0.122971869564297	0.244934542235644	2.5192751	-0.116899950849416
466	0.0329759358288769	0.223708556149733	18	0.14635185973418	0.785398163397459	1.7282493	-0.183794787641518
467	0.0401069518716578	0.216577540106952	18	0.183110817262484	1.24900827286702	3.8648439	-0.51240472633635
468	0.0614973262032086	0.209446524064171	18	0.285591762529754	1.24904577239825	5.7970367	-0.772342423265772
469	0.0935828877005348	0.198751336898396	18	0.440060247182908	1.5707963267949	6.1105139	-0.682357377014943
470	0.129232620320856	0.198751336898396	18	0.576531722585897	1.5707963267949	1.8332	-0.184484312109631
471	0.139927807486631	0.198751336898396	18	0.613428585007823	0.982822569955909	4.4065545	-0.525282813106628
472	0.161318181818182	0.184491978609626	18	0.718485147629149	1.40568819019471	3.716813	-0.359050177233171
473	0.182708556149733	0.180927807486631	18	0.790295183075783	0.982736033158555	2.2030481	-0.242240409715821
474	0.193403743315508	0.17379679144385	18	0.838743265018947	0.463797579005703	1.3661923	-0.149004992095629
475	0.196970588235294	0.16666577540107	18	0.868544263438073	1.05166175149809	4.926725	-0.502381130643278
476	0.22192513368984	0.152406417112299	18	0.969020489566728	1.5707963267949	5.4996	-0.30678168478792
477	0.254010695187166	0.152406417112299	18	1.03037682652431	2.11119376905291	3.5632825	-7.23238372191126e-06
478	0.271836898395722	0.163101604278075	18	1.03037827300106	0.463572601500186	2.7328429	-0.251455518667598
479	0.278965240641711	0.148842245989305	18	1.08066937673458	0.463647609000815	2.7328429	-0.25218477786794
480	0.286096256684492	0.134580213903743	18	1.13110633230816	1.10722372529469	2.7328429	-0.191907058902343
481	0.300355614973262	0.127451871657754	18	1.16948774408863	0.92735521320193	3.0554861	-0.229778339911745
482	0.314617647058824	0.116756684491979	18	1.21544341207098	4.37551065149317	0	0
483	-0.459002673796791	0.387700534759358	19	-0.86941143240487	5.49778714378214	6.0491017	0.290886654318452
484	-0.483957219251337	0.362745989304813	19	-0.927588763268561	5.63974419358661	3.0554861	0.147330195903344
485	-0.494652406417112	0.348483957219251	19	-0.95705480244923	5.60842607071141	3.9125071	0.18774483566143
486	-0.508911764705882	0.330660427807487	19	-0.994603769581516	0	3.6664	0.1506212174501
487	-0.508911764705882	0.309270053475936	19	-1.02472801307154	6.03811842173271	2.5192751	0.118730521271173
488	-0.512478609625668	0.295008021390374	19	-1.04847411732577	0.718896371596619	6.4959442	0.110385694863495
489	-0.487521390374332	0.266489304812834	19	-1.07055125629847	0.732790240594834	8.2209854	0.155669014163766
490	-0.455435828877005	0.230836898395722	19	-1.10168505913122	0.876107232941688	4.7727362	0.0644033816695422
491	-0.434045454545455	0.213013368983957	19	-1.11456573546513	0.909718543491539	6.9670766	0.0931688083771154
492	-0.401959893048128	0.18805614973262	19	-1.13319949714055	0.694689093853208	4.7727362	0.141180505168985
493	-0.384136363636364	0.16666577540107	19	-1.16143559817435	0.909770465869506	6.9670766	0.133373412171176
494	-0.352050802139037	0.141711229946524	19	-1.18811028060859	0.620290026797261	5.256701	0.233014429873697
495	-0.334224598930481	0.116756684491979	19	-1.23471316658333	0.463647609000806	4.0990352	0.247163516028928
496	-0.323529411764706	0.0953663101604277	19	-1.28414586978911	0.141852057529008	4.3208524	0.350251278759122
497	-0.319965240641711	0.070409090909091	19	-1.35419612554094	4.85694059971745	0	0
498	-0.883243315508021	-0.0115855614973261	20	-1.58391264129377	0.46362618058244	9.564721	0.292062680791902
499	-0.858288770053476	-0.0614973262032086	20	-1.64232517745215	0.51239613694785	11.2178091	0.354855969990542
500	-0.82620320855615	-0.11853743315508	20	-1.71329637145026	0.741958588643156	9.9474015	0.298406928429897
501	-0.786986631016043	-0.161318181818182	20	-1.77297775713624	0.982736033158545	4.4065545	0.116290012636557
502	-0.765596256684492	-0.175580213903743	20	-1.79623575966355	0.141867053404125	4.3208524	0.159421410512173
503	-0.762032085561497	-0.200534759358289	20	-1.82812004176599	0.129701143118766	14.1733858	0.511788379701013
504	-0.751336898395722	-0.282532085561497	20	-1.93047771770619	0.352983070637737	12.3731834	0.448157870208294
505	-0.726382352941176	-0.350267379679144	20	-2.02010929174785	0.566751275536072	7.9675455	0.287856268179485
506	-0.70142513368984	-0.389483957219251	20	-2.07768054538374	1.1479330449581	13.4016086	0.413744822437716
507	-0.630125668449198	-0.421569518716578	20	-2.16042950987129	1.39095782670242	13.6637562	0.394856117445517
508	-0.551692513368984	-0.435828877005348	20	-2.23940073336039	1.60780719609032	16.5102575	0.453486364698783
509	-0.455435828877005	-0.432264705882353	20	-2.33009800630015	2.08394058858252	0	0
510	-0.00623796791443842	-0.179144385026738	21	-3.10678582122243	1.5707963267949	4.2773139	0.6945338523848
511	0.018716577540107	-0.179144385026738	21	3.03749271548019	1.92955672337434	5.2209536	0.846530674485071
512	0.0472379679144386	-0.168449197860963	21	2.86818658058318	1.49404208294727	7.9675455	1.12426551946165
513	0.0935828877005348	-0.172013368983957	21	2.64333347669085	1.63734789763201	9.1861652	1.09722981902268
514	0.147058823529412	-0.168449197860963	21	2.42388751288631	1.97570104450464	4.6535782	0.554533802453139
515	0.172013368983957	-0.157754010695187	21	2.31298075239569	2.08988475095264	4.926725	0.562903341792076
516	0.196970588235294	-0.143494652406417	21	2.20040008403727	1.5707963267949	5.4996	0.349774070290949
517	0.22905614973262	-0.143494652406417	21	2.13044526997908	1.5707963267949	3.0554861	0.165714534132677
518	0.246879679144385	-0.143494652406417	21	2.09730236315255	1.19039339706625	3.290594	0.0458867280818342
519	0.264705882352941	-0.150622994652406	21	2.08812501753618	2.08993090209169	4.926725	0.386683760451887
520	0.289660427807487	-0.136363636363636	21	2.0107882654458	1.7126483843239	4.3208524	0.202909577725094
521	0.314617647058824	-0.132799465240642	21	1.97020634990078	4.76599354466298	0	0
522	-0.41622192513369	-0.172013368983957	22	-1.96269249648555	0.55166463903067	18.6551015	1.21608194471843
523	-0.359179144385027	-0.264705882352941	22	-2.20590888542924	0.761000268939532	17.7210861	1.16242398618086
524	-0.287879679144385	-0.339572192513369	22	-2.43839368266541	0.745429061038218	10.8108387	0.68682095748176
525	-0.245098930481283	-0.385917112299465	22	-2.57575787416176	0.759769653561668	16.8571906	0.978960420883159
526	-0.177360962566845	-0.457219251336898	22	-2.77154995833839	0.91510348871705	10.0221044	0.551139382187156
527	-0.131016042780749	-0.492868983957219	22	-2.88177783477582	1.10714871779409	12.2975639	0.665808627270446
528	-0.0668449197860963	-0.524954545454545	22	-3.01493956022991	0.968491076091284	11.8649287	0.546378479127609
529	-0.00980481283422468	-0.564171122994652	22	-3.12421525605543	1.1802070344452	11.2343079	0.516988547662498
530	0.0508021390374332	-0.589125668449198	22	3.05557234159165	1.61423590154919	14.0679768	0.68498590086933
531	0.132799465240642	-0.585561497326203	22	2.91857516141779	1.5707963267949	13.4433139	0.615923548613768
532	0.211229946524064	-0.585561497326203	22	2.79539045169503	1.81578381332142	12.5972921	0.577808436099483
533	0.282532085561497	-0.567735294117647	22	2.67982876447514	1.96555194301089	7.9437139	0.362180430157095
