# Supplementary material for: Fluid extraction from the left-right organizer uncovers mechanical properties needed for symmetry breaking
Source: eLife. 2023 Jul 21;12:e83861. doi: 10.7554/eLife.83861 (PMC10361723; doi:10.7554/eLife.83861)
Supplement: Figure 2—source data 1. [file elife-83861-fig2-data1.zip › Fig2_sourcedata/Defect8ss_embryo4.csv]

	x	y	id	omega	alpha	speed	realangvel
1	-0.762983002832861	0.404155807365439	1	-1.08366818881118	0	8.5550861	0.278310515228914
2	-0.762983002832861	0.351274787535411	1	-1.13933029185697	6.06448989087312	5.6338819	0.204294956201214
3	-0.770538243626062	0.31728045325779	1	-1.18018928309721	5.86498417371578	6.0183956	0.222702206701109
4	-0.785645892351275	0.28328611898017	1	-1.22472972443743	0	3.0554861	0.107174639309888
5	-0.785645892351275	0.264399433427762	1	-1.24616465229941	6.03816252413481	5.0390085	0.187741051405834
6	-0.793201133144476	0.234184135977337	1	-1.28371286258058	0	5.4996	0.19932021993444
7	-0.793201133144476	0.200189801699717	1	-1.32357690656746	0	5.4996	0.203411033550887
8	-0.793201133144476	0.166195467422096	1	-1.36425911327764	0.124320380094088	4.926725	0.179812164374487
9	-0.78942492917847	0.135977337110482	1	-1.40022154615254	0.96011062998372	7.4588325	0.129316922541407
10	-0.751651558073654	0.109538243626062	1	-1.42608493066082	0.837968793897465	8.2209854	0.196411684540236
11	-0.713881019830028	0.0755439093484419	1	-1.46536726756887	0.86215240724508	5.6338819	0.143279537269514
12	-0.687441926345609	0.0528810198300284	1	-1.49402317502277	0.620239351498206	5.256701	0.186235691899566
13	-0.668555240793201	0.0264390934844192	1	-1.53127031340268	0.418201133463811	6.0183956	0.255438101175796
14	-0.653447592067989	-0.00755524079320122	1	-1.58235793363784	0.643531109993326	6.1105139	0.241228177802801
15	-0.630784702549575	-0.037770538243626	1	-1.6306035691984	0.785398163397438	3.4564986	0.129368541909314
16	-0.615674220963173	-0.0528810198300284	1	-1.65647727758027	0.785398163397454	3.4564986	0.135233304025042
17	-0.60056657223796	-0.0679886685552408	1	-1.68352393838527	1.16589160908516	4.6535782	0.122804788633741
18	-0.574127478753541	-0.0793201133144476	1	-1.70808489611202	0.950556975296681	5.256701	0.200691235210124
19	-0.547685552407932	-0.0982067988668556	1	-1.74822314315405	0.982822569955914	4.4065545	0.175701820530396
20	-0.525022662889518	-0.113314447592068	1	-1.78336350726013	0.78539816339747	0.8643538	0.0420032513860913
21	-0.521246458923513	-0.117090651558074	1	-1.79176415753735	0.643441113592967	3.0554861	0.163540003069615
22	-0.509915014164306	-0.132201133144476	1	-1.82447215815127	0.785398163397448	2.5926031	0.133127869871017
23	-0.498583569405099	-0.143532577903683	1	-1.85109773212547	0	4.2773139	0.241258826104382
24	-0.498583569405099	-0.169971671388102	1	-1.89934949734635	0	2.4441139	0.134454133126176
25	-0.498583569405099	-0.185079320113314	1	-1.92624032397158	0.165108136600187	3.716813	0.210259524591307
26	-0.494807365439093	-0.207742209631728	1	-1.96829222888984	0.32190054689588	1.9321928	0.110770358816612
27	-0.491028328611898	-0.219073654390935	1	-1.99044630065317	0.643441113592967	3.0554861	0.172533075787462
28	-0.479696883852691	-0.234184135977337	1	-2.02495291581066	0.321675552521742	1.9321928	0.110551069814768
29	-0.475920679886686	-0.245515580736544	1	-2.04706312977361	0.380583968670247	3.290594	0.188261061032138
30	-0.468365439093484	-0.264399433427762	1	-2.08471534198004	0	3.6664	0.179668000839304
31	-0.468365439093484	-0.287062322946176	1	-2.1206489421479	0	3.0554861	0.143939445150456
32	-0.468365439093484	-0.305949008498584	1	-2.14943683117799	0.197337869761105	3.1159817	0.15770486840236
33	-0.464589235127479	-0.324835694050992	1	-2.18097780485846	0.404904717709739	4.6535782	0.24564295134645
34	-0.453257790368272	-0.351274787535411	1	-2.23010639512775	0.245000721139431	5.0390085	0.243100746582159
35	-0.445702549575071	-0.381492917847026	1	-2.27872654444419	0.620219078831074	5.256701	0.274231326656489
36	-0.426818696883853	-0.407932011331445	1	-2.33357280977548	0.851999512940548	6.4959442	0.34021938681464
37	-0.396600566572238	-0.434371104815864	1	-2.40161668713841	1.03039888453688	3.5632825	0.184799608708439
38	-0.37771388101983	-0.445702549575071	1	-2.4385766088801	0.674686064509448	3.9125071	0.201432684083507
39	-0.362606232294618	-0.464589235127479	1	-2.4788631456968	0.587973756838987	4.4065545	0.216062064451901
40	-0.347498583569405	-0.487252124645892	1	-2.52207555858718	1.03039888453688	3.5632825	0.183888003763197
41	-0.328611898016997	-0.498583569405099	1	-2.55885315933982	1.19026408917411	3.290594	0.167943897881462
42	-0.309725212464589	-0.5061388101983	1	-2.59244193891611	1.16589160908516	4.6535782	0.241359021073904
43	-0.28328611898017	-0.517470254957507	1	-2.64071374313089	1.5707963267949	2.4441139	0.113694347039832
44	-0.268178470254957	-0.517470254957507	1	-2.66345261253886	1.21203593021545	5.2209536	0.276433915838341
45	-0.237960339943343	-0.528801699716714	1	-2.71873939570653	1.40568819019472	3.716813	0.193419467453326
46	-0.215297450424929	-0.53257790368272	1	-2.75742328919719	1.24900827286701	3.8648439	0.207945215521095
47	-0.192634560906516	-0.540133144475921	1	-2.79901233230141	1.5707963267949	4.8886861	0.252420877332487
48	-0.162416430594901	-0.540133144475921	1	-2.84949650776791	1.32586178455925	2.5192751	0.138038816363255
49	-0.147308781869688	-0.543909348441926	1	-2.87710427104056	1.5707963267949	3.6664	0.196058016675886
50	-0.124645892351275	-0.543909348441926	1	-2.91631587437574	1.73590446339508	3.716813	0.19331395754516
51	-0.101983002832861	-0.540133144475921	1	-2.95497866588477	1.7682784192818	3.1159817	0.16453955787326
52	-0.0830963172804533	-0.536354107648725	1	-2.98788657745942	1.5707963267949	2.4441139	0.138088807123173
53	-0.0679886685552408	-0.536354107648725	1	-3.01550433888406	1.5707963267949	3.6664	0.208907172271182
54	-0.0453257790368272	-0.536354107648725	1	-3.05728577333829	1.5707963267949	1.8332	0.105055754620644
55	-0.0339943342776204	-0.536354107648725	1	-3.07829692426242	1.5707963267949	3.0554861	0.17567935978025
56	-0.0151076487252124	-0.536354107648725	1	-3.11343279621847	1.89247187931663	1.9321928	0.10534775328745
57	-0.00377620396600558	-0.53257790368272	1	-3.13450234687596	1.5707963267949	0.6109139	0.0354515335691552
58	0	-0.53257790368272	1	3.14159265358979	1.5707963267949	1.8332	0.106366930120307
59	0.0113314447592068	-0.53257790368272	1	3.12031926756573	1.81573086903054	2.5192751	0.143415696884284
60	0.0264390934844192	-0.528801699716714	1	3.09163612818888	1.5707963267949	2.4441139	0.14227724323602
61	0.0415495750708216	-0.528801699716714	1	3.06318067954167	2.03474396578973	1.3661923	0.0742016242003185
62	0.0491019830028328	-0.525022662889518	1	3.04834035470161	1.5707963267949	3.6664	0.212974590676027
63	0.0717648725212464	-0.525022662889518	1	3.0057454365664	1.5707963267949	2.4441139	0.140683200412726
64	0.0868753541076488	-0.525022662889518	1	2.97760879648386	1.71266338019902	4.3208524	0.250384132289425
65	0.113314447592068	-0.521246458923513	1	2.92753197002597	1.5707963267949	4.2773139	0.239462935706336
66	0.139753541076487	-0.521246458923513	1	2.8796393828847	1.5707963267949	3.0554861	0.167437832193156
67	0.158640226628895	-0.521246458923513	1	2.84615181644607	1.81573086903054	2.5192751	0.142478535014576
68	0.173747875354108	-0.517470254957507	1	2.81765610944316	1.81586321224179	2.5192751	0.141871976186692
69	0.18885835694051	-0.513691218130311	1	2.78928171420582	1.5707963267949	2.4441139	0.128290013004393
70	0.203966005665722	-0.513691218130311	1	2.76362371160494	1.76813419655599	3.1159817	0.170272015604782
71	0.22285269121813	-0.509915014164306	1	2.72956930848398	1.5707963267949	2.4441139	0.123019073538666
72	0.237960339943343	-0.509915014164306	1	2.70496549377625	1.5707963267949	4.2773139	0.208619060522759
73	0.264399433427762	-0.509915014164306	1	2.6632416816717	1.5707963267949	1.8332	0.0867709367772118
74	0.275730878186969	-0.509915014164306	1	2.64588749431626	1.5707963267949	3.6664	0.168742443263681
75	0.298393767705382	-0.509915014164306	1	2.61213900566352	1.5707963267949	2.4441139	0.108946422661047
76	0.313504249291785	-0.509915014164306	1	2.59034972113131	1.5707963267949	1.8332	0.0798337949514005
77	0.324835694050992	-0.509915014164306	1	2.57438296214103	1.5707963267949	3.0554861	0.129511634216937
78	0.34371954674221	-0.509915014164306	1	2.54848063529764	1.5707963267949	2.4441139	0.100482845566954
79	0.358830028328612	-0.509915014164306	1	2.52838406618425	1.5707963267949	2.4441139	0.0977012379832187
80	0.373937677053824	-0.509915014164306	1	2.50884381858761	1.89247187931663	1.9321928	0.0893857238242912
81	0.385269121813031	-0.5061388101983	1	2.49096667382275	1.5707963267949	2.4441139	0.0931425069663838
82	0.400376770538244	-0.5061388101983	1	2.47233817242947	1.5707963267949	2.4441139	0.0904930228512413
83	0.415487252124646	-0.5061388101983	1	2.45423956785923	2.15885662043125	2.2030481	0.103250298601911
84	0.426818696883853	-0.498583569405099	1	2.43358950813884	1.89247187931663	1.9321928	0.083704431000311
85	0.43815014164306	-0.494807365439094	1	2.41684862193878	2.15885662043125	2.2030481	0.101772152257897
86	0.449481586402266	-0.487252124645892	1	2.3964941914872	1.89247187931663	1.9321928	0.0815217783762989
87	0.460813031161473	-0.483475920679887	1	2.38018983581194	2.67809503708825	1.3661923	0.0597386788270615
88	0.464589235127479	-0.475920679886686	1	2.36824210004653	2.15877008363388	4.4065545	0.199639031108645
89	0.487252124645892	-0.460813031161473	1	2.3283142938248	2.35628823726248	3.4564986	0.15904943811325
90	0.502359773371105	-0.445702549575071	1	2.29650440620215	2.89648163362967	2.5192751	0.103909240274174
91	0.5061388101983	-0.430594900849858	1	2.27572255814732	2.89665811135415	2.5192751	0.106079033879709
92	0.509915014164306	-0.415487252124646	1	2.25450675137138	2.9442547838287	3.1159817	0.131198014892311
93	0.513691218130311	-0.396600566572238	1	2.22826714839291	2.67787004271407	2.7328429	0.128319531413017
94	0.521246458923513	-0.381492917847026	1	2.20260324211031	2.89670221667472	2.5192751	0.112656456080837
95	0.525022662889518	-0.366382436260623	1	2.18007195089414	3.14159265358979	3.6664	0.148102534259218
96	0.525022662889518	-0.34371954674221	1	2.1504514440423	2.97636289618993	3.716813	0.170010798219229
97	0.528801699716714	-0.321056657223796	1	2.11644928439845	3.03096287152394	5.5335142	0.256450648116413
98	0.53257790368272	-0.287062322946176	1	2.06515915477517	2.81980459966191	3.8648439	0.195720432381576
99	0.540133144475921	-0.264399433427762	1	2.02601506829885	2.86334960129535	4.4487181	0.226714888072768
100	0.547685552407932	-0.237960339943343	1	1.9806720906843	3.14159265358979	3.0554861	0.146851392871885
101	0.547685552407932	-0.219073654390935	1	1.95130181210992	2.73668793588005	4.6535782	0.243268720151493
102	0.559016997167139	-0.192634560906516	1	1.90264806807963	2.94416824703133	6.2315051	0.325170627987377
103	0.56657223796034	-0.15486402266289	1	1.83761394248215	2.8753463735476	6.9670766	0.365978114156542
104	0.577903682719547	-0.113314447592068	1	1.76441831965084	2.9617211542653	6.8318781	0.3582581056691
105	0.585458923512748	-0.0717648725212464	1	1.69276669851702	2.78280143424804	5.2209536	0.262304050994167
106	0.596790368271955	-0.0415495750708216	1	1.64030588831819	2.73672672781312	4.6535782	0.2233577070445
107	0.608121813031162	-0.0151076487252124	1	1.59563434690929	2.6780200520896	2.7328429	0.12419010057196
108	0.615674220963173	0	1	1.5707963267949	2.89659193245036	5.0390085	0.242242105837243
109	0.623229461756374	0.0302181303116148	1	1.52234790562745	2.96170915259727	6.8318781	0.324176344168314
110	0.630784702549575	0.0717648725212465	1	1.45751263679379	2.96178715312529	6.8318781	0.31200625289634
111	0.638337110481586	0.113314447592068	1	1.39511138621452	3.14159265358979	8.5550861	0.395086922706178
112	0.638337110481586	0.166195467422096	1	1.31609400167328	3.41983570588423	4.4487181	0.208454641238055
113	0.630784702549575	0.192634560906516	1	1.27440307342567	3.55986337396506	6.0183956	0.281566492132874
114	0.615674220963173	0.226628895184136	1	1.2180897749991	3.21834689743742	7.9675455	0.353296534217865
115	0.611898016997167	0.275730878186969	1	1.14743046815552	3.28344471111879	4.3208524	0.188974099149092
116	0.608121813031162	0.302172804532578	1	1.1096356483257	3.26601688263369	4.926725	0.20840996315205
117	0.604342776203966	0.332388101983003	1	1.06795365569529	3.38650514121933	5.0390085	0.215709661209695
118	0.596790368271955	0.362606232294618	1	1.02481172345336	3.54649737129953	4.6535782	0.202629130062666
119	0.585458923512748	0.389045325779037	1	0.984285897440822	3.52212489121057	3.290594	0.140762612840456
120	0.577903682719547	0.407932011331445	1	0.956133374872731	3.78512376358311	3.0554861	0.133501689510546
121	0.56657223796034	0.423039660056657	1	0.929433036970622	4.06885787039136	3.0554861	0.129064411626667
122	0.551464589235128	0.434371104815864	1	0.903620154645289	3.81637017827936	3.9125071	0.172249577300315
123	0.536354107648725	0.453257790368272	1	0.869170239185226	4.12432868674835	2.2030481	0.0936587972030167
124	0.525022662889518	0.460813031161473	1	0.850438479744622	4.01769988653148	4.7727362	0.209837220509339
125	0.502359773371105	0.479696883852691	1	0.808471035642754	4.39060092645681	3.8648439	0.154430987190944
126	0.479696883852691	0.487252124645892	1	0.777584838204566	3.60509027009134	1.3661923	0.058202135546192
127	0.475920679886686	0.494807365439093	1	0.765944411095327	3.92699081698724	2.5926031	0.116613125657203
128	0.464589235127479	0.5061388101983	1	0.742621785963887	4.03770291587524	3.9125071	0.175956514341104
129	0.445702549575071	0.521246458923513	1	0.707430483095666	4.2487226212667	10.9309133	0.488126427783392
130	0.385269121813031	0.551464589235127	1	0.609805197538988	4.21305181267734	7.6568181	0.351778434070726
131	0.34371954674221	0.574127478753541	1	0.539449510724842	4.57984563586988	18.4942382	0.833524500010885
132	0.230405099150142	0.589235127478754	1	0.372744610722665	4.62923740367758	14.7164713	0.713571844357814
133	0.139753541076487	0.596790368271955	1	0.230030241851102	4.27997388762498	8.748947	0.423602248096339
134	0.0906515580736544	0.619453257790368	1	0.145309792231835	4.31763336416869	7.9437139	0.372113721783935
135	0.0453257790368272	0.638337110481586	1	0.0708870478750476	4.71238898038469	7.3328	0.354435239375238
136	0	0.638337110481586	1	0	4.83670936047878	4.926725	0.237922940026927
137	-0.0302181303116148	0.634560906515581	1	-0.0475845880053853	4.71238898038469	4.2773139	0.207324973145563
138	-0.056657223796034	0.634560906515581	1	-0.0890495826344978	4.81203535504156	6.14122	0.297729279165981
139	-0.0944277620396601	0.630784702549575	1	-0.148595438467694	5.03428952728057	1.9321928	0.0925257205035357
140	-0.105759206798867	0.62700566572238	1	-0.167100582568401	5.09285656573128	6.581188	0.316516581087468
141	-0.143532577903683	0.611898016997167	1	-0.230403898785895	4.8922724813772	6.8318781	0.333879702962687
142	-0.185079320113315	0.604342776203966	1	-0.297179839378432	4.97863526042689	6.9670766	0.339293446478247
143	-0.226628895184136	0.593011331444759	1	-0.365038528674082	5.07114937696413	5.2209536	0.253876093573853
144	-0.256847025495751	0.581679886685552	1	-0.415813747388852	4.95732352262034	2.5192751	0.120144177134419
145	-0.271954674220963	0.577903682719547	1	-0.439842582815736	5.03413953478133	5.7970367	0.276453403263339
146	-0.305949008498584	0.56657223796034	1	-0.495133263468404	5.06113261205547	7.1522298	0.33575996098808
147	-0.347498583569405	0.551464589235127	1	-0.56228525566602	4.71238898038469	4.2773139	0.167890128799284
148	-0.373937677053824	0.551464589235127	1	-0.595863281425877	4.97863526042689	6.9670766	0.299162991395874
149	-0.415487252124646	0.540133144475921	1	-0.655695879705052	5.10719785143244	7.9437139	0.34121172333974
150	-0.460813031161473	0.521246458923513	1	-0.723938224372999	5.42103289993451	5.6338819	0.249830961547091
151	-0.487252124645892	0.498583569405099	1	-0.773904416682418	5.58842244132284	4.7727362	0.211271019278765
152	-0.5061388101983	0.475920679886686	1	-0.816158620538171	5.49778714378214	2.5926031	0.115173267606874
153	-0.517470254957507	0.464589235127479	1	-0.839193274059546	5.90278237745092	3.290594	0.138679872894429
154	-0.525022662889518	0.445702549575071	1	-0.866929248638431	5.96139725325171	3.8648439	0.162982099474156
155	-0.53257790368272	0.423039660056657	1	-0.899525668533262	5.96139725325171	3.8648439	0.166947162723874
156	-0.540133144475921	0.400376770538244	1	-0.932915101078037	6.0858185965349	3.1159817	0.131112827860633
157	-0.543909348441926	0.381492917847025	1	-0.959137666650164	0	3.0554861	0.118280282985825
158	-0.543909348441926	0.362606232294618	1	-0.982793723247329	5.96150975465784	1.9321928	0.088553648857721
159	-0.547685552407932	0.351274787535411	1	-1.00050445301887	0	3.0554861	0.124086500870357
160	-0.547685552407932	0.332388101983003	1	-1.02532175319294	0	3.6664	0.153983035249499
161	-0.547685552407932	0.309725212464589	1	-1.05611836024284	0	3.6664	0.159538248095943
162	-0.547685552407932	0.287062322946176	1	-1.08802600986203	0	3.0554861	0.13715347139571
163	-0.547685552407932	0.268178470254957	1	-1.11545670414118	0	4.8886861	0.227319293821584
164	-0.547685552407932	0.237960339943343	1	-1.16092056290549	0	2.4441139	0.117180885500823
165	-0.547685552407932	0.22285269121813	1	-1.18435674000566	0.463647609000806	4.0990352	0.146055973883996
166	-0.536354107648725	0.200189801699717	1	-1.21356793478246	0.197337869761107	3.1159817	0.145542484985677
167	-0.53257790368272	0.181303116147309	1	-1.24267643177959	1.77514076954388	0	0
168	0.615674220963173	0.419263456090652	2	0.972948039451029	5.05169082584939	11.0161571	0.128162188890176
169	0.551464589235128	0.396600566572238	2	0.947315601672994	4.71238898038469	6.1105139	0.169950482380566
170	0.513691218130311	0.396600566572238	2	0.91332550519688	4.71238898038469	7.3328	0.225742532088188
171	0.468365439093484	0.396600566572238	2	0.868176998779243	4.46736619733992	5.0390085	0.212210362139051
172	0.43815014164306	0.404155807365439	2	0.825734926351433	4.46747649275514	5.0390085	0.224719392612465
173	0.407932011331445	0.41170821529745	2	0.780791047828939	4.03761145569514	3.9125071	0.20829228359788
174	0.389045325779037	0.426818696883853	2	0.739132591109364	3.6409584842196	7.6568181	0.376520932427093
175	0.366382436260623	0.468365439093484	2	0.663828404623945	3.37713309581857	15.710524	0.577762441625009
176	0.34371954674221	0.562796033994334	2	0.548275916298943	3.54182390011675	17.2513286	0.597480835211172
177	0.302172804532578	0.661	2	0.428779749256709	4.11010561291612	11.8649287	0.48692196795854
178	0.241736543909348	0.702549575070821	2	0.331395355665001	4.46741661984504	17.6363006	0.734929226208405
179	0.135977337110482	0.728988668555241	2	0.18440951042332	4.83673532114354	19.7064417	0.816249852346295
180	0.0151076487252124	0.713881019830028	2	0.021159539954061	4.84209430570429	14.1733858	0.614778254671198
181	-0.0717648725212465	0.702549575070821	2	-0.101796110980178	4.61742547630238	12.8906041	0.539210960099378
182	-0.151084985835694	0.710104815864023	2	-0.209638303000054	0.170933811258226	0	0
183	0.0679886685552408	-0.559016997167139	3	3.02056523133289	0.197337869761097	3.1159817	0.0126072903129604
184	0.0717648725212464	-0.577903682719547	3	3.0180437732703	0.785398163397448	1.7282493	0.0555740639517177
185	0.0793201133144476	-0.585458923512748	3	3.00692896047995	0.896110262285454	3.9125071	0.137126503778568
186	0.0982067988668556	-0.60056657223796	3	2.97950365972424	1.24900827286701	3.8648439	0.170565101514786
187	0.120869688385269	-0.608121813031162	3	2.94539063942128	1.32586178455925	2.5192751	0.112334658527149
188	0.135977337110482	-0.611898016997167	3	2.92292370771585	1.19026408917412	3.290594	0.131553966455824
189	0.15486402266289	-0.619453257790368	3	2.89661291442469	1.10714871779409	1.3661923	0.0497725092504542
190	0.162416430594901	-0.623229461756374	3	2.8866584125746	1.24912077427317	1.9321928	0.0769504715373515
191	0.173747875354108	-0.627005665722379	3	2.87126831826713	1.5707963267949	2.4441139	0.111196138645866
192	0.18885835694051	-0.627005665722379	3	2.84902909053795	1.5707963267949	3.0554861	0.136888838120197
193	0.207742209631728	-0.627005665722379	3	2.82165132291391	1.5707963267949	3.0554861	0.134470241769824
194	0.226628895184136	-0.627005665722379	3	2.79475727455995	1.42882427031582	4.3208524	0.17350591339619
195	0.253067988668555	-0.630784702549575	3	2.76005609188071	0.78558567511475	1.7282493	0.0304563535050839
196	0.260623229461756	-0.638337110481586	3	2.75396482117969	1.5707963267949	2.4441139	0.100581525030079
197	0.275730878186969	-0.638337110481586	3	2.73384851617368	0.785398163397448	1.7282493	0.0279313356160582
198	0.28328611898017	-0.645892351274788	3	2.72826224905047	1.5707963267949	3.6664	0.145219092187086
199	0.305949008498584	-0.645892351274788	3	2.69921843061305	2.15885662043125	2.2030481	0.0945215590993742
200	0.31728045325779	-0.638337110481586	3	2.68031411879317	1.5707963267949	0.6109139	0.02366274585623
201	0.321056657223796	-0.638337110481586	3	2.67558156962193	1.5707963267949	1.2222861	0.0470064508810353
202	0.328611898016997	-0.638337110481586	3	2.66618027944572	1.5707963267949	1.8332	0.0696556329739195
203	0.339943342776204	-0.638337110481586	3	2.65224915285094	1.5707963267949	0.6109139	0.022986694462821
204	0.34371954674221	-0.638337110481586	3	2.64765181395837	0.785398163397448	0.8643538	0.0105168031328695
205	0.347498583569405	-0.642116147308782	3	2.6455484533318	0.785398163397448	0.8643538	0.0103625487115977
206	0.351274787535411	-0.645892351274788	3	2.64347594358948	1.5707963267949	1.2222861	0.0449145578553578
207	0.358830028328612	-0.645892351274788	3	2.63449303201841	1.5707963267949	1.2222861	0.044454114628798
208	0.366382436260623	-0.645892351274788	3	2.62560220909265	0.785773116510769	0.8643538	0.00952130020059894
209	0.370161473087819	-0.649668555240793	3	2.62369794905253	2.55370544353353	2.2030481	0.0820544371746212
210	0.37771388101983	-0.638337110481586	3	2.6072870616176	2.89656987054502	5.0390085	0.15205426918429
211	0.385269121813031	-0.608121813031162	3	2.57687620778075	2.64768224729831	9.0220938	0.350397400088904
212	0.41170821529745	-0.559016997167139	3	2.50679672776296	2.2264612843475	10.0221044	0.445711492730858
213	0.460813031161473	-0.521246458923513	3	2.41765442921679	2.1996291003871	8.3112705	0.364331550573871
214	0.502359773371105	-0.491028328611898	3	2.34478811910202	2.3561569906611	8.6417048	0.379125175643464
215	0.540133144475921	-0.453257790368272	3	2.26896308397333	2.7468370373738	7.9437139	0.338822656832858
216	0.559016997167139	-0.407932011331445	3	2.20119855260675	2.67787004271407	2.7328429	0.120817180201995
217	0.56657223796034	-0.392824362606232	3	2.17703511656636	2.9442547838287	3.1159817	0.129578837999991
218	0.570348441926345	-0.373937677053824	3	2.15111934896636	2.92289723728333	5.6338819	0.242994774563279
219	0.577903682719547	-0.339943342776204	3	2.1025203940537	2.89665811135415	2.5192751	0.112104973697056
220	0.581679886685552	-0.324835694050992	3	2.08009939931429	3.14159265358979	3.0554861	0.125460703017493
221	0.581679886685552	-0.305949008498584	3	2.05500725871079	3.14159265358979	2.4441139	0.102806874309382
222	0.581679886685552	-0.290841359773371	3	2.03444588384892	3.14159265358979	2.4441139	0.104984677750286
223	0.581679886685552	-0.275730878186969	3	2.01344894829886	2.55353235995344	2.2030481	0.104333478028797
224	0.589235127478754	-0.264399433427762	3	1.9925822526931	2.72339152012599	6.0183956	0.28773969120516
225	0.604342776203966	-0.230405099150142	3	1.93503431445207	2.97636289618993	3.716813	0.175272457781785
226	0.608121813031162	-0.207742209631728	3	1.89997982289571	2.89665811135415	2.5192751	0.120955746432041
227	0.611898016997167	-0.192634560906516	3	1.8757886736093	2.81991710106806	1.9321928	0.0930418695964397
228	0.615674220963173	-0.181303116147309	3	1.85718029969001	2.35619449019234	1.7282493	0.0725051435722968
229	0.623229461756374	-0.173747875354108	3	1.84267927097555	2.35619449019234	0.8643538	0.0358017262127985
230	0.627005665722379	-0.169971671388102	3	1.83551892573299	2.35619449019234	1.7282493	0.0707549259061802
231	0.634560906515581	-0.162416430594901	3	1.82136794055176	2.49806154359647	3.0554861	0.131684313238831
232	0.645892351274788	-0.147308781869688	3	1.79503107790399	2.81991710106806	1.9321928	0.0895528281409774
233	0.649668555240793	-0.135977337110482	3	1.7771205122758	3.14159265358979	1.8332	0.0838347095900893
234	0.649668555240793	-0.124645892351275	3	1.76035357035778	1.5707963267949	0.6109139	0.00535199994457169
235	0.653447592067989	-0.124645892351275	3	1.75928317036887	2.89665811135415	2.5192751	0.116683841049965
236	0.657223796033994	-0.109538243626062	3	1.73594640215887	2.67809503708825	1.3661923	0.0603558144171812
237	0.661	-0.101983002832861	3	1.72387523927544	2.55353235995344	2.2030481	0.0915381400140403
238	0.668555240793201	-0.0906515580736544	3	1.70556761127263	2.76106041596901	3.290594	0.145117635189909
239	0.676110481586402	-0.0717648725212464	3	1.67654408423465	2.35619449019234	3.4564986	0.119816884108768
240	0.691218130311615	-0.056657223796034	3	1.65258070741289	2.35619449019234	2.5926031	0.0867877059622124
241	0.702549575070821	-0.0453257790368272	3	1.63522316622045	2.35619449019234	0.8643538	0.0283480302487726
242	0.706325779036827	-0.0415495750708216	3	1.6295535601707	2.55353235995344	2.2030481	0.0822656135998301
243	0.713881019830028	-0.0302181303116148	3	1.61310043745073	2.46690658908035	3.9125071	0.133806503981928
244	0.728988668555241	-0.0113314447592068	3	1.58633913665434	2.60119521133178	3.5632825	0.128739128732455
245	0.740320113314447	0.00755524079320122	3	1.56059131090785	2.74678378254204	7.9437139	0.296678272851669
246	0.759206798866855	0.0528810198300284	3	1.50125565633752	2.49806154359647	6.1105139	0.181704284736542
247	0.781869688385269	0.0830963172804533	3	1.46491479939021	2.86331422074947	8.8974362	0.31553786670855
248	0.796977337110481	0.135977337110482	3	1.4018072260485	3.14159265358979	17.1097139	0.627538812534188
249	0.796977337110481	0.241736543909349	3	1.27629946354166	3.41251371577787	11.4157947	0.421665044726135
250	0.778093484419264	0.309725212464589	3	1.19196645459644	3.32146415291428	6.8318781	0.24452520093891
251	0.770538243626062	0.351274787535411	3	1.14306141440865	3.75231358427837	7.4588325	0.270089259171761
252	0.744099150141643	0.389045325779037	3	1.0890435625743	4.10165294945566	7.4588325	0.249864402551141
253	0.706325779036827	0.415487252124646	3	1.03907068206407	4.00374506083487	5.6338819	0.20367575209738
254	0.679886685552408	0.438150141643059	3	0.998335531644598	4.09216990155362	5.256701	0.189377360247925
255	0.653447592067989	0.457033994334278	3	0.960460059595013	4.02346304580279	13.4575212	0.515109154053684
256	0.589235127478754	0.509915014164306	3	0.857438228784276	3.88355124223295	9.9474015	0.394450676697903
257	0.547685552407932	0.555240793201133	3	0.778548093444696	1.71270838109906	8.6417048	-0.196526820115421
258	0.60056657223796	0.562796033994334	3	0.81785345746778	5.33263846636751	15.7696447	0.0887570206203414
259	0.521246458923513	0.5061388101983	3	0.800102053343712	6.21189687761326	0	0
260	0.517470254957507	0.453257790368272	4	0.851450702751638	3.9513699836287	17.7210861	0.79764569501483
261	0.43815014164306	0.528801699716714	4	0.691921563748672	4.1016856670782	14.9181233	0.672448716987177
262	0.362606232294618	0.581679886685552	4	0.557431820351237	4.32722912143542	24.3966839	1.10773076272313
263	0.22285269121813	0.638337110481586	4	0.33588566780661	4.16559703608676	16.4534283	0.708223358126031
264	0.135977337110482	0.691218130311615	4	0.194240996181404	5.05337763817727	20.1001214	0.825889592962266
265	0.018886685552408	0.649668555240793	4	0.0290630775889509	5.1306075109799	24.0731241	1.12612025377897
266	-0.117090651558074	0.589235127478754	4	-0.196160973166843	4.76789440870467	22.0323142	1.07101506566446
267	-0.253067988668555	0.581679886685552	4	-0.410363986299734	4.22405217330009	22.1423062	0.572158926751865
268	-0.373937677053824	0.645892351274788	4	-0.524795771650107	2.18710020057307	0	0
269	-0.28328611898017	0.710104815864023	5	-0.379588488514513	0	1.8332	0.0278427366753931
270	-0.28328611898017	0.698773371104816	5	-0.385157035849591	5.43123889054164	6.4959442	0.255821089550923
271	-0.313504249291785	0.672331444759207	5	-0.436321253759776	5.49778714378214	6.0491017	0.240783376386238
272	-0.339943342776204	0.645892351274788	5	-0.484477929037023	5.75512640293562	8.4890909	0.316533873153957
273	-0.366382436260623	0.60056657223796	5	-0.547784703667815	5.23154086373994	9.8529917	0.430561839326387
274	-0.419263456090652	0.570348441926346	5	-0.633897071533092	5.43900028572752	7.3580065	0.321348428226691
275	-0.453257790368272	0.540133144475921	5	-0.69816675717843	5.8782999863142	9.3076147	0.377336215346298
276	-0.475920679886686	0.487252124645892	5	-0.77363400024769	5.6952115503406	4.4065545	0.197120652023868
277	-0.491028328611898	0.464589235127479	5	-0.813058130652463	6.00485734702192	8.8974362	0.374310187000764
278	-0.5061388101983	0.41170821529745	5	-0.887920168052616	5.43123225501809	6.4959442	0.299831351776809
279	-0.536354107648725	0.385269121813031	5	-0.947886438407978	5.11091319070924	12.5972921	0.472255868778315
280	-0.608121813031161	0.355050991501417	5	-1.04233761216364	5.28374270611622	10.1701353	0.381527233991421
281	-0.661	0.321056657223796	5	-1.11864305896193	5.34114472598568	8.3112705	0.298268491217075
282	-0.702549575070821	0.290841359773371	5	-1.17829675720534	5.76403342382433	9.8529917	0.392505882324745
283	-0.732767705382436	0.237960339943343	5	-1.25679793367029	5.92442491060014	5.2209536	0.208722457573891
284	-0.744099150141643	0.207742209631728	5	-1.29854242518507	6.06456930310491	5.6338819	0.225444989945462
285	-0.751651558073654	0.173747875354108	5	-1.34363142317416	5.90260133850934	3.290594	0.12972038268152
286	-0.759206798866855	0.154864022662889	5	-1.36957549971046	5.87831938140291	4.6535782	0.180366710194411
287	-0.770538243626062	0.128422096317281	5	-1.40564884174935	5.49778714378214	6.0491017	0.189384488462847
288	-0.796977337110481	0.101983002832861	5	-1.44352573944192	5.87828058946985	4.6535782	0.170410296196832
289	-0.808308781869688	0.0755439093484419	5	-1.47760779868128	6.03818458604015	5.0390085	0.188450114339489
290	-0.815864022662889	0.0453257790368272	5	-1.51529782154918	1.15618884514425	0	0
291	0.445702549575071	-0.509915014164306	6	2.42328836269203	1.96560519784265	7.9437139	0.335469362498433
292	0.491028328611898	-0.491028328611898	6	2.35619449019234	1.73590446339508	7.4340843	0.25901804952269
293	0.536354107648725	-0.483475920679887	6	2.30439088028781	1.74546600906051	10.5486911	0.336733218714413
294	0.60056657223796	-0.47214447592068	6	2.23704423654492	2.30362385969233	8.2209854	0.323563182868973
295	0.638337110481586	-0.43815014164306	6	2.17233159997113	2.49810654449651	6.1105139	0.243026808486637
296	0.661	-0.407932011331445	6	2.1237262382738	2.11119376905291	7.1261067	0.245251790779628
297	0.698773371104816	-0.385269121813031	6	2.07467588011788	3.01727227349571	4.926725	0.179705979099509
298	0.702549575070821	-0.355050991501416	6	2.03873468429797	2.4037674121053	9.0839643	0.336816634165271
299	0.740320113314447	-0.313504249291785	6	1.97137135746492	1.84175607106994	11.4157947	0.255267319060932
300	0.808308781869688	-0.294617563739377	6	1.92031789365273	1.67043527771262	6.14122	0.0921241756637459
301	0.846082152974504	-0.290841359773371	6	1.90189305851998	2.0344439357957	4.0990352	0.0990816537561923
302	0.868745042492918	-0.279509915014164	6	1.88207672776875	2.35619449019234	2.5926031	0.0774867558350945
303	0.880076487252125	-0.268178470254958	6	1.86657937660173	2.55370544353353	2.2030481	0.0705662199031254
304	0.887628895184136	-0.256847025495751	6	1.8524661326211	3.14159265358979	0.6109139	0.0196648183118198
305	0.887628895184136	-0.253067988668555	6	1.84853316895874	2.35581953707902	0.8643538	0.0252139018988862
306	0.891407932011332	-0.24929178470255	6	1.84349038857896	3.14159265358979	0.6109139	0.0196662141343884
307	0.891407932011332	-0.245515580736544	6	1.83955714575208	2.67809503708825	1.3661923	0.0447322455567445
308	0.895184135977337	-0.237960339943343	6	1.83061069664073	2.15885662043125	2.2030481	0.0545948875129998
309	0.906515580736544	-0.230405099150142	6	1.81969171913813	3.14159265358979	0.6109139	0.0195836460818688
310	0.906515580736544	-0.226628895184136	6	1.81577498992176	1.5707963267949	0.6109139	0.00488159501301322
311	0.910291784702549	-0.226628895184136	6	1.81479867091916	3.14159265358979	1.8332	0.0587768786470866
312	0.910291784702549	-0.215297450424929	6	1.80304329518974	3.14159265358979	2.4441139	0.0788730704215768
313	0.910291784702549	-0.200189801699717	6	1.78726868110543	4.88909662413073	0	0
314	-0.464589235127479	-0.445702549575071	7	-2.33544951976301	5.91919595467151	13.7320429	0.251820418154245
315	-0.494807365439093	-0.525022662889518	7	-2.38581360339386	4.5270382001576	9.9474015	-0.342348652077222
316	-0.555240793201133	-0.513691218130311	7	-2.31734387297842	3.79266184270984	16.1326183	-0.66062900808024
317	-0.615674220963173	-0.434371104815864	7	-2.18521807136237	2.84615570926887	14.6912648	-0.407883339622628
318	-0.589235127478754	-0.347498583569405	7	-2.10364140343784	1.53378545749948	16.5102575	0.45895173064334
319	-0.487252124645892	-0.351274787535411	7	-2.19543174956651	0.602305250703611	11.8649287	0.605679155896557
320	-0.445702549575071	-0.41170821529745	7	-2.31656758074582	0.0587403056883737	10.4061598	0.383235126602268
321	-0.441926345609065	-0.475920679886686	7	-2.39321460606627	0.211089674748623	8.748947	0.324938381878264
322	-0.430594900849858	-0.528801699716714	7	-2.45820228244193	0.141867053404128	4.3208524	0.140112575476863
323	-0.426818696883853	-0.555240793201133	7	-2.4862247975373	6.1180771705794	3.716813	0.0750569549082503
324	-0.430594900849858	-0.577903682719547	7	-2.50123618851895	5.81968769067803	1.3661923	0.010192345709239
325	-0.434371104815864	-0.585458923512748	7	-2.5032746576608	5.30036273722367	4.4065545	-0.0609450475265039
326	-0.457033994334278	-0.60056657223796	7	-2.4910856481555	5.49778714378215	1.7282493	-0.00938811000449125
327	-0.464589235127479	-0.608121813031162	7	-2.4892080261546	0	2.4441139	0.0589948113834238
328	-0.464589235127479	-0.623229461756374	7	-2.50100698843128	5.17588659688624	1.3661923	-0.0242102692082113
329	-0.47214447592068	-0.627005665722379	7	-2.49616493458964	1.10714871779409	4.0990352	0.15962800791772
330	-0.449481586402266	-0.638337110481586	7	-2.52809053617319	1.5707963267949	2.4441139	0.0800107890751089
331	-0.434371104815864	-0.638337110481586	7	-2.54409269398821	1.05158098204552	4.926725	0.19710521938995
332	-0.407932011331445	-0.653447592067989	7	-2.5835137378662	1.16589160908516	4.6535782	0.185493036753166
333	-0.381492917847025	-0.664779036827196	7	-2.62061234521683	1.21203593021545	5.2209536	0.209067263212819
334	-0.351274787535411	-0.676110481586402	7	-2.66242579785939	0.674759236468188	3.9125071	0.143229808040863
335	-0.336167138810198	-0.69499433427762	7	-2.69107175946757	0.982736033158545	4.4065545	0.173831468490628
336	-0.313504249291785	-0.710104815864023	7	-2.72583805316569	1.32590588987981	2.5192751	0.0991902910766918
337	-0.298393767705383	-0.713881019830028	7	-2.74567611138103	1.24900827286701	3.8648439	0.154255127076826
338	-0.275730878186969	-0.72143626062323	7	-2.7765271367964	1.19034168006375	3.290594	0.1315674817325
339	-0.256847025495751	-0.728988668555241	7	-2.8028406331429	1.40556656939503	3.716813	0.147111959046553
340	-0.234184135977337	-0.732767705382436	7	-2.83226302495221	1.5707963267949	6.7218861	0.261299866190488
341	-0.192634560906516	-0.732767705382436	7	-2.8845229981903	1.16589160908516	4.6535782	0.186625400744269
342	-0.166195467422096	-0.744099150141643	7	-2.92184807833916	2.0344439357957	4.0990352	0.131581252941757
343	-0.143532577903683	-0.732767705382436	7	-2.94816432892751	1.7682784192818	3.1159817	0.120406519532992
344	-0.124645892351275	-0.728988668555241	7	-2.97224563283411	1.5707963267949	6.1105139	0.253669962449918
345	-0.0868753541076487	-0.728988668555241	7	-3.02297962532409	1.47108312227441	6.14122	0.258520595509868
346	-0.0491019830028329	-0.732767705382436	7	-3.07468374442607	1.19034168006375	3.290594	0.130569504652089
347	-0.0302181303116148	-0.740320113314447	7	-3.10079764535648	1.10714871779409	2.7328429	0.10298498881721
348	-0.0151076487252124	-0.747875354107649	7	-3.12139464311993	0.876033460938148	4.7727362	0.150255638694121
349	0.00755524079320122	-0.766762039660057	7	3.13173953632084	1.32586178455925	2.5192751	0.0977508546752448
350	0.0226628895184136	-0.770538243626062	7	3.11218936538579	1.10707371591918	2.7328429	0.0955052726247896
351	0.037770538243626	-0.778093484419264	7	3.09308831086083	1.03039888453688	3.5632825	0.115715285174049
352	0.056657223796034	-0.78942492917847	7	3.06994525382602	1.5707963267949	2.4441139	0.0950559660960693
353	0.0717648725212464	-0.78942492917847	7	3.05093406060681	1.5707963267949	1.8332	0.0710851907605914
354	0.0830963172804532	-0.78942492917847	7	3.03671702245469	1.5707963267949	1.2222861	0.0472798930576879
355	0.0906515580736544	-0.78942492917847	7	3.02726104384315	1.5707963267949	1.2222861	0.0471774406018133
356	0.0982067988668556	-0.78942492917847	7	3.01782555572279	2.03474396578973	1.3661923	0.0502142899671565
357	0.105759206798867	-0.785645892351275	7	3.00778269772936	2.03429394329644	1.3661923	0.0505774676389015
358	0.113314447592068	-0.781869688385269	7	2.99766720420158	1.5707963267949	0.6109139	0.0236353895718144
359	0.117090651558074	-0.781869688385269	7	2.99294012628721	1.5707963267949	0.6109139	0.0236196665947874
360	0.120869688385269	-0.781869688385269	7	2.98821619296826	0.982736033158545	2.2030481	0.0627449025817839
361	0.132201133144476	-0.78942492917847	7	2.9756672124519	0.463647609000806	1.3661923	0.0153182980425104
362	0.135977337110482	-0.796977337110481	7	2.9726035528434	0.588060293636351	2.2030481	0.0337526477789662
363	0.143532577903683	-0.808308781869688	7	2.9658530232876	1.24889577989899	1.9321928	0.0634825195343325
364	0.15486402266289	-0.812087818696884	7	2.95315651938074	0.463647609000806	1.3661923	0.0137427015935154
365	0.158640226628895	-0.819640226628895	7	2.95040797906203	0	1.2222861	-0.00852258323305488
366	0.158640226628895	-0.827195467422096	7	2.95211249570865	3.18003275100226	0	0
367	0.143532577903683	-0.434371104815864	8	2.82245045177437	1.0303327056331	3.5632825	0.151539425145546
368	0.162416430594901	-0.445702549575071	8	2.79214256674527	0.896018802105333	3.9125071	0.126949651754003
369	0.181303116147309	-0.460813031161473	8	2.76675263639446	0.785398163397448	5.1852062	0.121900264496091
370	0.203966005665722	-0.483475920679887	8	2.74237258349525	1.03039888453688	3.5632825	0.11976043801325
371	0.22285269121813	-0.494807365439094	8	2.7184204958926	1.37342961615021	3.1159817	0.141397001984842
372	0.241736543909348	-0.498583569405099	8	2.69014109549563	2.35610074312221	3.4564986	0.18441553487142
373	0.256847025495751	-0.483475920679887	8	2.65325798852134	1.6952205558388	4.926725	0.254627525544735
374	0.287062322946176	-0.479696883852691	8	2.6023324834124	1.6614316243356	6.7493841	0.325226683444169
375	0.328611898016997	-0.475920679886686	8	2.53728714672356	1.39092482747041	6.8318781	0.245605614543201
376	0.370161473087819	-0.483475920679887	8	2.48816602381492	1.352140616254	11.2673055	0.337728814244356
377	0.43815014164306	-0.498583569405099	8	2.42062026096605	1.00406269731853	7.9675455	0.0967173541628341
378	0.479696883852691	-0.525022662889518	8	2.40127679013349	0.661077783303364	6.9670766	-0.022602976168713
379	0.5061388101983	-0.559016997167139	8	2.40579738536723	0.528058904243964	8.4890909	-0.0671780769494035
380	0.53257790368272	-0.604342776203966	8	2.41923300075711	0.785344592925539	6.0491017	0.0139622917512483
381	0.559016997167139	-0.630784702549575	8	2.41644054240686	1.3734584570338	3.1159817	0.0677552408559157
382	0.577903682719547	-0.634560906515581	8	2.40288949423568	1.73590446339508	3.716813	0.110796516895753
383	0.60056657223796	-0.630784702549575	8	2.38073019085653	2.35619449019234	1.7282493	0.0613357693678518
384	0.608121813031162	-0.623229461756374	8	2.36846303698296	2.0344439357957	1.3661923	0.0460446165523454
385	0.615674220963173	-0.619453257790368	8	2.35925411367249	3.14159265358979	3.0554861	0.0774028908348523
386	0.615674220963173	-0.60056657223796	8	2.34377353550552	2.03429394329644	1.3661923	0.0462334482175519
387	0.623229461756374	-0.596790368271955	8	2.334526845862	2.21432743678822	3.0554861	0.107569148363789
388	0.638337110481586	-0.585458923512748	8	2.31301301618925	2.35619449019234	0.8643538	0.0308134885271727
389	0.642116147308782	-0.581679886685552	8	2.30685031848381	2.21432743678822	3.0554861	0.106540441219503
390	0.657223796033994	-0.570348441926345	8	2.28554223023991	2.52130262679253	5.256701	0.186432057126167
391	0.676110481586402	-0.543909348441926	8	2.24825581881468	2.9442547838287	3.1159817	0.0994403121577658
392	0.679886685552408	-0.525022662889518	8	2.22836775638313	2.35619449019234	3.4564986	0.122931876502466
393	0.69499433427762	-0.509915014164306	8	2.20378138108263	2.0344439357957	2.7328429	0.0864010513822899
394	0.710104815864023	-0.502359773371105	8	2.18650117080617	2.2654854206481	4.7727362	0.162375842302063
395	0.732767705382436	-0.483475920679887	8	2.15402600234576	2.35624806066425	6.0491017	0.206745504787604
396	0.759206798866855	-0.457033994334278	8	2.11267690138824	2.98894982821627	16.0748725	0.539628680253812
397	0.774314447592068	-0.358830028328612	8	2.00475116533748	1.46016654472904	11.0670284	0.118320346752943
398	0.842303116147309	-0.366382436260623	8	1.98108709598689	4.00003226987509	17.7632497	0.200599706748883
399	0.759206798866855	-0.294617563739377	8	1.94096715463711	2.48589981551194	10.0221044	0.356687402167633
400	0.796977337110481	-0.245515580736544	8	1.86962967420359	2.35619449019234	4.3208524	0.13943248535135
401	0.815864022662889	-0.226628895184136	8	1.84174317713332	2.26555919265164	4.7727362	0.140450679044037
402	0.838526912181303	-0.207742209631728	8	1.81365304132451	2.67794504458899	4.0990352	0.142140440465552
403	0.84985835694051	-0.185079320113314	8	1.7852249532314	3.01726073747508	4.926725	0.174816347439877
404	0.853634560906515	-0.15486402266289	8	1.75026168374342	2.81980459966191	3.8648439	0.135722775923655
405	0.861189801699717	-0.132201133144476	8	1.72311712855869	3.14159265358979	4.8886861	0.1722434928329
406	0.861189801699717	-0.101983002832861	8	1.68866842999211	2.81980459966191	3.8648439	0.134101556518855
407	0.868745042492918	-0.0793201133144476	8	1.66184811868834	3.14159265358979	4.8886861	0.172956362592189
408	0.868745042492918	-0.0491019830028328	8	1.6272568461699	2.99269903840896	12.3580595	0.432466499206333
409	0.880076487252125	0.0264390934844192	8	1.54076354632864	3.03096287152394	5.5335142	0.191179815930716
410	0.88385269121813	0.0604334277620396	8	1.50252758314249	3.49033628526057	7.1522298	0.242938023106531
411	0.868745042492918	0.101983002832861	8	1.45393997852119	4.07736628439741	14.4217844	0.375330886440702
412	0.796977337110481	0.154864022662889	8	1.37887380123305	0.172210080304022	14.2655041	-0.541982394471334
413	0.812087818696884	0.0679886685552408	8	1.48727028012731	4.35361831011412	15.6628608	0.284522759624771
414	0.72143626062323	0.101983002832861	8	1.43036572820236	3.4782858467935	12.9483499	0.548290891023887
415	0.69499433427762	0.177526912181303	8	1.32070754999758	5.65743467973508	0	0
416	0.321056657223796	-0.339943342776204	9	2.38475961622237	2.60119521133178	3.5632825	0.229522393459374
417	0.332388101983003	-0.321056657223796	9	2.3388551375305	2.35619449019234	2.5926031	0.173185314287574
418	0.34371954674221	-0.309725212464589	9	2.30421807467298	2.35619449019234	2.5926031	0.172563665614742
419	0.355050991501416	-0.298393767705382	9	2.26970534155004	2.86325054075325	4.4487181	0.277039529809278
420	0.362606232294618	-0.271954674220963	9	2.21429743558818	2.60119521133178	3.5632825	0.242698963959129
421	0.373937677053824	-0.253067988668555	9	2.16575764279635	2.24548239130434	3.9125071	0.251557972717102
422	0.392824362606232	-0.237960339943343	9	2.11544604825293	2.49806154359647	3.0554861	0.203650264200146
423	0.404155807365439	-0.22285269121813	9	2.07471599541291	2.86337789624007	4.4487181	0.293947193595523
424	0.41170821529745	-0.196410764872521	9	2.0159265566938	2.67794504458899	4.0990352	0.277113920353336
425	0.423039660056657	-0.173747875354108	9	1.96050377262313	3.30670079018997	3.716813	0.219174396918538
426	0.419263456090652	-0.151084985835694	9	1.91666889323943	3.33895936423447	3.1159817	0.189091891475623
427	0.415487252124646	-0.132201133144476	9	1.8788505149443	2.89670221667472	2.5192751	0.178580117279981
428	0.419263456090652	-0.117090651558074	9	1.84313449148831	3.01726073747508	4.926725	0.348971355009295
429	0.423039660056657	-0.0868753541076488	9	1.77334022048645	2.60119521133178	3.5632825	0.236407838279513
430	0.434371104815864	-0.0679886685552408	9	1.72605865283054	2.15885662043125	2.2030481	0.102464199348198
431	0.445702549575071	-0.0604334277620396	9	1.7055658129609	2.08988475095264	4.926725	0.195314841627567
432	0.47214447592068	-0.0453257790368272	9	1.66650284463539	2.76118972386114	3.290594	0.203229884203981
433	0.479696883852691	-0.0264390934844192	9	1.62585686779459	2.81980459966191	3.8648439	0.236553480777824
434	0.487252124645892	-0.00377620396600558	9	1.57854617163903	1.95119925652355	3.290594	0.0760525669648494
435	0.5061388101983	0.00377620396600558	9	1.56333565824606	2.52142424759221	5.256701	0.250158808666985
436	0.525022662889518	0.0302181303116148	9	1.51330389651266	2.81984209919315	5.7970367	0.308303692938379
437	0.536354107648725	0.0642124645892352	9	1.45164315792499	2.49806154359647	3.0554861	0.123373149198827
438	0.547685552407932	0.0793201133144476	9	1.42696852808522	2.81980459966191	3.8648439	0.189105156451687
439	0.555240793201133	0.101983002832861	9	1.38914749679488	4.44267495992922	0	0
440	-0.551464589235127	0.407932011331445	10	-0.933903870018806	5.10719785143244	7.9437139	0.295927207678386
441	-0.596790368271955	0.389045325779037	10	-0.993089311554484	5.1760365893855	4.0990352	0.150732840557175
442	-0.619453257790368	0.37771388101983	10	-1.02323587966592	5.60842607071141	3.9125071	0.164559448202359
443	-0.634560906515581	0.358830028328612	10	-1.05614776930639	5.43123889054164	6.4959442	0.25501326516093
444	-0.664779036827195	0.332388101983003	10	-1.10715042233858	5.6952115503406	4.4065545	0.180913708154198
445	-0.679886685552408	0.309725212464589	10	-1.14333316396942	5.81950769787879	6.8318781	0.281557532810846
446	-0.698773371104816	0.271954674220963	10	-1.19964467053159	5.84657183358484	10.1151393	0.412821471846172
447	-0.725212464589235	0.215297450424929	10	-1.28220896490082	6.1180771705794	3.716813	0.151217197570339
448	-0.728988668555241	0.192634560906516	10	-1.31245240441489	6.00484319434305	4.4487181	0.182091032420346
449	-0.736543909348442	0.166195467422096	10	-1.34887061089896	0	6.1105139	0.246516694370138
450	-0.736543909348442	0.128422096317281	10	-1.39817394977298	0.197424406558461	6.2315051	0.244524894326383
451	-0.728988668555241	0.0906515580736544	10	-1.44707892863826	6.18346467346112	6.14122	0.258380716511051
452	-0.732767705382436	0.0528810198300284	10	-1.49875507194047	0.165229757399848	3.716813	0.153064231382942
453	-0.728988668555241	0.0302181303116148	10	-1.52936791821706	0.197337869761105	3.1159817	0.129023399786803
454	-0.725212464589235	0.0113314447592068	10	-1.55517259817442	0.674768381331592	7.8254725	0.268237820812867
455	-0.69499433427762	-0.0264390934844192	10	-1.60882016233699	0.726634582007529	14.7164713	0.548500867382653
456	-0.634560906515581	-0.09442776203966	10	-1.71852033581352	0.218655710540899	11.2673055	0.543486377217299
457	-0.619453257790368	-0.162416430594901	10	-1.82721761125698	5.28172090016551	18.1376808	0.230817468231204
458	-0.713881019830028	-0.22285269121813	10	-1.87338110490322	3.8925306232771	12.5381714	-0.445683977873128
459	-0.766762039660057	-0.166195467422096	10	-1.7842443093286	1.60925774970851	15.8993436	0.12435827816287
460	-0.668555240793201	-0.162416430594901	10	-1.80911596496117	1.96963761857954	0	0
461	0.389045325779037	0.28328611898017	11	0.941421851413299	3.6052402625906	4.0990352	0.257177881441628
462	0.37771388101983	0.305949008498584	11	0.889986275124974	3.52199558331845	3.290594	0.19731562431625
463	0.370161473087819	0.324835694050991	11	0.850523150261724	3.92708456405737	3.4564986	0.216953042776332
464	0.355050991501416	0.339943342776204	11	0.807132541706457	4.30748426267495	4.6535782	0.275276870936281
465	0.328611898016997	0.351274787535411	11	0.752077167519201	3.80261851451518	6.9670766	0.434864817778393
466	0.302172804532578	0.385269121813031	11	0.665104203963523	4.5597266467353	8.0372071	0.463990861626378
467	0.253067988668555	0.392824362606232	11	0.572306031638247	4.33189553469698	6.581188	0.433419691703892
468	0.215297450424929	0.407932011331445	11	0.485622093297469	4.39063842598805	5.7970367	0.387364947711897
469	0.181303116147309	0.419263456090652	11	0.408149103755089	3.92699081698724	7.7778093	0.469586023353755
470	0.147308781869688	0.453257790368272	11	0.314231899084338	4.57052192698056	4.3208524	0.278428674162829
471	0.120869688385269	0.457033994334278	11	0.258546164251773	4.71238898038469	3.6664	0.23443048852267
472	0.0982067988668556	0.457033994334278	11	0.211660066547238	3.92699081698724	2.5926031	0.141290858649502
473	0.0868753541076488	0.468365439093484	11	0.183401894817338	4.12432868674835	4.4065545	0.256802344193887
474	0.0642124645892352	0.483475920679887	11	0.132041425978561	4.62175368284399	6.7493841	0.427816473137788
475	0.0226628895184136	0.487252124645892	11	0.0464781313510029	4.71238898038469	5.4996	0.348648770807329
476	-0.0113314447592068	0.487252124645892	11	-0.0232516228104629	4.43404686754815	4.4487181	0.2646722759575
477	-0.0377705382436261	0.494807365439093	11	-0.076186078001963	4.71238898038469	4.8886861	0.30181588315039
478	-0.0679886685552408	0.494807365439093	11	-0.136549254632041	5.1761115912604	2.7328429	0.161831829735521
479	-0.0830963172804533	0.487252124645892	11	-0.168915620579145	4.71238898038469	4.8886861	0.297905093563585
480	-0.113314447592068	0.487252124645892	11	-0.228496639291862	4.71238898038469	3.6664	0.218246256196625
481	-0.135977337110482	0.487252124645892	11	-0.272145890531187	5.96150975465784	1.9321928	0.0673699336764455
482	-0.139753541076487	0.475920679886686	11	-0.285619877266476	5.49778714378214	1.7282493	0.0955063526232813
483	-0.147308781869688	0.468365439093484	11	-0.304721147791133	4.95732352262034	2.5192751	0.157948364148542
484	-0.162416430594901	0.464589235127479	11	-0.336310820620841	4.87749711698488	3.716813	0.228027558453632
485	-0.185079320113315	0.460813031161473	11	-0.381916332311567	5.49778714378214	0.8643538	0.0496978476646615
486	-0.18885835694051	0.457033994334278	11	-0.3918559018445	5.25285260154648	3.5632825	0.221531458093222
487	-0.207742209631728	0.445702549575071	11	-0.436162193463144	3.81637017827935	3.9125071	0.0554754678290004
488	-0.22285269121813	0.464589235127479	11	-0.447257287028944	4.90975569102938	3.1159817	0.179329639214743
489	-0.241736543909349	0.460813031161473	11	-0.483123214871893	5.25278642264271	3.5632825	0.211669483506067
490	-0.260623229461756	0.449481586402266	11	-0.525457111573106	5.25278642264271	3.5632825	0.211937436527323
491	-0.279509915014164	0.438150141643059	11	-0.567844598878571	4.95750000034479	2.5192751	0.140714384290639
492	-0.294617563739377	0.434371104815864	11	-0.595987475736698	0	1.2222861	0.040871513749885
493	-0.294617563739377	0.426818696883853	11	-0.604161778486676	0.588060293636342	2.2030481	0.00217105177480859
494	-0.287062322946176	0.415487252124646	11	-0.604595988841637	0	3.0554861	0.109649395801359
495	-0.287062322946176	0.396600566572238	11	-0.626525868001909	0.321675552521742	1.9321928	0.0374842583075652
496	-0.28328611898017	0.385269121813031	11	-0.634022719663422	5.96139725325171	3.8648439	0.209944210456425
497	-0.290841359773371	0.362606232294618	11	-0.676011561754707	0	1.2222861	0.051499416219738
498	-0.290841359773371	0.355050991501417	11	-0.686311444998654	5.03406453290643	1.9321928	0.120423584164078
499	-0.302172804532578	0.351274787535411	11	-0.71039616183147	5.03406453290643	1.9321928	0.118094229890588
500	-0.313504249291785	0.347498583569405	11	-0.734015007809588	5.1761115912604	2.7328429	0.172178128907279
501	-0.328611898016997	0.339943342776204	11	-0.768450633591043	0.463722610875706	2.7328429	0.0554835968797529
502	-0.321056657223796	0.324835694050991	11	-0.779547352966994	0.463497616501568	1.3661923	0.0292540521522699
503	-0.31728045325779	0.31728045325779	11	-0.785398163397448	0	1.8332	0.0908990753648919
504	-0.31728045325779	0.305949008498584	11	-0.803577978470427	4.12432868674835	2.2030481	0.0267187577847428
505	-0.328611898016997	0.313504249291785	11	-0.808921730027375	4.71238898038469	0.6109139	0.0285247463159743
506	-0.332388101983003	0.313504249291785	11	-0.81462667929057	0.165108136600187	3.716813	0.158350405186674
507	-0.328611898016997	0.290841359773371	11	-0.846296760327905	0.588060293636342	2.2030481	0.0408530277906172
508	-0.321056657223796	0.279509915014164	11	-0.854467365886028	0	0.6109139	0.0336743692048547
509	-0.321056657223796	0.275730878186969	11	-0.861202239726999	5.49769339671202	3.4564986	0.250549547747068
510	-0.336167138810198	0.260623229461756	11	-0.911312149276413	5.1761115912604	2.7328429	0.175898441683109
511	-0.351274787535411	0.253067988668555	11	-0.946491837613035	0	0	0
512	-0.351274787535411	0.253067988668555	11	-0.946491837613035	0.244934542235654	2.5192751	0.119329913950184
513	-0.347498583569405	0.237960339943343	11	-0.970357820403071	0.245111019960105	2.5192751	0.126098707105424
514	-0.34371954674221	0.22285269121813	11	-0.995577561824156	6.0857032146927	3.1159817	0.22223227028588
515	-0.347498583569405	0.203966005665722	11	-1.04002401588133	5.58849621332638	4.7727362	0.356279426467003
516	-0.366382436260623	0.181303116147309	11	-1.11127990117473	5.43118579423904	6.4959442	0.436225142748454
517	-0.396600566572238	0.154864022662889	11	-1.19852492972442	5.38716650507425	3.9125071	0.238993911304202
518	-0.415487252124646	0.139753541076487	11	-1.24632371198526	6.0858185965349	3.1159817	0.218963797870966
519	-0.419263456090652	0.120869688385269	11	-1.29011647155946	5.1761115912604	2.7328429	0.127484668200446
520	-0.434371104815864	0.113314447592068	11	-1.31561340519955	0	2.4441139	0.164158018662761
521	-0.434371104815864	0.0982067988668554	11	-1.3484450089321	5.74278786492157	3.5632825	0.231143892822978
522	-0.445702549575071	0.0793201133144476	11	-1.39467378749669	6.14121325070052	4.3208524	0.295059831795854
523	-0.449481586402266	0.0528810198300284	11	-1.45368575385586	0.785398163397438	3.4564986	0.151871021244525
524	-0.434371104815864	0.037770538243626	11	-1.48405995810477	0.463572601500207	2.7328429	0.168444780350694
525	-0.426818696883853	0.0226628895184136	11	-1.51774891417491	0.927355213201919	3.0554861	0.12765680128086
526	-0.41170821529745	0.0113314447592068	11	-1.54328027443108	0.927265216801576	3.0554861	0.137580261819079
527	-0.396600566572238	0	11	-1.5707963267949	5.96150975465784	1.9321928	0.141472002724852
528	-0.400376770538244	-0.0113314447592068	11	-1.59909072733987	0.587973756838987	4.4065545	0.298564864913851
529	-0.385269121813031	-0.0339943342776204	11	-1.65880370032264	0.141867053404128	4.3208524	0.345500473277718
530	-0.381492917847025	-0.0604334277620396	11	-1.72790379497818	0.565479538066003	0	0
531	-0.256847025495751	-0.256847025495751	12	-2.35619449019235	0.785398163397448	2.5926031	0.22044447758258
532	-0.245515580736544	-0.268178470254958	12	-2.40028338570886	0	1.8332	0.102844094867218
533	-0.245515580736544	-0.279509915014164	12	-2.42085220468231	1.10714871779409	4.0990352	0.334649743775115
534	-0.22285269121813	-0.290841359773371	12	-2.48778215343733	0.89611026228545	3.9125071	0.329039483024491
535	-0.203966005665722	-0.305949008498584	12	-2.55359005004223	1.24900827286701	3.8648439	0.318415982911096
536	-0.181303116147309	-0.313504249291785	12	-2.61727324662445	1.10714871779409	4.0990352	0.350092332787755
537	-0.158640226628895	-0.324835694050992	12	-2.687291713182	0.982909116738634	2.2030481	0.185652052039749
538	-0.147308781869688	-0.332388101983003	12	-2.72442212358995	0.785398163397448	2.5926031	0.202291306640316
539	-0.135977337110482	-0.34371954674221	12	-2.76488038491801	1.24889577989899	1.9321928	0.161563651149819
540	-0.124645892351275	-0.347498583569405	12	-2.79719311514797	1.24912077427317	1.9321928	0.161787084396434
541	-0.113314447592068	-0.351274787535411	12	-2.82955053202726	0.321675552521742	1.9321928	0.0933636166850516
542	-0.109538243626062	-0.362606232294618	12	-2.84822325536427	0.245111019960108	2.5192751	0.101811821416153
543	-0.105759206798867	-0.37771388101983	12	-2.8685856196475	1.24889577989899	1.9321928	0.151811392906867
544	-0.0944277620396601	-0.381492917847026	12	-2.89894789822887	0.463647609000823	1.3661923	0.0685961120567624
545	-0.0906515580736544	-0.389045325779037	12	-2.91266712064023	1.40556656939503	3.716813	0.287734052544235
546	-0.0679886685552408	-0.392824362606232	12	-2.97021393114907	1.44647594670081	4.926725	0.382146878245275
547	-0.0377705382436261	-0.396600566572238	12	-3.04664330679813	1.5707963267949	3.6664	0.284374493520572
548	-0.0151076487252124	-0.396600566572238	12	-3.10351820550224	1.81573086903054	2.5192751	0.190372240437751
549	0	-0.392824362606232	12	3.14159265358979	1.5707963267949	1.2222861	0.0961537792035028
550	0.00755524079320122	-0.392824362606232	12	3.12236189774909	1.32586178455925	2.5192751	0.189250132827818
551	0.0226628895184136	-0.396600566572238	12	3.08451187118353	2.46690658908035	3.9125071	0.212928211780299
552	0.037770538243626	-0.37771388101983	12	3.04192622882747	1.81568676370997	2.5192751	0.204093396849649
553	0.0528810198300284	-0.373937677053824	12	3.00110754945754	3.14159265358979	1.8332	0.0216497202099442
554	0.0528810198300284	-0.362606232294618	12	2.99677760541555	0.463647609000806	4.0990352	0.101680069885575
555	0.0642124645892352	-0.385269121813031	12	2.97644159143844	1.32586178455925	2.5192751	0.179881493897058
556	0.0793201133144476	-0.389045325779037	12	2.94046529265902	1.1069987477892	1.3661923	0.0826252013927942
557	0.0868753541076488	-0.392824362606232	12	2.92394025238046	1.24912077427317	1.9321928	0.12543178302598
558	0.0982067988668556	-0.396600566572238	12	2.89885389577527	0.197337869761097	3.1159817	-0.0102162495092006
559	0.101983002832861	-0.415487252124646	12	2.90089714567711	0	1.2222861	-0.0206859490820088
560	0.101983002832861	-0.423039660056657	12	2.90503433549351	0.92726521680157	3.0554861	0.133733755681735
