# Supplementary material for: Fluid extraction from the left-right organizer uncovers mechanical properties needed for symmetry breaking
Source: eLife. 2023 Jul 21;12:e83861. doi: 10.7554/eLife.83861 (PMC10361723; doi:10.7554/eLife.83861)
Supplement: Figure 2—source data 1. [file elife-83861-fig2-data1.zip › Fig2_sourcedata/Defect8ss_embryo5.csv]

	x	y	id	omega	alpha	speed	realangvel
1	0.644886363636364	0.458332386363636	1	0.952913193961855	3.52210549612186	13.1628343	0.487779788899907
2	0.614582386363636	0.534090909090909	1	0.855357236181873	3.80261851451518	13.9346115	0.524658801940139
3	0.561553977272727	0.602272727272727	1	0.750425475793846	4.2700249381846	12.8470656	0.473294364722533
4	0.489582386363636	0.636363636363636	1	0.655766602849339	4.20952561562552	13.9479022	0.538909676071577
5	0.413826704545455	0.67803125	1	0.547984667635024	4.62172909318394	20.2481523	0.756218718382314
6	0.288826704545455	0.689394886363636	1	0.396740923958561	4.23738112920325	24.0497508	0.966716412629013
7	0.15625	0.757576704545455	1	0.203397641432758	4.65276176338272	41.0141836	1.64478941827451
8	-0.0975369318181819	0.772727272727273	1	-0.125560242222144	5.06801625639804	22.8150906	0.911920525980014
9	-0.230113636363636	0.723485795454545	1	-0.307944347418147	5.19802193662531	24.8742325	1.02222866984213
10	-0.366477272727273	0.651514204545455	1	-0.512390081386573	5.06381908283016	19.5254132	0.772688825359276
11	-0.480113636363636	0.609849431818182	1	-0.666927846458429	5.57459432771632	5.6338819	0.222499840172423
12	-0.502840909090909	0.583332386363636	1	-0.711427814492913	5.49774026804974	6.9134555	0.278318974579148
13	-0.533144886363636	0.55303125	1	-0.767091609408743	5.20235928232717	10.3882861	0.393297502605645
14	-0.589963068181818	0.522727272727273	1	-0.845751109929872	0.36308593506403	0	0
15	-0.188446022727273	-0.534090909090909	2	-2.80239436306108	1.24900827286701	3.8648439	0.21149641030628
16	-0.16571875	-0.541667613636364	2	-2.84469364512234	1.24912077427317	1.9321928	0.105625225565884
17	-0.154355113636364	-0.545454545454545	2	-2.86581869023551	1.5707963267949	1.2222861	0.064510690192261
18	-0.14678125	-0.545454545454545	2	-2.87872082827396	0.785398163397438	1.7282493	0.0814130721204442
19	-0.139204545454545	-0.55303125	2	-2.89500344269805	0.785585675114739	1.7282493	0.0798528924624531
20	-0.131627840909091	-0.560605113636364	2	-2.91097402119054	1.42882427031582	4.3208524	0.232434562398751
21	-0.105113636363636	-0.564394886363636	2	-2.95746093367029	5.81953769817876	1.3661923	-0.0200620576581301
22	-0.108900568181818	-0.57196875	2	-2.95344852213867	0	2.4441139	0.023731978522914
23	-0.108900568181818	-0.587122159090909	2	-2.95819491784325	0	1.2222861	0.0114231890027572
24	-0.108900568181818	-0.594696022727273	2	-2.9604795556438	0	1.8332	0.0166205530198393
25	-0.108900568181818	-0.606059659090909	2	-2.96380366624777	0.785398163397448	2.5926031	0.105548058020797
26	-0.0975369318181819	-0.617423295454545	2	-2.98491327785193	0.321675552521742	3.8648439	0.0852975541490464
27	-0.0899630681818181	-0.640150568181818	2	-3.00197278868174	0	1.2222861	0.00806203465363975
28	-0.0899630681818181	-0.647727272727273	2	-3.00358519561247	0.785398163397448	2.5926031	0.0965685041648578
29	-0.0785994318181817	-0.659090909090909	2	-3.02289889644544	0.785398163397448	2.5926031	0.0937201256530518
30	-0.0672357954545454	-0.670454545454545	2	-3.04164292157605	0.165229757399848	3.716813	0.0433768013611235
31	-0.0634460227272728	-0.693181818181818	2	-3.05031828184827	0.587887210056282	2.2030481	0.0606878443828318
32	-0.055872159090909	-0.704545454545455	2	-3.06245585072484	0.785773116510727	0.8643538	0.0287035445079331
33	-0.0520823863636364	-0.708332386363636	2	-3.06819655962643	2.35619449019232	1.7282493	0.0498325884560114
34	-0.0445085227272727	-0.700758522727273	2	-3.07816307731763	1.24912077427317	1.9321928	0.0820994057966784
35	-0.0331448863636363	-0.704545454545455	2	-3.09458295847696	0	1.8332	0.00372556383140488
36	-0.0331448863636363	-0.715909090909091	2	-3.09532807124325	0.785773116510727	0.8643538	0.0274948385857332
37	-0.0293551136363637	-0.719696022727273	2	-3.10082703896039	1.37328537345371	3.1159817	0.131837069271508
38	-0.0104176136363637	-0.723485795454545	2	-3.12719445281469	1.5707963267949	2.4441139	0.104719551187564
39	0.00473579545454554	-0.723485795454545	2	3.13504694412738	1.10722372529471	2.7328429	0.103248459236851
40	0.0198863636363636	-0.731059659090909	2	3.11439725228001	1.24889577989899	1.9321928	0.0765235492049321
41	0.03125	-0.734849431818182	2	3.09909254243902	1.5707963267949	1.2222861	0.0514353799219514
42	0.0388267045454546	-0.734849431818182	2	3.08880546645463	1.10722372529471	2.7328429	0.0989464486378866
43	0.0539772727272727	-0.742423295454545	2	3.06901617672706	1.89247187931663	1.9321928	0.0782769437394304
44	0.0653409090909091	-0.738636363636364	2	3.05336078797917	1.5707963267949	1.8332	0.0762169600957741
45	0.0767045454545455	-0.738636363636364	2	3.03811739596002	1.5707963267949	1.2222861	0.0506861124762592
46	0.0842812500000001	-0.738636363636364	2	3.02798017346476	1.5707963267949	1.8332	0.0757972696669951
47	0.0956448863636365	-0.738636363636364	2	3.01282071953136	1.5707963267949	3.0554861	0.125641544853057
48	0.114582386363636	-0.738636363636364	2	2.98769241056075	1.49404649353769	7.9675455	0.316420518872702
49	0.163826704545455	-0.742423295454545	2	2.92440830678621	1.95130270390726	9.8722403	0.401493842630796
50	0.220644886363636	-0.719696022727273	2	2.84410953826005	2.05526937506102	13.1202124	0.539557180608146
51	0.292613636363636	-0.681818181818182	2	2.73619810213842	1.5707963267949	6.7218861	0.252230965904836
52	0.33428125	-0.681818181818182	2	2.68575190895746	0.950506299997629	5.256701	0.0981368252051373
53	0.360795454545455	-0.700758522727273	2	2.66612454391643	5.90260133850933	3.290594	-0.0960828702236327
54	0.35321875	-0.719696022727273	2	2.68534111796116	5.25285260154649	3.5632825	-0.136900569906979
55	0.33428125	-0.731059659090909	2	2.71272123194255	5.35583009397766	3.0554861	-0.114515804090041
56	0.319127840909091	-0.742423295454545	2	2.73562439276056	4.90989993372588	3.1159817	-0.117467950946031
57	0.300190340909091	-0.746213068181818	2	2.75911798294977	4.71238898038469	1.8332	-0.0658796942997153
58	0.288826704545455	-0.746213068181818	2	2.77229392180971	4.39048843348878	1.9321928	-0.0582262411667944
59	0.277463068181818	-0.742423295454545	2	2.78393917004307	3.14159265358979	1.2222861	0.0168776987869812
60	0.277463068181818	-0.734849431818182	2	2.78056363028567	4.60167688149668	5.5335142	-0.198327829816147
61	0.243372159090909	-0.731059659090909	2	2.8202291962489	3.72965294722614	4.4065545	-0.0483687333638994
62	0.22821875	-0.708332386363636	2	2.82990294292168	4.02346536537188	0	0
63	-0.0293551136363637	-0.496213068181818	3	-3.08250323712176	2.81987209949314	9.6618806	0.176924283758346
64	-0.0104176136363637	-0.439394886363636	3	-3.11788809387343	2.17632299086785	9.6618806	0.59604813666847
65	0.0388267045454546	-0.405303977272727	3	3.04608758597246	2.11122685668	7.1261067	0.511829894640323
66	0.0767045454545455	-0.382576704545455	3	2.9437216070444	1.90403765567317	16.8127355	1.33974595198208
67	0.175190340909091	-0.348485795454546	3	2.67577241664798	1.96143887397635	11.2343079	0.869525198314429
68	0.239582386363636	-0.32196875	3	2.50186737698509	2.14507371786156	12.3731834	0.930838447866669
69	0.303977272727273	-0.280303977272727	3	2.31569968741176	2.63874512410813	13.9479022	1.05275247118013
70	0.345644886363636	-0.204545454545455	3	2.10514919317573	2.62919651664194	11.2178091	0.860164110540045
71	0.379735795454546	-0.143940340909091	3	1.93311637106773	2.62250422943205	4.926725	0.366436444601534
72	0.394886363636364	-0.117423295454545	3	1.85982908214742	3.29048626877062	12.3580595	0.904063872790872
73	0.383522727272727	-0.0416676136363636	3	1.67901630758924	3.36507514849821	13.7861223	1.11007422439051
74	0.364582386363636	0.0416676136363636	3	1.45700146271114	3.80261851451518	13.9346115	1.12590742520208
75	0.311553977272727	0.109849431818182	3	1.23181997767073	3.72959525713736	6.6096026	0.616801210835954
76	0.288826704545455	0.143940340909091	3	1.10845973550354	3.54649737129953	4.6535782	0.442774096312984
77	0.277463068181818	0.170454545454545	3	1.01990491624094	2.96178715312529	6.8318781	0.4444105078854
78	0.285036931818182	0.212122159090909	3	0.931022814663859	2.47559502466286	10.8795837	0.209977218840054
79	0.326704545454545	0.265150568181818	3	0.889027370895848	2.40880241299496	8.2209854	0.0841542521642624
80	0.360795454545455	0.30303125	3	0.872196520462996	2.43294873403997	5.6338819	0.0562261711779205
81	0.383522727272727	0.329545454545455	3	0.860951286227412	2.73668793588006	4.6535782	0.119476998134414
82	0.394886363636364	0.356059659090909	3	0.837055886600529	2.78283225701035	5.2209536	0.132866900093577
83	0.40625	0.386363636363636	3	0.810482506581814	2.81980459966191	3.8648439	0.0966476132899541
84	0.413826704545455	0.409090909090909	3	0.791152983923823	3.14159265358979	5.4996	0.199972173950672
85	0.413826704545455	0.443181818181818	3	0.751158549133689	4.05672402283209	10.0221044	0.513186949515492
86	0.364582386363636	0.481059659090909	3	0.64852115923059	4.20526924982757	6.2915424	0.322318810800821
87	0.330491477272727	0.5	3	0.584057397070426	4.12439791538742	11.0161571	0.566965231749678
88	0.273673295454545	0.537877840909091	3	0.47066435072049	4.00001274332534	17.7632497	0.840668122739308
89	0.190340909090909	0.609849431818182	3	0.302530726172629	3.77811829007004	17.4768122	0.618773007361278
90	0.125946022727273	0.69696875	3	0.178776124700373	4.4158368198806	23.0025353	0.964395178969774
91	-0.0104176136363637	0.738636363636364	3	-0.0141029110935817	5.06860542910754	28.0360442	1.18063217658899
92	-0.173295454545455	0.67803125	3	-0.25022934641138	5.75510308676774	16.9786401	0.588508490535448
93	-0.226326704545454	0.587122159090909	3	-0.36793104451847	5.56910412641243	12.1293678	0.55653174717782
94	-0.275568181818182	0.530303977272727	3	-0.479237393954034	5.98471475312812	8.3112705	0.321798986369319
95	-0.29071875	0.481059659090909	3	-0.543597191227898	5.96143475278294	5.7970367	0.253669851527456
96	-0.302082386363636	0.44696875	3	-0.594331161533389	0	5.4996	0.186613183707474
97	-0.302082386363636	0.412877840909091	3	-0.631653798274883	0.380454646731162	3.290594	0.0515373110434059
98	-0.294508522727273	0.393940340909091	3	-0.641961260483565	1.60339338339663	0	0
99	0.402463068181818	0.416667613636364	4	0.76805890092204	3.66969818953528	8.4890909	0.425638633948219
100	0.375946022727273	0.462122159090909	4	0.682931174132396	3.7049148557317	13.7320429	0.644040495253159
101	0.330491477272727	0.534090909090909	4	0.554123075081765	3.66637442079271	13.4158159	0.546993854951255
102	0.288826704545455	0.606059659090909	4	0.444724304091514	3.86456471133176	13.8539507	0.557878838731756
103	0.232008522727273	0.670454545454545	4	0.333148536345162	3.88156212522661	19.0313658	0.672751916395985
104	0.152463068181818	0.757576704545455	4	0.198598153065965	4.01251677498691	15.1784377	0.502676150189062
105	0.0804914772727272	0.818181818181818	4	0.098062923028153	4.42340551666571	23.5873261	0.836675447637356
106	-0.0596590909090909	0.859849431818182	4	-0.0692721664993182	5.06540680731964	12.3731834	0.436935650873588
107	-0.131627840909091	0.833332386363636	4	-0.156659296674036	5.1760215894605	13.6637562	0.491888514228712
108	-0.207386363636364	0.795454545454545	4	-0.255036999519778	5.87307108262756	15.325552	0.391491763752051
109	-0.245264204545455	0.708332386363636	4	-0.333335352270188	5.97027526954928	21.8366201	0.631915019337725
110	-0.286931818181818	0.579545454545455	4	-0.459718356137733	5.72888641758127	15.0922773	0.66103100538849
111	-0.336173295454546	0.5	4	-0.591924557215432	0.0434395747542936	14.0679768	0.429433460718707
112	-0.332386363636364	0.412877840909091	4	-0.677811249359173	0.531725995333892	12.0519151	0.119182716195547
113	-0.294508522727273	0.348485795454545	4	-0.701647792598282	0.785398163397448	6.0491017	-0.0374433940875707
114	-0.267991477272727	0.32196875	4	-0.694159113780768	0.507056050560908	6.2915424	0.0952889556313319
115	-0.249053977272727	0.287877840909091	4	-0.713216904907035	0.558649878703619	5.7649557	0.0796407883060612
116	-0.230113636363636	0.257576704545454	4	-0.729145062568247	0.950506299997636	5.256701	-0.114042829150729
117	-0.203599431818182	0.238636363636364	4	-0.706336496738101	1.17598745574715	7.9437139	-0.41211059875049
118	-0.158144886363636	0.219696022727273	4	-0.623914376988003	1.48016102925419	6.7493841	-0.645943472518773
119	-0.116477272727273	0.215909090909091	4	-0.494725682484248	1.0516617514981	4.926725	-0.367198769961419
120	-0.0899630681818181	0.200758522727273	4	-0.421285928491965	0.674777524689557	3.9125071	-0.154726624444291
121	-0.0748096590909092	0.181818181818182	4	-0.390340603603106	0.587973756838987	4.4065545	-0.157849666662671
122	-0.0596590909090909	0.159090909090909	4	-0.358770670270572	0.785398163397448	5.1852062	-0.471411438606699
123	-0.0369318181818182	0.136363636363636	4	-0.264488382549233	0.927265216801576	3.0554861	-0.459852612101828
124	-0.0217812499999999	0.125	4	-0.172517860128867	0.54039744225801	3.5632825	-0.373039202543852
125	-0.0104176136363637	0.106059659090909	4	-0.0979100196200965	1.40568819019471	3.716813	-1.08847457672581
126	0.012309659090909	0.102272727272727	4	0.119784895725065	1.5707963267949	5.4996	-1.53068541073608
127	0.0464005681818181	0.102272727272727	4	0.425921977872281	1.68142610886076	5.5335142	-1.11633802078592
128	0.0804914772727272	0.106059659090909	4	0.649189582029465	1.5707963267949	4.2773139	-0.703309426309505
129	0.107008522727273	0.106059659090909	4	0.789851467291366	1.5707963267949	1.2222861	-0.170772216509978
130	0.114582386363636	0.106059659090909	4	0.824005910593362	1.42894426926589	4.3208524	-0.597976999231025
131	0.141099431818182	0.102272727272727	4	0.943601310439567	0.785398163397443	3.4564986	-0.592747367361756
132	0.15625	0.087122159090909	4	1.06215078391192	0.674686064509447	3.9125071	-0.650219218306241
133	0.171400568181818	0.0681818181818182	4	1.19219462757317	0.785398163397453	4.3208524	-0.627251556585594
134	0.190340909090909	0.0492414772727273	4	1.31764493889028	0.540463621161794	3.5632825	-0.520136403405237
135	0.201704545454545	0.0303039772727272	4	1.42167221957133	1.16589160908516	4.6535782	-0.331609094550932
136	0.22821875	0.0189403409090908	4	1.48799403848152	0.694762865856748	4.7727362	-0.49061464292041
137	0.247159090909091	-0.00378693181818189	4	1.5861169670656	0.982736033158555	4.4065545	-0.273717169721159
138	0.269886363636364	-0.0189403409090908	4	1.64086040100983	0.785398163397443	3.4564986	-0.244861066522617
139	0.285036931818182	-0.0340909090909091	4	1.68983261431435	0.321900546895906	1.9321928	-0.185299752215182
140	0.288826704545455	-0.0454545454545455	4	1.72689256475739	1.21200510745314	5.2209536	-0.100497861528348
141	0.319127840909091	-0.0568181818181818	4	1.74699213706306	0.588060293636351	4.4065545	-0.287095338066798
142	0.33428125	-0.0795454545454545	4	1.80441120467642	1.37342961615021	3.1159817	0.0096425594507954
143	0.35321875	-0.0833323863636363	4	1.80248269278626	0.785398163397448	3.4564986	-0.147788405262106
144	0.368372159090909	-0.0984857954545455	4	1.83204037383868	0.982909116738634	2.2030481	-0.0555704412389035
145	0.379735795454546	-0.106059659090909	4	1.84315446208646	0.92726521680157	3.0554861	-0.0833731003047777
146	0.394886363636364	-0.117423295454545	4	1.85982908214742	0.380532237620779	3.290594	-0.188250476710565
147	0.402463068181818	-0.136363636363636	4	1.89747917748953	0.785398163397448	2.5926031	-0.0809769780931013
148	0.413826704545455	-0.147727272727273	4	1.91367457310815	0.982822569955914	4.4065545	-0.071123650279139
149	0.436553977272727	-0.162877840909091	4	1.92789930316398	1.5707963267949	3.6664	0.081518677716006
150	0.45928125	-0.162877840909091	4	1.91159556762078	0.92726521680157	3.0554861	-0.0558576488948415
151	0.474431818181818	-0.174241477272727	4	1.92276709739975	1.69511670688898	4.926725	0.131430052128088
152	0.504735795454545	-0.170454545454545	4	1.89648108697413	1.5707963267949	5.4996	0.0965090545376013
153	0.538826704545455	-0.170454545454545	4	1.87717927606661	1.69512824290961	4.926725	0.107505067787836
154	0.569127840909091	-0.166667613636364	4	1.85567826250904	2.089965516012	4.926725	0.178972779597677
155	0.595644886363636	-0.151514204545454	4	1.81988370658951	1.75061382471529	6.8318781	0.134790694700504
156	0.637309659090909	-0.143940340909091	4	1.79292556764941	1.95132856441568	3.290594	0.0862626190870053
157	0.65625	-0.136363636363636	4	1.775673043832	2.60119521133178	3.5632825	0.153861871907446
158	0.667613636363636	-0.117423295454545	4	1.74490066945052	2.21432743678822	3.0554861	0.0999868500049805
159	0.682764204545455	-0.106059659090909	4	1.72490329944952	2.49806154359647	3.0554861	0.119396933646581
160	0.694127840909091	-0.0909090909090909	4	1.7010239127202	2.62237730884042	4.926725	0.198434375749446
161	0.70928125	-0.0643948863636365	4	1.66133703757031	2.49810654449651	6.1105139	0.220012996575942
162	0.732008522727273	-0.0340909090909091	4	1.61733443825513	2.67798254412023	5.4656858	0.207348568980712
163	0.747159090909091	-0.00378693181818189	4	1.57586472445898	2.74678378254204	7.9437139	0.297020818035777
164	0.766099431818182	0.0416676136363636	4	1.51646056085183	3.05095120988126	6.7493841	0.267421626952377
165	0.769886363636364	0.0833323863636364	4	1.46297623546135	3.14159265358979	2.4441139	0.0970570408070293
166	0.769886363636364	0.0984857954545454	4	1.44356482729995	2.97648451698961	3.716813	0.140886585969128
167	0.773673295454545	0.121213068181818	4	1.41538751010612	3.50038387293154	5.2209536	0.203955215459698
168	0.762309659090909	0.151514204545455	4	1.37459646701418	3.87438289418463	8.2209854	0.291214075806135
169	0.72821875	0.189394886363636	4	1.31635365185296	3.80261851451518	6.9670766	0.269449103961315
170	0.701704545454545	0.223485795454545	4	1.26246383106069	3.57400774634951	8.748947	0.368079207229065
171	0.678977272727273	0.272727272727273	4	1.18884798961488	3.20399687190476	9.7961625	0.383178816940367
172	0.675190340909091	0.333332386363636	4	1.11221222622681	3.53640152463755	7.9437139	0.324506581846261
173	0.65625	0.378786931818182	4	1.04731090985755	3.3989221974141	12.0056268	0.460560035446076
174	0.637309659090909	0.450758522727273	4	0.955198902768338	3.66072722888659	9.8529917	0.385705044239236
175	0.607008522727273	0.503786931818182	4	0.878057893920491	3.96145101069738	12.5381714	0.493234111921013
176	0.550190340909091	0.556818181818182	4	0.779411071536289	4.19795056126229	16.1440758	0.634848948858626
177	0.463068181818182	0.606059659090909	4	0.652441281764563	4.58268783726592	14.1733858	0.527534607470114
178	0.375946022727273	0.617423295454546	4	0.546934360270541	4.09213949440187	15.7696447	0.663788327932514
179	0.296400568181818	0.674241477272727	4	0.414176694684038	4.20526924982757	12.5826265	0.520205736406872
180	0.22821875	0.712122159090909	4	0.310135547402663	3.55608645826362	16.6899111	0.414535130239009
181	0.186553977272727	0.806818181818182	4	0.227228521354862	4.84070222868942	19.1001108	0.700650822515301
182	0.0691278409090908	0.791667613636364	4	0.0870983568518015	5.6847769918162	16.2710249	0.348608702609168
183	0.012309659090909	0.708332386363636	4	0.0173766163299678	5.75145931184569	12.0519151	0.285307969514643
184	-0.0255681818181818	0.643940340909091	4	-0.0396849775729608	5.54539400268835	9.0839643	0.326361262718137
185	-0.0634460227272728	0.602272727272727	4	-0.104957230116588	5.59425937259768	13.4575212	0.541498327211583
186	-0.116477272727273	0.537877840909091	4	-0.213256895558905	5.75837397529894	13.4158159	0.569866055642619
187	-0.158144886363636	0.465909090909091	4	-0.327230106687428	0.321750554396642	11.5940734	0.00468659354575851
188	-0.135417613636364	0.397727272727273	4	-0.32816742539658	0.635041546913677	14.4217844	-0.402276760402568
189	-0.0823863636363636	0.325758522727273	4	-0.247712073316067	1.01911881195663	9.3273216	-0.679982319419852
190	-0.0331448863636363	0.295454545454545	4	-0.111715609432096	1.03039888453688	7.1261067	-0.645392238870287
191	0.00473579545454554	0.272727272727273	4	0.0173628383419611	0.909770465869506	6.9670766	-0.695223441559049
192	0.0388267045454546	0.246213068181818	4	0.156407526653771	0.896027945463305	7.8254725	-0.92474179300038
193	0.0767045454545455	0.215909090909091	4	0.341355885253847	1.16589160908516	4.6535782	-0.629924372979959
194	0.10321875	0.204545454545455	4	0.467340759849838	1.16593040101823	4.6535782	-0.620256067935234
195	0.129735795454546	0.193181818181818	4	0.591391973436885	0.960075396106311	7.4588325	-0.984181013584658
196	0.167613636363636	0.166667613636364	4	0.788228176153817	0.9419959864295	8.3112705	-1.02541238155986
197	0.20928125	0.136363636363636	4	0.993310652465789	1.24906452251544	7.7292295	-0.666767587724345
198	0.254735795454546	0.121213068181818	4	1.12666417001066	0.359432025414542	0	0
199	0.489582386363636	-0.503786931818182	5	2.37049287566775	1.32572944134801	2.5192751	0.0574601850397727
200	0.504735795454545	-0.507576704545455	5	2.3590008386598	1.24912077427317	1.9321928	0.037077640844756
201	0.516099431818182	-0.511363636363636	5	2.35158531049085	1.24912077427317	1.9321928	0.0359976784065053
202	0.527463068181818	-0.515150568181818	5	2.34438577480955	1.95125097352605	3.290594	0.125051087208963
203	0.546400568181818	-0.507576704545455	5	2.31937555736775	2.07791605735202	6.2915424	0.244432659352731
204	0.580491477272727	-0.488636363636364	5	2.27048902549721	2.08988475095264	4.926725	0.186233964379316
205	0.607008522727273	-0.473485795454546	5	2.23324223262134	2.18156759289346	7.4588325	0.281839619191717
206	0.644886363636364	-0.44696875	5	2.176874308783	2.14212568398747	10.1701353	0.359343469024993
207	0.697917613636364	-0.412877840909091	5	2.105005614978	2.35619449019234	8.6417048	0.314347616033248
208	0.735795454545455	-0.375	5	2.04213609177135	2.29745418450397	7.3580065	0.251904002966339
209	0.769886363636364	-0.344696022727273	5	1.99175529117808	2.49806154359647	6.1105139	0.216693700809452
210	0.792613636363636	-0.314394886363636	5	1.94841655101619	2.28964623695185	6.4959442	0.205502859204256
211	0.822917613636364	-0.287877840909091	5	1.90731597917534	1.87884207207569	0	0
212	0.90625	-0.261363636363636	6	1.85157839691927	4.46745443814904	2.5192751	-0.00301698828407027
213	0.891099431818182	-0.257576704545455	6	1.85218179457609	4.71238898038469	1.2222861	-0.011430760821951
214	0.883522727272727	-0.257576704545455	6	1.85446794674048	3.46326820611152	1.9321928	0.0539099119397513
215	0.879735795454545	-0.246213068181818	6	1.84368596435253	3.14159265358979	3.0554861	0.100375986645407
216	0.879735795454545	-0.227272727272727	6	1.82361076702345	3.72965294722614	2.2030481	0.0506819326985886
217	0.872159090909091	-0.215909090909091	6	1.81347438048373	4.12441522354571	4.4065545	0.0529617846937125
218	0.849431818181818	-0.200758522727273	6	1.80288202354499	4.33185674276391	3.290594	0.0176924631895314
219	0.830491477272727	-0.193181818181818	6	1.79934353090708	3.33893052335089	3.1159817	0.104105837744379
220	0.826704545454545	-0.174241477272727	6	1.7785223633582	3.41993476642634	4.4487181	0.146484901316941
221	0.819127840909091	-0.147727272727273	6	1.74922538309482	3.28345970699392	4.3208524	0.154222464331166
222	0.815340909090909	-0.121213068181818	6	1.71838089022858	3.32146415291428	6.8318781	0.247124832877952
223	0.807764204545455	-0.0795454545454545	6	1.66895592365299	3.14159265358979	6.1105139	0.233106974010759
224	0.807764204545455	-0.0416676136363636	6	1.62233452885084	2.81984209919315	5.7970367	0.211443720801592
225	0.819127840909091	-0.00757670454545447	6	1.58004578469052	3.04187944906931	6.14122	0.230289347035059
226	0.822917613636364	0.0303039772727272	6	1.53398791528351	3.07504108275268	9.1861652	0.340944567925815
227	0.826704545454545	0.087122159090909	6	1.46579900169835	2.99967309825436	8.6417048	0.307191238683832
228	0.83428125	0.140150568181818	6	1.40436075396158	3.07030422402346	8.5766262	0.300578445947409
229	0.838068181818182	0.193181818181818	6	1.3442450647721	3.14159265358979	7.9437139	0.275137487917059
230	0.838068181818182	0.242423295454546	6	1.28921756718869	2.97642370597338	7.4340843	0.232698951310636
231	0.845644886363636	0.287877840909091	6	1.24267777692656	3.14159265358979	4.2773139	0.139135965796543
232	0.845644886363636	0.314394886363636	6	1.21485058376725	3.70837481291257	7.9675455	0.270482495537232
233	0.819127840909091	0.356059659090909	6	1.16075408465981	0.231718096877592	0	0
234	0.898673295454545	0.0189403409090908	7	1.54972355500807	2.73668793588006	4.6535782	0.144168881291722
235	0.910036931818182	0.0454545454545455	7	1.52088977874973	2.98892164854938	8.0372071	0.264637845854614
236	0.917613636363636	0.0946960227272728	7	1.4679622095788	2.99974059606079	4.3208524	0.139839180906585
237	0.921400568181818	0.121213068181818	7	1.43999437339749	3.66965155783376	8.4890909	0.266664036210142
238	0.894886363636364	0.166667613636364	7	1.38666156615546	3.72958371858706	11.0161571	0.354792151659419
239	0.857008522727273	0.223485795454545	7	1.31570313582357	3.49041840309781	7.1522298	0.250155579970517
240	0.841855113636364	0.265150568181818	7	1.26567201982947	4.09209895358743	5.256701	0.150764989015781
241	0.815340909090909	0.284090909090909	7	1.23551902202632	4.03007419024593	12.5972921	0.403073923696098
242	0.754735795454545	0.333332386363636	7	1.1549042372871	3.6052402625906	10.9309133	0.410862664737336
243	0.724431818181818	0.393940340909091	7	1.07273170433963	3.46333249366245	13.5267245	0.490176344654807
244	0.697917613636364	0.473485795454545	7	0.974696435408667	3.71294637932133	10.1701353	0.372251461852229
245	0.663826704545455	0.526514204545455	7	0.900246143038221	4.07962930731836	22.7330549	0.831155990179963
246	0.550190340909091	0.609849431818182	7	0.734014945002228	4.2895397319578	13.4016086	0.495195387136686
247	0.474431818181818	0.643940340909091	7	0.634975867574891	4.24875637130888	13.6637562	0.529334055712933
248	0.398673295454545	0.681818181818182	7	0.529109056432304	4.46741472905497	25.1950425	0.9915339525874
249	0.247159090909091	0.719696022727273	7	0.330802265914825	4.18758620673434	26.8311735	1.0148340075268
250	0.10321875	0.80303125	7	0.127835464409464	4.41816135389196	21.0708008	0.768658505405122
251	-0.0217812499999999	0.840909090909091	7	-0.0258962366715603	5.45237468923116	19.0313658	0.580868620538005
252	-0.108900568181818	0.761363636363636	7	-0.142069960779161	0	7.3328	0.0444393976562329
253	-0.108900568181818	0.715909090909091	7	-0.150957840310408	0.404885320865381	9.3076147	-0.108420292330677
254	-0.0861732954545455	0.662877840909091	7	-0.129273781844273	0.244967633512351	10.078017	-0.0594568229838754
255	-0.0710227272727273	0.602272727272727	7	-0.117382417247498	5.62749246910174	10.0221044	0.385228873313259
256	-0.108900568181818	0.55303125	7	-0.19442819191015	5.92442491060014	10.4419072	0.333856285657516
257	-0.131627840909091	0.492423295454546	7	-0.261199449041653	6.15061739937282	9.2471191	0.24054839830422
258	-0.139204545454545	0.435605113636364	7	-0.309309128702497	0.152671005040409	8.0372071	0.0952110753992641
259	-0.131627840909091	0.386363636363636	7	-0.328351343782349	0.0665515708371177	9.1861652	0.20853826127684
260	-0.127840909090909	0.329545454545455	7	-0.370058996037718	0.540430529885098	7.1261067	-0.120797919166252
261	-0.105113636363636	0.291667613636364	7	-0.345899412204467	0.708590979463268	5.6338819	-0.22320600396425
262	-0.0823863636363636	0.265150568181818	7	-0.301258211411617	0.942040581193903	8.3112705	-0.647912707677297
263	-0.0407187500000001	0.234849431818182	7	-0.171675669876158	0.927265216801576	3.0554861	-0.288823191871231
264	-0.0255681818181818	0.223485795454545	7	-0.113911031501911	2.55360158859252	0	0
265	0.012309659090909	0.280303977272727	8	0.0438871936194452	1.5707963267949	4.8886861	-0.534920412951662
266	0.0426136363636364	0.280303977272727	8	0.150871276209778	2.44682978773304	4.7727362	-0.247648345833343
267	0.0615539772727274	0.30303125	8	0.200400945376446	3.66080799833917	4.926725	0.302593890962273
268	0.0464005681818181	0.329545454545455	8	0.139882167183992	4.35359776104294	5.2209536	0.463461136780217
269	0.0160994318181819	0.340909090909091	8	0.0471899398279483	4.71238898038469	2.4441139	0.222074734754969
270	0.000946022727272642	0.340909090909091	8	0.00277499287695454	5.69529809712332	2.2030481	0.114421753772517
271	-0.00662784090909082	0.329545454545455	8	-0.0201093578775489	6.03807428721946	2.5192751	0.0650698268270433
272	-0.0104176136363637	0.314394886363636	8	-0.0331233232429575	5.96150975465786	1.9321928	0.0685862175512619
273	-0.0142045454545455	0.30303125	8	-0.0468405667532098	6.03829487026449	2.5192751	0.077875856750067
274	-0.0179914772727273	0.287877840909091	8	-0.0624157381032232	0.67475923646818	3.9125071	-0.25926393945445
275	-0.00284090909090909	0.268940340909091	8	-0.0105629502123333	1.27933265142527	6.379536	-0.728792128525706
276	0.0350369318181817	0.257576704545454	8	0.135195475492808	1.24904577239825	5.7970367	-0.692609132131345
277	0.0691278409090908	0.246213068181818	8	0.273717301919077	1.10711121966902	5.4656858	-0.663294587389315
278	0.0994318181818182	0.231059659090909	8	0.40637621939694	0.694762865856748	4.7727362	-0.55162153946721
279	0.118372159090909	0.208332386363636	8	0.516700527290382	1.24904577239825	5.7970367	-0.71006933979158
280	0.152463068181818	0.19696875	8	0.658714395248698	0.950577247963823	5.256701	-0.646668111458735
281	0.178977272727273	0.17803125	8	0.788048017540445	1.32579560565547	5.0390085	-0.49621341988871
282	0.20928125	0.170454545454545	8	0.887290701518187	1.01214644809127	5.7649557	-0.597978915005137
283	0.239582386363636	0.151514204545455	8	1.00688648451921	0.927310217701618	6.1105139	-0.593383041505585
284	0.269886363636364	0.128786931818182	8	1.12556309282033	1.29255327450044	4.4487181	-0.285175341863501
285	0.296400568181818	0.121213068181818	8	1.18259816119303	1.35210091048844	5.6338819	-0.285105654855239
286	0.330491477272727	0.113636363636364	8	1.23961929216408	1.21203593021546	5.2209536	-0.274792690368425
287	0.360795454545455	0.102272727272727	8	1.29457783023776	1.48767578459729	7.3580065	-0.191901837431698
288	0.40625	0.0984857954545454	8	1.3329581977241	1.89254688119154	5.7970367	0.0331824288542368
289	0.440340909090909	0.109849431818182	8	1.32632171195326	1.768134196556	3.1159817	-0.00961806067298579
290	0.45928125	0.113636363636364	8	1.32824532408785	1.5707963267949	6.1105139	-0.0891991714620016
291	0.497159090909091	0.113636363636364	8	1.34608515838025	1.81573086903055	2.5192751	0.0030042215073775
292	0.512309659090909	0.117423295454546	8	1.34548431407878	1.81586321224177	2.5192751	0.00285058103347849
293	0.527463068181818	0.121213068181818	8	1.34491419787208	1.73590446339508	3.716813	-0.012401466597739
294	0.550190340909091	0.125	8	1.34739449119163	2.67802005208961	2.7328429	0.113868571630228
295	0.557764204545455	0.140150568181818	8	1.32462077686558	2.35619449019234	2.5926031	0.0700570430298231
296	0.569127840909091	0.151514204545455	8	1.31060936825962	2.35619449019233	1.7282493	0.0449026712521208
297	0.576704545454545	0.159090909090909	8	1.3016288340092	2.73668793588006	4.6535782	0.182778858060172
298	0.588068181818182	0.185605113636364	8	1.26507306239716	3.05095735604909	6.7493841	0.304574559442469
299	0.591855113636364	0.227272727272727	8	1.20415815050867	3.14159265358979	9.166	0.404412115295045
300	0.591855113636364	0.284090909090909	8	1.12327572744966	3.20033295927816	10.4061598	0.437178331149544
301	0.588068181818182	0.348485795454545	8	1.03584006121975	3.46334320798644	5.7970367	0.253852211505401
302	0.576704545454545	0.382576704545454	8	0.98506961891867	3.46335820791144	9.6618806	0.407589049984961
303	0.557764204545455	0.439394886363636	8	0.903551808921678	3.84385346447101	20.8123196	0.903731476519228
304	0.474431818181818	0.537877840909091	8	0.722805513617832	4.1786589664205	15.6151976	0.675874189395061
305	0.391099431818182	0.587122159090909	8	0.58763067573882	4.19327748158933	9.8529917	0.433364152546739
306	0.338068181818182	0.617423295454546	8	0.500957845229472	4.2941530529271	12.0367912	0.530833627648551
307	0.269886363636364	0.647727272727273	8	0.394791119699762	4.31594562628624	28.4851782	1.2320868804858
308	0.107008522727273	0.715909090909091	8	0.148373743602603	4.57437614371318	22.2096763	0.941498142839542
309	-0.0293551136363637	0.734849431818182	8	-0.0399258849653058	5.10171667571936	25.7592098	1.08456433806417
310	-0.177082386363636	0.674241477272727	8	-0.256838752578139	5.2194768715069	25.165253	1.12806762164387
311	-0.313446022727273	0.598485795454545	8	-0.482452276906913	5.46077730159934	11.6742759	0.529744475571308
312	-0.366477272727273	0.549241477272727	8	-0.588401172021174	5.71183158144805	10.1701353	0.453725584647651
313	-0.400568181818182	0.496213068181818	8	-0.679146288950705	6.19255000963888	6.7493841	0.239413430154614
314	-0.404355113636364	0.454545454545455	8	-0.727028974981627	6.1033138078551	6.8318781	0.28611115040923
315	-0.411931818181818	0.412877840909091	8	-0.784251205063473	0.321788053927877	3.8648439	0.0951176156343725
316	-0.404355113636364	0.390150568181818	8	-0.803274728190348	0	2.4441139	0.098857701420505
317	-0.404355113636364	0.375	8	-0.823046268474449	0.244934542235654	2.5192751	0.0792434034744027
318	-0.400568181818182	0.359849431818182	8	-0.838894949169329	0	3.0554861	0.133950147555679
319	-0.400568181818182	0.340909090909091	8	-0.865684978680465	6.1180771705794	3.716813	0.192086918717587
320	-0.404355113636364	0.318181818181818	8	-0.904102362423982	5.69512501354324	2.2030481	0.132557137329923
321	-0.411931818181818	0.306818181818182	8	-0.930613789889967	5.25278642264271	3.5632825	0.195549037385947
322	-0.430872159090909	0.295454545454545	8	-0.969723597367156	6.00494225488514	4.4487181	0.254312832245753
323	-0.438446022727273	0.268940340909091	8	-1.02058616381631	6.18347210265911	6.14122	0.343700889631846
324	-0.442235795454545	0.231059659090909	8	-1.08932634174268	0.519215344749366	4.926725	0.174072548438997
325	-0.427082386363636	0.204545454545455	8	-1.12414085143048	0.876033460938152	4.7727362	0.0816495435056686
326	-0.404355113636364	0.185605113636364	8	-1.14047076013161	0	4.2773139	0.277420267036026
327	-0.404355113636364	0.159090909090909	8	-1.19595481353881	0.165108136600187	3.716813	0.233608091203885
328	-0.400568181818182	0.136363636363636	8	-1.24267643177959	0.896110262285445	3.9125071	0.102881670761084
329	-0.381627840909091	0.121213068181818	8	-1.26325276593181	0.519088424157749	4.926725	0.273395670422429
330	-0.366477272727273	0.0946960227272728	8	-1.31793190001629	0.463647609000806	1.3661923	0.0856003932230021
331	-0.362690340909091	0.087122159090909	8	-1.33505197866089	0.394808871047751	7.9437139	0.575589823113332
332	-0.34375	0.0416676136363636	8	-1.45016994328356	0.302890206277549	10.2434633	0.894362742042543
333	-0.324809659090909	-0.0189403409090908	8	-1.62904249169207	0.15261464546232	8.0372071	0.767290255687016
334	-0.317235795454545	-0.0681818181818182	8	-1.78250054282947	0.463647609000806	4.0990352	0.385967334008426
335	-0.305872159090909	-0.0909090909090909	8	-1.85969400963116	0.321788053927877	3.8648439	0.375406368366913
336	-0.298295454545455	-0.113636363636364	8	-1.93477528330454	3.7026184377024	0	0
337	-0.650568181818182	0.44696875	9	-0.968818916599668	1.62632252430569	11.0161571	-0.28349223964218
338	-0.582386363636364	0.450758522727273	9	-0.912120468671232	0.512376107511993	11.2178091	0.201134802882856
339	-0.548295454545455	0.390150568181818	9	-0.952347429247803	0	9.7769139	0.386338914003843
340	-0.548295454545455	0.329545454545455	9	-1.02961521204857	5.8782999863142	9.3076147	0.451088735657434
341	-0.571022727272727	0.276514204545455	9	-1.11983295918006	5.78925081915177	9.0220938	0.437556031639412
342	-0.597536931818182	0.227272727272727	9	-1.20734416550794	6.13051430213918	8.0372071	0.386572775359557
343	-0.605113636363636	0.17803125	9	-1.28465872057985	0	7.3328	0.352258689425624
344	-0.605113636363636	0.132576704545454	9	-1.35511045846498	0.196202014168512	0	0
345	-0.483900568181818	-0.477272727272727	10	-2.34929902618548	0.12432038009409	4.926725	0.173468220086457
346	-0.480113636363636	-0.507576704545455	10	-2.38399267020277	6.03816252413481	5.0390085	0.105495502756283
347	-0.487690340909091	-0.537877840909091	10	-2.40509177075402	6.20006476498198	7.3580065	0.181786565817983
348	-0.491477272727273	-0.583332386363636	10	-2.44144908391762	0.718796813854349	6.4959442	0.258607355115794
349	-0.464963068181818	-0.613636363636364	10	-2.49317055494078	1.27232577274343	8.3112705	0.321262920259384
350	-0.41571875	-0.628786931818182	10	-2.55742313899266	1.32577354375012	5.0390085	0.198006916730544
351	-0.385417613636364	-0.636363636363636	10	-2.59702452233876	0.844138469085819	7.3580065	0.297814646831998
352	-0.351326704545454	-0.666667613636364	10	-2.65658745170516	0.507119730557118	6.2915424	0.210544118866638
353	-0.332386363636364	-0.700758522727273	10	-2.69869627547849	0.110629782065859	5.5335142	0.112009945333629
354	-0.328599431818182	-0.734849431818182	10	-2.72109826454522	0.463647609000806	4.0990352	0.119644085599568
355	-0.317235795454545	-0.757576704545455	10	-2.74502708166513	5.17603658938548	1.3661923	-0.0333638381159806
356	-0.324809659090909	-0.761363636363636	10	-2.73835431404194	5.96128476028371	1.9321928	0.0057953618140516
357	-0.328599431818182	-0.772727272727273	10	-2.73951338640475	5.17603658938548	1.3661923	-0.0324284473111636
358	-0.336173295454546	-0.776514204545455	10	-2.73302769694251	3.72965294722613	2.2030481	-0.0683586759087884
359	-0.34375	-0.765150568181818	10	-2.71935596176076	2.35619449019234	2.5926031	0.0346486199223461
360	-0.332386363636364	-0.753786931818182	10	-2.72628568574522	1.5707963267949	1.8332	0.0634562310902442
361	-0.321022727272727	-0.753786931818182	10	-2.73897693196327	2.60112903242799	3.5632825	0.0190285933953094
362	-0.309659090909091	-0.734849431818182	10	-2.74278265064234	2.0345939058006	1.3661923	0.034831941525133
363	-0.302082386363636	-0.731059659090909	10	-2.74974903894736	1.5707963267949	1.2222861	0.0444070876508684
364	-0.294508522727273	-0.731059659090909	10	-2.75863045647754	1.325729441348	2.5192751	0.098408106101302
365	-0.279355113636364	-0.734849431818182	10	-2.7783120776978	0	0.6109139	0.00852008533386517
366	-0.279355113636364	-0.738636363636364	10	-2.78001609476457	1.5707963267949	1.8332	0.0676372292902405
367	-0.267991477272727	-0.738636363636364	10	-2.79354354062262	1.81573086903054	2.5192751	0.0833267084545941
368	-0.252840909090909	-0.734849431818182	10	-2.81020888231354	1.8926968736908	1.9321928	0.061777501895901
369	-0.241477272727273	-0.731059659090909	10	-2.82256438269272	0	0	0
370	-0.241477272727273	-0.731059659090909	10	-2.82256438269272	1.5707963267949	2.4441139	0.0939963160063551
371	-0.226326704545454	-0.731059659090909	10	-2.84136364589399	1.373314234308	3.1159817	0.125832357564493
372	-0.207386363636364	-0.734849431818182	10	-2.86653011740689	4.01916774503093	0	0
373	-0.453599431818182	-0.530303977272727	11	-2.43399655280917	0.643531109993326	3.0554861	0.131625694657362
374	-0.442235795454545	-0.545454545454545	11	-2.46032169174065	0.404904717709739	4.6535782	0.178260809648192
375	-0.430872159090909	-0.57196875	11	-2.49597385367029	0.418270720375258	6.0183956	0.221967847812743
376	-0.41571875	-0.606059659090909	11	-2.54036742323283	0.876033460938148	4.7727362	0.199538844710112
377	-0.392991477272727	-0.625	11	-2.58027519217486	0.321675552521742	3.8648439	0.122799343589688
378	-0.385417613636364	-0.647727272727273	11	-2.60483506089279	0.950556975296681	5.256701	0.214513138996804
379	-0.358900568181818	-0.666667613636364	11	-2.64773768869216	1.19034168006375	3.290594	0.134202845987446
380	-0.339963068181818	-0.674241477272727	11	-2.67457825788964	1.19026408917411	3.290594	0.13485585416265
381	-0.321022727272727	-0.681818181818182	11	-2.70154942872217	0.380532237620772	3.290594	0.0972038499916561
382	-0.313446022727273	-0.700758522727273	11	-2.72099019872051	0.785398163397448	2.5926031	0.0970470579780569
383	-0.302082386363636	-0.712122159090909	11	-2.74039961031612	5.69512501354324	4.4065545	-0.0317016799728886
384	-0.317235795454545	-0.734849431818182	11	-2.73405927432154	5.96150975465784	3.8648439	0.0124612464098428
385	-0.324809659090909	-0.757576704545455	11	-2.73655152360351	4.71238898038469	2.4441139	-0.0838669128068981
386	-0.339963068181818	-0.757576704545455	11	-2.71977814104213	4.71238898038469	1.2222861	-0.0414526932331372
387	-0.347536931818182	-0.757576704545455	11	-2.7114876023955	3.9269908169872	0.8643538	-0.030210459411788
388	-0.351326704545454	-0.753786931818182	11	-2.70544551051314	3.14159265358979	1.2222861	-0.0193965935161078
389	-0.351326704545454	-0.746213068181818	11	-2.70156619180992	1.7682784192818	3.1159817	0.0954149353666844
390	-0.332386363636364	-0.742423295454545	11	-2.72064917888326	1.5707963267949	2.4441139	0.0856411631959908
391	-0.317235795454545	-0.742423295454545	11	-2.73777741152246	1.10699874778919	1.3661923	0.0523359087333652
392	-0.309659090909091	-0.746213068181818	11	-2.74824459326913	0.982909116738634	2.2030481	0.0826443611657313
393	-0.298295454545455	-0.753786931818182	11	-2.76477346550228	1.5707963267949	4.2773139	0.153864181956713
394	-0.27178125	-0.753786931818182	11	-2.79554630189362	2.35619449019234	2.5926031	0.0434418685878413
395	-0.260417613636364	-0.742423295454545	11	-2.80423467561119	2.03429394329645	2.7328429	0.076112109829447
396	-0.245264204545455	-0.734849431818182	11	-2.81945709757708	3.14159265358979	0.6109139	-0.00777984917680108
397	-0.245264204545455	-0.731059659090909	11	-2.81790112774172	1.5707963267949	3.6664	0.140999847954357
398	-0.222536931818182	-0.731059659090909	11	-2.84610109733259	0	0.6109139	0.00718684352546628
399	-0.222536931818182	-0.734849431818182	11	-2.84753846603768	0.785398163397448	2.5926031	0.0913598246423897
400	-0.211173295454546	-0.746213068181818	11	-2.86581043096616	1.5707963267949	3.6664	0.142088555955135
401	-0.188446022727273	-0.746213068181818	11	-2.89422814215719	1.5707963267949	3.6664	0.144157080039244
402	-0.16571875	-0.746213068181818	11	-2.92305955816504	0.982909116738634	2.2030481	0.0827623889604645
403	-0.154355113636364	-0.753786931818182	11	-2.93961203595713	1.68142610886075	5.5335142	0.21490947343489
404	-0.120264204545455	-0.75	11	-2.98259393064411	1.76816303743958	3.1159817	0.120181398316581
405	-0.101326704545454	-0.746213068181818	11	-3.00663021030742	2.8753408352079	0	0
406	0.182764204545454	0.295454545454545	12	0.553974088826829	1.83704260683709	6.9670766	-0.38784721712176
407	0.224431818181818	0.306818181818182	12	0.631543532251181	1.89258438072277	3.8648439	-0.173451172434563
408	0.247159090909091	0.314394886363636	12	0.666233766738093	2.27944024634472	5.6338819	-0.0782828719868855
409	0.273673295454545	0.337122159090909	12	0.68189034113547	2.73668793588006	4.6535782	0.08536930849323
410	0.285036931818182	0.363636363636364	12	0.664816479436824	2.76103455211659	6.581188	0.11411935129045
411	0.300190340909091	0.401514204545455	12	0.641992609178734	3.14159265358979	3.6664	0.130943820410929
412	0.300190340909091	0.424241477272727	12	0.615803845096549	3.50035305016923	5.2209536	0.248737260951791
413	0.288826704545455	0.454545454545455	12	0.56605639290619	3.78507876268307	6.1105139	0.320563310267571
414	0.266099431818182	0.484849431818182	12	0.501943730852676	4.06890287129141	6.1105139	0.335274952094075
415	0.235795454545455	0.507576704545454	12	0.434888740433861	3.78512376358311	3.0554861	0.146706082689236
416	0.224431818181818	0.522727272727273	12	0.405547523896014	3.92699081698725	4.3208524	0.214763468970837
417	0.205491477272727	0.541667613636364	12	0.362594830101847	4.36362345151308	7.1522298	0.382248753206668
418	0.163826704545455	0.556818181818182	12	0.286145079460513	4.5880686002906	4.926725	0.261626984925566
419	0.133522727272727	0.560605113636364	12	0.2338196824754	4.50129930563607	8.748947	0.470053672182011
420	0.0804914772727272	0.57196875	12	0.139808948038998	4.71238898038469	7.9437139	0.426136814471846
421	0.03125	0.57196875	12	0.0545815851446286	4.87749711698488	7.4340843	0.398720081463318
422	-0.0142045454545455	0.564394886363636	12	-0.0251624311480352	4.90978454023457	9.3474868	0.512814420595393
423	-0.0710227272727273	0.55303125	12	-0.127725315267114	5.34118932075009	8.3112705	0.423033034220587
424	-0.112690340909091	0.522727272727273	12	-0.212331922111231	5.6396841983863	9.166	0.430146955180585
425	-0.14678125	0.477272727272727	12	-0.298361313147348	0.0624509116004403	9.7961625	0.161119028199418
426	-0.142991477272727	0.416667613636364	12	-0.330585118787232	0.404885320865381	9.3076147	-0.0559124499031272
427	-0.120264204545455	0.363636363636364	12	-0.319402628806606	0.828837738151742	9.9474015	-0.455514052178633
428	-0.0748096590909092	0.32196875	12	-0.22829981837088	0.5191345752968	4.926725	-0.145279158953369
429	-0.0596590909090909	0.295454545454545	12	-0.199243986580206	0.643486109093281	6.1105139	-0.304240902774339
430	-0.0369318181818182	0.265150568181818	12	-0.138395806025338	0.404904717709737	4.6535782	-0.158300666881013
431	-0.0255681818181818	0.238636363636364	12	-0.106735672649136	0.404904717709737	4.6535782	-0.199357550987531
432	-0.0142045454545455	0.212122159090909	12	-0.0668641624516295	0.54295097699763	0	0
433	0.516099431818182	-0.666667613636364	13	2.48281506688886	0.896037090326714	3.9125071	0.0328855300096809
434	0.535036931818182	-0.681818181818182	13	2.47623796088692	1.5707963267949	1.2222861	0.0342021508671619
435	0.542613636363636	-0.681818181818182	13	2.46939753071349	1.81573086903054	2.5192751	0.0809450343757279
436	0.557764204545455	-0.67803125	13	2.45320852383835	3.14159265358979	2.4441139	0.0555627516354118
437	0.557764204545455	-0.662877840909091	13	2.44209597351126	3.14159265358979	1.8332	0.0426533451630506
438	0.557764204545455	-0.651514204545455	13	2.43356530447865	0	0	0
439	0.557764204545455	-0.651514204545455	13	2.43356530447865	4.71238898038469	1.2222861	-0.0337350346008725
440	0.550190340909091	-0.651514204545455	13	2.44031231139883	1.5707963267949	0.6109139	0.0169159005643627
441	0.553977272727273	-0.651514204545455	13	2.43692913128596	2.15868353685116	2.2030481	0.0791456062385398
442	0.565340909090909	-0.643940340909091	13	2.42110001003825	1.5707963267949	0.6109139	0.0165569987038916
443	0.569127840909091	-0.643940340909091	13	2.41778861029747	3.14159265358979	1.8332	0.0442202358846711
444	0.569127840909091	-0.632576704545455	13	2.40894456312054	1.81586321224179	2.5192751	0.0803899827953192
445	0.58428125	-0.628786931818182	13	2.39286656656147	0	0	0
446	0.58428125	-0.628786931818182	13	2.39286656656147	1.10684868780007	1.3661923	0.0171339464560116
447	0.591855113636364	-0.632576704545455	13	2.38943977727027	0.785773116510769	0.8643538	0.00103304347819577
448	0.595644886363636	-0.636363636363636	13	2.38923316857463	2.35619449019234	0.8643538	0.0307101772863261
449	0.599431818181818	-0.632576704545455	13	2.38309113311736	3.14159265358979	1.8332	0.0452724257446757
450	0.599431818181818	-0.621213068181818	13	2.37403664796843	1.5707963267949	0.6109139	0.0157357997172669
451	0.60321875	-0.621213068181818	13	2.37088948802498	2.49815153999683	3.0554861	0.108385259591377
452	0.614582386363636	-0.606059659090909	13	2.3492124361067	2.03429394329644	1.3661923	0.046289087010134
453	0.622159090909091	-0.602272727272727	13	2.33995461870467	4.12020332496421	0	0
454	0.413826704545455	-0.462122159090909	14	2.4112737400344	1.10714871779409	4.0990352	0.0725943259491535
455	0.436553977272727	-0.473485795454546	14	2.39675487484457	1.5707963267949	2.4441139	0.0851113988903363
456	0.451704545454545	-0.473485795454546	14	2.3797325950665	1.5707963267949	1.8332	0.0620760896022698
457	0.463068181818182	-0.473485795454546	14	2.36731737714605	1.95132856441568	3.290594	0.140526266032666
458	0.482008522727273	-0.465909090909091	14	2.33921212393952	1.81573086903054	2.5192751	0.0976277751508814
459	0.497159090909091	-0.462122159090909	14	2.31968656890934	1.81590734675502	2.5192751	0.0952236287204888
460	0.512309659090909	-0.458332386363636	14	2.30064184316524	2.35619449019234	2.5926031	0.116540057400218
461	0.523673295454545	-0.44696875	14	2.2773338316852	1.84901108414462	4.4487181	0.163182552359178
462	0.550190340909091	-0.439394886363636	14	2.24469732121336	1.81590734675502	2.5192751	0.0869871167901737
463	0.565340909090909	-0.435605113636364	14	2.22729989785533	1.97570104450464	4.6535782	0.172957492797341
464	0.591855113636364	-0.424241477272727	14	2.19270839929586	2.55353235995344	2.2030481	0.0937735895175562
465	0.599431818181818	-0.412877840909091	14	2.17395368139235	2.15879893034246	6.6096026	0.255849639668848
466	0.633522727272727	-0.390150568181818	14	2.12278375345858	2.03440643626446	5.4656858	0.188858931637279
467	0.663826704545455	-0.375	14	2.08501196713112	2.0344439357957	8.1985287	0.266211768251874
468	0.70928125	-0.352272727272727	14	2.03176961348075	2.40876512069236	8.2209854	0.304283419931455
469	0.743372159090909	-0.314394886363636	14	1.97091292949446	2.73672672781312	4.6535782	0.17860909428757
470	0.754735795454545	-0.287877840909091	14	1.93519111063694	2.58301019340981	5.7649557	0.215050013710911
471	0.773673295454545	-0.257576704545455	14	1.89218110789476	2.8632788447092	4.4487181	0.169128818878597
472	0.78125	-0.231059659090909	14	1.85835534411904	2.622458078293	4.926725	0.180777875425711
