# Supplementary material for: Fluid extraction from the left-right organizer uncovers mechanical properties needed for symmetry breaking
Source: eLife. 2023 Jul 21;12:e83861. doi: 10.7554/eLife.83861 (PMC10361723; doi:10.7554/eLife.83861)
Supplement: Figure 2—source data 1. [file elife-83861-fig2-data1.zip › Fig2_sourcedata/Defect8ss_embryo6.csv]

	x	y	id	omega	alpha	speed	realangvel
1	-0.312775330396476	-0.418502202643172	1	-2.49977788383881	0.896055384571344	5.8689898	0.535629328874698
2	-0.268722466960352	-0.45374449339207	1	-2.60690374961375	0.927295218001612	2.2915	0.20655140599259
3	-0.251101321585903	-0.466960352422908	1	-2.64821403081227	1.29249666778979	3.336424	0.298985694128797
4	-0.220264317180617	-0.475770925110132	1	-2.70801116963803	1.5707963267949	2.2915	0.193951821260003
5	-0.198237885462555	-0.475770925110132	1	-2.74680153389003	1.37340076694502	2.3368717	0.215383919618808
6	-0.176211453744493	-0.480176211453745	1	-2.78987831781379	1.29249666778979	3.336424	0.313694628917167
7	-0.145374449339207	-0.488986784140969	1	-2.85261724359723	1.5707963267949	4.583	0.423297726962226
8	-0.101321585903084	-0.488986784140969	1	-2.93727678898967	3.6052402625906	1.0247588	-0.0620472456230958
9	-0.105726872246696	-0.480176211453745	1	-2.92486733986505	2.0344439357957	2.0495176	0.159708488774584
10	-0.0881057268722467	-0.47136563876652	1	-2.95680903761997	1.5707963267949	3.6664	0.365503770649624
11	-0.052863436123348	-0.47136563876652	1	-3.02990979174989	1.5707963267949	4.1247	0.418264109400264
12	-0.013215859030837	-0.47136563876652	1	-3.11356261362995	1.5707963267949	1.3749	0.140150199799232
13	0	-0.47136563876652	1	3.14159265358979	1.5707963267949	0.4583	0.0467276115374471
14	0.00440528634361234	-0.47136563876652	1	3.1322471312823	1.89254688119154	1.4491446	0.141862150796874
15	0.0176211453744493	-0.466960352422908	1	3.10387470112293	1.89254688119154	1.4491446	0.144251056544795
16	0.0308370044052863	-0.462555066079295	1	3.07502448981397	1.89254688119154	1.4491446	0.146454916670948
17	0.0440528634361234	-0.458149779735683	1	3.04573350647978	1.5707963267949	0.4583	0.0475914603946448
18	0.0484581497797357	-0.458149779735683	1	3.03621521440085	1.5707963267949	0.4583	0.0474958311397877
19	0.052863436123348	-0.458149779735683	1	3.02671604817289	1.5707963267949	1.3749	0.141831716973937
20	0.066079295154185	-0.458149779735683	1	2.99834970477811	2.0344439357957	1.0247588	0.101654633775858
21	0.0748898678414097	-0.45374449339207	1	2.97801877802293	1.5707963267949	0.9166	0.0942076575782602
22	0.0837004405286344	-0.45374449339207	1	2.95917724650728	1.5707963267949	1.3749	0.140073981319815
23	0.0969162995594714	-0.45374449339207	1	2.93116245024332	1.5707963267949	1.8332	0.184157804181435
24	0.114537444933921	-0.45374449339207	1	2.89433088940703	1.5707963267949	1.3749	0.135934113590386
25	0.127753303964758	-0.45374449339207	1	2.86714406668896	1.5707963267949	1.3749	0.133884954807741
26	0.140969162995595	-0.45374449339207	1	2.84036707572741	1.71269338139906	3.2406393	0.319879359628934
27	0.171806167400881	-0.449339207048458	1	2.77639120380162	1.42889927219073	3.2406393	0.274115289322392
28	0.202643171806167	-0.45374449339207	1	2.72156814593714	1.5707963267949	1.3749	0.120088852454749
29	0.215859030837004	-0.45374449339207	1	2.69755037544619	1.5707963267949	1.8332	0.155939122329305
30	0.233480176211454	-0.45374449339207	1	2.66636255098033	2.21429743558818	2.2915	0.214192129236297
31	0.251101321585903	-0.440528634361233	1	2.62352412513307	2.35619449019234	1.2960724	0.119251105326814
32	0.259911894273128	-0.431718061674009	1	2.59967390406771	1.5707963267949	1.3749	0.110824857637866
33	0.273127753303965	-0.431718061674009	1	2.57750893254014	1.5707963267949	0.9166	0.0722024668402366
34	0.281938325991189	-0.431718061674009	1	2.56306843917209	2.35619449019234	1.2960724	0.118815658586295
35	0.290748898678414	-0.422907488986784	1	2.53930530745483	1.5707963267949	0.4583	0.0351951952106289
36	0.295154185022026	-0.422907488986784	1	2.5322662684127	2.0344439357957	1.0247588	0.0942186362189501
37	0.303964757709251	-0.418502202643172	1	2.51342254116891	2.35619449019234	0.6480362	0.0595902017043315
38	0.308370044052863	-0.414096916299559	1	2.50150450082805	1.5707963267949	0.9166	0.0677387207888813
39	0.317180616740088	-0.414096916299559	1	2.48795675667027	1.89254688119154	1.4491446	0.125132969143951
40	0.330396475770925	-0.409691629955947	1	2.46293016284148	2.0344439357957	1.0247588	0.0910512696255994
41	0.33920704845815	-0.405286343612335	1	2.44471990891636	1.5707963267949	2.2915	0.155586520436084
42	0.361233480176211	-0.405286343612335	1	2.41360260482914	1.5707963267949	0.4583	0.0301240624909704
43	0.365638766519824	-0.405286343612335	1	2.40757779233095	1.5707963267949	0.4583	0.0298001135851411
44	0.370044052863436	-0.405286343612335	1	2.40161776961392	1.5707963267949	1.8332	0.116023570474288
45	0.387665198237885	-0.405286343612335	1	2.37841305551906	0	0	0
46	0.387665198237885	-0.405286343612335	1	2.37841305551906	1.81577498992176	1.8895709	0.138414959056035
47	0.405286343612335	-0.400881057268722	1	2.35073006370786	1.89254688119154	1.4491446	0.107780113513885
48	0.418502202643172	-0.39647577092511	1	2.32917404100508	1.5707963267949	1.8332	0.102813270448596
49	0.436123348017621	-0.39647577092511	1	2.30861138691536	1.89254688119154	1.4491446	0.101874568346201
50	0.449339207048458	-0.392070484581498	1	2.28823647324612	1.5707963267949	0.4583	0.0241491582885045
51	0.45374449339207	-0.392070484581498	1	2.28340664158842	1.89254688119154	1.4491446	0.0986538625786082
52	0.466960352422908	-0.387665198237885	1	2.2636758690727	1.89254688119154	1.4491446	0.0962921020741625
53	0.480176211453745	-0.383259911894273	1	2.24441744865787	1.89254688119154	2.8987475	0.185564530375091
54	0.506607929515419	-0.374449339207048	1	2.20730454258285	2.0344439357957	3.0742764	0.204578125820833
55	0.533039647577093	-0.361233480176211	1	2.16638891741868	1.81577498992176	3.7791418	0.202424406013995
56	0.568281938325991	-0.352422907488987	1	2.12590403621588	1.48013643959415	10.1243053	0.288094291694883
57	0.665198237885463	-0.361233480176211	1	2.06828517787691	0.785398163397448	7.7778093	-0.128062086137271
58	0.718061674008811	-0.414096916299559	1	2.09389759510436	0.226798848053886	6.1146386	-0.247265630218161
59	0.731277533039648	-0.47136563876652	1	2.14335072114799	6.17252808600569	4.1499065	-0.201012182280418
60	0.726872246696035	-0.511013215859031	1	2.18355315760408	5.60844436495603	2.9344949	-0.158686631585301
61	0.709251101321586	-0.533039647577093	1	2.21529048392114	5.81953769817878	2.0495176	-0.108763904422218
62	0.700440528634361	-0.550660792951542	1	2.23704326480558	5.60844436495603	2.9344949	-0.158279422921872
63	0.682819383259912	-0.572687224669604	1	2.26869914938995	5.81953769817878	1.0247588	-0.053617247663067
64	0.6784140969163	-0.581497797356828	1	2.27942259892257	5.49778714378214	1.2960724	-0.0695886542210333
65	0.669603524229075	-0.590308370044053	1	2.29334032976677	5.69518270363202	1.6526298	-0.0879446689615504
66	0.66079295154185	-0.60352422907489	1	2.31092926355908	5.30039158393226	1.6526298	-0.0865024533169789
67	0.647577092511013	-0.612334801762115	1	2.32822975422248	3.34224553090968	0	0
68	0.488986784140969	0.167400881057269	2	1.24095969526868	2.97644397617517	2.7878389	0.222484922406843
69	0.493392070484582	0.193832599118943	2	1.19646271078731	2.94419709373991	2.3368717	0.174112683762455
70	0.497797356828194	0.215859030837004	2	1.16164017403482	2.67794504458899	3.0742764	0.167942888975609
71	0.511013215859031	0.242290748898678	2	1.1280515962397	2.67794504458899	2.0495176	0.104514392228047
72	0.519823788546256	0.259911894273128	2	1.10714871779409	2.73670086730471	3.4904128	0.17849556339662
73	0.533039647577093	0.290748898678414	2	1.07144960511477	3.01723765904303	3.6948146	0.229402169285726
74	0.537444933920705	0.325991189427313	2	1.02556917125762	3.0309354324159	4.1499065	0.24191432936734
75	0.541850220264317	0.365638766519824	2	0.977186305384153	2.89661399046293	3.7791418	0.178308880716815
76	0.550660792951542	0.400881057268722	2	0.94152452924079	3.07502448981397	6.8896239	0.350660373245507
77	0.555066079295154	0.466960352422908	2	0.871392454591689	2.74680153389003	5.9579	0.169164073592623
78	0.577092511013216	0.519823788546256	2	0.837559639873164	2.9562447035941	7.4606657	0.26080738237858
79	0.590308370044053	0.590308370044053	2	0.785398163397448	3.53638377328955	5.9579	0.308698080386516
80	0.568281938325991	0.643171806167401	2	0.723658547320145	3.8363309297865	7.158646	0.390675982959425
81	0.524229074889868	0.696035242290749	2	0.64552335072826	4.05669335414315	7.5165783	0.413275589400748
82	0.466960352422908	0.740088105726872	2	0.562868232848111	3.96401093286117	8.7558215	0.463063952535956
83	0.405286343612335	0.797356828193833	2	0.470255442340919	3.70019196893336	4.3236022	0.194273578876836
84	0.383259911894273	0.832599118942731	2	0.431400726565552	4.21844761146511	6.7667995	0.351977115715447
85	0.325991189427313	0.863436123348018	2	0.361005303422463	5.98429275231124	0	0
86	-0.158590308370044	-0.709251101321586	3	-2.92160878408185	2.35619449019234	1.2960724	0.0466004476169113
87	-0.149779735682819	-0.700440528634361	3	-2.93092887360523	2.21429743558818	2.2915	0.103377460329228
88	-0.13215859030837	-0.687224669603524	3	-2.95160436567108	1.5707963267949	1.3749	0.0930458076460416
89	-0.118942731277533	-0.687224669603524	3	-2.97021352720029	1.5707963267949	1.3749	0.0936489899712134
90	-0.105726872246696	-0.687224669603524	3	-2.98894332519453	1.5707963267949	1.3749	0.0941917546033721
91	-0.092511013215859	-0.687224669603524	3	-3.0077816761152	2.0344439357957	2.0495176	0.119332572774531
92	-0.0748898678414097	-0.6784140969163	3	-3.03164819067011	1.76819188664478	2.3368717	0.158366611992031
93	-0.052863436123348	-0.674008810572687	3	-3.06332151306852	1.81577498992176	1.8895709	0.128440394551683
94	-0.0352422907488987	-0.669603524229075	3	-3.08900959197885	1.5707963267949	1.8332	0.131366721790096
95	-0.0176211453744493	-0.669603524229075	3	-3.11528293633687	1.5707963267949	0.9166	0.0657629089008305
96	-0.00881057268722467	-0.669603524229075	3	-3.12843551811704	1.76819188664478	2.3368717	0.165110358619605
97	0.013215859030837	-0.665198237885463	3	3.12172771733863	0.785398163397448	0.6480362	0.032223905008788
98	0.0176211453744493	-0.669603524229075	3	3.11528293633687	1.10714871779409	2.0495176	0.127958406026254
99	0.0352422907488987	-0.6784140969163	3	3.08969125513162	1.5707963267949	2.7498	0.193792443712861
100	0.0616740088105727	-0.6784140969163	3	3.05093276638905	0.927295218001612	2.2915	0.117456899260309
101	0.079295154185022	-0.691629955947137	3	3.02744138653699	1.40564764938027	2.7878389	0.182975570338071
102	0.105726872246696	-0.696035242290749	3	2.99084627246937	1.5707963267949	2.2915	0.153887478688346
103	0.127753303964758	-0.696035242290749	3	2.9600687767317	2.0344439357957	2.0495176	0.134706707609484
104	0.145374449339207	-0.687224669603524	3	2.93312743520981	2.67794504458899	1.0247588	0.0441410627151706
105	0.149779735682819	-0.6784140969163	3	2.92429922266677	0.141897054604164	3.2406393	-0.0161637367959999
106	0.154185022026432	-0.709251101321586	3	2.92753197002597	0.321750554396642	2.8987475	0.0198707349305449
107	0.162995594713656	-0.73568281938326	3	2.92355782303986	1.5707963267949	0.4583	0.0285028487838357
108	0.167400881057269	-0.73568281938326	3	2.9178572532831	0.463647609000806	1.0247588	0.015317238735939
109	0.171806167400881	-0.744493392070485	3	2.91479380553591	1.5707963267949	0.9166	0.0560321370605354
110	0.180616740088106	-0.744493392070485	3	2.9035873781238	2.35619449019234	0.6480362	0.0348669383043587
111	0.185022026431718	-0.740088105726872	3	2.89661399046293	2.0344439357957	1.0247588	0.0631988813417328
112	0.193832599118943	-0.73568281938326	3	2.88397421419458	1.5707963267949	1.3749	0.0836120605209523
113	0.20704845814978	-0.73568281938326	3	2.86725180209039	0	0	0
114	0.20704845814978	-0.73568281938326	3	2.86725180209039	1.5707963267949	0.9166	0.0553104093911028
115	0.215859030837004	-0.73568281938326	3	2.85618972021217	1.5707963267949	0.4583	0.0275220530304354
116	0.220264317180617	-0.73568281938326	3	2.85068530960608	1.89254688119154	1.4491446	0.0906985979294817
117	0.233480176211454	-0.731277533039648	3	2.83254559002019	2.35619449019234	0.6480362	0.0361953217127464
118	0.237885462555066	-0.726872246696035	3	2.82530652567764	3.14159265358979	1.3749	0.0273221324224382
119	0.237885462555066	-0.713656387665198	3	2.81984209919315	3.92699081698724	1.2960724	-0.0375932765615206
120	0.229074889867841	-0.704845814977974	3	2.82736075450546	0	0.4583	-0.00913433497592653
121	0.229074889867841	-0.709251101321586	3	2.82918762150064	1.5707963267949	1.3749	0.0839016477634402
122	0.242290748898678	-0.709251101321586	3	2.81240729194795	1.5707963267949	1.8332	0.110384586531227
123	0.259911894273128	-0.709251101321586	3	2.79033037464171	1.5707963267949	1.3749	0.0816385066483649
124	0.273127753303965	-0.709251101321586	3	2.77400267331203	2.35619449019234	1.2960724	0.0754162034030248
125	0.281938325991189	-0.700440528634361	3	2.75891943263143	2.89661399046293	1.8895709	0.0720311213330893
126	0.286343612334802	-0.682819383259912	3	2.74451320836481	0	0	0
127	0.286343612334802	-0.682819383259912	3	2.74451320836481	1.5707963267949	1.3749	0.0817294050183337
128	0.299559471365639	-0.682819383259912	3	2.72816732736114	1.5707963267949	0.9166	0.0538454083755902
129	0.308370044052863	-0.682819383259912	3	2.71739824568603	1.5707963267949	0.9166	0.0533267238581958
130	0.317180616740088	-0.682819383259912	3	2.70673290091439	1.89254688119154	1.4491446	0.0917218589492341
131	0.330396475770925	-0.6784140969163	3	2.68838852912454	3.99873604622728	0	0
132	-0.819383259911894	0.317180616740088	4	-1.20146266912127	6.00488564817447	10.009272	0.54852014132684
133	-0.845814977973568	0.224669603524229	4	-1.31116669738664	5.86033138104665	10.0514356	0.53303234627353
134	-0.885462555066079	0.136563876651982	4	-1.41777316664134	6.241542728081	11.0088243	0.591917780859468
135	-0.889867841409692	0.0308370044052863	4	-1.53615672281324	0.50160405418912	16.2031965	0.818244101205174
136	-0.814977973568282	-0.105726872246696	4	-1.69980554305427	0.643501108793284	20.6235	1.16958277376178
137	-0.696035242290749	-0.26431718061674	4	-1.93372209780663	1.08389709498363	8.8154005	0.460875187782308
138	-0.621145374449339	-0.303964757709251	4	-2.02589713536309	1.10714871779409	4.0990352	0.234380508406007
139	-0.585903083700441	-0.3215859030837	4	-2.07277323704429	1.5707963267949	1.3749	0.0484091155898181
140	-0.572687224669604	-0.3215859030837	4	-2.08245506016226	1.44644133224814	3.6948146	0.167842110849579
141	-0.537444933920705	-0.325991189427313	4	-2.11602348233217	1.5707963267949	6.4162	0.277433138868592
142	-0.475770925110132	-0.325991189427313	4	-2.17151011010589	1.47112767430373	4.605915	0.262557461122719
143	-0.431718061674009	-0.330396475770925	4	-2.22402160233043	1.5707963267949	5.9579	0.348770389329767
144	-0.374449339207048	-0.330396475770925	4	-2.29377568019639	1.37340076694502	4.6737434	0.377879727343566
145	-0.330396475770925	-0.33920704845815	4	-2.3693516256651	1.5707963267949	1.8332	0.136806085027956
146	-0.312775330396476	-0.33920704845815	4	-2.39671284267069	1.5707963267949	5.4996	0.455348944897869
147	-0.259911894273128	-0.33920704845815	4	-2.48778263165027	1.71269338139906	3.2406393	0.26879904268887
148	-0.229074889867841	-0.334801762114537	4	-2.54154244018804	2.35619449019234	1.9445669	0.0444652309285454
149	-0.215859030837004	-0.3215859030837	4	-2.55043548637375	1.81577498992176	1.8895709	0.162789259362413
150	-0.198237885462555	-0.317180616740088	4	-2.58299333824623	3.92699081698724	0	0
151	-0.268722466960352	-0.246696035242291	5	-2.31348543442734	1.73594500420952	2.7878389	0.21354527882502
152	-0.242290748898678	-0.242290748898678	5	-2.35619449019234	0.785398163397448	1.9445669	0.272457281203655
153	-0.229074889867841	-0.255506607929515	5	-2.41068594643308	1.32581766366803	1.8895709	0.239761986331968
154	-0.211453744493392	-0.259911894273128	5	-2.45863834369947	0.982793723247329	1.6526298	0.23684301532886
155	-0.198237885462555	-0.268722466960352	5	-2.50600694676524	1.32581766366803	1.8895709	0.256572146218215
156	-0.180616740088106	-0.273127753303965	5	-2.55732137600888	1.5707963267949	1.3749	0.172090474521616
157	-0.167400881057269	-0.273127753303965	5	-2.59173947091321	0	0	0
158	-0.167400881057269	-0.273127753303965	5	-2.59173947091321	2.76108627647743	2.4679455	-0.0673153940769122
159	-0.158590308370044	-0.251101321585903	5	-2.57827639209783	1.71269338139906	3.2406393	0.427426032499265
160	-0.127753303964758	-0.246696035242291	5	-2.66376159859768	2.0344439357957	4.0990352	0.470067158517731
161	-0.092511013215859	-0.229074889867841	5	-2.75777503030122	2.62244653934327	3.6948146	0.113069338974436
162	-0.0748898678414097	-0.198237885462555	5	-2.78038889809611	2.89661399046293	1.8895709	-0.0543200168221958
163	-0.0704845814977974	-0.180616740088106	5	-2.76952489473167	2.35619449019234	1.9445669	0.212216757186887
164	-0.0572687224669604	-0.167400881057269	5	-2.81196824616905	2.67794504458899	2.0495176	0.083615897701792
165	-0.0484581497797357	-0.149779735682819	5	-2.82869142570941	3.14159265358979	2.7498	-0.307161940635998
166	-0.0484581497797357	-0.123348017621145	5	-2.76725903758221	3.76184213957261	3.9422966	-1.38371552718448
167	-0.0704845814977974	-0.092511013215859	5	-2.49051593214531	4.24874137138388	3.0742764	-1.16995047222065
168	-0.0969162995594714	-0.079295154185022	5	-2.25652583770118	4.24874137138388	2.0495176	-0.670372641888697
169	-0.114537444933921	-0.0704845814977974	5	-2.12245130932344	4.71238898038469	1.8332	-0.308488281374093
170	-0.13215859030837	-0.0704845814977974	5	-2.06075365304863	1.37438212089887	0	0
171	0.731277533039648	-0.242290748898678	6	1.8907385648986	2.89661399046293	5.6687127	0.353955687187759
172	0.744493392070485	-0.18942731277533	6	1.81994742746104	2.77441881977157	6.3832024	0.392079445954323
173	0.766519823788546	-0.13215859030837	6	1.74153153827018	2.81984209919315	4.3478921	0.263215915280948
174	0.779735682819383	-0.092511013215859	6	1.68888835521399	3.01723765904303	3.6948146	0.22593879301875
175	0.784140969162996	-0.0572687224669604	6	1.64370059661024	2.94419709373991	4.6737434	0.281195730507013
176	0.79295154185022	-0.013215859030837	6	1.58746145050884	3.01723765904303	3.6948146	0.22141204797742
177	0.797356828193833	0.0220264317180617	6	1.54317904091335	3.14159265358979	4.583	0.275333493339688
178	0.797356828193833	0.066079295154185	6	1.48811234224542	3.28348970819396	3.2406393	0.194675193559333
179	0.79295154185022	0.0969162995594714	6	1.44917730353355	3.36026159946374	4.225526	0.254044352207991
180	0.784140969162996	0.136563876651982	6	1.39836843309195	3.07502448981397	6.8896239	0.395561775219668
181	0.788546255506608	0.202643171806167	6	1.31925607804802	2.43296638146212	4.225526	0.137365930056955
182	0.814977973568282	0.233480176211454	6	1.29178289203663	2.67794504458899	6.1485528	0.24503314984429
183	0.841409691629956	0.286343612334802	6	1.24277626206777	2.76108627647743	2.4679455	0.0995932304091732
184	0.850220264317181	0.308370044052863	6	1.22285761598593	2.86329299458468	3.336424	0.14069498647077
185	0.859030837004405	0.33920704845815	6	1.19471861869178	3.53638377328955	5.9579	0.309945641140022
186	0.837004405286344	0.392070484581498	6	1.13272949046378	3.43304944806766	4.784652	0.244161977400743
187	0.823788546255507	0.436123348017621	6	1.08389709498363	3.81633359581335	2.9344949	0.149448930172363
188	0.806167400881057	0.458149779735683	6	1.05400730894916	3.52209903070216	2.4679455	0.126269288110827
189	0.797356828193833	0.480176211453745	6	1.02875345132699	3.44009158517597	6.2333383	0.307211809023388
190	0.779735682819383	0.537444933920705	6	0.967311089522312	3.87940771371026	13.6261756	0.693751906798563
191	0.691629955947137	0.634361233480176	6	0.8285607081626	4.97299137213203	7.1146492	0.180352325454157
192	0.625550660792952	0.616740088105727	6	0.792490243071768	4.71645399864432	0	0
193	-0.458149779735683	0.612334801762115	7	-0.642349035570271	5.23153509463121	3.6948146	0.228979647878058
194	-0.488986784140969	0.594713656387665	7	-0.688144965145883	5.09289535749705	4.935891	0.287957341642191
195	-0.533039647577093	0.577092511013216	7	-0.745736433474321	5.1760365893855	8.1985287	0.467279667264886
196	-0.60352422907489	0.541850220264317	7	-0.839192366927298	5.86496097760036	9.0275934	0.524305293282759
197	-0.638766519823789	0.462555066079295	7	-0.94405342558385	6.11803662976496	8.3630584	0.476570838353831
198	-0.651982378854626	0.383259911894273	7	-1.03936759325462	0.226798848053886	6.1146386	0.297697764507958
199	-0.638766519823789	0.325991189427313	7	-1.09890714615621	0.625485040239229	10.1760932	0.353301908169201
200	-0.581497797356828	0.246696035242291	7	-1.16956752779005	0.0949517063427563	9.6678385	0.691170336619646
201	-0.572687224669604	0.154185022026432	7	-1.30780159511398	5.73153032465104	6.9954912	0.524523802796169
202	-0.607929515418502	0.0969162995594714	7	-1.41270635567321	5.54537024705912	6.8130878	0.419510267145315
203	-0.651982378854626	0.0484581497797357	7	-1.49660840910227	5.83707975823618	11.6843585	0.747584042604812
204	-0.700440528634361	-0.052863436123348	7	-1.64612521762324	0.104876938730234	8.7558215	0.598078467686476
205	-0.691629955947137	-0.136563876651982	7	-1.76574091116053	0.358770670270572	7.8314304	0.534043180289283
