# Supplementary material for: Fluid extraction from the left-right organizer uncovers mechanical properties needed for symmetry breaking
Source: eLife. 2023 Jul 21;12:e83861. doi: 10.7554/eLife.83861 (PMC10361723; doi:10.7554/eLife.83861)
Supplement: Figure 2—source data 1. [file elife-83861-fig2-data1.zip › Fig2_sourcedata/Defect8ss_embryo7.csv]

	x	y	id	omega	alpha	speed	realangvel
1	0.544444444444444	-0.625	1	2.42496945996964	3.0702851888045	12.8649393	0.356533049691539
2	0.55	-0.547222222222222	1	2.35366285003134	2.92753197002597	10.7870071	0.371201255543845
3	0.563888888888889	-0.483333333333333	1	2.27942259892257	2.46685171136624	5.8689898	0.239556474645659
4	0.586111111111111	-0.455555555555556	1	2.23151130399343	2.23183949564558	5.2255366	0.204477993580383
5	0.611111111111111	-0.436111111111111	1	2.19061570527736	2.06473769571448	6.7667995	0.239157108620498
6	0.647222222222222	-0.416666666666667	1	2.14278428355326	2.60117315331921	5.3446946	0.210471917597519
7	0.663888888888889	-0.388888888888889	1	2.10068990003376	2.62244653934327	3.6948146	0.14553172748311
8	0.675	-0.369444444444444	1	2.07158355453713	2.58299333824623	4.3236022	0.169595089800962
9	0.688888888888889	-0.347222222222222	1	2.03766453657694	2.55359005004223	3.3048013	0.128443646835317
10	0.7	-0.330555555555556	1	2.01197580720988	2.67794504458899	2.0495176	0.0801805305767411
11	0.705555555555556	-0.319444444444444	1	1.99593970109453	2.94419709373991	4.6737434	0.179561931741561
12	0.711111111111111	-0.291666666666667	1	1.96002731474622	2.64224593190966	5.742499	0.223785363565185
13	0.727777777777778	-0.261111111111111	1	1.91527024203318	2.94419709373991	4.6737434	0.182105671072534
14	0.733333333333333	-0.233333333333333	1	1.87884910781867	2.99969559898563	3.2406393	0.12636655635065
15	0.736111111111111	-0.213888888888889	1	1.85357579654854	3.05093276638905	5.0619235	0.197853581415384
16	0.738888888888889	-0.183333333333333	1	1.81400508026547	3.14159265358979	3.6664	0.142619251312404
17	0.738888888888889	-0.161111111111111	1	1.78548123000299	3.05845142170135	5.5188486	0.22037557517899
18	0.741666666666667	-0.127777777777778	1	1.74140611496719	3.14159265358979	6.4162	0.256642754125789
19	0.741666666666667	-0.0888888888888889	1	1.69007756414203	3.20034847630552	7.8043907	0.314749597343194
20	0.738888888888889	-0.0416666666666667	1	1.62712764467339	3.14159265358979	4.1247	0.168893756140949
21	0.738888888888889	-0.0166666666666667	1	1.5933488934452	3.33898821343967	4.6737434	0.188514612625374
22	0.733333333333333	0.0111111111111111	1	1.55564597092013	3.37268332078569	8.0037512	0.327219609770056
23	0.722222222222222	0.0583333333333333	1	1.49020204896612	3.48088526804384	8.2622324	0.339553050577481
24	0.705555555555556	0.105555555555556	1	1.42229143885062	3.33898821343967	7.0106151	0.297968135575736
25	0.697222222222222	0.147222222222222	1	1.36269781173547	3.43304944806766	4.784652	0.203357995470755
26	0.688888888888889	0.175	1	1.32202621264132	3.4903636571737	5.3644015	0.228459652402655
27	0.677777777777778	0.205555555555556	1	1.27633428216079	4.01765070418799	3.579323	0.130137381915254
28	0.661111111111111	0.219444444444444	1	1.25030680577774	3.55981698316902	4.5137967	0.196087392838996
29	0.65	0.244444444444444	1	1.21108932720994	3.68201215386038	2.6723473	0.115182551303095
30	0.641666666666667	0.258333333333333	1	1.18805281694932	3.6052402625906	3.0742764	0.134512993896312
31	0.633333333333333	0.275	1	1.16115021817006	3.50036332386037	3.9157152	0.171277068303652
32	0.625	0.297222222222222	1	1.12689480450933	3.6052402625906	3.0742764	0.134636459071294
33	0.616666666666667	0.313888888888889	1	1.09996751269507	3.76184213957261	3.9422966	0.171556062885829
34	0.602777777777778	0.333333333333333	1	1.0656563001179	3.01723765904303	3.6948146	0.128908972321551
35	0.605555555555556	0.355555555555556	1	1.03987450565359	3.25224987476369	4.1499065	0.161105199854611
36	0.602777777777778	0.380555555555556	1	1.00765346568267	3.14159265358979	3.6664	0.129612206457036
37	0.602777777777778	0.402777777777778	1	0.981731024391264	3.46334320798644	2.8987475	0.116098751070287
38	0.597222222222222	0.419444444444444	1	0.958511274177207	3.14159265358979	2.7498	0.0922219951141412
39	0.597222222222222	0.436111111111111	1	0.940066875154379	3.14159265358979	2.7498	0.0898031974526109
40	0.597222222222222	0.452777777777778	1	0.922106235663856	3.68201215386038	2.6723473	0.10715973147728
41	0.588888888888889	0.466666666666667	1	0.9006742893684	3.46334320798644	1.4491446	0.054721474227446
42	0.586111111111111	0.475	1	0.889729994522911	3.6052402625906	3.0742764	0.119928448932561
43	0.577777777777778	0.491666666666667	1	0.865744304736399	4.30749719409961	3.4904128	0.126418729826401
44	0.558333333333333	0.5	1	0.840460558771119	4.06888787159141	2.2915	0.0911847282241912
45	0.547222222222222	0.508333333333333	1	0.82222361312628	4.24874137138388	3.0742764	0.117818138962093
46	0.530555555555556	0.516666666666667	1	0.798659985333862	4.15378966504113	4.3236022	0.173244673940716
47	0.508333333333333	0.530555555555556	1	0.764011050545719	4.60173175921079	4.1499065	0.138768107821453
48	0.483333333333333	0.533333333333333	1	0.736257428981428	4.10684431677972	7.2461813	0.304550293469744
49	0.447222222222222	0.558333333333333	1	0.675347370287479	3.76184213957261	7.8850515	0.315311588348948
50	0.419444444444444	0.597222222222222	1	0.61228505261769	3.01723765904303	3.6948146	0.0700265930750732
51	0.422222222222222	0.619444444444444	1	0.598279734002675	4.11010163424972	8.8983528	0.3590051445135
52	0.377777777777778	0.65	1	0.526478705099975	4.18759320873458	10.0615182	0.404755118802764
53	0.325	0.680555555555556	1	0.445527681339422	4.24874137138388	13.3223227	0.532189121923133
54	0.252777777777778	0.716666666666667	1	0.339089856954796	4.43408932137958	6.672848	0.266225347509731
55	0.213888888888889	0.727777777777778	1	0.285844787452849	4.33188260327232	4.935891	0.195488897866425
56	0.186111111111111	0.738888888888889	1	0.246747007879565	4.49832829682087	10.7870071	0.428949613416244
57	0.122222222222222	0.752777777777778	1	0.160957085196316	4.96606307652333	12.7833619	0.483259649391085
58	0.0472222222222222	0.733333333333333	1	0.0643051553180987	4.55973965198942	12.0560398	0.489373146315212
59	-0.025	0.744444444444444	1	-0.0335694739449436	4.85428603498885	9.7219179	0.39579068822717
60	-0.0833333333333333	0.736111111111111	1	-0.112727611590378	5.11728076666977	10.4707801	0.419583167999836
61	-0.141666666666667	0.711111111111111	1	-0.196644245190345	5.20633034930427	6.7667995	0.274690477637327
62	-0.177777777777778	0.691666666666667	1	-0.25158234071781	5.45020404050515	6.8130878	0.262466433995285
63	-0.208333333333333	0.663888888888889	1	-0.304075627516867	5.24046342881105	6.3667036	0.273475213768524
64	-0.241666666666667	0.644444444444444	1	-0.358770670270572	5.45780845665885	8.1082436	0.339284114281519
65	-0.277777777777778	0.611111111111111	1	-0.426627493126876	5.16111232439541	13.7338761	0.618393453256125
66	-0.352777777777778	0.575	1	-0.550306183778101	5.42474657847902	13.3223227	0.599387491641905
67	-0.413888888888889	0.522222222222222	1	-0.670183682106482	5.38712992260824	8.8034847	0.399675038486875
68	-0.455555555555556	0.488888888888889	1	-0.750118689803857	1.22649320574795	0	0
69	0.644444444444444	0.0944444444444444	2	1.42528047013493	2.81984209919315	2.8987475	0.118939607479105
70	0.65	0.111111111111111	2	1.40149254863911	3.46334320798644	1.4491446	0.0659611104612425
71	0.647222222222222	0.119444444444444	2	1.38830032654686	4.03764803816114	2.9344949	0.103983555611953
72	0.633333333333333	0.130555555555556	2	1.36750361542447	3.52209903070216	4.935891	0.229415994410701
73	0.622222222222222	0.158333333333333	2	1.32162041654233	3.33898821343967	4.6737434	0.21966546276276
74	0.616666666666667	0.186111111111111	2	1.27768732398978	3.6052402625906	2.0495176	0.0953296044073393
75	0.611111111111111	0.197222222222222	2	1.25862140310831	3.72959525713736	4.9574311	0.227855783892921
76	0.594444444444444	0.222222222222222	2	1.21305024632973	3.43304944806766	4.784652	0.227142389857641
77	0.586111111111111	0.25	2	1.1676217683582	3.70019196893336	4.3236022	0.204338598534513
78	0.572222222222222	0.272222222222222	2	1.1267540486513	4.51499342053481	4.6737434	0.138676165185743
79	0.544444444444444	0.277777777777778	2	1.09901881561415	3.72959525713736	3.3048013	0.163318903439608
80	0.533333333333333	0.294444444444444	2	1.06635503492623	4.03764803816114	2.9344949	0.13641387695067
81	0.519444444444444	0.305555555555556	2	1.03907225953609	3.68201215386038	2.6723473	0.134376240423784
82	0.511111111111111	0.319444444444444	2	1.01219701145133	3.14159265358979	0.4583	0.019493078627551
83	0.511111111111111	0.322222222222222	2	1.00829839572582	3.92699081698724	2.5926031	0.127523362392474
84	0.5	0.333333333333333	2	0.982793723247329	3.6052402625906	1.0247588	0.0512145980685269
85	0.497222222222222	0.338888888888889	2	0.972550803633624	3.38657131671666	1.8895709	0.0886979817327854
86	0.494444444444444	0.35	2	0.954811207287067	3.14159265358979	2.7498	0.110504398805146
87	0.494444444444444	0.366666666666667	2	0.932710327526037	3.14159265358979	1.3749	0.0539329437470626
88	0.494444444444444	0.375	2	0.921923738776625	3.14159265358979	1.3749	0.0530647484668917
89	0.494444444444444	0.383333333333333	2	0.911310789083246	3.92699081698724	1.9445669	0.0936501284605895
90	0.486111111111111	0.391666666666667	2	0.892580763391129	3.33898821343967	2.3368717	0.0995244352210944
91	0.483333333333333	0.405555555555556	2	0.87267587634691	2.67794504458899	1.0247588	0.0194013394863485
92	0.486111111111111	0.411111111111111	2	0.86879560844964	2.55359005004223	1.6526298	0.0214727783664359
93	0.491666666666667	0.419444444444444	2	0.864501052776353	2.67794504458899	1.0247588	0.0185865942381336
94	0.494444444444444	0.425	2	0.860783733928726	2.76108627647743	2.4679455	0.0519424868583751
95	0.5	0.438888888888889	2	0.850395236557051	3.14159265358979	1.8332	0.0620700577433053
96	0.5	0.45	2	0.83798122500839	3.57400042916033	6.5619394	0.277241916411572
97	0.483333333333333	0.486111111111111	2	0.782532841726076	3.76184213957261	3.9422966	0.170773971012786
98	0.469444444444444	0.505555555555556	2	0.748378047523518	3.55981698316902	4.5137967	0.17942076970707
99	0.458333333333333	0.530555555555556	2	0.712493893582104	3.72959525713736	1.6526298	0.0685659686262263
100	0.452777777777778	0.538888888888889	2	0.698780699856859	3.92699081698724	3.8886755	0.166266280656781
101	0.436111111111111	0.555555555555556	2	0.665527443725503	4.21304225870456	5.742499	0.244805911695876
102	0.405555555555556	0.572222222222222	2	0.616566261386328	4.39063842598805	2.8987475	0.120694539772245
103	0.388888888888889	0.577777777777778	2	0.592427353431879	4.39063842598805	7.2461813	0.30864884540436
104	0.347222222222222	0.591666666666667	2	0.530697584351007	4.46741031725783	7.5582836	0.326041784030192
105	0.302777777777778	0.602777777777778	2	0.465489227544968	4.46741031725783	7.5582836	0.335845440837569
106	0.258333333333333	0.613888888888889	2	0.398320139377455	4.45178658863735	7.1146492	0.323089814199521
107	0.216666666666667	0.625	2	0.33370217653755	4.57049192578053	6.4812786	0.294484852011578
108	0.177777777777778	0.630555555555556	2	0.274805206135235	4.63561708911491	5.9753154	0.273717517508347
109	0.141666666666667	0.633333333333333	2	0.220061702633565	4.60173175921079	4.1499065	0.193357578071252
110	0.116666666666667	0.636111111111111	2	0.181390187019315	4.71238898038469	5.4996	0.255638174941073
111	0.0833333333333333	0.636111111111111	2	0.1302625520311	4.63561708911491	5.9753154	0.282418340596942
112	0.0472222222222222	0.638888888888889	2	0.0737788839117119	4.71238898038469	3.2081	0.151639942600906
113	0.0277777777777778	0.638888888888889	2	0.0434508953915308	5.03413953478133	5.7970367	0.261501109538942
114	-0.00555555555555556	0.627777777777778	2	-0.00884932651625773	4.89224248017717	5.123794	0.245606807896614
115	-0.0361111111111111	0.622222222222222	2	-0.0579706880955804	4.80734068672745	9.6678385	0.470007961663615
116	-0.0944444444444444	0.616666666666667	2	-0.151972280428304	4.94347964758059	8.0037512	0.389198075430587
117	-0.141666666666667	0.605555555555556	2	-0.229811895514421	5.2371847520348	10.0615182	0.48140082806737
118	-0.194444444444444	0.575	2	-0.326092061127895	5.23153509463121	7.3900875	0.36664327562789
119	-0.233333333333333	0.552777777777778	2	-0.399420716253473	5.49778714378214	6.4812786	0.310541259247401
120	-0.261111111111111	0.525	2	-0.461528968102953	5.56909460856743	9.0967967	0.449026480136767
121	-0.297222222222222	0.483333333333333	2	-0.551334264130307	5.69518270363202	6.6096026	0.329947713317593
122	-0.319444444444444	0.45	2	-0.617323806793825	5.6396841983863	6.8745	0.367335607419468
123	-0.344444444444444	0.416666666666667	2	-0.690790928277719	5.42101525251236	4.225526	0.236848371653606
124	-0.363888888888889	0.4	2	-0.73816060260844	5.49778714378214	7.7778093	0.436081239561492
125	-0.397222222222222	0.366666666666667	2	-0.825376850520738	5.3231149447739	5.5944681	0.302011079798403
126	-0.425	0.347222222222222	2	-0.885779066480419	5.45020404050515	6.8130878	0.367366500988466
127	-0.455555555555556	0.319444444444444	2	-0.959252366678113	5.85655781405271	5.5376389	0.299444887941187
128	-0.469444444444444	0.288888888888889	2	-1.01914134426635	5.66293582119676	3.9422966	0.215468890289756
129	-0.483333333333333	0.269444444444444	2	-1.0622351223243	5.49778714378214	2.5926031	0.135490542999681
130	-0.494444444444444	0.258333333333333	2	-1.08933323092424	5.85655781405271	5.5376389	0.301004004769754
131	-0.508333333333333	0.227777777777778	2	-1.14953403187819	5.86496097760036	4.5137967	0.245406749338934
132	-0.519444444444444	0.202777777777778	2	-1.19861538174597	5.49778714378214	3.2406393	0.158995032035074
133	-0.533333333333333	0.188888888888889	2	-1.23041438815299	5.99172851270172	4.784652	0.256395943899577
134	-0.541666666666667	0.161111111111111	2	-1.28169357693291	0	3.2081	0.166470926233098
135	-0.541666666666667	0.141666666666667	2	-1.31498776217952	6.00488564817447	3.336424	0.180324640644209
136	-0.547222222222222	0.122222222222222	2	-1.35105269030837	0.418224329579229	4.5137967	0.201730665072377
137	-0.536111111111111	0.0972222222222222	2	-1.39139882332284	0.110657221173896	4.1499065	0.223997946557939
138	-0.533333333333333	0.0722222222222222	2	-1.43619841263443	0	4.583	0.257283411360127
139	-0.533333333333333	0.0444444444444444	2	-1.48765509490646	6.0563864591257	6.1146386	0.338789150539232
140	-0.541666666666667	0.00833333333333333	2	-1.5554129250143	0	4.1247	0.230714639255321
141	-0.541666666666667	-0.0166666666666667	2	-1.60155585286537	0	4.1247	0.230061825996544
142	-0.541666666666667	-0.0416666666666667	2	-1.64756821806467	0.0831412318884412	5.5188486	0.307575353571929
143	-0.538888888888889	-0.075	2	-1.70908328877906	6.19252541997884	5.0619235	0.270864018960888
144	-0.541666666666667	-0.105555555555556	2	-1.76325609257124	5.67245934279038	5.5944681	0.204185928801428
145	-0.561111111111111	-0.133333333333333	2	-1.80409327833152	5.98468637559341	6.2333383	0.272966031296529
146	-0.572222222222222	-0.169444444444444	2	-1.85868648459083	5.88839418747982	5.9579	0.225956782026226
147	-0.586111111111111	-0.202777777777778	2	-1.90387784099608	5.85077753160905	6.5619394	0.221213469295827
148	-0.602777777777778	-0.238888888888889	2	-1.94812053485524	6.09783735718389	7.4606657	0.284058381945094
149	-0.611111111111111	-0.283333333333333	2	-2.00493221124426	0.674740942223553	5.8689898	0.25948022445367
150	-0.588888888888889	-0.311111111111111	2	-2.05682825613499	0.540419500270584	5.3446946	0.243284873179717
151	-0.572222222222222	-0.338888888888889	2	-2.10548523077094	0.960070362405688	5.5944681	0.237018014497947
152	-0.544444444444444	-0.358333333333333	2	-2.15288883367053	1.10714871779409	4.0990352	0.168069251720067
153	-0.522222222222222	-0.369444444444444	2	-2.18650268401454	0.982793723247329	3.3048013	0.147753380100368
154	-0.505555555555556	-0.380555555555556	2	-2.21605336003461	1.10714871779409	4.0990352	0.178799886037011
155	-0.483333333333333	-0.391666666666667	2	-2.25181333724201	0.862170054667226	4.225526	0.203864056990313
156	-0.463888888888889	-0.408333333333333	2	-2.29258614864008	1.10714871779409	3.0742764	0.141266525074439
157	-0.447222222222222	-0.416666666666667	2	-2.32083945365497	1.05165021254837	3.6948146	0.176775182686899
158	-0.427777777777778	-0.427777777777778	2	-2.35619449019234	1.19028994968253	2.4679455	0.114733956196764
159	-0.413888888888889	-0.433333333333333	2	-2.3791412814317	1.10714871779409	2.0495176	0.0996560123375301
160	-0.402777777777778	-0.438888888888889	2	-2.3990724838992	1.5707963267949	1.3749	0.0520242892641676
161	-0.394444444444444	-0.438888888888889	2	-2.40947734175204	1.5707963267949	1.8332	0.0709108648110623
162	-0.383333333333333	-0.438888888888889	2	-2.42365951471425	2.0344439357957	1.0247588	0.0204249104854837
163	-0.377777777777778	-0.436111111111111	2	-2.42774449681135	1.89254688119154	1.4491446	0.0393369056231307
164	-0.369444444444444	-0.433333333333333	2	-2.43561187793597	2.15879893034246	1.6526298	0.0244467239128943
165	-0.361111111111111	-0.427777777777778	2	-2.44050122271855	1.5707963267949	1.3749	0.0574230209089732
166	-0.352777777777778	-0.427777777777778	2	-2.45198582690035	1.5707963267949	0.9166	0.0388969445962495
167	-0.347222222222222	-0.427777777777778	2	-2.4597652158196	0	0	0
168	-0.347222222222222	-0.427777777777778	2	-2.4597652158196	1.5707963267949	1.8332	0.0792910019554327
169	-0.336111111111111	-0.427777777777778	2	-2.47562341621068	3.65647742999402	0	0
170	-0.575	-0.00555555555555556	3	-1.58045786191296	5.88839418747982	5.9579	0.281402273316043
171	-0.588888888888889	-0.0388888888888889	3	-1.63673831657617	5.96143475278294	2.8987475	0.136226359938043
172	-0.594444444444444	-0.0555555555555556	3	-1.66398358856378	5.8782935208945	3.4904128	0.153002589321187
173	-0.602777777777778	-0.075	3	-1.69458410642801	5.49778714378214	1.9445669	0.0586996717619215
174	-0.611111111111111	-0.0833333333333333	3	-1.7063240407804	5.742765806909	2.6723473	0.100764644014775
175	-0.619444444444444	-0.0972222222222222	3	-1.72647696958335	5.76403919293306	3.6948146	0.136362104432215
176	-0.630555555555556	-0.116666666666667	3	-1.7537493904698	5.90267893006722	7.4038365	0.28485015397383
177	-0.647222222222222	-0.158333333333333	3	-1.81071942126456	6.02258291543225	7.1146492	0.27506982189571
178	-0.658333333333333	-0.2	3	-1.8657333856437	5.85655781405271	5.5376389	0.177329686111973
179	-0.672222222222222	-0.230555555555556	3	-1.9011993228661	0	5.4996	0.218374490836237
180	-0.672222222222222	-0.263888888888889	3	-1.94487422103335	0.260602391747341	7.1146492	0.294313231661476
181	-0.661111111111111	-0.305555555555556	3	-2.00373686736564	0.076771891269778	5.9753154	0.228906517125107
182	-0.658333333333333	-0.341666666666667	3	-2.04951817079066	0.380506377112365	4.935891	0.199809747165129
183	-0.647222222222222	-0.369444444444444	3	-2.08948012022369	0.960070362405688	5.5944681	0.209642008219568
184	-0.619444444444444	-0.388888888888889	3	-2.1314085218676	0.404891786285083	6.9808256	0.282895982338285
185	-0.602777777777778	-0.427777777777778	3	-2.18798771833526	6.08578974732971	2.3368717	0.0648364592615347
186	-0.605555555555556	-0.441666666666667	3	-2.20095501018757	0.278299659005111	3.336424	0.125446576524528
187	-0.6	-0.461111111111111	3	-2.22604432549247	0.380506377112365	4.935891	0.188157717901134
188	-0.588888888888889	-0.488888888888889	3	-2.2636758690727	0.165148677414627	2.7878389	0.0943038597215673
189	-0.586111111111111	-0.505555555555556	3	-2.28253664101701	0.244978663126864	3.7791418	0.130373729491751
190	-0.580555555555556	-0.527777777777778	3	-2.30861138691536	0.358770670270572	3.9157152	0.138918553552951
191	-0.572222222222222	-0.55	3	-2.33639509762595	0.726642340681726	5.5188486	0.21008978946556
192	-0.55	-0.575	3	-2.37841305551906	0.718829999621625	4.871729	0.184130121730182
193	-0.530555555555556	-0.597222222222222	3	-2.4152390798651	0.982793723247329	1.6526298	0.0621917224566371
194	-0.522222222222222	-0.602777777777778	3	-2.42767742435643	0.674740942223553	2.9344949	0.109206225669745
195	-0.511111111111111	-0.616666666666667	3	-2.44951866949038	0.950546840812075	3.9422966	0.149060234044578
196	-0.491666666666667	-0.630555555555556	3	-2.47933071629929	1.29249666778979	3.336424	0.118348124867746
197	-0.472222222222222	-0.636111111111111	3	-2.50300034127284	1.37340076694502	2.3368717	0.0814472056487237
198	-0.458333333333333	-0.638888888888889	3	-2.51928978240259	0.982793723247329	3.3048013	0.127384836007529
199	-0.441666666666667	-0.65	3	-2.54476674960409	1.16590454050981	3.4904128	0.132777159282025
200	-0.422222222222222	-0.658333333333333	3	-2.5713221814605	1.5707963267949	4.583	0.152358521216476
201	-0.394444444444444	-0.658333333333333	3	-2.60179388570379	0.982793723247329	3.3048013	0.130156778457442
202	-0.377777777777778	-0.669444444444444	3	-2.62782524139528	0.674740942223553	2.9344949	0.106408231612942
203	-0.366666666666667	-0.683333333333333	3	-2.64910688771787	1.5707963267949	2.2915	0.07957402646384
204	-0.352777777777778	-0.683333333333333	3	-2.66502169301064	1.42889927219073	3.2406393	0.12161754574997
205	-0.333333333333333	-0.686111111111111	3	-2.68934520216063	1.5707963267949	3.6664	0.132677147571716
206	-0.311111111111111	-0.686111111111111	3	-2.71588063167497	1.5707963267949	2.7498	0.101658579417734
207	-0.294444444444444	-0.686111111111111	3	-2.73621234755852	1.48765509490646	5.5188486	0.21539600148067
208	-0.261111111111111	-0.688888888888889	3	-2.77929154785465	1.75064982658737	5.123794	0.184482436060303
209	-0.230555555555556	-0.683333333333333	3	-2.81618803506672	2.15879893034246	8.2622324	0.224339133923777
210	-0.188888888888889	-0.655555555555556	3	-2.86105586185147	2.1375255443184	5.9753154	0.182929387393935
211	-0.158333333333333	-0.636111111111111	3	-2.89764173933026	1.92956699706547	3.9157152	0.152206986379744
212	-0.136111111111111	-0.627777777777778	3	-2.92808313660621	1.95130270390726	4.935891	0.198041639228501
213	-0.108333333333333	-0.616666666666667	3	-2.96769146445191	2.24553726901845	2.9344949	0.0959216203041091
214	-0.0944444444444444	-0.605555555555556	3	-2.98687578851273	3.14159265358979	1.3749	-0.0106192319405451
215	-0.0944444444444444	-0.597222222222222	3	-2.98475194212462	1.5707963267949	4.583	0.228365129064501
216	-0.0666666666666667	-0.597222222222222	3	-3.03042496793752	1.5707963267949	3.6664	0.184430031198555
217	-0.0444444444444444	-0.597222222222222	3	-3.06731097417723	1.5707963267949	4.1247	0.208675183972202
218	-0.0194444444444444	-0.597222222222222	3	-3.10904601097167	3.14159265358979	0.9166	-0.00152691732449028
219	-0.0194444444444444	-0.591666666666667	3	-3.10874062750677	1.5707963267949	3.2081	0.164260130415101
220	0	-0.591666666666667	3	3.14159265358979	1.89254688119154	2.8987475	0.142141790753874
221	0.0166666666666667	-0.586111111111111	3	3.11316429543902	3.99037065178077	0	0
222	-0.844444444444444	0.172222222222222	4	-1.36960811762037	2.21429743558818	9.166	-0.251578234109004
223	-0.8	0.205555555555556	4	-1.31929247079857	2.79856871316909	6.8130878	-0.249859977988649
224	-0.786111111111111	0.244444444444444	4	-1.26932047520084	2.39066359119185	9.4033994	-0.321012349397358
225	-0.747222222222222	0.286111111111111	4	-1.20511800532136	1.5707963267949	5.4996	-0.077493731749021
226	-0.713888888888889	0.286111111111111	4	-1.18961925897156	6.12453004499319	11.6032394	0.453875626374474
227	-0.725	0.216666666666667	4	-1.28039438424646	6.07209197395684	6.5619394	0.262830075454952
228	-0.733333333333333	0.177777777777778	4	-1.33296039933745	0	11.9158	0.474392139318651
229	-0.733333333333333	0.105555555555556	4	-1.42783882720118	0.321750554396642	5.7970367	0.216444235512794
230	-0.722222222222222	0.0722222222222222	4	-1.47112767430373	0.197395559849881	4.6737434	0.188662339701788
231	-0.716666666666667	0.0444444444444444	4	-1.50886014224409	0.0665681637758238	6.8896239	0.2902257680208
232	-0.713888888888889	0.00277777777777778	4	-1.56690529584825	0.588002603547568	6.6096026	0.240195166155894
233	-0.691666666666667	-0.0305555555555556	4	-1.61494432907943	6.17252808600569	8.3002713	0.354399102152354
234	-0.697222222222222	-0.0805555555555556	4	-1.6858241495099	6.18351665468842	4.605915	0.192579799122752
235	-0.7	-0.108333333333333	4	-1.72434010933445	6.14128825257542	6.4812786	0.26083011306091
236	-0.705555555555556	-0.147222222222222	4	-1.77650613194663	5.77608680278725	4.7186568	0.146254890884219
237	-0.719444444444444	-0.172222222222222	4	-1.80575711012348	6.0563864591257	6.1146386	0.219214539459556
238	-0.727777777777778	-0.208333333333333	4	-1.84960001801539	5.65438902076415	6.2333383	0.147774033499519
239	-0.75	-0.238888888888889	4	-1.87915482471529	6.13053597878432	6.0280199	0.203538325205037
240	-0.755555555555556	-0.275	4	-1.9198624897563	0.0624188099959574	7.3470073	0.261286979135544
241	-0.752777777777778	-0.319444444444444	4	-1.97211988558341	0.558599315343562	8.6472044	0.319277212916589
242	-0.725	-0.363888888888889	4	-2.03597532816673	0.176708856070037	13.0354269	0.453031962252413
243	-0.711111111111111	-0.441666666666667	4	-2.12658172061721	0.305878871404852	9.1316275	0.314744709023957
244	-0.694444444444444	-0.494444444444444	4	-2.189530662422	0	10.0826	0.280033032982239
245	-0.694444444444444	-0.555555555555556	4	-2.24553726901845	0.226798848053886	6.1146386	0.184391686310919
246	-0.686111111111111	-0.591666666666667	4	-2.28241560628063	0.519146114246523	7.3900875	0.240167503423301
247	-0.663888888888889	-0.630555555555556	4	-2.33044910696529	0.714090698612158	9.0967967	0.299600534216236
248	-0.627777777777778	-0.672222222222222	4	-2.39036921380854	0.896055384571344	8.8034847	0.290180755481073
249	-0.586111111111111	-0.705555555555556	4	-2.44840536490475	1.22777238637419	6.8130878	0.214626866263834
250	-0.547222222222222	-0.719444444444444	4	-2.49133073815752	1.44644133224814	7.3900875	0.219603782877917
251	-0.502777777777778	-0.725	4	-2.53525149473311	1.14416883366802	5.5376389	0.188341545919899
252	-0.472222222222222	-0.738888888888889	4	-2.57291980391709	1.24904577239825	5.7970367	0.196089111399713
253	-0.438888888888889	-0.75	4	-2.61213762619703	0.844153986113171	5.5188486	0.187231153430441
254	-0.413888888888889	-0.772222222222222	4	-2.64958385688312	1.20362249297668	6.3832024	0.220147105497279
255	-0.377777777777778	-0.786111111111111	4	-2.69361327798257	1.24904577239825	4.3478921	0.150397553249806
256	-0.352777777777778	-0.794444444444444	4	-2.72369278863253	1.48765509490646	5.5188486	0.183964436582555
257	-0.319444444444444	-0.797222222222222	4	-2.76048567594904	2.49809154479651	4.583	0.0432997123003709
258	-0.302777777777778	-0.775	4	-2.76914561840912	1.91008894124894	8.2622324	0.237017040826508
259	-0.255555555555556	-0.758333333333333	4	-2.81654902657442	2.06075365304863	7.7911	0.211320786308637
260	-0.213888888888889	-0.736111111111111	4	-2.85881318383615	1.98320676839228	8.0037512	0.253044446853203
261	-0.169444444444444	-0.716666666666667	4	-2.90942207320679	2.07014304847503	5.742499	0.181508684520932
262	-0.138888888888889	-0.7	4	-2.94572381011097	2.07014304847503	5.742499	0.193203962511252
263	-0.108333333333333	-0.683333333333333	4	-2.98436460261322	2.08994244104142	3.6948146	0.128796776448499
264	-0.0888888888888889	-0.672222222222222	4	-3.01012395790292	2.74680153389003	5.9579	0.073061107742789
265	-0.075	-0.638888888888889	4	-3.02473617945148	2.0344439357957	5.123794	0.207221006686735
266	-0.0472222222222222	-0.625	4	-3.06618038078883	2.0344439357957	3.0742764	0.129516071381848
267	-0.0305555555555556	-0.616666666666667	4	-3.0920835950652	2.19959261321033	6.2333383	0.247545292622973
268	0	-0.594444444444444	4	3.14159265358979	3.35200432365977	0	0
269	-0.297222222222222	0.797222222222222	5	-0.356860087956425	1.51529782154918	16.5244648	-0.563535942367063
270	-0.197222222222222	0.791666666666667	5	-0.244152899483012	0.862170054667226	8.4505937	-0.191593606894435
271	-0.158333333333333	0.758333333333333	5	-0.205834178104125	6.04944212631068	9.8933221	0.177030923399691
272	-0.172222222222222	0.7	5	-0.241240362784064	5.56909460856743	9.0967967	0.326221010328994
273	-0.208333333333333	0.658333333333333	5	-0.306484564849862	5.35589008917797	9.166	0.389236741529675
274	-0.252777777777778	0.625	5	-0.384331913155797	5.28372646021832	7.6274869	0.340714882031347
275	-0.291666666666667	0.6	5	-0.452474889562067	5.36346570182917	12.0995783	0.548559271689812
276	-0.35	0.555555555555556	5	-0.562186743900029	5.31080787386323	12.2031541	0.562770991617618
277	-0.411111111111111	0.513888888888889	5	-0.674740942223553	5.42101525251236	8.4505937	0.389165968734664
278	-0.45	0.480555555555556	5	-0.752574135970485	5.22477844069543	8.4134714	0.368684286012011
279	-0.494444444444444	0.455555555555556	5	-0.826310993172888	4.97299137213203	7.1146492	0.261503390118607
280	-0.536111111111111	0.444444444444444	5	-0.878611671196609	4.88909783645473	13.0354269	0.402741105254736
281	-0.613888888888889	0.430555555555556	5	-0.959159892247556	5.33263846636751	15.7696447	0.574128165219847
282	-0.691666666666667	0.375	5	-1.07398552529153	5.6396841983863	6.8745	0.259701640474987
283	-0.716666666666667	0.341666666666667	5	-1.12592585338652	5.49778714378214	4.5367117	0.161310452021142
284	-0.736111111111111	0.322222222222222	5	-1.15818794379075	5.94389269272554	8.2622324	0.311783882078451
285	-0.752777777777778	0.275	5	-1.22054472020644	5.8925782634819	8.4258455	0.317106744146123
286	-0.772222222222222	0.227777777777778	5	-1.28396606903567	0	10.0826	0.371317240980877
287	-0.772222222222222	0.166666666666667	5	-1.35822951723184	0.099668652491162	9.21183	0.343206800874192
288	-0.766666666666667	0.111111111111111	5	-1.42687087740668	0.298498931586179	6.2333383	0.224924318752859
289	-0.755555555555556	0.075	5	-1.47185574115725	6.01693325802866	5.2255366	0.204121426623052
290	-0.763888888888889	0.0444444444444444	5	-1.51268002648186	0.321750554396642	4.3478921	0.161933427399061
291	-0.755555555555556	0.0194444444444444	5	-1.54506671196167	6.23322691145764	9.1774575	0.366563590551026
292	-0.758333333333333	-0.0361111111111111	5	-1.61837943007188	0.110657221173896	8.3002713	0.331564864841163
293	-0.752777777777778	-0.0861111111111111	5	-1.68469240304011	0.152649328395265	6.0280199	0.241184643836025
294	-0.747222222222222	-0.122222222222222	5	-1.73292933180732	5.8707748655822	8.0037512	0.259638392757002
295	-0.766666666666667	-0.166666666666667	5	-1.78485701035872	6.15883031263282	7.3900875	0.264000041193333
296	-0.772222222222222	-0.211111111111111	5	-1.83765701859739	5.96143475278294	5.7970367	0.17810149686559
297	-0.783333333333333	-0.244444444444444	5	-1.8732773179705	5.78924393826	6.7667995	0.168656824278877
298	-0.802777777777778	-0.280555555555556	5	-1.90700868282628	1.09034357727905	0	0
299	-0.147222222222222	-0.622222222222222	6	-2.90925820594074	2.67794504458899	4.0990352	0.0462904331556668
300	-0.136111111111111	-0.6	6	-2.91851629257188	2.45586314268351	6.5138179	0.151878011777664
301	-0.111111111111111	-0.569444444444444	6	-2.94889189492741	2.07014304847503	5.742499	0.239953859778175
302	-0.0805555555555556	-0.552777777777778	6	-2.99688266688304	2.35619449019234	4.5367117	0.153121037692956
303	-0.0611111111111111	-0.533333333333333	6	-3.02750687442163	2.35619449019234	3.8886755	0.141377572358286
304	-0.0444444444444444	-0.516666666666667	6	-3.05578238889329	1.24904577239825	2.8987475	0.163344279257833
305	-0.0277777777777778	-0.522222222222222	6	-3.08845124474486	1.5707963267949	1.8332	0.106186721799566
306	-0.0166666666666667	-0.522222222222222	6	-3.10968858910477	2.0344439357957	2.0495176	0.105758953469608
307	-0.00555555555555556	-0.516666666666667	6	-3.13084037979869	2.67794504458899	1.0247588	0.0265877234513257
308	-0.00277777777777778	-0.511111111111111	6	-3.13615792448896	2.0344439357957	1.0247588	0.0544957779266175
309	0.00277777777777778	-0.508333333333333	6	3.13612822710531	3.01723765904303	3.6948146	0.0298182370630817
310	0.00555555555555556	-0.486111111111111	6	3.13016457969269	2.21429743558818	2.2915	0.117207538288429
311	0.0166666666666667	-0.477777777777778	6	3.106723072035	3.92699081698724	3.2406393	-0.144408145854382
312	0.00277777777777778	-0.463888888888889	6	3.13560470120588	2.99969559898563	6.4812786	0.068086892366459
313	0.00833333333333333	-0.425	6	3.12198732273259	2.28962632641652	4.871729	0.277975291506602
314	0.0305555555555556	-0.405555555555556	6	3.06639226443127	2.24553726901845	5.8689898	0.379074768814172
315	0.0583333333333333	-0.383333333333333	6	2.99057731066843	2.08994244104142	3.6948146	0.274879968772357
316	0.0777777777777778	-0.372222222222222	6	2.93560131691396	1.78946527266884	4.225526	0.336491721031194
317	0.102777777777778	-0.366666666666667	6	2.86830297270772	1.71269338139906	3.2406393	0.253745995198966
318	0.122222222222222	-0.363888888888889	6	2.81755377366793	2.15879893034246	1.6526298	0.126772005587519
319	0.130555555555556	-0.358333333333333	6	2.79219937255043	1.5707963267949	1.8332	0.135485267035778
320	0.141666666666667	-0.358333333333333	6	2.76510231914327	1.5707963267949	2.7498	0.197870856386499
321	0.158333333333333	-0.358333333333333	6	2.72552814786597	1.37340076694502	2.3368717	0.144758595158594
322	0.172222222222222	-0.361111111111111	6	2.69657642883425	1.5707963267949	1.8332	0.123831383015705
323	0.183333333333333	-0.361111111111111	6	2.67181015223111	0.982793723247329	1.6526298	0.0594058809808962
324	0.191666666666667	-0.366666666666667	6	2.65992897603493	0.785398163397448	1.9445669	0.0414682434943359
325	0.2	-0.375	6	2.65163532733607	1.42889927219073	3.2406393	0.181432303010594
326	0.219444444444444	-0.377777777777778	6	2.61534886673395	0.785398163397448	2.5926031	0.0445352913341202
327	0.230555555555556	-0.388888888888889	6	2.60644180846712	6.08578974732971	2.3368717	-0.102361554907184
328	0.227777777777778	-0.402777777777778	6	2.62691411944856	0	1.8332	-0.0578886202169437
329	0.227777777777778	-0.413888888888889	6	2.63849184349195	0.785398163397448	1.9445669	0.0339315474327728
330	0.236111111111111	-0.422222222222222	6	2.63170553400539	2.0344439357957	2.0495176	0.128079997259527
331	0.247222222222222	-0.416666666666667	6	2.60608953455349	0.785398163397448	1.9445669	0.0293849786613398
332	0.255555555555556	-0.425	6	2.60021253882122	0.321750554396642	1.4491446	-0.0189673405491364
333	0.258333333333333	-0.433333333333333	6	2.60400600693105	0.982793723247329	1.6526298	0.0419932942349588
334	0.266666666666667	-0.438888888888889	6	2.59560734808405	0	1.3749	-0.0415526879618655
335	0.266666666666667	-0.447222222222222	6	2.60391788567643	1.73594500420952	2.7878389	0.14931428435693
336	0.283333333333333	-0.444444444444444	6	2.57405502880504	1.5707963267949	2.2915	0.109529499778893
337	0.297222222222222	-0.444444444444444	6	2.55214912884926	0.588002603547568	1.6526298	-0.000132474895977452
338	0.302777777777778	-0.452777777777778	6	2.55217562382846	0.927295218001612	2.2915	0.0412689040976755
339	0.313888888888889	-0.461111111111111	6	2.54392184300892	0.588002603547568	3.3048013	-0.00167572349075051
340	0.325	-0.477777777777778	6	2.54425698770707	1.5707963267949	3.2081	0.136498784444474
341	0.344444444444444	-0.477777777777778	6	2.51695723081818	1.10714871779409	3.0742764	0.071392811161366
342	0.361111111111111	-0.486111111111111	6	2.50267866858591	5.81953769817878	1.0247588	-0.0455532479173426
343	0.358333333333333	-0.491666666666667	6	2.51178931816937	1.19028994968253	2.4679455	0.0640165961428751
344	0.372222222222222	-0.497222222222222	6	2.4989859989408	1.10714871779409	4.0990352	0.0865029066584944
345	0.394444444444444	-0.508333333333333	6	2.4816854176091	1.03037682652431	2.6723473	0.0445246097772012
346	0.408333333333333	-0.516666666666667	6	2.47278049565366	1.37340076694502	2.3368717	0.0685284259033159
347	0.422222222222222	-0.519444444444444	6	2.459074810473	1.29249666778979	3.336424	0.0844301454320595
348	0.441666666666667	-0.525	6	2.44218878138659	1.19028994968253	2.4679455	0.0504204862767388
349	0.455555555555556	-0.530555555555556	6	2.43210468413124	1.03037682652431	2.6723473	0.0357412470225693
350	0.469444444444444	-0.538888888888889	6	2.42495643472672	0.463647609000806	3.0742764	-0.031826056881914
351	0.477777777777778	-0.555555555555556	6	2.43132164610311	4.63348337969295	0	0
352	-0.716666666666667	-0.461111111111111	7	-2.14252550265236	0.244978663126864	9.4483128	0.311090417491113
353	-0.702777777777778	-0.516666666666667	7	-2.20474358615058	0.380506377112365	9.8722403	0.325954942233395
354	-0.680555555555556	-0.572222222222222	7	-2.26993457459726	0.540419500270584	5.3446946	0.178767272993134
355	-0.663888888888889	-0.6	7	-2.30568802919589	0.507098504392337	4.7186568	0.154505650696253
356	-0.65	-0.625	7	-2.33658915933514	0.551654982528547	6.9954912	0.227308181082322
357	-0.627777777777778	-0.661111111111111	7	-2.3820507955516	0.938047491792714	8.5248383	0.282826216570511
358	-0.586111111111111	-0.691666666666667	7	-2.43861603886571	1.19028994968253	9.8722403	0.319238727014497
359	-0.530555555555556	-0.713888888888889	7	-2.50246378426861	1.20362249297668	6.3832024	0.211849610741206
360	-0.494444444444444	-0.727777777777778	7	-2.54483370641685	1.00406710927139	5.9753154	0.20586339644959
361	-0.463888888888889	-0.747222222222222	7	-2.58600638570677	1.10714871779409	4.0990352	0.140976731747671
362	-0.441666666666667	-0.758333333333333	7	-2.6142017320563	1.10714871779409	3.0742764	0.106078889564518
363	-0.425	-0.766666666666667	7	-2.6354175099692	1.10714871779409	3.0742764	0.106270742978616
364	-0.408333333333333	-0.775	7	-2.65667165856493	1.16590454050981	3.4904128	0.120571437361185
365	-0.388888888888889	-0.783333333333333	7	-2.68078594603716	1.71269338139906	3.2406393	0.0936924105917658
366	-0.369444444444444	-0.780555555555556	7	-2.69952442815552	1.68145354796879	4.1499065	0.125850775121914
367	-0.344444444444444	-0.777777777777778	7	-2.7246945831799	1.98320676839228	8.0037512	0.20093370745915
368	-0.3	-0.758333333333333	7	-2.76488132467173	1.61243890589349	11.0088243	0.385896699240704
369	-0.233333333333333	-0.755555555555556	7	-2.84206066451987	1.75614427679059	7.4606657	0.259654771659505
370	-0.188888888888889	-0.747222222222222	7	-2.89399161885177	1.81577498992176	5.6687127	0.200524041514094
371	-0.155555555555556	-0.738888888888889	7	-2.93409642715459	1.5707963267949	1.3749	0.054118661291489
372	-0.147222222222222	-0.738888888888889	7	-2.94492015941289	1.5707963267949	5.0413	0.20035308597445
373	-0.116666666666667	-0.738888888888889	7	-2.98499077660778	1.64210379158019	6.4326988	0.256660440721572
374	-0.0777777777777778	-0.736111111111111	7	-3.03632286475209	1.27229739520872	6.2333383	0.247826975932055
375	-0.0416666666666667	-0.747222222222222	7	-3.0858882599385	1.72344565519016	6.0280199	0.241069485207128
376	-0.00555555555555556	-0.741666666666667	7	-3.13410215697993	1.45368758222803	7.8447211	0.315974451305769
377	0.0416666666666667	-0.747222222222222	7	3.0858882599385	1.22202532321099	5.3644015	0.196236563457335
378	0.0722222222222222	-0.758333333333333	7	3.04664094724704	1.97568811307998	3.4904128	0.133336584592949
379	0.0916666666666667	-0.75	7	3.01997363032845	1.89254688119154	4.3478921	0.172029098698525
380	0.116666666666667	-0.741666666666667	7	2.98556781058874	2.43296638146212	4.225526	0.132675050649276
381	0.133333333333333	-0.722222222222222	7	2.95903280045889	2.12939564213846	4.3236022	0.168081841835979
382	0.155555555555556	-0.708333333333333	7	2.92541643209169	2.12939564213846	4.3236022	0.172207398004556
383	0.177777777777778	-0.694444444444444	7	2.89097495249078	1.73594500420952	2.7878389	0.117167219517338
384	0.194444444444444	-0.691666666666667	7	2.86754150858731	1.29249666778979	3.336424	0.118038429846199
385	0.213888888888889	-0.697222222222222	7	2.84393382261807	1.10714871779409	4.0990352	0.120458617124606
386	0.236111111111111	-0.708333333333333	7	2.81984209919315	1.41814699839963	6.0280199	0.212759871696058
387	0.272222222222222	-0.713888888888889	7	2.77729012485394	1.44644133224814	3.6948146	0.127622419593942
388	0.294444444444444	-0.716666666666667	7	2.75176564093515	1.460139105621	4.1499065	0.140195112109125
389	0.319444444444444	-0.719444444444444	7	2.72372661851333	1.5707963267949	3.6664	0.127517712907608
390	0.341666666666667	-0.719444444444444	7	2.6982230759318	1.5707963267949	3.6664	0.124502472837378
391	0.363888888888889	-0.719444444444444	7	2.67332258136433	1.89254688119154	5.7970367	0.214075610045574
392	0.397222222222222	-0.708333333333333	7	2.63050745935521	2.30861138691536	6.8130878	0.250391090268862
393	0.427777777777778	-0.680555555555556	7	2.58042924130144	2.42750195497764	9.0967967	0.334284392107431
394	0.463888888888889	-0.638888888888889	7	2.51357236287996	2.45266826537493	10.0931409	0.381687390223022
395	0.502777777777778	-0.591666666666667	7	2.43723488483535	3.05709487720224	0	0
396	0.588888888888889	0.425	8	0.945655817119124	3.4198923125949	3.336424	0.129681058843537
397	0.583333333333333	0.444444444444444	8	0.919719605350417	3.92699081698724	9.0738817	0.374659528803037
398	0.544444444444444	0.483333333333333	8	0.84478769958981	3.85568335220195	9.0967967	0.377585850179988
399	0.508333333333333	0.525	8	0.769270529553812	4.33188260327232	7.4038365	0.290579089039725
400	0.466666666666667	0.541666666666667	8	0.711154711745867	3.38657131671666	5.6687127	0.190918395893044
401	0.458333333333333	0.575	8	0.672971032567258	3.77038894000523	12.4671349	0.480677387494234
402	0.413888888888889	0.636111111111111	8	0.576835555068411	4.00092985464518	17.5473904	0.677386238798859
403	0.333333333333333	0.705555555555556	8	0.441358307308639	4.11521232229201	13.8553256	0.52095236174848
404	0.263888888888889	0.752777777777778	8	0.337167834958943	4.22987568536221	10.8649181	0.402712219483435
405	0.205555555555556	0.783333333333333	8	0.256625391062256	4.51499342053481	14.0212302	0.525099518119917
406	0.122222222222222	0.8	8	0.151605487438273	4.34149769157203	8.8511479	0.318485227247921
407	0.0722222222222222	0.819444444444444	8	0.0879084419886888	4.85428603498885	16.2031965	0.594664834964795
408	-0.025	0.805555555555556	8	-0.0310245250042703	5.01527384875966	7.6824829	0.282354078990604
409	-0.0694444444444444	0.791666666666667	8	-0.0874953408023913	0.366282038573064	0	0
410	0.411111111111111	-0.461111111111111	9	2.41345666203975	1.5707963267949	13.2907	0.44660577499446
411	0.491666666666667	-0.461111111111111	9	2.32413550704086	2.19104581277772	7.8850515	0.342327946223935
412	0.530555555555556	-0.433333333333333	9	2.25566991779608	2.89661399046293	7.5582836	0.311014011220561
413	0.541666666666667	-0.388888888888889	9	2.19346711555196	2.57486343606629	5.9753154	0.271707862994459
414	0.561111111111111	-0.358333333333333	9	2.13912554295307	2.76108627647743	4.935891	0.222453742234592
415	0.572222222222222	-0.330555555555556	9	2.09463479450615	2.67794504458899	5.123794	0.235044740361627
416	0.586111111111111	-0.302777777777778	9	2.04762584643383	2.91479380553591	6.1146386	0.275710002210152
417	0.594444444444444	-0.266666666666667	9	1.9924838459918	2.73670086730471	6.9808256	0.324554321148431
418	0.611111111111111	-0.227777777777778	9	1.92757298176211	3.14159265358979	5.0413	0.223008656403141
419	0.611111111111111	-0.197222222222222	9	1.88297125048148	3.14159265358979	4.583	0.20848503245408
420	0.611111111111111	-0.169444444444444	9	1.84127424399067	3.14159265358979	5.0413	0.235006580275687
421	0.611111111111111	-0.138888888888889	9	1.79427292793553	3.4198923125949	3.336424	0.143644363510185
422	0.605555555555556	-0.119444444444444	9	1.76554405523349	3.38657131671666	3.7791418	0.170534546473613
423	0.6	-0.0972222222222222	9	1.73143714593877	3.04192400109863	4.605915	0.229695653198281
424	0.602777777777778	-0.0694444444444444	9	1.68549801529911	3.24126130608095	4.605915	0.226842774080045
425	0.6	-0.0416666666666667	9	1.64012946048311	3.4198923125949	3.336424	0.159836779427125
426	0.594444444444444	-0.0222222222222222	9	1.60816210459768	3.23225254079054	5.0619235	0.257246768128218
427	0.591666666666667	0.00833333333333333	9	1.55671275097204	3.52209903070216	7.4038365	0.363273814265625
428	0.575	0.05	9	1.48405798811891	3.8744077553763	6.1659682	0.268721448572063
429	0.55	0.0777777777777778	9	1.4303136984045	3.40784470274072	5.2255366	0.284564657297416
430	0.541666666666667	0.108333333333333	9	1.37340076694502	3.78509376238308	4.583	0.231688869541508
431	0.525	0.130555555555556	9	1.32706299303671	3.72959525713736	4.9574311	0.266144553005802
432	0.508333333333333	0.155555555555556	9	1.27383408243555	4.00376270825702	4.225526	0.208679199218522
433	0.488888888888889	0.172222222222222	9	1.23209824259185	3.46334320798644	4.3478921	0.253727464437819
434	0.480555555555556	0.197222222222222	9	1.18135274970429	3.6052402625906	2.0495176	0.119434137243585
435	0.475	0.208333333333333	9	1.15746592225557	3.54648443987488	3.4904128	0.203740592769338
436	0.466666666666667	0.227777777777778	9	1.1167178037017	3.77038894000523	6.2333383	0.362200558652224
437	0.444444444444444	0.258333333333333	9	1.04427769197126	3.56822014671667	5.5376389	0.322278640888781
438	0.430555555555556	0.288888888888889	9	0.9798219637935	3.01723765904303	3.6948146	0.158482128778353
439	0.433333333333333	0.311111111111111	9	0.948125538037829	3.23225254079054	5.0619235	0.240619220195978
440	0.430555555555556	0.341666666666667	9	0.900001693998634	3.14159265358979	6.4162	0.265187994316259
441	0.430555555555556	0.380555555555556	9	0.846964095135382	3.76184213957261	3.9422966	0.205803005256978
442	0.416666666666667	0.4	9	0.805803494083986	3.14159265358979	0.4583	0.0172890044006657
443	0.416666666666667	0.402777777777778	9	0.802345693203853	3.78509376238308	2.2915	0.118520918710951
444	0.408333333333333	0.413888888888889	9	0.778641509461663	3.46334320798644	1.4491446	0.0668742709730863
445	0.405555555555556	0.422222222222222	9	0.765266655267046	3.72959525713736	3.3048013	0.165756717146449
446	0.394444444444444	0.438888888888889	9	0.732115311837756	3.30674133100442	2.7878389	0.109922636523242
447	0.391666666666667	0.455555555555556	9	0.710130784533108	3.66073876783632	3.6948146	0.173385420276718
448	0.380555555555556	0.475	9	0.675453700477764	3.77038894000523	6.2333383	0.294259657552914
449	0.358333333333333	0.505555555555556	9	0.616601768967181	3.79728827983133	7.5165783	0.3433745111602
450	0.330555555555556	0.541666666666667	9	0.547926866735141	4.0266594694784	6.5138179	0.30513817461936
451	0.3	0.566666666666667	9	0.486899231811269	4.53771678137645	15.8228075	0.740524367098148
452	0.205555555555556	0.583333333333333	9	0.33879435839164	4.58803398583793	14.7797167	0.724979526646513
453	0.116666666666667	0.594444444444444	9	0.193798453062337	4.77114480310041	7.8043907	0.384810569139397
454	0.0694444444444444	0.591666666666667	9	0.116836339234458	4.65689047513897	8.2622324	0.420688588170141
455	0.0194444444444444	0.594444444444444	9	0.0326986216004296	4.77681581981024	14.2366312	0.727131165954036
456	-0.0666666666666667	0.588888888888889	9	-0.112727611590378	5.08328026919735	8.8511479	0.446769747868584
457	-0.116666666666667	0.569444444444444	9	-0.202081561164094	5.1760365893855	6.1485528	0.314472179679601
458	-0.15	0.552777777777778	9	-0.264975997100015	5.41228185010393	11.3837137	0.572939366113148
459	-0.202777777777778	0.508333333333333	9	-0.379563870322644	5.75511085875323	6.3667036	0.290116445979927
460	-0.222222222222222	0.475	9	-0.437587159518629	0	3.6664	0.0933571069913608
461	-0.222222222222222	0.452777777777778	9	-0.456258580916902	5.90267893006722	4.935891	0.229158090525463
462	-0.233333333333333	0.425	9	-0.502090199021994	5.54537024705912	6.8130878	0.413275435277838
463	-0.261111111111111	0.394444444444444	9	-0.584745286077562	5.58092837567058	7.8043907	0.492230796063164
464	-0.291666666666667	0.358333333333333	9	-0.683191445290195	5.30039158393226	4.9574311	0.321251364594697
465	-0.316666666666667	0.341666666666667	9	-0.747441718209134	5.25280848065527	2.6723473	0.168861845931196
466	-0.330555555555556	0.333333333333333	9	-0.781214087395374	5.21173570206482	5.742499	0.348320504627699
467	-0.361111111111111	0.316666666666667	9	-0.850878188320913	5.1760365893855	6.1485528	0.348453368627719
468	-0.394444444444444	0.3	9	-0.920568862046457	5.30039158393226	3.3048013	0.188449540690681
469	-0.411111111111111	0.288888888888889	9	-0.958258770184593	5.10718010008445	5.9579	0.292226265014026
470	-0.444444444444444	0.275	9	-1.0167040231874	5.92441463690901	3.9157152	0.224563183835911
471	-0.452777777777778	0.252777777777778	9	-1.06161665995458	5.1760365893855	4.0990352	0.192695824170883
472	-0.475	0.241666666666667	9	-1.10015582478876	5.30039158393226	4.9574311	0.238932879365994
473	-0.5	0.225	9	-1.14794240066196	6.11803662976496	5.5756778	0.302376670274627
