# Supplementary material for: Fluid extraction from the left-right organizer uncovers mechanical properties needed for symmetry breaking
Source: eLife. 2023 Jul 21;12:e83861. doi: 10.7554/eLife.83861 (PMC10361723; doi:10.7554/eLife.83861)
Supplement: Figure 2—source data 1. [file elife-83861-fig2-data1.zip › Fig2_sourcedata/NoDefects6ss_embryo1.csv]

	x	y	id	omega	alpha	speed	realangvel
1	0.349019607843137	-0.223529411764706	1	2.1404282937853	2.76108627647743	2.4679455	0.252429263719418
2	0.356862745098039	-0.203921568627451	1	2.08994244104142	0	0	0
3	0.356862745098039	-0.203921568627451	1	2.08994244104142	0.785398163397448	2.5926031	-0.0674874649149704
4	0.372549019607843	-0.219607843137255	1	2.10343993402441	0.785398163397448	1.2960724	-0.0312922176146779
5	0.380392156862745	-0.227450980392157	1	2.10969837754735	0.785398163397448	0.6480362	-0.0150834938481603
6	0.384313725490196	-0.231372549019608	1	2.11271507631698	2.89661399046293	1.8895709	0.174101225648737
7	0.388235294117647	-0.215686274509804	1	2.07789483118723	3.6052402625906	1.0247588	0.0566671464394775
8	0.384313725490196	-0.207843137254902	1	2.06656140189934	3.14159265358979	2.2915	0.201570019267741
9	0.384313725490196	-0.188235294117647	1	2.02624739804579	3.68201215386038	2.6723473	0.152054391891192
10	0.372549019607843	-0.168627450980392	1	1.99583651966755	4.17196948011411	5.3446946	0.0724137241540213
11	0.333333333333333	-0.145098039215686	1	1.98135377483675	4.12438637683712	3.3048013	0.0743392799363418
12	0.309803921568627	-0.129411764705882	1	1.96648591884948	3.14159265358979	1.3749	0.163819105214249
13	0.309803921568627	-0.117647058823529	1	1.93372209780663	3.92699081698724	0.6480362	0.0348401642187346
14	0.305882352941176	-0.113725490196078	1	1.92675406496288	2.94419709373991	2.3368717	0.305103396595894
15	0.309803921568627	-0.0941176470588235	1	1.8657333856437	2.99969559898563	3.2406393	0.427758329476555
16	0.313725490196078	-0.0666666666666667	1	1.78018171974839	2.35619449019234	3.2406393	0.345678916584453
17	0.333333333333333	-0.0470588235294118	1	1.7110459364315	2.0344439357957	1.0247588	0.0724009443803864
18	0.341176470588235	-0.0431372549019608	1	1.69656574755542	2.67794504458899	1.0247588	0.11925526639827
19	0.345098039215686	-0.0352941176470588	1	1.67271469427577	3.38657131671666	1.8895709	0.222551264220372
20	0.341176470588235	-0.0196078431372549	1	1.6282044414317	3.14159265358979	1.3749	0.172118285976737
21	0.341176470588235	-0.00784313725490196	1	1.59378078423635	3.14159265358979	1.8332	0.229844574414521
22	0.341176470588235	0.00784313725490196	1	1.54781186935344	3.01723765904303	3.6948146	0.450832620745162
23	0.345098039215686	0.0392156862745098	1	1.45764534520441	2.62244653934327	3.6948146	0.347852895858065
24	0.36078431372549	0.0666666666666667	1	1.3880747660328	2.0344439357957	3.0742764	0.092977738062716
25	0.384313725490196	0.0784313725490196	1	1.36947921842026	3.6052402625906	2.0495176	0.218307773761117
26	0.376470588235294	0.0941176470588235	1	1.32581766366803	3.54648443987488	3.4904128	0.38385945634889
27	0.364705882352941	0.12156862745098	1	1.24904577239825	2.87534060443887	5.2255366	0.453299436003726
28	0.376470588235294	0.164705882352941	1	1.15838588519751	2.35619449019234	3.8886755	0.137160706091744
29	0.4	0.188235294117647	1	1.13095374397916	2.53086668920058	5.5944681	0.245809545215836
30	0.427450980392157	0.227450980392157	1	1.08179183493599	2.67794504458899	5.123794	0.244155174172626
31	0.447058823529412	0.266666666666667	1	1.03296080010147	2.70496549377625	7.5862399	0.316994093888637
32	0.474509803921569	0.325490196078431	1	0.969561981323741	3.05093276638905	5.0619235	0.276265231211504
33	0.47843137254902	0.368627450980392	1	0.91430893508144	3.14159265358979	5.9579	0.317510138392521
34	0.47843137254902	0.419607843137255	1	0.850806907402936	3.64093937526992	5.742499	0.369777722190494
35	0.454901960784314	0.462745098039216	1	0.776851362964837	3.77038894000523	6.2333383	0.399149928561186
36	0.423529411764706	0.505882352941176	1	0.697021377252599	4.04275003470805	14.028563	0.903953533204259
37	0.329411764705882	0.580392156862745	1	0.516230670611748	4.29416465080546	13.5413901	0.869994046166589
38	0.223529411764706	0.627450980392157	1	0.34223186137843	4.24874137138388	13.3223227	0.824614426782159
39	0.12156862745098	0.67843137254902	1	0.177308976021998	4.64997017038873	7.3470073	0.456573424138788
40	0.0588235294117647	0.682352941176471	1	0.0859942911942407	4.71238898038469	8.2494	0.516169811943852
41	-0.0117647058823529	0.682352941176471	1	-0.0172396711945297	5.35589008917797	4.583	0.240715954421564
42	-0.0431372549019608	0.658823529411765	1	-0.0653828620788425	5.92441463690901	3.9157152	0.109474254353095
43	-0.0549019607843137	0.627450980392157	1	-0.0872777129494614	5.742765806909	2.6723473	0.109815392883912
44	-0.0666666666666667	0.607843137254902	1	-0.109240791526244	6.15883031263282	3.6948146	0.0630082274683674
45	-0.0705882352941176	0.576470588235294	1	-0.121842437019917	4.71238898038469	2.7498	0.199974971092528
46	-0.0941176470588235	0.576470588235294	1	-0.161837431238423	5.66293582119676	3.9422966	0.21208365813979
47	-0.113725490196078	0.549019607843137	1	-0.204254162866381	4.06888787159141	4.583	0.219725505208608
48	-0.145098039215686	0.572549019607843	1	-0.248199263908102	3.33898821343967	2.3368717	-0.00831484821100736
49	-0.149019607843137	0.592156862745098	1	-0.246536294265901	5.81953769817878	1.0247588	0.0473277220484258
50	-0.152941176470588	0.584313725490196	1	-0.256001838675586	5.30039158393226	6.6096026	0.455298824319522
51	-0.2	0.552941176470588	1	-0.347061603539491	5.11728076666977	3.4904128	0.254063770388394
52	-0.227450980392157	0.541176470588235	1	-0.397874357617169	4.71238898038469	2.2915	0.151948976297427
53	-0.247058823529412	0.541176470588235	1	-0.428264152876655	4.71238898038469	2.2915	0.147847840711548
54	-0.266666666666667	0.541176470588235	1	-0.457833721018964	4.71238898038469	2.7498	0.171887729103009
55	-0.290196078431373	0.541176470588235	1	-0.492211266839566	5.6396841983863	2.2915	0.146712737046737
56	-0.301960784313725	0.525490196078431	1	-0.521553814248913	5.30039158393226	1.6526298	0.116550506013151
57	-0.313725490196078	0.517647058823529	1	-0.544863915451544	5.49778714378214	3.8886755	0.270236731393438
58	-0.337254901960784	0.494117647058824	1	-0.598911261730232	5.81953769817878	2.0495176	0.129874880926788
59	-0.345098039215686	0.47843137254902	1	-0.624886237915589	5.69518270363202	1.6526298	0.113181484603726
60	-0.352941176470588	0.466666666666667	1	-0.647522534836334	5.1760365893855	3.0742764	0.219071969665638
61	-0.376470588235294	0.454901960784314	1	-0.691336928769462	6.01175195724442	0	0
62	-0.607843137254902	-0.376470588235294	2	-2.12532589716557	2.72336832401056	4.5137967	-0.159123761429676
63	-0.592156862745098	-0.341176470588235	2	-2.09350114487964	2.55359005004223	3.3048013	-0.0953926098032154
64	-0.576470588235294	-0.317647058823529	2	-2.07442262291899	1.81577498992176	3.7791418	0.065962183772359
65	-0.545098039215686	-0.309803921568627	2	-2.08761505967346	1.5707963267949	5.9579	0.216030491246104
66	-0.494117647058824	-0.309803921568627	2	-2.13082115792269	2.27942259892257	4.225526	-0.0488881871964209
67	-0.466666666666667	-0.286274509803922	2	-2.1210435204834	1.98902065637413	4.5137967	0.0499238663282098
68	-0.431372549019608	-0.270588235294118	2	-2.13102829374904	2.58299333824623	4.3236022	-0.169679106680543
69	-0.411764705882353	-0.23921568627451	2	-2.09709247241293	3.14159265358979	3.2081	-0.256426946764705
70	-0.411764705882353	-0.211764705882353	2	-2.04580708305999	2.41495031290807	5.5188486	-0.203217398050344
71	-0.380392156862745	-0.176470588235294	2	-2.00516360344992	2.43933572208079	7.8043907	-0.39073810629439
72	-0.337254901960784	-0.125490196078431	2	-1.92701598219105	2.67794504458899	3.0742764	-0.263244580362432
73	-0.325490196078431	-0.101960784313725	2	-1.87436706611856	1.5707963267949	0.9166	0.0351393052368199
74	-0.317647058823529	-0.101960784313725	2	-1.88139492716592	1.5707963267949	0.9166	0.0367484549013186
75	-0.309803921568627	-0.101960784313725	2	-1.88874461814619	1.71269338139906	3.2406393	0.081248764571058
76	-0.282352941176471	-0.0980392156862745	2	-1.9049943710604	2.96173915379732	5.123794	-0.684012422078113
77	-0.274509803921569	-0.0549019607843137	2	-1.76819188664478	3.05093276638905	5.0619235	-0.769723322291749
78	-0.270588235294118	-0.0117647058823529	2	-1.61424722218643	2.73670086730471	3.4904128	-0.519914575868188
79	-0.258823529411765	0.0156862745098039	2	-1.51026430701279	1.81577498992176	1.8895709	-0.0996949574167694
80	-0.243137254901961	0.0196078431372549	2	-1.49032531552944	5.81953769817878	1.0247588	0.164439539942387
81	-0.247058823529412	0.0117647058823529	2	-1.52321322351791	1.5707963267949	1.3749	-0.0118764622247958
82	-0.235294117647059	0.0117647058823529	2	-1.52083793107295	2.60117315331921	2.6723473	-0.447408306846975
83	-0.223529411764706	0.0313725490196078	2	-1.43135626970356	2.46685171136624	2.9344949	-0.505470954272835
84	-0.207843137254902	0.0509803921568627	2	-1.33026207884899	1.5707963267949	0.4583	-0.0222220759047986
85	-0.203921568627451	0.0509803921568627	2	-1.32581766366803	0.244978663126864	1.8895709	0.351532320593124
86	-0.2	0.0352941176470588	2	-1.39612412778666	1.5707963267949	2.7498	-0.113616804208205
87	-0.176470588235294	0.0352941176470588	2	-1.37340076694502	2.67794504458899	1.0247588	-0.237915516384919
88	-0.172549019607843	0.0431372549019608	2	-1.32581766366803	0.785398163397448	1.2960724	0.16942664952059
89	-0.164705882352941	0.0352941176470588	2	-1.35970299357215	2.07363953772276	0	0
90	0.305882352941176	0.294117647058824	3	0.805003494254653	3.14159265358979	1.3749	0.0980266542860236
91	0.305882352941176	0.305882352941176	3	0.785398163397448	3.14159265358979	2.2915	0.155229611220116
92	0.305882352941176	0.325490196078431	3	0.754352241153425	3.14159265358979	3.2081	0.201307712706336
93	0.305882352941176	0.352941176470588	3	0.714090698612158	2.85013585911193	4.784652	0.166409348481652
94	0.317647058823529	0.392156862745098	3	0.680808828915828	3.02448390902293	7.8447211	0.319004113329546
95	0.325490196078431	0.458823529411765	3	0.617008006249918	3.52209903070216	7.4038365	0.444667789117794
96	0.301960784313725	0.517647058823529	3	0.52807444842636	3.92699081698724	9.7219179	0.644719576351405
97	0.243137254901961	0.576470588235294	3	0.399130533156079	4.14565976286118	5.9753154	0.396646470146009
98	0.2	0.603921568627451	3	0.319801239126877	4.36936503996399	6.8130878	0.455829229233639
99	0.145098039215686	0.623529411764706	3	0.228635393280149	4.33188260327232	2.4679455	0.162172879960163
100	0.125490196078431	0.631372549019608	3	0.196200817288117	4.17196948011411	2.6723473	0.165151883299457
101	0.105882352941176	0.643137254901961	3	0.163170440628225	5.23153509463121	7.3900875	0.400146043698919
102	0.0509803921568627	0.611764705882353	3	0.0831412318884412	5.21948748477703	4.7186568	0.283286796453553
103	0.0156862745098039	0.592156862745098	3	0.0264838725977306	5.25280848065527	5.3446946	0.339197949857714
104	-0.0235294117647059	0.568627450980392	3	-0.0413557173738121	5.2791181979082	5.9753154	0.406075788728507
105	-0.0666666666666667	0.541176470588235	3	-0.122570875119514	0.110657221173896	4.1499065	0.00414960621781479
106	-0.0627450980392157	0.505882352941176	3	-0.123400796363076	0.321750554396642	2.8987475	-0.0503369979883628
107	-0.0549019607843137	0.482352941176471	3	-0.113333396765404	5.27098829572825	8.6472044	0.730835335266425
108	-0.117647058823529	0.443137254901961	3	-0.259500463818689	4.94347964758059	8.0037512	0.738018541186499
109	-0.184313725490196	0.427450980392157	3	-0.407104172055989	4.50129564716194	6.5619394	0.458083837390213
110	-0.23921568627451	0.43921568627451	3	-0.498720939534032	4.71238898038469	2.2915	0.168915793839097
111	-0.258823529411765	0.43921568627451	3	-0.532504098301851	4.24874137138388	5.123794	0.217853207645726
112	-0.298039215686275	0.458823529411765	3	-0.576074739830996	3.8744077553763	6.1659682	0.0687137187831288
113	-0.333333333333333	0.498039215686275	3	-0.589817483587622	4.39063842598805	2.8987475	0.122705271704513
114	-0.356862745098039	0.505882352941176	3	-0.614358537928525	4.71238898038469	3.6664	0.201061146974335
115	-0.388235294117647	0.505882352941176	3	-0.654570767323391	6.06451636130564	4.225526	0.225327144450975
116	-0.396078431372549	0.470588235294118	3	-0.699636196213587	3.30674133100442	2.7878389	-0.0955748577318616
117	-0.4	0.494117647058824	3	-0.680521224667214	0.743653387058541	0	0
118	0.364705882352941	-0.337254901960784	4	2.3171082615559	5.03413953478133	4.3478921	-0.339899597332631
119	0.329411764705882	-0.349019607843137	4	2.38508818102242	0	0	0
120	0.329411764705882	-0.349019607843137	4	2.38508818102242	0	0	0
121	0.329411764705882	-0.349019607843137	4	2.38508818102242	0	0.4583	-0.0278770508471515
122	0.329411764705882	-0.352941176470588	4	2.39066359119185	4.9906886393898	3.336424	-0.270281588622541
123	0.301960784313725	-0.36078431372549	4	2.44471990891636	5.1760365893855	2.0495176	-0.18283247682553
124	0.286274509803922	-0.368627450980392	4	2.48128640428147	4.89224248017717	5.123794	-0.434328615767487
125	0.243137254901961	-0.376470588235294	4	2.56815212743496	4.57983744808802	6.9354539	-0.548964585770113
126	0.184313725490196	-0.368627450980392	4	2.67794504458899	4.71238898038469	4.583	-0.443279409337189
127	0.145098039215686	-0.368627450980392	4	2.76660092645642	4.95736764351155	1.8895709	-0.203316098622217
128	0.129411764705882	-0.372549019607843	4	2.80726414618087	5.1760365893855	1.0247588	-0.109910322462135
129	0.12156862745098	-0.376470588235294	4	2.82924621067329	3.6052402625906	2.0495176	-0.0349393141393062
130	0.113725490196078	-0.36078431372549	4	2.83623407350116	4.71238898038469	1.3749	-0.149662381963007
131	0.101960784313725	-0.36078431372549	4	2.86616654989376	0	0	0
132	0.101960784313725	-0.36078431372549	4	2.86616654989376	6.08578974732971	2.3368717	-0.115918229031085
133	0.0980392156862745	-0.380392156862745	4	2.88935019569997	0.463647609000806	3.0742764	0.0659394937955105
134	0.109803921568627	-0.403921568627451	4	2.87616229694087	0	1.3749	-0.0358906841894102
135	0.109803921568627	-0.415686274509804	4	2.88334043377875	4.71238898038469	0.4583	-0.0441949797649555
136	0.105882352941176	-0.415686274509804	4	2.89217942973175	4.71238898038469	2.2915	-0.223857070141347
137	0.0862745098039216	-0.415686274509804	4	2.93695084376002	4.71238898038469	2.2915	-0.228093150367585
138	0.0666666666666667	-0.415686274509804	4	2.98256947383353	4.71238898038469	2.2915	-0.231477840829415
139	0.0470588235294118	-0.415686274509804	4	3.02886504199942	5.35589008917797	2.2915	-0.197322389255694
140	0.0313725490196078	-0.427450980392157	4	3.06832951985055	5.03413953478133	1.4491446	-0.139199271588311
141	0.0196078431372549	-0.431372549019608	4	3.09616937416822	5.99172851270172	4.784652	-0.143790778538184
142	0.00784313725490196	-0.470588235294118	4	3.12492752987585	0.165148677414627	5.5756778	0.0681431810241762
143	0.0156862745098039	-0.517647058823529	4	3.11129889367102	0.463647609000806	6.1485528	0.195196868847165
144	0.0392156862745098	-0.564705882352941	4	3.07225951990158	0.726642340681726	5.5188486	0.238878054393279
145	0.0705882352941176	-0.6	4	3.02448390902293	0.620249485982821	3.9422966	0.128316002263733
146	0.0901960784313725	-0.627450980392157	4	2.99882070857018	0	5.9579	-0.0529952857884997
147	0.0901960784313725	-0.67843137254902	4	3.00941976572788	0.982793723247329	3.3048013	0.151130128154073
148	0.113725490196078	-0.694117647058824	4	2.97919374009707	0.927295218001612	4.583	0.185487418012955
149	0.145098039215686	-0.717647058823529	4	2.94209625649448	0.588002603547568	4.9574311	0.104131755097474
150	0.168627450980392	-0.752941176470588	4	2.92126990547498	0.463647609000806	3.0742764	0.0397551256162076
151	0.180392156862745	-0.776470588235294	4	2.91331888035174	1.19028994968253	4.935891	0.210811759574736
152	0.219607843137255	-0.792156862745098	4	2.87115652843679	3.80501866145722	0	0
153	-0.0470588235294118	-0.450980392156863	5	-3.03762110166514	5.742765806909	5.3446946	-0.195226615200443
154	-0.0705882352941176	-0.490196078431373	5	-2.99857577862505	5.25280848065527	5.3446946	-0.337775409357284
155	-0.109803921568627	-0.513725490196078	5	-2.93102069675359	5.77608680278725	4.7186568	-0.104583997553194
156	-0.129411764705882	-0.549019607843137	5	-2.91010389724295	5.742765806909	5.3446946	-0.114396511032115
157	-0.152941176470588	-0.588235294117647	5	-2.88722459503653	5.55037020539308	6.1659682	-0.185443679623005
158	-0.188235294117647	-0.627450980392157	5	-2.85013585911193	4.71238898038469	2.7498	-0.170195303793057
159	-0.211764705882353	-0.627450980392157	5	-2.81609679835332	4.00376270825702	4.225526	-0.258236529285436
160	-0.23921568627451	-0.603921568627451	5	-2.76444949249623	3.54648443987488	3.4904128	-0.167407840580927
161	-0.250980392156863	-0.576470588235294	5	-2.73096792438004	3.63553402250937	6.7667995	-0.383086602758747
162	-0.27843137254902	-0.525490196078431	5	-2.65435060382829	4.33188260327232	4.935891	-0.349865917104508
163	-0.317647058823529	-0.509803921568627	5	-2.58437742040739	3.52209903070216	4.935891	-0.295408521068348
164	-0.333333333333333	-0.470588235294118	5	-2.52529571619372	3.76184213957261	3.9422966	-0.2814092301732
165	-0.352941176470588	-0.443137254901961	5	-2.46901387015908	3.56822014671667	5.5376389	-0.386506641514988
166	-0.372549019607843	-0.4	5	-2.39171254185608	2.92292370771585	4.225526	-0.177590258318698
167	-0.364705882352941	-0.364705882352941	5	-2.35619449019234	2.49809154479651	4.583	-0.0581369147819211
168	-0.341176470588235	-0.333333333333333	5	-2.34456710723596	2.62244653934327	3.6948146	-0.0970926964381946
169	-0.325490196078431	-0.305882352941176	5	-2.32514856794832	2.55359005004223	1.6526298	-0.0369833388858254
170	-0.317647058823529	-0.294117647058824	5	-2.31775190017116	2.19104581277772	3.9422966	0.0533597671388364
171	-0.290196078431373	-0.274509803921569	5	-2.32842385359892	2.35619449019234	2.5926031	-0.00816325805292228
172	-0.274509803921569	-0.258823529411765	5	-2.32679120198834	2.57486343606629	5.9753154	-0.191448672449817
173	-0.247058823529412	-0.215686274509804	5	-2.28850146749838	2.55359005004223	4.9574311	-0.193499160024677
174	-0.223529411764706	-0.180392156862745	5	-2.24980163549344	2.48054948473911	5.2255366	-0.209674897114303
175	-0.196078431372549	-0.145098039215686	5	-2.20786665607058	2.94419709373991	2.3368717	-0.292730574289892
176	-0.192156862745098	-0.125490196078431	5	-2.1493205412126	2.46685171136624	5.8689898	-0.430192242728902
177	-0.16078431372549	-0.0862745098039216	5	-2.06328209266682	2.21429743558818	4.583	-0.205163371596853
178	-0.129411764705882	-0.0627450980392157	5	-2.02224941834745	1.89254688119154	1.4491446	0.0609725872412592
179	-0.117647058823529	-0.0588235294117647	5	-2.0344439357957	2.0344439357957	1.0247588	0
180	-0.109803921568627	-0.0549019607843137	5	-2.0344439357957	1.81577498992176	1.8895709	0.163875722020379
181	-0.0941176470588235	-0.0509803921568627	5	-2.06721908019978	2.21429743558818	2.2915	-0.163875722020379
182	-0.0784313725490196	-0.0392156862745098	5	-2.0344439357957	2.2655346029916	3.579323	-0.603118342900515
183	-0.0549019607843137	-0.0196078431372549	5	-1.9138202672156	2.62244653934327	3.6948146	-2.70209750135292
184	-0.0392156862745098	0.00784313725490196	5	-1.37340076694502	2.67794504458899	1.0247588	-1.10414384864674
185	-0.0352941176470588	0.0156862745098039	5	-1.15257199721567	1.30758686460407	0	0
186	0.619607843137255	-0.16078431372549	6	1.82469005833524	5.49778714378214	2.5926031	-0.151995031987724
187	0.603921568627451	-0.176470588235294	6	1.85508906473278	5.03413953478133	4.3478921	-0.176937130211385
188	0.568627450980392	-0.188235294117647	6	1.89047649077506	4.87753765779932	2.7878389	-0.0961804308549663
189	0.545098039215686	-0.192156862745098	6	1.90971257694605	4.71238898038469	3.2081	-0.0826470579575256
190	0.517647058823529	-0.192156862745098	6	1.92624198853756	4.44613693123376	5.2255366	-0.0392288669513308
191	0.474509803921569	-0.180392156862745	6	1.93408776192782	4.51499342053481	4.6737434	-0.0705226605175024
192	0.435294117647059	-0.172549019607843	6	1.94819229403132	4.39063842598805	2.8987475	-0.015552049379699
193	0.411764705882353	-0.164705882352941	6	1.95130270390726	4.06888787159141	2.2915	0.0600314206240515
194	0.396078431372549	-0.152941176470588	6	1.93929641978245	4.00376270825702	4.225526	0.154389277995612
195	0.368627450980392	-0.129411764705882	6	1.90841856418333	3.92699081698724	1.2960724	0.0630718276089226
196	0.36078431372549	-0.12156862745098	6	1.89580419866154	3.6052402625906	2.0495176	0.167755386943904
197	0.352941176470588	-0.105882352941176	6	1.86225312127276	3.33898821343967	2.3368717	0.245618139124262
198	0.349019607843137	-0.0862745098039216	6	1.81312949344791	3.81633359581335	2.9344949	0.22468803401567
199	0.333333333333333	-0.0666666666666667	6	1.76819188664478	3.6052402625906	2.0495176	0.210156529991736
200	0.325490196078431	-0.0509803921568627	6	1.72616058064643	4.24874137138388	1.0247588	0.0414294923156522
201	0.317647058823529	-0.0470588235294118	6	1.7178746821833	3.46334320798644	1.4491446	0.175246964812072
202	0.313725490196078	-0.0352941176470588	6	1.68282528922088	3.14159265358979	2.7498	0.372732628671635
203	0.313725490196078	-0.0117647058823529	6	1.60827876348656	3.6052402625906	2.0495176	0.251511235822811
204	0.305882352941176	0.00392156862745098	6	1.557976516322	3.46334320798644	1.4491446	0.195407939926362
205	0.301960784313725	0.0156862745098039	6	1.51889492833672	2.76108627647743	2.4679455	0.307667966745217
206	0.309803921568627	0.0352941176470588	6	1.45736133498768	2.67794504458899	3.0742764	0.337457344734526
207	0.32156862745098	0.0588235294117647	6	1.38986986604078	2.86329299458468	3.336424	0.376124609057409
208	0.329411764705882	0.0862745098039216	6	1.31464494422929	3.14159265358979	3.2081	0.381374614092469
209	0.329411764705882	0.113725490196078	6	1.2383700214108	2.89661399046293	3.7791418	0.369340022627715
210	0.337254901960784	0.145098039215686	6	1.16450201688526	2.89661399046293	1.8895709	0.170508381403514
211	0.341176470588235	0.16078431372549	6	1.13040034060455	2.63449414919746	4.7186568	0.28713173213329
212	0.36078431372549	0.196078431372549	6	1.0729739941779	2.49809154479651	4.583	0.182865720687062
213	0.384313725490196	0.227450980392157	6	1.03640085004048	2.55359005004223	3.3048013	0.129822000752147
214	0.4	0.250980392156863	6	1.01043644989005	1.92956699706547	3.9157152	-0.0664134269460809
215	0.431372549019608	0.262745098039216	6	1.02371913527927	2.46685171136624	2.9344949	0.0811953498817058
216	0.447058823529412	0.282352941176471	6	1.00748006530293	2.73670086730471	3.4904128	0.152900917179307
217	0.458823529411765	0.309803921568627	6	0.976899881867067	2.99969559898563	3.2406393	0.179534452462946
218	0.462745098039216	0.337254901960784	6	0.940992991374478	2.43296638146212	4.225526	0.0684888668643285
219	0.486274509803922	0.364705882352941	6	0.927295218001612	3.14159265358979	1.8332	0.101637840867052
220	0.486274509803922	0.380392156862745	6	0.906967649828202	2.60117315331921	2.6723473	0.0641490422415514
221	0.498039215686275	0.4	6	0.894137841379892	4.7817221140729	0	0
222	-0.631372549019608	0.32156862745098	7	-1.09972311170456	5.49778714378214	1.9445669	0.110832765124216
223	-0.643137254901961	0.309803921568627	7	-1.1218896647294	4.71238898038469	1.3749	0.0352368605097064
224	-0.654901960784314	0.309803921568627	7	-1.12893703683134	5.6396841983863	2.2915	0.131835970113321
225	-0.666666666666667	0.294117647058824	7	-1.15530423085401	0	0	0
226	-0.666666666666667	0.294117647058824	7	-1.15530423085401	6.08578974732971	2.3368717	0.134728455346314
227	-0.670588235294118	0.274509803921569	7	-1.18224992192327	0	0.4583	0.0250944445731816
228	-0.670588235294118	0.270588235294118	7	-1.1872688108379	0	0	0
229	-0.670588235294118	0.270588235294118	7	-1.1872688108379	0.321750554396642	1.4491446	0.0660204312710855
230	-0.666666666666667	0.258823529411765	7	-1.20047289709212	5.49778714378214	0.6480362	0.0353711125813994
231	-0.670588235294118	0.254901960784314	7	-1.2075471196084	5.49778714378214	0.6480362	0.0351477589517235
232	-0.674509803921569	0.250980392156863	7	-1.21457667139875	0	0.9166	0.0512619139167692
233	-0.674509803921569	0.243137254901961	7	-1.2248290541821	5.69518270363202	1.6526298	0.0952662645869773
234	-0.682352941176471	0.231372549019608	7	-1.2438823070995	0	0.9166	0.051723830414987
235	-0.682352941176471	0.223529411764706	7	-1.25422707318249	5.49778714378214	1.2960724	0.068421926187161
236	-0.690196078431373	0.215686274509804	7	-1.26791145841993	6.03820664405272	1.8895709	0.111740383183248
237	-0.694117647058824	0.2	7	-1.29025953505657	4.71238898038469	0.9166	0.0148756998964883
238	-0.701960784313725	0.2	7	-1.29323467503587	0	0	0
239	-0.701960784313725	0.2	7	-1.29323467503587	5.6396841983863	2.2915	0.124206039101569
240	-0.713725490196078	0.184313725490196	7	-1.31807588285619	0	0	0
241	-0.713725490196078	0.184313725490196	7	-1.31807588285619	0	0.4583	0.0257890361734536
242	-0.713725490196078	0.180392156862745	7	-1.32323369009088	5.96143475278294	1.4491446	0.0838828447521167
243	-0.717647058823529	0.168627450980392	7	-1.3400102590413	5.96143475278294	1.4491446	0.0836269209488738
244	-0.72156862745098	0.156862745098039	7	-1.35673564323108	0	1.3749	0.0781009600742011
245	-0.72156862745098	0.145098039215686	7	-1.37235583524592	5.96143475278294	1.4491446	0.0834247467608518
246	-0.725490196078431	0.133333333333333	7	-1.38904078459809	5.49778714378214	2.5926031	0.121693347351102
247	-0.741176470588235	0.117647058823529	7	-1.41337945406831	5.49778714378214	0.6480362	0.0297712631750668
248	-0.745098039215686	0.113725490196078	7	-1.41933370670332	6.03820664405272	1.8895709	0.106562276958519
249	-0.749019607843137	0.0980392156862745	7	-1.44064616209502	4.95736764351155	1.8895709	0.038445536412659
250	-0.764705882352941	0.0941176470588235	7	-1.44833526937756	5.81953769817878	1.0247588	0.0534200794143147
251	-0.768627450980392	0.0862745098039216	7	-1.45901928526042	6.03820664405272	1.8895709	0.103297442308987
252	-0.772549019607843	0.0705882352941176	7	-1.47967877372222	0	0.4583	0.0251819422661992
253	-0.772549019607843	0.0666666666666667	7	-1.48471516217546	1.24904577239825	1.4491446	0.0189658742237975
254	-0.76078431372549	0.0627450980392157	7	-1.48850833702021	1.10714871779409	1.0247588	0.0216067797156971
255	-0.752941176470588	0.0588235294117647	7	-1.49282969296335	0.463647609000806	2.0495176	0.100682255429747
256	-0.745098039215686	0.0431372549019608	7	-1.5129661440493	0.197395559849881	2.3368717	0.130474046085676
257	-0.741176470588235	0.0235294117647059	7	-1.53906095326644	0.927295218001612	2.2915	0.0776028926202788
258	-0.725490196078431	0.0117647058823529	7	-1.55458153179049	0.380506377112365	2.4679455	0.135716608288936
259	-0.717647058823529	-0.00784313725490196	7	-1.58172485344828	0	1.8332	0.109233088753453
260	-0.717647058823529	-0.0235294117647059	7	-1.60357147119897	6.03820664405272	1.8895709	0.10759633752115
261	-0.72156862745098	-0.0392156862745098	7	-1.6250907387032	5.81953769817878	1.0247588	0.0523985500880597
262	-0.725490196078431	-0.0470588235294118	7	-1.63557044872081	1.31965335818603	0	0
263	0.619607843137255	-0.392156862745098	8	2.13506451565283	5.03413953478133	5.7970367	-0.273421404954863
264	0.572549019607843	-0.407843137254902	8	2.1897487966438	5.49778714378214	2.5926031	-0.156374974497671
265	0.556862745098039	-0.423529411764706	8	2.22102379154334	5.03413953478133	1.4491446	-0.0739393892422502
266	0.545098039215686	-0.427450980392157	8	2.23581166939179	4.71238898038469	1.3749	-0.0531082836725671
267	0.533333333333333	-0.427450980392157	8	2.2464333261263	5.03413953478133	2.8987475	-0.155428608979777
268	0.509803921568627	-0.435294117647059	8	2.27751904792225	4.51499342053481	2.3368717	-0.0746606486870149
269	0.490196078431373	-0.431372549019608	8	2.29245117765966	5.1760365893855	3.0742764	-0.189435035867138
270	0.466666666666667	-0.443137254901961	8	2.33033818483309	4.71238898038469	5.9579	-0.289044485218697
271	0.415686274509804	-0.443137254901961	8	2.38814708187682	4.71238898038469	5.9579	-0.324157267114971
272	0.364705882352941	-0.443137254901961	8	2.45297853529982	4.71238898038469	5.4996	-0.333461965316104
273	0.317647058823529	-0.443137254901961	8	2.51967092836304	4.82949772495155	7.8447211	-0.570426067941647
274	0.250980392156863	-0.450980392156863	8	2.63375614195137	4.85428603498885	6.4812786	-0.519883583655241
275	0.196078431372549	-0.458823529411765	8	2.73773285868242	4.46741031725783	3.7791418	-0.268465594086296
276	0.164705882352941	-0.450980392156863	8	2.79142597749968	4.60173175921079	8.3002713	-0.704435628212883
277	0.0941176470588235	-0.443137254901961	8	2.93231310314225	4.77895714416051	6.8896239	-0.652477947291983
278	0.0352941176470588	-0.447058823529412	8	3.06280869260065	5.07956281420291	6.3832024	-0.561923777025686
279	-0.0156862745098039	-0.466666666666667	8	-3.1079918591738	5.40712725658139	7.158646	-0.449000009735419
280	-0.0627450980392157	-0.505882352941176	8	-3.01819185722672	5.42101525251236	8.4505937	-0.431195247555678
281	-0.117647058823529	-0.552941176470588	8	-2.93195280771558	5.62748968093805	7.5165783	-0.222424518407109
282	-0.156862745098039	-0.603921568627451	8	-2.88746790403416	3.61909618873773	0	0
283	-0.505882352941176	0.0705882352941176	9	-1.43215658966074	3.14159265358979	2.7498	-0.226518597015084
284	-0.505882352941176	0.0941176470588235	9	-1.38685287025772	2.99969559898563	3.2406393	-0.268344286641482
285	-0.501960784313725	0.12156862745098	9	-1.33318401292943	2.81984209919315	4.3478921	-0.360453153384923
286	-0.490196078431373	0.156862745098039	9	-1.26109338225244	2.12939564213846	4.3236022	-0.287354446378816
287	-0.458823529411765	0.176470588235294	9	-1.20362249297668	2.18152229118411	5.5944681	-0.425980289220957
288	-0.419607843137255	0.203921568627451	9	-1.11842643513249	2.24553726901845	2.9344949	-0.248601536797917
289	-0.4	0.219607843137255	9	-1.0687061277729	2.35619449019234	2.5926031	-0.236421428747784
290	-0.384313725490196	0.235294117647059	9	-1.02142184202335	2.55359005004223	3.3048013	-0.313890060867663
291	-0.368627450980392	0.258823529411765	9	-0.958643829849813	2.55359005004223	1.6526298	-0.156743059241005
292	-0.36078431372549	0.270588235294118	9	-0.927295218001612	3.14159265358979	1.3749	-0.102725270167001
293	-0.36078431372549	0.282352941176471	9	-0.906750163968212	2.0344439357957	3.0742764	-0.265675168362036
294	-0.337254901960784	0.294117647058824	9	-0.853615130295805	3.14159265358979	0.4583	-0.0328339812954859
295	-0.337254901960784	0.298039215686275	9	-0.847048334036707	2.15879893034246	1.6526298	-0.153021241976181
296	-0.325490196078431	0.305882352941176	9	-0.816444085641471	3.14159265358979	0.9166	-0.0632154600485535
297	-0.325490196078431	0.313725490196078	9	-0.803800993631761	3.78509376238308	2.2915	-0.0331933354227676
298	-0.337254901960784	0.329411764705882	9	-0.797162326547207	3.92699081698724	3.8886755	-0.00387797233512677
299	-0.36078431372549	0.352941176470588	9	-0.796386732080182	3.81633359581335	2.9344949	-0.028765072131629
300	-0.376470588235294	0.372549019607843	9	-0.790633717653856	3.72959525713736	3.3048013	-0.0510531879363096
301	-0.392156862745098	0.396078431372549	9	-0.780423080066594	3.01723765904303	3.6948146	-0.215324247584541
302	-0.388235294117647	0.427450980392157	9	-0.737358230549686	0.177790228992676	0	0
303	-0.207843137254902	-0.576470588235294	10	-2.79555537747694	3.30674133100442	2.7878389	-0.0985501257474386
304	-0.211764705882353	-0.552941176470588	10	-2.77584535232745	3.36026159946374	4.225526	-0.17740748871252
305	-0.219607843137255	-0.517647058823529	10	-2.74036385458494	3.14159265358979	1.8332	-0.0559082129626942
306	-0.219607843137255	-0.501960784313725	10	-2.72918221199241	3.78509376238308	2.2915	-0.158478406378721
307	-0.231372549019608	-0.486274509803922	10	-2.69748653071666	2.72336832401056	4.5137967	-0.00999713035136018
308	-0.215686274509804	-0.450980392156863	10	-2.69548710464639	2.86329299458468	3.336424	-0.050536264061023
309	-0.207843137254902	-0.423529411764706	10	-2.68537985183419	2.67794504458899	3.0742764	0.00219522889451262
310	-0.196078431372549	-0.4	10	-2.68581889761309	1.460139105621	4.1499065	0.384712095868993
311	-0.16078431372549	-0.403921568627451	10	-2.76276131678689	1.5707963267949	0.4583	0.0420432575866592
312	-0.156862745098039	-0.403921568627451	10	-2.77116996830422	1.5707963267949	0.4583	0.0423196402392323
313	-0.152941176470588	-0.403921568627451	10	-2.77963389635206	2.15879893034246	1.6526298	0.097810846534343
314	-0.141176470588235	-0.396078431372549	10	-2.79919606565893	1.5707963267949	2.7498	0.268335297092315
315	-0.117647058823529	-0.396078431372549	10	-2.8528631250774	1.5707963267949	0.9166	0.0914670167969867
316	-0.109803921568627	-0.396078431372549	10	-2.87115652843679	1.5707963267949	0.9166	0.0924041551718169
317	-0.101960784313725	-0.396078431372549	10	-2.88963735947116	1.95130270390726	4.935891	0.442394279739715
318	-0.0627450980392157	-0.380392156862745	10	-2.9781162154191	2.60117315331921	2.6723473	0.1155072620318
319	-0.0509803921568627	-0.36078431372549	10	-3.00121766782546	2.0344439357957	3.0742764	0.309424415635009
320	-0.0274509803921569	-0.349019607843137	10	-3.06310255095246	2.35619449019234	2.5926031	0.216053145218704
321	-0.0117647058823529	-0.333333333333333	10	-3.1063131799962	2.49809154479651	2.2915	0.176397367967955
322	0	-0.317647058823529	10	3.14159265358979	1.5707963267949	3.2081	0.431027868378893
323	0.0274509803921569	-0.317647058823529	10	3.05538707991401	1.81577498992176	1.8895709	0.252187944076541
324	0.0431372549019608	-0.313725490196078	10	3.00494949109871	2.49809154479651	2.2915	0.227625739908381
325	0.0549019607843137	-0.298039215686275	10	2.95942434311703	2.94419709373991	2.3368717	0.130188195256125
326	0.0588235294117647	-0.27843137254902	10	2.93338670406581	1.81577498992176	1.8895709	0.28418455186733
327	0.0745098039215686	-0.274509803921569	10	2.87654979369234	3.38657131671666	1.8895709	0.00604594626735455
328	0.0705882352941176	-0.258823529411765	10	2.87534060443887	4.71238898038469	1.3749	-0.213877240051459
329	0.0588235294117647	-0.258823529411765	10	2.91811605244916	4.24874137138388	2.0495176	-0.266323379275795
330	0.0431372549019608	-0.250980392156863	10	2.97138072830432	3.78509376238308	2.2915	-0.188301964944002
331	0.0313725490196078	-0.235294117647059	10	3.00904112129312	4.06888787159141	2.2915	-0.312454748291091
332	0.0156862745098039	-0.223529411764706	10	3.07153207095134	3.14159265358979	0.4583	0.00623441073417386
333	0.0156862745098039	-0.219607843137255	10	3.0702851888045	2.67013270352889	0	0
334	0.117647058823529	-0.0196078431372549	11	1.73594500420952	3.14159265358979	3.2081	1.15858420595226
335	0.117647058823529	0.00784313725490196	11	1.50422816301907	2.97644397617517	2.7878389	0.929930560011179
336	0.12156862745098	0.0313725490196078	11	1.31824205101684	3.14159265358979	2.2915	0.722625847234614
337	0.12156862745098	0.0509803921568627	11	1.17371688156991	2.93049932036705	6.5619394	1.37032195105513
338	0.133333333333333	0.105882352941176	11	0.899652491358888	2.63449414919746	4.7186568	0.371378204190748
339	0.152941176470588	0.141176470588235	11	0.825376850520738	2.27942259892257	4.225526	-0.0272229614914349
340	0.180392156862745	0.164705882352941	11	0.830821442819025	2.49809154479651	4.583	0.129089742821862
341	0.203921568627451	0.196078431372549	11	0.805003494254653	2.28962632641652	4.871729	-0.0301503883223642
342	0.235294117647059	0.223529411764706	11	0.811033571919126	2.43296638146212	4.225526	0.0512600337054114
343	0.258823529411765	0.250980392156863	11	0.800781565178044	2.76108627647743	4.935891	0.215770191870081
344	0.274509803921569	0.290196078431373	11	0.757627526804027	2.67794504458899	3.0742764	0.0897455740143371
345	0.286274509803922	0.313725490196078	11	0.73967841200116	4.57827819779241	0	0
346	-0.701960784313725	0.447058823529412	12	-1.00370570704643	5.49778714378214	15.5551603	0.748903923279807
347	-0.796078431372549	0.352941176470588	12	-1.15348649170239	5.71387211607892	13.6032606	0.643940213345937
348	-0.858823529411765	0.254901960784314	12	-1.28227453437158	5.97867442397747	16.8141104	0.794096276337024
349	-0.901960784313726	0.117647058823529	12	-1.44109378963898	6.11099449265665	10.6990135	0.498984628745747
350	-0.917647058823529	0.0274509803921569	12	-1.54089071538813	0.099668652491162	13.817745	0.645728156311831
351	-0.905882352941176	-0.0901960784313725	12	-1.6700363466505	0.179853499792478	10.2480463	0.482303131815265
352	-0.890196078431372	-0.176470588235294	12	-1.76649697301355	0.207496226435203	8.8983528	0.418915724279287
353	-0.874509803921569	-0.250980392156863	12	-1.85028011786941	0	6.8745	0.30490577892508
354	-0.874509803921569	-0.309803921568627	12	-1.91126127365443	2.14405073718787	0	0
355	0.364705882352941	0.490196078431373	13	0.639650036689011	3.81123159926643	14.028563	0.893452966280462
356	0.290196078431373	0.584313725490196	13	0.460959443432919	4.03764803816114	11.7379796	0.72336657760382
357	0.211764705882353	0.647058823529412	13	0.316286127912154	3.92699081698724	12.314521	0.641571864259707
358	0.137254901960784	0.72156862745098	13	0.187971755060213	3.99664539071581	13.968984	0.646079661722453
359	0.0470588235294118	0.8	13	0.0587558227157227	3.87940771371026	6.8130878	0.247268827202934
360	0.00784313725490196	0.843137254901961	13	0.00930205727513582	4.92348231360744	6.5619394	0.329227471099766
361	-0.0470588235294118	0.831372549019608	13	-0.0565434369448174	5.45433624839061	7.4606657	0.311484538114739
362	-0.0941176470588235	0.788235294117647	13	-0.118840344567765	5.4452040821712	6.1659682	0.282130157176579
363	-0.133333333333333	0.752941176470588	13	-0.175266376003081	4.89773693038038	7.4606657	0.416795412850677
364	-0.196078431372549	0.741176470588235	13	-0.258625458573216	5.10299602408238	8.4258455	0.470551409728638
365	-0.262745098039216	0.713725490196078	13	-0.352735740518944	5.84991509111568	0	0
366	-0.796078431372549	-0.43921568627451	14	-2.07496228827405	6.06451636130564	4.225526	0.145245262458624
367	-0.803921568627451	-0.474509803921569	14	-2.10401134076578	0.694738276196703	7.158646	0.326814942479872
368	-0.764705882352941	-0.52156862745098	14	-2.16937432926175	0.519146114246523	3.6948146	0.169719088916358
369	-0.749019607843137	-0.549019607843137	14	-2.20331814704502	0.124354994546761	3.6948146	0.14624840295612
370	-0.745098039215686	-0.580392156862745	14	-2.23256782763624	0.927295218001612	2.2915	0.100700568921119
371	-0.729411764705882	-0.592156862745098	14	-2.25270794142047	1.10714871779409	3.0742764	0.128994534211651
372	-0.705882352941177	-0.603921568627451	14	-2.2785068482628	1.39094282700242	5.123794	0.188544774031283
373	-0.662745098039216	-0.611764705882353	14	-2.31621580306905	1.83704837594582	5.2255366	0.119514508374496
374	-0.619607843137255	-0.6	14	-2.34011870474395	1.32581766366803	3.7791418	0.162338798781978
375	-0.588235294117647	-0.607843137254902	14	-2.37258646450035	1.37340076694502	2.3368717	0.100683101736065
376	-0.568627450980392	-0.611764705882353	14	-2.39272308484756	1.61663575267601	0	0
377	-0.141176470588235	-0.592156862745098	15	-2.90755105434718	6.17252808600569	4.1499065	0.0339316931171707
378	-0.145098039215686	-0.627450980392157	15	-2.91433739297061	6.00488564817447	3.336424	-0.0108297952293102
379	-0.152941176470588	-0.654901960784314	15	-2.91217143392475	0.519146114246523	3.6948146	0.154603439445911
380	-0.137254901960784	-0.682352941176471	15	-2.94309212181393	0.197395559849881	2.3368717	0.0539625262248089
381	-0.133333333333333	-0.701960784313725	15	-2.95388462705889	0.896055384571344	2.9344949	0.15272491189978
382	-0.113725490196078	-0.717647058823529	15	-2.98442960943885	0.588002603547568	1.6526298	0.0650432851889482
383	-0.105882352941176	-0.729411764705882	15	-2.99743826647664	1.10714871779409	2.0495176	0.112094509822436
384	-0.0901960784313725	-0.737254901960784	15	-3.01985716844113	0.785398163397448	2.5926031	0.115491459034631
385	-0.0745098039215686	-0.752941176470588	15	-3.04295546024805	6.11803662976496	2.7878389	-0.0101572940804395
386	-0.0784313725490196	-0.776470588235294	15	-3.04092400143196	0.588002603547568	3.3048013	0.111987558182753
387	-0.0627450980392157	-0.8	15	-3.06332151306852	0.927295218001612	2.2915	0.101824676365854
388	-0.0470588235294118	-0.811764705882353	15	-3.08368644834169	1.5707963267949	2.7498	0.14464405698273
389	-0.0235294117647059	-0.811764705882353	15	-3.11261525973823	0.982793723247329	3.3048013	0.144886969257807
390	0	-0.827450980392157	15	3.14159265358979	1.5707963267949	4.1247	0.213140944360433
391	0.0352941176470588	-0.827450980392157	15	3.09896446471771	1.01219701145133	4.3236022	0.17956806026993
392	0.0666666666666667	-0.847058823529412	15	3.06305085266372	1.37340076694502	4.6737434	0.22341944311818
393	0.105882352941176	-0.854901960784314	15	3.01836696404008	1.47112767430373	4.605915	0.220717807825888
394	0.145098039215686	-0.858823529411765	15	2.97422340247491	1.89254688119154	1.4491446	0.0704922613980408
395	0.156862745098039	-0.854901960784314	15	2.9601249501953	1.5707963267949	1.8332	0.0884576152853978
396	0.172549019607843	-0.854901960784314	15	2.94243342713822	1.460139105621	4.1499065	0.191422977094309
397	0.207843137254902	-0.858823529411765	15	2.90414883171936	1.5707963267949	3.6664	0.171047046626511
398	0.23921568627451	-0.858823529411765	15	2.86993942239406	2.0344439357957	5.123794	0.243473997881738
399	0.27843137254902	-0.83921568627451	15	2.82124462281771	2.24553726901845	5.8689898	0.271429653118371
400	0.317647058823529	-0.807843137254902	15	2.76695869219403	2.62244653934327	3.6948146	0.145221166260545
401	0.333333333333333	-0.780392156862745	15	2.73791445894192	2.24553726901845	2.9344949	0.143647904613347
402	0.352941176470588	-0.764705882352941	15	2.70918487801926	3.04192400109863	4.605915	0.123661665499282
403	0.356862745098039	-0.725490196078431	15	2.6844525449194	1.13416916698136	0	0
404	0.415686274509804	-0.752941176470588	16	2.63715136172112	3.68201215386038	5.3446946	-0.0101001092202058
405	0.392156862745098	-0.713725490196078	16	2.63917138356516	3.54648443987488	3.4904128	0.0185318044317295
406	0.380392156862745	-0.686274509803922	16	2.63546502267882	2.0344439357957	2.0495176	0.111530709849577
407	0.396078431372549	-0.67843137254902	16	2.6131588807089	2.44685437739309	3.579323	0.185661018003942
408	0.415686274509804	-0.654901960784314	16	2.57602667710811	2.15879893034246	3.3048013	0.182304764962522
409	0.43921568627451	-0.63921568627451	16	2.53956572411561	2.55359005004223	1.6526298	0.0851956255422204
410	0.447058823529412	-0.627450980392157	16	2.52252659900717	2.97644397617517	2.7878389	0.111769458813384
411	0.450980392156863	-0.603921568627451	16	2.50017270724449	4.24874137138388	4.0990352	-0.109006875526347
412	0.419607843137255	-0.588235294117647	16	2.52197408234976	2.24553726901845	2.9344949	0.173758373652593
413	0.43921568627451	-0.572549019607843	16	2.48722240761924	2.67794504458899	2.0495176	0.110429802185141
414	0.447058823529412	-0.556862745098039	16	2.46513644718221	1.71269338139906	3.2406393	0.163769184077389
415	0.474509803921569	-0.552941176470588	16	2.43238261036673	4.35361831011412	3.9157152	-0.115430275098407
416	0.443137254901961	-0.541176470588235	16	2.45546866538641	4.83674397493145	7.3900875	-0.401039957648495
417	0.380392156862745	-0.549019607843137	16	2.53567665691611	3.68706772251758	0	0
418	-0.309803921568627	0.588235294117647	17	-0.484752654304837	5.19928821219596	8.8154005	0.565028686441227
419	-0.376470588235294	0.552941176470588	17	-0.597758391593082	5.0471258177015	11.1605216	0.660706332793246
420	-0.466666666666667	0.52156862745098	17	-0.729899658151731	5.22477844069543	8.4134714	0.489720195228385
421	-0.529411764705882	0.486274509803922	17	-0.827843697197408	5.30039158393226	4.9574311	0.282336304682165
422	-0.564705882352941	0.462745098039216	17	-0.884310958133841	5.32705193230685	9.5367647	0.52119048624925
423	-0.631372549019608	0.415686274509804	17	-0.988549055383691	6.241542728081	0	0
424	-0.670588235294118	-0.525490196078431	18	-2.23547290718976	0.394791119699761	5.9579	0.283533025841201
425	-0.650980392156863	-0.572549019607843	18	-2.292179512358	0.358770670270572	3.9157152	0.178157176337059
426	-0.63921568627451	-0.603921568627451	18	-2.32781094762541	0.694738276196703	3.579323	0.1733638390982
427	-0.619607843137255	-0.627450980392157	18	-2.36248371544505	1.10714871779409	4.0990352	0.191336264417512
428	-0.588235294117647	-0.643137254901961	18	-2.40075096832856	0.88506681588861	6.5138179	0.31994778435489
429	-0.545098039215686	-0.67843137254902	18	-2.46474052519953	0.982793723247329	3.3048013	0.162238387379681
430	-0.52156862745098	-0.694117647058824	18	-2.49718820267547	1.15257199721567	4.5137967	0.21880147894354
431	-0.486274509803922	-0.709803921568627	18	-2.54094849846418	2.36939504351849	0	0
432	0.686274509803922	0.494117647058824	19	0.94677327381814	4.71238898038469	10.9992	0.356831323973153
433	0.592156862745098	0.494117647058824	19	0.875407009023509	3.77267204106112	14.7581766	0.801576548723426
434	0.517647058823529	0.596078431372549	19	0.715091699278824	4.21304225870456	17.227497	0.938745236411942
435	0.388235294117647	0.666666666666667	19	0.527342651996436	3.87044738004242	17.2032071	0.848397004926147
436	0.290196078431373	0.776470588235294	19	0.357663251011206	4.44322148759899	13.7870389	0.712975563099918
437	0.176470588235294	0.807843137254902	19	0.215068138391223	5.10566838543859	0	0
438	-0.192156862745098	0.654901960784314	20	-0.285402933377622	5.1760365893855	14.3470815	0.9042781787377
439	-0.301960784313725	0.6	20	-0.466258569125161	4.92644966394851	10.7870071	0.639775673376362
440	-0.392156862745098	0.580392156862745	20	-0.594213703800434	4.8420915175406	10.6302685	0.546392787655405
441	-0.482352941176471	0.568627450980392	20	-0.703492261331515	4.71238898038469	6.4162	0.267723571800309
442	-0.537254901960784	0.568627450980392	20	-0.757036975691577	4.83674397493145	7.3900875	0.310660636553928
443	-0.6	0.56078431372549	20	-0.819169103002362	5.31793364398966	14.4928209	0.710134812462768
444	-0.701960784313725	0.490196078431373	20	-0.961196065494916	1.58235650545031	0	0
445	0.654901960784314	0.505882352941176	21	0.913078166472123	4.21304225870456	11.484998	0.568474504548965
446	0.568627450980392	0.552941176470588	21	0.79938326556233	4.61272032789353	18.42366	0.863201821756417
447	0.411764705882353	0.568627450980392	21	0.626742901211047	4.24874137138388	14.3470815	0.878764220221464
448	0.301960784313725	0.623529411764706	21	0.450990057166754	4.02046759814583	20.8311099	1.15597492821361
449	0.164705882352941	0.737254901960784	21	0.219795071524032	5.15072554024265	0	0
450	-0.337254901960784	0.501960784313725	22	-0.591599710335111	3.92699081698724	5.8332424	0.0735183923284732
451	-0.372549019607843	0.537254901960784	22	-0.606303388800806	4.06888787159141	4.583	0.0895193007919759
452	-0.403921568627451	0.56078431372549	22	-0.624207248959201	3.92699081698724	1.9445669	0.0188702085582815
453	-0.415686274509804	0.572549019607843	22	-0.627981290670858	3.52209903070216	2.4679455	-0.0355281534674123
454	-0.423529411764706	0.592156862745098	22	-0.620875659977375	3.92699081698724	1.9445669	0.0183019442520682
455	-0.435294117647059	0.603921568627451	22	-0.624536048827789	3.92699081698724	1.2960724	0.0117592147892731
456	-0.443137254901961	0.611764705882353	22	-0.626887891785643	3.92699081698724	1.2960724	0.0114230866794562
457	-0.450980392156863	0.619607843137255	22	-0.629172509121535	4.24874137138388	1.0247588	0.0260515567727704
458	-0.458823529411765	0.623529411764706	22	-0.634382820476089	3.92699081698724	0.6480362	0.00535086173957033
459	-0.462745098039216	0.627450980392157	22	-0.635452992824003	2.67794504458899	1.0247588	-0.0498397629238689
460	-0.458823529411765	0.635294117647059	22	-0.625485040239229	4.00376270825702	4.225526	0.0517669164225798
461	-0.486274509803922	0.658823529411765	22	-0.635838423523745	4.24874137138388	4.0990352	0.0936617189982325
462	-0.517647058823529	0.674509803921569	22	-0.654570767323391	4.33188260327232	2.4679455	0.062064628528451
463	-0.537254901960784	0.682352941176471	22	-0.666983693029082	4.01765070418799	3.579323	0.0353779302085111
464	-0.56078431372549	0.701960784313725	22	-0.674059279070784	4.39063842598805	2.8987475	0.0733571165246727
465	-0.584313725490196	0.709803921568627	22	-0.688730702375718	6.03303070683805	0	0
466	-0.811764705882353	-0.180392156862745	23	-1.78946527266884	0.226798848053886	6.1146386	0.314324272535549
467	-0.8	-0.231372549019608	23	-1.85233012717595	0.124354994546761	3.6948146	0.186290913831153
468	-0.796078431372549	-0.262745098039216	23	-1.88958830994218	0	1.8332	0.0883169681360552
469	-0.796078431372549	-0.27843137254902	23	-1.90725170356939	5.742765806909	2.6723473	0.0849242678858975
470	-0.807843137254902	-0.298039215686275	23	-1.92423655714657	0	3.6664	0.168719219148248
471	-0.807843137254902	-0.329411764705882	23	-1.95798040097622	0	3.2081	0.143929880392664
472	-0.807843137254902	-0.356862745098039	23	-1.98676637705475	0	4.583	0.19940222899022
473	-0.807843137254902	-0.396078431372549	23	-2.0266468228528	0.110657221173896	4.1499065	0.183176349070129
474	-0.803921568627451	-0.431372549019608	23	-2.06328209266682	0.463647609000806	1.0247588	0.0480221657503455
475	-0.8	-0.43921568627451	23	-2.07288652581689	0.179853499792478	5.123794	0.224278385209209
476	-0.792156862745098	-0.482352941176471	23	-2.11774220285873	0.83798122500839	6.1659682	0.276707350355643
477	-0.752941176470588	-0.517647058823529	23	-2.17308367292986	1.87134864358546	0	0
478	0.588235294117647	-0.101960784313725	24	1.74242439517578	3.66073876783632	3.6948146	0.211091784926327
479	0.572549019607843	-0.0745098039215686	24	1.70020603819051	3.81633359581335	2.9344949	0.155678790698026
480	0.556862745098039	-0.0549019607843137	24	1.66907028005091	3.72959525713736	3.3048013	0.201838740039508
481	0.541176470588235	-0.0313725490196078	24	1.628702532043	3.28348970819396	3.2406393	0.253035324022051
482	0.537254901960784	-0.00392156862745098	24	1.57809546723859	2.89661399046293	1.8895709	0.145174236427451
483	0.541176470588235	0.0117647058823529	24	1.5490606199531	2.67794504458899	2.0495176	0.14111344440075
484	0.549019607843137	0.0274509803921569	24	1.52083793107295	3.14159265358979	2.7498	0.213166170428041
485	0.549019607843137	0.0509803921568627	24	1.47820469698735	2.94419709373991	2.3368717	0.17190579903264
486	0.552941176470588	0.0705882352941176	24	1.44382353718082	3.4198923125949	3.336424	0.254903878978607
487	0.545098039215686	0.0980392156862745	24	1.3928427613851	3.14159265358979	4.1247	0.309701978875475
488	0.545098039215686	0.133333333333333	24	1.33090236561	2.94419709373991	2.3368717	0.15894768635369
