# Supplementary material for: Fluid extraction from the left-right organizer uncovers mechanical properties needed for symmetry breaking
Source: eLife. 2023 Jul 21;12:e83861. doi: 10.7554/eLife.83861 (PMC10361723; doi:10.7554/eLife.83861)
Supplement: Figure 2—source data 1. [file elife-83861-fig2-data1.zip › Fig2_sourcedata/NoDefects6ss_embryo2.csv]

	x	y	id	omega	alpha	speed	realangvel
1	-0.590405904059041	-0.044280442804428	1	-1.64565617450566	1.5707963267949	1.8332	0.00956021779505489
2	-0.575645756457565	-0.044280442804428	1	-1.64756821806467	1.21202565652432	3.9157152	0.121172765327238
3	-0.546125461254613	-0.0553505535055351	1	-1.67180277113012	1.10714871779409	2.0495176	0.0825260054810983
4	-0.531365313653137	-0.0627306273062731	1	-1.68830797222634	1.37340076694502	4.6737434	0.116702387368091
5	-0.494464944649447	-0.0701107011070111	1	-1.71164844969996	0.982793723247329	1.6526298	0.0905042346181473
6	-0.483394833948339	-0.0774907749077491	1	-1.72974929662359	0.321750554396642	1.4491446	0.11803441651107
7	-0.47970479704797	-0.0885608856088561	1	-1.7533561799258	0.321750554396642	2.8987475	0.238298670729684
8	-0.472324723247232	-0.11070110701107	1	-1.80101591407174	0.540419500270584	2.6723473	0.213945579049335
9	-0.461254612546125	-0.129151291512915	1	-1.84380502988161	0	2.2915	0.183471207278727
10	-0.461254612546125	-0.14760147601476	1	-1.88049927133735	0	1.8332	0.143762498714988
11	-0.461254612546125	-0.162361623616236	1	-1.90925177108035	0.588002603547568	1.6526298	0.132686839546259
12	-0.453874538745387	-0.173431734317343	1	-1.9357891389896	0.982793723247329	3.3048013	0.230358675975795
13	-0.431734317343173	-0.188191881918819	1	-1.98186087418476	0.876058050598193	3.579323	0.280900841992429
14	-0.409594095940959	-0.206642066420664	1	-2.03804104258325	0.244978663126864	3.7791418	0.318385526764764
15	-0.402214022140221	-0.236162361623616	1	-2.1017181479362	0	4.1247	0.295974720806231
16	-0.402214022140221	-0.269372693726937	1	-2.16091309209745	0.674740942223553	5.8689898	0.488827974036765
17	-0.372693726937269	-0.306273062730627	1	-2.2586786869048	0.737815060120465	6.8130878	0.568652991459742
18	-0.335793357933579	-0.346863468634686	1	-2.37240928519675	1.17600520709514	5.9579	0.478377355836372
19	-0.291512915129151	-0.365313653136531	1	-2.46808475636402	1.10714871779409	6.1485528	0.527735766156354
20	-0.247232472324723	-0.387453874538745	1	-2.57363190959529	0.896055384571344	5.8689898	0.503897903979169
21	-0.210332103321033	-0.416974169741697	1	-2.67441149039113	0.785398163397448	6.4812786	0.510941755019809
22	-0.173431734317343	-0.453874538745387	1	-2.77659984139509	1.42889927219073	3.2406393	0.26475345316086
23	-0.14760147601476	-0.457564575645756	1	-2.82955053202726	0	1.3749	0.0345855678278451
24	-0.14760147601476	-0.468634686346863	1	-2.83646764559283	0.358770670270572	3.9157152	0.188099133349535
25	-0.136531365313653	-0.498154981549816	1	-2.87408747226274	0.927295218001612	4.583	0.323300420714818
26	-0.107011070110701	-0.520295202952029	1	-2.9387475564057	5.49778714378214	3.2406393	-0.129768741015659
27	-0.125461254612546	-0.538745387453875	1	-2.91279380820257	0	0.9166	0.0149358192193505
28	-0.125461254612546	-0.546125461254613	1	-2.91578097204644	0.124354994546761	3.6948146	0.0867323158168354
29	-0.121771217712177	-0.575645756457565	1	-2.93312743520981	5.6221421383289	5.2255366	-0.146853545387313
30	-0.14760147601476	-0.608856088560886	1	-2.90375672613234	5.35589008917797	4.583	-0.179116968123196
31	-0.177121771217712	-0.6309963099631	1	-2.8679333325077	5.07115965065526	3.9157152	-0.188554916579058
32	-0.206642066420664	-0.642066420664207	1	-2.83022234919189	4.95736764351155	5.6687127	-0.277124424927773
33	-0.250922509225092	-0.653136531365314	1	-2.77479746420634	4.19324286613817	3.6948146	-0.211374227838341
34	-0.276752767527675	-0.638376383763838	1	-2.73252261863867	2.71241414558849	0	0
35	-0.177121771217712	-0.420664206642066	2	-2.74307020792337	2.0344439357957	13.3223227	0.920253734590903
36	-0.0811808118081181	-0.372693726937269	2	-2.92712095484155	2.11758516768414	12.3401858	1.12982722731635
37	0.003690036900369	-0.321033210332103	2	3.13009890687476	1.74298714131784	10.6990135	1.34992775906506
38	0.0885608856088561	-0.306273062730627	2	2.86011335506175	1.68145354796879	8.3002713	0.984365664253075
39	0.154981549815498	-0.298892988929889	2	2.66324022221114	1.81577498992176	3.7791418	0.429578787396374
40	0.18450184501845	-0.291512915129151	2	2.57732446473186	1.68145354796879	4.1499065	0.416614383400247
41	0.217712177121771	-0.287822878228782	2	2.49400158805181	1.64756821806467	5.9753154	0.521313191488941
42	0.265682656826568	-0.284132841328413	2	2.38973894975402	1.69515132134166	3.6948146	0.295899340416779
43	0.29520295202952	-0.280442804428044	2	2.33055908167067	1.5707963267949	5.4996	0.346581489105393
44	0.339483394833948	-0.280442804428044	2	2.26124278384959	1.8045395076638	9.8933221	0.64732151347195
45	0.416974169741697	-0.261992619926199	2	2.1317784811552	2.42750195497764	9.0967967	0.713789123905366
46	0.464944649446494	-0.206642066420664	2	1.98902065637413	2.55359005004223	9.9144039	0.747606524720292
47	0.509225092250922	-0.140221402214022	2	1.83949935143007	3.05485431491381	10.5807721	0.809836759930174
48	0.516605166051661	-0.0553505535055351	2	1.67753199944403	3.26594764813655	11.0849021	0.861674222400876
49	0.505535055350554	0.033210332103321	2	1.50519715496386	3.51592626959738	13.7870389	1.10011266026414
50	0.464944649446494	0.136531365313653	2	1.28517462291103	3.44964543461357	10.5807721	0.873294572367158
51	0.439114391143911	0.217712177121771	2	1.1105157084376	3.57821981340333	15.1724798	1.21414777632734
52	0.387453874538745	0.328413284132841	2	0.86768615317213	3.86042265321142	14.615187	1.14223191110572
53	0.309963099630996	0.416974169741697	2	0.639239770950986	4.21078492619557	16.2031965	1.26059866827411
54	0.195571955719557	0.47970479704797	2	0.387120037296164	4.58803398583793	14.7797167	1.15834012828176
55	0.0774907749077491	0.494464944649447	2	0.155452011639812	4.71238898038469	12.8324	1.03821688613458
56	-0.025830258302583	0.494464944649447	2	-0.0521913655871038	4.76234737610663	9.1774575	0.740471798129586
57	-0.0996309963099631	0.490774907749078	2	-0.200285725213021	4.95736764351155	7.5582836	0.607324145918106
58	-0.158671586715867	0.476014760147601	2	-0.321750554396642	5.34513781538687	8.5248383	0.675472192246775
59	-0.214022140221402	0.435424354243542	2	-0.456844992845997	4.99844042210201	8.121076	0.645563118886081
60	-0.276752767527675	0.416974169741697	2	-0.585957616623214	4.71238898038469	7.3328	0.460062965847896
61	-0.335793357933579	0.416974169741697	2	-0.677970209792792	4.36936503996399	6.8130878	0.245989465979519
62	-0.387453874538745	0.435424354243542	2	-0.727168102988696	4.34521514656647	6.3832024	0.187430741954919
63	-0.435424354243542	0.453874538745387	2	-0.76465425137968	4.53771678137645	7.9116329	0.276065065086379
64	-0.498154981549816	0.464944649446494	2	-0.819867264396956	4.71238898038469	10.9992	0.40403512485722
65	-0.586715867158672	0.464944649446494	2	-0.9006742893684	4.71238898038469	5.9579	0.189387444081304
66	-0.634686346863469	0.464944649446494	2	-0.938551778184661	4.71238898038469	7.3328	0.208954847892111
67	-0.693726937269373	0.464944649446494	2	-0.980342747763083	4.71238898038469	5.0413	0.130018726911367
68	-0.734317343173432	0.464944649446494	2	-1.00634649314536	5.39811849129098	6.5138179	0.280696043193565
69	-0.774907749077491	0.431734317343173	2	-1.06248570178407	5.96143475278294	7.2461813	0.32668380945041
70	-0.793357933579336	0.376383763837638	2	-1.12782246367415	5.83707975823618	11.6843585	0.533466438753256
71	-0.833948339483395	0.291512915129151	2	-1.2345157514248	6.13053597878432	12.0560398	0.548996442180254
72	-0.848708487084871	0.195571955719557	2	-1.34431503986085	6.12453004499319	11.6032394	0.536947008424384
73	-0.863468634686347	0.103321033210332	2	-1.45170444154573	5.81953769817878	11.2728051	0.473034917444868
74	-0.904059040590406	0.022140221402214	2	-1.5463114250347	0.358770670270572	7.8314304	0.331507574838548
75	-0.881918819188192	-0.03690036900369	2	-1.61261294000241	0.52807444842636	6.3667036	0.263641291663119
76	-0.856088560885609	-0.0811808118081181	2	-1.66534119833504	0	0.9166	0.0426836849127965
77	-0.856088560885609	-0.0885608856088561	2	-1.6738779353176	2.44207544125333	0	0
78	-0.346863468634686	0.516605166051661	3	-0.591292065367121	5.01088791197087	12.4671349	0.732614973766716
79	-0.44280442804428	0.487084870848708	3	-0.737815060120465	5.43903132106642	11.0372389	0.669908263177152
80	-0.509225092250922	0.428044280442804	3	-0.871796712755895	5.30039158393226	6.6096026	0.374882805311223
81	-0.553505535055351	0.398523985239852	3	-0.94677327381814	5.13524290651763	10.0514356	0.483402004901605
82	-0.627306273062731	0.365313653136531	3	-1.04345367479846	4.05954234928392	9.8080783	-0.0614503318756277
83	-0.690036900369004	0.413284132841328	3	-1.03116360842334	5.70411103781186	14.2366312	0.703360303192686
84	-0.752767527675277	0.317343173431734	3	-1.17183566906187	5.47960732870916	17.8264951	0.749646659448178
85	-0.856088560885609	0.217712177121771	3	-1.32176500095151	5.93853799156156	18.9905771	0.839544668712437
86	-0.907749077490775	0.0738007380073801	3	-1.489673934694	0.202321628378304	18.2458396	0.803926885733439
87	-0.878228782287823	-0.0701107011070111	3	-1.65045931184068	0.819867264396956	9.4033994	0.336264239986117
88	-0.822878228782288	-0.121771217712177	3	-1.71771215983791	0.519146114246523	11.0849021	0.518153506383876
89	-0.77859778597786	-0.199261992619926	3	-1.82134286111468	0.862170054667226	8.4505937	0.363630444583434
90	-0.726937269372694	-0.243542435424354	3	-1.89406895003137	0.835356559119391	12.979056	0.633229356532248
91	-0.649446494464945	-0.313653136531365	3	-2.02071482133782	0.785398163397448	13.6105934	0.749501990104748
92	-0.571955719557196	-0.391143911439114	3	-2.17061521935877	1.07144960511477	11.484998	0.629446527328523
93	-0.490774907749078	-0.435424354243542	3	-2.29650452482447	1.12207298278418	13.7338761	0.82393269749901
94	-0.391143911439114	-0.483394833948339	3	-2.46129106432427	1.56059259930094	0	0
95	-0.029520295202952	-0.487084870848708	4	-3.08106063380769	1.5707963267949	7.7911	0.64304239020053
96	0.033210332103321	-0.487084870848708	4	3.07351619533179	1.22202532321099	10.7283447	0.749180290540865
97	0.114391143911439	-0.516605166051661	4	2.92368013722362	1.5707963267949	10.5409	0.751091274794957
98	0.199261992619926	-0.516605166051661	4	2.77346188226463	1.98902065637413	13.5413901	0.980334030186669
99	0.298892988929889	-0.472324723247232	4	2.5773950762273	1.82335060257296	14.6729328	0.933657425177215
100	0.413284132841328	-0.44280442804428	4	2.39066359119185	1.96140337049258	16.851691	0.959429868630495
101	0.538745387453875	-0.391143911439114	4	2.19877761746575	2.25972071500976	20.1858235	1.09536730859966
102	0.664206642066421	-0.287822878228782	4	1.97970415574582	2.61975837377538	21.1464203	1.11928660472635
103	0.749077490774908	-0.140221402214022	4	1.75584683480055	3.06280869260065	17.4694794	0.925252540028284
104	0.760147601476015	0	4	1.5707963267949	3.21044914289084	13.3223227	0.706053564568595
105	0.752767527675277	0.107011070110701	4	1.42958561388118	4.01765070418799	0	0
106	0.642066420664207	0.199261992619926	5	1.26987609243447	3.63553402250937	13.533599	0.813636873201905
107	0.590405904059041	0.29520295202952	5	1.10714871779409	3.69708638885534	15.6426956	0.955131096156088
108	0.523985239852399	0.402214022140221	5	0.916122498562873	3.82100645899764	15.3173026	0.926787072023921
109	0.446494464944649	0.498154981549816	5	0.730765084158089	4.12438637683712	14.871835	0.899198811039106
110	0.346863468634686	0.564575645756458	5	0.550925321950268	4.08836592740793	14.1183898	0.836989029966378
111	0.254612546125461	0.6309963099631	5	0.383527515956992	4.42859487117636	11.4575	0.679534255256656
112	0.166051660516605	0.656826568265683	5	0.247620664905661	6.16118879882586	0	0
113	0.0479704797047971	-0.306273062730627	6	2.98622839973826	0.88506681588861	6.5138179	0.499090683846428
114	0.0885608856088561	-0.339483394833948	6	2.88641026296897	1.32581766366803	5.6687127	0.535222435429761
115	0.132841328413284	-0.350553505535055	6	2.77936577588302	1.41419444981288	8.8154005	0.745965604795331
116	0.202952029520295	-0.361623616236162	6	2.63017265492396	1.47112767430373	9.21183	0.660405550637235
117	0.276752767527675	-0.3690036900369	6	2.49809154479651	1.50422816301907	6.8896239	0.421844891778278
118	0.33210332103321	-0.372693726937269	6	2.41372256644085	1.73594500420952	8.3630584	0.530168442444459
119	0.398523985239852	-0.361623616236162	6	2.30768887795196	2.07789483118723	9.4368553	0.636163422224918
120	0.464944649446494	-0.324723247232472	6	2.18045619350698	2.13411258828686	10.2989176	0.634444530725955
121	0.535055350553506	-0.280442804428044	6	2.05356728736179	2.22649195303643	7.5165783	0.435406842561541
122	0.583025830258303	-0.243542435424354	6	1.96648591884948	2.51279636717436	6.2333383	0.378736769754413
123	0.612546125461255	-0.202952029520295	6	1.8907385648986	2.94419709373991	4.6737434	0.291143678512471
124	0.619926199261993	-0.166051660516605	6	1.8325098291961	3.06482076232002	5.9753154	0.372899200089365
125	0.623616236162362	-0.118081180811808	6	1.75792998917823	3.08609414834408	8.2622324	0.524830700108163
126	0.627306273062731	-0.0516605166051661	6	1.6529638491566	3.55171999413128	11.494164	0.691791542814687
127	0.590405904059041	0.033210332103321	6	1.51460554059366	3.40458738527071	12.3401858	0.843489222504031
128	0.564575645756458	0.129151291512915	6	1.34590769609285	3.87940771371026	13.6261756	0.900015777915201
129	0.490774907749078	0.210332103321033	6	1.16590454050981	3.6052402625906	11.2728051	0.848764166035782
130	0.450184501845018	0.291512915129151	6	0.996151707302657	3.46334320798644	10.1449288	0.705494850883202
131	0.424354243542435	0.3690036900369	6	0.855052737126017	5.72163739044032	0	0
132	-0.0701107011070111	-0.416974169741697	7	-2.97500925693003	0.566729217523506	5.9753154	0.350548107385884
133	-0.044280442804428	-0.457564575645756	7	-3.04511887840721	0.896055384571344	5.8689898	0.406617096539086
134	-0.00738007380073801	-0.487084870848708	7	-3.12644229771502	0.70862627212767	4.225526	0.219596973461815
135	0.014760147601476	-0.512915129151292	7	3.1128236147722	1.16590454050981	3.4904128	0.242706776809491
136	0.040590405904059	-0.523985239852399	7	3.0642822594103	1.50422816301907	6.8896239	0.512715528064933
137	0.0959409594095941	-0.527675276752767	7	2.96173915379732	1.30454427764397	5.2255366	0.34172882057812
138	0.136531365313653	-0.538745387453875	7	2.89339338968169	1.37340076694502	7.0106151	0.43789213266352
139	0.191881918819188	-0.549815498154982	7	2.80581496314899	1.339705659599	8.0037512	0.439456157183549
140	0.254612546125461	-0.564575645756458	7	2.71792373171228	1.41814699839963	6.0280199	0.314669189795209
141	0.302583025830258	-0.571955719557196	7	2.65498989375324	1.5707963267949	5.0413	0.269083702170132
142	0.343173431734317	-0.571955719557196	7	2.60117315331921	1.99365025292784	10.0514356	0.591241880675719
143	0.416974169741697	-0.538745387453875	7	2.48292477718407	1.83139871854224	7.1146492	0.374624151003595
144	0.472324723247232	-0.523985239852399	7	2.40799994698335	2.83870778521482	7.6824829	0.394129529891329
145	0.490774907749078	-0.464944649446494	7	2.32917404100508	2.3884413726276	10.0514356	0.596074864962612
146	0.546125461254613	-0.40590405904059	7	2.20995906801256	2.29245117765966	15.2623066	0.843013999569187
147	0.638376383763838	-0.324723247232472	7	2.04135626809872	4.90978454023457	0	0
148	0.380073800738007	-0.376383763837638	8	2.35131648010295	1.5707963267949	6.4162	0.317541667505523
149	0.431734317343173	-0.376383763837638	8	2.28780814660184	1.96558744649466	11.9158	0.694467865462518
150	0.520295202952029	-0.339483394833948	8	2.14891457350934	2.18709326419097	13.4790613	0.757453767937828
151	0.608856088560886	-0.276752767527675	8	1.99742381992177	2.73670086730471	17.4516057	1.03979273626467
152	0.664206642066421	-0.14760147601476	8	1.78946527266884	3.14159265358979	12.3741	0.732859518383688
153	0.664206642066421	-0.0479704797047971	8	1.6428933689921	3.14159265358979	9.6243	0.582561287220577
154	0.664206642066421	0.029520295202952	8	1.52638111154799	3.14159265358979	8.7077	0.522373661812932
155	0.664206642066421	0.0996309963099631	8	1.4219063791854	3.14159265358979	6.4162	0.375334227855291
156	0.664206642066421	0.151291512915129	8	1.34683953361434	3.04192400109863	4.605915	0.253452905572715
157	0.66789667896679	0.188191881918819	8	1.2961489524998	2.97644397617517	2.7878389	0.144315402427976
158	0.671586715867159	0.210332103321033	8	1.2672858720142	3.44964543461357	10.5807721	0.602654186077633
159	0.645756457564576	0.291512915129151	8	1.14675503479868	4.98729882186536	0	0
160	0.357933579335793	0.210332103321033	9	1.03952291295308	4.08836592740793	14.1183898	1.37265040121086
161	0.265682656826568	0.276752767527675	9	0.76499283271091	4.06888787159141	11.4575	1.20536742512856
162	0.191881918819188	0.33210332103321	9	0.523919347685199	4.05669335414315	7.5165783	0.760316369183089
163	0.143911439114391	0.3690036900369	9	0.371856073848581	4.36936503996399	6.8130878	0.690564464898399
164	0.0922509225092251	0.387453874538745	9	0.233743180868901	4.44144213004627	8.5619606	0.850962547217221
165	0.025830258302583	0.40590405904059	9	0.0635506714254573	4.99844042210201	8.121076	0.792511888841068
166	-0.03690036900369	0.387453874538745	9	-0.0949517063427563	5.25280848065527	5.3446946	0.521927993197839
167	-0.0738007380073801	0.365313653136531	9	-0.199337304982324	5.37343214923538	5.2255366	0.530106375531564
168	-0.107011070110701	0.339483394833948	9	-0.305358580088637	5.8707748655822	8.0037512	0.685078214440541
169	-0.132841328413284	0.280442804428044	9	-0.442374222976745	5.56435530755796	4.871729	0.607475679019776
170	-0.158671586715867	0.250922509225092	9	-0.5638693587807	5.85655781405271	5.5376389	0.680117554692716
171	-0.177121771217712	0.210332103321033	9	-0.699892869719244	5.81953769817878	5.123794	0.727167243997064
172	-0.195571955719557	0.173431734317343	9	-0.845326318518656	5.77608680278725	4.7186568	0.727336170342796
173	-0.214022140221402	0.140221402214022	9	-0.990793552587216	0	4.1247	0.581775826034374
174	-0.214022140221402	0.107011070110701	9	-1.10714871779409	0	4.1247	0.657940707289604
175	-0.214022140221402	0.0738007380073801	9	-1.23873685925201	0.197395559849881	2.3368717	0.373678762858984
176	-0.210332103321033	0.0553505535055351	9	-1.31347261182381	0	4.1247	0.762233881204273
177	-0.210332103321033	0.022140221402214	9	-1.46591938806466	6.08578974732971	2.3368717	0.438186337678521
178	-0.214022140221402	0.003690036900369	9	-1.55355665560037	5.93441430359568	5.3644015	0.885763971763744
179	-0.228782287822878	-0.03690036900369	9	-1.73070944995312	6.17252808600569	4.1499065	0.664996371836519
180	-0.232472324723247	-0.0701107011070111	9	-1.86370872432042	0	2.2915	0.355332794920604
181	-0.232472324723247	-0.0885608856088561	9	-1.93477528330454	0.278299659005111	3.336424	0.531022535685466
182	-0.225092250922509	-0.114391143911439	9	-2.04097979044163	0.896055384571344	2.9344949	0.442079258484127
183	-0.206642066420664	-0.129151291512915	9	-2.12939564213846	1.10714871779409	2.0495176	0.299143395144783
184	-0.191881918819188	-0.136531365313653	9	-2.18922432116742	2.72864152537302	0	0
185	0.121771217712177	0.579335793357934	10	0.207175199158911	5.13901647351157	16.6129167	1.03587599579456
186	0	0.523985239852399	10	0	4.77480779038065	14.6940146	1.12355584207321
187	-0.118081180811808	0.516605166051661	10	-0.224711168414643	4.53568012431465	13.0354269	0.838144879004366
188	-0.22140221402214	0.535055350553506	10	-0.392340144215516	4.4855901323308	12.2288189	0.626892096259963
189	-0.317343173431734	0.55719557195572	10	-0.517718563467509	4.85428603498885	6.4812786	0.366876101711981
190	-0.3690036900369	0.549815498154982	10	-0.591093783809905	1.33434018459498	0	0
191	-0.0627306273062731	0.476014760147601	11	-0.131027917426894	5.11091142605111	9.4483128	0.790763524788104
192	-0.132841328413284	0.446494464944649	11	-0.289180622384514	5.11091142605111	9.4483128	0.818956178144183
193	-0.202952029520295	0.416974169741697	11	-0.452971858013351	5.10299602408238	8.4258455	0.718442689319818
194	-0.265682656826568	0.391143911439114	11	-0.596660395877315	5.13061330996392	4.5137967	0.372417197793469
195	-0.298892988929889	0.376383763837638	11	-0.671143835436009	5.05168159483873	8.2622324	0.622816205538415
196	-0.361623616236162	0.354243542435424	11	-0.795707076543692	4.98333583072311	8.5619606	0.549409587432859
197	-0.428044280442804	0.335793357933579	11	-0.905588994030263	5.35589008917797	9.166	0.629513296169915
198	-0.487084870848708	0.291512915129151	11	-1.03149165326425	4.85428603498885	6.4812786	0.269901217835748
199	-0.538745387453875	0.284132841328413	11	-1.0854718968314	4.9906886393898	6.672848	0.286425865343305
200	-0.590405904059041	0.269372693726937	11	-1.14275706990006	4.85428603498885	6.4812786	0.203079970230271
201	-0.642066420664207	0.261992619926199	11	-1.18337306394611	5.25280848065527	2.6723473	0.121869450412686
202	-0.660516605166052	0.250922509225092	11	-1.20774695402865	5.27098829572825	4.3236022	0.190468505698371
203	-0.690036900369004	0.232472324723247	11	-1.24584065516832	4.90978454023457	4.6737434	0.12337105367022
204	-0.726937269372694	0.225092250922509	11	-1.27051486590237	5.67245934279038	5.5944681	0.276513988828329
205	-0.752767527675277	0.188191881918819	11	-1.32581766366803	5.75511085875323	6.3667036	0.311036445821549
206	-0.77859778597786	0.143911439114391	11	-1.38802495283234	5.77608680278725	4.7186568	0.223826751525176
207	-0.797047970479705	0.11070110701107	11	-1.43279030313738	5.66293582119676	3.9422966	0.171534703420597
208	-0.81549815498155	0.0848708487084871	11	-1.4670972438215	0.110657221173896	4.1499065	0.200742057739713
209	-0.811808118081181	0.0516605166051661	11	-1.50724565536944	0.404891786285083	3.4904128	0.156518944951016
210	-0.800738007380074	0.025830258302583	11	-1.53854944435964	0.358770670270572	3.9157152	0.184598728097749
211	-0.789667896678967	-0.003690036900369	11	-1.57546918997919	6.08578974732971	2.3368717	0.116134361490787
212	-0.793357933579336	-0.022140221402214	11	-1.59869606227735	0.165148677414627	2.7878389	0.140581840303629
213	-0.789667896678967	-0.044280442804428	11	-1.62681243033808	0.785398163397448	1.2960724	0.0496294311904566
214	-0.782287822878229	-0.0516605166051661	11	-1.63673831657617	0.785398163397448	3.2406393	0.127944886692639
215	-0.763837638376384	-0.0701107011070111	11	-1.6623272939147	0.463647609000806	3.0742764	0.152050154545322
216	-0.752767527675277	-0.0922509225092251	11	-1.69273732482376	0.927295218001612	2.2915	0.0857747172660428
217	-0.738007380073801	-0.103321033210332	11	-1.70989226827697	0.404891786285083	3.4904128	0.183671672998256
218	-0.726937269372694	-0.129151291512915	11	-1.74662660287662	0	4.583	0.243715281793018
219	-0.726937269372694	-0.166051660516605	11	-1.79536965923522	0.165148677414627	2.7878389	0.149929379382268
220	-0.723247232472325	-0.188191881918819	11	-1.82535553511168	0.441179480414981	0	0
221	-0.597785977859779	-0.453874538745387	12	-2.22019707215496	0.862170054667226	8.4505937	0.450466461816983
222	-0.546125461254613	-0.498154981549816	12	-2.31029036451836	1.31561393617408	10.893791	0.529910579876871
223	-0.461254612546125	-0.520295202952029	12	-2.41627248049373	1.19990503798223	8.8511479	0.496709573238758
224	-0.394833948339483	-0.546125461254613	12	-2.51561439514148	0.90975315794421	10.4510732	0.618045467337001
225	-0.328413284132841	-0.597785977859779	12	-2.63922348860888	1.17600520709514	11.9158	0.70526175631362
226	-0.239852398523985	-0.634686346863469	12	-2.78027583987161	1.27933953231703	9.5697623	0.568480744062625
227	-0.166051660516605	-0.656826568265683	12	-2.89397198868413	1.5707963267949	9.6243	0.567987316627985
228	-0.0885608856088561	-0.656826568265683	12	-3.00756945200973	2.12939564213846	4.3236022	0.209000007133557
229	-0.0590405904059041	-0.638376383763838	12	-3.04936945343644	1.98902065637413	9.0275934	0.521719093477211
230	0.00738007380073801	-0.608856088560886	12	3.1294720350477	2.12939564213846	8.6472044	0.517452803448974
231	0.0664206642066421	-0.571955719557196	12	3.02598147435791	3.26579195691819	0	0
232	-0.0541217712177121	0.39360516605166	13	-0.136645807781659	5.25281951026979	7.1261067	0.699336257823165
233	-0.103321033210332	0.364084870848708	13	-0.276513059346292	5.37346676368805	6.9670766	0.722394533170807
234	-0.14760147601476	0.329642066420664	13	-0.420991965980453	5.17600658818546	6.8318781	0.759847464285721
235	-0.19680073800738	0.305044280442804	13	-0.572961458837598	5.49778714378214	6.9134555	0.76840440922064
236	-0.236162361623616	0.265682656826568	13	-0.726642340681726	5.30036273722368	4.4065545	0.485979600640942
237	-0.265682656826568	0.2460036900369	13	-0.823838260809914	5.63969919808631	6.1105139	0.681160507978871
238	-0.29520295202952	0.206642066420664	13	-0.960070362405688	5.35587508947797	6.1105139	0.619141264219221
239	-0.334564575645756	0.177121771217712	13	-1.08389861524953	5.30036273722368	4.4065545	0.393734962061227
240	-0.364084870848708	0.157442804428044	13	-1.16264560766178	4.87761873778454	3.716813	0.192351000998841
241	-0.39360516605166	0.152520295202952	13	-1.20111580786155	5.4070780742379	4.7727362	0.380448366277635
242	-0.423125461254612	0.127922509225092	13	-1.27720548111707	5.11729369809443	4.6535782	0.255706447409574
243	-0.457564575645756	0.113162361623616	13	-1.32834677059899	5.89902236300296	0	0
244	-0.551044280442805	-0.118081180811808	14	-1.78189011733569	0.141867053404127	4.3208524	0.306221870763068
245	-0.546125461254613	-0.152520295202952	14	-1.84313449148831	0	2.4441139	0.165557674792363
246	-0.546125461254613	-0.17220295202952	14	-1.87624602644678	0	3.0554861	0.202114333963241
247	-0.546125461254613	-0.19680073800738	14	-1.91666889323943	5.90265306955881	3.290594	0.165531669274011
248	-0.555966789667897	-0.22140221402214	14	-1.94977522709423	6.08584743741848	3.1159817	0.171766717114088
249	-0.560885608856089	-0.2460036900369	14	-1.98412857051705	5.81946269630388	2.7328429	0.111749023658514
250	-0.570726937269373	-0.265682656826568	14	-2.00647837524875	6.08584743741848	3.1159817	0.156901100648683
251	-0.575645756457565	-0.290284132841328	14	-2.03785859537849	5.74272168601779	3.5632825	0.114467178482089
252	-0.590405904059041	-0.314881918819188	14	-2.0607520310749	1.72739820377691	0	0
253	0.811808118081181	-0.0934797047970481	15	1.68544139318358	3.35060834682428	20.6138757	1.01511641686846
254	0.777369003690037	0.0688819188191881	15	1.48241810980989	3.65209285130761	17.5088932	0.88055082782111
255	0.708487084870849	0.191881918819188	15	1.30630794424566	3.68201656565752	17.8154959	0.980260455905754
256	0.634686346863469	0.314881918819188	15	1.11025585306451	3.92699081698724	15.5551603	0.878564640030438
257	0.546125461254613	0.403442804428044	15	0.934542925058426	3.96400065917004	11.6742759	0.693655378071027
258	0.477243542435424	0.46740590405904	15	0.79581184944422	3.98939503530221	13.8539507	0.835075788122113
259	0.393605166051661	0.541206642066421	15	0.628796691819798	4.21597428070622	16.6789119	1.00777572675793
260	0.275523985239852	0.605166051660517	15	0.427241546468211	0.746950588124298	0	0
261	0.398523985239852	0.472324723247232	16	0.70085440788445	4.24875637130888	13.6637562	0.893332294180538
262	0.300121771217712	0.521523985239853	16	0.522187949048343	4.33710504153927	21.6734653	1.45549870432548
263	0.137760147601476	0.585487084870849	16	0.231088208183247	4.44613693123376	20.9016881	1.35066366053109
264	-0.02460147601476	0.629767527675277	16	-0.0390445239229705	4.62438096307543	20.8567747	1.25154719608242
265	-0.191881918819188	0.644527675276753	16	-0.289353963139454	4.77117325091031	10.4061598	0.586977147055895
266	-0.275523985239852	0.639605166051661	16	-0.406749392550633	5.93978017639233	0	0
267	-0.565804428044281	-0.17220295202952	17	-1.86623975909792	0.321675552521742	1.9321928	0.131545478882664
268	-0.560885608856089	-0.186963099630996	17	-1.89254885487445	0.540463621161794	3.5632825	0.239159439645209
269	-0.546125461254613	-0.211560885608856	17	-1.94038074280349	0.463610109469571	5.4656858	0.375982997494788
270	-0.526446494464945	-0.250922509225092	17	-2.01557734230245	0.540430529885098	7.1261067	0.492712721280382
271	-0.496926199261992	-0.300121771217712	17	-2.11411988655853	0.982736033158555	4.4065545	0.283636098370754
272	-0.46740590405904	-0.31980442804428	17	-2.17084710623268	0.674850699659169	3.9125071	0.278222242509776
273	-0.447723247232472	-0.34440221402214	17	-2.22649155473463	0.982793723247332	6.6096026	0.458731851345093
274	-0.403442804428044	-0.373922509225092	17	-2.31823792500365	1.5707963267949	3.0554861	0.157087213542868
275	-0.378845018450184	-0.373922509225092	17	-2.34965536771222	3.64717123713462	0	0
276	-0.683885608856089	0.177121771217712	18	-1.31737148200751	5.96139725325171	3.8648439	0.218924994565877
277	-0.693726937269373	0.14760147601476	18	-1.36115648092068	0	3.6664	0.205214531323916
278	-0.693726937269373	0.118081180811808	18	-1.40219938718547	0	4.8886861	0.278034214181597
279	-0.693726937269373	0.0787195571955721	18	-1.45780623002179	0.278342112836544	4.4487181	0.241660171907476
280	-0.683885608856089	0.044280442804428	18	-1.50613826440328	0.244912487629542	5.0390085	0.286803799920063
281	-0.674047970479705	0.00491881918819198	18	-1.56349902438729	0.540463621161794	3.5632825	0.185686337126947
282	-0.659287822878229	-0.019678966789668	18	-1.60063629181268	0.78539816339745	4.3208524	0.199073043553903
