# Supplementary material for: Fluid extraction from the left-right organizer uncovers mechanical properties needed for symmetry breaking
Source: eLife. 2023 Jul 21;12:e83861. doi: 10.7554/eLife.83861 (PMC10361723; doi:10.7554/eLife.83861)
Supplement: Figure 2—source data 1. [file elife-83861-fig2-data1.zip › Fig2_sourcedata/NoDefects6ss_embryo3.csv]

	x	y	id	omega	alpha	speed	realangvel
1	0.515695067264574	0.2152466367713	1	1.17538792322292	4.14565976286118	5.9753154	0.455244684866571
2	0.466367713004484	0.246636771300448	1	1.08433898624961	3.74387999972476	8.8983528	0.82795284340303
3	0.417040358744395	0.318385650224215	1	0.918748417569001	3.96401093286117	8.7558215	0.820077425492505
4	0.354260089686099	0.376681614349776	1	0.7547329324705	3.50036332386037	3.9157152	0.321432377079039
5	0.340807174887892	0.412556053811659	1	0.690446457054692	4.03764803816114	2.9344949	0.268227077532215
6	0.318385650224215	0.430493273542601	1	0.636801041548249	4.051345811534	5.2255366	0.47477504360895
7	0.278026905829596	0.461883408071749	1	0.541846032826459	3.81633359581335	2.9344949	0.245048179164291
8	0.260089686098655	0.484304932735426	1	0.492836396993601	3.68201215386038	2.6723473	0.199322694901248
9	0.246636771300448	0.506726457399103	1	0.452971858013351	3.46334320798644	1.4491446	0.0864449249120525
10	0.242152466367713	0.520179372197309	1	0.435682873030941	4.21844761146511	6.7667995	0.569661593171492
11	0.183856502242152	0.551569506726457	1	0.321750554396642	4.31759786068493	5.9579	0.494747003186239
12	0.130044843049327	0.573991031390135	1	0.222801153759394	4.6739463903635	11.9245077	0.997747654744657
13	0.0134529147982063	0.57847533632287	1	0.0232516228104629	5.03413953478133	11.5940734	0.975468203479973
14	-0.0941704035874439	0.542600896860987	1	-0.171842017885532	5.25280848065527	5.3446946	0.457322658418146
15	-0.139013452914798	0.515695067264574	1	-0.263306549569161	5.03413953478133	4.3478921	0.398586954257713
16	-0.179372197309417	0.502242152466368	1	-0.343023940420703	5.25280848065527	2.6723473	0.242528061201918
17	-0.201793721973094	0.488789237668161	1	-0.391529552661087	5.58844703098288	3.579323	0.301999213686626
18	-0.224215246636771	0.461883408071749	1	-0.451929395398412	5.49778714378214	1.2960724	0.117643440283546
19	-0.233183856502242	0.452914798206278	1	-0.475458083455121	5.99713386546227	8.121076	0.603705289211796
20	-0.255605381165919	0.376681614349776	1	-0.59619914129748	6.14128825257542	9.7219179	0.824068064636247
21	-0.269058295964126	0.282511210762332	1	-0.76101275422473	5.41228185010393	11.3837137	1.36547699133121
22	-0.354260089686099	0.210762331838565	1	-1.03410815249097	4.06131225894021	12.0995783	-0.127492847980519
23	-0.448430493273543	0.282511210762332	1	-1.00860958289487	4.321781936687	8.4258455	0.115125523006314
24	-0.524663677130045	0.31390134529148	1	-1.03163468749613	4.19324286613817	7.3900875	0.0105835219817441
25	-0.587443946188341	0.349775784753363	1	-1.03375139189248	4.49372003451075	4.225526	0.0894941032794749
26	-0.62780269058296	0.358744394618834	1	-1.05165021254837	4.24874137138388	3.0742764	0.0110782684301203
27	-0.654708520179372	0.37219730941704	1	-1.0538658662344	3.70019196893336	4.3236022	-0.127172812736356
28	-0.677130044843049	0.408071748878924	1	-1.02843130368713	3.33898821343967	2.3368717	-0.104756191920992
29	-0.681614349775785	0.430493273542601	1	-1.00748006530293	4.24874137138388	1.0247588	0.00611246639264484
30	-0.690582959641256	0.434977578475336	1	-1.00870255858146	4.87753765779932	2.7878389	0.108371339714275
31	-0.717488789237668	0.430493273542601	1	-1.03037682652431	5.72458599183602	4.3236022	0.25231087008428
32	-0.739910313901345	0.394618834080717	1	-1.08083900054117	5.69518270363202	1.6526298	0.0957496753177867
33	-0.748878923766816	0.381165919282511	1	-1.09998893560473	0.321750554396642	5.7970367	0.248702725526304
34	-0.730941704035874	0.327354260089686	1	-1.14972948070999	5.8782935208945	3.4904128	0.213197340281164
35	-0.744394618834081	0.295964125560538	1	-1.19236894876622	5.6396841983863	4.583	0.265962585874469
36	-0.771300448430493	0.260089686098655	1	-1.24556146594111	5.69518270363202	3.3048013	0.189767037283246
37	-0.789237668161435	0.233183856502242	1	-1.28351487339776	5.43903132106642	5.5188486	0.268909389413661
38	-0.829596412556054	0.197309417040359	1	-1.33729675128049	5.81953769817878	3.0742764	0.170295143700836
39	-0.84304932735426	0.170403587443946	1	-1.37135578002066	5.81953769817878	4.0990352	0.222219024251471
40	-0.860986547085202	0.134529147982063	1	-1.41579958487096	5.77079584686885	8.4134714	0.427286546213237
41	-0.901345291479821	0.062780269058296	1	-1.5012568941136	6.05209463998369	8.0037512	0.420862672413171
42	-0.919282511210762	-0.0134529147982063	1	-1.58542942859624	0.410127340541491	11.494164	0.589592152476663
43	-0.874439461883408	-0.116591928251121	1	-1.70334785909157	0.540419500270584	5.3446946	0.278349865040484
44	-0.847533632286996	-0.161434977578475	1	-1.75901783209967	1.89254688119154	4.3478921	-0.0345086545164008
45	-0.807174887892377	-0.147982062780269	1	-1.75211610119639	0.785398163397448	3.8886755	0.195869934825907
46	-0.780269058295964	-0.174887892376682	1	-1.79129008816157	0.165148677414627	2.7878389	0.169912904447367
47	-0.775784753363229	-0.201793721973094	1	-1.82527266905104	0.674740942223553	2.9344949	0.165880613744984
48	-0.757847533632287	-0.224215246636771	1	-1.85844879180004	5.81953769817878	4.0990352	0.179155949546645
49	-0.775784753363229	-0.260089686098655	1	-1.89427998170937	0.179853499792478	5.123794	0.300219305212603
50	-0.766816143497758	-0.309417040358744	1	-1.95432384275189	0.231090667195897	8.0037512	0.460121463010621
51	-0.748878923766816	-0.385650224215247	1	-2.04634813535401	0.832981266674432	6.8130878	0.380515869847153
52	-0.699551569506726	-0.430493273542601	1	-2.12245130932344	0.602287346134964	8.8983528	0.530186566362982
53	-0.650224215246637	-0.502242152466368	1	-2.22848862259604	1.3016288340092	13.7870389	0.723266987013551
54	-0.520179372197309	-0.538116591928251	1	-2.37314201999875	1.20681737028525	10.2989176	0.649841516183027
55	-0.426008968609865	-0.573991031390135	1	-2.50311032323536	1.18247760862243	10.893791	0.744519677479931
56	-0.327354260089686	-0.614349775784753	1	-2.65201425873134	1.27229739520872	6.2333383	0.436286484990056
57	-0.269058295964126	-0.632286995515695	1	-2.73927155572935	1.15257199721567	4.5137967	0.320555623145093
58	-0.228699551569507	-0.650224215246637	1	-2.80338268035837	0.91510070055336	7.5165783	0.488952745152815
59	-0.170403587443946	-0.695067264573991	1	-2.90117322938893	1.32581766366803	5.6687127	0.386620659953087
60	-0.116591928251121	-0.708520179372197	1	-2.97849736137955	1.43824479449822	6.9354539	0.472266515602033
61	-0.0493273542600897	-0.717488789237668	1	-3.07295066449996	1.27933953231703	4.784652	0.312535483659793
62	-0.00448430493273543	-0.730941704035874	1	-3.13545776123192	1.62629483204061	8.2622324	0.553452471691225
63	0.0762331838565022	-0.726457399103139	1	3.03703705160942	1.7782925532301	8.8983528	0.597340225287772
64	0.161434977578475	-0.708520179372197	1	2.91756900655187	1.75614427679059	7.4606657	0.498305704616739
65	0.233183856502242	-0.695067264573991	1	2.81790786562852	2.2730532583039	7.8043907	0.50161769406635
66	0.291479820627803	-0.645739910313901	1	2.71758432681525	1.91008894124894	8.2622324	0.560688476188465
67	0.367713004484305	-0.618834080717489	1	2.60544663157756	2.0344439357957	7.1733116	0.481358983911222
68	0.430493273542601	-0.587443946188341	1	2.50917483479531	2.25652583770118	6.5138179	0.437858002987412
69	0.479820627802691	-0.547085201793722	1	2.42160323419783	2.40877755180329	6.1659682	0.414754020314447
70	0.520179372197309	-0.502242152466368	1	2.33865243013494	2.94419709373991	2.3368717	0.135355874944501
71	0.524663677130045	-0.479820627802691	1	2.31158125514604	2.57486343606629	5.9753154	0.409894461168347
72	0.556053811659193	-0.430493273542601	1	2.22960236291237	2.42276265396817	4.871729	0.336442542783351
73	0.587443946188341	-0.394618834080717	1	2.1623138543557	2.35619449019234	3.8886755	0.260860703666075
74	0.614349775784753	-0.367713004484305	1	2.11014171362249	2.76108627647743	2.4679455	0.167346878568915
75	0.623318385650224	-0.345291479820628	1	2.0766723379087	2.12939564213846	4.3236022	0.252124699314575
76	0.659192825112108	-0.322869955156951	1	2.02624739804579	2.55359005004223	3.3048013	0.216940465779265
77	0.677130044843049	-0.295964125560538	1	1.98285930488994	2.67794504458899	2.0495176	0.135285968878076
78	0.68609865470852	-0.278026905829596	1	1.95580211111432	2.55359005004223	4.9574311	0.316276149613914
79	0.713004484304933	-0.237668161434978	1	1.89254688119154	2.91479380553591	6.1146386	0.398394299127616
80	0.726457399103139	-0.179372197309417	1	1.81286802136602	3.0309354324159	4.1499065	0.270660588245337
81	0.730941704035874	-0.139013452914798	1	1.75873590371695	3.30674133100442	8.3630584	0.53433832188444
82	0.717488789237668	-0.0582959641255605	1	1.65186823934006	3.62638514694485	0	0
83	0.408071748878924	0.52914798206278	2	0.656923121533376	4.40950411200972	7.6824829	0.54680442796689
84	0.336322869955157	0.551569506726457	2	0.547562235939998	4.24874137138388	9.2232875	0.699653652411854
85	0.255605381165919	0.591928251121076	2	0.407631505457627	3.88534823788865	15.5689093	0.97182131307978
86	0.152466367713004	0.704035874439462	2	0.213267242841671	4.63360501939555	17.4694794	1.19131018230295
87	-0.0179372197309417	0.717488789237668	2	-0.0249947936189202	5.38291053836524	16.9635162	1.05689114985466
88	-0.147982062780269	0.614349775784753	2	-0.236373023589852	5.90267893006722	9.8722403	0.503412290654912
89	-0.183856502242152	0.524663677130045	2	-0.337055481720834	5.63033867607881	9.8080783	0.790388908737849
90	-0.242152466367713	0.448430493273543	2	-0.495133263468404	4.78369644516998	6.4326988	0.53362633113146
91	-0.304932735426009	0.443946188340807	2	-0.601858529694696	5.07115965065526	3.9157152	0.338902079909706
92	-0.340807174887892	0.430493273542601	2	-0.669638945676638	5.34118526680012	6.2333383	0.550224971008069
93	-0.390134529147982	0.394618834080717	2	-0.779683939878251	5.1760365893855	5.123794	0.416678661282954
94	-0.434977578475336	0.37219730941704	2	-0.863019672134842	5.81953769817878	3.0742764	0.257989683343298
95	-0.448430493273543	0.345291479820628	2	-0.914617608803502	5.81953769817878	4.0990352	0.351991665040408
96	-0.466367713004484	0.309417040358744	2	-0.985015941811583	5.96143475278294	4.3478921	0.373615365426334
97	-0.479820627802691	0.269058295964126	2	-1.05973901489685	0	3.2081	0.255775018685382
98	-0.479820627802691	0.237668161434978	2	-1.11089401863393	5.81953769817878	4.0990352	0.373724008987479
99	-0.497757847533632	0.201793721973094	2	-1.18563882043142	5.35589008917797	4.583	0.342287070379523
100	-0.533632286995516	0.174887892376682	2	-1.25409623450733	5.57455903505192	4.225526	0.330411955942782
101	-0.560538116591928	0.143497757847534	2	-1.32017862569588	6.01223845684117	8.5619606	0.716694227253052
102	-0.582959641255605	0.062780269058296	2	-1.46351747114649	5.96143475278294	2.8987475	0.23373417933148
103	-0.591928251121076	0.0358744394618834	2	-1.51026430701279	5.38712992260824	2.9344949	0.156716158946562
104	-0.614349775784753	0.0179372197309417	2	-1.5416075388021	5.72458599183602	4.3236022	0.286751774903435
105	-0.63677130044843	-0.0179372197309417	2	-1.59895789378279	5.81953769817878	4.0990352	0.269229392691466
106	-0.654708520179372	-0.0538116591928251	2	-1.65280377232108	5.98468637559341	6.2333383	0.415706159442206
107	-0.672645739910314	-0.112107623318386	2	-1.73594500420952	5.65438902076415	6.2333383	0.294374848116481
108	-0.708520179372197	-0.161434977578475	2	-1.79481997383282	0	4.1247	0.267199458803467
109	-0.708520179372197	-0.201793721973094	2	-1.84825986559351	5.69518270363202	3.3048013	0.137644040078941
110	-0.726457399103139	-0.228699551569507	2	-1.8757886736093	6.03820664405272	5.6687127	0.298712337250042
111	-0.739910313901345	-0.282511210762332	2	-1.93553114105931	0.785398163397448	7.1293148	0.416036399526267
112	-0.690582959641256	-0.331838565022422	2	-2.01873842096456	0.718829999621625	9.743458	0.616976928319801
113	-0.62780269058296	-0.403587443946188	2	-2.14213380662852	1.07144960511477	11.484998	0.707306149166633
114	-0.52914798206278	-0.457399103139013	2	-2.28359503646185	1.43824479449822	6.9354539	0.387151670122354
115	-0.461883408071749	-0.466367713004484	2	-2.36102537048632	1.83704837594582	5.2255366	0.208837433591724
116	-0.412556053811659	-0.452914798206278	2	-2.40279285720467	2.83353987256602	10.5807721	-0.415837114629312
117	-0.381165919282511	-0.354260089686099	2	-2.3196254342788	2.9562447035941	7.4606657	-0.46861551907776
118	-0.367713004484305	-0.282511210762332	2	-2.22590233046325	1.22202532321099	10.7283447	1.0703255173643
119	-0.269058295964126	-0.318385650224215	2	-2.43996743393611	0.88506681588861	6.5138179	0.760326030636511
120	-0.219730941704036	-0.358744394618834	2	-2.59203264006341	0.380506377112365	2.4679455	0.222307532336909
121	-0.210762331838565	-0.381165919282511	2	-2.6364941465308	1.73594500420952	2.7878389	0.255099919829007
122	-0.183856502242152	-0.376681614349776	2	-2.6875141304966	2.81984209919315	1.4491446	-0.0230931564938341
123	-0.179372197309417	-0.36322869955157	2	-2.68289549919783	1.52670726939682	0	0
124	0.125560538116592	-0.376681614349776	3	2.81984209919315	1.76819188664478	2.3368717	0.283384118160175
125	0.147982062780269	-0.37219730941704	3	2.76316527556112	2.0344439357957	3.0742764	0.375851590395473
126	0.174887892376682	-0.358744394618834	3	2.68799495748202	2.15879893034246	1.6526298	0.201718364059045
127	0.188340807174888	-0.349775784753363	3	2.64765128467021	1.89254688119154	2.8987475	0.346874462861937
128	0.2152466367713	-0.340807174887892	3	2.57827639209783	1.86225312127276	4.784652	0.540373047560689
129	0.260089686098655	-0.327354260089686	3	2.47020178258569	2.07789483118723	4.7186568	0.533000102310885
130	0.300448430493274	-0.304932735426009	3	2.36360176212351	2.0344439357957	2.0495176	0.219437155270574
131	0.318385650224215	-0.295964125560538	3	2.3197143310694	1.81577498992176	3.7791418	0.340163730661418
132	0.354260089686099	-0.286995515695067	3	2.25168158493711	1.5707963267949	2.2915	0.149042683488676
133	0.376681614349776	-0.286995515695067	3	2.22187304823938	2.12939564213846	4.3236022	0.404193731952174
134	0.412556053811659	-0.26457399103139	3	2.14103430184894	2.35619449019234	2.5926031	0.249853925219994
135	0.430493273542601	-0.246636771300448	3	2.09106351680494	2.60117315331921	2.6723473	0.262936723990737
136	0.443946188340807	-0.224215246636771	3	2.0384761720068	2.35619449019234	3.8886755	0.354308506306729
137	0.47085201793722	-0.197309417040359	3	1.96761447074545	2.21429743558818	2.2915	0.185212244463684
138	0.488789237668161	-0.183856502242152	3	1.93057202185271	2.15879893034246	4.9574311	0.357158654963459
139	0.52914798206278	-0.15695067264574	3	1.85914029086002	2.25652583770118	6.5138179	0.447290461764323
140	0.57847533632287	-0.116591928251121	3	1.76968219850716	2.35619449019234	3.2406393	0.217169300362245
141	0.600896860986547	-0.0941704035874439	3	1.72624833843471	2.67794504458899	2.0495176	0.155485085465248
142	0.609865470852018	-0.0762331838565022	3	1.69515132134166	2.86329299458468	3.336424	0.260088320040834
143	0.618834080717489	-0.0448430493273543	3	1.64313365733349	3.14159265358979	1.3749	0.108280652305699
144	0.618834080717489	-0.031390134529148	3	1.62147752687235	3.14159265358979	4.583	0.36208453459624
145	0.618834080717489	0.0134529147982063	3	1.5490606199531	3.14159265358979	1.8332	0.144727466178312
146	0.618834080717489	0.031390134529148	3	1.52011512671744	3.50036332386037	3.9157152	0.299880105482203
147	0.605381165919282	0.0672645739910314	3	1.460139105621	3.76184213957261	3.9422966	0.2849260832866
148	0.582959641255605	0.0986547085201794	3	1.40315388896368	3.22473388547823	5.5188486	0.450314054435491
149	0.57847533632287	0.152466367713004	3	1.31309107807658	3.02523748838292	0	0
150	0.618834080717489	0.497757847533632	4	0.893409888097495	0.785398163397448	1.2960724	-0.0792447725688433
151	0.62780269058296	0.488789237668161	4	0.909258842611263	5.81953769817878	2.0495176	-0.0555803532005422
152	0.618834080717489	0.47085201793722	4	0.920374913251372	5.60844436495603	2.9344949	-0.0465632234190949
153	0.600896860986547	0.448430493273543	4	0.929687557935191	5.49778714378214	1.9445669	-0.0187127621214872
154	0.587443946188341	0.434977578475336	4	0.933430110359488	0	2.7498	-0.15117755668597
155	0.587443946188341	0.408071748878924	4	0.963665621696682	1.03037682652431	2.6723473	-0.164129374617564
156	0.609865470852018	0.394618834080717	4	0.996491496620195	0.588002603547568	1.6526298	-0.111228219747468
157	0.618834080717489	0.381165919282511	4	1.01873714056969	0.927295218001612	2.2915	-0.141872626144824
158	0.63677130044843	0.367713004484305	4	1.04711166579865	0.674740942223553	2.9344949	-0.191801155163713
159	0.654708520179372	0.345291479820628	4	1.0854718968314	0.785398163397448	1.2960724	-0.0814301880174398
160	0.663677130044843	0.336322869955157	4	1.10175793443488	1.10714871779409	1.0247588	-0.0536916298417864
161	0.672645739910314	0.331838565022422	4	1.11249626040324	0.244978663126864	1.8895709	-0.121068679780639
162	0.677130044843049	0.31390134529148	4	1.13670999635937	0.927295218001612	2.2915	-0.130420671372521
163	0.695067264573991	0.300448430493274	4	1.16279413063387	1.5707963267949	2.2915	-0.0571862120076783
164	0.717488789237668	0.300448430493274	4	1.17423137303541	1.5707963267949	1.8332	-0.0436059105991049
165	0.73542600896861	0.300448430493274	4	1.18295255515523	0.463647609000806	1.0247588	-0.0628647439185476
166	0.739910313901345	0.291479820627803	4	1.19552550393894	0.463647609000806	2.0495176	-0.125291028311838
167	0.748878923766816	0.273542600896861	4	1.22058370960131	0	2.2915	-0.13333366294707
168	0.748878923766816	0.251121076233184	4	1.24725044219072	1.5707963267949	0.9166	-0.0178576363695904
169	0.757847533632287	0.251121076233184	4	1.25082196946464	0.463647609000806	1.0247588	-0.0620362446246214
170	0.762331838565022	0.242152466367713	4	1.26322921838956	0	0.4583	-0.0267612834025949
171	0.762331838565022	0.237668161434978	4	1.26858147507008	0.321750554396642	1.4491446	-0.0887359537742519
172	0.766816143497758	0.224215246636771	4	1.28632866582493	1.10714871779409	2.0495176	-0.0838281850072944
173	0.7847533632287	0.2152466367713	4	1.30309430282639	1.5707963267949	0.9166	-0.0144234703135818
174	0.79372197309417	0.2152466367713	4	1.30597899688911	1.24904577239825	1.4491446	-0.0470439863581934
175	0.807174887892377	0.210762331838565	4	1.31538779416075	1.5707963267949	0.4583	-0.00675500465738332
176	0.811659192825112	0.210762331838565	4	1.31673879509222	1.32581766366803	1.8895709	-0.051755662601999
177	0.829596412556054	0.20627802690583	4	1.32708992761262	0.785398163397448	1.2960724	-0.0630786599318833
178	0.838565022421525	0.197309417040359	4	1.339705659599	2.0344439357957	1.0247588	0.0132625683650217
179	0.847533632286996	0.201793721973094	4	1.337053145926	0	0	0
180	0.847533632286996	0.201793721973094	4	1.337053145926	2.15879893034246	1.6526298	0.0316377310270323
181	0.860986547085202	0.210762331838565	4	1.33072559972059	3.14159265358979	0.9166	0.0490192888299969
182	0.860986547085202	0.219730941704036	4	1.32092174195459	2.35619449019234	0.6480362	0.0180984376378553
183	0.865470852017937	0.224215246636771	4	1.31730205442702	2.35619449019234	0.6480362	0.0178784995187944
184	0.869955156950673	0.228699551569507	4	1.31372635452326	2.81984209919315	1.4491446	0.0654161371988393
185	0.874439461883408	0.242152466367713	4	1.30064312708349	2.67794504458899	1.0247588	0.0407322964685314
186	0.878923766816143	0.251121076233184	4	1.29249666778979	5.51819247446868	0	0
187	0.125560538116592	-0.533632286995516	5	2.9105019863939	2.0344439357957	7.1733116	0.638400015373377
188	0.188340807174888	-0.502242152466368	5	2.78282198331922	1.89254688119154	7.2461813	0.653507273313338
189	0.255605381165919	-0.479820627802691	5	2.65212052865655	2.22649195303643	7.5165783	0.678182046498419
190	0.31390134529148	-0.434977578475336	5	2.51648411935687	2.64765128467021	6.7667995	0.58419366886497
191	0.345291479820628	-0.376681614349776	5	2.39964538558388	2.76108627647743	4.935891	0.442907602231397
192	0.36322869955157	-0.331838565022422	5	2.3110638651376	2.81984209919315	2.8987475	0.269411449127412
193	0.37219730941704	-0.304932735426009	5	2.25718157531211	2.19104581277772	3.9422966	0.378296420640041
194	0.403587443946188	-0.282511210762332	5	2.18152229118411	2.15879893034246	6.6096026	0.581000710001156
195	0.457399103139013	-0.246636771300448	5	2.06532214918387	2.81984209919315	2.8987475	0.271101383216776
196	0.466367713004484	-0.219730941704036	5	2.01110187254052	2.62244653934327	3.6948146	0.347071284664802
197	0.484304932735426	-0.188340807174888	5	1.94168761560756	2.60117315331921	2.6723473	0.2457036720801
198	0.497757847533632	-0.165919282511211	5	1.89254688119154	2.35619449019234	4.5367117	0.363939243019624
199	0.52914798206278	-0.134529147982063	5	1.81975903258761	2.67794504458899	3.0742764	0.265784848613122
200	0.542600896860987	-0.10762331838565	5	1.76660206286499	2.92292370771585	4.225526	0.372268677496645
201	0.551569506726457	-0.0672645739910314	5	1.69214832736566	3.14159265358979	5.9579	0.52546635382817
202	0.551569506726457	-0.00896860986547085	5	1.58705505660003	3.14159265358979	3.6664	0.325002905575308
203	0.551569506726457	0.0269058295964126	5	1.52205447548496	3.46334320798644	5.7970367	0.506903173529153
204	0.533632286995516	0.0807174887892377	5	1.42067384077913	3.14159265358979	5.9579	0.523588951761193
205	0.533632286995516	0.139013452914798	5	1.3159560504269	3.30674133100442	8.3630584	0.724188964104837
206	0.520179372197309	0.219730941704036	5	1.17111825760593	3.70490891508176	10.2989176	0.896981000893813
207	0.466367713004484	0.304932735426009	5	0.991722057427166	3.98574663970296	11.0372389	0.972798654399794
208	0.385650224215247	0.376681614349776	5	0.797162326547207	4.19324286613817	11.0849021	1.00991406366109
209	0.291479820627803	0.430493273542601	5	0.595179513814989	4.37765214306788	11.1605216	1.0568094526321
210	0.188340807174888	0.466367713004484	5	0.383817623288569	4.6724102932614	11.466666	1.11652848903355
211	0.0762331838565022	0.47085201793722	5	0.160511925481859	4.90978454023457	7.0106151	0.704532973123272
212	0.00896860986547085	0.457399103139013	5	0.0196053308572047	5.07115965065526	7.8314304	0.822089145480719
213	-0.062780269058296	0.430493273542601	5	-0.144812498238939	5.10718010008445	5.9579	0.667435803830861
214	-0.116591928251121	0.408071748878924	5	-0.278299659005111	5.99713386546227	8.121076	0.592045019430513
215	-0.139013452914798	0.331838565022422	5	-0.396708662891214	6.00488564817447	6.672848	0.656828927675729
216	-0.15695067264574	0.269058295964126	5	-0.52807444842636	5.78924393826	6.7667995	1.00601466134956
217	-0.188340807174888	0.210762331838565	5	-0.729277380696272	5.49778714378214	9.7219179	1.6498140946416
218	-0.255605381165919	0.143497757847534	5	-1.05924019962459	4.9853976834714	11.8983846	1.07815044353049
219	-0.367713004484305	0.112107623318386	5	-1.27487028833069	4.82304620155859	8.3002713	0.349288252351623
220	-0.448430493273543	0.103139013452915	5	-1.34472793880101	4.53771678137645	7.9116329	0.0369972105997096
221	-0.524663677130045	0.116591928251121	5	-1.35212738092095	4.85428603498885	3.2406393	0.0986149983469176
222	-0.556053811659193	0.112107623318386	5	-1.37185038059034	5.4452040821712	6.1659682	0.400528008183967
223	-0.600896860986547	0.0717488789237668	5	-1.45195598222713	6.14128825257542	6.4812786	0.520677610949569
224	-0.609865470852018	0.00896860986547085	5	-1.55609150441705	0.244978663126864	1.8895709	0.147592767448763
225	-0.605381165919282	-0.00896860986547085	5	-1.5856100579068	5.98468637559341	6.2333383	0.463419714568765
226	-0.623318385650224	-0.0672645739910314	5	-1.67829400082055	6.15883031263282	3.6948146	0.276667552173813
227	-0.62780269058296	-0.103139013452915	5	-1.73362751125531	6.22768680193387	8.2622324	0.600728544562004
228	-0.632286995515695	-0.183856502242152	5	-1.85377322016771	0.117108744566864	7.8447211	0.561624757561821
229	-0.623318385650224	-0.260089686098655	5	-1.96609817168008	0.548549402450528	9.6678385	0.702546965376409
230	-0.573991031390135	-0.340807174887892	5	-2.10660756475536	1.14416883366802	5.5376389	0.348667128222531
231	-0.524663677130045	-0.36322869955157	5	-2.17634099039987	1.64210379158019	6.4326988	0.274130051954038
232	-0.461883408071749	-0.358744394618834	5	-2.23116700079067	2.60117315331921	10.6893892	-0.387285425200217
233	-0.408071748878924	-0.269058295964126	5	-2.15370991575063	1.90747114618162	9.711377	0.2916509366428
234	-0.318385650224215	-0.237668161434978	5	-2.21204010307919	1.18018928309721	8.4258455	0.983687243620479
235	-0.242152466367713	-0.269058295964126	5	-2.40877755180329	2.09785088776253	0	0
236	0.852017937219731	0.367713004484305	6	1.16336647489372	4.84494051268136	6.9354539	0.106740877724207
237	0.7847533632287	0.358744394618834	6	1.14201829934888	4.21304225870456	5.742499	0.270954242052725
238	0.73542600896861	0.385650224215247	6	1.08782745093834	3.8363309297865	10.7384273	0.632022597373433
239	0.668161434977579	0.466367713004484	6	0.961422931463649	3.74164286699155	10.5509826	0.629369027148172
240	0.609865470852018	0.551569506726457	6	0.835549126034014	4.35361831011412	7.8314304	0.431399065746708
241	0.538116591928251	0.57847533632287	6	0.749269312884673	5.00230316135422	0	0
242	-0.52914798206278	0.260089686098655	7	-1.1139513339489	5.35589008917797	6.8745	0.481947021017959
243	-0.582959641255605	0.219730941704036	7	-1.21034073815249	5.38712992260824	2.9344949	0.193525171228817
244	-0.605381165919282	0.201793721973094	7	-1.24904577239825	5.67245934279038	5.5944681	0.40044314346467
245	-0.63677130044843	0.15695067264574	7	-1.32913440109119	5.43903132106642	5.5188486	0.323619347730024
246	-0.677130044843049	0.121076233183857	7	-1.39385827063719	5.78034209625173	10.4606975	0.668775209102868
247	-0.726457399103139	0.031390134529148	7	-1.52761331245777	6.20641341590981	5.9753154	0.399881092418088
248	-0.730941704035874	-0.0269058295964126	7	-1.60758953094138	5.8707748655822	8.0037512	0.459516485657629
249	-0.762331838565022	-0.0986547085201794	7	-1.69949282807291	0	5.9579	0.371743579877255
250	-0.762331838565022	-0.15695067264574	7	-1.77384154404836	1.07811123862145	0	0
251	-0.336322869955157	-0.385650224215247	8	-2.4244114570907	0.463647609000806	7.1733116	0.600022692032074
252	-0.304932735426009	-0.448430493273543	8	-2.54441599549712	0.620249485982821	3.9422966	0.325221304629912
253	-0.282511210762332	-0.479820627802691	8	-2.6094602564231	1.07144960511477	5.742499	0.504237928753666
254	-0.233183856502242	-0.506726457399103	8	-2.71030784217383	1.00406710927139	5.9753154	0.510265499160458
255	-0.183856502242152	-0.538116591928251	8	-2.81236094200592	0.785398163397448	5.8332424	0.430389319748676
256	-0.143497757847534	-0.57847533632287	8	-2.89843880595566	0.785398163397448	2.5926031	0.178288105994659
257	-0.125560538116592	-0.596412556053812	8	-2.93409642715459	0.927295218001612	4.583	0.322960614130268
258	-0.0896860986547085	-0.623318385650224	8	-2.99868854998064	1.52537304737332	10.0931409	0.785944230982731
259	0.00896860986547085	-0.62780269058296	8	3.1273079110024	1.70334785909157	6.9354539	0.541430662660582
260	0.0762331838565022	-0.618834080717489	8	3.01902177847028	1.34399747874101	0	0
261	0.134529147982063	-0.632286995515695	9	2.93195280771558	2.11934572924542	9.6678385	0.720316501034546
262	0.2152466367713	-0.582959641255605	9	2.78788950750867	2.19481937977165	14.1183898	1.11963192774359
263	0.327354260089686	-0.502242152466368	9	2.56396312195995	2.27942259892257	8.4505937	0.691807913932307
264	0.390134529147982	-0.448430493273543	9	2.42560153917349	2.57486343606629	11.9510891	0.985992280589483
265	0.452914798206278	-0.349775784753363	9	2.2284030830556	2.35619449019234	10.3699541	0.85157452851214
266	0.524663677130045	-0.278026905829596	9	2.05808817735317	2.48054948473911	5.2255366	0.416868868999649
267	0.556053811659193	-0.237668161434978	9	1.97471440355324	2.48054948473911	5.2255366	0.399395984182394
268	0.587443946188341	-0.197309417040359	9	1.89483520671676	2.2655346029916	3.579323	0.23351770386066
269	0.614349775784753	-0.174887892376682	9	1.84813166594463	2.72918221199241	8.0037512	0.594754664306825
270	0.645739910313901	-0.103139013452915	9	1.72918073308326	4.0963668059986	0	0
271	-0.260089686098655	0.538116591928251	10	-0.450225596260715	4.43408932137958	6.672848	0.379204113680243
272	-0.322869955156951	0.556053811659193	10	-0.526066418996763	4.64997017038873	7.3470073	0.436695336912916
273	-0.394618834080717	0.560538116591928	10	-0.613405486379347	4.77480779038065	7.3470073	0.422486681078551
274	-0.466367713004484	0.556053811659193	10	-0.697902822595057	4.82304620155859	4.1499065	0.225738958909079
275	-0.506726457399103	0.551569506726457	10	-0.743050614376872	4.95736764351155	3.7791418	0.211737745102878
276	-0.542600896860987	0.542600896860987	10	-0.785398163397448	5.3231149447739	5.5944681	0.346383580994234
277	-0.587443946188341	0.511210762331839	10	-0.854674879596295	1.81083269078891	0	0
278	0.0538116591928251	0.668161434977579	11	0.0803634612551205	4.95736764351155	18.8961673	1.39571073043733
279	-0.125560538116592	0.623318385650224	11	-0.198778684832345	4.84945515469488	13.4167325	1.00368404583515
280	-0.255605381165919	0.605381165919282	11	-0.399515493999375	4.78542954568781	18.840713	1.19559736577305
281	-0.439461883408072	0.591928251121076	11	-0.638634967153985	5.03413953478133	13.043218	0.774137687751151
282	-0.560538116591928	0.551569506726457	11	-0.793462504704215	1.55834883692604	0	0
283	0.520179372197309	0.538116591928251	12	0.768450633591043	4.27998120481415	13.1238788	0.850158700562531
284	0.403587443946188	0.591928251121076	12	0.598418893478537	4.31116018137984	16.4286801	1.1310308253252
285	0.255605381165919	0.654708520179372	12	0.372212728413498	4.79729077383441	21.618011	1.50953132147437
286	0.0448430493273543	0.63677130044843	12	0.0703064641186245	5.06709463239563	13.1953736	0.991946535968324
287	-0.0762331838565022	0.591928251121076	12	-0.12808284307504	5.44681093670682	0	0
288	-0.538116591928251	0.174887892376682	13	-1.25656442771056	5.4146459118937	7.8043907	0.533678363245678
289	-0.596412556053812	0.125560538116592	13	-1.36330010035969	5.60844436495603	5.8689898	0.402617184105618
290	-0.632286995515695	0.0807174887892377	13	-1.44382353718082	5.45433624839061	7.4606657	0.406265191088953
291	-0.68609865470852	0.031390134529148	13	-1.52507657539861	5.8782935208945	6.9808256	0.448582491309952
292	-0.713004484304933	-0.031390134529148	13	-1.6147930736606	5.81953769817878	8.1985287	0.464333966010357
293	-0.748878923766816	-0.103139013452915	13	-1.70765986686267	6.20335532146735	11.494164	0.699361992771708
294	-0.757847533632287	-0.2152466367713	13	-1.84753226541701	0.0949517063427563	9.6678385	0.575375992064913
295	-0.748878923766816	-0.309417040358744	13	-1.96260746382999	0.616296937396071	13.4790613	0.815922951517445
296	-0.672645739910314	-0.417040358744395	13	-2.12579205413348	1.83291616806037	0	0
297	-0.488789237668161	-0.367713004484305	14	-2.21576371019719	0.0624188099959574	7.3470073	0.459625838773841
298	-0.484304932735426	-0.439461883408072	14	-2.30768887795196	0.588002603547568	4.9574311	0.362122473691471
299	-0.457399103139013	-0.479820627802691	14	-2.38011337269026	0.968508980659932	8.8983528	0.658379727395593
300	-0.385650224215247	-0.52914798206278	14	-2.51178931816937	0.896055384571344	8.8034847	0.64958910344489
301	-0.318385650224215	-0.582959641255605	14	-2.64170713885835	0.785398163397448	8.4258455	0.572828485281471
302	-0.260089686098655	-0.641255605381166	14	-2.75627283591465	1.27535548965118	11.0184486	0.780439421990757
303	-0.15695067264574	-0.672645739910314	14	-2.9123607203128	1.32581766366803	11.3378837	0.794178149853795
304	-0.0493273542600897	-0.699551569506726	14	-3.07119635028356	2.17017824000655	0	0
305	0.672645739910314	-0.20627802690583	15	1.8683580515327	2.95337114828502	9.7975374	0.683139927408134
306	0.690582959641256	-0.112107623318386	15	1.73173006605108	2.98499077660778	8.8154005	0.613678838127076
307	0.704035874439462	-0.0269058295964126	15	1.60899429842566	3.05093276638905	10.1243053	0.692446445238405
308	0.713004484304933	0.0717488789237668	15	1.47050500937798	3.37713763431066	11.782893	0.807655409292586
309	0.68609865470852	0.183856502242152	15	1.30897392751946	3.8075618909689	8.1595732	0.538544043854836
