# Supplementary material for: Fluid extraction from the left-right organizer uncovers mechanical properties needed for symmetry breaking
Source: eLife. 2023 Jul 21;12:e83861. doi: 10.7554/eLife.83861 (PMC10361723; doi:10.7554/eLife.83861)
Supplement: Figure 2—source data 1. [file elife-83861-fig2-data1.zip › Fig2_sourcedata/NoDefects6ss_embryo4.csv]

	x	y	id	omega	alpha	speed	realangvel
1	-0.5875	-0.404166666666667	1	-2.17338460581274	0	0.4583	0.0239900156564365
2	-0.5875	-0.408333333333333	1	-2.17818260894403	1.32581766366803	1.8895709	0.0918260579382735
3	-0.570833333333333	-0.4125	1	-2.19654782053168	0	2.2915	0.117817515191696
4	-0.570833333333333	-0.433333333333333	1	-2.22011132357002	0.982793723247329	1.6526298	0.0997076987116596
5	-0.558333333333333	-0.441666666666667	1	-2.24005286331235	0.321750554396642	1.4491446	0.0864565240586201
6	-0.554166666666667	-0.454166666666667	1	-2.25734416812408	1.10714871779409	3.0742764	0.180855137885141
7	-0.529166666666667	-0.466666666666667	1	-2.29351519570111	1.32581766366803	1.8895709	0.101658727353311
8	-0.5125	-0.470833333333333	1	-2.31384694117177	0.244978663126864	1.8895709	0.107150491006367
9	-0.508333333333333	-0.4875	1	-2.33527703937304	1.5707963267949	0.9166	0.0412994949262524
10	-0.5	-0.4875	1	-2.34353693835829	0.197395559849881	2.3368717	0.125525208514565
11	-0.495833333333333	-0.508333333333333	1	-2.36864198006121	0.463647609000806	1.0247588	0.0617041008421926
12	-0.491666666666667	-0.516666666666667	1	-2.38098280022964	0.982793723247329	1.6526298	0.104115934807885
13	-0.479166666666667	-0.525	1	-2.40180598719122	1.37340076694502	2.3368717	0.129979089261949
14	-0.458333333333333	-0.529166666666667	1	-2.42780180504361	1.19028994968253	2.4679455	0.152997016279937
15	-0.4375	-0.5375	1	-2.4584012082996	0	0.4583	0.0188881994117285
16	-0.4375	-0.541666666666667	1	-2.46217884818194	1.10714871779409	1.0247588	0.0655376362978366
17	-0.429166666666667	-0.545833333333333	1	-2.47528637544151	2.81984209919315	1.4491446	-0.0326313472274098
18	-0.425	-0.533333333333333	1	-2.46876010599603	0.785398163397448	0.6480362	0.042886991771196
19	-0.420833333333333	-0.5375	1	-2.47733750435027	1.24904577239825	1.4491446	0.0914852146670686
20	-0.408333333333333	-0.541666666666667	1	-2.49563454728368	1.5707963267949	2.7498	0.150440771832923
21	-0.383333333333333	-0.541666666666667	1	-2.52572270165027	0.785398163397448	0.6480362	0.0436962342065605
22	-0.379166666666667	-0.545833333333333	1	-2.53446194849158	0	0.9166	0.0354024584823032
23	-0.379166666666667	-0.554166666666667	1	-2.54154244018804	6.03820664405272	1.8895709	0.0434313898791094
24	-0.383333333333333	-0.570833333333333	1	-2.55022871816386	1.10714871779409	1.0247588	0.0673099923184317
25	-0.375	-0.575	1	-2.56369071662755	1.5707963267949	2.7498	0.15556548036499
26	-0.35	-0.575	1	-2.59480381270055	1.5707963267949	0.9166	0.0532140943850656
27	-0.341666666666667	-0.575	1	-2.60544663157756	1.10714871779409	2.0495176	0.139176985007037
28	-0.325	-0.583333333333333	1	-2.63328202857897	1.5707963267949	1.8332	0.11033995961661
29	-0.308333333333333	-0.583333333333333	1	-2.65535002050229	1.32581766366803	1.8895709	0.127179627674376
30	-0.291666666666667	-0.5875	1	-2.68078594603716	0.321750554396642	1.4491446	0.0698211953343275
31	-0.2875	-0.6	1	-2.69475018510403	0.982793723247329	1.6526298	0.111405440607033
32	-0.275	-0.608333333333333	1	-2.71703127322544	1.37340076694502	2.3368717	0.156101177410877
33	-0.254166666666667	-0.6125	1	-2.74825150870761	2.12939564213846	4.3236022	0.180574374640616
34	-0.220833333333333	-0.591666666666667	1	-2.78436638363573	2.21429743558818	2.2915	0.0915500990145324
35	-0.204166666666667	-0.579166666666667	1	-2.80267640343864	1.89254688119154	2.8987475	0.17392508826068
36	-0.179166666666667	-0.570833333333333	1	-2.83746142109078	1.68145354796879	4.1499065	0.295762846860761
37	-0.141666666666667	-0.566666666666667	1	-2.89661399046293	1.5707963267949	5.4996	0.423016095754565
38	-0.0916666666666667	-0.566666666666667	1	-2.98121720961384	1.5707963267949	5.0413	0.398343890921971
39	-0.0458333333333333	-0.566666666666667	1	-3.06088598779824	3.85891435872924	0	0
40	-0.729166666666667	0.216666666666667	2	-1.28196282115784	0	1.3749	0.0791240127517234
41	-0.729166666666667	0.204166666666667	2	-1.29778762370819	0.927295218001612	2.2915	0.0511185147317006
42	-0.7125	0.191666666666667	2	-1.30801132665453	0.785398163397448	2.5926031	0.0819894362030515
43	-0.695833333333333	0.175	2	-1.32440921389514	0.927295218001612	2.2915	0.057691746430899
44	-0.679166666666667	0.1625	2	-1.33594756318132	0.278299659005111	3.336424	0.193239731627319
45	-0.670833333333333	0.133333333333333	2	-1.37459550950678	0	2.7498	0.180462098859515
46	-0.670833333333333	0.108333333333333	2	-1.41068792927868	0	1.8332	0.121517608376411
47	-0.670833333333333	0.0916666666666667	2	-1.43499145095397	0	0.9166	0.061072035695493
48	-0.670833333333333	0.0833333333333333	2	-1.44720585809306	5.81953769817878	1.0247588	0.0646662376396856
49	-0.675	0.075	2	-1.460139105621	6.08578974732971	2.3368717	0.155355392109779
50	-0.679166666666667	0.0541666666666667	2	-1.49121018404296	5.69518270363202	1.6526298	0.0952706148491633
51	-0.6875	0.0416666666666667	2	-1.51026430701279	6.08578974732971	2.3368717	0.152103208845122
52	-0.691666666666667	0.0208333333333333	2	-1.54068494878181	0.165148677414627	2.7878389	0.180859549356964
53	-0.6875	-0.00416666666666667	2	-1.57685685865321	0	1.3749	0.0908857250321327
54	-0.6875	-0.0166666666666667	2	-1.59503400365963	0	1.8332	0.121046163523713
55	-0.6875	-0.0333333333333333	2	-1.61924323636438	0	1.8332	0.120762720805074
56	-0.6875	-0.05	2	-1.64339578052539	5.96143475278294	2.8987475	0.173852341525265
57	-0.695833333333333	-0.075	2	-1.67816624883044	0	2.2915	0.147468090161131
58	-0.695833333333333	-0.0958333333333333	2	-1.70765986686267	0.463647609000806	3.0742764	0.190782425066978
59	-0.683333333333333	-0.120833333333333	2	-1.74581635187607	0.70862627212767	4.225526	0.245018109783772
60	-0.658333333333333	-0.15	2	-1.79481997383282	0.674740942223553	2.9344949	0.180872705063782
61	-0.641666666666667	-0.170833333333333	2	-1.83099451484558	0.785398163397448	3.8886755	0.236483564875924
62	-0.616666666666667	-0.195833333333333	2	-1.87829122782076	0.404891786285083	3.4904128	0.245032420919666
63	-0.604166666666667	-0.225	2	-1.92729771200469	0.674740942223553	2.9344949	0.198997735661859
64	-0.5875	-0.245833333333333	2	-1.96709725913707	1.37340076694502	2.3368717	0.0959558179936026
65	-0.566666666666667	-0.25	2	-1.98628842273579	0.463647609000806	3.0742764	0.225717369879823
66	-0.554166666666667	-0.275	2	-2.03143189671175	6.08578974732971	2.3368717	0.133032399223227
67	-0.558333333333333	-0.295833333333333	2	-2.0580383765564	0.165148677414627	2.7878389	0.187768609443033
68	-0.554166666666667	-0.320833333333333	2	-2.095592098445	0.643501108793284	2.2915	0.162097307661473
69	-0.541666666666667	-0.3375	2	-2.1280115599773	0.785398163397448	0.6480362	0.0450611411834956
70	-0.5375	-0.341666666666667	2	-2.137023788214	0.982793723247329	1.6526298	0.108875710642333
71	-0.525	-0.35	2	-2.15879893034246	0.540419500270584	2.6723473	0.191861900468098
72	-0.5125	-0.370833333333333	2	-2.19717131043608	1.15257199721567	4.5137967	0.289599040099815
73	-0.475	-0.3875	2	-2.25509111845605	0.70862627212767	4.225526	0.313303908575551
74	-0.45	-0.416666666666667	2	-2.31775190017116	0.558599315343562	4.3236022	0.310674192458065
75	-0.429166666666667	-0.45	2	-2.37988673866277	0.942000040379464	6.2333383	0.455921784732369
76	-0.383333333333333	-0.483333333333333	2	-2.47107109560924	0.862170054667226	4.225526	0.309997233863148
77	-0.354166666666667	-0.508333333333333	2	-2.53307054238187	1.06369782240256	4.7186568	0.346306794851419
78	-0.316666666666667	-0.529166666666667	2	-2.60233190135216	0.844153986113171	5.5188486	0.392902467889522
79	-0.279166666666667	-0.5625	2	-2.68091239493006	1.16590454050981	6.9808256	0.505662938842626
80	-0.220833333333333	-0.5875	2	-2.78204498269859	1.50837751679894	7.3470073	0.523259887551197
81	-0.154166666666667	-0.591666666666667	2	-2.88669696020883	1.5707963267949	6.8745	0.505940821612438
82	-0.0916666666666667	-0.591666666666667	2	-2.98788512453131	2.0344439357957	6.1485528	0.40155101578434
83	-0.0416666666666667	-0.566666666666667	2	-3.06819532768818	1.76819188664478	4.6737434	0.366986629508057
84	0	-0.558333333333333	2	3.14159265358979	2.28962632641652	4.871729	0.314545030175628
85	0.0333333333333333	-0.529166666666667	2	3.07868364755467	1.97568811307998	3.4904128	0.287369073827168
86	0.0625	-0.516666666666667	2	3.02120983278923	1.73594500420952	5.5756778	0.487090348679295
87	0.1125	-0.508333333333333	2	2.92379176305337	1.76819188664478	2.3368717	0.203714159813817
88	0.133333333333333	-0.504166666666667	2	2.88304893109061	1.73594500420952	2.7878389	0.240662984512503
89	0.158333333333333	-0.5	2	2.83491633418811	1.5707963267949	1.8332	0.149992499925222
90	0.175	-0.5	2	2.80491783420307	4.9906886393898	0	0
91	-0.175	-0.6	3	-2.85779854438147	1.95130270390726	12.3401858	0.788012847176516
92	-0.0708333333333333	-0.558333333333333	3	-3.01540111381677	1.08828303177242	10.8649181	0.768853760863828
93	0.0166666666666667	-0.604166666666667	3	3.11401344119005	5.52217255295486	13.2907	-0.618339639585539
94	-0.0666666666666667	-0.691666666666667	3	-3.04550393807243	3.5876982025332	11.6843585	-0.452627954570493
95	-0.1125	-0.595833333333333	3	-2.95497834715833	2.55359005004223	9.9144039	0.335926902065635
96	-0.0625	-0.520833333333333	3	-3.02216372757146	1.10714871779409	12.2975639	0.925140489246887
97	0.0375	-0.570833333333333	3	3.07599348175875	0.339292614454045	8.2622324	0.157485695334674
98	0.0625	-0.641666666666667	3	3.04449634269182	0.785398163397448	3.8886755	0.167038611062074
99	0.0875	-0.666666666666667	3	3.01108862047941	0.785398163397448	1.9445669	0.0784242031789351
100	0.1	-0.679166666666667	3	2.99540377984362	0.404891786285083	3.4904128	0.0565953683070086
101	0.1125	-0.708333333333333	3	2.98408470618222	2.83759171424965	0	0
102	0.179166666666667	-0.495833333333333	4	2.79484730557423	4.71238898038469	5.4996	-0.459525358237811
103	0.129166666666667	-0.495833333333333	4	2.88675237722179	4.12438637683712	1.6526298	-0.0997095848009177
104	0.116666666666667	-0.4875	4	2.90669429418198	3.38657131671666	1.8895709	-0.00178865271042383
105	0.1125	-0.470833333333333	4	2.90705202472406	2.67794504458899	5.123794	0.333424744983271
106	0.133333333333333	-0.429166666666667	4	2.84036707572741	1.47112767430373	4.605915	0.412960227130914
107	0.175	-0.433333333333333	4	2.75777503030122	1.9195673303788	5.3644015	0.517704781083106
108	0.220833333333333	-0.416666666666667	4	2.6542340740846	1.84909598580001	3.336424	0.310079526331806
109	0.25	-0.408333333333333	4	2.59221816881824	1.64210379158019	6.4326988	0.51161580885823
110	0.308333333333333	-0.404166666666667	4	2.4898950070466	1.75064982658737	5.123794	0.391010058042673
111	0.354166666666667	-0.395833333333333	4	2.41169299543806	1.66145621399564	5.0619235	0.33012216138721
112	0.4	-0.391666666666667	4	2.34566856316062	1.86225312127276	4.784652	0.327347834392633
113	0.441666666666667	-0.379166666666667	4	2.28019899628209	2.35619449019234	5.1852062	0.400425033426104
114	0.475	-0.345833333333333	4	2.20011398959687	2.00320410236543	6.5619394	0.421396288671674
115	0.529166666666667	-0.320833333333333	4	2.11583473186254	1.62337938840584	8.7196158	0.325439463740862
116	0.608333333333333	-0.316666666666667	4	2.05074683911436	1.96931877246132	9.4483128	0.445193417523666
117	0.6875	-0.283333333333333	4	1.96170815560963	2.07014304847503	5.742499	0.26106872305844
118	0.733333333333333	-0.258333333333333	4	1.90949441099794	3.48865425712928	0	0
119	0.6625	-0.0625	5	1.66485756142288	1.89254688119154	7.2461813	0.183265599955935
120	0.725	-0.0416666666666667	5	1.6282044414317	1.96140337049258	8.4258455	0.208512999028301
121	0.795833333333333	-0.0125	5	1.58650184162604	2.46685171136624	5.8689898	0.254334483930837
122	0.829166666666667	0.0291666666666667	5	1.53563494483987	2.49809154479651	4.583	0.189395916740455
123	0.854166666666667	0.0625	5	1.49775576149178	2.35619449019234	3.8886755	0.130794119829004
124	0.879166666666667	0.0875	5	1.47159693752598	2.55359005004223	3.3048013	0.128640075303867
125	0.895833333333333	0.1125	5	1.4458689224652	2.49809154479651	2.2915	0.0816369480245666
126	0.908333333333333	0.129166666666667	5	1.42954153286029	3.14159265358979	2.2915	0.112028946701748
127	0.908333333333333	0.15	5	1.40713574351994	2.99969559898563	3.2406393	0.151100262808429
128	0.9125	0.179166666666667	5	1.37691569095825	3.28348970819396	3.2406393	0.157888652232088
129	0.908333333333333	0.208333333333333	5	1.34533796051184	3.56822014671667	5.5376389	0.267306277224274
130	0.8875	0.254166666666667	5	1.29187670506698	5.48240374200154	0	0
131	0.75	0.120833333333333	6	1.41105787612398	3.14159265358979	3.6664	0.214966189132807
132	0.75	0.154166666666667	6	1.36806463829742	2.58299333824623	4.3236022	0.179388170053634
133	0.770833333333333	0.1875	6	1.3321870042867	2.79282165000589	5.3644015	0.247230622712124
134	0.7875	0.233333333333333	6	1.28274087974427	3.14159265358979	8.2494	0.425658780476416
135	0.7875	0.308333333333333	6	1.19760912364899	3.14159265358979	5.0413	0.24723350494191
136	0.7875	0.354166666666667	6	1.14816242266061	2.96173915379732	5.123794	0.215528760118271
137	0.795833333333333	0.4	6	1.10505667063695	2.87534060443887	5.2255366	0.191450142036804
138	0.808333333333333	0.445833333333333	6	1.06676664222959	3.22473388547823	5.5188486	0.242460496243039
139	0.804166666666667	0.495833333333333	6	1.01827454298098	3.40784470274072	5.2255366	0.237642147939198
140	0.791666666666667	0.541666666666667	6	0.970746113393143	3.92699081698724	3.2406393	0.151756040358769
141	0.770833333333333	0.5625	6	0.940394905321389	4.71238898038469	5.4996	0.161202335191507
142	0.720833333333333	0.5625	6	0.908154438283088	5.86559449034424	0	0
143	0.179166666666667	-0.658333333333333	7	2.87587622302718	2.67794504458899	4.0990352	0.189637254746651
144	0.195833333333333	-0.625	7	2.83794877207785	2.07789483118723	4.7186568	0.324578163563434
145	0.233333333333333	-0.604166666666667	7	2.77303313936516	2.15879893034246	3.3048013	0.228548306458269
146	0.258333333333333	-0.5875	7	2.7273234780735	2.0344439357957	3.0742764	0.217822727513379
147	0.283333333333333	-0.575	7	2.68375893257083	1.92956699706547	3.9157152	0.274536783587536
148	0.316666666666667	-0.5625	7	2.62885157585332	2.0344439357957	6.1485528	0.429591579889643
149	0.366666666666667	-0.5375	7	2.54293325987539	2.0344439357957	4.0990352	0.281312691453994
150	0.4	-0.520833333333333	7	2.48667072158459	2.2655346029916	3.579323	0.247860661185091
151	0.425	-0.5	7	2.43709858934758	2.0344439357957	4.0990352	0.27180830701917
152	0.458333333333333	-0.483333333333333	7	2.38273692794374	2.35619449019234	7.1293148	0.486104859010013
153	0.504166666666667	-0.4375	7	2.28551595614174	2.15879893034246	0	0
154	0.766666666666667	-0.2625	8	1.90067678337148	2.96692045458155	7.9116329	0.443400565008609
155	0.779166666666667	-0.191666666666667	8	1.81199667036976	3.33898821343967	9.3474868	0.50034199881245
156	0.7625	-0.108333333333333	8	1.71192827060727	2.95337114828502	9.7975374	0.572001724962909
157	0.779166666666667	-0.0208333333333333	8	1.59752792561469	2.72336832401056	4.5137967	0.238354731652507
158	0.795833333333333	0.0166666666666667	8	1.54985697928419	2.81984209919315	7.2461813	0.378487400051171
159	0.816666666666667	0.0791666666666667	8	1.47415949927395	2.94419709373991	4.6737434	0.243968906405412
160	0.825	0.120833333333333	8	1.42536571799287	3.14159265358979	5.4996	0.293771857284867
161	0.825	0.170833333333333	8	1.3666113465359	3.14159265358979	5.0413	0.263207348554045
162	0.825	0.216666666666667	8	1.31396987682509	3.46334320798644	2.8987475	0.154407667892353
163	0.816666666666667	0.241666666666667	8	1.28308834324662	3.30674133100442	2.7878389	0.147100538118528
164	0.8125	0.266666666666667	8	1.25366823562291	3.30674133100442	2.7878389	0.145787081436971
165	0.808333333333333	0.291666666666667	8	1.22451081933552	3.36026159946374	4.225526	0.220297751957694
166	0.8	0.329166666666667	8	1.18045126894398	3.14159265358979	1.8332	0.0884272503965078
167	0.8	0.345833333333333	8	1.16276581886468	3.14159265358979	1.8332	0.0870956471991197
168	0.8	0.3625	8	1.14534668942485	3.14159265358979	1.8332	0.0857422474685868
169	0.8	0.379166666666667	8	1.12819823993114	4.13567257932227	0	0
170	0.370833333333333	0.658333333333333	9	0.512990241253776	0.60554466360497	7.2461813	-0.406757107995311
171	0.408333333333333	0.604166666666667	9	0.594341662852839	6.08578974732971	4.6737434	-0.119012815411744
172	0.4	0.5625	9	0.618144225935187	6.17252808600569	4.1499065	-0.139458658373877
173	0.395833333333333	0.525	9	0.646035957609963	5.8782935208945	3.4904128	-0.0604588380297455
174	0.383333333333333	0.495833333333333	9	0.658127725215912	5.76403919293306	3.6948146	-0.0392075608159903
175	0.366666666666667	0.466666666666667	9	0.66596923737911	5.42101525251236	4.225526	0.0673643448051719
176	0.3375	0.441666666666667	9	0.652496368418075	5.49778714378214	1.2960724	0.0143488098321271
177	0.329166666666667	0.433333333333333	9	0.64962660645165	4.85428603498885	3.2406393	0.197762662262488
178	0.3	0.429166666666667	9	0.610074073999152	4.51499342053481	2.3368717	0.188826245788792
179	0.279166666666667	0.433333333333333	9	0.572308824841394	4.71238898038469	5.4996	0.42925742148052
180	0.229166666666667	0.433333333333333	9	0.48645734054529	4.051345811534	5.2255366	0.467934165403211
181	0.191666666666667	0.4625	9	0.392870507464648	4.55973965198942	6.0280199	0.543683044693909
182	0.1375	0.470833333333333	9	0.284133898525866	4.34521514656647	6.3832024	0.581189876377457
183	0.0833333333333333	0.491666666666667	9	0.167895923250375	3.92699081698724	5.8332424	0.407486869459638
184	0.0458333333333333	0.529166666666667	9	0.0863985493584471	3.92699081698724	1.9445669	0.124687967378405
185	0.0333333333333333	0.541666666666667	9	0.061460955882766	4.24874137138388	0	0
186	0	0.558333333333333	10	0	2.81984209919315	2.8987475	-0.0714237129369832
187	0.00833333333333333	0.583333333333333	10	0.0142847425873966	2.99969559898563	3.2406393	-0.0306029404957064
188	0.0125	0.6125	10	0.0204053306865381	4.71238898038469	1.3749	0.10202665343269
189	0	0.6125	10	0	4.51499342053481	2.3368717	0.16885469802457
190	-0.0208333333333333	0.616666666666667	10	-0.033770939604914	4.39063842598805	2.8987475	0.197156797414916
191	-0.0458333333333333	0.625	10	-0.073202299087897	4.81205763287585	4.605915	0.334075292409849
192	-0.0875	0.620833333333333	10	-0.140017357569867	4.58803398583793	3.6948146	0.254799025905145
193	-0.120833333333333	0.625	10	-0.190977162750896	4.51499342053481	2.3368717	0.152474295866389
194	-0.141666666666667	0.629166666666667	10	-0.221472021924174	4.46741031725783	5.6687127	0.343964390024353
195	-0.191666666666667	0.641666666666667	10	-0.290264899929044	4.53253548059221	5.123794	0.30024656153179
196	-0.2375	0.65	10	-0.350314212235402	0.0469453482614076	0	0
197	-0.208333333333333	0.0291666666666667	11	-1.43170038531283	5.69518270363202	1.6526298	0.311620251061466
198	-0.216666666666667	0.0166666666666667	11	-1.49402443552512	5.49778714378214	1.2960724	0.198758876979239
199	-0.225	0.00833333333333333	11	-1.53377621092097	4.71238898038469	5.0413	0.0313029490173045
200	-0.270833333333333	0.00833333333333333	11	-1.54003680072443	4.93105792625863	4.225526	0.153797630352346
201	-0.308333333333333	0	11	-1.5707963267949	5.742765806909	2.6723473	0.324220137766034
202	-0.320833333333333	-0.0208333333333333	11	-1.6356403543481	4.57049192578053	3.2406393	-0.0863046213811169
203	-0.35	-0.0166666666666667	11	-1.61837943007188	4.71238898038469	4.583	-0.0252778432859957
204	-0.391666666666667	-0.0166666666666667	11	-1.61332386141468	5.1760365893855	3.0742764	0.136792335074292
205	-0.416666666666667	-0.0291666666666667	11	-1.64068232842954	4.95736764351155	3.7791418	0.0662761512689936
206	-0.45	-0.0375	11	-1.65393755868334	4.85428603498885	3.2406393	0.0179855339377188
207	-0.479166666666667	-0.0416666666666667	11	-1.65753466547088	5.742765806909	2.6723473	0.198510792912023
208	-0.491666666666667	-0.0625	11	-1.69723682405329	1.85297623240121	0	0
209	0.5	0.225	12	1.14794240066196	2.15879893034246	3.3048013	0.0427340021630573
210	0.525	0.241666666666667	12	1.13939560022934	2.35619449019234	2.5926031	0.0680774909499463
211	0.541666666666667	0.258333333333333	12	1.12578010203936	3.14159265358979	1.3749	0.0931569212263234
212	0.541666666666667	0.270833333333333	12	1.10714871779409	2.67794504458899	4.0990352	0.175880500873557
213	0.558333333333333	0.304166666666667	12	1.07197261761938	3.66966710201615	6.3667036	0.454968872060522
214	0.529166666666667	0.354166666666667	12	0.980978843207275	3.52209903070216	4.935891	0.33919846844257
215	0.5125	0.395833333333333	12	0.913139149518761	0.628796286415433	6.2333383	-0.437389990413973
216	0.545833333333333	0.35	12	1.00061714760156	0.463647609000806	3.0742764	-0.215166178034659
217	0.558333333333333	0.325	12	1.04365038320849	2.55359005004223	3.3048013	0.0982144865141893
218	0.575	0.35	12	1.02400748590565	3.92699081698724	3.2406393	0.214734315880746
219	0.554166666666667	0.370833333333333	12	0.9810606227295	4.051345811534	5.2255366	0.345351660260398
220	0.516666666666667	0.4	12	0.91199029067742	4.4855901323308	6.1146386	0.347556724368537
221	0.4625	0.4125	12	0.842478945803713	4.83674397493145	3.6948146	0.161051447973298
222	0.429166666666667	0.408333333333333	12	0.810268656209053	4.24462616827677	0	0
223	0.025	0.6125	13	0.0407936828678654	4.59296005436635	11.5395357	0.833946825159391
224	-0.0791666666666667	0.625	13	-0.125995682164013	4.71238898038469	7.7911	0.547746492784253
225	-0.15	0.625	13	-0.235544980720863	4.79553021227313	5.5188486	0.380524535452285
226	-0.2	0.620833333333333	13	-0.31164988781132	4.66696570096311	10.0931409	0.624886360011107
227	-0.291666666666667	0.625	13	-0.436627159813541	4.76497204199563	8.7196158	0.509080292224908
228	-0.370833333333333	0.620833333333333	13	-0.538443218258523	5.77454438755797	0	0
229	-0.754166666666667	-0.0666666666666667	14	-1.65896493863146	5.93441430359568	5.3644015	0.283770760711803
230	-0.770833333333333	-0.1125	14	-1.71571909077382	0	5.4996	0.314229338943413
231	-0.770833333333333	-0.1625	14	-1.77856495856251	0	5.9579	0.33121137917115
232	-0.770833333333333	-0.216666666666667	14	-1.84480723439674	0.197395559849881	4.6737434	0.263247954861163
233	-0.7625	-0.258333333333333	14	-1.89745682536897	6.20641341590981	5.9753154	0.301939206426993
234	-0.766666666666667	-0.3125	14	-1.95784466665437	0.244978663126864	5.6687127	0.30505165800206
235	-0.754166666666667	-0.3625	14	-2.01885499825478	2.66512523411609	0	0
236	-0.554166666666667	0.025	15	-1.52571411148015	5.81953769817878	3.0742764	0.225411076573736
237	-0.566666666666667	0	15	-1.5707963267949	5.96143475278294	2.8987475	0.217254476957653
238	-0.575	-0.025	15	-1.61424722218643	5.49778714378214	2.5926031	0.134277843635469
239	-0.591666666666667	-0.0416666666666667	15	-1.64110279091352	5.81953769817878	3.0742764	0.197968774644324
240	-0.604166666666667	-0.0666666666666667	15	-1.68069654584239	0	3.2081	0.237049365567852
241	-0.604166666666667	-0.0958333333333333	15	-1.72810641895596	5.6396841983863	4.583	0.225872411403272
242	-0.629166666666667	-0.129166666666667	15	-1.77328090123661	5.76403919293306	3.6948146	0.189674248795724
243	-0.645833333333333	-0.158333333333333	15	-1.81121575099576	5.8782935208945	3.4904128	0.185220572988789
244	-0.658333333333333	-0.1875	15	-1.84825986559351	6.03820664405272	1.8895709	0.10738642026771
245	-0.6625	-0.204166666666667	15	-1.86973714964705	6.08578974732971	4.6737434	0.261607280479639
246	-0.670833333333333	-0.245833333333333	15	-1.92205860574298	0	4.583	0.268147536684986
247	-0.670833333333333	-0.2875	15	-1.97568811307998	1.85264067359266	0	0
248	0.725	0.116666666666667	16	1.41124460586164	3.19155104931174	9.1774575	0.555484889765266
249	0.720833333333333	0.2	16	1.30014762790858	3.31626485259803	7.9116329	0.4727637545093
250	0.708333333333333	0.270833333333333	16	1.20559487700672	3.22473388547823	5.5188486	0.311586543499288
251	0.704166666666667	0.320833333333333	16	1.14327756830687	3.14159265358979	5.0413	0.262796483585208
252	0.704166666666667	0.366666666666667	16	1.09071827158982	3.22473388547823	5.5188486	0.284163437674867
253	0.7	0.416666666666667	16	1.03388558405485	3.46334320798644	5.7970367	0.311322901231306
254	0.683333333333333	0.466666666666667	16	0.97162100380859	3.88997070111331	8.7558215	0.481069973925403
255	0.629166666666667	0.525	16	0.875407009023509	5.37440649124598	0	0
256	-0.258333333333333	-0.166666666666667	17	-2.1437624696836	5.03413953478133	4.3478921	-0.142072173663346
257	-0.295833333333333	-0.179166666666667	17	-2.11534803495093	5.69518270363202	1.6526298	0.0886654709325496
258	-0.304166666666667	-0.191666666666667	17	-2.13308112913744	5.58844703098288	3.579323	0.128589006025104
259	-0.325	-0.216666666666667	17	-2.15879893034246	6.06451636130564	4.225526	0.31725311951609
260	-0.333333333333333	-0.254166666666667	17	-2.22224955424568	6.00488564817447	3.336424	0.204406036111224
261	-0.341666666666667	-0.283333333333333	17	-2.26313076146793	0.124354994546761	3.6948146	0.306136776486516
262	-0.3375	-0.316666666666667	17	-2.32435811676523	0	1.8332	0.128126365871242
263	-0.3375	-0.333333333333333	17	-2.34998338993948	6.08578974732971	2.3368717	0.120866200503618
264	-0.341666666666667	-0.354166666666667	17	-2.3741566300402	0.463647609000806	2.0495176	0.176210198478168
265	-0.333333333333333	-0.370833333333333	17	-2.40939866973584	0.643501108793284	2.2915	0.203185165429229
266	-0.320833333333333	-0.3875	17	-2.45003570282168	3.49209402347022	0	0
267	-0.415279166666667	-0.129166666666667	18	-1.8723466601177	0.32190054689588	1.9321928	0.202002822701668
268	-0.409720833333333	-0.145833333333333	18	-1.91274722465803	6.11795554977974	3.716813	0.326795110222984
269	-0.415279166666667	-0.179166666666667	18	-1.97810624670263	5.1760365893855	1.3661923	0.00752469285524304
270	-0.4263875	-0.184720833333333	18	-1.97961118527368	5.96128476028371	1.9321928	0.13728157967847
271	-0.431945833333333	-0.2013875	18	-2.00706750120937	0	1.2222861	0.10461818788208
272	-0.431945833333333	-0.2125	18	-2.02799113878579	0.463797579005669	1.3661923	0.12904556956459
273	-0.4263875	-0.2236125	18	-2.0538002526987	0.321675552521742	1.9321928	0.178945924744607
274	-0.420833333333333	-0.240279166666667	18	-2.08958943764763	0	2.4441139	0.194578663880316
275	-0.420833333333333	-0.2625	18	-2.12850517042369	0.785398163397448	2.5926031	0.23381429507267
276	-0.404166666666667	-0.279166666666667	18	-2.17526802943822	0.321675552521742	1.9321928	0.169957037246147
277	-0.3986125	-0.295833333333333	18	-2.20925943688745	0	1.8332	0.132131759058367
278	-0.3986125	-0.3125	18	-2.23568578869913	4.71238898038469	0.6109139	-0.033537577873346
279	-0.404166666666667	-0.3125	18	-2.22897827312446	0	1.2222861	0.0849001287294859
280	-0.404166666666667	-0.3236125	18	-2.24595829887035	0	0.6109139	0.0415891192055851
281	-0.404166666666667	-0.329166666666667	18	-2.25427612271147	0	0.6109139	0.0410331887619808
282	-0.404166666666667	-0.334720833333333	18	-2.26248276046387	0	1.2222861	0.0804511049554213
283	-0.404166666666667	-0.345833333333333	18	-2.27857298145495	5.96150975465784	1.9321928	0.0827408260827456
284	-0.409720833333333	-0.3625	18	-2.2951211466715	5.17588659688626	1.3661923	-0.0286519484708991
285	-0.420833333333333	-0.368054166666667	18	-2.28939075697732	6.08584743741848	3.1159817	0.148301441871284
286	-0.4263875	-0.395833333333333	18	-2.31905104535158	0	3.0554861	0.169393752785416
287	-0.4263875	-0.4236125	18	-2.35292979590866	1.37860312688544	0	0
288	0.6013875	-0.6236125	19	2.37433535707423	3.38655871186001	17.6363006	0.547656265088468
289	0.5625	-0.468054166666667	19	2.26480410405653	2.63872928883062	13.9479022	0.870708469041688
290	0.6236125	-0.356945833333333	19	2.0906624102482	2.53934111623592	11.8649287	0.733632399867234
291	0.684720833333333	-0.268054166666667	19	1.94393593027475	2.91810279104177	13.7861223	0.856248459342552
292	0.7125	-0.145833333333333	19	1.77268623840624	3.27416056139656	9.2471191	0.565077808673364
293	0.7013875	-0.0625	19	1.65967067667157	3.19966085035977	0	0
294	0.6736125	0.415279166666667	20	1.01833589623016	4.23504711581073	19.9511739	1.09601862585489
295	0.5125	0.4986125	20	0.799132171059178	4.2895397319578	13.4016086	0.837423046465622
296	0.4013875	0.5486125	20	0.631647561766054	4.31388418214042	12.5972921	0.844681120811401
297	0.295833333333333	0.593054166666667	20	0.462711337603774	4.42632798469459	10.8282541	0.745190009726746
