# Supplementary material for: Fluid extraction from the left-right organizer uncovers mechanical properties needed for symmetry breaking
Source: eLife. 2023 Jul 21;12:e83861. doi: 10.7554/eLife.83861 (PMC10361723; doi:10.7554/eLife.83861)
Supplement: Figure 2—source data 1. [file elife-83861-fig2-data1.zip › Fig2_sourcedata/NoDefects6ss_embryo5.csv]

	x	y	id	omega	alpha	speed	realangvel
1	0.380597014925373	0.444029850746269	1	0.70862627212767	5.47215173526046	12.6426638	0.109043111845125
2	0.305970149253731	0.373134328358209	1	0.686817649758645	5.22599498510744	20.5212991	0.914953356586778
3	0.16044776119403	0.291044776119403	1	0.50382697844129	4.32551326265366	13.3617365	1.62975857717607
4	0.0597014925373134	0.332089552238806	1	0.177875263006077	4.31759786068493	5.9579	0.676738641931461
5	0.0149253731343284	0.350746268656716	1	0.0425275346197842	4.63561708911491	5.9753154	0.684912350074155
6	-0.0335820895522388	0.354477611940299	1	-0.0944549353950467	4.39063842598805	4.3478921	0.435969473024826
7	-0.0671641791044776	0.365671641791045	1	-0.181648830000012	3.75625560551196	9.5367647	0.367667803104031
8	-0.111940298507463	0.42910447761194	1	-0.255182390620818	4.33940125858463	11.3190934	0.74367843068762
9	-0.197761194029851	0.462686567164179	1	-0.403918076758342	4.86670775631081	20.8714403	1.46668486323983
10	-0.365671641791045	0.436567164179104	1	-0.697255049406309	5.28372646021832	7.6274869	0.531614645320588
11	-0.417910447761194	0.402985074626866	1	-0.803577978470427	0	1.8332	0.0942015040047584
12	-0.417910447761194	0.388059701492537	1	-0.822418279271378	0.244978663126864	7.5582836	0.323343679445736
13	-0.402985074626866	0.328358208955224	1	-0.887087015160525	0.566729217523506	11.9510891	0.357784073446439
14	-0.350746268656716	0.246268656716418	1	-0.958643829849813	5.78383858549946	5.742499	0.546546430086112
15	-0.373134328358209	0.205223880597015	1	-1.06795311586704	0.643501108793284	2.2915	0.093951356202584
16	-0.361940298507463	0.190298507462687	1	-1.08674338710755	0.278299659005111	3.336424	0.251554710466506
17	-0.354477611940299	0.164179104477612	1	-1.13705432920085	5.23153509463121	3.6948146	0.300075888142448
18	-0.380597014925373	0.149253731343284	1	-1.19706950682934	5.1760365893855	5.123794	0.35420975795291
19	-0.417910447761194	0.130597014925373	1	-1.26791145841993	5.05541292080539	6.8130878	0.34570843753035
20	-0.470149253731343	0.111940298507463	1	-1.337053145926	4.90978454023457	4.6737434	0.153489818077182
21	-0.507462686567164	0.104477611940299	1	-1.36775110954143	1.63321513679085	0	0
22	0.507462686567164	0.167910447761194	2	1.25125327433124	3.92699081698724	5.1852062	0.365135412740883
23	0.477611940298507	0.197761194029851	2	1.17822619178307	4.19324286613817	3.6948146	0.238351892714757
24	0.451492537313433	0.212686567164179	2	1.13055581324012	4.39063842598805	4.3478921	0.257843312169593
25	0.417910447761194	0.223880597014925	2	1.0789871508062	4.86503830877995	6.0280199	0.190736639659655
26	0.369402985074627	0.216417910447761	2	1.04083982287427	4.9906886393898	6.672848	0.180055495635679
27	0.317164179104478	0.201492537313433	2	1.00482872374713	4.76788748563041	8.2622324	0.516444667348464
28	0.25	0.197761194029851	2	0.901539790277439	4.27771876523544	14.1481793	1.83915799319089
29	0.145522388059701	0.246268656716418	2	0.533708191639262	4.16560013949544	12.3401858	1.6815631589469
30	0.0597014925373134	0.298507462686567	2	0.197395559849881	4.27254639756895	8.6105404	1.04379353557086
31	-0.00373134328358209	0.328358208955224	2	-0.0113631472642907	4.45871488424605	12.7833619	1.37629047480581
32	-0.104477611940299	0.354477611940299	2	-0.286621242225453	4.64997017038873	14.6940146	1.33665633207788
33	-0.223880597014925	0.361940298507463	2	-0.553952508641028	5.33558831031876	18.0606864	1.69728689728234
34	-0.343283582089552	0.276119402985075	2	-0.893409888097495	5.06802486468545	17.1110888	1.14805256344193
35	-0.473880597014925	0.227611940298507	2	-1.12302040078588	4.96606307652333	12.7833619	0.552613688436787
36	-0.574626865671642	0.201492537313433	2	-1.23354313847324	4.45361808842099	16.1188693	0.0695386947279264
37	-0.701492537313433	0.235074626865672	2	-1.24745087741882	3.99355898076307	4.871729	-0.0983924552231508
38	-0.73134328358209	0.261194029850746	2	-1.22777238637419	1.1579792985153	0	0
39	0.23134328358209	-0.16044776119403	3	2.17717921317086	2.64765128467021	6.7667995	0.981277729172358
40	0.257462686567164	-0.111940298507463	3	1.98092366733639	2.28962632641652	4.871729	0.599312203062237
41	0.287313432835821	-0.0858208955223881	3	1.86106122672394	1.89254688119154	1.4491446	0.109493445115683
42	0.298507462686567	-0.082089552238806	3	1.8391625377008	1.5707963267949	2.7498	0.0896156064727771
43	0.32089552238806	-0.082089552238806	3	1.82123941640625	2.0344439357957	3.0742764	0.233922818169017
44	0.343283582089552	-0.0708955223880597	3	1.77445485277244	2.15879893034246	1.6526298	0.132926855993367
45	0.354477611940299	-0.0634328358208955	3	1.74786948157377	2.15879893034246	1.6526298	0.125953486994619
46	0.365671641791045	-0.0559701492537313	3	1.72267878417485	1.89254688119154	2.8987475	0.137637314165948
47	0.388059701492537	-0.0485074626865672	3	1.69515132134166	2.94419709373991	2.3368717	0.241557176338225
48	0.391791044776119	-0.0298507462686567	3	1.64683988607401	2.60117315331921	2.6723473	0.241364613428479
49	0.402985074626866	-0.0111940298507463	3	1.59856696338832	2.76108627647743	2.4679455	0.229752258331996
50	0.41044776119403	0.00746268656716418	3	1.55261651172192	2.08994244104142	3.6948146	0.165286761652203
51	0.436567164179104	0.0223880597014925	3	1.51955915939148	2.11121582706548	2.6723473	0.111999689482734
52	0.455223880597015	0.0335820895522388	3	1.49715922149493	2.63449414919746	4.7186568	0.335787069592628
53	0.473880597014925	0.0671641791044776	3	1.43000180757641	1.97568811307998	6.9808256	0.139012101954692
54	0.526119402985075	0.0895522388059701	3	1.40219938718547	1.64756821806467	5.9753154	-0.0383160017662532
55	0.574626865671642	0.0932835820895522	3	1.40986258753872	2.0344439357957	2.0495176	0.041587396222241
56	0.58955223880597	0.100746268656716	3	1.40154510829427	0	0	0
57	0.58955223880597	-0.305970149253731	4	2.04951817079066	5.01826785178954	9.1316275	-0.428381877093069
58	0.51865671641791	-0.328358208955224	4	2.13519454620928	4.24874137138388	6.1485528	-0.04463269601092
59	0.473880597014925	-0.305970149253731	4	2.14412108541146	3.8075618909689	8.1595732	0.215544929199667
60	0.432835820895522	-0.253731343283582	4	2.10101209957153	3.20401146358575	7.3470073	0.527777451134286
61	0.42910447761194	-0.194029850746269	4	1.99545660934467	2.12510382299645	11.3190934	0.726948750316505
62	0.507462686567164	-0.145522388059701	4	1.85006685928137	1.78946527266884	8.4505937	0.278969656729195
63	0.574626865671642	-0.130597014925373	4	1.79427292793553	1.50837751679894	7.3470073	0.0739741940280325
64	0.634328358208955	-0.134328358208955	4	1.77947808912992	2.43296638146212	4.225526	0.226882004024995
65	0.656716417910448	-0.108208955223881	4	1.73410168832492	2.41495031290807	5.5188486	0.275173853347859
66	0.686567164179104	-0.0746268656716418	4	1.67906691765535	5.01361455824708	0	0
67	-0.082089552238806	-0.313432835820896	5	-2.88544127102419	2.15879893034246	6.6096026	0.62661993245773
68	-0.0373134328358209	-0.283582089552239	5	-3.01076525751574	1.84174317713332	8.5619606	1.21515105535656
69	0.0298507462686567	-0.264925373134328	5	3.02938983859254	1.97568811307998	6.9808256	1.07078000854754
70	0.082089552238806	-0.242537313432836	5	2.81523383688303	1.61621960621647	10.0931409	1.37964264714101
71	0.164179104477612	-0.238805970149254	5	2.53930530745483	1.73594500420952	8.3630584	0.956203597212144
72	0.23134328358209	-0.227611940298507	5	2.3480645880124	0.602287346134964	8.8983528	-0.173951252772713
73	0.272388059701493	-0.287313432835821	5	2.38285483856694	0.600050213401754	10.5509826	-0.141147571097777
74	0.32089552238806	-0.358208955223881	5	2.4110843527865	0.694738276196703	3.579323	-0.0102168094834987
75	0.33955223880597	-0.380597014925373	5	2.4131277146832	0.358770670270572	3.9157152	-0.106689580152124
76	0.350746268656716	-0.41044776119403	5	2.43446563071362	4.8993682503036	0	0
77	-0.33955223880597	-0.541044776119403	6	-2.58113575524352	1.98902065637413	4.5137967	0.168531839730308
78	-0.305970149253731	-0.526119402985075	6	-2.61484212318958	2.15879893034246	4.9574311	0.155219691239639
79	-0.272388059701493	-0.503731343283582	6	-2.6458860614375	1.89254688119154	8.6957842	0.463437314270965
80	-0.205223880597015	-0.48134328358209	6	-2.7385735242917	1.61243890589349	11.0088243	0.827034077163122
81	-0.115671641791045	-0.477611940298507	6	-2.90398033972432	1.26274354577112	10.5807721	0.855220750448233
82	-0.0335820895522388	-0.503731343283582	6	-3.07502448981397	0.339292614454045	8.2622324	0.234169419271075
83	-0.0111940298507463	-0.567164179104478	6	-3.12185837366818	5.19928821219596	8.8154005	-0.519280943901119
84	-0.0746268656716418	-0.600746268656716	6	-3.01800218488796	4.30749719409961	10.4707801	-0.699380361665423
85	-0.152985074626866	-0.567164179104478	6	-2.87812611255488	3.70019196893336	8.6472044	-0.476520646178273
86	-0.190298507462687	-0.507462686567164	6	-2.78282198331922	2.32394760775709	10.0514356	0.385997426572069
87	-0.130597014925373	-0.451492537313433	6	-2.86002146863363	2.06473769571448	0	0
88	0.694029850746269	-0.00746268656716418	7	1.581548600586	2.81984209919315	2.8987475	0.160128299075814
89	0.701492537313433	0.0149253731343284	7	1.54952294077084	3.6052402625906	1.0247588	0.0540058587661985
90	0.697761194029851	0.0223880597014925	7	1.5387217690176	3.14159265358979	3.2081	0.186662456019236
91	0.697761194029851	0.0485074626865672	7	1.50138927781375	2.94419709373991	2.3368717	0.13023332675783
92	0.701492537313433	0.0671641791044776	7	1.47534261246218	3.04192400109863	4.605915	0.258123205278442
93	0.705223880597015	0.104477611940299	7	1.42371797140649	2.97644397617517	2.7878389	0.149973996952364
94	0.708955223880597	0.126865671641791	7	1.39372317201602	3.92699081698724	2.5926031	0.12227306478229
95	0.694029850746269	0.141791044776119	7	1.36926855905956	3.52209903070216	2.4679455	0.140238745524235
96	0.686567164179104	0.16044776119403	7	1.34122080995472	2.67794504458899	2.0495176	0.0896579295244024
97	0.694029850746269	0.175373134328358	7	1.32328922404984	3.01723765904303	3.6948146	0.192721694861287
98	0.697761194029851	0.205223880597015	7	1.28474488507758	2.67794504458899	2.0495176	0.0826606554790757
99	0.705223880597015	0.220149253731343	7	1.26821275398176	5.93486293523898	0	0
100	0.462686567164179	-0.447761194029851	8	2.33980251588434	3.14159265358979	3.2081	0.14994121310258
101	0.462686567164179	-0.421641791044776	8	2.30981427326382	3.85021892571746	4.225526	0.0357002576539678
102	0.440298507462687	-0.395522388059701	8	2.30267422173303	3.92699081698724	3.2406393	0.0124791754193199
103	0.421641791044776	-0.376865671641791	8	2.30017838664917	3.26594764813655	3.6948146	0.182013983974936
104	0.417910447761194	-0.347014925373134	8	2.26377558985418	3.14159265358979	1.8332	0.107567091480663
105	0.417910447761194	-0.332089552238806	8	2.24226217155805	2.92292370771585	4.225526	0.297817051642415
106	0.425373134328358	-0.298507462686567	8	2.18269876122956	2.92292370771585	4.225526	0.313279625455674
107	0.432835820895522	-0.264925373134328	8	2.12004283613843	4.55755364593251	0	0
108	-0.977611940298508	-0.0447761194029851	9	-1.61656586659045	6.11803662976496	5.5756778	0.224451737025975
109	-0.985074626865672	-0.0895522388059701	9	-1.66145621399564	0.558599315343562	4.3236022	0.161346263994961
110	-0.966417910447761	-0.119402985074627	9	-1.69372546679463	0.661043168850687	5.2255366	0.191780333091327
111	-0.940298507462687	-0.152985074626866	9	-1.7320815334129	0.785398163397448	3.8886755	0.137483136771561
112	-0.917910447761194	-0.175373134328358	9	-1.75957816076721	0.732815101786507	6.1659682	0.236209223267911
113	-0.884328358208955	-0.212686567164179	9	-1.80682000542079	2.25927686239798	0	0
114	0	0.514925373134328	10	0	1.44644133224814	11.0849021	-0.879698127262639
115	0.0895522388059701	0.503731343283582	10	0.175939625452528	1.42889927219073	9.7219179	-0.763067725494616
116	0.167910447761194	0.492537313432836	10	0.328553170551451	0.785398163397448	4.5367117	-0.328348836956354
117	0.194029850746269	0.466417910447761	10	0.394222937942722	5.34889719617264	13.1078383	0.659462186582782
118	0.108208955223881	0.402985074626866	10	0.262330500626165	4.65530819797842	16.0666231	1.58410978433448
119	-0.0223880597014925	0.41044776119403	10	-0.0544914562407312	4.41389004879851	12.4671349	1.05162936832529
120	-0.119402985074627	0.440298507462687	10	-0.264817329905789	4.37765214306788	11.1605216	0.733800628142659
121	-0.205223880597015	0.470149253731343	10	-0.411577455534321	4.6410815155994	12.8649393	0.818492812108986
122	-0.309701492537313	0.477611940298507	10	-0.575276017956118	5.03413953478133	8.6957842	0.58114319880894
123	-0.376865671641791	0.455223880597015	10	-0.691504657717906	5.71134757726263	0	0
124	-0.861940298507463	-0.298507462686567	11	-1.90418930468216	1.10714871779409	8.1985287	0.275534170449068
125	-0.802238805970149	-0.328358208955224	11	-1.95929613877197	1.21202565652432	7.8314304	0.263968988158274
126	-0.742537313432836	-0.350746268656716	11	-2.01208993640363	1.74546852580314	7.9116329	0.111769996960367
127	-0.67910447761194	-0.33955223880597	11	-2.0344439357957	1.5707963267949	6.8745	0.176397367967955
128	-0.623134328358209	-0.33955223880597	11	-2.06972340938929	1.10714871779409	7.1733116	0.353784797962726
129	-0.57089552238806	-0.365671641791045	11	-2.14048036898184	1.68698550509649	0	0
130	0.292287313432836	-0.264925373134328	12	2.30712888189169	2.23182218772029	6.9670766	0.686685737713812
131	0.337063432835821	-0.230100746268657	12	2.16979173434892	2.35619449019234	4.3208524	0.415931610387523
132	0.361940298507463	-0.205223880597015	12	2.08660541227142	2.58298491158765	5.7649557	0.558487886622889
133	0.386817164179104	-0.165421641791045	12	1.97490783494684	2.0343689282951	2.7328429	0.194929323056661
134	0.406716417910448	-0.155473880597015	12	1.93592197033551	2.15885662043124	4.4065545	0.320143980681835
135	0.436567164179104	-0.135570895522388	12	1.87189317419914	2.24548239130434	3.9125071	0.277423523376599
136	0.461444029850746	-0.115671641791045	12	1.81640846952382	1.89258438072277	3.8648439	0.168287228781865
137	0.491294776119403	-0.105720149253731	12	1.78275102376745	2.29740763213773	7.3580065	0.447985619702833
138	0.536070895522388	-0.0659216417910447	12	1.69315389982688	2.26555919265164	4.7727362	0.249785148519606
139	0.565921641791045	-0.041044776119403	12	1.64319687012296	2.81984209919315	5.7970367	0.394122120385095
140	0.580847014925373	0.00373134328358209	12	1.56437244604594	2.18100222787925	0	0
141	0.899253731343284	0.226369402985075	13	1.32418981918132	4.01769988653148	4.7727362	0.173561997699427
142	0.869402985074627	0.251242537313433	13	1.28947741964143	3.92689706991711	3.4564986	0.138205065815538
143	0.849503731343284	0.27114552238806	13	1.26183640647833	4.57053692285568	4.3208524	0.0891038844072234
144	0.814675373134328	0.276119402985075	13	1.24401562959688	3.38652719582544	2.5192751	0.118572876089136
145	0.809701492537313	0.296018656716418	13	1.22030105437905	3.92699081698724	2.5926031	0.112160423429607
146	0.794776119402985	0.310944029850746	13	1.19786896969313	3.92699081698725	1.7282493	0.07603388384435
147	0.784824626865672	0.32089552238806	13	1.18266219292426	4.12432868674835	2.2030481	0.0886703535880401
148	0.769899253731343	0.330847014925373	13	1.16492812220665	4.39071342786295	1.9321928	0.0633120346247149
149	0.754973880597015	0.335820895522388	13	1.15226571528171	4.24874137138388	4.0990352	0.159984379425779
150	0.725123134328358	0.350746268656716	13	1.12026883939656	4.46745443814903	2.5192751	0.0831991392824954
151	0.705223880597015	0.355720149253731	13	1.10362901154006	4.71238898038469	2.4441139	0.0580332534247222
152	0.685324626865672	0.355720149253731	13	1.09202236085511	4.60167688149669	5.5335142	0.170384839646348
153	0.640548507462687	0.36069776119403	13	1.05794539292584	4.71238898038469	6.7218861	0.195212353953913
154	0.585820895522388	0.36069776119403	13	1.01890292213506	5.19142075429877	0	0
155	-0.697761194029851	-0.305970149253731	14	-1.9840480469375	3.74714631731176	9.6618806	-0.4952809096105
156	-0.742537313432836	-0.241294776119403	14	-1.8849918650154	3.77039299395519	8.3112705	-0.40047262124749
157	-0.782339552238806	-0.186567164179104	14	-1.80489734076591	3.52199558331845	3.290594	-0.16392552559368
158	-0.792287313432836	-0.161690298507463	14	-1.77211223564717	2.67794504458899	8.1985287	-0.341691843777594
159	-0.762436567164179	-0.101988805970149	14	-1.70377386689165	1.9100981722596	11.0161571	-0.134782934573101
160	-0.677861940298507	-0.0721380597014926	14	-1.67681727997703	2.2654854206481	4.7727362	-0.166057233864245
161	-0.648011194029851	-0.0472649253731342	14	-1.64360583320418	1.97566225257157	4.6535782	-0.100589265431807
162	-0.613182835820895	-0.0323395522388059	14	-1.62348798011782	2.35628823726247	3.4564986	-0.158662293755512
163	-0.593283582089552	-0.0124365671641792	14	-1.59175552136672	3.14159265358979	1.8332	-0.125770692590936
164	-0.593283582089552	0.00248880597014915	14	-1.56660138284853	3.78512376358311	3.0554861	-0.162991301000606
165	-0.608208955223881	0.0223880597014925	14	-1.53400312264841	3.72965294722614	2.2030481	-0.117478480128703
166	-0.618160447761194	0.0373134328358209	14	-1.51050742662267	3.78512376358311	3.0554861	-0.149187092468994
167	-0.633085820895522	0.0572126865671643	14	-1.48067000812887	4.87749711698488	3.716813	0.057448538722733
168	-0.662936567164179	0.0522388059701493	14	-1.49215971587342	3.92699081698724	2.5926031	-0.100617157759677
169	-0.677861940298507	0.0671641791044776	14	-1.47203628432148	3.14159265358979	1.8332	-0.10876906034655
170	-0.677861940298507	0.082089552238806	14	-1.45028247225217	3.14159265358979	2.4441139	-0.14411310129216
171	-0.677861940298507	0.101988805970149	14	-1.42145985199374	3.14159265358979	1.8332	-0.107290457126183
172	-0.677861940298507	0.116914179104478	14	-1.4000017605685	3.14159265358979	2.4441139	-0.141830337099662
173	-0.677861940298507	0.136817164179104	14	-1.37163569314857	3.14159265358979	1.8332	-0.105316834434086
174	-0.677861940298507	0.151742537313433	14	-1.35057232626175	3.92699081698724	4.3208524	-0.130011873924742
175	-0.702735074626866	0.176615671641791	14	-1.3245699514768	4.09214962888648	5.256701	-0.102266331151486
