# Supplementary material for: Fluid extraction from the left-right organizer uncovers mechanical properties needed for symmetry breaking
Source: eLife. 2023 Jul 21;12:e83861. doi: 10.7554/eLife.83861 (PMC10361723; doi:10.7554/eLife.83861)
Supplement: Figure 2—source data 1. [file elife-83861-fig2-data1.zip › Fig2_sourcedata/NoDefects6ss_embryo6.csv]

	x	y	id	omega	alpha	speed	realangvel
1	0.541176470588235	0.470588235294118	1	0.855052737126016	2.0344439357957	1.0247588	-0.0224747296502631
2	0.552941176470588	0.476470588235294	1	0.859547683056069	1.89254688119154	1.4491446	-0.0472701652377594
3	0.570588235294118	0.482352941176471	1	0.869001716103621	2.55359005004223	1.6526298	0.0383145822013897
4	0.582352941176471	0.5	1	0.861338799663343	2.60117315331921	2.6723473	0.0676091313496868
5	0.6	0.529411764705882	1	0.847816973393406	2.15879893034246	1.6526298	-0.0173774971721086
6	0.617647058823529	0.541176470588235	1	0.851292472827827	3.0309354324159	4.1499065	0.208722080164316
7	0.623529411764706	0.594117647058824	1	0.809548056794964	3.6052402625906	4.0990352	0.286565429500404
8	0.6	0.641176470588235	1	0.752234970894883	3.92699081698724	3.2406393	0.236159356593367
9	0.570588235294118	0.670588235294118	1	0.70500309957621	3.8363309297865	3.579323	0.254601875809249
10	0.541176470588235	0.705882352941177	1	0.65408272441436	4.30749719409961	6.9808256	0.498876141064045
11	0.458823529411765	0.741176470588235	1	0.554307496201551	4.63561708911491	5.9753154	0.406278878603007
12	0.382352941176471	0.747058823529412	1	0.47305172048095	5.35589008917797	4.583	0.16405603463085
13	0.335294117647059	0.711764705882353	1	0.44024051355478	5.03413953478133	1.4491446	0.0869329371091954
14	0.317647058823529	0.705882352941177	1	0.422853926132941	0.620249485982821	3.9422966	-0.291678714626339
15	0.347058823529412	0.664705882352941	1	0.481189669058209	3.92699081698724	9.7219179	0.750467961770382
16	0.258823529411765	0.752941176470588	1	0.331096076704132	4.19324286613817	7.3900875	0.569923809846135
17	0.176470588235294	0.8	1	0.217111314734905	4.27001475740794	9.6352992	0.706971376972765
18	0.0647058823529412	0.852941176470588	1	0.0757170393403521	4.65363315766897	7.8043907	0.583949089654031
19	-0.0352941176470588	0.858823529411765	1	-0.0410727785904541	5.69518270363202	3.3048013	0.151173430974182
20	-0.0588235294117647	0.823529411764706	1	-0.0713074647852903	5.42101525251236	4.225526	0.274420374938671
21	-0.1	0.788235294117647	1	-0.126191539773025	4.71238898038469	1.8332	0.146302359333935
22	-0.123529411764706	0.788235294117647	1	-0.155452011639812	4.71238898038469	1.3749	0.10886686654954
23	-0.141176470588235	0.788235294117647	1	-0.177225384949719	5.1760365893855	3.0742764	0.23950145606602
24	-0.176470588235294	0.770588235294118	1	-0.225125676162924	5.6396841983863	4.583	0.298023811798943
25	-0.211764705882353	0.723529411764706	1	-0.284730438522712	5.57455903505192	4.225526	0.313277621978038
26	-0.247058823529412	0.682352941176471	1	-0.34738596291832	5.58844703098288	3.579323	0.282040644834062
27	-0.276470588235294	0.647058823529412	1	-0.403794091885132	0	1.3749	0.0504310818280373
28	-0.276470588235294	0.629411764705882	1	-0.413880308250739	5.69518270363202	1.6526298	0.132126187474416
29	-0.288235294117647	0.611764705882353	1	-0.440305545745623	4.81205763287585	4.605915	0.399427501000003
30	-0.347058823529412	0.605882352941176	1	-0.520191045945623	6.14128825257542	3.2406393	0.192041346989695
31	-0.352941176470588	0.564705882352941	1	-0.558599315343562	5.58844703098288	3.579323	0.334428624478333
32	-0.382352941176471	0.529411764705882	1	-0.625485040239229	4.90978454023457	2.3368717	0.204901144226151
33	-0.411764705882353	0.523529411764706	1	-0.666465269084459	5.09289535749705	4.935891	0.443195671971071
34	-0.470588235294118	0.5	1	-0.755104403478673	5.30039158393226	3.3048013	0.301124691362917
35	-0.505882352941176	0.476470588235294	1	-0.815329341751257	5.49778714378214	3.8886755	0.357578884728376
36	-0.541176470588235	0.441176470588235	1	-0.886845118696932	5.742765806909	2.6723473	0.244622363538256
37	-0.558823529411765	0.411764705882353	1	-0.935769591404583	5.33263846636751	3.9422966	0.33831701271398
38	-0.6	0.382352941176471	1	-1.00343299394738	5.21173570206482	5.742499	0.430868318946545
39	-0.664705882352941	0.347058823529412	1	-1.08960665773669	5.40712725658139	3.579323	0.275977440347939
40	-0.7	0.317647058823529	1	-1.14480214580628	5.76403919293306	3.6948146	0.305006843969577
41	-0.723529411764706	0.276470588235294	1	-1.20580351460019	5.96143475278294	4.3478921	0.360402073345911
42	-0.741176470588235	0.223529411764706	1	-1.27788392926937	6.11803662976496	2.7878389	0.230409423318443
43	-0.747058823529412	0.188235294117647	1	-1.32396581393306	5.81953769817878	3.0742764	0.24717476505977
44	-0.764705882352941	0.152941176470588	1	-1.37340076694502	6.08578974732971	2.3368717	0.192212950105939
45	-0.770588235294118	0.123529411764706	1	-1.4118433569662	0	1.3749	0.112017289168398
46	-0.770588235294118	0.105882352941176	1	-1.43424681479988	0	3.2081	0.263882841256233
47	-0.770588235294118	0.0647058823529412	1	-1.48702338305113	0	1.8332	0.151943001265156
48	-0.770588235294118	0.0411764705882353	1	-1.51741198330416	0	1.3749	0.114297382867663
49	-0.770588235294118	0.0235294117647059	1	-1.54027145987769	0	3.6664	0.305248669172027
50	-0.770588235294118	-0.0235294117647059	1	-1.6013211937121	6.08578974732971	9.3474868	0.727073792676625
51	-0.794117647058823	-0.141176470588235	1	-1.74673595224742	0.0906598872007451	10.1243053	0.785232056010385
52	-0.782352941176471	-0.270588235294118	1	-1.9037823634495	6.15348277002367	10.6302685	0.682633038674125
53	-0.8	-0.405882352941176	1	-2.04030897118433	5.85655781405271	5.5376389	0.232865178238606
54	-0.829411764705882	-0.470588235294118	1	-2.08688200683205	3.36026159946374	4.225526	-0.276195920792188
55	-0.841176470588235	-0.417647058823529	1	-2.03164282267361	1.15838588519751	8.0037512	0.449646829985948
56	-0.747058823529412	-0.458823529411765	1	-2.1215721886708	0.404891786285083	6.9808256	0.496520496851989
57	-0.711764705882353	-0.541176470588235	1	-2.2208762880412	0.753151280962194	10.0514356	0.723318622293188
58	-0.623529411764706	-0.635294117647059	1	-2.36554001249983	0.844153986113171	11.0372389	0.794306247747978
59	-0.517647058823529	-0.729411764705882	1	-2.52440126204943	1.460139105621	8.3002713	0.55046443574013
60	-0.411764705882353	-0.741176470588235	1	-2.63449414919746	1.48765509490646	5.5188486	0.393463542285697
61	-0.341176470588235	-0.747058823529412	1	-2.7131868576546	1.50837751679894	7.3470073	0.55675021363025
62	-0.247058823529412	-0.752941176470588	1	-2.82453690038065	1.5707963267949	5.0413	0.397217196718382
63	-0.182352941176471	-0.752941176470588	1	-2.90398033972432	1.5707963267949	2.2915	0.186068800197963
64	-0.152941176470588	-0.752941176470588	1	-2.94119409976391	1.5707963267949	3.2081	0.265185363686133
65	-0.111764705882353	-0.752941176470588	1	-2.99423117250114	1.78188966001764	6.5619394	0.536913969826807
66	-0.0294117647058824	-0.735294117647059	1	-3.1016139664665	2.35214592931632	0	0
67	0.7	-0.0117647058823529	2	1.58760146730994	3.14159265358979	11.9158	1.07908103922401
68	0.7	0.141176470588235	2	1.37178525946514	3.55050048254072	14.9845768	1.36077598491675
69	0.623529411764706	0.317647058823529	2	1.09963006248179	3.77810086937774	13.1078383	1.2103413506234
70	0.523529411764706	0.452941176470588	2	0.857561792357106	4.35361831011412	11.7471456	1.05175062727028
71	0.382352941176471	0.505882352941176	2	0.64721166690305	4.80886275556728	14.2737535	1.29211952806506
72	0.2	0.488235294117647	2	0.388787761290039	5.01088791197087	12.4671349	1.4126144919948
73	0.0470588235294118	0.441176470588235	2	0.106264862891079	5.44124370683732	17.2032071	2.43385620001722
74	-0.117647058823529	0.294117647058824	2	-0.380506377112365	5.43336030435658	20.1340356	4.06520445020086
75	-0.311764705882353	0.123529411764706	2	-1.19354726715254	5.7068100865884	10.9322882	1.81049351883795
76	-0.388235294117647	0.00588235294117647	2	-1.55564597092013	5.49778714378214	10.3699541	0.980384083144457
77	-0.482352941176471	-0.0882352941176471	2	-1.75172278754902	5.76403919293306	7.3900875	0.653954927475724
78	-0.529411764705882	-0.170588235294118	2	-1.88251377304416	2.51695723081818	24.2940247	-2.72348342663185
79	-0.347058823529412	0.0823529411764706	2	-1.33781708771779	5.54537024705912	6.8130878	0.947641718427861
80	-0.405882352941176	0.0176470588235294	2	-1.52734543140337	0.73416099599403	0	0
81	0.247058823529412	-0.705882352941177	3	2.80491783420307	2.12939564213846	4.3236022	0.367262605773822
82	0.294117647058824	-0.676470588235294	3	2.7314653130483	2.44685437739309	3.579323	0.285916278697749
83	0.323529411764706	-0.641176470588235	3	2.67428205730875	2.76108627647743	2.4679455	0.170274825933148
84	0.335294117647059	-0.611764705882353	3	2.64022709212212	2.63449414919746	4.7186568	0.38428701385433
85	0.364705882352941	-0.558823529411765	3	2.56336968935126	2.55359005004223	3.3048013	0.299315175151613
86	0.388235294117647	-0.523529411764706	3	2.50350665432093	3.32144615338227	5.123794	0.245191054362901
87	0.376470588235294	-0.458823529411765	3	2.45446844344835	3.33898821343967	2.3368717	0.124383136771988
88	0.370588235294118	-0.429411764705882	3	2.42959181609396	3.78509376238308	2.2915	0.0187137608652144
89	0.352941176470588	-0.405882352941176	3	2.42584906392091	3.92699081698724	3.8886755	-0.0355865877060468
90	0.317647058823529	-0.370588235294118	3	2.43296638146212	3.30674133100442	2.7878389	0.202121351253788
91	0.311764705882353	-0.335294117647059	3	2.39254211121137	1.98706562465184	0	0
92	0.870588235294118	-0.0882352941176471	4	1.67180277113012	5.6396841983863	6.8745	-0.454245029954405
93	0.817647058823529	-0.158823529411765	4	1.762651777121	5.90267893006722	4.935891	-0.378248655004754
94	0.794117647058823	-0.217647058823529	4	1.83830150812195	5.49778714378214	3.2406393	-0.224931892037308
95	0.764705882352941	-0.247058823529412	4	1.88328788652942	5.30039158393226	6.6096026	-0.441509444203581
96	0.694117647058824	-0.294117647058824	4	1.97158977537013	5.81953769817878	2.0495176	-0.174447122278529
97	0.682352941176471	-0.317647058823529	4	2.00647919982584	5.49778714378214	3.2406393	-0.264353084950524
98	0.652941176470588	-0.347058823529412	4	2.05934981681594	5.34118526680012	6.2333383	-0.508766284571633
99	0.588235294117647	-0.394117647058824	4	2.16110307373027	5.35589008917797	4.583	-0.402224273747116
100	0.541176470588235	-0.429411764705882	4	2.24154792847969	5.38712992260824	5.8689898	-0.542558346773885
101	0.482352941176471	-0.476470588235294	4	2.35005959783447	5.57455903505192	4.225526	-0.395877288304978
102	0.447058823529412	-0.517647058823529	4	2.42923505549546	5.49778714378214	2.5926031	-0.241557176338221
103	0.423529411764706	-0.541176470588235	4	2.47754649076311	5.35589008917797	2.2915	-0.214008261483118
104	0.4	-0.558823529411765	4	2.52034814305973	0	0.4583	-0.0247378656699482
105	0.4	-0.564705882352941	4	2.52529571619372	5.38712992260824	2.9344949	-0.27055096748021
106	0.370588235294118	-0.588235294117647	4	2.57940590968976	5.30039158393226	1.6526298	-0.15231338320612
107	0.352941176470588	-0.6	4	2.60986858633099	4.71238898038469	0.9166	-0.0734605738363214
108	0.341176470588235	-0.6	4	2.62456070109825	2.15879893034246	1.6526298	0.153540306121807
109	0.358823529411765	-0.588235294117647	4	2.59385263987389	2.55359005004223	1.6526298	0.141363783640251
110	0.370588235294118	-0.570588235294118	4	2.56557988314584	3.6052402625906	2.0495176	0.0225433795819363
111	0.358823529411765	-0.547058823529412	4	2.56107120722945	4.24874137138388	1.0247588	-0.0514173565314735
112	0.347058823529412	-0.541176470588235	4	2.57135467853575	2.66350561498622	0	0
113	0.682352941176471	0.105882352941176	5	1.41685166233655	3.14159265358979	10.5409	0.928994032963692
114	0.682352941176471	0.241176470588235	5	1.23105285574381	3.6052402625906	10.2480463	0.912226150777674
115	0.623529411764706	0.358823529411765	5	1.04860762558827	4.1625357977081	16.6633297	1.4772817231304
116	0.441176470588235	0.470588235294118	5	0.753151280962194	4.28819457248092	15.5890745	1.57679988660324
117	0.258823529411765	0.552941176470588	5	0.437791303641546	4.26628343144129	11.6843585	1.20197871895833
118	0.123529411764706	0.617647058823529	5	0.197395559849881	4.59528023581783	7.8447211	0.800148910235488
119	0.0235294117647059	0.629411764705882	5	0.0373657778027833	4.71238898038469	8.2494	0.837339177563742
120	-0.0823529411764706	0.629411764705882	5	-0.130102057709965	0.189988287918716	0	0
121	0.152941176470588	-0.594117647058824	6	2.88963735947116	0.982793723247329	1.6526298	0.11246646391101
122	0.170588235294118	-0.605882352941176	6	2.86714406668896	1.05165021254837	3.6948146	0.250515403089486
123	0.211764705882353	-0.629411764705882	6	2.81704098607106	1.5707963267949	4.1247	0.367764463363187
124	0.264705882352941	-0.629411764705882	6	2.74348809339842	1.81577498992176	3.7791418	0.34672655927392
125	0.311764705882353	-0.617647058823529	6	2.67414278154364	2.2655346029916	3.579323	0.327921190656668
126	0.347058823529412	-0.588235294117647	6	2.6085585434123	2.44685437739309	3.579323	0.323621407077961
127	0.376470588235294	-0.552941176470588	6	2.54383426199671	2.55359005004223	4.9574311	0.455829983108895
128	0.411764705882353	-0.5	6	2.45266826537493	3.24328150535287	0	0
129	0.294117647058824	0.652941176470588	7	0.423228457950634	4.29416465080546	4.5137967	0.403777408307541
130	0.241176470588235	0.676470588235294	7	0.342472976289126	4.19324286613817	3.6948146	0.320866586420074
131	0.2	0.7	7	0.278299659005111	4.36936503996399	6.8130878	0.59193267923446
132	0.117647058823529	0.729411764705882	7	0.159913123158219	4.6410815155994	6.4326988	0.559749681405712
133	0.0352941176470588	0.735294117647059	7	0.0479631868770767	4.74463586281994	14.2146328	1.23454566540818
134	-0.147058823529412	0.729411764705882	7	-0.198945946204559	5.03413953478133	4.3478921	0.374910779744356
135	-0.2	0.711764705882353	7	-0.27392810215343	5.11728076666977	3.4904128	0.302400020386321
136	-0.241176470588235	0.694117647058824	7	-0.334408106230694	5.09289535749705	2.4679455	0.215610445964219
137	-0.270588235294118	0.682352941176471	7	-0.377530195423538	4.71238898038469	2.2915	0.183438726675681
138	-0.3	0.682352941176471	7	-0.414217940758674	4.79553021227313	5.5188486	0.434773535361974
139	-0.370588235294118	0.676470588235294	7	-0.501172647831069	5.03413953478133	2.8987475	0.235093583413675
140	-0.405882352941176	0.664705882352941	7	-0.548191364513804	5.49778714378214	1.2960724	0.104330687551768
141	-0.417647058823529	0.652941176470588	7	-0.569057502024158	5.30039158393226	1.6526298	0.136829775531291
142	-0.435294117647059	0.641176470588235	7	-0.596423457130416	5.11728076666977	3.4904128	0.280364556438297
143	-0.476470588235294	0.623529411764706	7	-0.652496368418075	5.11728076666977	3.4904128	0.272643120266942
144	-0.517647058823529	0.605882352941176	7	-0.707024992471464	5.11728076666977	3.4904128	0.263688812021536
145	-0.558823529411765	0.588235294117647	7	-0.759762754875771	5.69518270363202	1.6526298	0.128177042608386
146	-0.570588235294118	0.570588235294118	7	-0.785398163397448	5.86496097760036	4.5137967	0.343374511160199
147	-0.594117647058824	0.517647058823529	7	-0.854073065629488	5.81953769817878	4.0990352	0.328232698604645
148	-0.617647058823529	0.470588235294118	7	-0.919719605350417	5.96143475278294	2.8987475	0.230091013361915
149	-0.629411764705882	0.435294117647059	7	-0.9657378080228	0.141897054604164	3.2406393	0.206936978455248
150	-0.623529411764706	0.394117647058824	7	-1.00712520371385	1.05524731933592	0	0
151	0.611764705882353	-0.305882352941176	8	2.0344439357957	5.1760365893855	4.0990352	-0.322134197127766
152	0.564705882352941	-0.329411764705882	8	2.09887077522126	4.71238898038469	3.6664	-0.193273845485735
153	0.517647058823529	-0.329411764705882	8	2.1375255443184	5.49778714378214	3.8886755	-0.403314611082113
154	0.482352941176471	-0.364705882352941	8	2.21818846653483	4.95736764351155	1.8895709	-0.160108328339597
155	0.458823529411765	-0.370588235294118	8	2.25021013220275	4.57049192578053	3.2406393	-0.192090952765507
156	0.417647058823529	-0.364705882352941	8	2.28862832275585	4.51499342053481	2.3368717	-0.141082055239465
157	0.388235294117647	-0.358823529411765	8	2.31684473380374	4.39063842598805	1.4491446	-0.0748217360794357
158	0.370588235294118	-0.352941176470588	8	2.33180908101963	4.71238898038469	1.3749	-0.121927045863592
159	0.352941176470588	-0.352941176470588	8	2.35619449019234	4.46741031725783	1.8895709	-0.130405206453763
160	0.329411764705882	-0.347058823529412	8	2.3822755314831	3.92699081698724	1.2960724	-0.00469703948255962
161	0.317647058823529	-0.335294117647059	8	2.38321493937961	4.24874137138388	3.0742764	-0.158676867642291
162	0.282352941176471	-0.317647058823529	8	2.41495031290807	4.62172909318394	5.0619235	-0.585919013684024
163	0.217647058823529	-0.311764705882353	8	2.53213411564487	4.09213949440187	3.9422966	-0.254296113006793
164	0.176470588235294	-0.282352941176471	8	2.58299333824623	4.71238898038469	3.6664	-0.644185181234369
165	0.129411764705882	-0.282352941176471	8	2.7118303744931	4.09213949440187	3.9422966	-0.470618643845397
166	0.0882352941176471	-0.252941176470588	8	2.80595410326218	4.24241234196768	0	0
167	-0.652941176470588	0.123529411764706	9	-1.38381705687599	5.6221421383289	10.4510732	0.814919381635204
168	-0.735294117647059	0.0176470588235294	9	-1.54680093320303	5.99172851270172	9.5697623	0.765225946630632
169	-0.770588235294118	-0.1	9	-1.69984612252915	0	9.166	0.731113136556913
170	-0.770588235294118	-0.217647058823529	9	-1.84606874984054	6.07209197395684	6.5619394	0.441980836209082
171	-0.788235294117647	-0.3	9	-1.93446491708235	5.73153032465104	6.9954912	0.298854079361319
172	-0.835294117647059	-0.376470588235294	9	-1.99423573295462	0.358770670270572	3.9157152	0.272464727142416
173	-0.817647058823529	-0.423529411764706	9	-2.0487286783831	0.463647609000806	9.2232875	0.638061560083838
174	-0.764705882352941	-0.529411764705882	9	-2.17634099039987	0.197395559849881	4.6737434	0.288291645505614
175	-0.752941176470588	-0.588235294117647	9	-2.23399931950099	2.66118683700675	0	0
176	-0.535294117647059	-0.170588235294118	10	-1.87930262252681	5.49778714378214	3.2406393	0.159378214549968
177	-0.564705882352941	-0.2	10	-1.9111782654368	5.37343214923538	5.2255366	0.159436962385699
178	-0.617647058823529	-0.241176470588235	10	-1.94306565791394	5.81953769817878	7.1733116	0.421049709423338
179	-0.658823529411765	-0.323529411764706	10	-2.02727559979861	6.18823360083683	9.6678385	0.657616652719266
180	-0.670588235294118	-0.447058823529412	10	-2.15879893034246	0.244978663126864	5.6687127	0.41164111968744
181	-0.652941176470588	-0.517647058823529	10	-2.24112715427995	0.49934672168013	5.742499	0.428320238541937
182	-0.617647058823529	-0.582352941176471	10	-2.32679120198834	0.88506681588861	6.5138179	0.49299783411294
183	-0.552941176470588	-0.635294117647059	10	-2.42539076881093	1.01914134426635	6.9954912	0.533169987315698
184	-0.476470588235294	-0.682352941176471	10	-2.53202476627407	1.24904577239825	4.3478921	0.327246335247295
185	-0.423529411764706	-0.7	10	-2.59747403332353	1.35970299357215	6.5619394	0.501679737583127
186	-0.341176470588235	-0.717647058823529	10	-2.69780998084015	1.40564764938027	8.3630584	0.670398641035925
187	-0.235294117647059	-0.735294117647059	10	-2.83188970904734	3.08513098947986	0	0
188	-0.158823529411765	0.617647058823529	11	-0.251689971758187	5.42101525251236	4.225526	0.395618892920818
189	-0.2	0.582352941176471	11	-0.33081375034235	5.34118526680012	6.2333383	0.642143004058224
190	-0.264705882352941	0.535294117647059	11	-0.459242351153995	5.58844703098288	3.579323	0.362408580524052
191	-0.294117647058824	0.5	11	-0.531724067258806	5.81953769817878	4.0990352	0.399364885247282
192	-0.317647058823529	0.452941176470588	11	-0.611597044308262	5.58844703098288	3.579323	0.408771351128898
193	-0.347058823529412	0.417647058823529	11	-0.693351314534042	5.60844436495603	5.8689898	0.694437808896882
194	-0.394117647058824	0.358823529411765	11	-0.832238876313418	5.71645608965608	5.9753154	0.721718733405223
195	-0.435294117647059	0.294117647058824	11	-0.976582622994463	5.81953769817878	5.123794	0.627578163452776
196	-0.464705882352941	0.235294117647059	11	-1.10209825568502	0.70258404958697	0	0
197	0.217647058823529	-0.570588235294118	12	2.77718506444459	2.55359005004223	6.6096026	0.612458213330331
198	0.264705882352941	-0.5	12	2.65469342177852	2.76108627647743	4.935891	0.45907856550965
199	0.288235294117647	-0.441176470588235	12	2.56287770867659	2.80491783420307	9.711377	1.07845991887333
200	0.329411764705882	-0.323529411764706	12	2.34718572490193	3.04664094724704	9.6678385	1.23086812665201
201	0.341176470588235	-0.2	12	2.10101209957153	3.0702851888045	12.8649393	2.15273560142734
202	0.352941176470588	-0.0352941176470588	12	1.67046497928606	3.06176266787756	11.494164	1.98516898857543
203	0.364705882352941	0.111764705882353	12	1.27343118157097	3.24646959232003	8.7558215	1.33602124222088
204	0.352941176470588	0.223529411764706	12	1.0062269331268	3.20401146358575	7.3470073	0.883049126668477
205	0.347058823529412	0.317647058823529	12	0.829617107793101	5.54390825979665	0	0
206	-0.2	-0.282352941176471	13	-2.52529571619372	5.81953769817878	7.1733116	0.160128299075812
207	-0.241176470588235	-0.364705882352941	13	-2.55732137600888	6.15883031263282	3.6948146	0.219258886551623
208	-0.247058823529412	-0.411764705882353	13	-2.60117315331921	5.96143475278294	4.3478921	0.11318820828949
209	-0.264705882352941	-0.464705882352941	13	-2.62381079497711	0	5.0413	0.2706712480594
210	-0.264705882352941	-0.529411764705882	13	-2.67794504458899	0.70862627212767	4.225526	0.406825174110286
211	-0.229411764705882	-0.570588235294118	13	-2.75931007941104	0.896055384571344	2.9344949	0.287823347205158
212	-0.2	-0.594117647058824	13	-2.81687474885208	1.05165021254837	3.6948146	0.365139664897653
213	-0.158823529411765	-0.617647058823529	13	-2.88990268183161	1.5707963267949	5.9579	0.595692197307565
214	-0.0823529411764706	-0.617647058823529	13	-3.00904112129312	3.8516619261589	0	0
215	-0.370588235294118	-0.282352941176471	14	-2.22187304823938	5.96143475278294	5.7970367	0.396295232896493
216	-0.394117647058824	-0.352941176470588	14	-2.30113209481867	6.15883031263282	3.6948146	0.275311976868351
217	-0.4	-0.4	14	-2.35619449019234	6.11803662976496	2.7878389	0.174753982653264
218	-0.405882352941176	-0.435294117647059	14	-2.391145286723	0.0831412318884412	5.5188486	0.407021843381112
219	-0.4	-0.505882352941176	14	-2.47254965539922	0.348771003583907	5.3644015	0.429068140408408
220	-0.376470588235294	-0.570588235294118	14	-2.5583632834809	0.83798122500839	6.1659682	0.560315528978905
221	-0.317647058823529	-0.623529411764706	14	-2.67042638927668	1.20362249297668	6.3832024	0.586705760695834
222	-0.241176470588235	-0.652941176470588	14	-2.78776754141585	1.74380647747206	0	0
223	0.364705882352941	-0.547058823529412	15	2.55359005004223	1.92956699706547	15.6628608	1.35772539754251
224	0.552941176470588	-0.476470588235294	15	2.28204497053372	2.33055908167067	12.6426638	1.06565966869257
225	0.670588235294118	-0.364705882352941	15	2.06891303679521	3.00295291645564	19.8980111	1.70543467014291
226	0.705882352941177	-0.111764705882353	15	1.72782610276663	3.37942858104724	15.5620348	1.40692385259247
227	0.658823529411765	0.0823529411764706	15	1.44644133224814	3.80263582244048	15.6761515	1.49477880578479
228	0.535294117647059	0.241176470588235	15	1.14748557109118	1.14735692063518	0	0
229	0.952941176470588	0.0529411764705882	16	1.51529782154918	3.92699081698724	8.4258455	0.455466752729711
230	0.876470588235294	0.129411764705882	16	1.42420447100324	3.55981698316902	18.0547285	1.32317343692449
231	0.782352941176471	0.341176470588235	16	1.15956978361834	3.78992464267705	18.97362	1.44475694624381
232	0.635294117647059	0.535294117647059	16	0.870618394369577	3.71589748376449	9.2796584	0.694136788826414
