# Supplementary material for: Fluid extraction from the left-right organizer uncovers mechanical properties needed for symmetry breaking
Source: eLife. 2023 Jul 21;12:e83861. doi: 10.7554/eLife.83861 (PMC10361723; doi:10.7554/eLife.83861)
Supplement: Figure 2—source data 1. [file elife-83861-fig2-data1.zip › Fig2_sourcedata/NoDefects6ss_embryo7.csv]

	x	y	id	omega	alpha	speed	realangvel
1	0.223684210526316	-0.548245614035088	1	2.7542088058212	1.5707963267949	2.2915	0.169028162489666
2	0.245614035087719	-0.548245614035088	1	2.72040317332326	3.92699081698724	0.6480362	-0.0185682677076393
3	0.241228070175439	-0.543859649122807	1	2.72411682686479	0.785398163397448	2.5926031	0.0721820437367304
4	0.258771929824561	-0.56140350877193	1	2.70968041811744	1.81577498992176	1.8895709	0.142904049299908
5	0.276315789473684	-0.557017543859649	1	2.68109960825746	1.5707963267949	1.3749	0.0938914614447661
6	0.289473684210526	-0.557017543859649	1	2.66232131596851	0.321750554396642	1.4491446	-0.0169596139192318
7	0.293859649122807	-0.570175438596491	1	2.66571323875236	1.5707963267949	2.7498	0.178896592649616
8	0.320175438596491	-0.570175438596491	1	2.62993392022243	2.67794504458899	3.0742764	0.190972246546126
9	0.333333333333333	-0.543859649122807	1	2.59173947091321	2.81984209919315	1.4491446	0.0843801742346084
10	0.337719298245614	-0.530701754385965	1	2.57486343606629	1.5707963267949	3.6664	0.2282939759839
11	0.37280701754386	-0.530701754385965	1	2.52920464086951	1.01219701145133	4.3236022	0.117252054017292
12	0.407894736842105	-0.552631578947368	1	2.50575423006605	1.76819188664478	4.6737434	0.28655645829073
13	0.451754385964912	-0.543859649122807	1	2.4484429384079	1.32581766366803	1.8895709	0.0740868063005751
14	0.469298245614035	-0.548245614035088	1	2.43362557714779	0	1.3749	-0.0584694101699101
15	0.469298245614035	-0.56140350877193	1	2.44531945918177	1.32581766366803	1.8895709	0.071325606393291
16	0.486842105263158	-0.565789473684211	1	2.43105433790311	1.24904577239825	2.8987475	0.0923404339240363
17	0.513157894736842	-0.574561403508772	1	2.4125862511183	1.10714871779409	1.0247588	0.023225846080619
18	0.521929824561403	-0.578947368421053	1	2.40794108190218	0.785398163397448	1.2960724	0.00405148413837875
19	0.530701754385965	-0.587719298245614	1	2.4071307850745	4.39063842598805	1.4491446	-0.0437683524285637
20	0.517543859649123	-0.583333333333333	1	2.41588445556022	4.71238898038469	0.4583	-0.0211143371043088
21	0.513157894736842	-0.583333333333333	1	2.42010732298108	3.14159265358979	1.3749	0.0566488558889633
22	0.513157894736842	-0.570175438596491	1	2.40877755180329	6.08578974732971	2.3368717	-0.114850306095109
23	0.508771929824561	-0.592105263157895	1	2.43174761302231	2.67794504458899	2.0495176	0.116958231771238
24	0.517543859649123	-0.574561403508772	1	2.40835596666806	3.92699081698724	0.6480362	-0.00210792567612916
25	0.513157894736842	-0.570175438596491	1	2.40877755180329	4.12438637683712	1.6526298	-0.0260188457999799
26	0.5	-0.56140350877193	1	2.41398132096328	2.21429743558818	2.2915	0.144941052652432
27	0.517543859649123	-0.548245614035088	1	2.3849931104328	2.24553726901845	2.9344949	0.18497578995182
28	0.539473684210526	-0.530701754385965	1	2.34799795244243	3.92699081698724	1.2960724	0.000683013451112657
29	0.530701754385965	-0.521929824561403	1	2.34786134975221	2.35619449019234	1.2960724	0.0833082658939244
30	0.539473684210526	-0.513157894736842	1	2.33119969657342	2.89661399046293	1.8895709	0.106927116548006
31	0.543859649122807	-0.495614035087719	1	2.30981427326382	3.14159265358979	1.8332	0.0895437425736301
32	0.543859649122807	-0.478070175438596	1	2.2919055247491	3.14159265358979	0.4583	0.0228376192889845
33	0.543859649122807	-0.473684210526316	1	2.2873380008913	2.35619449019234	1.2960724	0.0856890094659812
34	0.552631578947368	-0.464912280701754	1	2.2702001989981	2.49809154479651	2.2915	0.151804370063169
35	0.565789473684211	-0.447368421052632	1	2.23983932498547	3.01723765904303	3.6948146	0.214982378485211
36	0.570175438596491	-0.412280701754386	1	2.19684284928843	2.81984209919315	2.8987475	0.190219594729819
37	0.578947368421053	-0.385964912280702	1	2.15879893034246	2.86329299458468	3.336424	0.221486221734737
38	0.587719298245614	-0.355263157894737	1	2.11450168599552	2.62244653934327	3.6948146	0.257470461805274
39	0.605263157894737	-0.324561403508772	1	2.06300759363446	2.46685171136624	2.9344949	0.19947308821648
40	0.62280701754386	-0.302631578947368	1	2.02311297599117	3.14159265358979	3.2081	0.203226528821876
41	0.62280701754386	-0.271929824561404	1	1.98246767022679	4.06888787159141	2.2915	0.0382722378112899
42	0.605263157894737	-0.258771929824561	1	1.97481322266453	2.35619449019234	2.5926031	0.172428439116175
43	0.62280701754386	-0.241228070175439	1	1.9403275348413	2.49809154479651	4.583	0.310181535102685
44	0.649122807017544	-0.206140350877193	1	1.87829122782076	2.21429743558818	2.2915	0.128615168762565
45	0.666666666666667	-0.192982456140351	1	1.85256819406825	2.73670086730471	3.4904128	0.237236455605605
46	0.679824561403509	-0.162280701754386	1	1.80512090294713	2.78282198331922	3.9157152	0.264003496470702
47	0.692982456140351	-0.12719298245614	1	1.75232020365299	3.38657131671666	1.8895709	0.118069780742873
48	0.68859649122807	-0.109649122807018	1	1.72870624750441	5.69518270363202	3.3048013	-0.209990983336046
49	0.671052631578947	-0.135964912280702	1	1.77070444417162	3.18917575686678	9.6352992	0.6710665791213
50	0.666666666666667	-0.043859649122807	1	1.63649112834736	2.93854743633633	15.9089679	1.07753629062681
51	0.697368421052632	0.105263157894737	1	1.420983870222	3.22142263930203	11.494164	0.763548493620188
52	0.68859649122807	0.214912280701754	1	1.26827417149796	3.55765715931362	0	0
53	0.605263157894737	0.403508771929825	2	0.982793723247329	4.09213949440187	7.8850515	0.501780869339407
54	0.543859649122807	0.447368421052632	2	0.882437549379448	4.20190065846791	13.1316699	0.879724933368712
55	0.434210526315789	0.508771929824561	2	0.706492562705705	3.96401093286117	8.7558215	0.619379517438333
56	0.37280701754386	0.565789473684211	2	0.582616659218039	3.92699081698724	4.5367117	0.30944133905484
57	0.342105263157895	0.596491228070175	2	0.520728391407071	4.20954576945683	10.4606975	0.724611661030747
58	0.254385964912281	0.644736842105263	2	0.375806059200921	4.60930737186199	13.3617365	0.924144482250127
59	0.12719298245614	0.657894736842105	2	0.190977162750896	4.86127892799419	9.2686592	0.649145000507974
60	0.0394736842105263	0.644736842105263	2	0.0611481626493012	5.34513781538687	8.5248383	0.526186100236865
61	-0.0263157894736842	0.596491228070175	2	-0.0440890573980718	5.47124470603074	0	0
62	-0.280701754385965	0.355263157894737	3	-0.668689578873251	5.49778714378214	1.9445669	0.204957725919228
63	-0.293859649122807	0.342105263157895	3	-0.709681124057096	6.03820664405272	1.8895709	0.167443186136751
64	-0.298245614035088	0.324561403508772	3	-0.743169761284446	6.20004407529114	5.5188486	0.478063728018685
65	-0.302631578947368	0.271929824561404	3	-0.838782506888184	0.380506377112365	2.4679455	0.13543333887363
66	-0.293859649122807	0.25	3	-0.865869174662909	5.93441430359568	5.3644015	0.650192754309475
67	-0.31140350877193	0.201754385964912	3	-0.995907725524805	5.30039158393226	6.6096026	0.72770629954463
68	-0.364035087719298	0.166666666666667	3	-1.14144898543373	5.30039158393226	4.9574311	0.473052520221757
69	-0.403508771929825	0.140350877192982	3	-1.23605948947808	5.54537024705912	6.8130878	0.658458100316748
70	-0.447368421052632	0.0921052631578947	3	-1.36775110954143	5.8782935208945	3.4904128	0.352468424783956
71	-0.460526315789474	0.0614035087719298	3	-1.43824479449822	0	2.7498	0.282539865087783
72	-0.460526315789474	0.0350877192982456	3	-1.49475276751578	5.71645608965608	5.9753154	0.514114351494415
73	-0.491228070175439	-0.0131578947368421	3	-1.59757563781466	5.1760365893855	6.1485528	0.228371425344112
74	-0.543859649122807	-0.0394736842105263	3	-1.64324992288349	5.1760365893855	4.0990352	0.128573412173214
75	-0.578947368421053	-0.0570175438596491	3	-1.66896460531813	5.35589008917797	4.583	0.18360941873784
76	-0.614035087719298	-0.0833333333333333	3	-1.7056864890657	5.81953769817878	4.0990352	0.252288938624479
77	-0.631578947368421	-0.118421052631579	3	-1.75614427679059	6.17252808600569	4.1499065	0.290036689669233
78	-0.635964912280702	-0.157894736842105	3	-1.81415161472444	0.244978663126864	5.6687127	0.413073253550522
79	-0.62280701754386	-0.210526315789474	3	-1.89676626543454	2.59340128907599	0	0
80	-0.0175438596491228	0.780701754385965	4	-0.0224681285858255	5.6396841983863	4.583	0.181438470649486
81	-0.043859649122807	0.745614035087719	4	-0.0587558227157227	5.55654296649786	5.5188486	0.262915308054709
82	-0.0789473684210526	0.706140350877193	4	-0.111338884326664	5.1760365893855	5.123794	0.331286414784118
83	-0.12280701754386	0.684210526315789	4	-0.177596167283488	5.30039158393226	4.9574311	0.321213943674061
84	-0.162280701754386	0.657894736842105	4	-0.2418389560183	5.20633034930427	6.7667995	0.472621684493769
85	-0.219298245614035	0.62719298245614	4	-0.336363292917054	5.49778714378214	3.8886755	0.258355864234611
86	-0.245614035087719	0.600877192982456	4	-0.388034465763976	5.6396841983863	9.166	0.619812649443664
87	-0.298245614035088	0.530701754385965	4	-0.511996995652709	5.91601147336137	6.3832024	0.411942499671938
88	-0.320175438596491	0.473684210526316	4	-0.594385495587096	5.85655781405271	5.5376389	0.414324258288445
89	-0.342105263157895	0.425438596491228	4	-0.677250347244785	5.88839418747982	5.9579	0.481218082971764
90	-0.364035087719298	0.37280701754386	4	-0.773493963839138	5.85655781405271	5.5376389	0.490548866170444
91	-0.385964912280702	0.324561403508772	4	-0.871603737073227	5.73153032465104	6.9954912	0.665688404647038
92	-0.421052631578947	0.267543859649123	4	-1.00474141800264	5.49778714378214	3.2406393	0.29898723547404
93	-0.442982456140351	0.245614035087719	4	-1.06453886509744	5.73153032465104	6.9954912	0.652527034624217
94	-0.478070175438596	0.18859649122807	4	-1.19504427202229	5.81953769817878	6.1485528	0.562227526017247
95	-0.504385964912281	0.135964912280702	4	-1.30748977722574	5.5248075929694	11.9950859	0.866623141831189
96	-0.583333333333333	0.0526315789473684	4	-1.48081440559197	2.0547854176763	0	0
97	0.526315789473684	0.635964912280702	5	0.691336928769462	4.71238898038469	5.4996	0.255771959322661
98	0.473684210526316	0.635964912280702	5	0.64018253690493	4.78916087165447	5.9753154	0.285015235416537
99	0.416666666666667	0.631578947368421	5	0.583179489821622	4.90978454023457	7.0106151	0.335469048922356
100	0.350877192982456	0.618421052631579	5	0.516085680037151	4.71238898038469	9.6243	0.598923738474907
101	0.258771929824561	0.618421052631579	5	0.39630093234217	4.43822152926503	15.2348086	1.09103997055486
102	0.118421052631579	0.657894736842105	5	0.178092938231198	4.71238898038469	10.0826	0.723859711764752
103	0.0219298245614035	0.657894736842105	5	0.0333209958782472	5.1760365893855	10.2480463	0.700283342636915
104	-0.0657894736842105	0.614035087719298	5	-0.106735672649136	5.39470553525944	9.4483128	0.663385926212872
105	-0.135964912280702	0.557017543859649	5	-0.23941285789171	5.42647967899685	9.0967967	0.720573290326408
106	-0.201754385964912	0.5	5	-0.383527515956992	5.26404396291324	6.9954912	0.621858143883391
107	-0.258771929824561	0.464912280701754	5	-0.50789914473367	5.1760365893855	4.0990352	0.366426913232063
108	-0.293859649122807	0.447368421052632	5	-0.581184527380083	5.40712725658139	3.579323	0.319820131903803
109	-0.320175438596491	0.425438596491228	5	-0.645148553760843	5.71645608965608	5.9753154	0.520603795619148
110	-0.350877192982456	0.37719298245614	5	-0.749269312884673	6.01693325802866	5.2255366	0.4335927964108
111	-0.364035087719298	0.328947368421053	5	-0.835987872166833	6.01223845684117	0	0
112	-0.583333333333333	-0.460526315789474	6	-2.23908574562548	1.10714871779409	3.0742764	0.182165823016343
113	-0.557017543859649	-0.473684210526316	6	-2.27551891022875	0.876058050598193	7.158646	0.467752025076522
114	-0.504385964912281	-0.517543859649123	6	-2.36906931524405	0.588002603547568	4.9574311	0.316244890844091
115	-0.478070175438596	-0.557017543859649	6	-2.43231829341287	0.244978663126864	7.5582836	0.379597323214407
116	-0.460526315789474	-0.62719298245614	6	-2.50823775805575	0.418224329579229	4.5137967	0.234360238276698
117	-0.442982456140351	-0.666666666666667	6	-2.55510980571109	0.674740942223553	5.8689898	0.326723521972911
118	-0.407894736842105	-0.710526315789474	6	-2.62045451010568	1.41144468589098	0	0
119	-0.162280701754386	-0.75	7	-2.92850331503374	0.982793723247329	1.6526298	0.0951540373808735
120	-0.149122807017544	-0.758771929824561	7	-2.94753412250991	1.81577498992176	1.8895709	0.10688519730937
121	-0.131578947368421	-0.754385964912281	7	-2.96891116197179	1.37340076694502	2.3368717	0.145831577243745
122	-0.109649122807018	-0.758771929824561	7	-2.99807747742054	2.55359005004223	3.3048013	0.0921163104006739
123	-0.0921052631578947	-0.732456140350877	7	-3.01650073950067	2.0344439357957	3.0742764	0.169411371662176
124	-0.0657894736842105	-0.719298245614035	7	-3.05038301383311	2.49809154479651	2.2915	0.0817489602295973
125	-0.0526315789473684	-0.701754385964912	7	-3.06673280587903	1.95130270390726	2.4679455	0.152925015206309
126	-0.0307017543859649	-0.692982456140351	7	-3.09731780892029	1.29249666778979	3.336424	0.221374223347528
127	0	-0.701754385964912	7	3.14159265358979	1.5707963267949	5.4996	0.374299238553832
128	0.0526315789473684	-0.701754385964912	7	3.06673280587903	1.21202565652432	3.9157152	0.236146448432657
129	0.087719298245614	-0.714912280701754	7	3.0195035161925	0.588002603547568	1.6526298	0.0483656454031411
130	0.0964912280701754	-0.728070175438597	7	3.00983038711187	0.380506377112365	2.4679455	0.0383889530670567
131	0.105263157894737	-0.75	7	3.00215259649846	1.10714871779409	4.0990352	0.207094863897708
132	0.140350877192982	-0.767543859649123	7	2.96073362371891	1.5707963267949	2.2915	0.137505014284098
133	0.162280701754386	-0.767543859649123	7	2.93323262086209	1.5707963267949	2.2915	0.135924739965825
134	0.184210526315789	-0.767543859649123	7	2.90604767286893	1.10714871779409	3.0742764	0.139263259123186
135	0.210526315789474	-0.780701754385965	7	2.87819502104429	2.2655346029916	3.579323	0.195790359588623
136	0.236842105263158	-0.758771929824561	7	2.83903694912657	1.67046497928606	4.605915	0.268319754664623
137	0.280701754385965	-0.754385964912281	7	2.78537299819364	1.76819188664478	4.6737434	0.271688963228502
138	0.324561403508772	-0.745614035087719	7	2.73103520554794	1.98902065637413	4.5137967	0.265450804794778
139	0.364035087719298	-0.728070175438597	7	2.67794504458899	2.19104581277772	3.9422966	0.230419270127418
140	0.394736842105263	-0.706140350877193	7	2.6318611905635	2.11121582706548	2.6723473	0.15809134767057
141	0.416666666666667	-0.692982456140351	7	2.60024292102939	2.81984209919315	1.4491446	0.0658991890513505
142	0.421052631578947	-0.679824561403509	7	2.58706308321912	3.51545019250885	0	0
143	0.197368421052632	-0.109649122807018	8	2.07789483118723	0.785398163397448	1.9445669	-0.104879720170112
144	0.210526315789474	-0.12280701754386	8	2.09887077522126	0.418224329579229	4.5137967	-0.451767729730799
145	0.228070175438596	-0.162280701754386	8	2.18922432116742	1.05165021254837	3.6948146	0.0556138460313438
146	0.258771929824561	-0.179824561403509	8	2.17810155196115	2.08994244104142	3.6948146	0.481778243348199
147	0.289473684210526	-0.162280701754386	8	2.08174590329151	2.21429743558818	2.2915	0.293978571054176
148	0.307017543859649	-0.149122807017544	8	2.02295018908067	2.81984209919315	1.4491446	0.202412594269403
149	0.31140350877193	-0.135964912280702	8	1.98246767022679	2.67794504458899	2.0495176	0.287059603766142
150	0.320175438596491	-0.118421052631579	8	1.92505574947356	1.95130270390726	2.4679455	0.2204568094534
151	0.342105263157895	-0.109649122807018	8	1.88096438758288	2.55359005004223	1.6526298	0.209009249410399
152	0.350877192982456	-0.0964912280701754	8	1.8391625377008	2.35619449019234	2.5926031	0.286364388415801
153	0.368421052631579	-0.0789473684210526	8	1.78188966001764	2.97644397617517	2.7878389	0.354218617930706
154	0.37280701754386	-0.0526315789473684	8	1.7110459364315	2.15879893034246	1.6526298	0.135493140230603
155	0.385964912280702	-0.043859649122807	8	1.68394730838538	2.55359005004223	1.6526298	0.177647364265456
156	0.394736842105263	-0.0307017543859649	8	1.64841783553229	2.67794504458899	1.0247588	0.113658230716198
157	0.399122807017544	-0.0219298245614035	8	1.62568618938905	2.15879893034246	1.6526298	0.114928990545655
158	0.412280701754386	-0.0131578947368421	8	1.60270039127992	1.5707963267949	1.3749	0.00493042460989912
159	0.425438596491228	-0.0131578947368421	8	1.60171430635794	1.5707963267949	1.3749	0.00463487353082215
160	0.43859649122807	-0.0131578947368421	8	1.60078733165177	2.35619449019234	0.6480362	0.0509580614524285
161	0.442982456140351	-0.0087719298245614	8	1.59059571936129	2.15879893034246	1.6526298	0.0989969628319644
162	0.456140350877193	0	8	1.5707963267949	2.0344439357957	1.0247588	0.0471684120300041
163	0.464912280701754	0.0043859649122807	8	1.5613626443889	2.60117315331921	2.6723473	0.227783464010738
164	0.478070175438596	0.0263157894736842	8	1.51580595158675	2.11121582706548	2.6723473	0.118967928904977
165	0.5	0.0394736842105263	8	1.49201236580575	2.0344439357957	2.0495176	0.0708387401013639
166	0.517543859649123	0.0482456140350877	8	1.47784461778548	1.89254688119154	1.4491446	0.0294930652942493
167	0.530701754385965	0.0526315789473684	8	1.47194600472663	2.49809154479651	2.2915	0.147364528087642
168	0.543859649122807	0.0701754385964912	8	1.4424730991091	2.44685437739309	3.579323	0.20297138052817
169	0.565789473684211	0.0964912280701754	8	1.40187882300347	5.2994824932736	0	0
170	-0.548245614035088	-0.644736842105263	9	-2.4369011559839	0	6.4162	0.222544568703436
171	-0.548245614035088	-0.706140350877193	9	-2.48141006972459	0	6.8745	0.213128030923291
172	-0.548245614035088	-0.771929824561403	9	-2.52403567590925	0.785398163397448	5.1852062	0.255897506305351
173	-0.513157894736842	-0.807017543859649	9	-2.57521517717032	0.718829999621625	4.871729	0.230551432047146
174	-0.482456140350877	-0.842105263157895	9	-2.62132546357975	1.10714871779409	3.0742764	0.15154931878159
175	-0.456140350877193	-0.855263157894737	9	-2.65163532733607	2.14703476719271	0	0
176	0.671052631578947	-0.12280701754386	10	1.75179991233677	2.93757467399724	13.5720962	0.93646405397292
177	0.697368421052632	0.0043859649122807	10	1.56450710154219	3.31232786506508	13.4868524	0.930531881316075
178	0.675438596491228	0.131578947368421	10	1.37840072527897	3.51458037538985	11.3190934	0.79017805417973
179	0.635964912280702	0.232456140350877	10	1.22036511444303	3.71949459055204	12.5844597	0.8929962936389
180	0.570175438596491	0.333333333333333	10	1.04176585571525	3.63801540699468	12.5092985	0.890931793557064
181	0.513157894736842	0.43859649122807	10	0.863579497003835	4.00376270825702	8.4505937	0.600086868600834
182	0.451754385964912	0.491228070175439	10	0.743562123283669	4.06888787159141	6.8745	0.49370005647889
183	0.399122807017544	0.530701754385965	10	0.644822111987891	4.14565976286118	5.9753154	0.43111398322164
184	0.350877192982456	0.56140350877193	10	0.558599315343562	0.0138879959309671	0	0
185	0.364035087719298	-0.385964912280702	11	2.38542592756457	2.55359005004223	3.3048013	0.29404304188732
186	0.381578947368421	-0.359649122807018	11	2.3266173191871	2.55359005004223	3.3048013	0.300014015041965
187	0.399122807017544	-0.333333333333333	11	2.26661451617871	1.89254688119154	1.4491446	0.111879738644101
188	0.412280701754386	-0.328947368421053	11	2.24423856844989	2.67794504458899	1.0247588	0.0912776061096965
189	0.416666666666667	-0.320175438596491	11	2.22598304722795	2.55359005004223	3.3048013	0.301118362245791
190	0.434210526315789	-0.293859649122807	11	2.16575937477879	2.15879893034246	3.3048013	0.27271773856655
191	0.460526315789474	-0.276315789473684	11	2.11121582706548	2.35619449019234	1.2960724	0.111402175145234
192	0.469298245614035	-0.267543859649123	11	2.08893539203643	2.81984209919315	1.4491446	0.12651334123968
193	0.473684210526316	-0.254385964912281	11	2.0636327237885	3.46334320798644	1.4491446	0.0901841698359052
194	0.469298245614035	-0.241228070175439	11	2.04559588982132	2.67794504458899	1.0247588	0.092933806354063
195	0.473684210526316	-0.232456140350877	11	2.0270091285505	2.15879893034246	1.6526298	0.127601451845498
196	0.486842105263158	-0.223684210526316	11	2.0014888381814	2.43296638146212	4.225526	0.354927559007758
197	0.513157894736842	-0.192982456140351	11	1.93050332637985	1.95130270390726	2.4679455	0.140764188545091
198	0.535087719298246	-0.184210526315789	11	1.90235048867083	2.15879893034246	1.6526298	0.109256086667409
199	0.548245614035088	-0.175438596491228	11	1.88049927133735	2.08994244104142	3.6948146	0.217254476957653
200	0.578947368421053	-0.157894736842105	11	1.83704837594582	2.46685171136624	2.9344949	0.210699610990868
201	0.596491228070175	-0.135964912280702	11	1.79490845374765	2.0344439357957	2.0495176	0.0992898204318582
202	0.614035087719298	-0.12719298245614	11	1.77505048966128	3.27550149757415	0	0
203	0.5	0.719298245614035	12	0.607444597987648	4.20954576945683	10.4606975	0.572630361081541
204	0.412280701754386	0.767543859649123	12	0.49291852577134	4.33805536437711	13.7870389	0.759697861374952
205	0.289473684210526	0.815789473684211	12	0.340978953496349	4.58803398583793	3.6948146	0.201134638564877
206	0.254385964912281	0.820175438596491	12	0.300752025783374	4.55373371819829	11.6032394	0.648330915932077
207	0.144736842105263	0.837719298245614	12	0.171085842596959	4.71238898038469	13.2907	0.750732475431249
208	0.0175438596491228	0.837719298245614	12	0.0209393475107088	5.41228185010393	0	0
209	-0.565789473684211	0.346491228070175	13	-1.02130678046592	2.73670086730471	6.9808256	-0.489512967054762
210	-0.539473684210526	0.407894736842105	13	-0.923404187054968	2.0344439357957	3.0742764	-0.198660352007549
211	-0.513157894736842	0.421052631578947	13	-0.883672116653458	2.76108627647743	2.4679455	-0.167748359202087
212	-0.504385964912281	0.442982456140351	13	-0.85012244481304	2.60117315331921	2.6723473	-0.186041460650688
213	-0.491228070175439	0.464912280701754	13	-0.812914152682903	2.21429743558818	2.2915	-0.160621257977875
214	-0.473684210526316	0.478070175438596	13	-0.780789901087328	1.97568811307998	3.4904128	-0.234945461875582
215	-0.442982456140351	0.491228070175439	13	-0.733800808712211	2.08994244104142	3.6948146	-0.263918991325467
216	-0.412280701754386	0.508771929824561	13	-0.681017010447118	1.95130270390726	4.935891	-0.351455230289546
217	-0.368421052631579	0.526315789473684	13	-0.610725964389209	1.5707963267949	5.4996	-0.351532320593124
218	-0.315789473684211	0.526315789473684	13	-0.540419500270584	1.10714871779409	3.0742764	-0.134067477739175
219	-0.289473684210526	0.513157894736842	13	-0.513606004722749	0.851966327173272	4.871729	-0.141895060777064
