# Supplementary material for: Fluid extraction from the left-right organizer uncovers mechanical properties needed for symmetry breaking
Source: eLife. 2023 Jul 21;12:e83861. doi: 10.7554/eLife.83861 (PMC10361723; doi:10.7554/eLife.83861)
Supplement: Figure 2—source data 1. [file elife-83861-fig2-data1.zip › Fig2_sourcedata/NoDefects6ss_embryo8.csv]

	x	y	id	omega	alpha	speed	realangvel
1	0.320574162679426	-0.363636363636364	1	2.41904865061792	2.0344439357957	2.0495176	0.210837283228638
2	0.339712918660287	-0.354066985645933	1	2.37688119397219	1.76819188664478	2.3368717	0.204091059551232
3	0.363636363636364	-0.349282296650718	1	2.33606298206194	2.0344439357957	3.0742764	0.293262264293705
4	0.392344497607655	-0.334928229665072	1	2.2774105292032	2.21429743558818	4.583	0.442349882365587
5	0.430622009569378	-0.30622009569378	1	2.18894055273008	1.92956699706547	3.9157152	0.306907279089437
6	0.4688995215311	-0.291866028708134	1	2.1275590969122	2.41495031290807	5.5188486	0.503453868838446
7	0.507177033492823	-0.248803827751196	1	2.02686832314451	2.55359005004223	4.9574311	0.447483032527161
8	0.535885167464115	-0.205741626794258	1	1.93737171663908	3.05093276638905	5.0619235	0.453074539295719
9	0.54066985645933	-0.15311004784689	1	1.84675680877993	2.67794504458899	4.0990352	0.368194268033655
10	0.559808612440191	-0.114832535885167	1	1.7731179551732	3.38657131671666	3.7791418	0.320393189502877
11	0.550239234449761	-0.076555023923445	1	1.70903931727263	3.46334320798644	2.8987475	0.249886762464597
12	0.54066985645933	-0.0478468899521531	1	1.65906196477971	2.99969559898563	3.2406393	0.309779603659432
13	0.545454545454545	-0.0143540669856459	1	1.59710604404782	3.92699081698724	3.2406393	0.223281411830213
14	0.521531100478469	0.00956937799043062	1	1.55244976168178	3.43304944806766	4.784652	0.471905232386287
15	0.507177033492823	0.0574162679425837	1	1.45806871520452	3.14159265358979	3.6664	0.368796450384196
16	0.507177033492823	0.0956937799043062	1	1.38430942512768	3.33898821343967	4.6737434	0.47175411476993
17	0.497607655502392	0.143540669856459	1	1.28995860217369	2.76108627647743	2.4679455	0.190399880818008
18	0.507177033492823	0.167464114832536	1	1.25187862601009	2.0344439357957	3.0742764	0.0409019811049416
19	0.535885167464115	0.181818181818182	1	1.2436982297891	1.5707963267949	3.2081	-0.0900254722160129
20	0.569377990430622	0.181818181818182	1	1.26170332423231	0.643501108793284	6.8745	-0.543472243683559
21	0.61244019138756	0.124401913875598	1	1.37039777296902	1.08389709498363	8.8154005	-0.418449846508404
22	0.69377990430622	0.0813397129186603	1	1.4540877422707	1.16066898625341	11.494164	-0.375330027128046
23	0.803827751196172	0.0334928229665072	1	1.52915374769631	0.674740942223553	2.9344949	-0.150075980711023
24	0.822966507177033	0.00956937799043062	1	1.55916894383851	1.95130270390726	2.4679455	0.0548382056515748
25	0.84688995215311	0.0191387559808612	1	1.5482013027082	4.49989279561553	0	0
26	-0.550239234449761	0.320574162679426	2	-1.04326271119844	5.10070769855716	10.893791	0.635274316644407
27	-0.655502392344498	0.277511961722488	2	-1.17031757452733	5.14901614019823	7.5862399	0.383779069204409
28	-0.727272727272727	0.244019138755981	2	-1.24707338836821	4.82949772495155	7.8447211	0.207600493093028
29	-0.808612440191388	0.23444976076555	2	-1.28859348698681	5.21173570206482	5.742499	0.238543602034968
30	-0.861244019138756	0.205741626794258	2	-1.33630220739381	5.30039158393226	3.3048013	0.1390545045842
31	-0.889952153110048	0.186602870813397	2	-1.36411310831065	5.45433624839061	7.4606657	0.331002950469259
32	-0.947368421052632	0.133971291866029	2	-1.4303136984045	6.00488564817447	3.336424	0.179329853789389
33	-0.956937799043062	0.100478468899522	2	-1.46617966916238	5.81953769817878	3.0742764	0.154295376219318
34	-0.971291866028708	0.0717703349282297	2	-1.49703874440624	0	3.2081	0.171845489165372
35	-0.971291866028708	0.0382775119617225	2	-1.53140784223931	0.982793723247329	4.9574311	0.145397857046692
36	-0.92822966507177	0.00956937799043062	2	-1.56048741364865	1.42889927219073	9.7219179	0.0804459779495237
37	-0.827751196172249	-0.00478468899521531	2	-1.57657660923856	1.48765509490646	5.5188486	0.0332071943914669
38	-0.770334928229665	-0.00956937799043062	2	-1.58321804811685	0.91510070055336	7.5165783	0.342411889166379
39	-0.708133971291866	-0.0574162679425837	2	-1.65170042595013	0.367173833818219	6.3832024	0.460859660073112
40	-0.684210526315789	-0.119617224880383	2	-1.74387235796475	1.76819188664478	0	0
41	-0.0143540669856459	0.0143540669856459	3	-0.785398163397448	1.5707963267949	1.3749	-3.92699081698724
42	0	0.0143540669856459	3	0	0	0.4583	0
43	0	0.00956937799043062	3	0	0	0.9166	-7.85398163397448
44	0	0	3	3.14159265358979	0.588002603547568	1.6526298	-4.91396861623664
45	0.00956937799043062	-0.0143540669856459	3	2.55359005004223	0.463647609000806	1.0247588	-0.237915516384919
46	0.0143540669856459	-0.0239234449760766	3	2.60117315331921	0.982793723247329	1.6526298	0.841033859285432
47	0.0287081339712919	-0.0334928229665072	3	2.43296638146212	0.674740942223553	2.9344949	-0.0694399796548373
48	0.0478468899521531	-0.0574162679425837	3	2.44685437739309	0.643501108793284	2.2915	-0.0621086066097742
49	0.062200956937799	-0.076555023923445	3	2.45927609871505	0.588002603547568	1.6526298	-0.0701356802208197
50	0.0717703349282297	-0.0909090909090909	3	2.47330323475921	0.463647609000806	2.0495176	-0.158906015213165
51	0.0813397129186603	-0.110047846889952	3	2.50508443780184	1.10714871779409	1.0247588	0.165653649443431
52	0.0909090909090909	-0.114832535885167	3	2.47195370791316	0.785398163397448	1.9445669	0.0703518297886685
53	0.105263157894737	-0.129186602870813	3	2.45788334195542	5.96143475278294	1.4491446	-0.364916736225811
54	0.100478468899522	-0.143540669856459	3	2.53086668920058	4.12438637683712	1.6526298	-0.19694242277791
55	0.0861244019138756	-0.133971291866029	3	2.57025517375617	0	0.9166	-0.154589897815214
56	0.0861244019138756	-0.143540669856459	3	2.60117315331921	0	0.9166	-0.140150199799232
57	0.0861244019138756	-0.15311004784689	3	2.62920319327906	0	0	0
58	0.0861244019138756	-0.15311004784689	3	2.62920319327906	0	0.4583	-0.0652136931530389
59	0.0861244019138756	-0.157894736842105	3	2.64224593190966	0	0.4583	-0.0622374493443045
60	0.0861244019138756	-0.162679425837321	3	2.65469342177852	0.785398163397448	1.9445669	0.146657194002393
61	0.100478468899522	-0.177033492822967	3	2.62536198297805	0	0.4583	-0.0568464947631053
62	0.100478468899522	-0.181818181818182	3	2.63673128193067	0	0.4583	-0.0546000136977298
63	0.100478468899522	-0.186602870813397	3	2.64765128467021	5.81953769817878	1.0247588	-0.200486836990352
64	0.0956937799043062	-0.196172248803828	3	2.68774865206828	0	1.3749	-0.13608254197317
65	0.0956937799043062	-0.210526315789474	3	2.71496516046292	0.244978663126864	1.8895709	-0.071085257647443
66	0.100478468899522	-0.229665071770335	3	2.72918221199241	2.56021246978489	0	0
67	0.210526315789474	-0.062200956937799	4	1.85807778019203	1.10714871779409	1.0247588	-0.0407969187329282
68	0.220095693779904	-0.0669856459330144	4	1.86623716393862	1.42889927219073	3.2406393	0.0981746927759852
69	0.253588516746411	-0.0717703349282297	4	1.84660222538342	1.97568811307998	3.4904128	0.392051693693212
70	0.287081339712919	-0.0574162679425837	4	1.76819188664478	0	0	0
71	0.287081339712919	-0.0574162679425837	4	1.76819188664478	1.32581766366803	1.8895709	-0.0150149698799895
72	0.30622009569378	-0.062200956937799	4	1.77119488062078	2.21429743558818	2.2915	0.271931480573016
73	0.325358851674641	-0.0478468899521531	4	1.71680858450617	1.81577498992176	1.8895709	0.108286315822568
74	0.344497607655502	-0.0430622009569378	4	1.69515132134166	1.37340076694502	2.3368717	-0.0239614779062913
75	0.368421052631579	-0.0478468899521531	4	1.69994361692292	1.5707963267949	3.2081	0.0532866548494093
76	0.401913875598086	-0.0478468899521531	4	1.68928628595303	1.37340076694502	4.6737434	-0.0424141522797061
77	0.449760765550239	-0.0574162679425837	4	1.69776911640898	1.69515132134166	3.6948146	0.0977241800471162
78	0.488038277511962	-0.0526315789473684	4	1.67822428039955	1.27933953231703	4.784652	-0.0846352047105281
79	0.535885167464115	-0.0669856459330144	4	1.69515132134166	1.89254688119154	2.8987475	0.11504245640547
80	0.564593301435407	-0.0574162679425837	4	1.67214283006056	4.69561203111908	0	0
81	-0.861244019138756	-0.0334928229665072	5	-1.60966562897282	1.39094282700242	5.123794	0.0716743868278447
82	-0.808612440191388	-0.0430622009569378	5	-1.62400050633839	1.1263771168938	10.6595997	0.372379117655921
83	-0.708133971291866	-0.0909090909090909	5	-1.69847632986957	1.05165021254837	7.3900875	0.35575138010171
84	-0.641148325358852	-0.129186602870813	5	-1.76962660588991	0.661043168850687	5.2255366	0.386941087310577
85	-0.607655502392344	-0.172248803827751	5	-1.84701482335203	0.348771003583907	5.3644015	0.443871578187864
86	-0.588516746411483	-0.22488038277512	5	-1.9357891389896	1.64756821806467	5.9753154	0.155443146848011
87	-0.526315789473684	-0.220095693779904	5	-1.9668777683592	1.67046497928606	4.605915	0.133862422843165
88	-0.478468899521531	-0.215311004784689	5	-1.99365025292784	1.89254688119154	4.3478921	0.0477692471879854
89	-0.435406698564593	-0.200956937799043	5	-2.00320410236543	2.30861138691536	6.8130878	-0.259506992290863
90	-0.382775119617225	-0.15311004784689	5	-1.95130270390726	2.1025203940537	9.0390509	-0.222693855931171
91	-0.301435406698565	-0.105263157894737	5	-1.90676393272103	0.973833389579495	0	0
92	0.311004784688995	-0.521531100478469	6	2.60387584944122	1.42889927219073	6.4812786	0.40413099424542
93	0.37799043062201	-0.5311004784689	6	2.52304965059213	1.66145621399564	5.0619235	0.335932539543138
94	0.430622009569378	-0.526315789473684	6	2.45586314268351	2.0344439357957	4.0990352	0.302365252820538
95	0.4688995215311	-0.507177033492823	6	2.3953900921194	2.45586314268351	6.5138179	0.49265903815213
96	0.511961722488038	-0.454545454545455	6	2.29685828448897	2.40377759346933	6.8130878	0.516955844685048
97	0.559808612440191	-0.401913875598086	6	2.19346711555196	2.09887077522126	6.3667036	0.422671947711897
98	0.617224880382775	-0.368421052631579	6	2.10893272600958	1.35212738092095	4.225526	0.0910512696255994
99	0.660287081339713	-0.37799043062201	6	2.09072247208446	3.3329399000973	0	0
100	0.483253588516746	0.535885167464115	7	0.733800808712211	1.10714871779409	2.0495176	-0.141728659373871
101	0.502392344497608	0.526315789473684	7	0.762146540586985	0.463647609000806	1.0247588	-0.0695305025148651
102	0.507177033492823	0.516746411483254	7	0.776052641089958	0.321750554396642	1.4491446	-0.0938960235674541
103	0.511961722488038	0.502392344497608	7	0.794831845803449	0.785398163397448	1.9445669	-0.141421350304317
104	0.526315789473684	0.488038277511962	7	0.823116115864313	1.24904577239825	2.8987475	-0.181105425955381
105	0.555023923444976	0.478468899521531	7	0.859337201055389	1.10714871779409	2.0495176	-0.133189398984538
106	0.574162679425837	0.4688995215311	7	0.885975080852296	1.32581766366803	1.8895709	-0.104962844879528
107	0.593301435406699	0.464114832535885	7	0.906967649828202	2.08994244104142	3.6948146	-0.0351363211207506
108	0.626794258373206	0.483253588516746	7	0.913994914052352	2.0344439357957	3.0742764	-0.0374320798370925
109	0.655502392344498	0.497607655502392	7	0.92148133001977	1.40564764938027	2.7878389	-0.125538739079625
110	0.684210526315789	0.492822966507177	7	0.946589077835695	5.65998597724552	0	0
111	0.574162679425837	0.339712918660287	8	1.03652681048824	2.35619449019234	3.8886755	0.0713994307193366
112	0.602870813397129	0.368421052631579	8	1.02224692434437	2.0344439357957	3.0742764	-0.0184274349949215
113	0.631578947368421	0.382775119617225	8	1.02593241134335	2.11121582706548	2.6723473	-0.000808930586697065
114	0.655502392344498	0.397129186602871	8	1.02609419746069	1.97568811307998	3.4904128	-0.0316380799398708
115	0.688995215311005	0.411483253588517	8	1.03242181344867	1.89254688119154	2.8987475	-0.039083131583913
116	0.717703349282297	0.421052631578947	8	1.04023843976545	1.73594500420952	2.7878389	-0.0605119020396933
117	0.746411483253589	0.425837320574163	8	1.05234082017339	0.463647609000806	1.0247588	-0.0621962644444407
118	0.751196172248804	0.416267942583732	8	1.06478007306228	0.896055384571344	2.9344949	-0.162704756569471
119	0.77511961722488	0.397129186602871	8	1.09732102437617	0	1.3749	-0.073890740133819
120	0.77511961722488	0.382775119617225	8	1.11209917240293	0.463647609000806	1.0247588	-0.061872722289143
121	0.779904306220096	0.373205741626794	8	1.12447371686076	0.348771003583907	5.3644015	-0.323921207220312
122	0.799043062200957	0.320574162679426	8	1.18925795830482	0.348771003583907	5.3644015	-0.325300864862405
123	0.818181818181818	0.267942583732057	8	1.25431813127731	0.404891786285083	3.4904128	-0.209889551640061
124	0.832535885167464	0.23444976076555	8	1.29629604160532	0.463647609000806	4.0990352	-0.240558888476727
125	0.851674641148325	0.196172248803828	8	1.34440781930066	0.463647609000806	4.0990352	-0.235092833291311
126	0.870813397129187	0.157894736842105	8	1.39142638595893	4.41947658285917	0	0
127	-0.0334928229665072	0.430622009569378	9	-0.0776215087373935	5.14901614019823	7.5862399	0.907402545210084
128	-0.105263157894737	0.397129186602871	9	-0.25910201777941	5.09289535749705	4.935891	0.62880815116126
129	-0.15311004784689	0.37799043062201	9	-0.384863648011662	4.71238898038469	9.166	0.986369600736408
130	-0.248803827751196	0.37799043062201	9	-0.582137568158944	4.71238898038469	7.7911	0.678977853582998
131	-0.330143540669856	0.37799043062201	9	-0.717933138875544	4.79553021227313	11.0372389	0.806531185756207
132	-0.444976076555024	0.368421052631579	9	-0.879239376026785	4.80886275556728	14.2737535	0.767563714712434
133	-0.593301435406699	0.354066985645933	9	-1.03275211896927	5.65438902076415	6.2333383	0.463715819689696
134	-0.631578947368421	0.301435406698565	9	-1.12549528290721	0.799974390465451	0	0
135	0.200956937799043	-0.507177033492823	10	2.76434359394743	1.13095374397916	8.6105404	0.501674646323016
136	0.282296650717703	-0.545454545454545	10	2.66400866468283	1.42889927219073	6.4812786	0.420544486938415
137	0.349282296650718	-0.555023923444976	10	2.57989976729515	1.64756821806467	5.9753154	0.402077328695079
138	0.411483253588517	-0.550239234449761	10	2.49948430155613	1.64756821806467	5.9753154	0.364916736225811
139	0.473684210526316	-0.545454545454545	10	2.42650095431097	1.63736449057072	6.8896239	0.373558609827178
140	0.545454545454545	-0.54066985645933	10	2.35178923234553	3.59807192659351	0	0
141	0.0191387559808612	0.5311004784689	11	0.0360204494291893	4.97538371206561	12.3401858	1.22242833904588
142	-0.105263157894737	0.497607655502392	11	-0.208465218379988	4.5840657526989	14.3250831	1.2387379168781
143	-0.253588516746411	0.516746411483254	11	-0.456212801755608	4.52927816312221	12.5844597	0.7991927803881
144	-0.382775119617225	0.54066985645933	11	-0.616051357833228	4.94923774133161	13.6724639	0.916496942307239
145	-0.521531100478469	0.507177033492823	11	-0.799350746294676	5.19074141176335	13.9387362	0.88343161508434
146	-0.650717703349282	0.440191387559809	11	-0.976037069311544	1.37800196146799	0	0
147	0.550239234449761	0.205741626794258	12	1.21297894508207	3.01723765904303	3.6948146	0.282002795229263
148	0.555023923444976	0.244019138755981	12	1.15657838603622	3.30674133100442	2.7878389	0.229726808924952
149	0.550239234449761	0.272727272727273	12	1.11063302425123	3.92699081698724	1.9445669	0.158229367225169
150	0.535885167464115	0.287081339712919	12	1.0789871508062	3.14159265358979	1.8332	0.136684691289122
151	0.535885167464115	0.30622009569378	12	1.05165021254837	3.14159265358979	2.2915	0.165034381044904
152	0.535885167464115	0.330143540669856	12	1.01864333633939	2.94419709373991	2.3368717	0.138181227126463
153	0.54066985645933	0.354066985645933	12	0.9910070909141	3.66073876783632	3.6948146	0.296468197558109
154	0.521531100478469	0.38755980861244	12	0.931713451402478	4.94460916517253	0	0
155	-0.894736842105263	0.0526315789473684	13	-1.51204050407917	0.463647609000806	4.0990352	0.211819242038589
156	-0.875598086124402	0.0143540669856459	13	-1.55440435248689	0.694738276196703	7.158646	0.34184119938458
157	-0.827751196172249	-0.0430622009569378	13	-1.62277259236381	0.308052781023776	10.5807721	0.66322073634431
158	-0.794258373205742	-0.148325358851675	13	-1.75541673963267	0.0665681637758238	6.8896239	0.436319686129947
159	-0.789473684210526	-0.220095693779904	13	-1.84268067685866	0.726642340681726	11.0372389	0.669085763217752
160	-0.712918660287081	-0.30622009569378	13	-1.97649782950221	1.78522601403201	0	0
161	0.363636363636364	-0.0717703349282297	14	1.76566024648377	1.30454427764397	10.4510732	-0.0811470676693693
162	0.4688995215311	-0.100478468899522	14	1.78188966001764	1.337053145926	9.8933221	-0.0200686995691157
163	0.569377990430622	-0.124401913875598	14	1.78590339993147	2.35619449019234	3.2406393	0.236720112966795
164	0.593301435406699	-0.100478468899522	14	1.73855937733811	2.3036114285814	6.1659682	0.392245287749939
165	0.641148325358852	-0.0574162679425837	14	1.66011031978812	2.17308367292986	8.8983528	0.413237125446773
166	0.717703349282297	-0.00478468899521531	14	1.57746289469876	1.92378671462181	9.2796584	0.210773105337708
167	0.808612440191388	0.0287081339712919	14	1.53530827363122	4.55185068985235	0	0
168	-0.875598086124402	0.301435406698565	15	-1.23924216491896	5.49778714378214	1.2960724	0.065251746588364
169	-0.885167464114832	0.291866028708134	15	-1.25229251423663	0	0.9166	0.0489091844935707
170	-0.885167464114832	0.282296650717703	15	-1.26207435113535	5.81953769817878	1.0247588	0.0567841521781376
171	-0.889952153110048	0.272727272727273	15	-1.27343118157097	5.69518270363202	1.6526298	0.0883049638014644
172	-0.899521531100478	0.258373205741627	15	-1.29109217433127	5.69518270363202	1.6526298	0.0873228253027181
173	-0.909090909090909	0.244019138755981	15	-1.30855673939181	5.69518270363202	1.6526298	0.0863046213811147
174	-0.91866028708134	0.229665071770335	15	-1.32581766366803	5.42101525251236	4.225526	0.184879897019969
