# Supplementary material for: Fluid extraction from the left-right organizer uncovers mechanical properties needed for symmetry breaking
Source: eLife. 2023 Jul 21;12:e83861. doi: 10.7554/eLife.83861 (PMC10361723; doi:10.7554/eLife.83861)
Supplement: Figure 2—source data 1. [file elife-83861-fig2-data1.zip › Fig2_sourcedata/NoDefects6ss_embryo9.csv]

	x	y	id	omega	alpha	speed	realangvel
1	0.307142857142857	-0.392857142857143	1	2.47803692721226	0.896055384571344	2.9344949	0.0505727622178309
2	0.325	-0.407142857142857	1	2.4679223747687	1.24904577239825	1.4491446	0.0579276148901808
3	0.335714285714286	-0.410714285714286	1	2.45633685179066	0.785398163397448	1.9445669	0.0138839558528669
4	0.346428571428571	-0.421428571428571	1	2.45356006062009	1.5707963267949	2.2915	0.123830583486235
5	0.364285714285714	-0.421428571428571	1	2.42879394392284	1.10714871779409	3.0742764	0.0794587961565352
6	0.385714285714286	-0.432142857142857	1	2.41290218469153	1.10714871779409	2.0495176	0.0496666268832913
7	0.4	-0.439285714285714	1	2.40296885931487	1.03037682652431	2.6723473	0.0487712662429951
8	0.417857142857143	-0.45	1	2.39321460606627	0.785398163397448	3.8886755	0.00870321140169494
9	0.439285714285714	-0.471428571428571	1	2.39147396378594	1.5707963267949	2.7498	0.118928634392801
10	0.460714285714286	-0.471428571428571	1	2.36768823690738	1.81577498992176	1.8895709	0.0953467968311328
11	0.475	-0.467857142857143	1	2.34861887754115	1.81577498992176	1.8895709	0.0931780577290287
12	0.489285714285714	-0.464285714285714	1	2.32998326599534	1.81577498992176	3.7791418	0.179897678159358
13	0.517857142857143	-0.457142857142857	1	2.29400373036347	1.5707963267949	1.3749	0.0507328535486096
14	0.528571428571429	-0.457142857142857	1	2.28385715965375	1.5707963267949	0.4583	0.0166509947466853
15	0.532142857142857	-0.457142857142857	1	2.28052696070441	2.0344439357957	1.0247588	0.0522494204466817
16	0.539285714285714	-0.453571428571429	1	2.27007707661508	1.5707963267949	2.2915	0.0799982127793442
17	0.557142857142857	-0.453571428571429	1	2.25407743405921	2.35619449019234	1.9445669	0.104665119868907
18	0.567857142857143	-0.442857142857143	1	2.23314441008543	2.35619449019234	3.2406393	0.173201652762809
19	0.585714285714286	-0.425	1	2.19850407953286	2.35619449019234	3.2406393	0.171315130231031
20	0.603571428571429	-0.407142857142857	1	2.16424105348666	2.55359005004223	1.6526298	0.0884320458426302
21	0.610714285714286	-0.396428571428571	1	2.14655464431813	2.0344439357957	2.0495176	0.0935070870447818
22	0.625	-0.389285714285714	1	2.12785322690918	1.76819188664478	2.3368717	0.0831869992184764
23	0.642857142857143	-0.385714285714286	1	2.11121582706548	1.92956699706547	3.9157152	0.155328498735554
24	0.671428571428571	-0.375	1	2.08015012731837	1.37340076694502	2.3368717	0.0355374283239795
25	0.689285714285714	-0.378571428571429	1	2.07304264165357	1.73594500420952	2.7878389	0.0836670189295408
26	0.710714285714286	-0.375	1	2.05630923786767	1.81577498992176	1.8895709	0.0603084729633352
27	0.725	-0.371428571428571	1	2.044247543275	0	0	0
28	0.725	-0.371428571428571	1	2.044247543275	1.89254688119154	2.8987475	0.097093478894994
29	0.746428571428571	-0.364285714285714	1	2.024828847496	1.95130270390726	4.935891	0.16634525712115
30	0.782142857142857	-0.35	1	1.99155979607177	2.29743866747662	5.5188486	0.224012577027839
31	0.814285714285714	-0.321428571428571	1	1.9467572806662	2.70918487801926	6.5619394	0.290307357894686
32	0.835714285714286	-0.275	1	1.88869580908727	2.97644397617517	5.5756778	0.245696883868236
33	0.842857142857143	-0.232142857142857	1	1.83955643231362	2.87534060443887	5.2255366	0.232748922269042
34	0.853571428571429	-0.192857142857143	1	1.79300664785981	2.67794504458899	5.123794	0.218999108569364
35	0.871428571428571	-0.157142857142857	1	1.74920682614594	2.63449414919746	4.7186568	0.193815798682939
36	0.889285714285714	-0.125	1	1.71044366640935	3.0309354324159	4.1499065	0.180099398087901
37	0.892857142857143	-0.0928571428571429	1	1.67442378679177	3.14159265358979	4.583	0.198573136040689
38	0.892857142857143	-0.0571428571428571	1	1.63470915958363	3.14159265358979	6.4162	0.279565017244239
39	0.892857142857143	-0.00714285714285714	1	1.57879615613478	3.14159265358979	6.8745	0.299765179504005
40	0.892857142857143	0.0464285714285714	1	1.51884312023398	3.14159265358979	11.4575	0.494460775300129
41	0.892857142857143	0.135714285714286	1	1.41995096517396	3.22473388547823	5.5188486	0.236611994238278
42	0.889285714285714	0.178571428571429	1	1.3726285663263	3.86042265321142	4.871729	0.185323112878365
43	0.864285714285714	0.207142857142857	1	1.33556394375063	3.46334320798644	5.7970367	0.25409529336525
44	0.85	0.25	1	1.28474488507758	3.76184213957261	3.9422966	0.165608993991765
45	0.832142857142857	0.275	1	1.25162308627923	3.8075618909689	8.1595732	0.349234313888111
46	0.792857142857143	0.325	1	1.1817762235016	4.08690394014546	10.1760932	0.412199233838069
47	0.728571428571429	0.371428571428571	1	1.09933637673399	4.78724882809546	18.3833296	0.402675842544721
48	0.585714285714286	0.360714285714286	1	1.01880120822505	4.77895714416051	13.7797061	0.421516168162566
49	0.478571428571429	0.353571428571429	1	0.934497974592532	4.73869869763761	17.4213579	0.797043621706635
50	0.342857142857143	0.35	1	0.775089250251205	4.93497606032247	0	0
51	-0.525	0.153571428571429	2	-1.28621872336193	0.519146114246523	7.3900875	0.394474702395977
52	-0.496428571428571	0.103571428571429	2	-1.36511366384113	0.661043168850687	5.2255366	0.276556174733176
53	-0.471428571428571	0.0714285714285714	2	-1.42042489878776	0	2.2915	0.186102232083249
54	-0.471428571428571	0.0535714285714286	2	-1.45764534520441	0.141897054604164	3.2406393	0.260790130707758
55	-0.467857142857143	0.0285714285714286	2	-1.50980337134596	0	2.2915	0.190480971137745
56	-0.467857142857143	0.0107142857142857	2	-1.54789956557351	0.358770670270572	3.9157152	0.309697055882754
57	-0.457142857142857	-0.0178571428571429	2	-1.60983897675006	0	1.8332	0.155771605583517
58	-0.457142857142857	-0.0321428571428571	2	-1.64099329786677	0.418224329579229	4.5137967	0.369787080206421
59	-0.442857142857143	-0.0642857142857143	2	-1.71495071390805	0.463647609000806	5.123794	0.434681400413712
60	-0.425	-0.1	2	-1.80188699399079	0.588002603547568	4.9574311	0.426703942146147
61	-0.403571428571429	-0.132142857142857	2	-1.88722778242002	0.321750554396642	4.3478921	0.398249929695906
62	-0.392857142857143	-0.164285714285714	2	-1.9668777683592	0.620249485982821	3.9422966	0.356842152409247
63	-0.375	-0.189285714285714	2	-2.03824619884105	0.851966327173272	4.871729	0.432513182974354
64	-0.346428571428571	-0.214285714285714	2	-2.12474883543592	0.694738276196703	3.579323	0.341751812730897
65	-0.328571428571429	-0.235714285714286	2	-2.1930991979821	1.29249666778979	3.336424	0.262190355181726
66	-0.303571428571429	-0.242857142857143	2	-2.24553726901845	0.896055384571344	2.9344949	0.29037079781477
67	-0.285714285714286	-0.257142857142857	2	-2.3036114285814	1.10714871779409	3.0742764	0.296471851211322
68	-0.264285714285714	-0.267857142857143	2	-2.36290579882367	0.694738276196703	3.579323	0.365593385404575
69	-0.246428571428571	-0.289285714285714	2	-2.43602447590458	0.551654982528547	6.9954912	0.649705899624222
70	-0.217857142857143	-0.335714285714286	2	-2.56596565582943	0.862170054667226	4.225526	0.402468671459815
71	-0.192857142857143	-0.357142857142857	2	-2.64645939012139	1.22202532321099	5.3644015	0.515381224765683
72	-0.153571428571429	-0.371428571428571	2	-2.74953563507453	0.726642340681726	5.5188486	0.458467884851772
73	-0.125	-0.403571428571429	2	-2.84122921204488	1.32581766366803	3.7791418	0.348787526426801
74	-0.0964285714285714	-0.410714285714286	2	-2.91098671733024	1.35212738092095	4.225526	0.389783039321436
75	-0.0642857142857143	-0.417857142857143	2	-2.98894332519453	1.10714871779409	3.0742764	0.264903379520516
76	-0.0428571428571429	-0.428571428571429	2	-3.04192400109863	1.14416883366802	5.5376389	0.458344115756377
77	-0.00357142857142857	-0.446428571428571	2	-3.13359282424991	1.21202565652432	3.9157152	0.313164542896227
78	0.025	-0.457142857142857	2	3.08695957435043	1.41814699839963	6.0280199	0.49008124577953
79	0.0714285714285714	-0.464285714285714	2	2.98894332519453	1.40564764938027	5.5756778	0.425932995310929
80	0.114285714285714	-0.471428571428571	2	2.90375672613234	1.35212738092095	4.225526	0.295445142567563
81	0.146428571428571	-0.478571428571429	2	2.84466769761883	1.01219701145133	4.3236022	0.209956470900945
82	0.175	-0.496428571428571	2	2.80267640343864	1.32581766366803	3.7791418	0.226265571207236
83	0.203571428571429	-0.503571428571429	2	2.75742328919719	1.5707963267949	3.2081	0.20961827620805
84	0.228571428571429	-0.503571428571429	2	2.71549963395558	1.5707963267949	2.7498	0.1735684395921
85	0.25	-0.503571428571429	2	2.68078594603716	1.5707963267949	5.9579	0.356136225193397
86	0.296428571428571	-0.503571428571429	2	2.60955870099848	1.81577498992176	5.6687127	0.354341052790517
87	0.339285714285714	-0.492857142857143	2	2.53869049044038	1.71269338139906	6.4812786	0.36367418090995
88	0.389285714285714	-0.485714285714286	2	2.46595565425839	1.69515132134166	7.3900875	0.375130528129999
89	0.446428571428571	-0.478571428571429	2	2.39092954863239	2.35619449019234	6.4812786	0.385902961200029
90	0.482142857142857	-0.442857142857143	2	2.31374895639239	2.44685437739309	3.579323	0.213100030843427
91	0.5	-0.421428571428571	2	2.2711289502237	2.21429743558818	4.583	0.262605982508521
92	0.528571428571429	-0.4	2	2.218607753722	2.45586314268351	6.5138179	0.380760466131234
93	0.560714285714286	-0.360714285714286	2	2.14245566049575	2.62244653934327	3.6948146	0.215993924537887
94	0.575	-0.335714285714286	2	2.09925687558817	2.52134316760697	3.9422966	0.228610903129125
95	0.592857142857143	-0.310714285714286	2	2.05353469496235	2.58299333824623	4.3236022	0.249799051315716
96	0.610714285714286	-0.282142857142857	2	2.0035748846992	2.62244653934327	3.6948146	0.212294765589665
97	0.625	-0.257142857142857	2	1.96111593158127	3.14159265358979	2.2915	0.12339168409043
98	0.625	-0.239285714285714	2	1.93643759476318	2.76108627647743	2.4679455	0.143574064776333
99	0.632142857142857	-0.221428571428571	2	1.90772278180792	3.14159265358979	1.8332	0.101346175899364
100	0.632142857142857	-0.207142857142857	2	1.88745354662804	3.0309354324159	4.1499065	0.24014939118632
101	0.635714285714286	-0.175	2	1.83942366839078	2.44685437739309	3.579323	0.189206369211439
102	0.653571428571429	-0.153571428571429	2	1.80158239454849	2.67794504458899	2.0495176	0.115087179929936
103	0.660714285714286	-0.139285714285714	2	1.77856495856251	2.35619449019234	1.2960724	0.0621534109131927
104	0.667857142857143	-0.132142857142857	2	1.76613427637987	2.15879893034246	3.3048013	0.129955720103756
105	0.689285714285714	-0.117857142857143	2	1.74014313235912	2.55359005004223	3.3048013	0.165697949922725
106	0.703571428571429	-0.0964285714285714	2	1.70700354237457	2.12939564213846	4.3236022	0.146496536569583
107	0.732142857142857	-0.0785714285714286	2	1.67770423506066	2.12939564213846	4.3236022	0.136322622646681
108	0.760714285714286	-0.0607142857142857	2	1.65043971053132	2.47562341621068	8.1595732	0.331256636300883
109	0.8	-0.0107142857142857	2	1.58418838327114	2.65163532733607	7.7911	0.325350704793378
110	0.828571428571429	0.0428571428571429	2	1.51911824231247	2.9105019863939	8.0037512	0.352951597283443
111	0.842857142857143	0.103571428571429	2	1.44852792285578	4.66231155121491	0	0
112	-0.653571428571429	0.178571428571429	3	-1.30408195682624	0	1.3749	0.0765865487140371
113	-0.653571428571429	0.167857142857143	3	-1.31939926656905	0	3.6664	0.20711773681843
114	-0.653571428571429	0.139285714285714	3	-1.36082281393273	0.165148677414627	2.7878389	0.153017860130962
115	-0.65	0.117857142857143	3	-1.39142638595893	0.610725964389209	5.5944681	0.243451822104261
116	-0.625	0.0821428571428571	3	-1.44011675037978	0.076771891269778	5.9753154	0.366357308891596
117	-0.621428571428571	0.0357142857142857	3	-1.5133882121581	0.197395559849881	7.0106151	0.433197760045096
118	-0.610714285714286	-0.0178571428571429	3	-1.60002776416712	0.444419209901099	10.6595997	0.654384800719967
119	-0.575	-0.0928571428571429	3	-1.73090472431111	0.394791119699761	5.9579	0.39414021534975
120	-0.557142857142857	-0.135714285714286	3	-1.80973276738106	0.257323714971089	9.0042201	0.610048578687667
121	-0.539285714285714	-0.203571428571429	3	-1.93174248311859	0.493941368919581	6.7667995	0.457643666191849
122	-0.514285714285714	-0.25	3	-2.02327121635696	0.558599315343562	4.3236022	0.294446403044824
123	-0.496428571428571	-0.278571428571429	3	-2.08216049696593	1.16590454050981	3.4904128	0.195108887528799
124	-0.471428571428571	-0.289285714285714	3	-2.12118227447169	0.358770670270572	3.9157152	0.267722561630814
125	-0.460714285714286	-0.317857142857143	3	-2.17472678679785	0.620249485982821	3.9422966	0.274377880572612
126	-0.442857142857143	-0.342857142857143	3	-2.22960236291237	0.90975315794421	5.2255366	0.358008760359116
127	-0.410714285714286	-0.367857142857143	3	-2.3012041149842	0.982793723247329	4.9574311	0.344714790526881
128	-0.378571428571429	-0.389285714285714	3	-2.37014707308957	0.197395559849881	2.3368717	0.135600978466133
129	-0.375	-0.407142857142857	3	-2.3972672687828	0.643501108793284	2.2915	0.157633375700201
130	-0.364285714285714	-0.421428571428571	3	-2.42879394392284	0.463647609000806	3.0742764	0.195210095470366
131	-0.353571428571429	-0.442857142857143	3	-2.46783596301691	0.785398163397448	5.1852062	0.350922054989784
132	-0.325	-0.471428571428571	3	-2.53802037401487	0.49934672168013	5.742499	0.336382336351102
133	-0.303571428571429	-0.510714285714286	3	-2.60529684128509	0.745419476274158	8.1082436	0.493081952577268
134	-0.260714285714286	-0.557142857142857	3	-2.70391323180054	0.685729510906286	6.5138179	0.358549614984773
135	-0.228571428571429	-0.596428571428571	3	-2.7756231547975	0.785398163397448	12.314521	0.642976259095622
136	-0.160714285714286	-0.664285714285714	3	-2.90421840661662	0.965251663189927	7.2461813	0.373607023212039
137	-0.114285714285714	-0.696428571428571	3	-2.97893981125903	1.15257199721567	4.5137967	0.237927532091851
138	-0.0821428571428571	-0.710714285714286	3	-3.0265253176774	1.49402443552512	5.9753154	0.325544700952252
139	-0.0357142857142857	-0.714285714285714	3	-3.09163425786785	1.5707963267949	6.4162	0.349778648475465
140	0.0142857142857143	-0.714285714285714	3	3.12159531961664	1.29249666778979	3.336424	0.172021899143111
141	0.0392857142857143	-0.721428571428571	3	3.08719093978802	5.57455903505192	4.225526	-0.152414156519312
142	0.0178571428571429	-0.746428571428571	3	3.11767377109188	4.33188260327232	2.4679455	-0.119594412489552
143	0	-0.739285714285714	3	3.14159265358979	2.35619449019234	1.2960724	0.0487789402275718
144	0.00714285714285714	-0.732142857142857	3	3.13183686554428	0	0	0
145	0.00714285714285714	-0.775	4	3.13237632468411	1.89254688119154	1.4491446	0.069638430141481
146	0.0178571428571429	-0.771428571428571	4	3.11844863865581	1.65393755868334	5.5188486	0.278807928788809
147	0.0607142857142857	-0.767857142857143	4	3.06268705289805	1.69515132134166	3.6948146	0.186948475153397
148	0.0892857142857143	-0.764285714285714	4	3.02529735786737	1.75614427679059	7.4606657	0.378129331304189
149	0.146428571428571	-0.753571428571429	4	2.94967149160653	1.87368119516987	7.6824829	0.390119678111902
150	0.203571428571429	-0.735714285714286	4	2.87164755598415	2.1375255443184	11.9510891	0.601999801226381
151	0.282142857142857	-0.685714285714286	4	2.75124759573888	1.98902065637413	4.5137967	0.237231228953148
152	0.314285714285714	-0.671428571428571	4	2.70380134994825	1.99742381992177	5.5376389	0.290515938972566
153	0.353571428571429	-0.653571428571429	4	2.64569816215373	2.1375255443184	5.9753154	0.313524119537512
154	0.392857142857143	-0.628571428571429	4	2.58299333824623	2.19104581277772	3.9422966	0.207254490290958
155	0.417857142857143	-0.610714285714286	4	2.54154244018804	1.99742381992177	5.5376389	0.284044397234293
156	0.457142857142857	-0.592857142857143	4	2.48473356074118	4.3351844780653	0	0
157	-0.85	-0.075	5	-1.65880370032264	0.610725964389209	5.5944681	0.226973698971562
158	-0.825	-0.110714285714286	5	-1.70419844011695	0	2.2915	0.105992160545738
159	-0.825	-0.128571428571429	5	-1.7253968722261	0.165148677414627	2.7878389	0.130090325765335
160	-0.821428571428571	-0.15	5	-1.75141493737916	0	0.9166	0.0420096785053437
161	-0.821428571428571	-0.157142857142857	5	-1.75981687308023	0	2.7498	0.125200686392426
162	-0.821428571428571	-0.178571428571429	5	-1.78485701035872	0.643501108793284	2.2915	0.0974198321806874
163	-0.810714285714286	-0.192857142857143	5	-1.80434097679486	0	4.1247	0.185874896281275
164	-0.810714285714286	-0.225	5	-1.84151595605111	0.404891786285083	3.4904128	0.160826195593786
165	-0.8	-0.25	5	-1.87368119516987	0.982793723247329	1.6526298	0.06031534933431
166	-0.789285714285714	-0.257142857142857	5	-1.88574426503673	0.463647609000806	2.0495176	0.0954015375976436
167	-0.782142857142857	-0.271428571428571	5	-1.90482457255626	0.927295218001612	2.2915	0.0904985078608789
168	-0.767857142857143	-0.282142857142857	5	-1.92292427412843	0.540419500270584	2.6723473	0.125605561544107
169	-0.757142857142857	-0.3	5	-1.94804538643726	0.862170054667226	4.225526	0.182200768182521
170	-0.732142857142857	-0.321428571428571	5	-1.98448554007376	0.380506377112365	4.935891	0.239831832421737
171	-0.717857142857143	-0.357142857142857	5	-2.03245190655811	0.785398163397448	3.2406393	0.15076798112744
172	-0.7	-0.375	5	-2.0626055027836	0.643501108793284	2.2915	0.111503035144815
173	-0.689285714285714	-0.389285714285714	5	-2.08490610981256	2.42923505549546	0	0
174	-0.621428571428571	-0.310714285714286	6	-2.0344439357957	4.17196948011411	2.6723473	-0.124408708925681
175	-0.639285714285714	-0.3	6	-2.00956219401057	6.23060224556864	8.7196158	0.404891665419709
176	-0.642857142857143	-0.367857142857143	6	-2.09054052709451	0.104876938730234	8.7558215	0.405555829536111
177	-0.635714285714286	-0.435714285714286	6	-2.17165169300173	1.03037682652431	2.6723473	0.124203445056634
178	-0.617857142857143	-0.446428571428571	6	-2.19649238201306	0.49934672168013	5.742499	0.288733126533389
179	-0.596428571428571	-0.485714285714286	6	-2.25423900731974	0.519146114246523	3.6948146	0.18344418400031
180	-0.582142857142857	-0.510714285714286	6	-2.2909278441198	0.244978663126864	1.8895709	0.0838051691608199
181	-0.578571428571429	-0.525	6	-2.30768887795196	1.10714871779409	2.0495176	0.0959902264788903
182	-0.564285714285714	-0.532142857142857	6	-2.32688692324774	0.588002603547568	1.6526298	0.0816064201221645
183	-0.557142857142857	-0.542857142857143	6	-2.34320820727217	1.19028994968253	2.4679455	0.114110156525942
184	-0.539285714285714	-0.55	6	-2.36603023857736	1.10714871779409	4.0990352	0.199784736277968
185	-0.510714285714286	-0.564285714285714	6	-2.40598718583295	1.10714871779409	3.0742764	0.152853828072557
186	-0.489285714285714	-0.575	6	-2.43655795144747	1.10714871779409	2.0495176	0.103214915400525
187	-0.475	-0.582142857142857	6	-2.45720093452757	0.463647609000806	1.0247588	0.0482538841933522
188	-0.471428571428571	-0.589285714285714	6	-2.46685171136624	1.89254688119154	1.4491446	0.0411667344418909
189	-0.460714285714286	-0.585714285714286	6	-2.47508505825462	1.37340076694502	2.3368717	0.110187472985523
190	-0.442857142857143	-0.589285714285714	6	-2.49712255285172	0.927295218001612	2.2915	0.121103073776241
191	-0.428571428571429	-0.6	6	-2.52134316760697	1.32581766366803	3.7791418	0.188482098847329
192	-0.4	-0.607142857142857	6	-2.55903958737644	1.29249666778979	3.336424	0.172370706314062
193	-0.375	-0.614285714285714	6	-2.59351372863925	1.10714871779409	3.0742764	0.166255529426049
194	-0.353571428571429	-0.625	6	-2.62676483452446	1.67858587864812	0	0
195	0.603571428571429	-0.521428571428571	7	2.2833079606243	2.21429743558818	2.2915	0.108832455005174
196	0.617857142857143	-0.510714285714286	7	2.26154146962326	2.12939564213846	4.3236022	0.196677936569833
197	0.646428571428571	-0.492857142857143	7	2.2222058823093	2.55359005004223	1.6526298	0.079119243449246
198	0.653571428571429	-0.482142857142857	7	2.20638203361945	2.67794504458899	2.0495176	0.0971938096386493
199	0.660714285714286	-0.467857142857143	7	2.18694327169172	2.21429743558818	2.2915	0.104270347672775
200	0.675	-0.457142857142857	7	2.16608920215716	2.49809154479651	2.2915	0.109261746037186
201	0.685714285714286	-0.442857142857143	7	2.14423685294973	3.14159265358979	0.9166	0.0369280868128374
202	0.685714285714286	-0.435714285714286	7	2.13685123558716	2.46685171136624	2.9344949	0.139446745537573
203	0.7	-0.417857142857143	7	2.10896188647964	2.93049932036705	6.5619394	0.302734019448909
204	0.710714285714286	-0.367857142857143	7	2.04841508258986	2.67794504458899	6.1485528	0.299235598556473
205	0.732142857142857	-0.325	7	1.98856796287857	2.42276265396817	4.871729	0.223030366376737
206	0.757142857142857	-0.296428571428571	7	1.94396188960322	2.58299333824623	8.6472044	0.400282800016019
207	0.792857142857143	-0.239285714285714	7	1.86390532960002	3.50798706433903	0	0
208	0.557142857142857	0.375	8	0.978368973363018	4.01765070418799	3.579323	0.201607407851523
209	0.535714285714286	0.392857142857143	8	0.938047491792714	3.99355898076307	4.871729	0.282111724577332
210	0.507142857142857	0.417857142857143	8	0.881625146877247	4.12438637683712	3.3048013	0.189636825559946
211	0.485714285714286	0.432142857142857	8	0.843697781765258	4.31759786068493	5.9579	0.331497238538481
212	0.442857142857143	0.45	8	0.777398334057562	4.29416465080546	4.5137967	0.265741666547072
213	0.410714285714286	0.464285714285714	8	0.724250000748147	3.92699081698724	2.5926031	0.162275283717684
214	0.396428571428571	0.478571428571429	8	0.69179494400461	3.68201215386038	2.6723473	0.156250156081643
215	0.385714285714286	0.496428571428571	8	0.660544912788282	4.06888787159141	2.2915	0.142034756296441
216	0.371428571428571	0.507142857142857	8	0.632137961528994	3.92699081698724	1.9445669	0.11865013647444
217	0.360714285714286	0.517857142857143	8	0.608407934234106	3.6052402625906	2.0495176	0.10977858520608
218	0.353571428571429	0.532142857142857	8	0.58645221719289	4.06888787159141	2.2915	0.139264509246636
219	0.339285714285714	0.542857142857143	8	0.558599315343562	3.92699081698724	3.2406393	0.190412000182698
220	0.321428571428571	0.560714285714286	8	0.520516915307023	4.39063842598805	2.8987475	0.172424929834633
221	0.3	0.567857142857143	8	0.486031929340096	4.051345811534	5.2255366	0.308380634948501
222	0.267857142857143	0.592857142857143	8	0.424355802350396	3.6052402625906	2.0495176	0.0937714648826404
223	0.260714285714286	0.607142857142857	8	0.405601509373868	4.03764803816114	2.9344949	0.165236254595021
224	0.242857142857143	0.621428571428571	8	0.372554258454864	4.12438637683712	3.3048013	0.186908456590653
225	0.221428571428571	0.635714285714286	8	0.335172567136733	4.24874137138388	2.0495176	0.117275604437334
226	0.207142857142857	0.642857142857143	8	0.311717446249266	4.51499342053481	2.3368717	0.134314460256909
227	0.189285714285714	0.646428571428571	8	0.284854554197885	4.65592731627475	0	0
228	-0.632142857142857	0.692857142857143	9	-0.73960809098584	6.13053597878432	6.0280199	0.201172870054578
229	-0.639285714285714	0.646428571428571	9	-0.779842664996756	6.17252808600569	4.1499065	0.141394296211668
230	-0.642857142857143	0.614285714285714	9	-0.808121524239089	0.260602391747341	7.1146492	0.171359501564006
231	-0.628571428571429	0.560714285714286	9	-0.84239342455189	5.81953769817878	9.2232875	0.420187447149245
232	-0.660714285714286	0.496428571428571	9	-0.926430913981739	5.69518270363202	9.9144039	0.467802646290338
233	-0.703571428571429	0.432142857142857	9	-1.01999144323981	5.8925782634819	8.4258455	0.396724667470911
234	-0.728571428571429	0.371428571428571	9	-1.09933637673399	6.23060224556864	8.7196158	0.392009654394874
235	-0.732142857142857	0.303571428571429	9	-1.17773830761296	0.129702537155912	10.6302685	0.476274908537491
236	-0.721428571428571	0.221428571428571	9	-1.27299328932046	0.298498931586179	12.4671349	0.571615401623466
237	-0.692857142857143	0.128571428571429	9	-1.38731636964516	0.442374222976745	9.6352992	0.459227056941145
238	-0.660714285714286	0.0607142857142857	9	-1.47916178103338	4.40950411200972	0	0
239	-0.717857142857143	0.0785714285714286	10	-1.46177755308986	4.14105150055106	7.6274869	-0.170901817483031
240	-0.767857142857143	0.110714285714286	10	-1.42759718959326	3.86823499427152	5.5188486	-0.171428171465355
241	-0.796428571428571	0.142857142857143	10	-1.39331155530019	4.01013204887568	7.8043907	-0.176720844473761
242	-0.842857142857143	0.182142857142857	10	-1.35796738640543	3.14159265358979	0.4583	-0.0202233763847337
243	-0.842857142857143	0.185714285714286	10	-1.35392271112849	3.72959525713736	4.9574311	-0.150243398048289
244	-0.864285714285714	0.217857142857143	10	-1.32387403151883	3.81633359581335	2.9344949	-0.0759877299470335
245	-0.878571428571429	0.235714285714286	10	-1.30867648552942	3.38657131671666	1.8895709	-0.0701981954589059
246	-0.882142857142857	0.25	10	-1.29463684643764	3.72959525713736	1.6526298	-0.0451100906292345
247	-0.889285714285714	0.260714285714286	10	-1.2856148283118	3.52209903070216	2.4679455	-0.0805731430244516
248	-0.896428571428571	0.278571428571429	10	-1.26950019970691	3.92699081698724	0.6480362	-0.0124614373039678
249	-0.9	0.282142857142857	10	-1.26700791224611	4.24874137138388	1.0247588	-0.00668296724089856
250	-0.907142857142857	0.285714285714286	10	-1.26567131879793	3.6052402625906	1.0247588	-0.0300010418919738
251	-0.910714285714286	0.292857142857143	10	-1.25967111041954	3.14159265358979	1.8332	-0.0707529390641337
252	-0.910714285714286	0.307142857142857	10	-1.24552052260671	3.68201215386038	2.6723473	-0.0690702638330487
253	-0.921428571428571	0.325	10	-1.2317064698401	3.01723765904303	3.6948146	-0.143026766249832
254	-0.917857142857143	0.353571428571429	10	-1.20310111659013	3.14159265358979	3.2081	-0.117494013537278
255	-0.917857142857143	0.378571428571429	10	-1.17960231388268	2.94419709373991	2.3368717	-0.0896652108347529
256	-0.914285714285714	0.396428571428571	10	-1.16166927171573	1.26663529780592	0	0
257	0.678571428571429	-0.103571428571429	11	1.72225894688647	3.0309354324159	4.1499065	0.235653944830569
258	0.682142857142857	-0.0714285714285714	11	1.67512815792036	2.76108627647743	4.935891	0.265473318610221
259	0.696428571428571	-0.0357142857142857	11	1.62203349419832	2.96173915379732	5.123794	0.281566329683588
260	0.703571428571429	0.00357142857142857	11	1.5657202282616	2.99969559898563	3.2406393	0.176529885156007
261	0.707142857142857	0.0285714285714286	11	1.5304142512304	2.73670086730471	3.4904128	0.170533573246909
262	0.717857142857143	0.0535714285714286	11	1.49630753658102	3.4198923125949	6.672848	0.358348011162901
263	0.703571428571429	0.103571428571429	11	1.42463793434843	3.56822014671667	5.5376389	0.296184983716527
264	0.685714285714286	0.142857142857143	11	1.36540093760513	3.64869115798213	4.7186568	0.25437570141705
265	0.667857142857143	0.175	11	1.31452579732172	4.15378966504113	4.3236022	0.183615745202719
266	0.639285714285714	0.192857142857143	11	1.27780264828118	4.39063842598805	5.7970367	0.206392913810923
267	0.596428571428571	0.207142857142857	11	1.23652406551899	4.46741031725783	3.7791418	0.132822608785924
268	0.567857142857143	0.214285714285714	11	1.20995954376181	4.051345811534	5.2255366	0.296208426680533
269	0.535714285714286	0.239285714285714	11	1.1507178584257	4.24874137138388	5.123794	0.274661439479497
270	0.5	0.257142857142857	11	1.0957855705298	4.12438637683712	4.9574311	0.310170893186605
271	0.467857142857143	0.278571428571429	11	1.03375139189248	6.25677635404329	0	0
272	0.442857142857143	-0.667857142857143	12	2.55606223289209	2.0344439357957	7.1733116	0.342761518583283
273	0.492857142857143	-0.642857142857143	12	2.48750992917543	1.5707963267949	4.1247	0.153692607641198
274	0.525	-0.642857142857143	12	2.45677140764719	1.72344565519016	6.0280199	0.236863689556785
275	0.571428571428571	-0.635714285714286	12	2.40939866973584	2.24553726901845	2.9344949	0.133308708960471
276	0.589285714285714	-0.621428571428571	12	2.38273692794374	2.0344439357957	4.0990352	0.176442852091871
277	0.617857142857143	-0.607142857142857	12	2.34744835752537	2.55359005004223	6.6096026	0.294983293015356
278	0.646428571428571	-0.564285714285714	12	2.2884516989223	2.29743866747662	5.5188486	0.246829766484078
279	0.678571428571429	-0.535714285714286	12	2.23908574562548	2.63449414919746	4.7186568	0.211214481685262
280	0.696428571428571	-0.503571428571429	12	2.19684284928843	2.49809154479651	4.583	0.20748074595017
281	0.717857142857143	-0.475	12	2.15534670009839	3.14159265358979	7.7911	0.30564248382694
282	0.717857142857143	-0.414285714285714	12	2.09421820333301	2.97644397617517	5.5756778	0.249853300290037
283	0.725	-0.371428571428571	12	2.044247543275	2.85013585911193	4.784652	0.226808680453772
284	0.735714285714286	-0.335714285714286	12	1.99888580718424	3.02448390902293	7.8447211	0.367702104616612
285	0.742857142857143	-0.275	12	1.92534538626092	2.76108627647743	7.4038365	0.362751402326156
286	0.764285714285714	-0.221428571428571	12	1.85279510579569	2.50884381858761	8.5248383	0.380355014967679
287	0.803571428571429	-0.167857142857143	12	1.77672410280216	2.64765128467021	6.7667995	0.302059596736459
288	0.828571428571429	-0.121428571428571	12	1.71631218345486	2.75098560989211	8.4258455	0.372528727096437
289	0.853571428571429	-0.0607142857142857	12	1.64180643803558	2.91479380553591	6.1146386	0.272413453189793
290	0.864285714285714	-0.0142857142857143	12	1.58732374739762	3.04192400109863	4.605915	0.206068813291603
291	0.867857142857143	0.0214285714285714	12	1.5461099847393	3.36506925473043	10.3397063	0.462112012556324
292	0.85	0.1	12	1.45368758222803	3.24832832623893	12.905728	0.584130954269288
293	0.839285714285714	0.2	12	1.33686139137417	3.07716581416424	14.2366312	0.589408720124823
294	0.846428571428571	0.310714285714286	12	1.21897964734921	3.68838149447904	12.3401858	0.532176492315988
295	0.796428571428571	0.392857142857143	12	1.11254434888601	4.14907271889272	10.2989176	0.403622609601311
296	0.728571428571429	0.435714285714286	12	1.03181982696575	4.8661866022385	0	0
297	-0.907142857142857	0.182142857142857	13	-1.37264376481861	0	2.7498	0.114033299742409
298	-0.907142857142857	0.160714285714286	13	-1.39545042476709	5.742765806909	2.6723473	0.104713511471866
299	-0.917857142857143	0.142857142857143	13	-1.41639312706146	0.141897054604164	3.2406393	0.131019592510668
300	-0.914285714285714	0.117857142857143	13	-1.4425970455636	1.5707963267949	0.4583	-0.00248610023357854
301	-0.910714285714286	0.117857142857143	13	-1.44209982551688	0.463647609000806	3.0742764	0.109804143144392
302	-0.9	0.0964285714285714	13	-1.46406065414576	0	2.7498	0.117972203803471
303	-0.9	0.075	13	-1.48765509490646	0.244978663126864	1.8895709	0.0775771352371657
304	-0.896428571428571	0.0607142857142857	13	-1.50317052195389	0	0.4583	0.0198345805781708
305	-0.896428571428571	0.0571428571428571	13	-1.50713743806952	0.620249485982821	3.9422966	0.135449164059163
306	-0.878571428571429	0.0321428571428571	13	-1.53422727088136	0.463647609000806	2.0495176	0.0804006008872671
307	-0.871428571428571	0.0178571428571429	13	-1.55030739105881	0	2.7498	0.122936367229682
308	-0.871428571428571	-0.00357142857142857	13	-1.57489466450475	0	3.6664	0.163850970559425
309	-0.871428571428571	-0.0321428571428571	13	-1.60766485861663	0.558599315343562	4.3236022	0.170707897094728
310	-0.853571428571429	-0.0607142857142857	13	-1.64180643803558	2.20716601924255	0	0
311	-0.128571428571429	0.475	14	-0.264342439759843	3.92699081698724	3.2406393	0.122265085112507
312	-0.146428571428571	0.492857142857143	14	-0.288795456782344	3.92699081698724	1.9445669	0.0684276719663124
313	-0.157142857142857	0.503571428571429	14	-0.302480991175606	4.03764803816114	2.9344949	0.117008855532441
314	-0.175	0.517857142857143	14	-0.325882762282095	3.78509376238308	2.2915	0.0494746407935576
315	-0.185714285714286	0.532142857142857	14	-0.335777690440806	3.92699081698724	4.5367117	0.128999950005858
316	-0.210714285714286	0.557142857142857	14	-0.361577680441978	3.92699081698724	1.2960724	0.0343393899899735
317	-0.217857142857143	0.564285714285714	14	-0.368445558439973	4.33188260327232	2.4679455	0.113950103436008
318	-0.235714285714286	0.571428571428571	14	-0.391235579127174	4.24874137138388	2.0495176	0.0831619442336795
319	-0.25	0.578571428571429	14	-0.40786796797391	4.39063842598805	1.4491446	0.0659943905549998
320	-0.260714285714286	0.582142857142857	14	-0.42106684608491	4.57049192578053	3.2406393	0.163885777183
321	-0.285714285714286	0.585714285714286	14	-0.45384400152151	1.9847953294071	0	0
322	-0.05	0.689285714285714	15	-0.072412029873632	5.25917782127394	12.3401858	0.65710604640668
323	-0.132142857142857	0.639285714285714	15	-0.203833239154968	5.38712992260824	11.7379796	0.662841407615338
324	-0.203571428571429	0.582142857142857	15	-0.336401520678036	5.347415715775	10.8163383	0.676336533322147
325	-0.271428571428571	0.532142857142857	15	-0.471668827342465	4.9906886393898	13.345696	0.819207919736269
326	-0.371428571428571	0.503571428571429	15	-0.635510411289719	4.77895714416051	13.7797061	0.657873906216306
