# Supplementary material for: Fluid extraction from the left-right organizer uncovers mechanical properties needed for symmetry breaking
Source: eLife. 2023 Jul 21;12:e83861. doi: 10.7554/eLife.83861 (PMC10361723; doi:10.7554/eLife.83861)
Supplement: Figure 2—source data 1. [file elife-83861-fig2-data1.zip › Fig2_sourcedata/NoDefects7ss_embryo1.csv]

	x	y	id	omega	alpha	speed	realangvel
1	0.446540880503145	0.415094339622642	1	0.821878322520398	3.48714823417151	12.1774893	0.595253074088333
2	0.418238993710692	0.493710691823899	1	0.702827707702731	3.65208097550657	13.1316699	0.618767191675003
3	0.374213836477987	0.572327044025157	1	0.579074269367731	4.04409956155411	11.0940681	0.546769302634103
4	0.314465408805031	0.619496855345912	1	0.46972040884091	4.17868078874543	11.7113982	0.570422622700753
5	0.245283018867925	0.660377358490566	1	0.35563588430076	4.38276457296395	18.4062446	0.890755564030251
6	0.125786163522013	0.70125786163522	1	0.17748477149471	4.52120452078768	14.4708225	0.691018387806829
7	0.0283018867924528	0.720125786163522	1	0.0392810939333438	4.88216725435303	16.2746913	0.776744926881082
8	-0.0817610062893082	0.70125786163522	1	-0.116067891442873	5.07115965065526	15.6628608	0.760940815206801
9	-0.182389937106918	0.663522012578616	1	-0.268256054484233	5.00384577486256	9.5697623	0.476585701149335
10	-0.245283018867925	0.644654088050314	1	-0.3635731947141	5.42101525251236	8.4505937	0.406240934463219
11	-0.289308176100629	0.606918238993711	1	-0.444821381606744	5.07956281420291	12.7668631	0.63947894150338
12	-0.371069182389937	0.575471698113208	1	-0.57271716990742	5.05168159483873	8.2622324	0.39435008007719
13	-0.424528301886792	0.556603773584906	1	-0.651587185922858	4.92644966394851	10.7870071	0.457060797743254
14	-0.49685534591195	0.540880503144654	1	-0.742999345471509	5.1760365893855	11.2728051	0.490298699658192
15	-0.566037735849057	0.506289308176101	1	-0.841059085403147	5.14215125948138	12.0995783	0.478572608641639
16	-0.641509433962264	0.471698113207547	1	-0.936773607131475	5.11091142605111	9.4483128	0.335016974041693
17	-0.70125786163522	0.446540880503145	1	-1.00377700193981	5.347415715775	10.8163383	0.402499439681507
18	-0.761006289308176	0.40251572327044	1	-1.08427688987611	6.04944212631068	9.8933221	0.388626157096241
19	-0.776729559748428	0.336477987421384	1	-1.16200212129536	0.343023940420703	6.8130878	0.209486516360653
20	-0.761006289308176	0.292452830188679	1	-1.20389942456749	1.10714871779409	3.0742764	0.0128279245743235
21	-0.742138364779874	0.283018867924528	1	-1.20646500948236	0.643501108793284	2.2915	0.0537219474439099
22	-0.732704402515723	0.270440251572327	1	-1.21720939897114	1.77981926960116	0	0
23	-0.525157232704403	0.314465408805031	2	-1.03125788356506	5.73463590472906	9.6678385	0.53921712956756
24	-0.559748427672956	0.257861635220126	2	-1.13910130947857	5.31467632651965	8.8983528	0.40428096015606
25	-0.610062893081761	0.223270440251572	2	-1.21995750150978	5.742765806909	10.6893892	0.540729362317067
26	-0.647798742138365	0.160377358490566	2	-1.3281033739732	6.01693325802866	5.2255366	0.26796066804291
27	-0.657232704402516	0.125786163522013	2	-1.38169550758178	6.17252808600569	8.3002713	0.426054017145872
28	-0.663522012578616	0.0691823899371069	2	-1.46690631101095	6.20641341590981	5.9753154	0.307313307442048
29	-0.666666666666667	0.0283018867924528	2	-1.52836897249936	6.13053597878432	6.0280199	0.305583833712204
30	-0.672955974842767	-0.0125786163522013	2	-1.5894857392418	6.18010369865689	13.3617365	0.661140080259861
31	-0.682389937106918	-0.10377358490566	2	-1.72171375529377	0.0831412318884412	11.0372389	0.541184740213616
32	-0.676100628930818	-0.179245283018868	2	-1.8299507033365	0.147078355388402	12.5092985	0.598583395261223
33	-0.663522012578616	-0.264150943396226	2	-1.94966738238874	0.302884868374971	7.6824829	0.365291699022832
34	-0.647798742138365	-0.314465408805031	2	-2.02272572219331	0.380506377112365	7.4038365	0.349524422079992
35	-0.628930817610063	-0.361635220125786	2	-2.09263060660931	0.197395559849881	9.3474868	0.406593398039634
36	-0.616352201257862	-0.424528301886792	2	-2.17394928621723	0.512389460310738	8.4134714	0.380681797464693
37	-0.588050314465409	-0.474842767295597	2	-2.25008564571017	0.44751997515717	12.7091173	0.544789198114672
38	-0.550314465408805	-0.553459119496855	2	-2.35904348533311	0.514451313059028	12.108286	0.496437170396402
39	-0.509433962264151	-0.625786163522013	2	-2.45833091941239	1.01914134426635	6.9954912	0.296829781206633
40	-0.468553459119497	-0.650943396226415	2	-2.51769687565371	1.56574586468582	0	0
41	0.154088050314465	-0.654088050314465	3	2.91023403356001	2.0344439357957	14.3470815	0.732393621372598
42	0.242138364779874	-0.610062893081761	3	2.76375530928549	1.9922155336827	14.564774	0.759764784668415
43	0.333333333333333	-0.569182389937107	3	2.61180235235181	2.35619449019234	11.0184486	0.568554037776487
44	0.386792452830189	-0.515723270440252	3	2.49809154479651	2.67794504458899	7.1733116	0.352947949094369
45	0.408805031446541	-0.471698113207547	3	2.42750195497764	2.76108627647743	7.4038365	0.374987424687454
46	0.427672955974843	-0.424528301886792	3	2.35250447004014	3.07502448981397	6.8896239	0.311808073719702
47	0.430817610062893	-0.377358490566038	3	2.2901428552962	3.14159265358979	5.0413	0.236408809346318
48	0.430817610062893	-0.342767295597484	3	2.24286109342694	3.86823499427152	5.5188486	0.0631681646223736
49	0.405660377358491	-0.314465408805031	3	2.23022746050247	3.72959525713736	3.3048013	0.0732562661640435
50	0.393081761006289	-0.29559748427673	3	2.21557620726966	3.54648443987488	3.4904128	0.126530947631847
51	0.383647798742138	-0.273584905660377	3	2.19027001774329	3.68201215386038	2.6723473	0.0805860382921075
52	0.374213836477987	-0.257861635220126	3	2.17415281008487	3.55981698316902	4.5137967	0.188766957082769
53	0.361635220125786	-0.229559748427673	3	2.13639941866831	3.68201215386038	5.3446946	0.207654545492351
54	0.342767295597484	-0.19811320754717	3	2.09486850956984	3.4198923125949	3.336424	0.209540858530652
55	0.336477987421384	-0.176100628930818	3	2.05296033786371	3.14159265358979	1.8332	0.148970597032023
56	0.336477987421384	-0.163522012578616	3	2.02316621845731	3.30674133100442	2.7878389	0.214663410681339
57	0.333333333333333	-0.144654088050314	3	1.98023353632104	2.97644397617517	2.7878389	0.258455645304858
58	0.336477987421384	-0.125786163522013	3	1.92854240726007	3.04192400109863	4.605915	0.433996150633753
59	0.339622641509434	-0.0943396226415094	3	1.84174317713332	3.14159265358979	7.3328	0.710180393272144
60	0.339622641509434	-0.0440251572327044	3	1.69970709847889	3.00904112129312	6.9354539	0.690007151745259
61	0.345911949685535	0.00314465408805031	3	1.56170566812984	3.07917384359384	7.3470073	0.71440810881622
62	0.349056603773585	0.0534591194968553	3	1.41882404636659	3.05093276638905	5.0619235	0.465031913492802
63	0.352201257861635	0.0880503144654088	3	1.32581766366803	3.08900959197885	8.7196158	0.74591960571705
64	0.355345911949686	0.147798742138365	3	1.17663374252462	3.06482076232002	5.9753154	0.451576723833745
65	0.358490566037736	0.188679245283019	3	1.08631839775787	3.04192400109863	4.605915	0.311554559261121
66	0.361635220125786	0.220125786163522	3	1.02400748590565	3.14159265358979	7.7911	0.504365657739282
67	0.361635220125786	0.273584905660377	3	0.923134354357793	3.21836454485957	5.9753154	0.362043606684965
68	0.358490566037736	0.314465408805031	3	0.8507256330208	3.20034847630552	7.8043907	0.413585104563411
69	0.355345911949686	0.367924528301887	3	0.768008612108118	3.37533583445869	9.8933221	0.519812246407165
70	0.339622641509434	0.433962264150943	3	0.664046162826685	3.55400309518718	8.0037512	0.417867687198981
71	0.317610062893082	0.484276729559748	3	0.580472625386888	5.51894800589534	0	0
72	-0.264150943396226	-0.122641509433962	4	-2.00546654194414	0	2.7498	0.285694804197267
73	-0.264150943396226	-0.141509433962264	4	-2.0626055027836	0.165148677414627	2.7878389	0.295866558424696
74	-0.261006289308176	-0.160377358490566	4	-2.12177881446853	0.982793723247329	3.3048013	0.34633499154592
75	-0.242138364779874	-0.172955974842767	4	-2.19104581277772	2.24553726901845	2.9344949	-0.019762742933751
76	-0.226415094339623	-0.160377358490566	4	-2.18709326419097	2.15879893034246	3.3048013	0.0125891467080685
77	-0.207547169811321	-0.147798742138365	4	-2.18961109353258	1.89254688119154	1.4491446	0.0593326579134934
78	-0.19811320754717	-0.144654088050314	4	-2.20147762511528	3.14159265358979	0.4583	-0.0521590616878109
79	-0.19811320754717	-0.141509433962264	4	-2.19104581277772	3.14159265358979	1.8332	-0.216582704826804
80	-0.19811320754717	-0.128930817610063	4	-2.14772927181236	2.64224593190966	5.742499	-0.462275079902188
81	-0.179245283018868	-0.0943396226415094	4	-2.05527425583192	2.21429743558818	2.2915	-0.0665583236195655
82	-0.166666666666667	-0.0849056603773585	4	-2.04196259110801	1.5707963267949	1.8332	0.162300159054931
83	-0.154088050314465	-0.0849056603773585	4	-2.07442262291899	2.35619449019234	5.1852062	-0.348364633650997
84	-0.128930817610063	-0.059748427672956	4	-2.00474969618879	2.46685171136624	2.9344949	-0.361120639369823
85	-0.116352201257862	-0.0440251572327044	4	-1.93252556831483	2.58299333824623	4.3236022	-0.881906457621187
86	-0.10062893081761	-0.0188679245283019	4	-1.75614427679059	2.15879893034246	1.6526298	-0.241408878427536
87	-0.0911949685534591	-0.0125786163522013	4	-1.70786250110508	2.81984209919315	1.4491446	-0.506835308154319
88	-0.0880503144654088	-0.00314465408805031	4	-1.60649543947422	2.89661399046293	1.8895709	-0.731781669266096
89	-0.0849056603773585	0.00943396226415094	4	-1.460139105621	2.35619449019234	1.9445669	-0.671607209764844
90	-0.0754716981132075	0.0188679245283019	4	-1.32581766366803	3.23225254079054	5.0619235	-1.76098997482907
91	-0.0786163522012579	0.0534591194968553	4	-0.973619668702219	4.57049192578053	3.2406393	0.423935988909698
92	-0.10062893081761	0.0566037735849057	4	-1.05840686648416	3.92699081698724	1.2960724	-0.0966730347403377
93	-0.106918238993711	0.0628930817610063	4	-1.03907225953609	3.28348970819396	3.2406393	-0.62675434226424
94	-0.110062893081761	0.0849056603773585	4	-0.913721391083243	2.89661399046293	3.7791418	-0.788632579449
95	-0.10377358490566	0.110062893081761	4	-0.755994875193443	2.46685171136624	2.9344949	-0.643433414588404
96	-0.0911949685534591	0.125786163522013	4	-0.627308192275763	1.89254688119154	1.4491446	-0.310793761345016
97	-0.0817610062893082	0.128930817610063	4	-0.565149440006759	2.67794504458899	1.0247588	-0.192610842865044
98	-0.0786163522012579	0.135220125786164	4	-0.526627271433751	6.05452821863118	0	0
99	-0.279874213836478	-0.729559748427673	5	-2.77528562105694	1.96140337049258	8.4258455	0.283020439951978
100	-0.226415094339623	-0.707547169811321	5	-2.83188970904734	1.75064982658737	10.2480463	0.43602216928373
101	-0.157232704402516	-0.694968553459119	5	-2.91909414290408	1.49402443552512	5.9753154	0.286749166355418
102	-0.116352201257862	-0.69811320754717	5	-2.97644397617517	1.27229739520872	6.2333383	0.296752522454167
103	-0.0754716981132075	-0.710691823899371	5	-3.035794480666	1.01219701145133	4.3236022	0.183222754808781
104	-0.050314465408805	-0.726415094339623	5	-3.07243903162776	1.27933953231703	4.784652	0.217591067201801
105	-0.0188679245283019	-0.735849056603774	5	-3.11595724506812	1.07144960511477	5.742499	0.232328642789472
106	0.0157232704402516	-0.754716981132076	5	3.12076233355358	1.20362249297668	6.3832024	0.26253652186464
107	0.0566037735849057	-0.770440251572327	5	3.06825502918065	1.41814699839963	6.0280199	0.257578131000105
108	0.0974842767295598	-0.776729559748428	5	3.01673940298063	1.81577498992176	7.5582836	0.331016249677218
109	0.147798742138365	-0.764150943396226	5	2.95053615304518	2.25704424097253	0	0
110	0.477987421383648	-0.493710691823899	6	2.37237430793198	2.89661399046293	3.7791418	0.163399851625119
111	0.484276729559748	-0.468553459119497	6	2.33969433760696	2.67794504458899	2.0495176	0.100142210349166
112	0.490566037735849	-0.455974842767296	6	2.31966589553713	2.72336832401056	4.5137967	0.221877522500065
113	0.50314465408805	-0.427672955974843	6	2.27529039103711	2.0344439357957	4.0990352	0.192624134315538
114	0.528301886792453	-0.415094339622642	6	2.23676556417401	2.24553726901845	2.9344949	0.144868065094355
115	0.544025157232704	-0.40251572327044	6	2.20779195115514	2.67794504458899	5.123794	0.257952087844857
116	0.559748427672956	-0.371069182389937	6	2.15620153358616	2.76108627647743	2.4679455	0.124054408128185
117	0.566037735849057	-0.355345911949686	6	2.13139065196053	3.14159265358979	5.9579	0.267479103866468
118	0.566037735849057	-0.314465408805031	6	2.07789483118723	3.14159265358979	3.2081	0.151033183634008
119	0.566037735849057	-0.292452830188679	6	2.04768819446043	3.72959525713736	1.6526298	0.0437999189495653
120	0.559748427672956	-0.283018867924528	6	2.03892821067052	3.25224987476369	4.1499065	0.19476687937162
121	0.556603773584906	-0.254716981132075	6	1.99997483479619	3.14159265358979	2.7498	0.141925297130316
122	0.556603773584906	-0.235849056603774	6	1.97158977537013	3.64869115798213	4.7186568	0.171995189129972
123	0.540880503144654	-0.207547169811321	6	1.93719073754414	3.6052402625906	4.0990352	0.169840526825715
124	0.528301886792453	-0.182389937106918	6	1.90322263217899	3.33898821343967	4.6737434	0.254735034280276
125	0.522012578616352	-0.150943396226415	6	1.85227562532294	3.27414418588647	6.9354539	0.414557031363381
126	0.515723270440252	-0.10377358490566	6	1.76936421905026	3.29424198198506	6.0280199	0.378663266887358
127	0.509433962264151	-0.0628930817610063	6	1.69363156567279	3.32694060358549	7.4606657	0.488416556911018
128	0.5	-0.0125786163522013	6	1.59594825429059	3.55981698316902	4.5137967	0.286994049654724
129	0.487421383647799	0.0157232704402516	6	1.53854944435964	3.14159265358979	5.4996	0.384969545454949
130	0.487421383647799	0.0534591194968553	6	1.46155553526865	3.14159265358979	8.2494	0.564205551896182
131	0.487421383647799	0.110062893081761	6	1.34871442488942	3.10315006356861	11.9245077	0.753320494226924
132	0.490566037735849	0.191823899371069	6	1.19805032604403	3.14159265358979	5.9579	0.350895931787286
133	0.490566037735849	0.232704402515723	6	1.12787113968657	3.14159265358979	6.4162	0.353404088072133
134	0.490566037735849	0.276729559748428	6	1.05719032207215	2.97644397617517	5.5756778	0.253310920675914
135	0.49685534591195	0.314465408805031	6	1.00652813793696	3.42964810064042	12.905728	0.691437588322967
136	0.471698113207547	0.39937106918239	6	0.868240620272372	4.11397008690615	12.2031541	0.673239568329622
137	0.40251572327044	0.446540880503145	6	0.733592706606447	3.86823499427152	11.0372389	0.614333711086193
138	0.352201257861635	0.50314465408805	6	0.610725964389209	4.08836592740793	14.1183898	0.78053727694066
139	0.273584905660377	0.559748427672956	6	0.454618509001077	4.44939424870377	12.3401858	0.680573482214055
140	0.191823899371069	0.581761006289308	6	0.318503812558266	4.47684399966383	11.782893	0.661038479846704
141	0.113207547169811	0.60062893081761	6	0.186296116588925	4.43938027729798	11.8983846	0.653988056716039
142	0.0345911949685535	0.622641509433962	6	0.0554985052457168	4.49832829682087	10.7870071	0.572715474592362
143	-0.0377358490566038	0.638364779874214	6	-0.0590445896727555	4.6707464012861	11.0088243	0.578138046677421
144	-0.113207547169811	0.641509433962264	6	-0.17467219900824	5.03413953478133	8.6957842	0.457899250713428
145	-0.169811320754717	0.622641509433962	6	-0.266252049150925	5.01330921474511	13.9158212	0.737726770545618
146	-0.261006289308176	0.594339622641509	6	-0.413797403260049	5.20234630663842	7.7911	0.412236754293549
147	-0.308176100628931	0.569182389937107	6	-0.496244754118759	4.9906886393898	10.009272	0.504659519869592
148	-0.374213836477987	0.550314465408805	6	-0.597176658092678	5.15680819028579	10.6595997	0.532185623433874
149	-0.440251572327044	0.518867924528302	6	-0.703613782779452	4.87753765779932	11.1508973	0.45507443843237
150	-0.515723270440252	0.506289308176101	6	-0.794628670465926	5.33263846636751	7.8850515	0.363264319240728
151	-0.559748427672956	0.474842767295597	6	-0.867281534314072	5.21523219131255	10.4606975	0.440295668149862
152	-0.622641509433962	0.440251572327044	6	-0.955340667944044	1.69450006777043	0	0
153	0.566037735849057	0.588050314465409	7	0.766326906405295	4.65246082526348	22.956247	0.831383465017705
154	0.408805031446541	0.59748427672956	7	0.600050213401754	4.48129831318879	16.0075024	0.742985609245996
155	0.30188679245283	0.622641509433962	7	0.451453091552554	4.08359269396926	18.7004732	0.874695724675402
156	0.19811320754717	0.69811320754717	7	0.276513946617474	4.21304225870456	22.969996	0.997156033704922
157	0.059748427672956	0.773584905660377	7	0.0770827398764896	4.9068690965998	30.8289244	1.38064231622525
158	-0.147798742138365	0.732704402515723	7	-0.199045723368561	4.97864102953561	15.6761515	0.719891085260714
159	-0.251572327044025	0.70440251572327	7	-0.343023940420703	4.93918782843858	12.2288189	0.547770050249979
160	-0.333333333333333	0.685534591194969	7	-0.452577950470699	5.39609829201906	15.9616724	0.718105954133905
161	-0.418238993710692	0.616352201257862	7	-0.59619914129748	5.31467632651965	17.7971639	0.813282921742855
162	-0.518867924528302	0.547169811320755	7	-0.758855725646051	5.0611599839686	16.0927462	0.631055451212796
163	-0.622641509433962	0.509433962264151	7	-0.88506681588861	0.813807297556684	0	0
164	0.572327044025157	-0.619496855345912	8	2.39575168102869	2.48589702734826	7.5165783	0.304152884302025
165	0.60377358490566	-0.578616352201258	8	2.33492110416828	2.45266826537493	10.0931409	0.414528580566191
166	0.647798742138365	-0.525157232704403	8	2.25201538805505	3.00606493960429	10.1760932	0.373399339492684
167	0.657232704402516	-0.455974842767296	8	2.17733552015651	2.70918487801926	6.5619394	0.279614508542751
168	0.676100628930818	-0.415094339622642	8	2.12141261844796	3.14159265358979	3.2081	0.119945101096555
169	0.676100628930818	-0.393081761006289	8	2.09742359822865	2.94419709373991	2.3368717	0.0976438352070685
170	0.679245283018868	-0.377358490566038	8	2.07789483118723	2.86329299458468	3.336424	0.144399888363806
171	0.685534591194969	-0.355345911949686	8	2.04901485351447	2.94419709373991	2.3368717	0.10032683960993
172	0.688679245283019	-0.339622641509434	8	2.02894948559249	3.14159265358979	2.2915	0.0926525060186556
173	0.688679245283019	-0.323899371069182	8	2.01041898438875	2.55359005004223	3.3048013	0.146656778743521
174	0.70125786163522	-0.30503144654088	8	1.98108762864005	2.86329299458468	3.336424	0.148924623663946
175	0.707547169811321	-0.283018867924528	8	1.95130270390726	3.14159265358979	3.2081	0.135520638471225
176	0.707547169811321	-0.261006289308176	8	1.92419857621302	3.14159265358979	2.7498	0.118365704596695
177	0.707547169811321	-0.242138364779874	8	1.90052543529368	3.52209903070216	2.4679455	0.087124833833454
178	0.70125786163522	-0.226415094339623	8	1.88310046852699	3.78509376238308	2.2915	0.0626403581605528
179	0.691823899371069	-0.213836477987421	8	1.87057239689488	3.52209903070216	2.4679455	0.0922489297704754
180	0.685534591194969	-0.19811320754717	8	1.85212261094078	3.752318617979	5.5944681	0.176163971395433
181	0.663522012578616	-0.166666666666667	8	1.81688981666169	4.09213949440187	7.8850515	0.155949957502153
182	0.619496855345912	-0.135220125786164	8	1.78569982516126	3.78509376238308	4.583	0.168340738860953
183	0.60062893081761	-0.110062893081761	8	1.75203167738907	3.92699081698724	4.5367117	0.151100038364089
184	0.578616352201258	-0.0880503144654088	8	1.72181166971626	3.50036332386037	3.9157152	0.20482274905695
185	0.569182389937107	-0.0628930817610063	8	1.68084711990487	3.50876648740801	6.3832024	0.351495088570606
186	0.553459119496855	-0.0220125786163522	8	1.61054810219074	3.6052402625906	3.0742764	0.16985746476093
187	0.544025157232704	-0.00314465408805031	8	1.57657660923856	3.30674133100442	2.7878389	0.174209327762377
188	0.540880503144654	0.0157232704402516	8	1.54173474368608	3.28348970819396	3.2406393	0.204994997648211
189	0.537735849056604	0.0377358490566038	8	1.50073574415644	3.54648443987488	3.4904128	0.212780698099652
190	0.528301886792453	0.059748427672956	8	1.45817960453651	3.14159265358979	5.0413	0.320460669058254
191	0.528301886792453	0.0943396226415094	8	1.39408747072486	2.84309372200361	6.2333383	0.341349035284138
192	0.540880503144654	0.135220125786164	8	1.32581766366803	3.0702851888045	6.4326988	0.366498415007686
193	0.544025157232704	0.179245283018868	8	1.2525179806665	2.67794504458899	10.2480463	0.399998899864413
194	0.575471698113208	0.242138364779874	8	1.17251820069361	2.65163532733607	7.7911	0.25301311929041
195	0.60062893081761	0.289308176100629	8	1.12191557683553	3.46334320798644	4.3478921	0.220542702713569
196	0.591194968553459	0.317610062893082	8	1.07780703629282	3.14159265358979	5.9579	0.260551814022986
197	0.591194968553459	0.358490566037736	8	1.02569667348822	3.56822014671667	11.0752778	0.53664894833222
198	0.559748427672956	0.427672955974843	8	0.918366883821775	3.77038894000523	6.2333383	0.302702155906175
199	0.534591194968553	0.462264150943396	8	0.85782645264054	5.81953769817878	0	0
200	0.059748427672956	-0.487421383647799	9	3.01962049805977	1.73594500420952	2.7878389	0.194807918630788
201	0.0786163522012579	-0.484276729559748	9	2.98065891433361	1.65393755868334	5.5188486	0.381704580215927
202	0.116352201257862	-0.481132075471698	9	2.90431799829043	2.35619449019234	5.1852062	0.318227895305303
203	0.141509433962264	-0.455974842767296	9	2.84067241922937	2.87534060443887	5.2255366	0.215244426814682
204	0.150943396226415	-0.421383647798742	9	2.79762353386643	3.14159265358979	2.7498	0.0740077527360539
205	0.150943396226415	-0.40251572327044	9	2.78282198331922	2.89661399046293	5.6687127	0.277236352440511
206	0.160377358490566	-0.364779874213836	9	2.72737471283112	3.14159265358979	1.3749	0.0486966587261062
207	0.160377358490566	-0.355345911949686	9	2.7176353810859	3.14159265358979	3.2081	0.122411917855865
208	0.160377358490566	-0.333333333333333	9	2.69315299751472	3.14159265358979	3.2081	0.136277813899617
209	0.160377358490566	-0.311320754716981	9	2.6658974347348	3.6052402625906	3.0742764	0.00386100309357484
210	0.150943396226415	-0.292452830188679	9	2.66512523411609	3.6052402625906	4.0990352	0.00598981444521307
211	0.138364779874214	-0.267295597484277	9	2.66392727122704	3.36839150164368	6.1146386	0.199918635070127
212	0.128930817610063	-0.226415094339623	9	2.62394354421302	3.32144615338227	5.123794	0.25599374522292
213	0.122641509433962	-0.191823899371069	9	2.57274479516843	3.14159265358979	5.4996	0.516996616928025
214	0.122641509433962	-0.154088050314465	9	2.46934547178283	2.73670086730471	6.9808256	1.18752988068623
215	0.141509433962264	-0.110062893081761	9	2.23183949564558	2.72336832401056	4.5137967	0.86603365095522
216	0.154088050314465	-0.0817610062893082	9	2.05863276545454	2.97644397617517	2.7878389	0.536650307736388
217	0.157232704402516	-0.0628930817610063	9	1.95130270390726	3.14159265358979	4.1247	0.819780360681377
218	0.157232704402516	-0.0345911949685535	9	1.78734663177099	3.28348970819396	3.2406393	0.675491303351095
219	0.154088050314465	-0.0125786163522013	9	1.65224837110077	3.70019196893336	4.3236022	0.860559657533081
220	0.138364779874214	0.0125786163522013	9	1.48013643959415	3.6052402625906	4.0990352	1.00398453638561
221	0.125786163522013	0.0377358490566038	9	1.27933953231703	3.6052402625906	3.0742764	0.806608386728344
222	0.116352201257862	0.0566037735849057	9	1.11801785497136	3.54648443987488	3.4904128	0.906221239199431
223	0.106918238993711	0.0786163522012579	9	0.936773607131475	3.38657131671666	3.7791418	0.833794227573107
224	0.10062893081761	0.10377358490566	9	0.770014761616853	3.14159265358979	3.6664	0.536426268619308
225	0.10062893081761	0.128930817610063	9	0.662729507892992	3.54648443987488	3.4904128	0.59625956589974
226	0.0911949685534591	0.150943396226415	9	0.543477594713043	3.4198923125949	3.336424	0.435645630779673
227	0.0849056603773585	0.172955974842767	9	0.456348468557109	3.92699081698724	1.9445669	0.320041621707966
228	0.0754716981132075	0.182389937106918	9	0.392340144215516	3.14159265358979	1.3749	0.0874971442995898
229	0.0754716981132075	0.191823899371069	9	0.374840715355598	3.76184213957261	3.9422966	0.51188782975903
230	0.059748427672956	0.213836477987421	9	0.272463149403792	3.46334320798644	2.8987475	0.233257339302182
231	0.0534591194968553	0.232704402515723	9	0.225811681543355	3.32144615338227	5.123794	0.255697412675578
232	0.0471698113207547	0.267295597484277	9	0.17467219900824	3.28348970819396	3.2406393	0.118284280434401
233	0.0440251572327044	0.289308176100629	9	0.151015342921359	3.4198923125949	3.336424	0.151958371706283
234	0.0377358490566038	0.311320754716981	9	0.120623668580103	4.01765070418799	3.579323	0.314976205513144
235	0.0188679245283019	0.327044025157233	9	0.057628427477474	0.622302871187208	0	0
236	0.641509433962264	-0.540880503144654	10	2.27129269674262	2.83870778521482	7.6824829	0.296479352962371
237	0.657232704402516	-0.490566037735849	10	2.21199682615015	2.58299333824623	8.6472044	0.362028893600614
238	0.688679245283019	-0.440251572327044	10	2.13959104743003	2.18152229118411	5.5944681	0.213114804306702
239	0.720125786163522	-0.418238993710692	10	2.09696808656869	2.51279636717436	6.2333383	0.253898621677395
240	0.745283018867924	-0.383647798742138	10	2.04618836223321	2.57486343606629	5.9753154	0.242279025283274
241	0.767295597484277	-0.349056603773585	10	1.99773255717655	1.96140337049258	8.4258455	0.238758647823962
242	0.820754716981132	-0.327044025157233	10	1.94998082761176	2.22364295789567	9.8080783	0.314196495903842
243	0.874213836477987	-0.286163522012579	10	1.88714152843099	2.41495031290807	5.5188486	0.185610909296177
244	0.89937106918239	-0.257861635220126	10	1.85001934657175	2.40377759346933	6.8130878	0.219029091264233
245	0.930817610062893	-0.223270440251572	10	1.80621352831891	2.67794504458899	6.1485528	0.212415262407739
246	0.949685534591195	-0.185534591194969	10	1.76373047583736	4.12327772984122	0	0
247	-0.358490566037736	0.688679245283019	11	-0.479950512319468	5.10718010008445	17.8737	0.770361036719769
248	-0.471698113207547	0.641509433962264	11	-0.634022719663422	5.31346273488244	19.4493354	0.82536608553446
249	-0.581761006289308	0.566037735849057	11	-0.799095936770314	5.24197857916677	21.7729164	0.837687886106557
250	-0.710691823899371	0.490566037735849	11	-0.966633513991625	5.54774553950408	12.979056	0.502682583395875
251	-0.770440251572327	0.424528301886792	11	-1.0671700306708	5.91229401836692	8.8511479	0.344780404874256
252	-0.792452830188679	0.367924528301887	11	-1.13612611164565	5.96143475278294	4.3478921	0.170229141399614
253	-0.80188679245283	0.339622641509434	11	-1.17017193992557	5.6396841983863	6.8745	0.259266916427077
254	-0.830188679245283	0.30188679245283	11	-1.22202532321099	0.927295218001612	4.583	0.0535244037354077
255	-0.805031446540881	0.283018867924528	11	-1.23273020395807	0	2.7498	0.105051848138391
256	-0.805031446540881	0.264150943396226	11	-1.25374057358575	6.00488564817447	3.336424	0.135109694581639
257	-0.811320754716981	0.242138364779874	11	-1.28076251250208	0.165148677414627	2.7878389	0.1024615166117
258	-0.808176100628931	0.223270440251572	11	-1.30125481582442	1.24904577239825	1.4491446	0.00313176134879356
259	-0.79874213836478	0.220125786163522	11	-1.30188116809418	1.03037682652431	2.6723473	0.0303222848851825
260	-0.783018867924528	0.210691823899371	11	-1.30794562507121	0.896055384571344	2.9344949	0.0508623974556377
261	-0.767295597484277	0.19811320754717	11	-1.31811810456234	0.785398163397448	3.2406393	0.0730140125165524
262	-0.751572327044025	0.182389937106918	11	-1.33272090706565	0.463647609000806	3.0742764	0.106009020314188
263	-0.742138364779874	0.163522012578616	11	-1.35392271112849	0.896055384571344	5.8689898	0.122943719294071
264	-0.710691823899371	0.138364779874214	11	-1.3785114549873	0.726642340681726	5.5188486	0.165464685215102
265	-0.685534591194969	0.110062893081761	11	-1.41160439203032	0.211093333222747	6.5619394	0.309131821684159
266	-0.676100628930818	0.0660377358490566	11	-1.47343075636715	0.321750554396642	8.6957842	0.415062445769607
267	-0.657232704402516	0.00943396226415094	11	-1.55644324552108	0.244978663126864	3.7791418	0.192514873356679
268	-0.650943396226415	-0.0157232704402516	11	-1.59494622019241	0.620249485982821	3.9422966	0.175931561529279
269	-0.635220125786163	-0.0377358490566038	11	-1.63013253249827	0.358770670270572	3.9157152	0.204149795922768
270	-0.625786163522013	-0.0628930817610063	11	-1.67096249168282	0.321750554396642	4.3478921	0.233636396299908
271	-0.616352201257862	-0.0911949685534591	11	-1.7176897709428	0.179853499792478	5.123794	0.282213199401846
272	-0.610062893081761	-0.125786163522013	11	-1.77413241082317	0.463647609000806	4.0990352	0.220589107841012
273	-0.59748427672956	-0.150943396226415	11	-1.81825023239137	0.141897054604164	6.4812786	0.355508857457945
274	-0.591194968553459	-0.19496855345912	11	-1.88935200388296	5.42265998787138	0	0
275	-0.748427672955975	-0.330188679245283	12	-1.98628842273579	0	2.2915	0.0872422231492687
276	-0.748427672955975	-0.345911949685535	12	-2.00373686736564	0.099668652491162	4.605915	0.178787652695673
277	-0.745283018867924	-0.377358490566038	12	-2.03949439790478	0	1.8332	0.0667105622564423
278	-0.745283018867924	-0.389937106918239	12	-2.05283651035606	0.588002603547568	1.6526298	0.0671124117962663
279	-0.738993710691824	-0.39937106918239	12	-2.06625899271532	0	2.7498	0.0977467117098763
280	-0.738993710691824	-0.418238993710692	12	-2.08580833505729	5.96143475278294	1.4491446	0.0388853855900329
281	-0.742138364779874	-0.427672955974843	12	-2.0935854121753	0	2.7498	0.0943787212943192
282	-0.742138364779874	-0.446540880503145	12	-2.11246115643416	0.785398163397448	2.5926031	0.100140283276895
283	-0.729559748427673	-0.459119496855346	12	-2.13248921308954	0.862170054667226	4.225526	0.162191716395859
284	-0.707547169811321	-0.477987421383648	12	-2.16492755636871	0.785398163397448	5.8332424	0.232001629793213
285	-0.679245283018868	-0.506289308176101	12	-2.21132788232736	0.643501108793284	9.166	0.370593700556907
286	-0.641509433962264	-0.556603773584906	12	-2.28544662243874	0.643501108793284	13.749	0.547440827085435
287	-0.584905660377358	-0.632075471698113	12	-2.39493478785582	1.34142513714782	0	0
288	0.128930817610063	-0.79874213836478	13	2.98155575273695	1.47584462045214	9.6678385	0.387877065063122
289	0.19496855345912	-0.805031446540881	13	2.90398033972432	1.7063240407804	10.1760932	0.414760007335895
290	0.264150943396226	-0.79559748427673	13	2.82102833825714	3.04192400109863	13.817745	0.257042609180749
291	0.273584905660377	-0.70125786163522	13	2.76961981642099	3.40219504533713	7.1146492	0.0385217636862478
292	0.261006289308176	-0.654088050314465	13	2.76191546368374	2.17308367292986	17.7971639	0.870374268293403
293	0.361635220125786	-0.584905660377358	13	2.58784061002506	2.60788446195053	11.7113982	0.544887321641307
294	0.40251572327044	-0.515723270440252	13	2.4788631456968	4.30749719409961	3.4904128	-0.0911767538337616
295	0.380503144654088	-0.506289308176101	13	2.49709849646355	4.66696570096311	10.0931409	-0.452009267593705
296	0.311320754716981	-0.50314465408805	13	2.5875003499823	4.17196948011411	13.3617365	-0.411015614844046
297	0.232704402515723	-0.455974842767296	13	2.6697034729511	3.89252171598773	9.4033994	-0.197407025340754
298	0.188679245283019	-0.408805031446541	13	2.70918487801926	4.33188260327232	9.8722403	-0.577916448511595
299	0.125786163522013	-0.383647798742138	13	2.82476816772157	4.57817953305551	0	0
300	-0.619496855345912	-0.283018867924528	14	-1.99933440223592	0.380506377112365	7.4038365	0.370520652322095
301	-0.60062893081761	-0.330188679245283	14	-2.07343853270034	0.288055447050626	12.905728	0.611220160050734
302	-0.575471698113208	-0.415094339622642	14	-2.19568256471049	0.385882669398074	15.829682	0.712748928170008
303	-0.534591194968553	-0.515723270440252	14	-2.33823235034449	0.44751997515717	12.7091173	0.535313883765003
304	-0.49685534591195	-0.594339622641509	14	-2.44529512709749	0.588002603547568	9.9144039	0.410070045971569
305	-0.459119496855346	-0.650943396226415	14	-2.5273091362918	1.10714871779409	9.2232875	0.396642217559475
306	-0.40251572327044	-0.679245283018868	14	-2.6066375798037	2.21429743558818	16.0405	0.305518686456678
307	-0.314465408805031	-0.613207547169811	14	-2.66774131709503	2.87242516080409	13.7870389	-0.161118134007903
308	-0.289308176100629	-0.522012578616352	14	-2.63551769029345	3.29424198198506	12.0560398	-0.474993956007039
309	-0.30188679245283	-0.440251572327044	14	-2.54051889909204	2.72336832401056	4.5137967	-0.0559376043263349
