# Supplementary material for: Fluid extraction from the left-right organizer uncovers mechanical properties needed for symmetry breaking
Source: eLife. 2023 Jul 21;12:e83861. doi: 10.7554/eLife.83861 (PMC10361723; doi:10.7554/eLife.83861)
Supplement: Figure 2—source data 1. [file elife-83861-fig2-data1.zip › Fig2_sourcedata/NoDefects7ss_embryo2.csv]

	x	y	id	omega	alpha	speed	realangvel
1	0.643617021276596	-0.204787234042553	1	1.87884910781867	2.66070537339446	11.8892186	0.492866086223405
2	0.675531914893617	-0.143617021276596	1	1.78027589057399	2.79856871316909	13.6261756	0.55655642627932
3	0.702127659574468	-0.0691489361702128	1	1.66896460531813	3.07784934105711	21.5840968	0.883291905802818
4	0.710106382978723	0.0558510638297872	1	1.49230622415756	3.14159265358979	6.4162	0.259264221466714
5	0.710106382978723	0.0930851063829787	1	1.44045337986422	3.66966710201615	6.3667036	0.242474905526665
6	0.691489361702128	0.125	1	1.39195839875889	3.78509376238308	13.749	0.532711113327823
7	0.643617021276596	0.188829787234043	1	1.28541617609332	3.77914145172849	15.3993383	0.651668619502873
8	0.590425531914894	0.26063829787234	1	1.15508245219275	3.70616204725789	16.2746913	0.73430342409633
9	0.539893617021277	0.340425531914894	1	1.00822176737348	4.22548974857342	17.6312593	0.749685372039943
10	0.449468085106383	0.388297872340426	1	0.858284692965495	4.41389004879851	31.1676081	1.49301563481108
11	0.276595744680851	0.441489361702128	1	0.559681566003279	4.54724030297006	13.9387362	0.756330930630688
12	0.196808510638298	0.454787234042553	1	0.408415379877141	4.46741031725783	15.1170255	0.889737857615757
13	0.111702127659574	0.476063829787234	1	0.23046780835399	4.47684399966383	23.565786	1.36164078741989
14	-0.0212765957446809	0.507978723404255	1	-0.0418603491299891	0.972136933080496	0	0
15	0.321808510638298	0.273936170212766	2	0.865583010698765	4.36936503996399	6.8130878	0.424179882762127
16	0.284574468085106	0.287234042553192	2	0.780747034146339	4.53771678137645	7.9116329	0.49724404429245
17	0.23936170212766	0.295212765957447	2	0.681298225287849	4.71238898038469	9.166	0.593300798452729
18	0.186170212765957	0.295212765957447	2	0.562638065597303	5.1760365893855	6.1485528	0.289843531123017
19	0.154255319148936	0.279255319148936	2	0.5046693593727	5.49778714378214	3.8886755	0.105122081993715
20	0.138297872340426	0.263297872340426	2	0.483644942973957	4.85428603498885	6.4812786	0.55134284906876
21	0.101063829787234	0.257978723404255	2	0.373376373160205	4.76788748563041	8.2622324	0.839904919852187
22	0.0531914893617021	0.25531914893617	2	0.205395389189767	4.54724030297006	5.5756778	0.619716724419482
23	0.0212765957446809	0.26063829787234	2	0.081452044305871	4.43408932137958	10.009272	1.02903519426316
24	-0.0345744680851064	0.276595744680851	2	-0.124354994546761	4.71238898038469	6.4162	0.648263842899161
25	-0.0718085106382979	0.276595744680851	2	-0.254007763126594	5.3231149447739	5.5944681	0.551999130093046
26	-0.0984042553191489	0.257978723404255	2	-0.364407589145203	5.25280848065527	2.6723473	0.278945622320362
27	-0.111702127659574	0.25	2	-0.420196713609275	5.07115965065526	3.9157152	0.411122782076777
28	-0.132978723404255	0.242021276595745	2	-0.502421270024631	4.90978454023457	4.6737434	0.453746230858709
29	-0.159574468085106	0.236702127659574	2	-0.593170516196373	5.22477844069543	8.4134714	0.832961193396993
30	-0.202127659574468	0.212765957446809	2	-0.759762754875771	5.1760365893855	2.0495176	0.191464801778647
31	-0.212765957446809	0.207446808510638	2	-0.7980557152315	4.93105792625863	4.225526	0.329839527157909
32	-0.236702127659574	0.202127659574468	2	-0.864023620663082	5.03413953478133	2.8987475	0.225006026452332
33	-0.252659574468085	0.196808510638298	2	-0.909024825953549	4.46741031725783	1.8895709	0.0671975587704354
34	-0.263297872340426	0.199468085106383	2	-0.922464337707636	3.14159265358979	2.2915	-0.156584445944241
35	-0.263297872340426	0.212765957446809	2	-0.891147448518788	5.11728076666977	3.4904128	0.257068795148023
36	-0.281914893617021	0.204787234042553	2	-0.942561207548392	5.25280848065527	2.6723473	0.201162578494685
37	-0.295212765957447	0.196808510638298	2	-0.982793723247329	6.08578974732971	2.3368717	0.179248065460318
38	-0.297872340425532	0.183510638297872	2	-1.01864333633939	0.244978663126864	3.7791418	0.229133433409408
39	-0.292553191489362	0.162234042553191	2	-1.06447002302127	5.66293582119676	3.9422966	0.33660796283715
40	-0.305851063829787	0.143617021276596	2	-1.1317916155887	5.49778714378214	1.9445669	0.155242915668856
41	-0.313829787234043	0.13563829787234	2	-1.16284019872248	5.38712992260824	2.9344949	0.214816579388579
42	-0.327127659574468	0.125	2	-1.20580351460019	0	0.4583	0.0355670364264382
43	-0.327127659574468	0.122340425531915	2	-1.21291692188548	0.540419500270584	2.6723473	0.14323846662774
44	-0.319148936170213	0.109042553191489	2	-1.24156461521103	0	1.8332	0.15073649985456
45	-0.319148936170213	0.0984042553191489	2	-1.27171191518194	4.43408932137958	3.336424	0.0056944170069273
46	-0.337765957446808	0.103723404255319	2	-1.27285079858332	4.71238898038469	1.3749	0.032443668668527
47	-0.345744680851064	0.103723404255319	2	-1.27933953231703	0	2.7498	0.214307552957287
48	-0.345744680851064	0.0877659574468085	2	-1.32220104290849	1.10714871779409	2.0495176	0.0367746055117313
49	-0.335106382978723	0.0824468085106383	2	-1.32955596401083	0.785398163397448	2.5926031	0.117197361238222
50	-0.324468085106383	0.0718085106382979	2	-1.35299543625848	0	3.6664	0.31652136801019
51	-0.324468085106383	0.050531914893617	2	-1.41629970986052	0.124354994546761	3.6948146	0.31918364866818
52	-0.321808510638298	0.0292553191489362	2	-1.48013643959415	5.8782935208945	3.4904128	0.292065023827455
53	-0.329787234042553	0.0106382978723404	2	-1.53854944435964	0.540419500270584	2.6723473	0.202555785474525
54	-0.321808510638298	-0.00265957446808511	2	-1.57906060145455	1.67046497928606	4.605915	-0.0413213732982554
55	-0.295212765957447	0	2	-1.5707963267949	2.67794504458899	2.0495176	-0.183403938783258
56	-0.289893617021277	0.0106382978723404	2	-1.53411553903824	2.76108627647743	2.4679455	-0.236169195912699
57	-0.284574468085106	0.023936170212766	2	-1.48688169985571	6.03820664405272	1.8895709	0.188256822574173
58	-0.287234042553192	0.0132978723404255	2	-1.52453306437054	3.72959525713736	1.6526298	-0.131680956530689
59	-0.292553191489362	0.0212765957446809	2	-1.4981968730644	1.5707963267949	3.6664	-0.0283584339539167
60	-0.271276595744681	0.0212765957446809	2	-1.49252518627362	0.463647609000806	1.0247588	0.0946746740895321
61	-0.268617021276596	0.0159574468085106	2	-1.51146012109153	1.35212738092095	4.225526	0.079426551559203
62	-0.24468085106383	0.0106382978723404	2	-1.52734543140337	1.5707963267949	5.9579	-0.0356940668892691
63	-0.210106382978723	0.0106382978723404	2	-1.52020661802551	4.39063842598805	1.4491446	-0.0515524975430171
64	-0.218085106382979	0.0132978723404255	2	-1.50989611851691	5.49778714378214	0.6480362	0.0637234760903627
65	-0.220744680851064	0.0106382978723404	2	-1.52264081373498	2.15879893034246	1.6526298	-0.133521673254258
66	-0.212765957446809	0.0159574468085106	2	-1.49593647908413	1.10714871779409	2.0495176	0.111383930499127
67	-0.202127659574468	0.0106382978723404	2	-1.51821326518395	1.5707963267949	1.3749	-0.0107835921946964
68	-0.194148936170213	0.0106382978723404	2	-1.51605654674502	1.5707963267949	2.7498	-0.0244546654064415
69	-0.178191489361702	0.0106382978723404	2	-1.51116561366373	0.785398163397448	1.2960724	0.1443559353035
70	-0.172872340425532	0.00531914893617021	2	-1.54003680072443	1.42889927219073	3.2406393	0.0675992743796971
71	-0.154255319148936	0.00265957446808511	2	-1.55355665560037	1.89254688119154	1.4491446	-0.095539749122453
72	-0.146276595744681	0.00531914893617021	2	-1.53444870577588	1.03037682652431	2.6723473	0.281724774960854
73	-0.132978723404255	-0.00265957446808511	2	-1.59079366076805	1.29249666778979	3.336424	0.248286198777088
74	-0.11436170212766	-0.00797872340425532	2	-1.64045090052346	1.40564764938027	2.7878389	0.190176485521263
75	-0.0984042553191489	-0.0106382978723404	2	-1.67848619762772	1.06369782240256	4.7186568	1.0165420488636
76	-0.074468085106383	-0.023936170212766	2	-1.88179460740044	1.71269338139906	3.2406393	0.264903379520516
77	-0.0558510638297872	-0.0212765957446809	2	-1.93477528330454	1.89254688119154	1.4491446	0.0345616615150912
78	-0.0478723404255319	-0.0186170212765957	2	-1.94168761560756	1.5707963267949	0.4583	0.0985787744251221
79	-0.0452127659574468	-0.0186170212765957	2	-1.96140337049258	1.37340076694502	2.3368717	0.986977799249404
80	-0.0319148936170213	-0.0212765957446809	2	-2.15879893034246	1.48765509490646	5.5188486	4.91396861623665
81	0	-0.023936170212766	2	3.14159265358979	1.5707963267949	3.6664	3.63321170340863
82	0.0212765957446809	-0.023936170212766	2	2.41495031290807	0.785398163397448	3.8886755	0.121433608581074
83	0.0372340425531915	-0.0398936170212766	2	2.39066359119185	1.47112767430373	4.605915	1.15932330424694
84	0.0638297872340425	-0.0425531914893617	2	2.15879893034246	1.45368758222803	7.8447211	0.871566951343521
85	0.109042553191489	-0.0478723404255319	2	1.98448554007376	1.5707963267949	5.0413	0.402224560835953
86	0.138297872340426	-0.0478723404255319	2	1.90404062790657	1.24904577239825	5.7970367	0.0107411220377029
87	0.170212765957447	-0.0585106382978723	2	1.90189240349903	1.95130270390726	4.935891	0.462433770979658
88	0.196808510638298	-0.0478723404255319	2	1.8094056493031	2.0344439357957	3.0742764	0.266306862562531
89	0.212765957446809	-0.0398936170212766	2	1.75614427679059	0.876058050598193	3.579323	-0.215743446480836
90	0.228723404255319	-0.0531914893617021	2	1.79929296608676	1.10714871779409	2.0495176	-0.0562323478929727
91	0.23936170212766	-0.0585106382978723	2	1.81053943566535	0.197395559849881	2.3368717	-0.243432248239692
92	0.242021276595745	-0.0718085106382979	2	1.85922588531329	0	0	0
93	0.242021276595745	-0.0718085106382979	2	1.85922588531329	1.35212738092095	4.225526	0.0308606826845192
94	0.265957446808511	-0.0771276595744681	2	1.85305374877639	1.460139105621	4.1499065	0.0683899573130553
95	0.289893617021277	-0.0797872340425532	2	1.83937575731378	0	1.3749	-0.127002436421706
96	0.289893617021277	-0.0877659574468085	2	1.86477624459812	4.71238898038469	0.4583	-0.012829456332395
97	0.287234042553192	-0.0877659574468085	2	1.8673421358646	0	1.3749	-0.12602372663471
98	0.287234042553192	-0.0957446808510638	2	1.89254688119154	1.5707963267949	1.3749	0.0406495108997174
99	0.295212765957447	-0.0957446808510638	2	1.88441697901159	1.5707963267949	3.6664	0.0992630689015961
100	0.316489361702128	-0.0957446808510638	2	1.86456436523128	2.27942259892257	4.225526	0.300124287837389
101	0.335106382978723	-0.0797872340425532	2	1.8045395076638	2.07014304847503	5.742499	0.301602302970121
102	0.36436170212766	-0.0638297872340425	2	1.74421904706977	1.48013643959415	5.0619235	0.0304173293017262
103	0.393617021276596	-0.0664893617021277	2	1.73813558120943	1.37340076694502	2.3368717	-0.00493689201632286
104	0.406914893617021	-0.0691489361702128	2	1.73912295961269	1.84909598580001	6.672848	0.186721710366777
105	0.444148936170213	-0.0585106382978723	2	1.70177861753934	2.21429743558818	6.8745	0.292419388665066
106	0.476063829787234	-0.0345744680851064	2	1.64329473980633	3.24126130608095	4.605915	0.278230379850428
107	0.473404255319149	-0.00797872340425532	2	1.58764866383624	2.19959261321033	6.2333383	0.216505972037308
108	0.502659574468085	0.0132978723404255	2	1.54434746942878	3.09400955031281	9.6352992	0.547742803356324
109	0.50531914893617	0.0691489361702128	2	1.43479890875751	3.20034847630552	7.8043907	0.438539295327095
110	0.502659574468085	0.11436170212766	2	1.34709104969209	3.37268332078569	8.0037512	0.449576875569477
111	0.492021276595745	0.159574468085106	2	1.2571756745782	3.29048260119929	9.2686592	0.502589491297567
112	0.484042553191489	0.212765957446809	2	1.15665777631868	3.50036332386037	7.8314304	0.426040856019592
113	0.468085106382979	0.25531914893617	2	1.07144960511477	4.10684431677972	7.2461813	0.364602069564726
114	0.433510638297872	0.279255319148936	2	0.998529191201821	4.06888787159141	11.4575	0.629502412206557
115	0.38031914893617	0.319148936170213	2	0.87262870876051	4.14307578928403	13.6032606	0.789892065583347
116	0.313829787234043	0.361702127659574	2	0.714650295643841	4.2999785387873	8.0037512	0.475313114665126
117	0.271276595744681	0.38031914893617	2	0.619587672710815	4.55973965198942	6.0280199	0.345439343605918
118	0.236702127659574	0.38563829787234	2	0.550499803989632	4.71238898038469	9.6243	0.559932828441414
119	0.180851063829787	0.38563829787234	2	0.438513238301349	4.36361797680078	10.7283447	0.732284617558082
120	0.122340425531915	0.406914893617021	2	0.292056314789733	5.60981610620813	0	0
121	-0.444148936170213	-0.303191489361702	3	-2.16977242675366	0.851966327173272	9.743458	0.520853874761023
122	-0.401595744680851	-0.340425531914894	3	-2.27394320170586	1.08828303177242	10.8649181	0.578480310296789
123	-0.345744680851064	-0.36968085106383	3	-2.38963926376522	1.04600055514479	10.0615182	0.574415302744451
124	-0.295212765957447	-0.398936170212766	3	-2.50452232431411	1.03037682652431	5.3446946	0.312498768456733
125	-0.268617021276596	-0.414893617021277	3	-2.56702207800546	1.07144960511477	5.742499	0.337360355960001
126	-0.23936170212766	-0.430851063829787	3	-2.63449414919746	0.982793723247329	6.6096026	0.384656015207852
127	-0.207446808510638	-0.452127659574468	3	-2.71142535223903	1.41814699839963	6.0280199	0.344252438162904
128	-0.172872340425532	-0.457446808510638	3	-2.78027583987161	1.03907225953609	9.0390509	0.517261329585943
129	-0.127659574468085	-0.484042553191489	3	-2.8837281057888	1.27229739520872	6.2333383	0.359337290034176
130	-0.0930851063829787	-0.49468085106383	3	-2.95559556379563	1.15257199721567	9.0275934	0.492957457153644
131	-0.0452127659574468	-0.515957446808511	3	-3.05418705522636	1.339705659599	8.0037512	0.437027991817165
132	0	-0.526595744680851	3	3.14159265358979	1.29249666778979	10.009272	0.512899262091473
133	0.0558510638297872	-0.542553191489362	3	3.0390128011715	1.51821326518395	8.7196158	0.450604531220455
134	0.106382978723404	-0.545212765957447	3	2.94889189492741	1.52537304737332	10.0931409	0.498232537651258
135	0.164893617021277	-0.547872340425532	3	2.84924538739716	1.51821326518395	8.7196158	0.403202278037118
136	0.215425531914894	-0.550531914893617	3	2.76860493178973	1.5707963267949	6.8745	0.306282994983702
137	0.25531914893617	-0.550531914893617	3	2.70734833279299	1.78188966001764	6.5619394	0.301407507960882
138	0.292553191489362	-0.542553191489362	3	2.64706683120081	1.78188966001764	6.5619394	0.291193648629156
139	0.329787234042553	-0.534574468085106	3	2.58882810147498	1.76819188664478	7.0106151	0.296579830680463
140	0.36968085106383	-0.526595744680851	3	2.52951213533889	1.89254688119154	10.1449288	0.42613562682368
141	0.425531914893617	-0.507978723404255	3	2.44428500997416	1.95130270390726	12.3401858	0.495095232175977
142	0.492021276595745	-0.481382978723404	3	2.34526596353896	2.15879893034246	11.5670337	0.466252877419575
143	0.547872340425532	-0.444148936170213	3	2.25201538805505	2.2730532583039	7.8043907	0.311332957056218
144	0.582446808510638	-0.414893617021277	3	2.1897487966438	2.17634099039987	7.2461813	0.270890055377535
145	0.617021276595745	-0.390957446808511	3	2.13557078556829	2.43296638146212	4.225526	0.165251957572963
146	0.632978723404255	-0.372340425531915	3	2.1025203940537	2.21429743558818	6.8745	0.245306588731671
147	0.664893617021277	-0.348404255319149	3	2.05345907630737	2.0344439357957	8.1985287	0.247700037144338
148	0.707446808510638	-0.327127659574468	3	2.0039190688785	2.27942259892257	8.4505937	0.278494846319122
149	0.74468085106383	-0.295212765957447	3	1.94822009961468	2.84309372200361	12.4671349	0.452163291926175
150	0.765957446808511	-0.226063829787234	3	1.85778744122944	3.51248394240246	8.8511479	0.264636075837013
151	0.747340425531915	-0.178191489361702	3	1.80486022606204	3.26102157960813	11.5395357	0.420593643468483
152	0.73936170212766	-0.111702127659574	3	1.72074149736834	5.87592945910474	0	0
153	0.622340425531915	-0.382978723404255	4	2.12245130932344	2.1025203940537	9.0390509	0.306420884344916
154	0.667553191489362	-0.356382978723404	4	2.06116713245446	2.35619449019234	12.314521	0.438580760538452
155	0.718085106382979	-0.305851063829787	4	1.97345098034677	2.72708577900501	12.5175479	0.463467389491536
156	0.747340425531915	-0.23936170212766	4	1.88075750244846	2.72708577900501	12.5175479	0.454648241073285
157	0.776595744680851	-0.172872340425532	4	1.78982785423381	2.51279636717436	12.4671349	0.401588636015617
158	0.819148936170213	-0.11436170212766	4	1.70951012703068	3.04192400109863	9.21183	0.323279706428141
159	0.824468085106383	-0.0611702127659574	4	1.64485418574505	3.25870139815666	7.8447211	0.272899015668147
160	0.819148936170213	-0.0159574468085106	4	1.59027438261142	3.62607058262682	9.8401593	0.315372876029324
161	0.792553191489362	0.0345744680851064	4	1.52719980740556	3.42538676279812	11.4575	0.414363184562032
162	0.773936170212766	0.0984042553191489	4	1.44432717049315	3.21044914289084	13.3223227	0.490270475871998
163	0.768617021276596	0.175531914893617	4	1.34627307531875	2.90604767286893	11.782893	0.373450679056439
164	0.784574468085106	0.242021276595745	4	1.27158293950747	3.01723765904303	7.3900875	0.232903145752584
165	0.789893617021277	0.284574468085106	4	1.22500231035695	3.37268332078569	8.0037512	0.272789871871177
166	0.779255319148936	0.329787234042553	4	1.17044433598271	4.00376270825702	8.4505937	0.266047524450803
167	0.742021276595745	0.361702127659574	4	1.11723483109255	4.4298340279151	14.793924	0.377576037311698
168	0.659574468085106	0.38563829787234	4	1.04171962363021	4.90978454023457	11.6843585	0.157677459540111
169	0.593085106382979	0.372340425531915	4	1.01018413172219	4.64796214095914	14.2366312	0.380944232377721
170	0.51063829787234	0.377659574468085	4	0.933995285246648	4.71238898038469	15.1239	0.460893268307709
171	0.422872340425532	0.377659574468085	4	0.841816631585106	4.64582081660887	20.66933	0.877714437581301
172	0.303191489361702	0.38563829787234	4	0.666273744068846	4.80886275556728	14.2737535	0.686620111715133
173	0.220744680851064	0.377659574468085	4	0.528949721725819	4.97299137213203	7.1146492	0.355580003534273
174	0.180851063829787	0.367021276595745	4	0.457833721018964	4.95736764351155	7.5582836	0.438314465883738
175	0.138297872340426	0.356382978723404	4	0.370170827842217	4.30443285231227	0	0
176	-0.175531914893617	0.492021276595745	5	-0.342681474680667	4.71238898038469	10.9992	0.550484985714345
177	-0.23936170212766	0.492021276595745	5	-0.452778471823536	5.09289535749705	9.8722403	0.516388070041718
178	-0.292553191489362	0.470744680851064	5	-0.55605608583188	5.58092837567058	7.8043907	0.397971750506305
179	-0.321808510638298	0.436170212765957	5	-0.635650435933141	5.49778714378214	10.3699541	0.555851923575963
180	-0.36436170212766	0.393617021276596	5	-0.746820820648333	5.4146459118937	7.8043907	0.419212846911883
181	-0.398936170212766	0.36436170212766	5	-0.83066339003071	5.19928821219596	8.8154005	0.43087967627939
182	-0.444148936170213	0.340425531914894	5	-0.916839325286588	5.07956281420291	12.7668631	0.525990216595105
183	-0.513297872340426	0.313829787234043	5	-1.02203736860561	5.39470553525944	9.4483128	0.415996528147353
184	-0.555851063829787	0.279255319148936	5	-1.10523667423508	5.55654296649786	11.0372389	0.483000531769804
185	-0.598404255319149	0.231382978723404	5	-1.20183678058904	5.89486658900712	10.893791	0.490063479337179
186	-0.622340425531915	0.172872340425532	5	-1.29984947645648	5.86033138104665	10.0514356	0.439180165379682
187	-0.646276595744681	0.11968085106383	5	-1.38768550953241	5.97348236263713	12.0299167	0.517987688973032
188	-0.667553191489362	0.0531914893617021	5	-1.49128304732702	6.16375638116125	11.5395357	0.495978883864787
189	-0.675531914893617	-0.0132978723404255	5	-1.59047882409998	0.270946850338421	8.5619606	0.362128074032138
190	-0.662234042553192	-0.0611702127659574	5	-1.6629044389064	0.165148677414627	8.3630584	0.365202826515598
191	-0.654255319148936	-0.109042553191489	5	-1.73594500420952	2.80400907400249	0	0
192	-0.425531914893617	0.542553191489362	6	-0.665102686469494	4.93105792625863	8.4505937	0.310800007635981
193	-0.473404255319149	0.531914893617021	6	-0.72726268799669	5.37343214923538	5.2255366	0.211736568324667
194	-0.497340425531915	0.513297872340426	6	-0.769610001661624	5.10299602408238	8.4258455	0.309546388751678
195	-0.542553191489362	0.49468085106383	6	-0.831519279411959	5.39470553525944	9.4483128	0.364532226928023
196	-0.585106382978723	0.460106382978723	6	-0.904425724797564	5.69518270363202	14.871835	0.58061704154414
197	-0.632978723404255	0.388297872340426	6	-1.02054913310639	5.57172618144008	17.5473904	0.658350652189188
198	-0.699468085106383	0.311170212765957	6	-1.15221926354423	5.47892145776047	17.1784589	0.572572851487017
199	-0.771276595744681	0.242021276595745	6	-1.26673383384163	6.19252541997884	15.1862288	0.543183635050437
200	-0.779255319148936	0.154255319148936	6	-1.37537056085172	0.0906598872007451	15.1862288	0.547157373744678
201	-0.771276595744681	0.0664893617021277	6	-1.48480203560066	5.91019758537953	11.3190934	0.39652713870284
202	-0.795212765957447	0.00531914893617021	6	-1.56410746334122	6.18351665468842	9.21183	0.332091978480682
203	-0.800531914893617	-0.0478723404255319	6	-1.63052585903736	0.510488321916776	13.1316699	0.444950142953482
204	-0.763297872340426	-0.11436170212766	6	-1.71951588762806	0.652846631100774	9.8080783	0.334279070448493
205	-0.728723404255319	-0.159574468085106	6	-1.78637170171776	0.519146114246523	11.0849021	0.421320192170731
206	-0.696808510638298	-0.215425531914894	6	-1.8706357401519	2.07490023043622	0	0
207	0.436170212765957	0.409574468085106	7	0.816834344753723	4.39063842598805	26.0868943	1.23925593322189
208	0.292553191489362	0.457446808510638	7	0.568983158109344	4.11010163424972	17.7971639	0.933502919652974
209	0.207446808510638	0.515957446808511	7	0.382282574178749	4.77613229291738	21.5840968	1.10690979785304
210	0.0824468085106383	0.507978723404255	7	0.16090061460814	4.57049192578053	19.4438358	1.08340127817518
211	-0.0292553191489362	0.523936170212766	7	-0.055779641026896	4.3022616398432	22.988328	1.0054517673358
212	-0.151595744680851	0.577127659574468	7	-0.256869994494056	4.85428603498885	25.9255727	1.19390874520236
213	-0.300531914893617	0.555851063829787	7	-0.495651743534529	5.2743105426415	14.6225198	0.67191083005693
214	-0.372340425531915	0.51063829787234	7	-0.630033909545915	5.4238481061242	17.5473904	0.806582822530624
215	-0.449468085106383	0.444148936170213	7	-0.79135047405204	4.37141002688834	15.0753202	0.260915823730832
216	-0.531914893617021	0.473404255319149	7	-0.843533638798206	0.251503855996331	0	0
217	-0.335106382978723	-0.292553191489362	8	-2.28850146749838	3.57400042916033	6.5619394	-0.41985865513823
218	-0.351063829787234	-0.257978723404255	8	-2.20452973647073	3.24126130608095	4.605915	-0.272282940768462
219	-0.353723404255319	-0.231382978723404	8	-2.15007314831704	3.26594764813655	3.6948146	-0.232874594256969
220	-0.356382978723404	-0.210106382978723	8	-2.10349822946564	2.87534060443887	5.2255366	-0.269519688975857
221	-0.348404255319149	-0.180851063829787	8	-2.04959429167047	3.14159265358979	3.6664	-0.246492834752698
222	-0.348404255319149	-0.159574468085106	8	-2.00029572471993	2.81984209919315	2.8987475	-0.165290573532975
223	-0.343085106382979	-0.143617021276596	8	-1.96723761001334	3.14159265358979	2.7498	-0.201108139111457
224	-0.343085106382979	-0.127659574468085	8	-1.92701598219105	3.14159265358979	2.2915	-0.17234550499754
225	-0.343085106382979	-0.11436170212766	8	-1.89254688119154	2.35619449019234	2.5926031	-0.0966063342787771
226	-0.332446808510638	-0.103723404255319	8	-1.87322561433578	2.12939564213846	4.3236022	-0.0981003812064185
227	-0.311170212765957	-0.0904255319148936	8	-1.8536055380945	2.0344439357957	3.0742764	-0.052344786555969
228	-0.295212765957447	-0.0824468085106383	8	-1.84313658078331	1.89254688119154	1.4491446	-0.00696701824994372
229	-0.287234042553192	-0.0797872340425532	8	-1.84174317713332	1.5707963267949	2.2915	0.0623720140481576
230	-0.273936170212766	-0.0797872340425532	8	-1.85421757994295	1.5707963267949	2.2915	0.0682147959649537
231	-0.26063829787234	-0.0797872340425532	8	-1.86786053913594	1.5707963267949	2.7498	0.0907524370483404
232	-0.24468085106383	-0.0797872340425532	8	-1.88601102654561	1.5707963267949	3.2081	0.120389573516668
233	-0.226063829787234	-0.0797872340425532	8	-1.91008894124894	2.24553726901845	2.9344949	-0.125303576848532
234	-0.212765957446809	-0.0691489361702128	8	-1.88502822587924	1.89254688119154	2.8987475	-0.00305623433819902
235	-0.196808510638298	-0.0638297872340425	8	-1.88441697901159	1.73594500420952	2.7878389	0.0626758001337735
236	-0.180851063829787	-0.0611702127659574	8	-1.89695213903835	1.5707963267949	1.8332	0.0942318248182605
237	-0.170212765957447	-0.0611702127659574	8	-1.915798504002	1.5707963267949	1.3749	0.0778191163550046
238	-0.162234042553191	-0.0611702127659574	8	-1.931362327273	1.5707963267949	2.7498	0.177577205431008
239	-0.146276595744681	-0.0611702127659574	8	-1.9668777683592	1.24904577239825	5.7970367	0.82302776709249
240	-0.11436170212766	-0.0718085106382979	8	-2.1314833217777	0.876058050598193	3.579323	0.761869189380238
241	-0.0984042553191489	-0.0851063829787234	8	-2.28385715965375	1.10714871779409	6.1485528	1.37915187898079
242	-0.0664893617021277	-0.101063829787234	8	-2.55968753544991	1.19028994968253	2.4679455	0.5912875456954
243	-0.0531914893617021	-0.106382978723404	8	-2.67794504458899	1.10714871779409	3.0742764	0.744449738047486
244	-0.0372340425531915	-0.11436170212766	8	-2.82683499219848	0.718829999621625	4.871729	0.891775284951808
245	-0.0186170212765957	-0.13563829787234	8	-3.00519004918885	0.463647609000806	6.1485528	0.602654607045787
246	-0.00265957446808511	-0.167553191489362	8	-3.125720970598	0.226798848053886	6.1146386	0.210907001223561
247	0.00531914893617021	-0.202127659574468	8	3.11528293633687	6.03820664405272	11.3378837	-0.331442021881063
248	-0.0106382978723404	-0.265957446808511	8	-3.1016139664665	5.63210858573511	12.0995783	-0.619147542602554
249	-0.0531914893617021	-0.321808510638298	8	-2.97778445794599	5.08537670218475	11.3190934	-0.778164470183103
250	-0.11436170212766	-0.345744680851064	8	-2.82215156390937	4.75083157040588	11.9245077	-0.826757018373159
251	-0.183510638297872	-0.348404255319149	8	-2.65680016023474	4.18759320873458	10.0615182	-0.739781708235649
252	-0.234042553191489	-0.319148936170213	8	-2.50884381858761	2.87534060443887	15.6761515	-0.522469076676748
253	-0.210106382978723	-0.231382978723404	8	-2.40435000325226	1.44644133224814	14.7797167	1.30247677008475
254	-0.125	-0.242021276595745	8	-2.66484535726921	5.83707975823618	11.6843585	0.0305339715722219
255	-0.154255319148936	-0.303191489361702	8	-2.67095215158365	4.87015771798064	20.4186399	-1.1488057203099
256	-0.271276595744681	-0.321808510638298	8	-2.44119100752167	3.77434148859198	8.5248383	-0.584745545069043
257	-0.300531914893617	-0.281914893617021	8	-2.32424189850787	3.14159265358979	9.6243	-0.542650183529592
258	-0.300531914893617	-0.226063829787234	8	-2.21571186180195	2.99969559898563	6.4812786	-0.379290164914463
259	-0.295212765957447	-0.188829787234043	8	-2.13985382881905	2.97644397617517	2.7878389	-0.17674655192448
260	-0.292553191489362	-0.172872340425532	8	-2.10450451843416	1.98902065637413	4.5137967	0.0480913859353382
261	-0.268617021276596	-0.162234042553191	8	-2.11412279562123	1.9195673303788	5.3644015	0.106214624208854
262	-0.23936170212766	-0.151595744680851	8	-2.135365720463	1.79759517484878	6.1146386	0.235138253200808
263	-0.204787234042553	-0.143617021276596	8	-2.18239337110316	0.851966327173272	4.871729	0.561700816032102
264	-0.183510638297872	-0.162234042553191	8	-2.29473353430958	1.51204050407917	7.8043907	0.744781483425787
265	-0.138297872340426	-0.164893617021277	8	-2.44368983099474	1.5707963267949	5.4996	0.624683398531753
266	-0.106382978723404	-0.164893617021277	8	-2.56862651070109	0.321750554396642	5.7970367	0.600938355325851
267	-0.0957446808510638	-0.196808510638298	8	-2.68881418176626	0.432407775570538	6.5619394	0.603595021403254
268	-0.0797872340425532	-0.231382978723404	8	-2.80953318604691	1.7879076415298	0	0
269	0.101063829787234	-0.191489361702128	9	2.65597056029232	1.339705659599	8.0037512	0.704115501356433
270	0.146276595744681	-0.202127659574468	9	2.51514746002104	1.45368758222803	7.8447211	0.594871413527014
271	0.191489361702128	-0.207446808510638	9	2.39617317731564	1.51529782154918	8.2622324	0.524878801414466
272	0.23936170212766	-0.210106382978723	9	2.29119741703274	1.65393755868334	5.5188486	0.337772295685355
273	0.271276595744681	-0.207446808510638	9	2.22364295789567	1.71269338139906	6.4812786	0.36421928446547
274	0.308510638297872	-0.202127659574468	9	2.15079910100258	1.95130270390726	4.935891	0.30428329980579
275	0.335106382978723	-0.191489361702128	9	2.08994244104142	2.0344439357957	3.0742764	0.187412183458306
276	0.351063829787234	-0.183510638297872	9	2.05246000434976	1.7782925532301	8.8983528	0.375872242695596
277	0.401595744680851	-0.172872340425532	9	1.97728555581064	1.81577498992176	5.6687127	0.215103033653703
278	0.433510638297872	-0.164893617021277	9	1.9342649490799	1.78188966001764	6.5619394	0.208590339441797
279	0.470744680851064	-0.156914893617021	9	1.89254688119154	1.9138202672156	6.8130878	0.231095272054733
280	0.507978723404255	-0.143617021276596	9	1.84632782678059	1.98902065637413	4.5137967	0.152764184294156
281	0.531914893617021	-0.132978723404255	9	1.81577498992176	2.57486343606629	5.9753154	0.293779113578614
282	0.550531914893617	-0.103723404255319	9	1.75701916720604	2.80230003913575	8.2622324	0.416507056440003
283	0.566489361702128	-0.0585106382978723	9	1.67371775591804	2.94419709373991	7.0106151	0.352626798788847
284	0.574468085106383	-0.0186170212765957	9	1.60319239616027	3.14159265358979	9.166	0.462543716757696
285	0.574468085106383	0.0345744680851064	9	1.51068365280873	3.36026159946374	8.4505937	0.425423493342416
286	0.563829787234043	0.0824468085106383	9	1.42559895414025	3.35565333715361	10.7870071	0.549925089830837
287	0.550531914893617	0.143617021276596	9	1.31561393617408	3.74164286699155	10.5509826	0.523587923234031
288	0.515957446808511	0.194148936170213	9	1.21089635152727	3.5876982025332	11.6843585	0.616128447748544
289	0.486702127659574	0.25531914893617	9	1.08767066197756	5.16869919485819	0	0
290	-0.531914893617021	-0.24468085106383	10	-2.00193506751368	0.576375220591184	10.9322882	0.542469888263895
291	-0.497340425531915	-0.297872340425532	10	-2.11042904516646	0.807616728724167	14.5867724	0.727161704026333
292	-0.436170212765957	-0.356382978723404	10	-2.25586138597172	0.635026735390314	10.8163383	0.551168854043045
293	-0.398936170212766	-0.406914893617021	10	-2.36609515678033	0.244978663126864	5.6687127	0.238638804447426
294	-0.390957446808511	-0.438829787234043	10	-2.41382291766982	0.588002603547568	4.9574311	0.233763627364285
295	-0.375	-0.462765957446808	10	-2.46057564314268	0.321750554396642	4.3478921	0.174490532932579
296	-0.367021276595745	-0.486702127659574	10	-2.49547374972919	0.588002603547568	3.3048013	0.146908482303454
297	-0.356382978723404	-0.502659574468085	10	-2.52485544618988	0.336674819386727	9.711377	0.353538339037072
298	-0.337765957446808	-0.555851063829787	10	-2.5955631139973	0.643501108793284	11.4575	0.455768177180667
299	-0.297872340425532	-0.609042553191489	10	-2.68671674943343	1.1263771168938	10.6595997	0.455354757365236
300	-0.242021276595745	-0.63563829787234	10	-2.77778770090648	0.643501108793284	9.166	0.316890899580979
301	-0.210106382978723	-0.678191489361702	10	-2.84116588082267	1.35212738092095	8.4505937	0.345604564885851
302	-0.162234042553191	-0.688829787234043	10	-2.91028679379984	2.4376080655619	0	0
303	0.481382978723404	0.0691489361702128	11	1.42812587713998	3.14159265358979	10.9992	0.634255440398519
304	0.481382978723404	0.132978723404255	11	1.30127478906028	3.40784470274072	10.4510732	0.603990335258777
305	0.465425531914894	0.191489361702128	11	1.18047672200852	3.62607058262682	9.8401593	0.568430629809483
306	0.438829787234043	0.242021276595745	11	1.06679059604663	3.81123159926643	14.028563	0.815861652301464
307	0.388297872340426	0.305851063829787	11	0.903618265586334	4.00003138229036	13.3223227	0.784801999261824
308	0.329787234042553	0.356382978723404	11	0.746657865733969	4.4855901323308	18.3434575	1.05181026714633
309	0.226063829787234	0.38031914893617	11	0.536295812304703	4.67536886451076	12.3828077	0.7669854762938
310	0.154255319148936	0.382978723404255	11	0.382898717045943	4.79912731906068	10.5807721	0.706183956711177
311	0.0930851063829787	0.377659574468085	11	0.241661925703708	4.4855901323308	12.2288189	0.904629537782088
312	0.023936170212766	0.393617021276596	11	0.0607360181472904	4.66893808499316	10.5509826	0.772103497553923
313	-0.0372340425531915	0.396276595744681	11	-0.0936846813634944	4.75083157040588	11.9245077	0.851395211311051
314	-0.106382978723404	0.393617021276596	11	-0.263963723625705	4.94613216125359	9.8933221	0.696194375384043
315	-0.162234042553191	0.38031914893617	11	-0.403202598702513	5.26669647658624	11.3190934	0.79767312029285
316	-0.218085106382979	0.345744680851064	11	-0.562737222761083	5.4452040821712	6.1659682	0.436713692426089
317	-0.24468085106383	0.321808510638298	11	-0.650079961246301	5.42647967899685	9.0967967	0.653335364500189
318	-0.284574468085106	0.287234042553192	11	-0.780747034146339	5.11728076666977	6.9808256	0.448238232902192
319	-0.321808510638298	0.271276595744681	11	-0.870394680726777	5.43121898000631	4.871729	0.328196954839284
320	-0.343085106382979	0.252659574468085	11	-0.936034071694634	5.03413953478133	4.3478921	0.233798257763476
321	-0.367021276595745	0.24468085106383	11	-0.982793723247329	5.49778714378214	3.2406393	0.207178198673885
322	-0.38031914893617	0.231382978723404	11	-1.02422936298211	5.49778714378214	4.5367117	0.283048187795312
323	-0.398936170212766	0.212765957446809	11	-1.08083900054117	5.11728076666977	3.4904128	0.169911004842138
324	-0.417553191489362	0.204787234042553	11	-1.1148212015096	5.69518270363202	3.3048013	0.203179789627848
325	-0.428191489361702	0.188829787234043	11	-1.15545715943517	1.73344916912566	0	0
326	0.0904255319148936	0.273936170212766	12	0.318835110761867	4.32407026221222	10.893791	1.06049719056366
327	0.0319148936170213	0.297872340425532	12	0.106735672649136	4.71238898038469	9.6243	0.934602599752259
328	-0.023936170212766	0.297872340425532	12	-0.0801848473013163	4.71238898038469	5.4996	0.525815513471893
329	-0.0558510638297872	0.297872340425532	12	-0.185347949995695	4.51499342053481	4.6737434	0.400808543971084
330	-0.0824468085106383	0.303191489361702	12	-0.265509658789912	4.49372003451075	4.225526	0.332749043764869
331	-0.106382978723404	0.308510638297872	12	-0.332059467542885	4.09213949440187	3.9422966	0.192164690818442
332	-0.125	0.321808510638298	12	-0.370492405706574	4.24874137138388	9.2232875	0.465776016471161
333	-0.172872340425532	0.345744680851064	12	-0.463647609000806	4.52704103038899	7.4606657	0.416898623049458
334	-0.215425531914894	0.353723404255319	12	-0.547027333610697	4.71238898038469	5.0413	0.290631233567338
335	-0.24468085106383	0.353723404255319	12	-0.605153580324165	4.95736764351155	3.7791418	0.234212348756151
336	-0.265957446808511	0.348404255319149	12	-0.651996050075395	4.71238898038469	3.6664	0.18731620234383
337	-0.287234042553192	0.348404255319149	12	-0.689459290544162	4.71238898038469	3.6664	0.176423093130609
338	-0.308510638297872	0.348404255319149	12	-0.724743909170283	4.95736764351155	3.7791418	0.204469903499944
339	-0.329787234042553	0.343085106382979	12	-0.765637889870272	4.78916087165447	5.9753154	0.268547444741802
340	-0.36436170212766	0.340425531914894	12	-0.819347378818632	4.97864102953561	5.2255366	0.250506913456403
341	-0.393617021276596	0.332446808510638	12	-0.869448761509913	5.49778714378214	1.9445669	0.108898145877598
342	-0.401595744680851	0.324468085106383	12	-0.891228390685433	5.60844436495603	2.9344949	0.164886193973088
343	-0.412234042553192	0.311170212765957	12	-0.92420562948005	4.71238898038469	1.3749	0.0459663835528534
344	-0.420212765957447	0.311170212765957	12	-0.933398906190621	5.35589008917797	2.2915	0.12095035864883
345	-0.430851063829787	0.303191489361702	12	-0.957588977920387	5.1760365893855	5.123794	0.241806841480119
346	-0.457446808510638	0.289893617021277	12	-1.00595034621641	4.9906886393898	3.336424	0.130356078334588
347	-0.476063829787234	0.284574468085106	12	-1.03202156188333	5.1760365893855	4.0990352	0.176579584384993
348	-0.497340425531915	0.273936170212766	12	-1.06733747876033	5.54123803917367	7.4606657	0.36326817597345
349	-0.526595744680851	0.242021276595745	12	-1.13999111395502	5.49778714378214	7.1293148	0.326177420792308
350	-0.555851063829787	0.212765957446809	12	-1.20522659811348	5.81953769817878	8.1985287	0.393849854077142
351	-0.577127659574468	0.170212765957447	12	-1.28399656892891	5.88839418747982	5.9579	0.283568053368777
352	-0.590425531914894	0.138297872340426	12	-1.34071017960266	2.12245130932344	0	0
353	-0.555851063829787	0.159574468085106	13	-1.29123324458332	5.49778714378214	8.4258455	0.354660200518686
354	-0.590425531914894	0.125	13	-1.36216528468705	6.2356022039026	9.6352992	0.462815753324854
355	-0.593085106382979	0.0691489361702128	13	-1.45472843535202	5.88839418747982	5.9579	0.273706901512536
356	-0.606382978723404	0.0372340425531915	13	-1.50946981565453	5.49778714378214	3.2406393	0.113595475061072
357	-0.61968085106383	0.023936170212766	13	-1.53218891066675	0	5.0413	0.235954481549281
358	-0.61968085106383	-0.00531914893617021	13	-1.5793798069766	0.358770670270572	3.9157152	0.174337076049127
359	-0.611702127659574	-0.0265957446808511	13	-1.61424722218643	0.463647609000806	2.0495176	0.0893780787441734
360	-0.606382978723404	-0.0372340425531915	13	-1.63212283793526	0.785398163397448	1.9445669	0.0704288083029936
361	-0.598404255319149	-0.0452127659574468	13	-1.64620859959586	0.519146114246523	3.6948146	0.163805492690592
362	-0.587765957446808	-0.0638297872340425	13	-1.67896969813398	0	3.6664	0.178118088238797
363	-0.587765957446808	-0.0851063829787234	13	-1.71459331578174	0.896055384571344	2.9344949	0.106758442138926
364	-0.574468085106383	-0.0957446808510638	13	-1.73594500420952	1.10714871779409	3.0742764	0.0923682437732665
365	-0.558510638297872	-0.103723404255319	13	-1.75441865296418	0.876058050598193	3.579323	0.144048471697309
366	-0.542553191489362	-0.117021276595745	13	-1.78322834730364	0.785398163397448	1.9445669	0.0863584251224658
367	-0.534574468085106	-0.125	13	-1.80050003232813	0.927295218001612	4.583	0.191505951005564
368	-0.513297872340426	-0.140957446808511	13	-1.83880122252924	1.19028994968253	4.935891	0.169731330479506
369	-0.486702127659574	-0.151595744680851	13	-1.87274748862515	1.19028994968253	4.935891	0.185195318804614
370	-0.460106382978723	-0.162234042553191	13	-1.90978655238607	1.13838855122436	6.5619394	0.287873640841578
371	-0.425531914893617	-0.178191489361702	13	-1.96736128055438	1.32581766366803	0	0
372	-0.0106382978723404	-0.281914893617021	14	-3.10387470112293	1.26491745539004	9.1316275	0.854271400092559
373	0.0398936170212766	-0.297872340425532	14	3.00845632603815	1.16590454050981	6.9808256	0.539251704063965
374	0.0771276595744681	-0.313829787234043	14	2.90060598522535	1.19028994968253	7.4038365	0.499961425659543
375	0.117021276595745	-0.329787234042553	14	2.80061370009344	1.44644133224814	7.3900875	0.517201282023749
376	0.159574468085106	-0.335106382978723	14	2.69717344368869	1.5707963267949	5.0413	0.343617729678507
377	0.188829787234043	-0.335106382978723	14	2.62844989775299	1.5707963267949	6.4162	0.401671227886937
378	0.226063829787234	-0.335106382978723	14	2.54811565217561	1.74546852580314	7.9116329	0.494287166294214
379	0.271276595744681	-0.327127659574468	14	2.44925821891676	1.89254688119154	5.7970367	0.358038971635324
380	0.303191489361702	-0.316489361702128	14	2.3776504245897	1.9195673303788	5.3644015	0.315492567479705
381	0.332446808510638	-0.305851063829787	14	2.31455191109376	2.00320410236543	6.5619394	0.376156291304728
382	0.367021276595745	-0.289893617021277	14	2.23932065283281	1.74546852580314	7.9116329	0.343527167370214
383	0.412234042553192	-0.281914893617021	14	2.17061521935877	1.67046497928606	4.605915	0.165448375201827
384	0.438829787234043	-0.279255319148936	14	2.1375255443184	1.61621960621647	10.0931409	0.295883933492167
385	0.497340425531915	-0.276595744680851	14	2.07834875761997	1.75614427679059	7.4606657	0.229386029271565
386	0.539893617021277	-0.268617021276596	14	2.03247155176566	1.81577498992176	5.6687127	0.169984720697798
387	0.571808510638298	-0.26063829787234	14	1.9984746076261	2.08994244104142	3.6948146	0.135718827227072
388	0.590425531914894	-0.25	14	1.97133084218068	2.35619449019234	2.5926031	0.107774273222416
389	0.601063829787234	-0.23936170212766	14	1.9497759875362	1.69515132134166	3.6948146	0.0776697135824467
390	0.622340425531915	-0.236702127659574	14	1.93424204481971	3.4198923125949	3.336424	0.118511234868626
391	0.617021276595745	-0.218085106382979	14	1.91053979784599	4.71238898038469	3.2081	-0.0487052681949374
392	0.598404255319149	-0.218085106382979	14	1.92028085148497	0	1.3749	-0.0585961540180291
393	0.598404255319149	-0.226063829787234	14	1.93200008228858	4.24874137138388	3.0742764	0.0146679284090911
394	0.582446808510638	-0.218085106382979	14	1.92906649660676	2.49809154479651	2.2915	0.101959907857925
395	0.590425531914894	-0.207446808510638	14	1.90867451503517	3.72959525713736	1.6526298	0.0466250884441388
396	0.585106382978723	-0.199468085106383	14	1.89934949734635	3.92699081698724	1.9445669	0.0409287056863628
397	0.577127659574468	-0.191489361702128	14	1.89116375620907	3.14159265358979	1.3749	0.0625243547425125
398	0.577127659574468	-0.183510638297872	14	1.87865888526057	3.14159265358979	2.2915	0.105314002998429
399	0.577127659574468	-0.170212765957447	14	1.85759608466089	2.67794504458899	3.0742764	0.145143078158467
400	0.585106382978723	-0.154255319148936	14	1.82856746902919	3.14159265358979	4.1247	0.193104822218504
401	0.585106382978723	-0.13031914893617	14	1.78994650458549	2.0344439357957	1.0247588	0.0310591410559935
402	0.590425531914894	-0.127659574468085	14	1.78373467637429	1.5707963267949	1.8332	0.018293995659282
403	0.601063829787234	-0.127659574468085	14	1.78007587724244	2.49809154479651	2.2915	0.097266160385665
404	0.609042553191489	-0.117021276595745	14	1.7606226451653	2.89661399046293	1.8895709	0.0881775192373402
405	0.611702127659574	-0.106382978723404	14	1.74298714131784	2.35619449019234	1.9445669	0.0735374609923323
406	0.61968085106383	-0.0984042553191489	14	1.72827964911937	2.27942259892257	4.225526	0.145139447285025
407	0.638297872340426	-0.0824468085106383	14	1.69925175966236	2.97644397617517	2.7878389	0.125453493222594
408	0.640957446808511	-0.0664893617021277	14	1.67416106101785	2.73670086730471	3.4904128	0.148638144614917
409	0.648936170212766	-0.0478723404255319	14	1.64443343209486	3.04192400109863	4.605915	0.204978208993882
410	0.651595744680851	-0.0212765957446809	14	1.60343779029609	3.14159265358979	4.583	0.204022737421102
411	0.651595744680851	0.00531914893617021	14	1.56263324281187	3.07917384359384	7.3470073	0.324387406600442
412	0.654255319148936	0.0478723404255319	14	1.49775576149178	3.05093276638905	5.0619235	0.219166360282072
413	0.656914893617021	0.0771276595744681	14	1.45392248943536	3.28348970819396	3.2406393	0.142180866380842
414	0.654255319148936	0.0957446808510638	14	1.42548631615919	3.14159265358979	1.3749	0.059590201704334
415	0.654255319148936	0.103723404255319	14	1.41356827581833	3.38657131671666	1.8895709	0.0825630796518365
416	0.651595744680851	0.11436170212766	14	1.39705565988796	4.12438637683712	3.3048013	0.102171460808532
417	0.63563829787234	0.125	14	1.37662136772625	3.68201215386038	5.3446946	0.228740677005112
418	0.61968085106383	0.151595744680851	14	1.33087323232523	5.40584848489992	0	0
419	0.414893617021277	-0.0186170212765957	15	1.61563804187378	2.49809154479651	4.583	0.255072380918328
420	0.430851063829787	0.00265957446808511	15	1.56462356569012	2.1375255443184	5.9753154	0.200185469640219
421	0.460106382978723	0.0212765957446809	15	1.52458647176207	3.14159265358979	3.6664	0.230066725602635
422	0.460106382978723	0.0425531914893617	15	1.47857312664154	2.67794504458899	7.1733116	0.364627386306375
423	0.478723404255319	0.0797872340425532	15	1.40564764938027	2.71496516046292	5.5376389	0.264739293381915
424	0.492021276595745	0.109042553191489	15	1.35269979070389	3.09163425786785	9.1774575	0.494037647977997
425	0.49468085106383	0.162234042553191	15	1.25389226110829	3.09616937416822	10.0931409	0.504119930088651
426	0.497340425531915	0.220744680851064	15	1.15306827509056	3.85395025168412	13.3223227	0.704356318196115
427	0.446808510638298	0.279255319148936	15	1.01219701145133	4.31530953515971	15.4057545	0.762132361374341
428	0.36436170212766	0.313829787234043	15	0.859770539176466	4.34521514656647	12.7668631	0.726912435098484
429	0.295212765957447	0.340425531914894	15	0.714388052156769	4.65980591877375	8.7196158	0.474361208788203
430	0.24468085106383	0.343085106382979	15	0.619515810399129	4.67668986770537	12.8406494	0.810204812515517
431	0.170212765957447	0.345744680851064	15	0.457474847896025	4.48891237924406	10.3397063	0.779279008148928
432	0.111702127659574	0.359042553191489	15	0.30161904626624	4.52240069246597	12.1339508	0.939135195612658
433	0.0425531914893617	0.372340425531915	15	0.113792007143708	4.45178658863735	14.2292984	1.04052979235444
434	-0.0372340425531915	0.393617021276596	15	-0.0943139513271805	4.50837100079214	13.5720962	0.889860172339351
435	-0.11436170212766	0.409574468085106	15	-0.272285985795051	4.79789427406289	16.0991624	1.02259379339256
436	-0.207446808510638	0.401595744680851	15	-0.476804744473562	5.1760365893855	12.2975639	0.781279542084312
437	-0.271276595744681	0.36968085106383	15	-0.633060652890424	5.1760365893855	8.1985287	0.500880170156539
438	-0.313829787234043	0.348404255319149	15	-0.733236686921732	5.13524290651763	10.0514356	0.568112161792411
439	-0.367021276595745	0.324468085106383	15	-0.846859119280214	5.10299602408238	8.4258455	0.428086997528183
440	-0.412234042553192	0.305851063829787	15	-0.932476518785851	0.574808270306695	0	0
441	0.0132978723404255	-0.351063829787234	16	3.10373196632515	1.13416916698136	7.5862399	0.525217081722555
442	0.0531914893617021	-0.36968085106383	16	2.99868854998064	1.10714871779409	10.2480463	0.596842163615428
443	0.106382978723404	-0.396276595744681	16	2.87932011725756	1.36540093760513	11.2352245	0.657980372020632
444	0.170212765957447	-0.409574468085106	16	2.74772404285343	1.337053145926	9.8933221	0.485337540134902
445	0.226063829787234	-0.422872340425532	16	2.65065653482645	1.41419444981288	8.8154005	0.398885707130088
446	0.276595744680851	-0.430851063829787	16	2.57087939340043	1.38257482149013	9.7975374	0.373563870208145
447	0.332446808510638	-0.441489361702128	16	2.49616661935881	1.61837943007188	9.6352992	0.394773598272442
448	0.388297872340426	-0.438829787234043	16	2.41721189970432	1.61621960621647	10.0931409	0.365325096830786
449	0.446808510638298	-0.436170212765957	16	2.34414688033816	1.63736449057072	6.8896239	0.228458043354594
450	0.486702127659574	-0.433510638297872	16	2.29845527166724	1.81577498992176	9.4483128	0.331374140999436
451	0.539893617021277	-0.420212765957447	16	2.23218044346735	4.63458028285086	0	0
452	-0.24468085106383	-0.359042553191489	17	-2.54340364516468	0.558599315343562	4.3236022	0.258110223061627
453	-0.231382978723404	-0.38031914893617	17	-2.595025689777	0.785398163397448	5.8332424	0.362242666536439
454	-0.207446808510638	-0.404255319148936	17	-2.66747422308429	0.588002603547568	8.2622324	0.437164676662882
455	-0.180851063829787	-0.444148936170213	17	-2.75490715841687	0.876058050598193	7.158646	0.401329685743446
456	-0.148936170212766	-0.470744680851064	17	-2.83517309556556	0.66596923737911	8.1595732	0.375185452140507
457	-0.11968085106383	-0.507978723404255	17	-2.91021018599366	0.588002603547568	8.2622324	0.315433361630637
458	-0.0930851063829787	-0.547872340425532	17	-2.97329685831978	1.10714871779409	5.123794	0.251810976199782
459	-0.0664893617021277	-0.561170212765957	17	-3.02365905355974	0.88506681588861	6.5138179	0.271914643022972
460	-0.0372340425531915	-0.585106382978723	17	-3.07804198216434	1.3854483767992	7.4606657	0.362595204181382
461	0.00531914893617021	-0.593085106382979	17	3.13262428417897	1.5707963267949	6.8745	0.335588254551333
462	0.0452127659574468	-0.593085106382979	17	3.06550663326871	1.42889927219073	6.4812786	0.30414877717031
463	0.0824468085106383	-0.598404255319149	17	3.00467687783465	1.41814699839963	6.0280199	0.272713094562009
464	0.117021276595745	-0.603723404255319	17	2.95013425892224	1.5707963267949	6.8745	0.31413567603594
465	0.156914893617021	-0.603723404255319	17	2.88730712371506	1.68790507136176	7.8447211	0.357298385210951
466	0.202127659574468	-0.598404255319149	17	2.81584744667287	2.99503207516582	0	0
467	0.367021276595745	0.518617021276596	18	0.615869951939527	4.4181544152735	15.8031006	0.712569550523058
468	0.279255319148936	0.545212765957447	18	0.473356041834915	4.40139069977915	13.4790613	0.639829709865942
469	0.204787234042553	0.569148936170213	18	0.345390099861727	4.36094418638114	14.6440599	0.697311619272338
470	0.125	0.598404255319149	18	0.205927776007259	4.59751237496779	11.9950859	0.570408248712607
471	0.0558510638297872	0.606382978723404	18	0.0918461262647375	4.71238898038469	14.2073	0.678388419951876
472	-0.0265957446808511	0.606382978723404	18	-0.0438315577256377	4.19055470057028	21.1464203	0.763988593746617
473	-0.132978723404255	0.667553191489362	18	-0.196629276474961	4.84671042233766	17.1110888	0.716505464973296
474	-0.231382978723404	0.654255319148936	18	-0.33993036946962	5.13061330996392	18.0547285	0.755773031417921
475	-0.327127659574468	0.611702127659574	18	-0.491084975753205	3.4198923125949	6.672848	-0.0558931847363442
476	-0.337765957446808	0.648936170212766	18	-0.479906338805936	0.218668945873942	8.4505937	0.0925493102547637
477	-0.327127659574468	0.601063829787234	18	-0.498416200856888	0.624023052976757	0	0
478	0.343085106382979	-0.329787234042553	19	2.33643421666517	1.5707963267949	5.0413	0.203858731274651
479	0.372340425531915	-0.329787234042553	19	2.29566247041024	1.5707963267949	8.7077	0.312590301624058
480	0.422872340425532	-0.329787234042553	19	2.23314441008543	1.5707963267949	7.3328	0.229463085217678
481	0.465425531914894	-0.329787234042553	19	2.18725179304189	1.72739820377691	8.8154005	0.293916821802394
482	0.515957446808511	-0.321808510638298	19	2.12846842868141	1.81577498992176	9.4483128	0.304741625054472
483	0.569148936170213	-0.308510638297872	19	2.06752010367052	2.35619449019234	7.7778093	0.327194827298301
484	0.601063829787234	-0.276595744680851	19	2.00208113821086	1.72344565519016	6.0280199	0.139544705497738
485	0.63563829787234	-0.271276595744681	19	1.97417219711131	2.18152229118411	5.5944681	0.194479977491784
486	0.662234042553192	-0.252659574468085	19	1.93527620161295	2.39617317731564	8.1082436	0.300343114897839
487	0.694148936170213	-0.218085106382979	19	1.87520757863339	2.94419709373991	7.0106151	0.27935357987126
488	0.702127659574468	-0.178191489361702	19	1.81933686265913	2.74307020792337	9.4483128	0.369341684279987
489	0.723404255319149	-0.127659574468085	19	1.74546852580314	2.96173915379732	10.2480463	0.40373242048771
490	0.734042553191489	-0.0691489361702128	19	1.66472204170559	2.9105019863939	8.0037512	0.30896960258644
491	0.74468085106383	-0.023936170212766	19	1.60292812118831	3.85021892571746	8.4505937	0.253931733148868
492	0.712765957446808	0.0132978723404255	19	1.55214177455853	3.24126130608095	13.817745	0.56330443373362
493	0.704787234042553	0.0930851063829787	19	1.43948088781181	3.01189011643388	10.6302685	0.409077944106425
494	0.712765957446808	0.154255319148936	19	1.35766529899052	2.93619726440003	11.2352245	0.393308940831118
495	0.726063829787234	0.218085106382979	19	1.2790035108243	2.99969559898563	9.7219179	0.32694331076761
496	0.734042553191489	0.273936170212766	19	1.21361484867078	3.20816081736562	6.8896239	0.240745485376613
497	0.731382978723404	0.313829787234043	19	1.16546575159546	3.38657131671666	3.7791418	0.135386001855483
498	0.726063829787234	0.335106382978723	19	1.13838855122436	3.78509376238308	4.583	0.163684191500084
499	0.710106382978723	0.356382978723404	19	1.10565171292434	4.06888787159141	4.583	0.15203529807637
500	0.688829787234043	0.372340425531915	19	1.07524465330907	3.78509376238308	2.2915	0.0841889341245461
501	0.680851063829787	0.382978723404255	19	1.05840686648416	3.72959525713736	3.3048013	0.122606412146539
502	0.670212765957447	0.398936170212766	19	1.03388558405485	3.38657131671666	1.8895709	0.067047120592636
503	0.667553191489362	0.409574468085106	19	1.02047615993632	4.46741031725783	1.8895709	0.0504833369258095
504	0.656914893617021	0.412234042553192	19	1.01037949255116	4.21844761146511	6.7667995	0.225639146806176
505	0.622340425531915	0.430851063829787	19	0.965251663189927	3.46334320798644	7.2461813	0.262341057454271
506	0.609042553191489	0.470744680851064	19	0.912783451699072	5.48386046762066	0	0
507	0.125	0	20	1.5707963267949	1.76819188664478	2.3368717	0.096141995498536
508	0.138297872340426	0.00265957446808511	20	1.55156792769519	1.5707963267949	4.1247	-0.0141821239585097
509	0.162234042553191	0.00265957446808511	20	1.55440435248689	1.69515132134166	3.6948146	0.0629270977177803
510	0.183510638297872	0.00531914893617021	20	1.54181893294334	1.42889927219073	3.2406393	-0.079101291894028
511	0.202127659574468	0.00265957446808511	20	1.55763919132214	1.5707963267949	2.2915	-0.00406041814265626
512	0.215425531914894	0.00265957446808511	20	1.55845127495067	1.24904577239825	1.4491446	-0.0617252592211224
513	0.223404255319149	0	20	1.5707963267949	1.10714871779409	2.0495176	-0.113616804208207
514	0.234042553191489	-0.00531914893617021	20	1.59351968763654	1.76819188664478	4.6737434	0.113616804208207
515	0.26063829787234	0	20	1.5707963267949	1.92956699706547	3.9157152	0.141471669242519
516	0.281914893617021	0.00797872340425532	20	1.54250199294639	1.89254688119154	5.7970367	0.154791299074643
517	0.313829787234043	0.0186170212765957	20	1.51154373313146	2.35619449019234	4.5367117	0.261412952052142
518	0.332446808510638	0.0372340425531915	20	1.45926114272104	2.21429743558818	4.583	0.188612052889478
519	0.353723404255319	0.0531914893617021	20	1.42153873214314	2.73670086730471	3.4904128	0.23361769492179
520	0.361702127659574	0.0718085106382979	20	1.37481519315878	2.46685171136624	2.9344949	0.143650173892641
521	0.372340425531915	0.0851063829787234	20	1.34608515838025	2.87534060443887	5.2255366	0.336935313968633
522	0.38031914893617	0.11436170212766	20	1.27869809558653	3.29424198198506	6.0280199	0.429800851888752
523	0.375	0.148936170212766	20	1.19273792520878	3.19155104931174	9.1774575	0.596421573803514
524	0.372340425531915	0.202127659574468	20	1.07345361044807	3.39891636856088	9.0042201	0.579323162638435
525	0.359042553191489	0.252659574468085	20	0.957588977920387	3.80263582244048	10.4510732	0.69008045453372
526	0.321808510638298	0.300531914893617	20	0.819572887013643	3.66073876783632	7.3900875	0.462210132928642
527	0.300531914893617	0.337765957446808	20	0.727130860427915	4.321781936687	8.4258455	0.527354690724129
528	0.25531914893617	0.356382978723404	20	0.621659922283089	4.60565330773555	12.905728	0.804681407787655
529	0.180851063829787	0.36436170212766	20	0.460723640725558	3.98574663970296	16.5560875	1.05682721777699
530	0.109042553191489	0.428191489361702	20	0.249358197170159	4.05531404467304	20.2586932	1.08727066342568
531	0.0159574468085106	0.5	20	0.0319040644850224	4.02284996409725	33.8582874	1.22805695586546
532	-0.13563829787234	0.625	20	-0.213707326688069	3.3741495953947	17.8970733	0.0131666734261071
533	-0.159574468085106	0.726063829787234	20	-0.216340661373291	5.24411304764349	27.1171527	1.06072782836244
534	-0.295212765957447	0.646276595744681	20	-0.428486227045778	0.958351560385682	0	0
535	0.742021276595745	-0.0824468085106383	21	1.68145354796879	3.02448390902293	15.6894422	0.606287654148515
536	0.752659574468085	0.00797872340425532	21	1.56019601713909	3.67740389155026	17.0560928	0.606034029524627
537	0.702127659574468	0.0930851063829787	21	1.43898921123416	3.30235539421563	17.1784589	0.701693874852273
538	0.686170212765957	0.191489361702128	21	1.29865043626371	3.42764409530711	16.242152	0.658860931135775
539	0.659574468085106	0.281914893617021	21	1.16687825003655	3.72159542779747	15.889261	0.643798213501979
540	0.609042553191489	0.359042553191489	21	1.03811860733616	3.66966710201615	12.7338655	0.520460012997013
541	0.571808510638298	0.422872340425532	21	0.934026604736756	4.08836592740793	14.1183898	0.566104510884224
542	0.50531914893617	0.470744680851064	21	0.820805702559911	4.24874137138388	12.2975639	0.500529236133596
543	0.441489361702128	0.502659574468085	21	0.720699855333192	4.09609204298862	13.4790613	0.585887168315988
544	0.377659574468085	0.547872340425532	21	0.603522421669994	5.12129680933561	0	0
545	-0.819148936170213	0.0292553191489362	22	-1.53509721411557	5.28876420097587	10.9322882	0.208982990435029
546	-0.872340425531915	-0.00531914893617021	22	-1.57689381220258	5.98030043880461	7.6824829	0.239520074841431
547	-0.88563829787234	-0.0478723404255319	22	-1.62479782717086	0.380506377112365	7.4038365	0.232877085394398
548	-0.86968085106383	-0.0877659574468085	22	-1.67137324424974	0.70862627212767	8.4505937	0.23768376667477
549	-0.837765957446808	-0.125	22	-1.7189099975847	0.610725964389209	5.5944681	0.174404404613444
550	-0.819148936170213	-0.151595744680851	22	-1.75379087850739	0.785398163397448	3.2406393	0.0941989342406635
551	-0.805851063829787	-0.164893617021277	22	-1.77263066535552	0.643501108793284	4.583	0.148158167764563
552	-0.789893617021277	-0.186170212765957	22	-1.80226229890843	0.785398163397448	3.8886755	0.11998088953447
553	-0.773936170212766	-0.202127659574468	22	-1.82625847681533	0.785398163397448	3.2406393	0.10263488525982
554	-0.76063829787234	-0.215425531914894	22	-1.84678545386729	1.24904577239825	2.8987475	0.0609395765418586
555	-0.74468085106383	-0.220744680851064	22	-1.85897336917566	1.21202565652432	3.9157152	0.0902684694672473
556	-0.723404255319149	-0.228723404255319	22	-1.87702706306911	1.42889927219073	3.2406393	0.0549235091103051
557	-0.704787234042553	-0.231382978723404	22	-1.88801176489117	0.785398163397448	3.8886755	0.13759786870909
558	-0.688829787234043	-0.247340425531915	22	-1.91553133863299	0.982793723247329	3.3048013	0.106894694820872
559	-0.672872340425532	-0.257978723404255	22	-1.93691027759717	0.558599315343562	4.3236022	0.171948801416235
560	-0.659574468085106	-0.279255319148936	22	-1.97130003788041	0.91510070055336	7.5165783	0.272985487413395
561	-0.625	-0.305851063829787	22	-2.02589713536309	1.27933953231703	4.784652	0.139552885327949
562	-0.598404255319149	-0.313829787234043	22	-2.05380771242868	1.37340076694502	4.6737434	0.130297513942994
563	-0.571808510638298	-0.319148936170213	22	-2.07986721521728	0.896055384571344	2.9344949	0.12158189483011
564	-0.558510638297872	-0.329787234042553	22	-2.1041835941833	0.643501108793284	2.2915	0.102105719218855
565	-0.550531914893617	-0.340425531914894	22	-2.12460473802707	0.890275102127682	12.3828077	0.541752067667325
566	-0.49468085106383	-0.38563829787234	22	-2.23295515156054	2.5550520373047	0	0
567	0.0638297872340425	0.454787234042553	23	0.139440057091338	4.62172909318394	20.2481523	1.26616032117523
568	-0.0531914893617021	0.465425531914894	23	-0.113792007143708	4.51107187201005	22.919583	1.21600180159271
569	-0.183510638297872	0.492021276595745	23	-0.356992367462251	4.9906886393898	13.345696	0.721657088379561
570	-0.257978723404255	0.470744680851064	23	-0.501323785138163	4.84494051268136	13.8704495	0.659630259130553
571	-0.337765957446808	0.460106382978723	23	-0.633249836964274	5.00384577486256	14.3544143	0.651724642667371
572	-0.417553191489362	0.436170212765957	23	-0.763594765497748	5.36808460662623	7.5165783	0.355730150763354
573	-0.452127659574468	0.409574468085106	23	-0.834740795650418	4.94613216125359	9.8933221	0.367820686915146
574	-0.507978723404255	0.396276595744681	23	-0.908304933033447	4.80304886758544	5.0619235	0.150859637803515
575	-0.537234042553192	0.393617021276596	23	-0.938476860594151	4.80304886758544	5.0619235	0.141205386023939
576	-0.566489361702128	0.390957446808511	23	-0.966717937798939	5.03413953478133	5.7970367	0.18962272701027
577	-0.598404255319149	0.38031914893617	23	-1.00464248320099	4.85428603498885	3.2406393	0.0845366712518603
