# Supplementary material for: Fluid extraction from the left-right organizer uncovers mechanical properties needed for symmetry breaking
Source: eLife. 2023 Jul 21;12:e83861. doi: 10.7554/eLife.83861 (PMC10361723; doi:10.7554/eLife.83861)
Supplement: Figure 2—source data 1. [file elife-83861-fig2-data1.zip › Fig2_sourcedata/NoDefects7ss_embryo3.csv]

	x	y	id	omega	alpha	speed	realangvel
1	0.205533596837945	0.292490118577075	1	0.612537556610303	3.56822014671667	16.6129167	1.39807141387461
2	0.146245059288538	0.422924901185771	1	0.332923273835381	4.4855901323308	24.4580961	2.29156197088449
3	-0.0592885375494071	0.470355731225296	1	-0.125389120341516	5.39180278579254	15.3173026	1.35425112134504
4	-0.162055335968379	0.387351778656126	1	-0.396239344610524	5.77079584686885	8.4134714	0.756614456647368
5	-0.197628458498024	0.324110671936759	1	-0.547562235939998	0	4.583	0.297127140532052
6	-0.197628458498024	0.284584980237154	1	-0.606987664046408	5.77608680278725	4.7186568	0.553587383285359
7	-0.217391304347826	0.24901185770751	1	-0.71770514070348	5.1760365893855	4.0990352	0.502340835490223
8	-0.24901185770751	0.233201581027668	1	-0.818173307801524	5.49778714378214	1.2960724	0.163524402596946
9	-0.256916996047431	0.225296442687747	1	-0.850878188320913	5.81953769817878	2.0495176	0.253308009782627
10	-0.264822134387352	0.209486166007905	1	-0.901539790277439	5.96143475278294	1.4491446	0.176169084270179
11	-0.268774703557312	0.197628458498024	1	-0.936773607131475	0	1.8332	0.196317310900347
12	-0.268774703557312	0.181818181818182	1	-0.976037069311544	5.49778714378214	1.2960724	0.167979225975003
13	-0.276679841897233	0.173913043478261	1	-1.00963291450654	6.03820664405272	1.8895709	0.240527514396567
14	-0.280632411067194	0.158102766798419	1	-1.05773841738586	5.60844436495603	2.9344949	0.382153747977487
15	-0.296442687747036	0.138339920948617	1	-1.13416916698136	5.49778714378214	2.5926031	0.313426199148976
16	-0.312252964426877	0.122529644268775	1	-1.19685440681115	5.69518270363202	3.3048013	0.406900767899492
17	-0.328063241106719	0.0988142292490119	1	-1.27823456039105	5.35589008917797	2.2915	0.224402035774873
18	-0.343873517786561	0.0869565217391304	1	-1.32311496754602	0	0.9166	0.108610707801162
19	-0.343873517786561	0.0790513833992095	1	-1.34483710910626	4.39063842598805	1.4491446	-0.0163635779417737
20	-0.355731225296443	0.08300395256917	1	-1.3415643935179	4.51499342053481	2.3368717	0.00832222933205617
21	-0.375494071146245	0.0869565217391304	1	-1.34322883938431	5.1760365893855	1.0247588	0.0718148401056484
22	-0.383399209486166	0.08300395256917	1	-1.35759180740544	5.69518270363202	1.6526298	0.166755097984881
23	-0.391304347826087	0.0711462450592885	1	-1.39094282700242	5.742765806909	2.6723473	0.265429823455581
24	-0.403162055335968	0.0513833992094862	1	-1.44402879169353	5.1760365893855	2.0495176	0.116820363557182
25	-0.41897233201581	0.0434782608695652	1	-1.46739286440497	5.25280848065527	2.6723473	0.157278964132719
26	-0.438735177865613	0.0316205533596838	1	-1.49884865723151	5.49778714378214	1.9445669	0.140580559188721
27	-0.450592885375494	0.0197628458498024	1	-1.52696476906926	0	1.3749	0.131447488341176
28	-0.450592885375494	0.00790513833992095	1	-1.55325426673749	0.643501108793284	4.583	0.365202826515596
29	-0.426877470355731	-0.0237154150197628	1	-1.62629483204061	0.165148677414627	2.7878389	0.280921782970913
30	-0.422924901185771	-0.0474308300395257	1	-1.6824791886348	4.12438637683712	1.6526298	-0.105114873195773
31	-0.434782608695652	-0.0395256916996047	1	-1.66145621399564	2.27942259892257	4.225526	-0.259222205596408
32	-0.407114624505929	-0.0158102766798419	1	-1.60961177287636	2.0344439357957	1.0247588	-0.0456060323727692
33	-0.399209486166008	-0.0118577075098814	1	-1.60049056640181	0.982793723247329	1.6526298	0.106409837342019
34	-0.387351778656126	-0.0197628458498024	1	-1.62177253387021	1.5707963267949	0.9166	0.00530053866951485
35	-0.379446640316206	-0.0197628458498024	1	-1.62283264160411	0.588002603547568	1.6526298	0.164327393202528
36	-0.371541501976285	-0.0316205533596838	1	-1.65569812024462	1.24904577239825	1.4491446	0.0683936009454045
37	-0.359683794466403	-0.0355731225296443	1	-1.6693768404337	0	0	0
38	-0.359683794466403	-0.0355731225296443	1	-1.6693768404337	2.0344439357957	2.0495176	-0.0914684917789321
39	-0.343873517786561	-0.0276679841897233	1	-1.65108314207791	3.14159265358979	0.9166	-0.114393503231085
40	-0.343873517786561	-0.0197628458498024	1	-1.6282044414317	4.71238898038469	1.8332	-0.0125912602132283
41	-0.359683794466403	-0.0197628458498024	1	-1.62568618938905	5.69518270363202	1.6526298	0.154602010511742
42	-0.367588932806324	-0.0316205533596838	1	-1.6566065914914	1.5707963267949	3.2081	0.0347302774582081
43	-0.339920948616601	-0.0316205533596838	1	-1.66355264698304	6.03820664405272	1.8895709	0.22154927061022
44	-0.343873517786561	-0.0474308300395257	1	-1.70786250110508	5.49778714378214	0.6480362	0.0480015974350279
45	-0.347826086956522	-0.0513833992094862	1	-1.71746282059209	0.785398163397448	1.9445669	0.196958416759052
46	-0.33596837944664	-0.0632411067193676	1	-1.7568545039439	0	1.8332	0.225162450234466
47	-0.33596837944664	-0.0790513833992095	1	-1.80188699399079	5.69518270363202	1.6526298	0.136821345060609
48	-0.343873517786561	-0.0909090909090909	1	-1.82925126300292	4.71238898038469	0.9166	-0.0278043555621066
49	-0.351778656126482	-0.0909090909090909	1	-1.82369039189049	0.380506377112365	2.4679455	0.292381196511522
50	-0.343873517786561	-0.110671936758893	1	-1.8821666311928	1.10714871779409	3.0742764	0.270739508969973
51	-0.320158102766798	-0.122529644268775	1	-1.93631453298679	0.785398163397448	1.2960724	0.150856929313432
52	-0.312252964426877	-0.130434782608696	1	-1.96648591884948	0.197395559849881	2.3368717	0.288245518999901
53	-0.308300395256917	-0.150197628458498	1	-2.02413502264946	0.785398163397448	1.9445669	0.234708661851446
54	-0.296442687747036	-0.162055335968379	1	-2.07107675501975	1.10714871779409	3.0742764	0.336929980735139
55	-0.272727272727273	-0.173913043478261	1	-2.13846275116678	1.5707963267949	3.2081	0.24762483584241
56	-0.245059288537549	-0.173913043478261	1	-2.18798771833526	1.5707963267949	2.2915	0.200988565919447
57	-0.225296442687747	-0.173913043478261	1	-2.22818543151915	1.5707963267949	3.2081	0.321328730702548
58	-0.197628458498024	-0.173913043478261	1	-2.29245117765966	1.19028994968253	2.4679455	0.373659406077105
59	-0.177865612648221	-0.181818181818182	1	-2.36718305887508	1.03037682652431	2.6723473	0.448962152009671
60	-0.158102766798419	-0.193675889328063	1	-2.45697548927701	1.24904577239825	4.3478921	0.735152588270167
61	-0.122529644268775	-0.205533596837945	1	-2.60400600693105	1.35970299357215	6.5619394	1.18905288279384
62	-0.0671936758893281	-0.217391304347826	1	-2.84181658348981	1.5707963267949	2.2915	0.424803348491607
63	-0.0474308300395257	-0.217391304347826	1	-2.92677725318813	1.5707963267949	6.8745	1.34653428321195
64	0.0118577075098814	-0.217391304347826	1	3.08710119734906	1.64210379158019	12.8649393	2.37377662295557
65	0.122529644268775	-0.209486166007905	1	2.61234587275795	1.95130270390726	9.8722403	1.5928509628078
66	0.201581027667984	-0.177865612648221	1	2.29377568019639	2.32172538919284	9.4033994	1.4193334873171
67	0.260869565217391	-0.122529644268775	1	2.00990898273297	3.01723765904303	11.0849021	1.69004642100886
68	0.272727272727273	-0.0276679841897233	1	1.6718996985312	2.98894332519453	12.0560398	1.7786401896542
69	0.288537549407115	0.075098814229249	1	1.31617166060036	3.29424198198506	12.0560398	1.61638635383852
70	0.272727272727273	0.177865612648221	1	0.992894389832651	3.45582455267413	19.2756397	2.05170661809648
71	0.221343873517787	0.33596837944664	1	0.582553066213355	3.86042265321142	19.4873743	1.73827353402769
72	0.110671936758893	0.462450592885375	1	0.234898359407817	4.51499342053481	18.6949736	1.6530253374731
73	-0.0474308300395257	0.494071146245059	1	-0.0957067080868037	4.58156158431063	17.5657224	1.35733562865708
74	-0.197628458498024	0.513833992094862	1	-0.367173833818219	4.49372003451075	12.6761197	0.740020236446352
75	-0.304347826086957	0.537549407114625	1	-0.51517788110749	4.76946976279095	16.0666231	0.905133348491127
76	-0.442687747035573	0.529644268774704	1	-0.696204550805715	5.01943471240348	19.7123996	1.0272762933711
77	-0.604743083003953	0.478260869565217	1	-0.901659809479935	5.4773818130956	15.8823865	0.850917482009461
78	-0.703557312252964	0.383399209486166	1	-1.07184330588183	5.78584259083276	18.2517975	0.970231013324989
79	-0.778656126482213	0.245059288537549	1	-1.26588950854682	5.94844846986277	11.1605216	0.584547389624879
80	-0.810276679841897	0.154150197628458	1	-1.3827989864718	5.69518270363202	9.9144039	0.457617825702548
81	-0.857707509881423	0.08300395256917	1	-1.47432255161231	6.19252541997884	10.1243053	0.505199767465343
82	-0.865612648221344	-0.00395256916996047	1	-1.57536250510538	0.380506377112365	7.4038365	0.352051913758811
83	-0.841897233201581	-0.0632411067193676	1	-1.64577288785714	1.08631839775787	9.8401593	0.291250952890671
84	-0.766798418972332	-0.102766798418972	1	-1.70402307843528	1.339705659599	8.0037512	0.17334585804998
85	-0.699604743083004	-0.118577075098814	1	-1.73869225004527	0.785398163397448	7.7778093	0.406781090674195
86	-0.652173913043478	-0.16600790513834	1	-1.82004846818011	0.785398163397448	7.1293148	0.411034229227687
87	-0.608695652173913	-0.209486166007905	1	-1.90225531402565	1.05165021254837	3.6948146	0.192235401129033
88	-0.58102766798419	-0.225296442687747	1	-1.94070239425145	0.99945884696127	7.6274869	0.453647512301487
89	-0.525691699604743	-0.260869565217391	1	-2.03143189671175	0.851966327173272	4.871729	0.339680717553927
90	-0.494071146245059	-0.288537549407115	1	-2.09936804022254	1.04272187836854	6.3667036	0.437398222027938
91	-0.446640316205534	-0.316205533596838	1	-2.18684768462813	2.21800799369795	0	0
92	0.573122529644269	0.454545454545455	2	0.900274768814347	4.40433619936091	10.5807721	0.55397497714952
93	0.486166007905138	0.482213438735178	2	0.789479773384443	4.71238898038469	12.3741	0.613934735650861
94	0.379446640316206	0.482213438735178	2	0.666692826254271	4.6256506417087	10.5807721	0.673081990962857
95	0.288537549407115	0.490118577075099	2	0.5320764280617	4.33188260327232	17.2760768	1.31686701713264
96	0.150197628458498	0.545454545454545	2	0.268703024635171	4.39876832816799	17.8264951	1.31018228365651
97	0.00395256916996047	0.592885375494071	2	0.00666656790386823	4.4606990086265	16.5625037	1.08665173944215
98	-0.134387351778656	0.628458498023715	2	-0.210663779984562	4.53022066991193	17.7082537	0.99291057607236
99	-0.284584980237154	0.656126482213439	2	-0.409245895199034	4.73940942957195	16.9635162	0.872745797727857
100	-0.430830039525692	0.652173913043478	2	-0.583795054744605	4.95736764351155	9.4483128	0.473726306472402
101	-0.509881422924901	0.632411067193676	2	-0.678540316039085	5.10070769855716	10.893791	0.534289236791814
102	-0.596837944664032	0.596837944664032	2	-0.785398163397448	0.0204053306865381	0	0
103	-0.58102766798419	-0.177865612648221	3	-1.86786053913594	1.5707963267949	3.2081	0.0696703413224897
104	-0.553359683794466	-0.177865612648221	3	-1.88179460740044	1.5707963267949	2.7498	0.0649470326215607
105	-0.529644268774704	-0.177865612648221	3	-1.89478401392475	2.12939564213846	4.3236022	-0.0829510700351577
106	-0.49802371541502	-0.158102766798419	3	-1.87819379991772	2.35619449019234	3.8886755	-0.156502268636924
107	-0.474308300395257	-0.134387351778656	3	-1.84689334619033	2.0344439357957	2.0495176	-0.0346476330486811
108	-0.458498023715415	-0.126482213438735	3	-1.8399638195806	2.0344439357957	2.0495176	-0.0372699519224762
109	-0.442687747035573	-0.118577075098814	3	-1.8325098291961	2.0344439357957	3.0742764	-0.0615013927157904
110	-0.41897233201581	-0.106719367588933	3	-1.82020955065294	1.76819188664478	2.3368717	0.012710351302947
111	-0.399209486166008	-0.102766798418972	3	-1.82275162091353	2.15879893034246	1.6526298	-0.0589214312923159
112	-0.387351778656126	-0.0948616600790514	3	-1.81096733465507	1.89254688119154	2.8987475	-0.0272419768748811
113	-0.363636363636364	-0.0869565217391304	3	-1.80551893928009	1.97568811307998	3.4904128	-0.0740416862128668
114	-0.33596837944664	-0.075098814229249	3	-1.79071060203752	1.5707963267949	3.2081	0.0951108267176992
115	-0.308300395256917	-0.075098814229249	3	-1.80973276738106	1.71269338139906	3.2406393	0.0467673435845239
116	-0.280632411067194	-0.0711462450592885	3	-1.81908623609796	1.5707963267949	2.7498	0.109316452041683
117	-0.256916996047431	-0.0711462450592885	3	-1.8409495265063	0.321750554396642	2.8987475	0.469128783991195
118	-0.24901185770751	-0.0948616600790514	3	-1.93477528330454	0.540419500270584	2.6723473	0.431233198755356
119	-0.237154150197628	-0.114624505928854	3	-2.02102192305561	0.982793723247329	1.6526298	0.239455568697995
120	-0.225296442687747	-0.122529644268775	3	-2.06891303679521	0.244978663126864	1.8895709	0.302413026716242
121	-0.221343873517787	-0.138339920948617	3	-2.12939564213846	1.19028994968253	2.4679455	0.345150552289659
122	-0.201581027667984	-0.146245059288538	3	-2.19842575259639	1.5707963267949	5.0413	0.594136972494572
123	-0.158102766798419	-0.146245059288538	3	-2.31725314709531	1.16590454050981	3.4904128	0.6726973088044
124	-0.130434782608696	-0.158102766798419	3	-2.45179260885619	0.982793723247329	3.3048013	0.697070485284086
125	-0.106719367588933	-0.173913043478261	3	-2.591206705913	1.50837751679894	7.3470073	1.55321419403167
126	-0.0434782608695652	-0.177865612648221	3	-2.90184954471934	1.42889927219073	6.4812786	1.51743210701571
127	0.0118577075098814	-0.185770750988142	3	3.07784934105711	1.69515132134166	11.0849021	2.43321317572052
128	0.106719367588933	-0.173913043478261	3	2.591206705913	1.96558744649466	5.9579	1.17506107860329
129	0.154150197628458	-0.154150197628458	3	2.35619449019234	2.19104581277772	7.8850515	1.42365219261356
130	0.209486166007905	-0.114624505928854	3	2.07146405166963	2.3036114285814	6.1659682	0.966351258759572
131	0.24901185770751	-0.0790513833992095	3	1.87819379991772	2.55359005004223	6.6096026	0.975973290627836
132	0.280632411067194	-0.0316205533596838	3	1.68299914179215	3.10315006356861	11.9245077	1.78590739062059
133	0.284584980237154	0.0711462450592885	3	1.32581766366803	3.05093276638905	5.0619235	0.665818260978687
134	0.288537549407115	0.114624505928854	3	1.1926540114723	3.64093937526992	5.742499	0.800396931444384
135	0.264822134387352	0.158102766798419	3	1.03257462518342	3.19709115883551	8.2622324	0.913748111802082
136	0.260869565217391	0.229249011857708	3	0.849825002823002	3.52209903070216	4.935891	0.552739777200323
137	0.245059288537549	0.268774703557312	3	0.739277047382937	0.232876379583534	0	0
138	0.391304347826087	-0.347826086956522	4	2.29743866747662	2.86329299458468	3.336424	0.253475632128204
139	0.399209486166008	-0.320158102766798	4	2.24674354105098	2.86329299458468	3.336424	0.26473982175681
140	0.407114624505929	-0.292490118577075	4	2.19379557669962	2.57025517375617	7.6274869	0.655950369580123
141	0.442687747035573	-0.237154150197628	4	2.0626055027836	2.11121582706548	8.0170419	0.549729738029439
142	0.50197628458498	-0.201581027667984	4	1.95265955517771	2.61351820516343	12.7338655	0.96332103141421
143	0.557312252964427	-0.106719367588933	4	1.75999534889486	2.94419709373991	7.0106151	0.530288951057636
144	0.569169960474308	-0.0474308300395257	4	1.65393755868334	3.06482076232002	5.9753154	0.45018837138395
145	0.573122529644269	0.00395256916996047	4	1.56389988440655	3.14159265358979	6.8745	0.515018883295705
146	0.573122529644269	0.0632411067193676	4	1.46089610774741	3.05093276638905	5.0619235	0.364826599144699
147	0.577075098814229	0.106719367588933	4	1.38793078791847	3.04192400109863	4.605915	0.318565614425519
148	0.58102766798419	0.146245059288538	4	1.32421766503336	3.14159265358979	6.8745	0.467127215726025
149	0.58102766798419	0.205533596837945	4	1.23079222188816	0.307258815331142	0	0
150	0.711462450592885	-0.205533596837945	5	1.85202852871319	2.55359005004223	8.2622324	0.444512274319591
151	0.75098814229249	-0.146245059288538	5	1.76312607384927	3.26594764813655	3.6948146	0.20039016476137
152	0.74703557312253	-0.114624505928854	5	1.723048040897	3.21836454485957	5.9753154	0.336749603261906
153	0.743083003952569	-0.0632411067193676	5	1.65569812024462	3.14159265358979	2.7498	0.158801923023932
154	0.743083003952569	-0.0395256916996047	5	1.62393773563983	2.92292370771585	4.225526	0.239391497736703
155	0.75098814229249	-0.00395256916996047	5	1.57605943609249	3.01723765904303	3.6948146	0.209479642608207
156	0.754940711462451	0.0276679841897233	5	1.53416350757085	3.36026159946374	4.225526	0.239109485114355
157	0.74703557312253	0.0632411067193676	5	1.48634161054798	3.64869115798213	4.7186568	0.252939570498486
158	0.727272727272727	0.0988142292490119	5	1.43575369644828	3.48088526804384	8.2622324	0.483371054219182
159	0.703557312252964	0.16600790513834	5	1.33907948560445	3.66073876783632	7.3900875	0.432500795041651
160	0.671936758893281	0.221343873517787	5	1.25257932659612	3.69014205604032	9.6678385	0.586883731363405
161	0.628458498023715	0.292490118577075	5	1.13520258032343	3.86042265321142	9.743458	0.599499943970409
162	0.573122529644269	0.355731225296443	5	1.01530259152935	4.3022616398432	11.494164	0.65563918032121
163	0.482213438735178	0.395256916996047	5	0.884174755465111	5.20252046198323	0	0
164	-0.695652173913043	-0.233201581027668	6	-1.89425045705629	0.785398163397448	18.1477634	1.03987301639443
165	-0.58498023715415	-0.343873517786561	6	-2.10222506033518	1.0789871508062	14.5578995	0.865326653509686
166	-0.474308300395257	-0.403162055335968	6	-2.27529039103711	1.48405798811891	10.5807721	0.578579503105516
167	-0.383399209486166	-0.411067193675889	6	-2.39100629165822	1.27933953231703	4.784652	0.339590329763984
168	-0.343873517786561	-0.422924901185771	6	-2.45892435761101	1.24904577239825	4.3478921	0.3293353609538
169	-0.308300395256917	-0.434782608695652	6	-2.52479142980177	1.39094282700242	5.123794	0.388478916039312
170	-0.264822134387352	-0.442687747035573	6	-2.60248721300964	1.5707963267949	4.583	0.341702570190705
171	-0.225296442687747	-0.442687747035573	6	-2.67082772704778	1.5707963267949	1.3749	0.107524069650675
172	-0.213438735177866	-0.442687747035573	6	-2.69233254097791	1.10714871779409	9.2232875	0.800397451136829
173	-0.142292490118577	-0.478260869565217	6	-2.85241203120528	1.29778762370819	11.8983846	1.01726873306885
174	-0.0434782608695652	-0.505928853754941	6	-3.05586577781905	1.43824479449822	6.9354539	0.582432009206069
175	0.0158102766798419	-0.513833992094862	6	3.11083312751932	1.62075472251684	9.1774575	0.765919652333533
176	0.0948616600790514	-0.509881422924901	6	2.95764919705262	1.7782925532301	8.8983528	0.736880918835388
177	0.1699604743083	-0.494071146245059	6	2.81027301328554	2.0344439357957	11.2728051	0.934406473198059
178	0.256916996047431	-0.450592885375494	6	2.62339171864593	3.66432114759848	0	0
179	-0.221343873517787	0.379446640316206	7	-0.52807444842636	0	1.8332	0.0935719623144382
180	-0.221343873517787	0.363636363636364	7	-0.546788840889247	5.742765806909	5.3446946	0.503016494253408
181	-0.245059288537549	0.324110671936759	7	-0.647392139739929	5.90267893006722	2.4679455	0.230336823876491
182	-0.25296442687747	0.304347826086957	7	-0.693459504515227	5.43903132106642	5.5188486	0.600501129350568
183	-0.288537549407115	0.272727272727273	7	-0.813559730385341	5.49778714378214	4.5367117	0.489632640383491
184	-0.316205533596838	0.245059288537549	7	-0.911486258462039	5.34118526680012	6.2333383	0.618763831875309
185	-0.359683794466403	0.213438735177866	7	-1.0352390248371	5.07115965065526	3.9157152	0.29931041551402
186	-0.391304347826087	0.201581027667984	7	-1.0951011079399	5.11728076666977	3.4904128	0.25245099937687
187	-0.41897233201581	0.189723320158103	7	-1.14559130781528	5.03413953478133	1.4491446	0.0905042346181473
188	-0.430830039525692	0.185770750988142	7	-1.16369215473891	4.97864102953561	5.2255366	0.278296890262184
189	-0.474308300395257	0.173913043478261	7	-1.21935153279134	5.11728076666977	3.4904128	0.195863143683859
190	-0.50197628458498	0.162055335968379	7	-1.25852416152812	5.1760365893855	5.123794	0.276538873751115
191	-0.541501976284585	0.142292490118577	7	-1.31383193627834	5.57455903505192	4.225526	0.284403325493943
192	-0.565217391304348	0.114624505928854	7	-1.37071260137713	4.97299137213203	7.1146492	0.215784282859959
193	-0.624505928853755	0.0988142292490119	7	-1.41386945794912	5.25280848065527	5.3446946	0.221550732936955
194	-0.66403162055336	0.075098814229249	7	-1.45817960453651	5.81953769817878	8.1985287	0.477864591316941
195	-0.695652173913043	0.0118577075098814	7	-1.5537525227999	0.412410441597387	8.0037512	0.469078476323876
196	-0.66798418972332	-0.0513833992094862	7	-1.64756821806467	3.6052402625906	8.1985287	-0.468597105380912
197	-0.699604743083004	0.0118577075098814	7	-1.55384879698849	1.23568778834293	0	0
198	0.537549407114625	-0.41897233201581	8	2.23285678929262	2.53604798998482	14.4928209	0.914750842186662
199	0.608695652173913	-0.316205533596838	8	2.04990662085529	2.84615181644607	11.0184486	0.694216687978702
200	0.636363636363636	-0.225296442687747	8	1.91106328325955	2.98167953043157	14.3910783	0.92451351306559
201	0.656126482213439	-0.102766798418972	8	1.72616058064643	3.09616937416822	10.0931409	0.657083684646627
202	0.660079051383399	-0.0158102766798419	8	1.5947438437171	3.14159265358979	5.9579	0.388938244477554
