# Supplementary material for: Fluid extraction from the left-right organizer uncovers mechanical properties needed for symmetry breaking
Source: eLife. 2023 Jul 21;12:e83861. doi: 10.7554/eLife.83861 (PMC10361723; doi:10.7554/eLife.83861)
Supplement: Figure 2—source data 1. [file elife-83861-fig2-data1.zip › Fig2_sourcedata/NoDefects7ss_embryo4.csv]

	x	y	id	omega	alpha	speed	realangvel
1	-0.270898412698413	-0.537565079365079	1	-2.67480117960757	2.15877008363388	4.4065545	0.130838876270145
2	-0.245501587301587	-0.520634920634921	1	-2.7009689548616	1.96560519784265	7.9437139	0.344579354034966
3	-0.194707936507937	-0.499469841269841	1	-2.76988482566859	1.65391686899249	7.3580065	0.444502934915594
4	-0.143914285714286	-0.495238095238095	1	-2.85878541265171	0.674722648815588	7.8254725	0.404354291133808
5	-0.110053968253968	-0.537565079365079	1	-2.93965627087847	0.927310217701616	12.2214861	0.65059665551801
6	-0.0423269841269842	-0.58835873015873	1	-3.06977560198207	0.436613473594744	10.1151393	0.261694820894589
7	-0.0126984126984127	-0.651850793650794	1	-3.12211456616099	0.463647609000798	2.7328429	0.0657532511960879
8	-0.00423174603174612	-0.668784126984127	1	-3.13526521640021	0.862152407245077	5.6338819	0.21448218703692
9	0.0253968253968254	-0.694180952380952	1	3.10502365337199	1.10722372529471	2.7328429	0.117989203763642
10	0.0423269841269842	-0.702644444444444	1	3.08142581261927	1.5707963267949	7.3328	0.357970708125377
11	0.093120634920635	-0.702644444444444	1	3.00983167099419	1.91953995846568	7.1522298	0.345966405462468
12	0.13968253968254	-0.685714285714286	1	2.9406383899017	1.67047611774828	12.28244	0.594609973549076
13	0.224339682539683	-0.677247619047619	1	2.82171639519188	1.86928309593951	8.3112705	0.401821993180311
14	0.279365079365079	-0.66031746031746	1	2.74135199655582	2.19108635359216	5.256701	0.250368577306053
15	0.308993650793651	-0.639152380952381	1	2.69127828109461	2.35611948831743	4.3208524	0.201764870075012
16	0.33015873015873	-0.617990476190476	1	2.65092530707961	2.26555919265164	4.7727362	0.233086838952925
17	0.355555555555556	-0.596825396825397	1	2.60430793928902	1.92955672337434	5.2209536	0.253595717131745
18	0.389419047619048	-0.584126984126984	1	2.55358879586267	2.43294873403997	5.6338819	0.271375330126733
19	0.414815873015873	-0.554498412698413	1	2.49931372983733	2.81991710106806	1.9321928	0.080266397179054
20	0.419047619047619	-0.5418	1	2.48326045040151	2.35628823726248	3.4564986	0.174086549767662
21	0.435977777777778	-0.524866666666667	1	2.44844314044798	2.55353235995344	2.2030481	0.107855694800376
22	0.444444444444444	-0.512168253968254	1	2.42687200148791	1.5707963267949	3.6664	0.138008782996368
23	0.46984126984127	-0.512168253968254	1	2.39927024488863	0.896018802105333	3.9125071	0.0287438971545795
24	0.491006349206349	-0.529101587301587	1	2.39352146545772	1.24912077427317	3.8648439	0.0862567973735384
25	0.516403174603175	-0.537565079365079	1	2.37627010598301	1.9889974602587	6.0183956	0.257811112822566
26	0.554498412698413	-0.520634920634921	1	2.3247078834185	2.42279583973545	6.4959442	0.295871747827059
27	0.584126984126984	-0.486771428571428	1	2.26553353385308	2.76100868491954	3.290594	0.143838665432425
28	0.592593650793651	-0.465609523809524	1	2.2367658007666	4.30752305460802	4.6535782	-0.0575912988812588
29	0.562961904761905	-0.452911111111111	1	2.24828406054285	4.16071146554642	9.3273216	-0.0615615549282644
30	0.507936507936508	-0.419047619047619	1	2.2605963715285	3.20814422442691	9.1861652	0.375690412912033
31	0.503704761904762	-0.355555555555556	1	2.1854582889461	2.39323309920429	11.6742759	0.635341572295274
32	0.558730158730159	-0.296295238095238	1	2.05838997448704	2.03441393459566	6.8318781	0.291571651872276
33	0.601057142857143	-0.275133333333333	1	2.00007564411259	2.23676793005796	10.8795837	0.480175081030092
34	0.66031746031746	-0.228571428571429	1	1.90404062790657	2.67794504458899	4.0990352	0.200287022768952
35	0.673015873015873	-0.203174603174603	1	1.86398322335278	3.03096287152394	5.5335142	0.270494109923836
36	0.677247619047619	-0.165079365079365	1	1.80988440136801	3.07914174198935	9.7961625	0.485948578116968
37	0.68148253968254	-0.0973555555555555	1	1.71269468574462	2.94425478382869	6.2315051	0.311568093492034
38	0.689946031746032	-0.0550253968253969	1	1.65038106704621	2.35610074312221	3.4564986	0.128723443606122
39	0.706879365079365	-0.0380952380952381	1	1.62463637832499	2.49806154359647	3.0554861	0.122176686131272
40	0.719577777777778	-0.0211650793650793	1	1.60020104109873	2.67809503708824	2.7328429	0.117961356565606
41	0.72804126984127	-0.00423174603174612	1	1.57660876978561	2.601129032428	3.5632825	0.143321056700169
42	0.740739682539682	0.0169301587301588	1	1.54794455844558	2.94411056110289	3.1159817	0.141200100054353
43	0.744974603174603	0.0380952380952381	1	1.51970453843471	2.67809503708824	1.3661923	0.0548834376342237
44	0.749206349206349	0.0465619047619047	1	1.50872785090786	3.50878968352343	8.5110893	0.382857300931999
45	0.72804126984127	0.101587301587302	1	1.43215639072146	4.12243373783286	0	0
46	0.228571428571429	0.435977777777778	2	0.482877006253985	4.32777915110643	27.6872779	1.91604176881411
47	0.0507936507936508	0.507936507936508	2	0.099668652491162	4.76497825742232	23.2527671	1.5827236695744
48	-0.110053968253968	0.499469841269841	2	-0.216876081423717	4.85427403479685	21.604262	1.39058750732484
49	-0.2582	0.478307936507936	2	-0.494993582888686	5.04908217358839	12.9483499	0.787519616816514
50	-0.342857142857143	0.448676190476191	2	-0.652497506251988	5.23150047918005	9.8529917	0.586789538378245
51	-0.40211746031746	0.414815873015873	2	-0.769855413927638	4.46741031725783	7.5582836	0.221904185285158
52	-0.452911111111111	0.427514285714286	2	-0.814236250984669	4.18433007614072	8.4890909	0.0979161567784859
53	-0.503704761904762	0.457142857142857	2	-0.833819482340366	3.78507876268307	6.1105139	-0.0554717183877274
54	-0.529101587301587	0.491006349206349	2	-0.822725138662821	3.78512376358311	3.0554861	-0.0253955914945347
55	-0.5418	0.507936507936508	2	-0.817646020363914	4.00374506083487	5.6338819	0.0111062201652112
56	-0.571428571428571	0.533333333333333	2	-0.819867264396956	4.5880686002906	4.926725	0.123613916499727
57	-0.605292063492063	0.537565079365079	2	-0.844590047696902	4.84490776144666	9.2471191	0.284457184737648
58	-0.668784126984127	0.529101587301587	2	-0.901481484644431	5.09294708185789	6.581188	0.225679900169971
59	-0.711111111111111	0.512168253968254	2	-0.946617464678425	5.33260805921576	5.256701	0.1940830498812
60	-0.740739682539683	0.491006349206349	2	-0.985434074654665	5.35587508947797	6.1105139	0.220692678300123
61	-0.774603174603175	0.465609523809524	2	-1.02957261031469	5.81957519771002	5.4656858	0.209382163956275
62	-0.791533333333333	0.431746031746032	2	-1.07144904310594	5.62745622390665	10.0221044	0.375081495438052
63	-0.833863492063492	0.376720634920635	2	-1.14646534219356	3.19153982707975	12.23661	-0.394494646813826
64	-0.838095238095238	0.461374603174603	2	-1.06756641283079	0.197424406558463	6.2315051	0.177542472153007
65	-0.829628571428571	0.419047619047619	2	-1.10307490726139	1.12808756389319	0	0
66	0.804231746031746	-0.355555555555556	3	1.9870661112591	2.0344439357957	2.7328429	0.0818352172523529
67	0.821165079365079	-0.347088888888889	3	1.97069906780863	2.58301019340981	5.7649557	0.21943444633461
68	0.842326984126984	-0.313228571428572	3	1.92681217854171	2.7233567261322	12.0367912	0.459038320768088
69	0.876190476190476	-0.237038095238095	3	1.83500451438809	2.81991710106806	1.9321928	0.0735418249994302
70	0.880422222222222	-0.224339682539683	3	1.82029614938821	3.14159265358979	2.4441139	0.0907103651723773
71	0.880422222222222	-0.207406349206349	3	1.80215407635373	2.89648163362967	2.5192751	0.0964229545801576
72	0.884657142857143	-0.19047619047619	3	1.7828694854377	2.89665811135415	2.5192751	0.09629685682218
73	0.888888888888889	-0.173546031746032	3	1.76361011407326	2.73672672781312	4.6535782	0.172629514561748
74	0.901587301587302	-0.143914285714286	3	1.72908421116091	3.01726073747508	4.926725	0.186919144810016
75	0.905819047619048	-0.110053968253968	3	1.69170038219891	3.05841004253371	7.3580065	0.279392471210307
76	0.910053968253968	-0.0592603174603174	3	1.63582188795685	3.14159265358979	3.0554861	0.115947848189659
77	0.910053968253968	-0.0380952380952381	3	1.61263231831892	3.92708456405737	3.4564986	0.0907126541107051
78	0.893120634920635	-0.0211650793650793	3	1.59448978749678	3.14159265358979	2.4441139	0.0947766944306316
79	0.893120634920635	-0.00423174603174612	3	1.57553444861065	3.41983570588423	4.4487181	0.167191693518364
80	0.884657142857143	0.0253968253968254	3	1.54209610990698	3.38657131671666	7.5582836	0.292284762139751
81	0.87195873015873	0.0761904761904762	3	1.48363915747903	5.72657797924132	0	0
82	0.753438095238095	-0.114285714285714	4	1.72133438009166	3.3162623358554	10.5486911	0.46729306723722
83	0.740739682539682	-0.0423269841269842	4	1.62787576664422	3.00606341828915	13.5679715	0.621967049493938
84	0.753438095238095	0.0507936507936508	4	1.50348235674543	3.04662914950748	12.8906041	0.57002902176012
85	0.761904761904762	0.13968253968254	4	1.38947655239341	3.33897379050143	12.4634685	0.555900696744127
86	0.744974603174603	0.224339682539682	4	1.27829641304458	3.48464374403815	9.0839643	0.404637288551991
87	0.723809523809524	0.283596825396825	4	1.19736895533418	3.92699081698725	4.3208524	0.179095367626055
88	0.702644444444444	0.304761904761905	4	1.16154988180897	3.79728549166764	10.0221044	0.448249023615052
89	0.66031746031746	0.359787301587302	4	1.07190007708596	4.01012558345598	20.8123196	0.948802706854047
90	0.550263492063492	0.452911111111111	4	0.882139535715152	0.628800340365401	16.6229993	-0.807182587669814
91	0.617990476190476	0.359787301587302	4	1.04357605324911	4.51498105801632	21.8109553	0.824275228247919
92	0.46984126984127	0.389419047619048	4	0.878721007599531	6.23909624978151	0	0
93	0.431746031746032	-0.474073015873016	5	2.40288838302637	3.08902202308978	11.6261544	0.488344463086241
94	0.435977777777778	-0.393650793650794	5	2.30521949040912	2.67791504428899	6.8318781	0.395868548140146
95	0.457142857142857	-0.35132380952381	5	2.22604578078109	2.42279583973545	6.4959442	0.386732611637366
96	0.486771428571428	-0.317460317460317	5	2.14869925845362	2.27938730625816	5.6338819	0.315912226905875
97	0.516403174603175	-0.292063492063492	5	2.08551681307244	2.9442547838287	3.1159817	0.174734214571406
98	0.520634920634921	-0.270898412698413	5	2.05056997015816	2.622458078293	4.926725	0.289508107845227
99	0.537565079365079	-0.241269841269841	5	1.99266834858912	2.67787004271407	2.7328429	0.160216755215115
100	0.546031746031746	-0.224339682539683	5	1.9606249975461	2.67794504458899	2.7328429	0.159485603724252
101	0.554498412698413	-0.207406349206349	5	1.92872787680125	3.14159265358979	2.4441139	0.135247078771763
102	0.554498412698413	-0.19047619047619	5	1.90167846104689	2.81991710106806	1.9321928	0.114146766141099
103	0.558730158730159	-0.177777777777778	5	1.87884910781867	2.76109920790209	6.581188	0.384799810928347
104	0.575660317460317	-0.135450793650794	5	1.801889145633	2.78283225701035	5.2209536	0.300582000040648
105	0.58835873015873	-0.101587301587302	5	1.74177274562487	3.14159265358979	9.7769139	0.567419942738723
106	0.58835873015873	-0.033863492063492	5	1.62828875707713	3.24123160450752	6.14122	0.359929902807307
107	0.584126984126984	0.00846666666666658	5	1.55630277651567	3.14159265358979	2.4441139	0.144786725561514
108	0.584126984126984	0.0253968253968254	5	1.52734543140337	3.14159265358979	2.4441139	0.144423165078064
109	0.584126984126984	0.0423269841269842	5	1.49846079838775	3.14159265358979	4.2773139	0.251185656127518
110	0.584126984126984	0.0719587301587301	5	1.44822366716225	3.53640152463755	7.9437139	0.460572146117043
111	0.562961904761905	0.122752380952381	5	1.35610923793884	3.5220860992775	6.581188	0.39450949276347
112	0.546031746031746	0.165079365079365	5	1.27720733938615	3.86825051129887	7.3580065	0.420325192862912
113	0.512168253968254	0.203174603174603	5	1.19314230081356	4.31758010933694	7.9437139	0.37463340734765
114	0.461374603174603	0.224339682539682	5	1.11821561934403	4.36362345151308	7.1522298	0.371113958498645
115	0.414815873015873	0.241269841269841	5	1.04399282764431	4.20526924982757	6.2915424	0.408285909114847
116	0.376720634920635	0.262434920634921	5	0.962335645821336	0.279702741074853	0	0
117	0.491006349206349	-0.135450793650794	6	1.83996526985313	2.35619449019234	2.5926031	0.150646521567204
118	0.503704761904762	-0.122752380952381	6	1.80983596553969	3.14159265358979	3.0554861	0.200144892763552
119	0.503704761904762	-0.101587301587302	6	1.76980698698698	3.38670367354992	2.5192751	0.155561641962465
120	0.499469841269841	-0.0846571428571428	6	1.73869465859449	3.14159265358979	5.4996	0.374721632974939
121	0.499469841269841	-0.0465619047619047	6	1.6637503319995	2.73672672781312	4.6535782	0.299550919117078
122	0.512168253968254	-0.0169301587301588	6	1.60384014817609	3.14159265358979	2.4441139	0.165219106905951
123	0.512168253968254	0	6	1.5707963267949	3.14159265358979	1.8332	0.123941806159723
124	0.512168253968254	0.0126984126984127	6	1.54600796556295	3.92699081698724	6.0491017	0.313524016665063
125	0.482539682539683	0.0423269841269842	6	1.48330316222994	3.72965294722614	2.2030481	0.140296151389307
126	0.474073015873016	0.0550253968253969	6	1.45524393195208	3.33893052335089	3.1159817	0.226051728915081
127	0.46984126984127	0.0761904761904762	6	1.41003358616906	4.39071342786295	1.9321928	0.0668947554522553
128	0.457142857142857	0.0804222222222223	6	1.39665463507861	3.46326820611152	1.9321928	0.143185549392394
129	0.452911111111111	0.093120634920635	6	1.36801752520013	3.33907474607669	3.1159817	0.233174932049781
130	0.44867619047619	0.114285714285714	6	1.32138253879018	3.14159265358979	1.8332	0.13196364290598
131	0.44867619047619	0.126984126984127	6	1.29498981020898	3.92680330526995	1.7282493	0.113469676330834
132	0.440212698412698	0.135450793650794	6	1.27229587494281	4.1244152235457	4.4065545	0.26771518388558
133	0.414815873015873	0.152380952380952	6	1.2187528381657	4.24877887091512	5.4656858	0.330892606800047
134	0.380952380952381	0.169311111111111	6	1.15257431680569	4.00374506083487	5.6338819	0.439246859835565
135	0.35132380952381	0.194707936507937	6	1.06472494483857	3.6607618428069	4.926725	0.424251558187396
136	0.334390476190476	0.224339682539682	6	0.979874633201095	3.92699081698723	4.3208524	0.369245340967796
137	0.313228571428572	0.245501587301587	6	0.906025565007536	3.81637017827936	3.9125071	0.340230579255555
138	0.296295238095238	0.266666666666667	6	0.837979449156425	4.46741031725783	7.5582836	0.585051312471221
139	0.245501587301587	0.279365079365079	6	0.720969186662181	4.43404686754815	4.4487181	0.387349212853131
140	0.215873015873016	0.287831746031746	6	0.643499344091554	4.53258347992018	6.8318781	0.621771918480337
141	0.169311111111111	0.296295238095238	6	0.519144960395487	4.71238898038469	3.0554861	0.277465328371366
142	0.148149206349206	0.296295238095238	6	0.463651894721214	4.71238898038469	4.2773139	0.415736824537258
143	0.11851746031746	0.296295238095238	6	0.380504529813762	4.85425603378882	4.3208524	0.425318463350212
144	0.0888888888888889	0.292063492063492	6	0.29544083714372	2.39066359119185	0	0
145	0.266666666666667	0.482539682539683	7	0.504861371659126	4.01011135918484	10.4061598	0.621769800332498
146	0.21164126984127	0.529101587301587	7	0.380507411592627	3.64871238414691	12.5826265	0.538800933969756
147	0.169311111111111	0.605292063492063	7	0.272747224798675	3.92699081698724	9.5060586	0.433067028383054
148	0.122752380952381	0.651850793650794	7	0.186133819122065	4.24874137138388	8.1985287	0.401396221741996
149	0.0719587301587301	0.677247619047619	7	0.105854574773665	5.56019136209711	13.8539507	0.459338745741437
150	0.00846666666666658	0.605292063492063	7	0.0139868256253779	5.463326950072	12.5381714	0.572105095864829
151	-0.0550253968253969	0.546031746031746	7	-0.100434193547588	5.00384577486256	19.1390663	1.2182165459177
152	-0.182009523809524	0.507936507936508	7	-0.344077502731127	4.82304620155859	16.6005426	0.97541281527471
153	-0.296295238095238	0.495238095238095	7	-0.539160065786069	4.44614270034249	13.9346115	0.5152013188058
154	-0.389419047619048	0.520634920634921	7	-0.642200329547229	3.4198923125949	13.345696	-0.223213450053081
155	-0.414815873015873	0.60952380952381	7	-0.597557639536612	2.35617105287545	13.826911	-0.619803567055264
156	-0.347088888888889	0.677247619047619	7	-0.47359692612556	0.0798299857122373	0	0
157	-0.296295238095238	0.0423269841269842	8	-1.42890227220273	4.5149068878978	3.1159817	-0.01868794558336
158	-0.317460317460317	0.0465619047619047	8	-1.42516468308606	3.14159265358979	0.6109139	-0.0651180923878281
159	-0.317460317460317	0.0507936507936508	8	-1.4121410646085	3.60520276305936	5.4656858	-0.446516547429663
160	-0.334390476190476	0.0846571428571428	8	-1.32283775512256	3.14159265358979	4.2773139	-0.406842819072013
161	-0.334390476190476	0.114285714285714	8	-1.24146919130816	4.06894786679171	3.0554861	-0.0875339960022181
162	-0.351323809523809	0.126984126984127	8	-1.22396239210772	4.1719253592229	3.5632825	-0.0596883479161359
163	-0.372485714285714	0.13968253968254	8	-1.21202472252449	4.0513631194593	6.9670766	-0.161762741495499
164	-0.410580952380952	0.169311111111111	8	-1.17967217422539	4.62920636932862	7.3580065	0.15672846214664
165	-0.461374603174603	0.173546031746032	8	-1.21101786665472	4.99070278926528	4.4487181	0.177222915816591
166	-0.491006349206349	0.165079365079365	8	-1.24646244981804	5.49778714378214	0.8643538	0.051466595459968
167	-0.495238095238095	0.160847619047619	8	-1.25675576891003	5.30044927402103	4.4065545	0.221769921928261
168	-0.520634920634921	0.143914285714286	8	-1.30110975329568	5.07114937696413	5.2209536	0.186610445509949
169	-0.554498412698413	0.131215873015873	8	-1.33843184239767	4.71238898038469	3.6664	0.0491834129149549
170	-0.579895238095238	0.131215873015873	8	-1.34826852498066	5.17600658818546	6.8318781	0.23732952808335
171	-0.622222222222222	0.110053968253968	8	-1.39573443059733	3.14159265358979	1.8332	-0.0985875277775827
172	-0.622222222222222	0.122752380952381	8	-1.37601692504182	5.27099672238683	5.7649557	0.205804278025281
173	-0.656085714285714	0.101587301587302	8	-1.41717778064687	5.17603658938549	4.0990352	0.119581040710504
174	-0.68148253968254	0.0888888888888889	8	-1.44109398878897	5.1761115912604	2.7328429	0.0752863580862195
175	-0.698412698412698	0.0804222222222223	8	-1.45615126040622	5.96150975465785	1.9321928	0.0927884960618286
176	-0.702644444444444	0.0677238095238096	8	-1.47470895961858	4.95727941729978	2.5192751	0.0404006120187539
177	-0.719577777777778	0.0634920634920635	8	-1.48278908202233	5.96150975465785	1.9321928	0.0897333106705411
178	-0.723809523809524	0.0507936507936508	8	-1.50073574415644	4.71238898038469	2.4441139	0.00798114793877147
179	-0.740739682539683	0.0507936507936508	8	-1.5023319737442	0.321675552521736	1.9321928	0.0839313428413568
180	-0.736507936507937	0.0380952380952381	8	-1.51911824231247	5.81968769067803	1.3661923	0.0585038329948095
181	-0.740739682539683	0.0296285714285715	8	-1.53081900891143	4.71238898038469	2.4441139	0.00446269147312828
182	-0.757673015873016	0.0296285714285715	8	-1.53171154720605	4.71238898038469	1.8332	0.00321806958452298
183	-0.770371428571429	0.0296285714285715	8	-1.53235516112296	4.71238898038469	1.2222861	0.00208665064920233
184	-0.778834920634921	0.0296285714285715	8	-1.5327724912528	0	1.2222861	0.0542760677449783
185	-0.778834920634921	0.0211650793650793	8	-1.5436277048018	1.5707963267949	1.2222861	-0.00149165975642074
186	-0.770371428571429	0.0211650793650793	8	-1.54332937285051	3.60524026259059	1.3661923	-0.0538220418343394
187	-0.774603174603175	0.0296285714285715	8	-1.53256496448364	2.55353235995345	2.2030481	-0.0847992222793281
188	-0.766136507936508	0.0423269841269842	8	-1.51560512002778	0	2.4441139	0.11027061972037
189	-0.766136507936508	0.0253968253968254	8	-1.53765924397185	0.46349761650156	1.3661923	0.0545995284986267
190	-0.761904761904762	0.0169301587301588	8	-1.54857914967158	5.63965419718627	3.0554861	0.1110858856166
191	-0.774603174603175	0	8	-1.5707963267949	0.321675552521736	1.9321928	0.0824100059949506
192	-0.770371428571429	-0.0126984126984127	8	-1.58727832799389	0.124412684635541	4.926725	0.221091420100352
193	-0.766136507936508	-0.0465619047619047	8	-1.63149661201396	5.49778714378214	2.5926031	0.0762090235387891
194	-0.778834920634921	-0.0592603174603174	8	-1.64673841672172	0.982909116738615	2.2030481	0.0611263627574599
195	-0.766136507936508	-0.0677238095238096	8	-1.65896368927321	6.0381184217327	2.5192751	0.106423973754799
196	-0.770371428571429	-0.0846571428571428	8	-1.68024848402417	5.96150975465785	1.9321928	0.0778833852420746
197	-0.774603174603175	-0.0973555555555555	8	-1.69582516107258	1.32709151672533	0	0
198	0.00846666666666658	-0.292063492063492	9	3.11261163959171	4.03765169663526	19.5634521	-2.33923228159965
199	-0.0973555555555555	-0.207406349206349	9	-2.70272721126795	2.73143908066276	15.325552	-0.123853141309014
200	-0.0550253968253969	-0.110053968253968	9	-2.67795658300615	1.27933265142527	12.7595303	3.39492341830717
201	0.0296285714285715	-0.135450793650794	9	2.92624404051201	0.321771982815005	13.5267245	0.21453425653756
202	0.0592603174603174	-0.224339682539683	9	2.88333718920449	5.4977603578287	12.0986617	-1.29127732192649
203	0	-0.283596825396825	9	3.14159265358979	4.4065063305971	12.1751978	-1.50974294774576
204	-0.0804222222222223	-0.2582	9	-2.83964406404064	4.45180214886789	9.4863517	-1.17941851088882
205	-0.143914285714286	-0.241269841269841	9	-2.60376036186288	4.21305181267734	7.6568181	-0.925735308372881
206	-0.19047619047619	-0.215873015873016	9	-2.4186133001883	4.71238898038469	4.2773139	-0.360624197155759
207	-0.220104761904762	-0.215873015873016	9	-2.34648846075715	4.85424103791369	4.3208524	-0.26639059828879
208	-0.249736507936508	-0.220104761904762	9	-2.29321034109939	4.57052192698057	8.6417048	-0.60934477608958
209	-0.308993650793651	-0.21164126984127	9	-2.17134138588148	4.71238898038469	6.7218861	-0.318160593886014
210	-0.355555555555556	-0.21164126984127	9	-2.10770926710427	4.28575121356668	7.3836713	-0.472698677149959
211	-0.40211746031746	-0.19047619047619	9	-2.01316953167428	4.24871137108389	6.8318781	-0.391981637896546
212	-0.444444444444444	-0.169311111111111	9	-1.93477320409497	4.87761873778455	3.716813	-0.0507489163392472
213	-0.46984126984127	-0.173546031746032	9	-1.92462342082712	3.68199009584781	3.5632825	-0.239741113136873
214	-0.482539682539683	-0.152380952380952	9	-1.87667519819975	4.33185674276391	3.290594	-0.137908548107908
215	-0.503704761904762	-0.143914285714286	9	-1.84909348857817	3.46326820611154	3.8648439	-0.254481603989485
216	-0.512168253968254	-0.11851746031746	9	-1.79819716778027	1.63343216536364	0	0
217	0.702644444444444	-0.0423269841269842	10	1.63096316776542	3.08898265796098	11.6261544	0.570034462503092
218	0.706879365079365	0.0380952380952381	10	1.51695627526481	3.54647797445517	9.3076147	0.440291537098155
219	0.68148253968254	0.0973555555555555	10	1.42889796784518	3.52211842758831	13.1628343	0.660391457047804
220	0.647619047619048	0.182009523809524	10	1.29681967643561	3.77039299395519	8.3112705	0.412626493687949
221	0.613755555555555	0.228571428571429	10	1.21429437769802	4.42631604135573	10.8282541	0.37705577367436
222	0.5418	0.249736507936508	10	1.13888322296315	4.10686231631173	9.6618806	0.510452812551737
223	0.486771428571428	0.287831746031746	10	1.03679266045281	4.45508663887203	12.0056268	0.580645971361485
224	0.406349206349206	0.308993650793651	10	0.920663466180508	4.42632798469459	10.8282541	0.644487721585167
225	0.334390476190476	0.33015873015873	10	0.791765921863475	4.24874137138388	12.2975639	0.901354370450646
226	0.2582	0.368253968253968	10	0.611495047773346	4.76495961088471	11.6261544	0.785970536827741
227	0.177777777777778	0.364022222222222	10	0.454300940407797	5.27914025592076	7.9675455	0.401803433171227
228	0.131215873015873	0.334390476190476	10	0.373940253773552	1.7215417682187	0	0
229	0.465609523809524	0.385184126984127	11	0.879647944685708	4.64994098847453	9.7961625	0.41750097679254
230	0.39788253968254	0.389419047619048	11	0.7961477493272	4.51499342053481	9.3474868	0.512242958291387
231	0.334390476190476	0.40211746031746	11	0.693699157668923	3.92699081698724	5.1852062	0.339277581168679
232	0.308993650793651	0.427514285714286	11	0.625843641435187	4.00374506083487	5.6338819	0.365737468857711
233	0.279365079365079	0.452911111111111	11	0.552696147663645	3.92699081698724	5.1852062	0.322894080805108
234	0.253968253968254	0.478307936507936	11	0.488117331502623	4.89300739888662	0	0
235	-0.719577777777778	0.300530158730159	12	-1.17516940501508	4.83681320942858	4.926725	0.104732297629202
236	-0.753438095238095	0.296295238095238	12	-1.19611586454092	4.46732209493782	2.5192751	0.0136414120412387
237	-0.770371428571429	0.300530158730159	12	-1.19884414694917	5.54539400268835	9.0839643	0.345336557353768
238	-0.812698412698413	0.253968253968254	12	-1.26791145841993	6.03820664405272	7.5582836	0.307646888997837
239	-0.825396825396825	0.203174603174603	12	-1.32944083621949	0.358775807327244	10.4419072	0.368163170749249
240	-0.8	0.135450793650794	12	-1.40307347036934	5.84657183358484	10.1151393	0.406016546401742
241	-0.829628571428571	0.0719587301587301	12	-1.48427677964969	4.96971852420899	12.0056268	0.153817537139134
242	-0.910053968253968	0.0507936507936508	12	-1.51504028707752	5.49778714378214	6.0491017	0.16618099384746
243	-0.93968253968254	0.0211650793650793	12	-1.54827648584701	2.41493479588072	0	0
244	-0.905819047619048	0.0592603174603174	13	-1.50546761782422	5.96128476028369	1.9321928	0.0710469482237253
245	-0.910053968253968	0.0465619047619047	13	-1.51967700746897	0	4.2773139	0.162589991459017
246	-0.910053968253968	0.0169301587301588	13	-1.55219500576077	0.165229757399855	3.716813	0.139740111911395
247	-0.905819047619048	-0.00846666666666658	13	-1.58014302814305	5.81946269630388	5.4656858	0.182457638293716
248	-0.922752380952381	-0.0423269841269842	13	-1.6166345558018	5.63974419358661	3.0554861	0.0871335326736622
249	-0.935450793650794	-0.0592603174603174	13	-1.63406126233653	0.218695416306463	5.6338819	0.206877166093775
250	-0.926984126984127	-0.0973555555555555	13	-1.67543669555528	0.588002603547568	6.6096026	0.222401475293685
251	-0.901587301587302	-0.135450793650794	13	-1.71991699061402	0.110629782065856	5.5335142	0.209590210449488
252	-0.897355555555556	-0.173546031746032	13	-1.76183503270392	0	4.8886861	0.180516175938217
253	-0.897355555555556	-0.207406349206349	13	-1.79793826789156	0.540397442258013	3.5632825	0.128507193377876
254	-0.884657142857143	-0.228571428571429	13	-1.82363970656714	1.10714871779409	4.0990352	0.104478648654878
255	-0.859260317460318	-0.241269841269841	13	-1.84453543629811	0.291463675369631	6.379536	0.247545968875851
256	-0.846561904761905	-0.283596825396825	13	-1.89404463007328	0.785398163397446	8.6417048	0.308943082830184
257	-0.804231746031746	-0.325926984126984	13	-1.95583324663932	0.868552326710546	10.4061598	0.38173558540727
258	-0.749206349206349	-0.372485714285714	13	-2.03218036372077	1.96555194301089	7.9437139	0.0234304201471103
259	-0.698412698412698	-0.35132380952381	13	-2.03686644775019	3.82731102603385	8.684785	-0.36864988369891
260	-0.736507936507937	-0.304761904761905	13	-1.96313647101041	5.81953769817878	4.0990352	0.113672947395786
261	-0.749206349206349	-0.33015873015873	13	-1.98587106048957	0.620290026797266	5.256701	0.219551567648373
262	-0.72804126984127	-0.359787301587301	13	-2.02978137401924	0.895945627135713	3.9125071	0.153309874811633
263	-0.706879365079365	-0.376720634920635	13	-2.06044334898157	0.674850699659183	3.9125071	0.167268794512925
264	-0.689946031746032	-0.39788253968254	13	-2.09389710788416	0.785398163397448	5.1852062	0.220200282286334
265	-0.664549206349206	-0.423279365079365	13	-2.13793716434142	0.463497616501555	2.7328429	0.119169457011776
266	-0.656085714285714	-0.440212698412698	13	-2.16177105574378	0	0.6109139	0.022171988002897
267	-0.656085714285714	-0.444444444444444	13	-2.16620545334436	0.245111019960108	2.5192751	0.102635347609545
268	-0.651850793650794	-0.461374603174603	13	-2.18673252286627	0.950506299997632	5.256701	0.218462732827753
269	-0.622222222222222	-0.482539682539683	13	-2.23042506943182	1.10729871029335	1.3661923	0.0544629818255538
270	-0.613755555555556	-0.486771428571428	13	-2.24131766579693	1.24900827286701	3.8648439	0.145754173603638
271	-0.58835873015873	-0.495238095238095	13	-2.27046850051766	2.35619449019234	2.5926031	-0.0102349882990516
272	-0.575660317460318	-0.482539682539683	13	-2.26842150285785	2.71501139326043	7.3836713	-0.156605022519902
273	-0.554498412698413	-0.435977777777778	13	-2.23710049835386	2.86325054075325	4.4487181	-0.132671943661713
274	-0.546031746031746	-0.406349206349206	13	-2.21056610962152	5.11728076666977	13.9611929	-0.145219092187086
275	-0.634920634920635	-0.444444444444444	13	-2.18152229118411	0.785398163397448	12.9625572	0.579581881462585
276	-0.571428571428571	-0.507936507936508	13	-2.29743866747662	1.41812532175448	8.0372071	0.293779113578614
277	-0.516403174603175	-0.516403174603175	13	-2.35619449019235	1.44647594670081	4.926725	0.18978222594157
278	-0.482539682539683	-0.520634920634921	13	-2.39415093538066	1.32579560565546	5.0390085	0.220560267583081
279	-0.448676190476191	-0.529101587301587	13	-2.43826298889728	0.785398163397448	5.1852062	0.256678704134456
280	-0.423279365079365	-0.554498412698413	13	-2.48959872972417	1.19034168006375	3.290594	0.15871152084693
281	-0.40211746031746	-0.562961904761905	13	-2.52134103389355	1.19026408917411	3.290594	0.161245080743369
282	-0.380952380952381	-0.571428571428571	13	-2.55359005004223	0.519134575296802	4.926725	0.217244135878376
283	-0.364022222222222	-0.601057142857143	13	-2.5970388772179	2.5760231882875	0	0
284	0.0846571428571428	0.105819047619048	14	0.674751917846692	4.71238898038469	5.4996	1.30116489431071
285	0.0465619047619047	0.105819047619048	14	0.41451893898455	4.19321979116759	4.926725	1.38731195604295
286	0.0169301587301588	0.122752380952381	14	0.13705654777596	4.12450177032841	2.2030481	0.524087308316679
287	0.00423174603174612	0.131215873015873	14	0.0322390861126242	4.46727796042458	2.5192751	0.628575706180891
288	-0.0126984126984127	0.135450793650794	14	-0.093476055123554	4.57052192698056	4.3208524	1.00375785684588
289	-0.0423269841269842	0.13968253968254	14	-0.29422762649273	6.0857032146927	3.1159817	0.400583815230545
290	-0.0465619047619047	0.11851746031746	14	-0.37434438953884	5.1760365893855	1.3661923	0.371857188704459
291	-0.0550253968253969	0.114285714285714	14	-0.448715827279731	5.69512501354324	2.2030481	0.549417440319155
292	-0.0634920634920635	0.101587301587302	14	-0.558599315343562	4.85425603378882	4.3208524	1.02284588551529
293	-0.093120634920635	0.0973555555555555	14	-0.76316849244662	4.95745586583157	2.5192751	0.526906238289679
294	-0.110053968253968	0.093120634920635	14	-0.868549740104557	5.81961270567938	2.7328429	0.65452522729607
295	-0.11851746031746	0.0761904761904762	14	-0.99945478556377	4.71238898038469	2.4441139	0.29477709589754
296	-0.135450793650794	0.0761904761904762	14	-1.05841020474328	4.71238898038469	3.0554861	0.298024961050078
297	-0.156612698412699	0.0761904761904762	14	-1.11801519695329	5.69512501354324	2.2030481	0.428036480116916
298	-0.165079365079365	0.0634920634920635	14	-1.20362249297668	4.71238898038469	1.2222861	0.0822392651528947
299	-0.173546031746032	0.0634920634920635	14	-1.22007034600726	3.92699081698724	3.4564986	-0.243923990990784
300	-0.19047619047619	0.0804222222222223	14	-1.1712855478091	4.46727796042458	2.5192751	0.059904073373811
301	-0.207406349206349	0.0846571428571428	14	-1.18326636248386	4.71238898038469	3.0554861	0.164101205680747
302	-0.228571428571429	0.0846571428571428	14	-1.21608660362001	5.17618655939036	1.3661923	0.138084939467715
303	-0.237038095238095	0.0804222222222223	14	-1.24370359151355	5.49778714378214	3.4564986	0.410570360772391
304	-0.253968253968254	0.0634920634920635	14	-1.32581766366803	4.71238898038469	3.0554861	0.0909032888326511
305	-0.275133333333333	0.0634920634920635	14	-1.34399832143456	4.87749711698488	3.716813	0.160548724819694
306	-0.300530158730159	0.0592603174603174	14	-1.3761080663985	4.39071342786295	3.8648439	-0.0509234877769904
307	-0.325926984126984	0.0677238095238096	14	-1.3659233688431	4.71238898038469	4.8886861	0.094085433260187
308	-0.359787301587302	0.0677238095238096	14	-1.38474045549514	5.25278642264271	3.5632825	0.21303164501667
309	-0.380952380952381	0.0550253968253969	14	-1.42734678449847	5.07114937696413	5.2209536	0.208817364424136
310	-0.414815873015873	0.0423269841269842	14	-1.4691102573833	4.85425603378882	4.3208524	0.0809038786669514
311	-0.444444444444444	0.0380952380952381	14	-1.48529103311669	4.71238898038469	2.4441139	0.0156158749522461
312	-0.461374603174603	0.0380952380952381	14	-1.48841420810714	5.81946269630388	2.7328429	0.18682627610948
313	-0.46984126984127	0.0211650793650793	14	-1.52577946332904	4.85436103686375	4.3208524	0.0556678902127095
314	-0.499469841269841	0.0169301587301588	14	-1.53691304137158	5.17588659688626	2.7328429	0.0874464803691688
315	-0.516403174603175	0.00846666666666658	14	-1.55440233744541	1.5707963267949	2.4441139	-0.00277847197963199
316	-0.499469841269841	0.00846666666666658	14	-1.55384664304949	3.46349320048567	1.9321928	-0.125222162472747
317	-0.503704761904762	0.0211650793650793	14	-1.52880221055494	4.71238898038469	2.4441139	0.00682024695768613
318	-0.520634920634921	0.0211650793650793	14	-1.53016625994647	6.03829487026449	2.5192751	0.16283862642795
319	-0.524866666666667	0.00423174603174612	14	-1.56273398523206	5.69512501354324	2.2030481	0.119680040908816
320	-0.533333333333333	-0.00846666666666658	14	-1.58666999341383	5.17596158188489	2.7328429	0.0744199865274986
321	-0.550263492063492	-0.0169301587301588	14	-1.60155399071933	4.90987107287157	3.1159817	0.0313215063222039
322	-0.571428571428571	-0.0211650793650793	14	-1.60781829198377	0	4.2773139	0.258169583392829
323	-0.571428571428571	-0.0507936507936508	14	-1.65945220866233	4.71238898038469	1.8332	-0.00958771595726216
324	-0.584126984126984	-0.0507936507936508	14	-1.65753466547088	4.95732352262034	2.5192751	0.0227744148988274
325	-0.601057142857143	-0.0550253968253969	14	-1.66208954845065	6.11795554977974	3.716813	0.203991396461476
326	-0.605292063492063	-0.0804222222222223	14	-1.70288782774294	5.81968769067802	2.7328429	0.126102699049997
327	-0.613755555555556	-0.0973555555555555	14	-1.72810836755294	0.165108136600187	3.716813	0.207101501129396
328	-0.60952380952381	-0.122752380952381	14	-1.76952866777882	1.23334806794752	0	0
329	-0.368253968253968	-0.207406349206349	15	-2.08372915924124	5.35592009037801	3.0554861	0.0310619711166393
330	-0.385184126984127	-0.220104761904762	15	-2.08994155346457	5.49778714378218	0.8643538	0.0175320551040903
331	-0.389419047619048	-0.224339682539683	15	-2.09344796448538	0.19751095334117	3.1159817	0.223938016532643
332	-0.385184126984127	-0.245501587301587	15	-2.13823556779191	0.197337869761105	3.1159817	0.21643361696096
333	-0.380952380952381	-0.266666666666667	15	-2.18152229118411	0.244934542235657	2.5192751	0.172836659930442
334	-0.376720634920635	-0.283596825396825	15	-2.21608962317019	1.325729441348	2.5192751	0.14725436984965
335	-0.359787301587302	-0.287831746031746	15	-2.24554049714012	0.785398163397448	2.5926031	0.194426556429412
336	-0.347088888888889	-0.300530158730159	15	-2.28442580842601	0	0.6109139	0.0346308290229103
337	-0.347088888888889	-0.304761904761905	15	-2.29135197423059	1.24900827286701	3.8648439	0.257566527043027
338	-0.321692063492064	-0.313228571428572	15	-2.34286527963919	1.37342961615022	3.1159817	0.203589305542846
339	-0.300530158730159	-0.317460317460317	15	-2.38358314074776	1.5707963267949	2.4441139	0.144458698011714
340	-0.283596825396825	-0.317460317460317	15	-2.41247488035011	0.587887210056282	2.2030481	0.171888027474472
341	-0.275133333333333	-0.33015873015873	15	-2.446852485845	1.10714871779408	2.7328429	0.216452115748993
342	-0.2582	-0.338625396825397	15	-2.4901429089948	0.785398163397448	2.5926031	0.207681397669863
343	-0.245501587301587	-0.35132380952381	15	-2.53167918852877	1.0303327056331	3.5632825	0.28804582884145
344	-0.224339682539682	-0.364022222222222	15	-2.58928835429706	1.10729871029335	2.7328429	0.221212180564114
345	-0.207406349206349	-0.372485714285714	15	-2.63353079040988	0.895945627135717	3.9125071	0.30977580197062
346	-0.186244444444444	-0.389419047619048	15	-2.69548595080401	1.03039888453688	3.5632825	0.282799526224085
347	-0.165079365079365	-0.40211746031746	15	-2.75204585604882	1.24912077427317	3.8648439	0.308113480868779
348	-0.13968253968254	-0.410580952380952	15	-2.81366855222258	1.40556656939503	3.716813	0.295421364667821
349	-0.114285714285714	-0.414815873015873	15	-2.87275282515614	1.24912077427317	1.9321928	0.155019504880989
350	-0.101587301587302	-0.419047619047619	15	-2.90375672613234	1.10729871029335	1.3661923	0.106437412319402
351	-0.093120634920635	-0.423279365079365	15	-2.92504420859622	1.32577354375012	5.0390085	0.400717174665202
352	-0.0592603174603174	-0.431746031746032	15	-3.00518764352926	1.5707963267949	3.6664	0.290657167721515
353	-0.033863492063492	-0.431746031746032	15	-3.06331907707357	1.42894426926589	4.3208524	0.342837735405164
354	-0.00423174603174612	-0.435977777777778	15	-3.1318866241546	1.5707963267949	5.4996	0.436114555452551
355	0.033863492063492	-0.435977777777778	15	3.06407577193448	1.5707963267949	3.6664	0.287901319398345
356	0.0592603174603174	-0.435977777777778	15	3.00649550805481	1.5707963267949	4.8886861	0.376656161654108
357	0.093120634920635	-0.435977777777778	15	2.93116427572399	1.92955672337434	5.2209536	0.405145523435166
358	0.126984126984127	-0.423279365079365	15	2.85013517103695	1.95119925652355	3.290594	0.257839561456614
359	0.148149206349206	-0.414815873015873	15	2.79856725874563	1.76830728013608	3.1159817	0.240493788626721
360	0.169311111111111	-0.410580952380952	15	2.75046850102029	1.76813419655599	6.2315051	0.466773763016373
361	0.21164126984127	-0.40211746031746	15	2.65711374841701	1.71276838327397	4.3208524	0.303109636419463
362	0.241269841269841	-0.39788253968254	15	2.59649182113312	1.69511670688898	4.926725	0.324524581802921
363	0.275133333333333	-0.393650793650794	15	2.53158690477254	1.92958754613665	5.2209536	0.357359802040897
364	0.308993650793651	-0.380952380952381	15	2.46011494436436	1.84911013567549	4.4487181	0.281701601762303
365	0.338625396825397	-0.372485714285714	15	2.40377462401189	2.21432743678822	3.0554861	0.208322568004857
366	0.355555555555556	-0.359787301587301	15	2.36211011041092	2.35619449019234	6.0491017	0.413430770100716
367	0.385184126984127	-0.33015873015873	15	2.27942395639078	2.15877008363388	4.4065545	0.28463555516383
368	0.410580952380952	-0.313228571428572	15	2.22249684535801	2.21423744038786	3.0554861	0.19491677361827
369	0.427514285714286	-0.300530158730159	15	2.18351349063436	2.35628823726248	3.4564986	0.223790559334502
370	0.444444444444444	-0.283596825396825	15	2.13875537876746	2.35619449019234	5.1852062	0.327317359695152
371	0.46984126984127	-0.2582	15	2.07329190682843	2.67794504458899	4.0990352	0.264915422213474
372	0.482539682539683	-0.232803174603175	15	2.02030882238573	2.46683341712161	3.9125071	0.243582448898194
373	0.499469841269841	-0.21164126984127	15	1.9715923326061	2.81984209919315	5.7970367	0.370462577445543
374	0.512168253968254	-0.173546031746032	15	1.89749981711699	3.01717996895425	4.926725	0.312669211185175
375	0.516403174603175	-0.13968253968254	15	1.83496597487995	2.8753463735476	6.9670766	0.449780714859402
376	0.529101587301587	-0.093120634920635	15	1.74500983190807	2.92297664951512	5.6338819	0.361041679438192
377	0.537565079365079	-0.0550253968253969	15	1.67280149602043	3.05088358404555	6.7493841	0.431897592353612
378	0.5418	-0.00846666666666658	15	1.58642197754971	3.14159265358979	4.2773139	0.273350873388926
379	0.5418	0.0211650793650793	15	1.53175180287193	3.28356471006887	4.3208524	0.275820743884599
380	0.537565079365079	0.0507936507936508	15	1.47658765409501	4.19528629894854	0	0
381	-0.355555555555556	0.558730158730159	16	-0.566729217523506	0.674686064509452	3.9125071	-0.0229827318432152
382	-0.338625396825397	0.537565079365079	16	-0.562132671154863	0.927355213201919	3.0554861	-0.0614002790092916
383	-0.321692063492064	0.524866666666667	16	-0.549852615353005	0	1.2222861	0.0363468943677603
384	-0.321692063492064	0.516403174603175	16	-0.557121994226557	0.785398163397448	2.5926031	-0.0343863166901781
385	-0.308993650793651	0.503704761904762	16	-0.550244730888521	0	1.8332	0.0572282005139968
386	-0.308993650793651	0.491006349206349	16	-0.561690370991321	0.463497616501568	2.7328429	0.0165317146290112
387	-0.300530158730159	0.474073015873016	16	-0.564996713917123	0	6.7218861	0.238602249611706
388	-0.300530158730159	0.427514285714286	16	-0.612717163839464	0.540397442258016	3.5632825	0.0179075382926164
389	-0.287831746031746	0.406349206349206	16	-0.616298671497987	5.6952980971233	2.2030481	0.144594663334172
390	-0.296295238095238	0.393650793650794	16	-0.645217604164822	5.63965419718627	3.0554861	0.208656717085713
391	-0.308993650793651	0.376720634920635	16	-0.686948947581965	0.982736033158555	2.2030481	-0.0470627709248816
392	-0.296295238095238	0.368253968253968	16	-0.677536393396988	1.10714871779409	1.3661923	-0.0424651041578694
393	-0.287831746031746	0.364022222222222	16	-0.669043372565414	5.74278786492157	3.5632825	0.253308673328125
394	-0.300530158730159	0.342857142857143	16	-0.719705107231039	0	1.8332	0.0937473035559666
395	-0.300530158730159	0.33015873015873	16	-0.738454567942233	5.96150975465784	3.8648439	0.269191628373511
396	-0.308993650793651	0.304761904761905	16	-0.792292893616935	5.81938772817392	1.3661923	0.10439687959352
397	-0.313228571428571	0.296295238095238	16	-0.813172269535639	5.49778714378214	1.7282493	0.138604687841997
398	-0.321692063492064	0.287831746031746	16	-0.840893207104038	0	1.2222861	0.0740489595261518
399	-0.321692063492064	0.279365079365079	16	-0.855702999009269	5.49778714378214	2.5926031	0.209482183885807
400	-0.334390476190476	0.266666666666667	16	-0.89759943578643	4.71238898038469	0.6109139	0.0306301453216995
401	-0.338625396825397	0.266666666666667	16	-0.90372546485077	5.03417703431257	3.8648439	0.250661385713431
402	-0.364022222222222	0.2582	16	-0.953857741993456	6.03825076494393	5.0390085	0.374231483574246
403	-0.372485714285714	0.224339682539682	16	-1.02870403870831	5.63974419358661	3.0554861	0.240759510661115
404	-0.385184126984127	0.207406349206349	16	-1.07685594084053	4.95727941729978	2.5192751	0.13046090116499
405	-0.40211746031746	0.203174603174603	16	-1.10294812107353	5.03406453290643	1.9321928	0.103294681196311
406	-0.414815873015873	0.198942857142857	16	-1.12360705731279	4.71238898038469	2.4441139	0.0770068132846369
407	-0.431746031746032	0.198942857142857	16	-1.13900841996972	4.46747649275514	5.0390085	0.0636157415637006
408	-0.465609523809524	0.207406349206349	16	-1.15173156828246	4.24866636950898	2.7328429	-0.00799295310297099
409	-0.482539682539683	0.215873015873016	16	-1.15013297766186	4.24889136388312	1.3661923	-0.00376629373720849
410	-0.491006349206349	0.220104761904762	16	-1.14937971891442	4.39048843348881	1.9321928	0.0120594146533315
411	-0.503704761904762	0.224339682539682	16	-1.15179160184509	1.74546789661075	0	0
412	0.0719587301587301	0.325926984126984	17	0.217295843265142	4.71238898038469	6.1105139	0.633197344673376
413	0.0296285714285715	0.325926984126984	17	0.0906563743304669	5.03428952728057	1.9321928	0.190382102325314
414	0.0169301587301588	0.321692063492064	17	0.0525799538654042	4.71238898038469	3.6664	0.394465224157733
415	-0.00846666666666658	0.321692063492064	17	-0.0263130909661423	4.85425603378882	4.3208524	0.465579175260981
416	-0.0380952380952381	0.317460317460317	17	-0.119428926018338	4.71238898038469	3.6664	0.389833169157712
417	-0.0634920634920635	0.317460317460317	17	-0.197395559849881	4.71238898038469	1.8332	0.190747104354912
418	-0.0761904761904762	0.317460317460317	17	-0.235544980720863	5.1760365893855	4.0990352	0.431027868378894
419	-0.101587301587302	0.304761904761905	17	-0.321750554396642	5.25278642264271	3.5632825	0.38063441236975
420	-0.122752380952381	0.292063492063492	17	-0.397877436870592	5.30044927402103	2.2030481	0.238521697499162
421	-0.135450793650794	0.283596825396825	17	-0.445581776370424	4.71238898038469	1.2222861	0.120083409040543
422	-0.143914285714286	0.283596825396825	17	-0.469598458178533	4.71238898038469	1.2222861	0.117269973892029
423	-0.152380952380952	0.283596825396825	17	-0.493052452956939	5.81953769817878	1.3661923	0.122153647836931
424	-0.156612698412699	0.275133333333333	17	-0.517483182524325	5.49778714378214	1.7282493	0.184121568386131
425	-0.165079365079365	0.266666666666667	17	-0.554307496201551	5.49778714378214	0.8643538	0.0932698131802301
426	-0.169311111111111	0.262434920634921	17	-0.572961458837597	5.1760365893855	2.7328429	0.298950428483868
427	-0.186244444444444	0.253968253968254	17	-0.632751544534371	0	0.6109139	0.0401643595246859
428	-0.186244444444444	0.249736507936508	17	-0.640784416439309	0	1.2222861	0.0830371829577614
429	-0.186244444444444	0.241269841269841	17	-0.65739185303086	5.1761115912604	2.7328429	0.300758696728527
430	-0.203174603174603	0.232803174603175	17	-0.717543592376566	4.71238898038469	0.6109139	0.0511293354767295
431	-0.207406349206349	0.232803174603175	17	-0.727769459471912	5.74272168601779	3.5632825	0.386145673527034
432	-0.220104761904762	0.21164126984127	17	-0.804998594177319	4.71238898038469	1.8332	0.139889606824084
433	-0.232803174603175	0.21164126984127	17	-0.832976515542135	4.51505111062358	3.1159817	0.166628735052716
434	-0.253968253968254	0.215873015873016	17	-0.866302262552679	4.71238898038469	3.0554861	0.196032521327125
435	-0.275133333333333	0.215873015873016	17	-0.905508766818104	4.71238898038469	4.2773139	0.244953112903608
436	-0.304761904761905	0.215873015873016	17	-0.954499389398825	4.71238898038469	3.6664	0.186113340141703
437	-0.33015873015873	0.215873015873016	17	-0.991722057427166	4.85425603378882	4.3208524	0.236733658343924
438	-0.359787301587302	0.21164126984127	17	-1.03906878909595	5.1760365893855	2.7328429	0.185587750533684
439	-0.376720634920635	0.203174603174603	17	-1.07618633920269	4.90975569102938	3.1159817	0.154795935493233
440	-0.39788253968254	0.198942857142857	17	-1.10714552630133	4.99070278926528	4.4487181	0.2225455884756
441	-0.427514285714286	0.19047619047619	17	-1.15165464399645	5.1761115912604	2.7328429	0.152271106436153
