# Supplementary material for: Fluid extraction from the left-right organizer uncovers mechanical properties needed for symmetry breaking
Source: eLife. 2023 Jul 21;12:e83861. doi: 10.7554/eLife.83861 (PMC10361723; doi:10.7554/eLife.83861)
Supplement: Figure 2—source data 1. [file elife-83861-fig2-data1.zip › Fig2_sourcedata/NoDefects7ss_embryo5.csv]

	x	y	id	omega	alpha	speed	realangvel
1	-0.573770491803279	0.452459016393443	1	-0.903062978342586	0	5.0413	0.199785614433752
2	-0.573770491803279	0.416393442622951	1	-0.943020101229336	5.6504364721774	8.5248383	0.428884738891144
3	-0.60983606557377	0.367213114754098	1	-1.02879704900757	4.97864102953561	5.2255366	0.183131986107044
4	-0.645901639344262	0.357377049180328	1	-1.06542344622897	2.71873872745685	10.0514356	-0.480054596976141
5	-0.616393442622951	0.422950819672131	1	-0.969412526833746	1.32581766366803	5.6687127	-0.0996989973233209
6	-0.577049180327869	0.413114754098361	1	-0.949472727369082	0.507098504392337	4.7186568	0.106366930120305
7	-0.560655737704918	0.383606557377049	1	-0.970746113393143	0.110657221173896	4.1499065	0.170413051769942
8	-0.557377049180328	0.354098360655738	1	-1.00482872374713	0	4.583	0.215144197382966
9	-0.557377049180328	0.321311475409836	1	-1.04785756322372	5.37343214923538	5.2255366	0.26304869758947
10	-0.586885245901639	0.298360655737705	1	-1.10046730274162	6.03820664405272	3.7791418	0.201882611992441
11	-0.59344262295082	0.272131147540984	1	-1.14084382514011	5.6396841983863	6.8745	0.36167949480939
12	-0.622950819672131	0.232786885245902	1	-1.21317972410198	5.81953769817878	3.0742764	0.163802341091255
13	-0.632786885245902	0.213114754098361	1	-1.24594019232024	5.96143475278294	2.8987475	0.155243078004292
14	-0.639344262295082	0.19344262295082	1	-1.27698880792109	5.90267893006722	4.935891	0.26189568344176
15	-0.652459016393443	0.160655737704918	1	-1.32936794460945	6.03820664405272	3.7791418	0.201043745989828
16	-0.659016393442623	0.134426229508197	1	-1.36957669380741	5.49778714378214	6.4812786	0.276719097689406
17	-0.691803278688525	0.101639344262295	1	-1.42492051334529	5.96143475278294	2.8987475	0.145197371075729
18	-0.698360655737705	0.0819672131147541	1	-1.45395998756044	0	4.1247	0.209298890861067
19	-0.698360655737705	0.0524590163934426	1	-1.49581976573265	0.321750554396642	2.8987475	0.138093161458503
20	-0.691803278688525	0.0327868852459016	1	-1.52343839802435	0.844153986113171	5.5188486	0.187286310912775
21	-0.662295081967213	0.00655737704918033	1	-1.56089566020691	1.10714871779409	6.1485528	0.154750943625173
22	-0.622950819672131	-0.0131147540983607	1	-1.59184584893194	1.07685495787532	6.7667995	0.205087733774403
23	-0.580327868852459	-0.0360655737704918	1	-1.63286339568682	0.927295218001612	4.583	0.190937033068244
24	-0.554098360655738	-0.0557377049180328	1	-1.67105080230047	1.05165021254837	3.6948146	0.143281480892079
25	-0.531147540983607	-0.0688524590163934	1	-1.69970709847889	0.785398163397448	5.8332424	0.32355610585977
26	-0.501639344262295	-0.0983606557377049	1	-1.76441831965084	1.01219701145133	4.3236022	0.216133840454875
27	-0.475409836065574	-0.114754098360656	1	-1.80764508774182	1.04272187836854	6.3667036	0.345150552289659
28	-0.436065573770492	-0.137704918032787	1	-1.87667519819975	0.83798122500839	6.1659682	0.435895738885401
29	-0.40327868852459	-0.167213114754098	1	-1.96385434597683	0.927295218001612	4.583	0.335526416808662
30	-0.377049180327869	-0.186885245901639	1	-2.03095962933856	1.00406710927139	5.9753154	0.457458399924409
31	-0.340983606557377	-0.20983606557377	1	-2.12245130932344	0.904827089415787	8.1595732	0.715416468340782
32	-0.295081967213115	-0.245901639344262	1	-2.2655346029916	0.927295218001612	6.8745	0.638400015373377
33	-0.255737704918033	-0.275409836065574	1	-2.39321460606627	1.48013643959415	5.0619235	0.404259936616431
34	-0.219672131147541	-0.278688524590164	1	-2.47406659338956	1.5707963267949	3.6664	0.303794516583662
35	-0.19344262295082	-0.278688524590164	1	-2.53482549670629	1.37340076694502	4.6737434	0.469160714449215
36	-0.160655737704918	-0.285245901639344	1	-2.62865763959614	1.5707963267949	4.583	0.457579035529263
37	-0.127868852459016	-0.285245901639344	1	-2.72017344670199	1.81577498992176	3.7791418	0.358519582606482
38	-0.101639344262295	-0.278688524590164	1	-2.79187736322329	1.49402443552512	5.9753154	0.716956981683952
39	-0.059016393442623	-0.281967213114754	1	-2.93526875956008	1.34399747874101	6.1146386	0.751015556642702
40	-0.0163934426229508	-0.291803278688525	1	-3.08547187088862	1.460139105621	4.1499065	0.502679989740438
41	0.0131147540983607	-0.295081967213115	1	3.09717743834288	2.07789483118723	4.7186568	0.53674970040396
42	0.0426229508196721	-0.278688524590164	1	2.98982749826209	2.12939564213846	4.3236022	0.524715875528412
43	0.0688524590163934	-0.262295081967213	1	2.88488432315641	1.81577498992176	3.7791418	0.496247038673001
44	0.0950819672131148	-0.255737704918033	1	2.78563491542181	1.95130270390726	4.935891	0.645384918422751
45	0.127868852459016	-0.242622950819672	1	2.65655793173726	2.07789483118723	4.7186568	0.613836371307124
46	0.157377049180328	-0.226229508196721	1	2.53379065747583	2.11121582706548	2.6723473	0.343919812331213
47	0.173770491803279	-0.216393442622951	1	2.46500669500959	1.73594500420952	2.7878389	0.302314090826714
48	0.19344262295082	-0.213114754098361	1	2.40454387684425	2.55359005004223	3.3048013	0.405622655279889
49	0.20655737704918	-0.19344262295082	1	2.32341934578827	1.86225312127276	4.784652	0.491263865114093
50	0.239344262295082	-0.183606557377049	1	2.22516657276545	2.35619449019234	3.2406393	0.376479883014116
51	0.255737704918033	-0.167213114754098	1	2.14987059616263	2.15879893034246	3.3048013	0.344742645079612
52	0.275409836065574	-0.154098360655738	1	2.08092206714671	2.55359005004223	1.6526298	0.186095683444396
53	0.281967213114754	-0.144262295081967	1	2.04370293045783	2.60117315331921	2.6723473	0.299534434711175
54	0.291803278688525	-0.127868852459016	1	1.98379604351559	2.55359005004223	3.3048013	0.360103816121726
55	0.304918032786885	-0.108196721311475	1	1.91177528029125	1.5707963267949	4.1247	0.140388628079822
56	0.334426229508197	-0.108196721311475	1	1.88369755467528	2.58299333824623	4.3236022	0.416869368185471
57	0.350819672131148	-0.0819672131147541	1	1.80032368103819	1.71269338139906	3.2406393	0.110155639040439
58	0.373770491803279	-0.0786885245901639	1	1.7782925532301	2.41495031290807	5.5188486	0.425796963098537
59	0.4	-0.0491803278688525	1	1.69313316061039	2.57486343606629	5.9753154	0.456695069666306
60	0.422950819672131	-0.0131147540983607	1	1.60179414667713	2.58299333824623	4.3236022	0.30419852274672
61	0.439344262295082	0.0131147540983607	1	1.54095444212779	2.52134316760697	3.9422966	0.245651115371414
62	0.455737704918033	0.0360655737704918	1	1.4918242190535	3.14159265358979	5.0413	0.389995909288656
63	0.455737704918033	0.0721311475409836	1	1.41382503719577	2.81984209919315	5.7970367	0.382283660624195
64	0.468852459016393	0.111475409836066	1	1.33736830507093	2.85013585911193	4.784652	0.296425267500174
65	0.478688524590164	0.144262295081967	1	1.2780832515709	3.28348970819396	6.4812786	0.450928209109731
66	0.472131147540984	0.19016393442623	1	1.18789760974895	6.25226732761654	0	0
67	0.452459016393443	-0.445901639344262	2	2.34889534974865	1.84909598580001	3.336424	0.160534865116486
68	0.475409836065574	-0.439344262295082	2	2.31678837672535	1.89254688119154	2.8987475	0.138155467132011
69	0.495081967213115	-0.432786885245902	2	2.28915728329895	2.55359005004223	1.6526298	0.0893229327816281
70	0.501639344262295	-0.422950819672131	2	2.27129269674262	1.76819188664478	2.3368717	0.0980555590275545
71	0.518032786885246	-0.419672131147541	2	2.25168158493711	3.14159265358979	1.3749	0.0578530962421775
72	0.518032786885246	-0.409836065573771	2	2.24011096568868	2.35619449019234	3.8886755	0.208034430779058
73	0.537704918032787	-0.390163934426229	2	2.19850407953286	2.12939564213846	4.3236022	0.211966573791438
74	0.563934426229508	-0.373770491803279	2	2.15611076477458	2.49809154479651	2.2915	0.12075512845664
75	0.573770491803279	-0.360655737704918	2	2.13195973908325	2.55359005004223	3.3048013	0.174137439203141
76	0.586885245901639	-0.340983606557377	2	2.09713225124262	2.67794504458899	1.0247588	0.0539345849437245
77	0.590163934426229	-0.334426229508197	2	2.08634533425388	2.35619449019234	1.9445669	0.0982725801145978
78	0.6	-0.324590163934426	2	2.06669081823096	2.0344439357957	1.0247588	0.0437346790782067
79	0.60655737704918	-0.321311475409836	2	2.05794388241532	2.46685171136624	2.9344949	0.149346436191378
80	0.619672131147541	-0.304918032786885	2	2.02807459517704	2.67794504458899	5.123794	0.265043797762594
81	0.636065573770492	-0.272131147540984	2	1.97506583562452	2.48589702734826	7.5165783	0.368607637196008
82	0.668852459016393	-0.229508196721311	2	1.90134430818532	2.24553726901845	5.8689898	0.242746011948141
83	0.701639344262295	-0.20327868852459	2	1.85279510579569	2.60117315331921	5.3446946	0.249474704628194
84	0.721311475409836	-0.170491803278689	2	1.80290016487005	2.89661399046293	5.6687127	0.273095332902229
85	0.731147540983607	-0.131147540983607	2	1.74828109828961	2.76108627647743	4.935891	0.230438199198182
86	0.744262295081967	-0.0983606557377049	2	1.70219345844997	2.89661399046293	3.7791418	0.178105965327102
87	0.750819672131148	-0.0721311475409836	2	1.66657226538455	2.76108627647743	4.935891	0.221596281588137
88	0.763934426229508	-0.039344262295082	2	1.62225300906692	2.77441881977157	6.3832024	0.278291691094489
89	0.780327868852459	0.00327868852459016	2	1.56659467084802	2.94419709373991	4.6737434	0.20799811917351
90	0.786885245901639	0.0360655737704918	2	1.52499504701332	2.89661399046293	5.6687127	0.242838946108948
91	0.79672131147541	0.0754098360655738	2	1.47642725779153	2.97644397617517	2.7878389	0.119642264698959
92	0.8	0.0950819672131148	2	1.45249880485174	3.14159265358979	2.2915	0.100776147020509
93	0.8	0.111475409836066	2	1.43234357544764	3.04192400109863	4.605915	0.196224024827951
94	0.80327868852459	0.144262295081967	2	1.39309877048205	3.14159265358979	3.2081	0.137674168466797
95	0.80327868852459	0.167213114754098	2	1.36556393678869	3.14159265358979	4.583	0.193928293113341
96	0.80327868852459	0.2	2	1.32677827816602	3.26594764813655	3.6948146	0.157865289766066
97	0.8	0.226229508196721	2	1.29520522021281	3.14159265358979	4.1247	0.169071979851646
98	0.8	0.255737704918033	2	1.26139082424248	3.14159265358979	3.6664	0.147291477306794
99	0.8	0.281967213114754	2	1.23193252878112	3.55981698316902	4.5137967	0.190227361555223
100	0.786885245901639	0.311475409836066	2	1.19388705647008	3.38657131671666	1.8895709	0.0790018875366535
101	0.783606557377049	0.324590163934426	2	1.17808667896274	2.94419709373991	2.3368717	0.0809909055938682
102	0.786885245901639	0.340983606557377	2	1.16188849784397	3.14159265358979	3.6664	0.13859665431308
103	0.786885245901639	0.367213114754098	2	1.13416916698136	4.12438637683712	1.6526298	0.0585776093153648
104	0.777049180327869	0.373770491803279	2	1.12245364511828	2.81984209919315	4.3478921	0.126274238584985
105	0.786885245901639	0.40327868852459	2	1.09719879740129	4.06888787159141	2.2915	0.083997752848384
106	0.773770491803279	0.413114754098361	2	1.08039924683161	3.58911262874696	0	0
107	0.734426229508197	0.495081967213115	3	0.97766029811403	4.12438637683712	4.9574311	0.187967114798256
108	0.704918032786885	0.514754098360656	3	0.940066875154379	4.33188260327232	7.4038365	0.265455721066457
109	0.655737704918033	0.534426229508197	3	0.886975730941087	4.61743727404193	9.6678385	0.304511700087777
110	0.586885245901639	0.540983606557377	3	0.826073390923532	4.52416747507992	9.7975374	0.371508456348957
111	0.518032786885246	0.554098360655738	3	0.75177169965374	4.61513578213312	18.8796685	0.785645437257785
112	0.383606557377049	0.567213114754098	3	0.594642612202183	4.85428603498885	25.9255727	1.20264630110348
113	0.2	0.540983606557377	3	0.354113351981487	4.71238898038469	18.332	1.13760612350758
114	0.0688524590163934	0.540983606557377	3	0.126592127279972	4.85428603498885	16.2031965	1.06934920114717
115	-0.0459016393442623	0.524590163934426	3	-0.0872777129494614	4.86670775631081	20.8714403	1.40385888693752
116	-0.19344262295082	0.501639344262295	3	-0.368049490336966	4.94347964758059	16.0075024	1.01120799961957
117	-0.304918032786885	0.475409836065574	3	-0.570291090260879	5.11728076666977	10.4707801	0.636665904046745
118	-0.373770491803279	0.445901639344262	3	-0.697624271070228	4.9906886393898	10.009272	0.533197891744457
119	-0.442622950819672	0.426229508196721	3	-0.804263849419119	5.53480725965607	8.7558215	0.50878991279216
120	-0.485245901639344	0.380327868852459	3	-0.906021831977551	5.49778714378214	11.0184486	0.621774972733806
121	-0.540983606557377	0.324590163934426	3	-1.03037682652431	4.93586558152532	10.3397063	0.373175711924736
122	-0.613114754098361	0.308196721311475	3	-1.10501196890926	5.0611599839686	5.3644015	0.195784323793804
123	-0.649180327868852	0.295081967213115	3	-1.14416883366802	5.1760365893855	7.1733116	0.267309651592766
124	-0.695081967213115	0.272131147540984	3	-1.19763076398657	5.14479675595523	6.5619394	0.217182271547709
125	-0.737704918032787	0.252459016393443	3	-1.24106721829612	4.71238898038469	2.7498	0.0398927705106944
126	-0.757377049180328	0.252459016393443	3	-1.24904577239825	5.58844703098288	3.579323	0.147582286579495
127	-0.773770491803279	0.232786885245902	3	-1.27856222971415	5.69518270363202	3.3048013	0.138728572657554
128	-0.786885245901639	0.213114754098361	3	-1.30630794424566	5.60844436495603	2.9344949	0.11685352048882
129	-0.8	0.19672131147541	3	-1.32967864834343	5.49778714378214	2.5926031	0.0951788827299427
130	-0.813114754098361	0.183606557377049	3	-1.34871442488942	5.40712725658139	3.579323	0.119646699645966
131	-0.832786885245902	0.167213114754098	3	-1.37264376481861	1.84026897672706	0	0
132	-0.144262295081967	0.357377049180328	4	-0.383665924260606	5.38712992260824	8.8034847	0.813978992753392
133	-0.19344262295082	0.318032786885246	4	-0.546461722811285	5.49778714378214	6.4812786	0.620299175846322
134	-0.226229508196721	0.285245901639344	4	-0.670521557980549	5.72458599183602	4.3236022	0.411042465074918
135	-0.242622950819672	0.259016393442623	4	-0.752730050995533	5.21948748477703	4.7186568	0.449651421246626
136	-0.272131147540984	0.242622950819672	4	-0.842660335244858	5.60844436495603	2.9344949	0.288072167847446
137	-0.285245901639344	0.226229508196721	4	-0.900274768814347	5.96143475278294	10.1449288	0.991997877883863
138	-0.308196721311475	0.157377049180328	4	-1.09867434439112	6.05209463998369	8.0037512	0.828774148938649
139	-0.321311475409836	0.101639344262295	4	-1.26442917417885	5.96143475278294	5.7970367	0.611016673448772
140	-0.334426229508197	0.0622950819672131	4	-1.3866325088686	5.85655781405271	5.5376389	0.547681561093898
141	-0.350819672131148	0.0262295081967213	4	-1.49616882108738	5.57455903505192	4.225526	0.328890895956275
142	-0.370491803278689	0.00327868852459016	4	-1.56194700027864	5.6396841983863	6.8745	0.493850577757551
143	-0.4	-0.0360655737704918	4	-1.66071711583015	5.90267893006722	4.935891	0.376139441896872
144	-0.413114754098361	-0.0688524590163934	4	-1.73594500420952	6.15883031263282	3.6948146	0.296743393652248
145	-0.416393442622951	-0.0950819672131148	4	-1.79529368293997	5.92441463690901	3.9157152	0.263930215236461
146	-0.426229508196721	-0.121311475409836	4	-1.84807972598727	6.11803662976496	2.7878389	0.199400157074381
147	-0.429508196721311	-0.140983606557377	4	-1.88795975740214	5.90267893006722	2.4679455	0.145953296268906
148	-0.436065573770492	-0.157377049180328	4	-1.91715041665592	6.06451636130564	4.225526	0.265807020691742
149	-0.442622950819672	-0.186885245901639	4	-1.97031182079427	0.124354994546761	3.6948146	0.260603403354354
150	-0.439344262295082	-0.213114754098361	4	-2.02243250146514	0	3.6664	0.235937672526361
151	-0.439344262295082	-0.239344262295082	4	-2.06962003597041	1.42889927219073	3.2406393	0.14380511662625
152	-0.416393442622951	-0.242622950819672	4	-2.09838105929566	0.982793723247329	3.3048013	0.225024167449523
153	-0.39672131147541	-0.255737704918033	4	-2.14338589278557	0.927295218001612	2.2915	0.164775488071489
154	-0.383606557377049	-0.265573770491803	4	-2.17634099039987	0.519146114246523	3.6948146	0.280554375202868
155	-0.370491803278689	-0.288524590163934	4	-2.23245186544044	0.70862627212767	4.225526	0.322032095242668
156	-0.350819672131148	-0.311475409836066	4	-2.29685828448897	0.540419500270584	5.3446946	0.393756208028446
157	-0.331147540983607	-0.344262295081967	4	-2.37560952609466	0.70862627212767	4.225526	0.312633381847545
158	-0.311475409836066	-0.367213114754098	4	-2.43813620246417	0.321750554396642	5.7970367	0.351790440003286
159	-0.298360655737705	-0.40655737704918	4	-2.50849429046483	0.588002603547568	4.9574311	0.322127567261279
160	-0.278688524590164	-0.436065573770492	4	-2.57291980391709	0.785398163397448	5.8332424	0.386273020392407
161	-0.249180327868852	-0.465573770491803	4	-2.65017440799557	0.726642340681726	5.5188486	0.341444945358838
162	-0.222950819672131	-0.495081967213115	4	-2.71846339706733	0.832981266674432	6.8130878	0.414311500289042
163	-0.186885245901639	-0.527868852459016	4	-2.80132569712514	1.32581766366803	5.6687127	0.36233859637727
164	-0.147540983606557	-0.537704918032787	4	-2.8737934164006	2.0344439357957	3.0742764	0.150705437538257
165	-0.127868852459016	-0.527868852459016	4	-2.90393450390825	1.95130270390726	4.935891	0.275017683834875
166	-0.0950819672131148	-0.514754098360656	4	-2.95893804067522	1.71968627440439	9.2686592	0.621397262664778
167	-0.0295081967213115	-0.504918032786885	4	-3.08321749320818	3.37613328245553	0	0
168	-0.20655737704918	0.236065573770492	5	-0.718829999621625	5.49778714378214	2.5926031	0.295804459223294
169	-0.219672131147541	0.222950819672131	5	-0.777990891466283	5.69518270363202	1.6526298	0.186245782991372
170	-0.226229508196721	0.213114754098361	5	-0.815240048064558	5.30039158393226	3.3048013	0.363689838755925
171	-0.245901639344262	0.2	5	-0.887978015815743	5.90267893006722	2.4679455	0.270110122818605
172	-0.252459016393443	0.183606557377049	5	-0.942000040379464	0	1.3749	0.129789880744455
173	-0.252459016393443	0.173770491803279	5	-0.967958016528355	0.197395559849881	2.3368717	0.197610243872868
174	-0.249180327868852	0.157377049180328	5	-1.00748006530293	0.785398163397448	2.5926031	0.0738342952072002
175	-0.236065573770492	0.144262295081967	5	-1.02224692434437	1.10714871779409	3.0742764	-0.0366070335181479
176	-0.216393442622951	0.134426229508197	5	-1.01492551764074	1.47112767430373	4.605915	-0.321893384143319
177	-0.183606557377049	0.131147540983607	5	-0.950546840812075	0.982793723247329	1.6526298	-0.0089126465317535
178	-0.173770491803279	0.124590163934426	5	-0.948764311505724	1.47112767430373	4.605915	-0.442531501987546
179	-0.140983606557377	0.121311475409836	5	-0.860258011108215	1.24904577239825	1.4491446	-0.111383930499125
180	-0.131147540983607	0.118032786885246	5	-0.83798122500839	1.29249666778979	3.336424	-0.337536633005133
181	-0.108196721311475	0.111475409836066	5	-0.770473898407363	0.785398163397448	2.5926031	-0.0101163240816016
182	-0.0950819672131148	0.0983606557377049	5	-0.768450633591043	0.950546840812075	3.9422966	-0.23397891363141
183	-0.0721311475409836	0.0819672131147541	5	-0.721654850864761	0.620249485982821	3.9422966	0.175898273469635
184	-0.0557377049180328	0.059016393442623	5	-0.756834505558688	1.32581766366803	3.7791418	-1.22222522623975
185	-0.0295081967213115	0.0524590163934426	5	-0.512389460310738	1.10714871779409	2.0495176	-0.846827599450172
186	-0.0163934426229508	0.0459016393442623	5	-0.343023940420703	1.32581766366803	1.8895709	-1.33126024575463
187	-0.00327868852459016	0.0426229508196721	5	-0.076771891269778	2.24553726901845	2.9344949	-1.53931279232838
188	0.0131147540983607	0.0557377049180328	5	0.231090667195897	1.81577498992176	3.7791418	-1.66112797148036
189	0.039344262295082	0.0622950819672131	5	0.563316261491968	1.42889927219073	3.2406393	-1.24551175546373
190	0.0622950819672131	0.059016393442623	5	0.812418612584713	1.5707963267949	2.2915	-0.574383027084496
191	0.0786885245901639	0.059016393442623	5	0.927295218001612	1.67046497928606	4.605915	-0.669544219921793
192	0.111475409836066	0.0622950819672131	5	1.06120406198597	1.49402443552512	5.9753154	-0.719224817732907
193	0.154098360655738	0.059016393442623	5	1.20504902553255	1.44644133224814	3.6948146	-0.329856155811824
194	0.180327868852459	0.0557377049180328	5	1.27102025669492	1.5707963267949	2.7498	-0.139919557126401
195	0.2	0.0557377049180328	5	1.2990041681202	1.47112767430373	4.605915	-0.250712978480109
196	0.232786885245902	0.0524590163934426	5	1.34914676381622	0.866850207703319	0	0
197	0.580327868852459	-0.242622950819672	6	1.96679033284312	4.35361831011412	3.9157152	-0.00867289487613387
198	0.554098360655738	-0.232786885245902	6	1.96852491181835	3.70019196893336	4.3236022	0.154817074261402
199	0.537704918032787	-0.20655737704918	6	1.93756149696607	3.36839150164368	6.1146386	0.328247925794023
200	0.527868852459016	-0.163934426229508	6	1.87191191180726	3.00904112129312	6.9354539	0.448016579556603
201	0.534426229508197	-0.114754098360656	6	1.78230859589594	2.62244653934327	7.3900875	0.446585492048448
202	0.560655737704918	-0.0688524590163934	6	1.69299149748625	2.64765128467021	6.7667995	0.386407876107828
203	0.583606557377049	-0.0262295081967213	6	1.61570992226469	2.78860226576288	9.2796584	0.521515658310753
204	0.60655737704918	0.0360655737704918	6	1.51140679060254	2.35619449019234	8.4258455	0.306170661938707
205	0.649180327868852	0.0786885245901639	6	1.45017265821479	2.76108627647743	7.4038365	0.3413675614876
206	0.668852459016393	0.127868852459016	6	1.38189914591727	2.93049932036705	6.5619394	0.308783951076044
207	0.678688524590164	0.173770491803279	6	1.32014235570207	3.27414418588647	6.9354539	0.348162277533379
208	0.672131147540984	0.222950819672131	6	1.25050990019539	3.05093276638905	5.0619235	0.229555814084209
209	0.675409836065574	0.259016393442623	6	1.20459873737855	3.14159265358979	5.9579	0.269134591181511
210	0.675409836065574	0.301639344262295	6	1.15077181914225	2.76108627647743	2.4679455	0.0816971250096304
211	0.681967213114754	0.318032786885246	6	1.13443239414032	3.14159265358979	4.583	0.193777242099994
212	0.681967213114754	0.350819672131148	6	1.09567694572032	3.14159265358979	3.6664	0.149679039062375
213	0.681967213114754	0.377049180327869	6	1.06574113790785	5.36989025141371	0	0
214	-0.281967213114754	-0.367213114754098	7	-2.48676058499197	0.88506681588861	6.5138179	0.499778721218704
215	-0.245901639344262	-0.39672131147541	7	-2.58671632923571	0.643501108793284	4.583	0.318563630339095
216	-0.226229508196721	-0.422950819672131	7	-2.65042905530353	1.460139105621	4.1499065	0.293779113578614
217	-0.19672131147541	-0.426229508196721	7	-2.70918487801926	1.17600520709514	5.9579	0.453961424613651
218	-0.157377049180328	-0.442622950819672	7	-2.79997716294199	1.41419444981288	8.8154005	0.672422471456624
219	-0.0950819672131148	-0.452459016393443	7	-2.93446165723331	1.86225312127276	9.5697623	0.695272690492414
220	-0.0295081967213115	-0.432786885245902	7	-3.07351619533179	1.78188966001764	6.5619394	0.534083779607397
221	0.0163934426229508	-0.422950819672131	7	3.10285235592631	1.50837751679894	7.3470073	0.607073317292932
222	0.0688524590163934	-0.426229508196721	7	2.98143769246773	1.40006111531961	13.4868524	0.972753454444373
223	0.163934426229508	-0.442622950819672	7	2.78688700157885	1.460139105621	8.3002713	0.530089943573087
224	0.222950819672131	-0.449180327868852	7	2.68086901286424	1.49402443552512	5.9753154	0.350249282386743
225	0.265573770491803	-0.452459016393443	7	2.61081915638689	1.89254688119154	10.1449288	0.65398966808301
226	0.334426229508197	-0.429508196721311	7	2.48002122277028	2.1451011569696	9.2796584	0.598213282879323
227	0.390163934426229	-0.39344262295082	7	2.36037856619442	2.31274359480081	7.4606657	0.477976389311783
228	0.429508196721311	-0.357377049180328	7	2.26478328833206	4.92394060871742	0	0
229	-0.059016393442623	-0.462295081967213	8	-3.01461986397571	1.5707963267949	8.2494	0.634863948070397
230	0	-0.462295081967213	8	3.14159265358979	1.5707963267949	8.2494	0.634863948070397
231	0.059016393442623	-0.462295081967213	8	3.01461986397571	1.03037682652431	10.6893892	0.58233706594049
232	0.124590163934426	-0.501639344262295	8	2.89815245078762	1.08083900054117	7.7911	0.372895128139032
233	0.173770491803279	-0.527868852459016	8	2.82357342515981	1.07685495787532	6.7667995	0.281571937887999
234	0.216393442622951	-0.550819672131148	8	2.76725903758221	1.35212738092095	4.225526	0.205792399666533
235	0.245901639344262	-0.557377049180328	8	2.7261005576489	1.5707963267949	5.4996	0.287614602788469
236	0.285245901639344	-0.557377049180328	8	2.66857763709121	1.73594500420952	2.7878389	0.150276561497744
237	0.304918032786885	-0.554098360655738	8	2.63852232479166	1.84909598580001	3.336424	0.18234057215853
238	0.327868852459016	-0.547540983606557	8	2.60205421035995	2.21429743558818	2.2915	0.128054983884605
239	0.340983606557377	-0.537704918032787	8	2.57644321358303	2.35619449019234	1.9445669	0.107092221478355
240	0.350819672131148	-0.527868852459016	8	2.55502476928736	1.95130270390726	2.4679455	0.135533407412414
241	0.367213114754098	-0.521311475409836	8	2.52791808780488	2.49809154479651	4.583	0.24828464295497
242	0.386885245901639	-0.495081967213115	8	2.47826115921389	2.21429743558818	4.583	0.260352534601318
243	0.413114754098361	-0.475409836065574	8	2.42619065229362	2.08994244104142	3.6948146	0.20403687054241
244	0.436065573770492	-0.462295081967213	8	2.38538327818514	4.29751921722263	0	0
245	-0.472131147540984	-0.0622950819672131	9	-1.70198298277805	5.56435530755796	4.871729	0.228757000872737
246	-0.495081967213115	-0.0885245901639344	9	-1.7477343829526	5.49778714378214	6.4812786	0.244766755644628
247	-0.527868852459016	-0.121311475409836	9	-1.79668773408153	5.85655781405271	5.5376389	0.27793945620707
248	-0.544262295081967	-0.157377049180328	9	-1.85227562532294	5.2791181979082	5.9753154	0.0989815092221535
249	-0.580327868852459	-0.180327868852459	9	-1.87207192716737	5.96143475278294	1.4491446	0.0685915004419169
250	-0.583606557377049	-0.19016393442623	9	-1.88579022725575	0	2.2915	0.125900149318585
251	-0.583606557377049	-0.20655737704918	9	-1.91097025711947	5.90267893006722	2.4679455	0.105149125845538
252	-0.590163934426229	-0.222950819672131	9	-1.93200008228858	5.8782935208945	3.4904128	0.138765623426627
253	-0.6	-0.245901639344262	9	-1.9597532069739	5.33263846636751	3.9422966	0.0478278274370658
254	-0.622950819672131	-0.262295081967213	9	-1.96931877246132	4.71238898038469	1.8332	-0.0369849934869548
255	-0.636065573770492	-0.262295081967213	9	-1.96192177376393	5.49778714378214	3.8886755	0.0748630567429331
256	-0.655737704918033	-0.281967213114754	9	-1.97689438511251	0	3.6664	0.166314144834878
257	-0.655737704918033	-0.308196721311475	9	-2.01015721407949	0.244978663126864	3.7791418	0.181671657852003
258	-0.649180327868852	-0.334426229508197	9	-2.04649154564989	0.643501108793284	2.2915	0.111065861407951
259	-0.639344262295082	-0.347540983606557	9	-2.06870471793148	0.674740942223553	2.9344949	0.142684317768189
260	-0.626229508196721	-0.363934426229508	9	-2.09724158148512	0.785398163397448	2.5926031	0.124556547323065
261	-0.613114754098361	-0.377049180327869	9	-2.12215289094973	0.785398163397448	1.9445669	0.0944070544960596
262	-0.60327868852459	-0.386885245901639	9	-2.14103430184894	0.927295218001612	2.2915	0.108004634045624
263	-0.590163934426229	-0.39672131147541	9	-2.16263522865807	1.10714871779409	2.0495176	0.090619975713333
264	-0.577049180327869	-0.40327868852459	9	-2.18075922380073	0.785398163397448	2.5926031	0.130273609642941
265	-0.563934426229508	-0.416393442622951	9	-2.20681394572932	1.15257199721567	4.5137967	0.204818987544497
266	-0.534426229508197	-0.429508196721311	9	-2.24777774323822	0.785398163397448	3.2406393	0.168630090661626
267	-0.518032786885246	-0.445901639344262	9	-2.28150376137055	0.982793723247329	3.3048013	0.168089751156726
268	-0.498360655737705	-0.459016393442623	9	-2.31512171160189	2.67675880552499	0	0
269	0.0557377049180328	0.645901639344262	10	0.0860811646194414	4.74362881381496	14.6729328	0.81231444068438
270	-0.0491803278688525	0.642622950819672	10	-0.0763817235174345	4.71238898038469	11.4575	0.624676924286031
271	-0.131147540983607	0.642622950819672	10	-0.201317108374641	5.08672259639227	13.7870389	0.754607941442055
272	-0.222950819672131	0.60655737704918	10	-0.352238696663052	4.93918782843858	12.2288189	0.656588929817433
273	-0.308196721311475	0.586885245901639	10	-0.483556482626538	4.6724102932614	11.466666	0.502950494508234
274	-0.390163934426229	0.590163934426229	10	-0.584146581528185	1.87667519819975	9.1316275	-0.45423324669553
275	-0.327868852459016	0.60983606557377	10	-0.493299932189079	4.85769899102039	18.9905771	0.855977334528388
276	-0.462295081967213	0.590163934426229	10	-0.664495399094757	1.01219701145133	0	0
277	0.19344262295082	0.180327868852459	11	0.820471493930674	1.86225312127276	4.784652	-0.256626094126108
278	0.226229508196721	0.19016393442623	11	0.871796712755895	2.62244653934327	3.6948146	0.142461720551699
279	0.239344262295082	0.213114754098361	11	0.843304368645556	2.73670086730471	3.4904128	0.154428780304212
280	0.249180327868852	0.236065573770492	11	0.812418612584713	2.67794504458899	2.0495176	0.0701708313354615
281	0.255737704918033	0.249180327868852	11	0.798384446317621	2.81984209919315	5.7970367	0.241328782568819
282	0.268852459016393	0.288524590163934	11	0.750118689803857	2.35619449019234	4.5367117	-0.0134116423781927
283	0.291803278688525	0.311475409836066	11	0.752801018279495	2.27942259892257	4.225526	-0.0361094113599431
284	0.314754098360656	0.331147540983607	11	0.760022900551484	2.67794504458899	3.0742764	0.0672009161774972
285	0.324590163934426	0.350819672131148	11	0.746582717315985	2.81984209919315	2.8987475	0.0860032873085781
286	0.331147540983607	0.370491803278689	11	0.729382059854269	2.67794504458899	1.0247588	0.019101078903464
287	0.334426229508197	0.377049180327869	11	0.725561844073576	2.67794504458899	1.0247588	0.0185717605079261
288	0.337704918032787	0.383606557377049	11	0.721847491971991	3.14159265358979	1.8332	0.0831708793792946
289	0.337704918032787	0.39672131147541	11	0.705213316096132	3.14159265358979	1.3749	0.0603180045712071
290	0.337704918032787	0.40655737704918	11	0.693149715181891	3.14159265358979	1.3749	0.0586155185455034
291	0.337704918032787	0.416393442622951	11	0.68142661147279	3.14159265358979	0.9166	0.0381587138036527
292	0.337704918032787	0.422950819672131	11	0.67379486871206	3.46334320798644	1.4491446	0.0795313176492468
293	0.334426229508197	0.432786885245902	11	0.65788860518221	3.46334320798644	2.8987475	0.154089712965959
294	0.327868852459016	0.452459016393443	11	0.627070662589018	2.1548773818177	0	0
295	0.521311475409836	0.580327868852459	12	0.731877894938133	4.40651010897984	9.1316275	0.394142326095848
296	0.459016393442623	0.6	12	0.653049429718964	4.97538371206561	12.3401858	0.391367840099917
297	0.373770491803279	0.577049180327869	12	0.57477586169898	4.66696570096311	10.0931409	0.477172369960002
298	0.301639344262295	0.580327868852459	12	0.47934138770698	4.71238898038469	8.2494	0.416736908293781
299	0.242622950819672	0.580327868852459	12	0.395994006048224	4.76234737610663	9.1774575	0.491468981684613
300	0.177049180327869	0.577049180327869	12	0.297700209711301	5.2287515249242	0	0
301	-0.839344262295082	0	13	-1.5707963267949	0.588002603547568	1.6526298	0.0590523722715752
302	-0.832786885245902	-0.00983606557377049	13	-1.58260680124921	0.876058050598193	3.579323	0.102182039904695
303	-0.813114754098361	-0.0262295081967213	13	-1.60304320923015	6.2118778423943	6.4326988	0.279388484526792
304	-0.816393442622951	-0.0721311475409836	13	-1.65892090613551	0.0713074647852903	6.4326988	0.280149038862709
305	-0.813114754098361	-0.118032786885246	13	-1.71495071390805	0.110657221173896	4.1499065	0.180276824454144
