# Supplementary material for: Fluid extraction from the left-right organizer uncovers mechanical properties needed for symmetry breaking
Source: eLife. 2023 Jul 21;12:e83861. doi: 10.7554/eLife.83861 (PMC10361723; doi:10.7554/eLife.83861)
Supplement: Figure 2—source data 1. [file elife-83861-fig2-data1.zip › Fig2_sourcedata/NoDefects7ss_embryo6.csv]

	x	y	id	omega	alpha	speed	realangvel
1	0.0352422907488987	-0.797356828193833	1	3.09742250634435	3.06482076232002	5.9753154	0.0467506060693479
2	0.039647577092511	-0.740088105726872	1	3.08807238513048	2.52529571619372	13.4790613	0.625553690273173
3	0.114537444933921	-0.634361233480176	1	2.96296164707584	2.22187304823938	12.0995783	0.866364094505077
4	0.20704845814978	-0.563876651982379	1	2.78968882817483	2.27068919651414	11.3837137	0.903001364434428
5	0.290748898678414	-0.493392070484582	1	2.60908855528794	2.57486343606629	11.9510891	0.970691211899375
6	0.352422907488987	-0.39647577092511	1	2.41495031290807	2.42750195497764	9.0967967	0.827457476824294
7	0.409691629955947	-0.330396475770925	1	2.24945881754321	2.62244653934327	7.3900875	0.676680109609915
8	0.444933920704846	-0.268722466960352	1	2.11412279562123	2.79856871316909	6.8130878	0.629888978829234
9	0.466960352422908	-0.20704845814978	1	1.98814499985538	2.95337114828502	9.7975374	0.926224174926635
10	0.484581497797357	-0.114537444933921	1	1.80290016487005	3.05093276638905	10.1243053	0.982023626979158
11	0.493392070484582	-0.0176211453744493	1	1.60649543947422	2.80230003913575	8.2622324	0.727130507817001
12	0.519823788546256	0.0572687224669604	1	1.46106933791082	2.58993767106125	6.9954912	0.468830281867433
13	0.555066079295154	0.114537444933921	1	1.36730328153733	2.61679688193969	10.0615182	0.569357861751436
14	0.60352422907489	0.198237885462555	1	1.25343170918705	2.74680153389003	11.9158	0.607473406778282
15	0.647577092511013	0.303964757709251	1	1.13193702783139	2.93409642715459	8.8983528	0.444016439358219
16	0.665198237885463	0.387665198237885	1	1.04313373995975	3.19155104931174	9.1774575	0.481802330708033
17	0.66079295154185	0.475770925110132	1	0.94677327381814	3.55981698316902	13.5413901	0.75193270868979
18	0.607929515418502	0.594713656387665	1	0.796386732080182	4.08836592740793	14.1183898	0.801230816672451
19	0.497797356828194	0.674008810572687	1	0.636140568745692	4.65886871192537	25.701464	1.42913178255145
20	0.251101321585903	0.687224669603524	1	0.350314212235402	4.7468580813842	26.5969822	1.78403813731814
21	-0.00440528634361234	0.6784140969163	1	-0.00649341522822543	4.96971269535578	18.0084402	1.28997483660504
22	-0.171806167400881	0.634361233480176	1	-0.264488382549233	5.03978919218492	25.6524259	1.83096457885576
23	-0.405286343612335	0.555066079295154	1	-0.630681298320384	5.22287730230147	13.1316699	0.882737287906743
24	-0.515418502202643	0.493392070484582	1	-0.807228755901733	5.43903132106642	11.0372389	0.727116724789885
25	-0.594713656387665	0.422907488986784	1	-0.952652100859709	5.43536833378618	10.3905776	0.642642148614123
26	-0.669603524229075	0.356828193832599	1	-1.08118053058253	5.60844436495603	5.8689898	0.359857564858963
27	-0.704845814977974	0.312775330396476	1	-1.15315204355433	5.96143475278294	4.3478921	0.27087830477784
28	-0.718061674008811	0.273127753303965	1	-1.20732770450989	6.03820664405272	3.7791418	0.235912471864237
29	-0.726872246696035	0.237885462555066	1	-1.25451019888274	5.77608680278725	4.7186568	0.287576179742286
30	-0.748898678414097	0.198237885462555	1	-1.3120254348312	5.81953769817878	9.2232875	0.545307481497161
31	-0.788546255506608	0.118942731277533	1	-1.42108693113063	6.05970870603895	10.3397063	0.612710841299711
32	-0.81057268722467	0.0220264317180617	1	-1.54362909939057	5.81953769817878	6.1485528	0.319963385665774
33	-0.837004405286344	-0.0308370044052863	1	-1.60762177652373	5.81953769817878	5.123794	0.250670884195465
34	-0.859030837004405	-0.0748898678414097	1	-1.65775595336282	6.14886386522662	17.1110888	0.883761039471707
35	-0.881057268722467	-0.237885462555066	1	-1.83450816125716	0.844153986113171	16.5560875	0.799314494250101
36	-0.762114537444934	-0.343612334801762	1	-1.99437106010718	0.616296937396071	13.4790613	0.777497680277222
37	-0.687224669603524	-0.449339207048458	1	-2.14987059616263	0.223476601140633	10.3397063	0.542278718670426
38	-0.665198237885463	-0.54625550660793	1	-2.25832633989671	0.785398163397448	15.5551603	0.870419340483088
39	-0.559471365638767	-0.651982378854626	1	-2.43241020799333	1.52321322351791	19.2705984	0.968167190687419
40	-0.374449339207048	-0.66079295154185	1	-2.62604364613081	1.64756821806467	17.9264045	1.06138421217062
41	-0.202643171806167	-0.647577092511013	1	-2.83832048856494	1.631328346577	15.1518563	1.06928029138633
42	-0.0572687224669604	-0.638766519823789	1	-3.0521765468422	1.26491745539004	9.1316275	0.645651567904144
43	0.026431718061674	-0.665198237885463	1	3.10187844675655	1.49402443552512	5.9753154	0.423203938567616
44	0.0837004405286344	-0.669603524229075	1	3.01723765904303	1.5707963267949	11.9158	0.817382190853468
45	0.198237885462555	-0.669603524229075	1	2.85376122087234	1.97103698382887	12.9382673	0.893245149475943
46	0.312775330396476	-0.621145374449339	1	2.67511219097715	2.19753922800594	16.4094315	1.14128906792029
47	0.440528634361233	-0.52863436123348	1	2.44685437739309	2.80834835247812	12.6096662	0.822087347947007
48	0.480176211453745	-0.414096916299559	1	2.28243690780369	2.95160436567108	12.1339508	0.869025271576818
49	0.502202643171806	-0.299559471365639	1	2.10863185348833	3.32981415889456	9.7975374	0.670207174041484
50	0.484581497797357	-0.20704845814978	1	1.97459041868003	3.40784470274072	10.4510732	0.839427374083304
51	0.458149779735683	-0.110132158590308	1	1.80670494386337	3.349088880025	8.8983528	0.879902309736318
52	0.440528634361233	-0.026431718061674	1	1.6307244819161	2.99969559898563	6.4812786	0.69099647821243
53	0.449339207048458	0.0352422907488987	1	1.49252518627362	2.94419709373991	9.3474868	0.899905396448804
54	0.466960352422908	0.123348017621145	1	1.31254410698386	3.09814175819826	10.5509826	0.932648515840483
55	0.47136563876652	0.224669603524229	1	1.12601440381576	3.75625560551196	9.5367647	0.882312937754627
56	0.418502202643172	0.299559471365639	1	0.949551816264836	3.64869115798213	9.4368553	0.850007697106381
57	0.374449339207048	0.378854625550661	1	0.77955027684356	3.74164286699155	10.5509826	0.892382611729052
58	0.317180616740088	0.462555066079295	1	0.601073754497749	4.07736224499438	21.6326766	1.75397393824376
59	0.149779735682819	0.585903083700441	1	0.250278966848998	4.57983744808802	13.8704495	1.10545089428102
60	0.0176211453744493	0.60352422907489	1	0.0291887879927946	0.288587361894077	0	0
61	0.352422907488987	-0.524229074889868	2	2.5497215973858	2.52134316760697	11.8273481	0.889921587319686
62	0.418502202643172	-0.431718061674009	2	2.37173727992186	3.04511887840721	14.2737535	1.0062831899458
63	0.431718061674009	-0.295154185022026	2	2.1704806419327	2.76632183073384	16.2549844	1.51226003660057
64	0.488986784140969	-0.149779735682819	2	1.86802863461259	3.18157134071308	11.466666	1.07797982844311
65	0.484581497797357	-0.039647577092511	2	1.65243266892397	3.14159265358979	7.3328	0.725935067772642
66	0.484581497797357	0.0308370044052863	2	1.50724565536944	3.30674133100442	5.5756778	0.552966328069803
67	0.475770925110132	0.0837004405286344	2	1.39665238975548	3.14159265358979	3.6664	0.354173630437231
68	0.475770925110132	0.118942731277533	2	1.32581766366803	3.06482076232002	5.9753154	0.533678363245678
69	0.480176211453745	0.176211453744493	2	1.2190819910189	3.06482076232002	5.9753154	0.486411534717065
70	0.484581497797357	0.233480176211454	2	1.12179968407548	3.01723765904303	7.3900875	0.515781738680455
71	0.493392070484582	0.303964757709251	2	1.01864333633939	3.04192400109863	13.817745	0.793088336172159
72	0.506607929515419	0.436123348017621	2	0.860025669104961	3.33158094150851	12.1339508	0.691854091200999
73	0.484581497797357	0.550660792951542	2	0.721654850864761	3.52209903070216	9.8722403	0.543091772714176
74	0.449339207048458	0.638766519823789	2	0.613036496321926	3.90477225166052	14.5867724	0.843086432104136
75	0.352422907488987	0.740088105726872	2	0.444419209901099	4.61272032789353	9.21183	0.525632977235271
76	0.26431718061674	0.748898678414097	2	0.339292614454045	4.75886711173569	19.7279818	1.19222706062757
77	0.0748898678414097	0.740088105726872	2	0.10084720232853	5.02209192492715	12.0299167	0.754027990252364
78	-0.0352422907488987	0.704845814977974	2	-0.0499583957219428	4.79329307953992	17.0125543	1.14591152989026
79	-0.198237885462555	0.691629955947137	2	-0.279140701699994	4.93370342273248	18.7903	1.21092820825081
80	-0.374449339207048	0.651982378854626	2	-0.521326343350156	5.5248075929694	11.9950859	0.762342626809516
81	-0.45374449339207	0.568281938325991	2	-0.67379486871206	0.182168310472763	17.7082537	0.691674467525907
82	-0.422907488986784	0.400881057268722	2	-0.812129762217241	0.49934672168013	11.484998	0.354976542694632
83	-0.370044052863436	0.303964757709251	2	-0.883125070756167	1.12229907366886	0	0
84	0.801762114537445	-0.259911894273128	3	1.88428260653189	3.57400042916033	13.1238788	0.608765867617413
85	0.748898678414097	-0.145374449339207	3	1.7625294330084	3.65604396664882	12.108286	0.640623823306203
86	0.691629955947137	-0.0440528634361234	3	1.63440466834716	3.57992921344775	16.1967803	1.08657935305373
87	0.625550660792952	0.0969162995594714	3	1.41708879773642	3.64319670777891	16.2031965	1.23657902285089
88	0.550660792951542	0.233480176211454	3	1.16977299316624	3.85250202677336	21.7729164	1.78529610602015
89	0.414096916299559	0.392070484581498	3	0.81271377196221	4.11903883422797	23.7697295	2.02378821944895
90	0.224669603524229	0.519823788546256	3	0.407956128072421	4.42510752698756	21.026804	1.77285892290843
91	0.0308370044052863	0.577092511013216	3	0.0533843434907353	4.60565330773555	12.905728	1.04418177565273
92	-0.092511013215859	0.590308370044053	3	-0.155452011639812	4.88457979490763	10.6990135	0.854534025334756
93	-0.193832599118943	0.572687224669604	3	-0.326358816706763	4.81912465303382	12.905728	0.946944199675709
94	-0.317180616740088	0.559471365638767	3	-0.515747656641904	5.03413953478133	14.4928209	1.0063208158252
95	-0.449339207048458	0.515418502202643	3	-0.717011819806945	5.53225624478165	9.4033994	0.662592292959676
96	-0.511013215859031	0.449339207048458	3	-0.84953027839888	1.95739090874475	0	0
97	-0.013215859030837	0.651982378854626	4	-0.0202674947122215	4.87753765779932	22.3017946	1.64538451652129
98	-0.224669603524229	0.616740088105727	4	-0.349344398016479	4.90978454023457	16.3581019	1.12324307134991
99	-0.378854625550661	0.585903083700441	4	-0.57399301228646	4.90978454023457	11.6843585	0.701975199351543
100	-0.488986784140969	0.563876651982379	4	-0.714388052156769	5.26788271565023	15.6426956	0.952195186295088
101	-0.616740088105727	0.484581497797357	4	-0.904827089415787	5.59184837841012	17.2517869	1.03605782476423
102	-0.722466960352423	0.356828193832599	4	-1.11203865436863	5.71645608965608	11.9510891	0.693467285359628
103	-0.784140969162996	0.259911894273128	4	-1.25073211144056	5.76763629972061	15.8031006	0.862141714167926
104	-0.859030837004405	0.127753303964758	4	-1.42316045427414	5.83707975823618	11.6843585	0.592589455068568
105	-0.907488986784141	0.026431718061674	4	-1.54167834528786	6.22768680193387	8.2622324	0.435120933775728
106	-0.911894273127753	-0.052863436123348	4	-1.628702532043	6.1964469685036	10.5807721	0.540091336004751
107	-0.920704845814978	-0.154185022026432	4	-1.73672079924395	0.336674819386727	9.711377	0.499543204117849
108	-0.889867841409692	-0.242290748898678	4	-1.83662944006752	0.540419500270584	8.0170419	0.410527987681675
109	-0.850220264317181	-0.308370044052863	4	-1.91873503760386	0.197395559849881	7.0106151	0.363623191620364
110	-0.837004405286344	-0.374449339207048	4	-1.99145967592793	0.392340144215516	14.3837455	0.744843089286855
111	-0.784140969162996	-0.502202643171806	4	-2.1404282937853	0.854254652698493	18.840713	0.974679381854127
112	-0.647577092511013	-0.621145374449339	4	-2.33536417015613	1.11695232527339	20.9067294	1.1199060601123
113	-0.466960352422908	-0.709251101321586	4	-2.55934538217859	1.41419444981288	17.6312593	0.977808881191393
114	-0.299559471365639	-0.73568281938326	4	-2.75490715841687	1.40564764938027	11.1508973	0.674194040838145
115	-0.193832599118943	-0.753303964757709	4	-2.8897459665845	1.41814699839963	6.0280199	0.372688554916496
116	-0.136563876651982	-0.762114537444934	4	-2.9642836775678	2.16171437397724	0	0
117	0.559471365638767	-0.295154185022026	5	2.0562473336954	1.9138202672156	13.6261756	0.665293525633421
118	0.682819383259912	-0.251101321585903	5	1.92318862856872	2.2655346029916	14.3177503	0.742795313094269
119	0.788546255506608	-0.162995594713656	5	1.77462956594986	2.72708577900501	12.5175479	0.703795606290281
120	0.837004405286344	-0.052863436123348	5	1.63387044469181	3.22960002711753	15.6426956	0.900914312318882
121	0.823788546255507	0.0969162995594714	5	1.45368758222803	3.79728827983133	15.0331566	0.813859703944477
122	0.73568281938326	0.211453744493392	5	1.29091564143914	3.79058821258629	16.6825783	1.04142585111999
123	0.638766519823789	0.33920704845815	5	1.08263047121514	3.87618711292902	19.1445659	1.28626810347201
124	0.515418502202643	0.475770925110132	5	0.825376850520738	4.19510160005707	30.5828173	2.14537959089284
125	0.259911894273128	0.621145374449339	5	0.39630093234217	4.6248936395823	26.2234677	1.91301579484652
126	0.00881057268722467	0.643171806167401	5	0.0136977733728658	4.84494051268136	27.7413573	2.05786065495018
127	-0.255506607929515	0.607929515418502	5	-0.397874357617169	5.00662354549588	15.8031006	1.10077277332696
128	-0.400881057268722	0.563876651982379	5	-0.618028912282562	5.56435530755796	14.615187	1.02194683494408
129	-0.493392070484582	0.458149779735683	5	-0.822418279271378	5.47215173526046	12.6426638	0.88137582044441
130	-0.581497797356828	0.374449339207048	5	-0.99869344336026	5.49778714378214	7.7778093	0.514575824550281
131	-0.634361233480176	0.3215859030837	5	-1.10160860827032	5.90267893006722	4.935891	0.33372453467716
132	-0.651982378854626	0.277533039647577	5	-1.16835351520575	5.8925782634819	8.4258455	0.569740468781608
133	-0.682819383259912	0.202643171806167	5	-1.28230160896207	5.43536833378618	10.3905776	0.55088264507078
134	-0.757709251101322	0.136563876651982	5	-1.39247813797623	5.49778714378214	2.5926031	0.130479229399751
135	-0.775330396475771	0.118942731277533	5	-1.41857398385618	5.69518270363202	6.6096026	0.354402396643727
136	-0.81057268722467	0.066079295154185	5	-1.48945446318492	5.81953769817878	7.1733116	0.380531546767837
137	-0.841409691629956	0.00440528634361234	5	-1.56556077253849	0	5.9579	0.339901547410106
138	-0.841409691629956	-0.052863436123348	5	-1.63354108202051	0.165148677414627	5.5756778	0.317816809188132
139	-0.832599118942731	-0.105726872246696	5	-1.69710444385814	6.21661714340376	6.8896239	0.380715057219199
140	-0.837004405286344	-0.171806167400881	5	-1.77324745530198	0.278299659005111	6.672848	0.375691516723611
141	-0.819383259911894	-0.233480176211454	5	-1.8483857586467	0.522403431716529	17.4516057	0.989811883536569
142	-0.73568281938326	-0.378854625550661	5	-2.04634813535401	0.444419209901099	10.6595997	0.613347086993847
143	-0.691629955947137	-0.47136563876652	5	-2.16901755275278	0.463647609000806	12.2975639	0.682478686810539
144	-0.638766519823789	-0.577092511013216	5	-2.30551329011489	0.523278322131976	13.7567911	0.722408902345983
145	-0.572687224669604	-0.691629955947137	5	-2.44999507058409	1.14103404769821	24.1991566	1.31013842795954
146	-0.361233480176211	-0.788546255506608	5	-2.71202275617599	1.5707963267949	24.2899	1.3447714025898
147	-0.127753303964758	-0.788546255506608	5	-2.98097703669395	1.83139871854224	21.3444059	1.2806622728574
148	0.0704845814977974	-0.73568281938326	5	3.04607581591415	2.2655346029916	14.3177503	0.850797531499841
149	0.176211453744493	-0.647577092511013	5	2.87591630961418	2.40377759346933	13.6261756	0.909218155907796
150	0.26431718061674	-0.550660792951542	5	2.69407267843262	2.62244653934327	14.7797167	1.08540948765866
151	0.334801762114537	-0.427312775330396	5	2.47699078090089	2.74925250937428	14.3837455	1.24152924461892
152	0.387665198237885	-0.299559471365639	5	2.22868493197711	2.95337114828502	9.7975374	0.927916019258284
153	0.405286343612335	-0.20704845814978	5	2.04310172812545	2.99969559898563	12.9625572	1.3845692340699
154	0.422907488986784	-0.0837004405286344	5	1.76618788131147	3.05845142170135	0	0
155	0.480176211453745	0.60352422907489	6	0.672064766632044	3.76707769382902	10.1760932	0.58767598130685
156	0.422907488986784	0.682819383259912	6	0.554529570370674	3.83203911064449	13.6724639	0.731262783324442
157	0.33920704845815	0.784140969162996	6	0.408277013705786	4.19999952007395	8.4134714	0.464786194133723
158	0.268722466960352	0.823788546255507	6	0.315319774879041	4.43408932137958	10.009272	0.554795767659352
159	0.176211453744493	0.850220264317181	6	0.204360621347171	4.50489275394949	8.8983528	0.490813397111655
160	0.092511013215859	0.86784140969163	6	0.10619794192484	4.71238898038469	3.6664	0.201518162472305
161	0.0572687224669604	0.86784140969163	6	0.065894309430379	4.71238898038469	5.0413	0.278711869698466
162	0.00881057268722467	0.86784140969163	6	0.0101519354906859	5.49778714378214	12.9625572	0.557492193781768
163	-0.079295154185022	0.779735682819383	6	-0.101346503265668	5.20794065387052	19.2756397	1.17806002028356
164	-0.242290748898678	0.691629955947137	6	-0.336958507322379	5.15223156320043	8.6105404	0.565882053325493
165	-0.317180616740088	0.656387665198238	6	-0.450134917987478	5.49778714378214	13.6105934	0.890983422232658
166	-0.409691629955947	0.563876651982379	6	-0.62833160243401	5.77079584686885	8.4134714	0.551857784600542
167	-0.449339207048458	0.493392070484582	6	-0.738703159354118	5.36523561148546	9.8080783	0.690910104574192
168	-0.524229074889868	0.436123348017621	6	-0.876885180268956	5.38067839921527	11.0940681	0.735611528183464
169	-0.607929515418502	0.370044052863436	6	-1.02400748590565	5.35589008917797	13.749	0.799565615791098
170	-0.713656387665198	0.290748898678414	6	-1.18392060906387	5.67764064357462	7.2461813	0.431617004702314
171	-0.753303964757709	0.233480176211454	6	-1.27024401000433	5.8925782634819	8.4258455	0.504984665426389
172	-0.784140969162996	0.158590308370044	6	-1.37124094308961	5.68089796104462	8.8983528	0.470638162911983
173	-0.832599118942731	0.0881057268722467	6	-1.46536857567201	5.8707748655822	8.0037512	0.425112102181764
174	-0.863436123348018	0.0176211453744493	6	-1.55039099610836	0.835225651933334	0	0
175	0.0176211453744493	-0.779735682819383	7	3.11899762950309	1.50422816301907	13.7797061	0.825565012221006
176	0.149779735682819	-0.788546255506608	7	2.95388462705889	1.90747114618162	9.711377	0.582502339041699
177	0.237885462555066	-0.757709251101322	7	2.83738415925055	2.08524763985392	12.108286	0.733907814137571
178	0.33920704845815	-0.700440528634361	7	2.69060259642304	2.15879893034246	11.5670337	0.716758028430422
179	0.431718061674009	-0.638766519823789	7	2.54725099073695	2.60986858633099	9.0390509	0.532563725158059
180	0.475770925110132	-0.563876651982379	7	2.44073824570534	2.39964538558388	7.4606657	0.486545097698268
181	0.524229074889868	-0.511013215859031	7	2.34342922616569	2.87064580325137	8.5619606	0.519103707173301
182	0.54625550660793	-0.431718061674009	7	2.23960848473103	3.29048260119929	9.2686592	0.481112959727303
183	0.533039647577093	-0.343612334801762	7	2.14338589278557	3.36839150164368	6.1146386	0.345479743252297
184	0.519823788546256	-0.286343612334802	7	2.07428994413511	3.32981415889456	9.7975374	0.675723479656249
185	0.502202643171806	-0.193832599118943	7	1.93914524820386	3.26594764813655	7.3900875	0.616851291410492
186	0.493392070484582	-0.123348017621145	7	1.81577498992176	3.40784470274072	5.2255366	0.451308990248998
187	0.480176211453745	-0.0748898678414097	7	1.72551319187196	2.96173915379732	5.123794	0.50357682350548
188	0.488986784140969	-0.026431718061674	7	1.62479782717086	3.21836454485957	5.9753154	0.587760859007133
189	0.484581497797357	0.0308370044052863	7	1.50724565536944	3.44447752196476	7.6824829	0.760455192445063
190	0.462555066079295	0.101321585903084	7	1.35515461688043	3.44009158517597	6.2333383	0.633774390081953
191	0.444933920704846	0.158590308370044	7	1.22839973886404	3.56822014671667	11.0752778	1.12521680763494
192	0.400881057268722	0.255506607929515	7	1.00335637733705	3.72066692295752	14.2366312	1.4058252291853
193	0.325991189427313	0.370044052863436	7	0.722191331499988	4.37309636593065	16.5244648	1.63700105900113
194	0.176211453744493	0.422907488986784	7	0.394791119699762	4.78046543864269	20.2119466	2.18887689783766
195	-0.0176211453744493	0.409691629955947	7	-0.0429842598677711	5.12251632092618	11.494164	1.35760022274487
196	-0.118942731277533	0.365638766519824	7	-0.314504304416745	5.65438902076415	6.2333383	0.689852925726608
197	-0.154185022026432	0.317180616740088	7	-0.452474889562067	0.613207348874509	0	0
198	0.26431718061674	-0.277533039647577	8	2.38057989936506	2.98894332519453	6.0280199	0.655605409109272
199	0.273127753303965	-0.220264317180617	8	2.24945881754321	2.89661399046293	7.5582836	1.0148363594666
200	0.290748898678414	-0.149779735682819	8	2.04649154564989	2.98894332519453	6.0280199	0.880816148925345
201	0.299559471365639	-0.092511013215859	8	1.87032831586482	2.9562447035941	7.4606657	1.14612762475649
202	0.312775330396476	-0.0220264317180617	8	1.64110279091352	2.92292370771585	4.225526	0.625231220842527
203	0.3215859030837	0.0176211453744493	8	1.51605654674502	2.94419709373991	4.6737434	0.649015085703669
204	0.330396475770925	0.0616740088105727	8	1.38625352960428	2.74680153389003	5.9579	0.648445509468619
205	0.352422907488987	0.114537444933921	8	1.25656442771056	2.94419709373991	2.3368717	0.256431535537791
206	0.356828193832599	0.136563876651982	8	1.205278120603	3.14159265358979	2.7498	0.314840104269406
207	0.356828193832599	0.162995594713656	8	1.14231009974912	3.30674133100442	2.7878389	0.32354714928461
208	0.352422907488987	0.18942731277533	8	1.0776006698922	3.23225254079054	5.0619235	0.532003150331589
209	0.348017621145374	0.237885462555066	8	0.971200039825879	3.46334320798644	5.7970367	0.610292819478717
210	0.330396475770925	0.290748898678414	8	0.849141475930135	3.14159265358979	5.0413	0.384502240027214
211	0.330396475770925	0.33920704845815	8	0.772241027924693	3.56822014671667	5.5376389	0.501389281672303
212	0.308370044052863	0.387665198237885	8	0.671963171590232	3.86042265321142	4.871729	0.456034090112808
213	0.277533039647577	0.422907488986784	8	0.58075635356767	4.36361797680078	5.3644015	0.506185307875371
214	0.229074889867841	0.440528634361233	8	0.479519291992596	4.71238898038469	0.4583	0.0395186206513432
215	0.224669603524229	0.440528634361233	8	0.471615567862328	2.0344439357957	0	0
216	0.356828193832599	0.506607929515419	9	0.613638012069245	4.65363315766897	31.2184794	2.52412903626
217	0.0572687224669604	0.524229074889868	9	0.108812204817245	4.77480779038065	14.6940146	1.34900009294026
218	-0.0837004405286344	0.515418502202643	9	-0.160987813770807	5.04348505708882	15.5079554	1.43725921152131
219	-0.224669603524229	0.466960352422908	9	-0.448439656075069	5.14479675595523	13.1238788	1.18934446781051
220	-0.33920704845815	0.414096916299559	9	-0.686308549637171	5.4452040821712	12.3314781	1.09942952234411
221	-0.427312775330396	0.334801762114537	9	-0.906194454105994	5.80483287580093	13.9387362	1.24443999043378
222	-0.488986784140969	0.215859030837004	9	-1.15508245219275	5.49778714378214	11.6664848	0.899378623655391
223	-0.568281938325991	0.136563876651982	9	-1.33495817692383	5.53776583090543	8.1082436	0.544326801284949
224	-0.621145374449339	0.079295154185022	9	-1.44382353718082	5.69518270363202	8.2622324	0.535539266814571
225	-0.665198237885463	0.013215859030837	9	-1.55093139054373	6.14128825257542	6.4812786	0.458184345934922
226	-0.674008810572687	-0.0484581497797357	9	-1.64256825973072	5.98468637559341	6.2333383	0.399599999343829
227	-0.691629955947137	-0.105726872246696	9	-1.72248825959948	0.260602391747341	7.1146492	0.489474963161995
228	-0.674008810572687	-0.171806167400881	9	-1.82038325223188	0.432407775570538	6.5619394	0.452085897348766
229	-0.647577092511013	-0.229074889867841	9	-1.91080043170163	2.45497108226001	0	0
230	-0.427312775330396	0.039647577092511	10	-1.47827770567525	5.49778714378214	2.5926031	0.215270262590279
231	-0.444933920704846	0.0220264317180617	10	-1.52133175819331	0	5.9579	0.642537313900917
232	-0.444933920704846	-0.0352422907488987	10	-1.64983922097349	5.71645608965608	5.9753154	0.475505214304126
233	-0.475770925110132	-0.0837004405286344	10	-1.74494026383431	0	2.2915	0.222625044172622
234	-0.475770925110132	-0.105726872246696	10	-1.78946527266884	5.96143475278294	2.8987475	0.237915516384917
235	-0.484581497797357	-0.13215859030837	10	-1.83704837594582	5.742765806909	2.6723473	0.170556961969937
236	-0.497797356828194	-0.154185022026432	10	-1.87115976833981	5.81953769817878	1.0247588	0.0673585544149802
237	-0.502202643171806	-0.162995594713656	10	-1.88463147922281	6.11803662976496	2.7878389	0.219911146424565
238	-0.506607929515419	-0.18942731277533	10	-1.92861370850772	4.95736764351155	1.8895709	-0.0182961242829704
239	-0.524229074889868	-0.193832599118943	10	-1.92495448365112	5.96143475278294	1.4491446	0.0957186697821566
240	-0.52863436123348	-0.20704845814978	10	-1.94409821760756	0	1.8332	0.142843783138988
241	-0.52863436123348	-0.224669603524229	10	-1.97266697423535	0	1.8332	0.139458158281158
242	-0.52863436123348	-0.242290748898678	10	-2.00055860589159	0.519146114246523	3.6948146	0.305447506506655
243	-0.511013215859031	-0.273127753303965	10	-2.06164810719292	0	2.7498	0.196819961893053
244	-0.511013215859031	-0.299559471365639	10	-2.10101209957153	5.49778714378214	1.9445669	0.0386424251216999
245	-0.524229074889868	-0.312775330396476	10	-2.10874058459587	5.30039158393226	1.6526298	0.00634485218540926
246	-0.537444933920705	-0.3215859030837	10	-2.11000955503295	6.03820664405272	1.8895709	0.100582735827563
247	-0.541850220264317	-0.33920704845815	10	-2.13012610219846	0.321750554396642	1.4491446	0.105342059951548
248	-0.537444933920705	-0.352422907488987	10	-2.15119451418877	0.643501108793284	2.2915	0.171323822641458
249	-0.524229074889868	-0.370044052863436	10	-2.18545927871706	0.165148677414627	2.7878389	0.184621170003458
250	-0.519823788546256	-0.39647577092511	10	-2.22238351271775	1.10714871779409	3.0742764	0.206960385682122
251	-0.493392070484582	-0.409691629955947	10	-2.26377558985418	0.321750554396642	2.8987475	0.199179193636123
252	-0.484581497797357	-0.436123348017621	10	-2.3036114285814	0.927295218001612	2.2915	0.166773312556172
253	-0.466960352422908	-0.449339207048458	10	-2.33696609109264	0.785398163397448	1.2960724	0.0961419954985376
254	-0.458149779735683	-0.458149779735683	10	-2.35619449019234	0	3.2081	0.162733213090609
255	-0.458149779735683	-0.488986784140969	10	-2.38874113281047	0	1.3749	0.0664639163149738
256	-0.458149779735683	-0.502202643171806	10	-2.40203391607346	1.61243890589349	0	0
257	0.387665198237885	-0.466960352422908	11	2.44871311131199	4.12438637683712	6.6096026	-0.166253998204402
258	0.334801762114537	-0.431718061674009	11	2.48196391095287	4.16073399785614	6.9954912	-0.244513891238558
259	0.277533039647577	-0.39647577092511	11	2.53086668920058	4.43408932137958	3.336424	-0.219983734328513
260	0.246696035242291	-0.387665198237885	11	2.57486343606629	4.57049192578053	3.2406393	-0.268971017649249
261	0.215859030837004	-0.383259911894273	11	2.62865763959614	4.60173175921079	4.1499065	-0.387908694206773
262	0.176211453744493	-0.378854625550661	11	2.70623937843749	3.82732216449608	6.5138179	-0.217028748418944
263	0.136563876651982	-0.330396475770925	11	2.74964512812128	4.12438637683712	6.6096026	-0.57810125246724
264	0.0837004405286344	-0.295154185022026	11	2.86526537861473	4.43408932137958	3.336424	-0.468837109220792
265	0.052863436123348	-0.286343612334802	11	2.95903280045889	5.07115965065526	3.9157152	-0.61902015207592
266	0.0176211453744493	-0.299559471365639	11	3.08283683087407	5.69518270363202	1.6526298	-0.152971278639153
267	0.00881057268722467	-0.312775330396476	11	3.1134310866019	5.6396841983863	2.2915	-0.207470551410189
268	-0.00440528634361234	-0.330396475770925	11	-3.12826011029565	0	1.3749	0.00256366410622544
269	-0.00440528634361234	-0.343612334801762	11	-3.12877284311689	5.49778714378214	1.9445669	-0.182614108900347
270	-0.0176211453744493	-0.356828193832599	11	-3.09225002133682	0.694738276196703	3.579323	0.304181894840005
271	0.00440528634361234	-0.383259911894273	11	3.13009890687476	0.291456794477867	4.784652	0.148600079716448
272	0.0176211453744493	-0.427312775330396	11	3.10037889093147	0.358770670270572	7.8314304	0.235259376632442
273	0.0440528634361234	-0.497797356828194	11	3.05332701560498	0.982793723247329	8.2622324	0.561274558463025
