# Supplementary material for: Fluid extraction from the left-right organizer uncovers mechanical properties needed for symmetry breaking
Source: eLife. 2023 Jul 21;12:e83861. doi: 10.7554/eLife.83861 (PMC10361723; doi:10.7554/eLife.83861)
Supplement: Figure 2—source data 1. [file elife-83861-fig2-data1.zip › Fig2_sourcedata/NoDefects7ss_embryo7.csv]

	x	y	id	omega	alpha	speed	realangvel
1	0.288194444444444	0.815972222222222	1	0.339515182890165	5.08445673924281	20.1702413	0.750175125045087
2	0.145833333333333	0.760416666666667	1	0.189480157881147	5.13901647351157	11.0752778	0.470384411830523
3	0.0694444444444444	0.725694444444444	1	0.0954032755150428	5.1760365893855	14.3470815	0.682029614801851
4	-0.0277777777777778	0.677083333333333	1	-0.0410026474453274	5.8782935208945	10.4707801	0.281947005623508
5	-0.0590277777777778	0.604166666666667	1	-0.0973920485700292	5.34118526680012	6.2333383	0.348548756805382
6	-0.0972222222222222	0.576388888888889	1	-0.167101799931106	5.36808460662623	7.5165783	0.44953179046213
7	-0.142361111111111	0.541666666666667	1	-0.257008158023532	4.93586558152532	10.3397063	0.691265536933855
8	-0.21875	0.524305555555556	1	-0.395261265410303	4.87753765779932	5.5756778	0.355336511573863
9	-0.260416666666667	0.517361111111111	1	-0.466328567725075	4.24874137138388	4.0990352	0.153628158036243
10	-0.288194444444444	0.53125	1	-0.497054199332324	4.50489275394949	8.8983528	0.395485536227924
11	-0.354166666666667	0.545138888888889	1	-0.576151306577908	4.95736764351155	5.6687127	0.305434180438542
12	-0.395833333333333	0.534722222222222	1	-0.637238142665617	5.57455903505192	4.225526	0.236895108235817
13	-0.416666666666667	0.510416666666667	1	-0.684617164312781	5.53003402621739	10.0514356	0.579087298717647
14	-0.46875	0.454861111111111	1	-0.80043462405631	5.57455903505192	16.9011874	0.977677480886712
15	-0.552083333333333	0.357638888888889	1	-0.995970120233652	5.30039158393226	11.5670337	0.578164555427023
16	-0.625	0.309027777777778	1	-1.11160303131906	0.270946850338421	8.5619606	0.368852685645984
17	-0.607638888888889	0.246527777777778	1	-1.18537356844825	5.0579445609664	12.1774893	0.424085441521238
18	-0.694444444444444	0.215277777777778	1	-1.2701906567525	5.742765806909	8.0170419	0.397025420037225
19	-0.725694444444444	0.163194444444444	1	-1.34959574075995	5.62748968093805	7.5165783	0.335895229039971
20	-0.760416666666667	0.118055555555556	1	-1.41677478656794	5.57455903505192	4.225526	0.172963071043089
21	-0.78125	0.09375	1	-1.45136740077656	1.60586965732812	0	0
22	0.208333333333333	0.128472222222222	2	1.01821197650418	3.46334320798644	4.3478921	0.632104792039151
23	0.197916666666667	0.159722222222222	2	0.891791018096352	3.66073876783632	3.6948146	0.531964273494521
24	0.184027777777778	0.184027777777778	2	0.785398163397448	3.50876648740801	6.3832024	0.783009384910077
25	0.166666666666667	0.229166666666667	2	0.628796286415433	4.24874137138388	7.1733116	0.964596570040239
26	0.118055555555556	0.253472222222222	2	0.435876972407385	3.99355898076307	4.871729	0.608225366615234
27	0.0902777777777778	0.277777777777778	2	0.314231899084338	4.39063842598805	5.7970367	0.745416108348558
28	0.0486111111111111	0.291666666666667	2	0.165148677414627	5.26404396291324	6.9954912	0.759957709709355
29	0.00347222222222222	0.263888888888889	2	0.0131571354727557	5.35589008917797	4.583	0.564128939819589
30	-0.0243055555555556	0.243055555555556	2	-0.099668652491162	6.15883031263282	3.6948146	0.143272875973164
31	-0.0277777777777778	0.215277777777778	2	-0.128323227685795	0.165148677414627	2.7878389	-0.0198411656951669
32	-0.0243055555555556	0.194444444444444	2	-0.124354994546761	0.404891786285083	3.4904128	-0.214514751204452
33	-0.0138888888888889	0.170138888888889	2	-0.081452044305871	6.15883031263282	7.3900875	0.492007277433036
34	-0.0208333333333333	0.114583333333333	2	-0.179853499792478	6.15883031263282	3.6948146	0.465776016471162
35	-0.0243055555555556	0.0868055555555556	2	-0.273008703086711	0	4.1247	0.697008692553384
36	-0.0243055555555556	0.0555555555555556	2	-0.412410441597387	0.197395559849881	2.3368717	0.434681400413712
37	-0.0208333333333333	0.0381944444444444	2	-0.49934672168013	0.404891786285083	3.4904128	0.720771935565772
38	-0.0104166666666667	0.0138888888888889	2	-0.643501108793284	0.244978663126864	1.8895709	4.63647609000806
39	-0.00694444444444444	0	2	-1.5707963267949	5.85655781405271	5.5376389	5.02033554635695
40	-0.0243055555555556	-0.0381944444444444	2	-2.57486343606629	5.49778714378214	1.9445669	-0.267601342296575
41	-0.0347222222222222	-0.0486111111111111	2	-2.52134316760697	5.49778714378214	3.2406393	-0.240199664238814
42	-0.0520833333333333	-0.0659722222222222	2	-2.47330323475921	5.81953769817878	1.0247588	0.086063486930521
43	-0.0555555555555556	-0.0729166666666667	2	-2.49051593214531	6.17252808600569	4.1499065	0.677638569927503
44	-0.0590277777777778	-0.104166666666667	2	-2.62604364613081	0.982793723247329	1.6526298	0.515692829307959
45	-0.0486111111111111	-0.111111111111111	2	-2.72918221199241	1.5707963267949	0.4583	0.13263886099657
46	-0.0451388888888889	-0.111111111111111	2	-2.75570998419172	0.643501108793284	2.2915	0.574679095298265
47	-0.0347222222222222	-0.125	2	-2.87064580325137	5.81953769817878	2.0495176	-0.102549720697231
48	-0.0416666666666667	-0.138888888888889	2	-2.85013585911193	5.1760365893855	2.0495176	-0.362610810158888
49	-0.0555555555555556	-0.145833333333333	2	-2.77761369708015	6.06451636130564	4.225526	0.123431710277999
50	-0.0625	-0.177083333333333	2	-2.80230003913575	0.463647609000806	2.0495176	0.280984145772742
51	-0.0555555555555556	-0.190972222222222	2	-2.8584968682903	0.463647609000806	2.0495176	0.250582731111963
52	-0.0486111111111111	-0.204861111111111	2	-2.90861341451269	0.197395559849881	2.3368717	0.162903426256125
53	-0.0451388888888889	-0.222222222222222	2	-2.94119409976391	0.165148677414627	5.5756778	0.28329940338776
54	-0.0381944444444444	-0.263888888888889	2	-2.99785398044147	0.218668945873942	4.225526	0.19124682311618
55	-0.03125	-0.295138888888889	2	-3.0361033450647	0.463647609000806	3.0742764	0.198252696111982
56	-0.0208333333333333	-0.315972222222222	2	-3.0757538842871	0.785398163397448	2.5926031	0.223946235828238
57	-0.00694444444444444	-0.329861111111111	2	-3.12054313145275	1.29249666778979	3.336424	0.362751665441357
58	0.0173611111111111	-0.336805555555556	2	3.09009184263857	1.24904577239825	1.4491446	0.149756166773227
59	0.0277777777777778	-0.340277777777778	2	3.06014060928392	0.463647609000806	2.0495176	0.0813743152642399
60	0.0347222222222222	-0.354166666666667	2	3.04386574623107	0.927295218001612	2.2915	0.174123124689776
61	0.0486111111111111	-0.364583333333333	2	3.00904112129312	1.73594500420952	2.7878389	0.287183778110212
62	0.0694444444444444	-0.361111111111111	2	2.95160436567108	2.35619449019234	0.6480362	0.0556929894891178
63	0.0729166666666667	-0.357638888888889	2	2.94046576777325	2.15879893034246	1.6526298	0.160850328600439
64	0.0833333333333333	-0.350694444444444	2	2.90829570205317	1.5707963267949	3.2081	0.322530429689034
65	0.107638888888889	-0.350694444444444	2	2.84378961611536	1.5707963267949	2.2915	0.222967752282131
66	0.125	-0.350694444444444	2	2.79919606565893	2.35619449019234	1.9445669	0.181746138101118
67	0.135416666666667	-0.340277777777778	2	2.76284683803871	1.73594500420952	2.7878389	0.278107305519719
68	0.15625	-0.336805555555556	2	2.70722537693477	1.5707963267949	1.3749	0.125740622301631
69	0.166666666666667	-0.336805555555556	2	2.68207725247444	1.5707963267949	2.7498	0.242289968462148
70	0.1875	-0.336805555555556	2	2.63361925878201	1.37340076694502	2.3368717	0.169726773571504
71	0.204861111111111	-0.340277777777778	2	2.59967390406771	1.5707963267949	2.7498	0.218626839162241
72	0.225694444444444	-0.340277777777778	2	2.55594853623526	1.42889927219073	3.2406393	0.215760845304502
73	0.25	-0.34375	2	2.51279636717436	1.76819188664478	2.3368717	0.185864754818383
74	0.267361111111111	-0.340277777777778	2	2.47562341621068	2.94419709373991	2.3368717	0.159667926079736
75	0.270833333333333	-0.322916666666667	2	2.44368983099474	2.35619449019234	2.5926031	0.232912555134761
76	0.284722222222222	-0.309027777777778	2	2.39710731996778	2.07789483118723	4.7186568	0.404457584493647
77	0.315972222222222	-0.291666666666667	2	2.31621580306905	2.15879893034246	3.3048013	0.278864028862382
78	0.336805555555556	-0.277777777777778	2	2.26044299729658	2.67794504458899	2.0495176	0.174640417596761
79	0.34375	-0.263888888888889	2	2.22551491377723	2.35619449019234	3.8886755	0.333579917173807
80	0.364583333333333	-0.243055555555556	2	2.15879893034246	3.14159265358979	2.7498	0.20304857808056
81	0.364583333333333	-0.222222222222222	2	2.11818921472635	3.14159265358979	3.2081	0.250250857923167
82	0.364583333333333	-0.197916666666667	2	2.06813904314172	3.14159265358979	1.3749	0.111659800408628
83	0.364583333333333	-0.1875	2	2.04580708305999	3.14159265358979	1.8332	0.152957731819989
84	0.364583333333333	-0.173611111111111	2	2.015215536696	3.14159265358979	4.583	0.402201266957274
85	0.364583333333333	-0.138888888888889	2	1.93477528330454	3.14159265358979	3.2081	0.297340366537657
86	0.364583333333333	-0.114583333333333	2	1.87530720999701	2.67794504458899	3.0742764	0.297661100376243
87	0.375	-0.09375	2	1.81577498992176	2.24553726901845	2.9344949	0.22090877924871
88	0.392361111111111	-0.0798611111111111	2	1.77159323407202	1.86225312127276	4.784652	0.198029964194375
89	0.427083333333333	-0.0694444444444444	2	1.73198724123314	1.89254688119154	2.8987475	0.112755886520448
90	0.447916666666667	-0.0625	2	1.70943606392905	2.19104581277772	3.9422966	0.216705247711575
91	0.472222222222222	-0.0451388888888889	2	1.66609501438674	2.49809154479651	2.2915	0.153203705839307
92	0.482638888888889	-0.03125	2	1.63545427321888	1.89254688119154	4.3478921	0.120697969728174
93	0.513888888888889	-0.0208333333333333	2	1.61131467927324	2.42276265396817	4.871729	0.267104311281924
94	0.538194444444444	0.00694444444444444	2	1.55789381701686	2.15879893034246	3.3048013	0.121736663585834
95	0.559027777777778	0.0208333333333333	2	1.53354648429969	2.24553726901845	2.9344949	0.114592043299025
96	0.576388888888889	0.0347222222222222	2	1.51062807563989	2.46685171136624	2.9344949	0.139195611863655
97	0.590277777777778	0.0520833333333333	2	1.48278895326716	2.27942259892257	4.225526	0.150423274456766
98	0.614583333333333	0.0729166666666667	2	1.4527042983758	2.79282165000589	5.3644015	0.284476648670424
99	0.628472222222222	0.111111111111111	2	1.39580896864172	3.33898821343967	4.6737434	0.277402251004055
100	0.621527777777778	0.145833333333333	2	1.34032851844091	2.44685437739309	3.579323	0.123572911334143
101	0.638888888888889	0.166666666666667	2	1.31561393617408	2.67794504458899	3.0742764	0.129700630472253
102	0.649305555555556	0.1875	2	1.28967381007963	2.89661399046293	3.7791418	0.179292992441721
103	0.65625	0.215277777777778	2	1.25381521159128	2.81984209919315	5.7970367	0.245753452548234
104	0.670138888888889	0.256944444444444	2	1.20466452108164	2.91479380553591	6.1146386	0.258095195264337
105	0.680555555555556	0.302083333333333	2	1.15304548202877	3.43703349073351	11.0184486	0.546680561051555
106	0.65625	0.381944444444444	2	1.04370936981846	3.7083218711133	11.9510891	0.595756856290552
107	0.607638888888889	0.458333333333333	2	0.924557998560348	3.82732216449608	6.5138179	0.324315931813677
108	0.576388888888889	0.496527777777778	2	0.859694812197612	4.12438637683712	4.9574311	0.240794059584055
109	0.545138888888889	0.517361111111111	2	0.811536000280801	4.24874137138388	3.0742764	0.147190774669201
110	0.524305555555556	0.527777777777778	2	0.782097845346961	0.167012029295322	0	0
111	0.677083333333333	-0.378472222222222	3	2.08050352092179	3.30674133100442	5.5756778	0.219945973548006
112	0.670138888888889	-0.336805555555556	3	2.03651432621218	3.14159265358979	4.1247	0.18960001754273
113	0.670138888888889	-0.305555555555556	3	1.99859432270364	3.14159265358979	1.8332	0.0864589787643588
114	0.670138888888889	-0.291666666666667	3	1.98130252695077	3.6052402625906	1.0247588	0.0343613742130255
115	0.666666666666667	-0.284722222222222	3	1.97443025210816	4.24874137138388	1.0247588	0.00324660220593742
116	0.659722222222222	-0.28125	3	1.97378093166697	3.6052402625906	3.0742764	0.107782845172535
117	0.649305555555556	-0.260416666666667	3	1.95222436263247	3.36839150164368	6.1146386	0.282100819854612
118	0.638888888888889	-0.215277777777778	3	1.89580419866154	3.36026159946374	8.4505937	0.42632381498096
119	0.625	-0.152777777777778	3	1.81053943566535	2.9927027059803	9.2686592	0.546699004906617
120	0.635416666666667	-0.0833333333333333	3	1.70119963468403	3.14159265358979	12.3741	0.733976410985694
121	0.635416666666667	0.0104166666666667	3	1.55440435248689	3.08451187118353	16.0666231	0.930978234411096
122	0.642361111111111	0.131944444444444	3	1.36820870560467	3.36686943280385	22.5685252	1.28225862750231
123	0.604166666666667	0.298611111111111	3	1.11175698010421	4.02867966875032	15.9616724	0.872968306895298
124	0.510416666666667	0.375	3	0.937163318725151	4.18911065825271	13.7567911	0.799808465388078
125	0.420138888888889	0.427083333333333	3	0.777201625647536	4.39063842598805	11.5940734	0.699177046060636
126	0.336805555555556	0.454861111111111	3	0.637366216435408	4.47554021943777	13.6724639	0.897662477082221
127	0.236111111111111	0.479166666666667	3	0.457833721018964	5.31793364398966	14.4928209	0.605794508161186
128	0.145833333333333	0.416666666666667	3	0.336674819386727	0.26299473168092	12.3401858	-0.719244122305002
129	0.170138888888889	0.326388888888889	3	0.480523643847727	3.89669705706847	10.6990135	0.957741169275805
130	0.114583333333333	0.385416666666667	3	0.288975409992566	4.39063842598805	7.2461813	0.675153727671083
131	0.0625	0.402777777777778	3	0.15394466445835	4.64997017038873	7.3470073	0.684261560303165
132	0.00694444444444444	0.40625	3	0.0170923523977168	5.11728076666977	6.9808256	0.623911116152687
133	-0.0416666666666667	0.385416666666667	3	-0.107689870832821	5.33263846636751	7.8850515	0.721327116429079
134	-0.0902777777777778	0.350694444444444	3	-0.251955294118636	5.72458599183602	4.3236022	0.348976301390029
135	-0.107638888888889	0.322916666666667	3	-0.321750554396642	5.81953769817878	6.1485528	0.533678363245678
136	-0.128472222222222	0.28125	3	-0.428486227045778	5.55037020539308	6.1659682	0.732011871121571
137	-0.159722222222222	0.246527777777778	3	-0.574888601270092	5.30039158393226	4.9574311	0.636841651194575
138	-0.190972222222222	0.225694444444444	3	-0.702256931509007	5.81953769817878	3.0742764	0.37297215727915
139	-0.201388888888889	0.204861111111111	3	-0.776851362964837	5.742765806909	2.6723473	0.346706781537001
140	-0.211805555555556	0.1875	3	-0.846192719272237	5.42101525251236	4.225526	0.549703278002469
141	-0.236111111111111	0.166666666666667	3	-0.956133374872731	5.96143475278294	4.3478921	0.561802869121064
142	-0.246527777777778	0.135416666666667	3	-1.06849394869694	6.11803662976496	5.5756778	0.740214777096433
143	-0.253472222222222	0.09375	3	-1.21653690411623	6.06451636130564	4.225526	0.593572209789015
144	-0.260416666666667	0.0625	3	-1.33525134607403	5.81953769817878	5.123794	0.679381641148507
145	-0.277777777777778	0.0277777777777778	3	-1.47112767430373	5.60844436495603	2.9344949	0.31984769905919
146	-0.291666666666667	0.0104166666666667	3	-1.53509721411557	5.91601147336137	6.3832024	0.737946894254999
147	-0.309027777777778	-0.0347222222222222	3	-1.68268659296657	0.0831412318884412	5.5188486	0.665441984775941
148	-0.305555555555556	-0.0763888888888889	3	-1.81577498992176	0.165148677414627	5.5756778	0.657558356598293
149	-0.298611111111111	-0.118055555555556	3	-1.94728666124142	5.96143475278294	4.3478921	0.367917238179569
150	-0.309027777777778	-0.149305555555556	3	-2.02087010887733	5.96143475278294	4.3478921	0.321887654882955
151	-0.319444444444444	-0.180555555555556	3	-2.08524763985392	6.11803662976496	5.5756778	0.41653539267027
152	-0.326388888888889	-0.222222222222222	3	-2.16855471838798	6.17252808600569	4.1499065	0.287141644199851
153	-0.329861111111111	-0.253472222222222	3	-2.22598304722795	0.076771891269778	5.9753154	0.428981138587428
154	-0.326388888888889	-0.298611111111111	3	-2.31177927494543	0.348771003583907	5.3644015	0.409154503602309
155	-0.3125	-0.336805555555556	3	-2.3936101756659	0.244978663126864	3.7791418	0.252202353780415
156	-0.305555555555556	-0.364583333333333	3	-2.44405064642198	0.110657221173896	8.3002713	0.436809471263886
157	-0.298611111111111	-0.427083333333333	3	-2.53141254067476	0.179853499792478	5.123794	0.251201579003242
158	-0.291666666666667	-0.465277777777778	3	-2.5816528564754	0.610725964389209	5.5944681	0.344508898193601
159	-0.267361111111111	-0.5	3	-2.65055463611412	0.785398163397448	5.8332424	0.364068439482197
160	-0.236111111111111	-0.53125	3	-2.72336832401056	0.785398163397448	2.5926031	0.155731527796177
161	-0.222222222222222	-0.545138888888889	3	-2.7545146295698	0.965251663189927	7.2461813	0.445012312169606
162	-0.177083333333333	-0.576388888888889	3	-2.84351709200372	1.24904577239825	4.3478921	0.272448276094157
163	-0.145833333333333	-0.586805555555556	3	-2.89800674722255	1.10714871779409	4.0990352	0.247636876436808
164	-0.118055555555556	-0.600694444444444	3	-2.94753412250991	0.718829999621625	4.871729	0.229895875124058
165	-0.09375	-0.628472222222222	3	-2.99351329753472	0.876058050598193	3.579323	0.178261126124388
166	-0.0729166666666667	-0.645833333333333	3	-3.0291655227596	0.785398163397448	1.9445669	0.0873771224371689
167	-0.0625	-0.65625	3	-3.04664094724704	1.22202532321099	5.3644015	0.293490837756627
168	-0.0243055555555556	-0.670138888888889	3	-3.10533911479836	1.48013643959415	5.0619235	0.284345872085177
169	0.0138888888888889	-0.673611111111111	3	3.12097701796419	2.12939564213846	4.3236022	0.213956581706141
170	0.0416666666666667	-0.65625	3	3.07818570162296	2.19959261321033	6.2333383	0.314937343561579
171	0.0798611111111111	-0.628472222222222	3	3.01519823291065	1.99742381992177	5.5376389	0.32218341021057
172	0.118055555555556	-0.611111111111111	3	2.95076155086853	2.0344439357957	5.123794	0.305077921420178
173	0.152777777777778	-0.59375	3	2.8897459665845	1.97568811307998	3.4904128	0.2144170910204
174	0.177083333333333	-0.583333333333333	3	2.84686254838042	1.9195673303788	5.3644015	0.333553928420876
175	0.215277777777778	-0.569444444444444	3	2.78015176269624	2.11121582706548	2.6723473	0.164545586167919
176	0.232638888888889	-0.559027777777778	3	2.74724264546266	2.01063890961063	8.6105404	0.538700954474289
177	0.291666666666667	-0.53125	3	2.6395024545678	1.87368119516987	7.6824829	0.460617523892197
178	0.347222222222222	-0.513888888888889	3	2.54737894978936	1.95130270390726	4.935891	0.290585987942289
179	0.381944444444444	-0.5	3	2.4892617522009	3.43613903658922	0	0
180	0.00694444444444444	0.736111111111111	4	0.00943368240600081	5.88294465014561	12.9382673	0.288915345289519
181	-0.03125	0.645833333333333	4	-0.0483493866519029	5.3280088698138	23.015826	1.29983137771763
182	-0.173611111111111	0.545138888888889	4	-0.308315662195428	5.4773818130956	15.8823865	1.02572039773762
183	-0.260416666666667	0.461805555555556	4	-0.513459741742952	5.52719043198614	22.0460632	1.6022201694744
184	-0.375	0.340277777777778	4	-0.833903775637832	5.49778714378214	14.2590879	1.03931040038708
185	-0.451388888888889	0.263888888888889	4	-1.04176585571525	5.2791181979082	11.9510891	0.70868433936786
186	-0.527777777777778	0.215277777777778	4	-1.18350272358882	5.24260475316132	15.4057545	0.718076647316277
187	-0.628472222222222	0.15625	4	-1.32711805305208	5.95208923047545	15.5079554	0.880365622554202
188	-0.666666666666667	0.0451388888888889	4	-1.50319117756292	6.02951121104094	12.7833619	0.689205929279135
189	-0.690972222222222	-0.0486111111111111	4	-1.64103236341874	0.172190814522939	10.6990135	0.586392109489837
190	-0.677083333333333	-0.128472222222222	4	-1.75831078531671	0.099668652491162	13.817745	0.741160357525958
191	-0.666666666666667	-0.232638888888889	4	-1.9065428568219	0.358770670270572	15.6628608	0.835483404504276
192	-0.625	-0.34375	4	-2.07363953772276	0.688924388214861	10.0931409	0.535368460746033
193	-0.576388888888889	-0.402777777777778	4	-2.18071322987196	0.84654632604675	15.9089679	0.859485231390442
194	-0.486111111111111	-0.482638888888889	4	-2.35261027615005	1.06369782240256	9.4368553	0.514437515064965
195	-0.423611111111111	-0.517361111111111	4	-2.45549777916305	0.785398163397448	7.7778093	0.43356480607549
196	-0.381944444444444	-0.559027777777778	4	-2.54221074037814	0.726642340681726	5.5188486	0.294812064705328
197	-0.354166666666667	-0.590277777777778	4	-2.60117315331921	0.982793723247329	8.2622324	0.450969520049345
198	-0.302083333333333	-0.625	4	-2.69136705732908	1.21202565652432	3.9157152	0.213493849805424
199	-0.274305555555556	-0.635416666666667	4	-2.73406582729016	0.785398163397448	3.2406393	0.16267549583131
200	-0.256944444444444	-0.652777777777778	4	-2.76660092645642	0.718829999621625	4.871729	0.228038666096166
201	-0.232638888888889	-0.680555555555556	4	-2.81220865967566	0.982793723247329	3.3048013	0.16673189719616
202	-0.211805555555556	-0.694444444444444	4	-2.84555503911489	1.00406710927139	5.9753154	0.29515723789669
203	-0.173611111111111	-0.71875	4	-2.90458648669423	1.22202532321099	5.3644015	0.271173964665055
204	-0.135416666666667	-0.732638888888889	4	-2.95882127962724	2.54388161720812	0	0
205	0.590277777777778	0.333333333333333	5	1.05673276090527	3.20816081736562	6.8896239	0.335402173207201
206	0.586805555555556	0.385416666666667	5	0.989652326263829	3.75625560551196	9.5367647	0.514243989922206
207	0.545138888888889	0.444444444444444	5	0.886803528279388	3.6052402625906	5.123794	0.265834768520007
208	0.527777777777778	0.479166666666667	5	0.833636574575387	3.52209903070216	4.935891	0.241192055889691
209	0.513888888888889	0.513888888888889	5	0.785398163397448	3.81633359581335	5.8689898	0.301646927698466
210	0.486111111111111	0.548611111111111	5	0.725068777857755	3.92699081698724	7.1293148	0.365506337048123
211	0.447916666666667	0.586805555555556	5	0.651967510448131	3.9894096269832	10.3905776	0.525893347794416
212	0.388888888888889	0.638888888888889	5	0.546788840889247	4.051345811534	5.2255366	0.261116261626994
213	0.357638888888889	0.663194444444444	5	0.494565588563849	4.51499342053481	7.0106151	0.343575480288036
214	0.305555555555556	0.673611111111111	5	0.425850492506242	4.17196948011411	5.3446946	0.269972093288301
215	0.270833333333333	0.694444444444444	5	0.371856073848581	4.51499342053481	7.0106151	0.354679197440781
216	0.21875	0.704861111111111	5	0.300920234360425	4.71238898038469	6.8745	0.343657857243803
217	0.166666666666667	0.704861111111111	5	0.232188662911664	5.03413953478133	10.1449288	0.476475702667314
218	0.09375	0.680555555555556	5	0.136893522378201	5.40712725658139	7.158646	0.282112555563704
219	0.0520833333333333	0.645833333333333	5	0.0804710112654609	5.07115965065526	11.7471456	0.656373576618412
220	-0.03125	0.614583333333333	5	-0.0508037040582216	4.89549979764717	12.5844597	0.77760094985748
221	-0.125	0.597222222222222	5	-0.206323894029717	5.14479675595523	13.1238788	0.816801973827919
222	-0.215277777777778	0.555555555555556	5	-0.369684288795301	5.61721606980048	8.1595732	0.469816601027524
223	-0.253472222222222	0.506944444444444	5	-0.463647609000806	5.49778714378214	4.5367117	0.292960380984
224	-0.277777777777778	0.482638888888889	5	-0.522239685197606	5.34118526680012	6.2333383	0.424455099503043
225	-0.315972222222222	0.454861111111111	5	-0.607130705098215	5.45433624839061	7.4606657	0.510907189890741
226	-0.357638888888889	0.416666666666667	5	-0.709312143076363	5.46922348594338	11.3470497	0.781354338112008
227	-0.420138888888889	0.357638888888889	5	-0.865583010698765	5.49778714378214	11.6664848	0.781864811213497
228	-0.482638888888889	0.295138888888889	5	-1.02195597294146	5.68089796104462	8.8983528	0.588508065673252
229	-0.520833333333333	0.239583333333333	5	-1.13965758607611	5.34118526680012	6.2333383	0.34484517635984
230	-0.559027777777778	0.211805555555556	5	-1.20862662134808	4.94613216125359	9.8933221	0.318353869303174
231	-0.631944444444444	0.194444444444444	5	-1.27229739520872	2.07423914790423	0	0
232	0.256944444444444	0.684027777777778	6	0.359326843739365	4.51499342053481	4.6737434	0.240829543067317
233	0.222222222222222	0.690972222222222	6	0.311160935125902	4.20529047599235	4.7186568	0.239073239128934
234	0.190972222222222	0.708333333333333	6	0.263346287300115	4.6724102932614	11.466666	0.590181383322066
235	0.104166666666667	0.711805555555556	6	0.145310010635702	4.6724102932614	11.466666	0.605214653271215
236	0.0173611111111111	0.715277777777778	6	0.0242670799814592	4.86127892799419	9.2686592	0.490123311850577
237	-0.0520833333333333	0.704861111111111	6	-0.0737575823886562	5.45020404050515	13.6261756	0.628694073533299
238	-0.128472222222222	0.635416666666667	6	-0.199496397095316	5.97218702657405	13.4790613	0.444991603687553
239	-0.159722222222222	0.538194444444444	6	-0.288494717832827	5.49778714378214	9.0738817	0.56913190013807
240	-0.208333333333333	0.489583333333333	6	-0.402321097860441	5.21523219131255	10.4606975	0.746669423340531
241	-0.277777777777778	0.451388888888889	6	-0.551654982528547	5.35589008917797	6.8745	0.49212489358877
242	-0.319444444444444	0.420138888888889	6	-0.650079961246301	5.1760365893855	6.1485528	0.425660339385021
243	-0.361111111111111	0.399305555555556	6	-0.735212029123305	5.20633034930427	6.7667995	0.450824106987167
244	-0.40625	0.375	6	-0.825376850520738	5.33263846636751	3.9422966	0.261348805461337
245	-0.430555555555556	0.357638888888889	6	-0.877646611613006	5.6396841983863	4.583	0.310351638552808
246	-0.451388888888889	0.329861111111111	6	-0.939716939323567	0.0624188099959574	7.3470073	0.407949205711762
247	-0.447916666666667	0.274305555555556	6	-1.02130678046592	6.2118778423943	6.4326988	0.429209686640852
248	-0.451388888888889	0.225694444444444	6	-1.10714871779409	5.8925782634819	8.4258455	0.633238460481367
249	-0.475694444444444	0.166666666666667	6	-1.23379640989036	5.45433624839061	7.4606657	0.46800515647208
250	-0.517361111111111	0.128472222222222	6	-1.32739744118478	5.83446196316886	13.7338761	0.908743574854289
251	-0.5625	0.0347222222222222	6	-1.50914615615564	5.9511258396367	14.0588108	0.858346149033067
252	-0.597222222222222	-0.0659722222222222	6	-1.68081538596225	5.86033138104665	10.0514356	0.511029610034359
253	-0.628472222222222	-0.135416666666667	6	-1.78302130796912	0.197395559849881	7.0106151	0.411607009126014
254	-0.618055555555556	-0.1875	6	-1.86534270979433	0.343023940420703	6.8130878	0.399830299509067
255	-0.600694444444444	-0.236111111111111	6	-1.94530876969614	0.49934672168013	5.742499	0.336734235311562
256	-0.579861111111111	-0.274305555555556	6	-2.01265561675845	0.493941368919581	6.7667995	0.399874949254277
257	-0.555555555555556	-0.319444444444444	6	-2.09263060660931	0.124354994546761	11.0849021	0.572474104022005
258	-0.545138888888889	-0.402777777777778	6	-2.20712542741371	0.563316261491968	10.2989176	0.566849750496563
259	-0.503472222222222	-0.46875	6	-2.32049537751302	0.628796286415433	6.2333383	0.337452590169003
260	-0.475694444444444	-0.506944444444444	6	-2.38798589554682	0.950546840812075	7.8850515	0.429705847248085
261	-0.427083333333333	-0.541666666666667	6	-2.47392706499644	1.05165021254837	11.0849021	0.610052670331815
262	-0.354166666666667	-0.583333333333333	6	-2.5959375990628	0.982793723247329	4.9574311	0.274016370644863
263	-0.322916666666667	-0.604166666666667	6	-2.65074087319177	0.540419500270584	2.6723473	0.124860161236242
264	-0.3125	-0.621527777777778	6	-2.67571290543902	0.226798848053886	6.1146386	0.202150553903642
265	-0.302083333333333	-0.666666666666667	6	-2.71614301621975	0.726642340681726	5.5188486	0.254810520855617
266	-0.274305555555556	-0.697916666666667	6	-2.76710512039087	2.25652583770118	6.5138179	0.170527972785059
267	-0.236111111111111	-0.666666666666667	6	-2.80121071494789	1.08389709498363	8.8154005	0.45947258992252
268	-0.177083333333333	-0.697916666666667	6	-2.89310523293239	0	0	0
269	-0.177083333333333	-0.697916666666667	6	-2.89310523293239	0.86853939528589	7.8043907	0.355628050302541
270	-0.131944444444444	-0.736111111111111	6	-2.9642308429929	1.86225312127276	4.784652	0.220917578060003
271	-0.0972222222222222	-0.725694444444444	6	-3.0084143586049	1.5707963267949	4.583	0.236329452296604
272	-0.0625	-0.725694444444444	6	-3.05568024906422	1.24904577239825	1.4491446	0.073024698701416
273	-0.0520833333333333	-0.729166666666667	6	-3.0702851888045	1.64210379158019	6.4326988	0.332614061509657
274	-0.00347222222222222	-0.725694444444444	6	-3.13680800110643	1.9138202672156	13.6261756	0.698197849896052
275	0.09375	-0.690972222222222	6	3.00673773609394	1.53235373677371	0	0
276	0.184027777777778	-0.694444444444444	7	2.88254692310065	1.9195673303788	16.0927462	0.849918397779525
277	0.298611111111111	-0.652777777777778	7	2.71256324354475	2.22066677620684	14.3910783	0.760572952430114
278	0.385416666666667	-0.586805555555556	7	2.56044865305873	2.47330323475921	11.0940681	0.587579120951975
279	0.4375	-0.520833333333333	7	2.44293282886833	2.88990268183161	16.5625037	0.832841621941114
280	0.46875	-0.399305555555556	7	2.27636450448011	2.80953318604691	14.0588108	0.851175517695588
281	0.503472222222222	-0.298611111111111	7	2.10612940094099	2.85779854438147	11.4575	0.740197354700083
282	0.527777777777778	-0.215277777777778	7	1.95808993000097	2.85013585911193	9.5697623	0.637396166801194
283	0.548611111111111	-0.145833333333333	7	1.83061069664073	2.90784947272089	9.8933221	0.658429041525705
284	0.565972222222222	-0.0729166666666667	7	1.69892488833559	2.72017344670199	14.564774	0.86775920481137
285	0.611111111111111	0.0277777777777778	7	1.52537304737332	3.26008261274793	19.3847151	1.19522190774194
286	0.59375	0.173611111111111	7	1.28632866582493	3.42964810064042	12.905728	0.784255767138367
287	0.565972222222222	0.267361111111111	7	1.12947751239726	3.81123159926643	14.028563	0.851693410464373
288	0.5	0.350694444444444	7	0.959138830304385	3.64443586451765	10.4606975	0.63265837548861
289	0.461805555555556	0.420138888888889	7	0.832607155206663	4.08690394014546	10.1760932	0.616833162709973
290	0.399305555555556	0.465277777777778	7	0.709240522664668	4.13601375979351	10.9322882	0.677500132579183
291	0.329861111111111	0.510416666666667	7	0.573740496148831	4.35939859255778	9.2796584	0.576505866935485
292	0.263888888888889	0.534722222222222	7	0.458439322761734	4.53022066991193	17.7082537	1.13328187305158
293	0.131944444444444	0.559027777777778	7	0.231782948151417	5.10544699956662	20.3416455	1.26306634093817
294	-0.0104166666666667	0.5	7	-0.0208303200362171	5.55037020539308	12.3314781	0.734663652534968
295	-0.0729166666666667	0.430555555555556	7	-0.167763050543211	5.40131336859955	10.0931409	0.824283205153508
296	-0.131944444444444	0.381944444444444	7	-0.332619691573912	5.40712725658139	7.158646	0.655139587134469
297	-0.173611111111111	0.347222222222222	7	-0.463647609000806	5.69518270363202	8.2622324	0.755076714606797
298	-0.208333333333333	0.295138888888889	7	-0.614662951922165	6.11099449265665	10.6990135	0.933034472335363
299	-0.222222222222222	0.215277777777778	7	-0.801269846389238	5.43903132106642	5.5188486	0.663166024762436
300	-0.253472222222222	0.1875	7	-0.933903051341726	5.57455903505192	8.4505937	0.985253463187175
301	-0.295138888888889	0.138888888888889	7	-1.13095374397916	5.49778714378214	5.8332424	0.606434528638347
302	-0.326388888888889	0.107638888888889	7	-1.25224064970683	1.59710604404782	0	0
303	0.201388888888889	0.121527777777778	8	1.0278451863633	1.89254688119154	2.8987475	-0.0938575582433981
304	0.222222222222222	0.128472222222222	8	1.04661669801198	2.81984209919315	2.8987475	0.266299936808005
305	0.229166666666667	0.149305555555556	8	0.993356710650382	3.4198923125949	3.336424	0.428816882807895
306	0.222222222222222	0.173611111111111	8	0.907593334088803	4.49372003451075	4.225526	0.470825653657543
307	0.190972222222222	0.180555555555556	8	0.813428203357295	4.87753765779932	2.7878389	0.240136869664985
308	0.170138888888889	0.177083333333333	8	0.765400829424298	0	1.8332	-0.204138270046839
309	0.170138888888889	0.163194444444444	8	0.806228483433665	1.5707963267949	4.583	-0.459486457770802
310	0.204861111111111	0.163194444444444	8	0.898125774987826	2.35619449019234	5.8332424	0.0812691820389533
311	0.236111111111111	0.194444444444444	8	0.881871938580035	2.43933572208079	7.8043907	0.14504375330341
312	0.274305555555556	0.239583333333333	8	0.852863187919353	3.30674133100442	5.5756778	0.463880368323765
313	0.267361111111111	0.28125	8	0.7600871142546	3.86042265321142	4.871729	0.468109225850705
314	0.243055555555556	0.309027777777778	8	0.666465269084459	4.06888787159141	2.2915	0.220811989486258
315	0.229166666666667	0.319444444444444	8	0.622302871187208	3.14159265358979	4.583	0.239990205062529
316	0.229166666666667	0.354166666666667	8	0.574304830174702	3.01723765904303	3.6948146	0.136138193295374
317	0.232638888888889	0.381944444444444	8	0.547077191515627	2.19959261321033	6.2333383	-0.185019317535903
318	0.270833333333333	0.409722222222222	8	0.584081055022807	3.36026159946374	4.225526	0.224101513925857
319	0.263888888888889	0.440972222222222	8	0.539260752237636	3.40784470274072	5.2255366	0.263472603735294
320	0.253472222222222	0.479166666666667	8	0.486566231490577	3.14159265358979	6.4162	0.194161991691892
321	0.253472222222222	0.527777777777778	8	0.447733833152199	3.14159265358979	9.6243	0.242181970496078
322	0.253472222222222	0.600694444444444	8	0.399297439052983	2.81984209919315	8.6957842	0.0355572464950893
323	0.274305555555556	0.663194444444444	8	0.392185989753965	3.05845142170135	11.0372389	0.159435238108803
324	0.28125	0.746527777777778	8	0.360298942132205	3.44009158517597	6.2333383	0.173031134082864
325	0.267361111111111	0.791666666666667	8	0.325692715315632	3.6733167208486	9.0390509	0.293750292698463
326	0.232638888888889	0.850694444444444	8	0.266942656775939	4.27254639756895	8.6105404	0.3591423089473
327	0.173611111111111	0.878472222222222	8	0.19511419498648	4.78724882809546	18.3833296	0.775677539315948
328	0.0347222222222222	0.868055555555556	8	0.03997868712329	5.42893065448109	18.840713	0.669360964014162
329	-0.0729166666666667	0.774305555555556	8	-0.0938935056795425	5.62748968093805	15.0331566	0.556495835566225
330	-0.142361111111111	0.684027777777778	8	-0.205192672792787	5.58329243746034	11.3837137	0.523570518946215
331	-0.197916666666667	0.618055555555556	8	-0.30990677658203	5.6396841983863	6.8745	0.342603007233233
332	-0.229166666666667	0.576388888888889	8	-0.378427378028677	5.33263846636751	11.8273481	0.72138720028031
333	-0.302083333333333	0.524305555555556	8	-0.522704818084739	0.882651361649014	0	0
334	0.322916666666667	0.0104166666666667	9	1.53854944435964	2.46685171136624	2.9344949	0.25020553669714
335	0.336805555555556	0.0277777777777778	9	1.48850833702021	2.58299333824623	4.3236022	0.366534191011739
336	0.354166666666667	0.0555555555555556	9	1.41520149881787	3.14159265358979	1.3749	0.142844949746313
337	0.354166666666667	0.0659722222222222	9	1.3866325088686	3.72959525713736	1.6526298	0.161932435248985
338	0.347222222222222	0.0763888888888889	9	1.35424602181881	3.6052402625906	1.0247588	0.106428112406807
339	0.34375	0.0833333333333333	9	1.33296039933745	2.24553726901845	2.9344949	0.125794021117344
340	0.361111111111111	0.0972222222222222	9	1.30780159511398	2.35619449019234	2.5926031	0.125303576848532
341	0.375	0.111111111111111	9	1.28274087974427	2.58299333824623	4.3236022	0.260813322970287
342	0.392361111111111	0.138888888888889	9	1.23057821515021	2.46685171136624	2.9344949	0.13477861086768
343	0.40625	0.15625	9	1.20362249297668	2.21429743558818	2.2915	0.0523974199417307
344	0.420138888888889	0.166666666666667	9	1.19314300898833	2.46685171136624	2.9344949	0.116850079110455
345	0.434027777777778	0.184027777777778	9	1.16977299316624	3.05093276638905	5.0619235	0.344766523941757
346	0.4375	0.222222222222222	9	1.10081968837789	3.30674133100442	5.5756778	0.399382721297885
347	0.430555555555556	0.263888888888889	9	1.02094314411831	3.05093276638905	5.0619235	0.290915850619842
348	0.434027777777778	0.302083333333333	9	0.962759973994343	3.05093276638905	5.0619235	0.265034080250668
349	0.4375	0.340277777777778	9	0.90975315794421	3.6052402625906	6.1485528	0.404520495776152
350	0.416666666666667	0.381944444444444	9	0.828849058788979	3.31626485259803	7.9116329	0.422057894629232
351	0.40625	0.440972222222222	9	0.744437479863133	3.4198923125949	6.672848	0.344161168098536
352	0.392361111111111	0.489583333333333	9	0.675605246243425	3.6052402625906	7.1733116	0.378931768397769
353	0.368055555555556	0.538194444444444	9	0.599818892563872	4.00376270825702	4.225526	0.242552652360248
354	0.34375	0.559027777777778	9	0.551308362091822	4.18431453195833	6.3667036	0.367386535498536
355	0.302083333333333	0.583333333333333	9	0.477831054992115	3.77038894000523	6.2333383	0.311007131940418
356	0.274305555555556	0.621527777777778	9	0.415629628604031	3.92699081698724	6.4812786	0.327923701794426
357	0.239583333333333	0.65625	9	0.350044888245146	4.29416465080546	4.5137967	0.243179078645507
358	0.208333333333333	0.670138888888889	9	0.301409072516045	4.49372003451075	4.225526	0.228002539503364
359	0.177083333333333	0.677083333333333	9	0.255808564615372	4.71238898038469	3.6664	0.193845832285569
360	0.149305555555556	0.677083333333333	9	0.217039398158258	5.08328026919735	8.8511479	0.424181489516164
361	0.0868055555555556	0.652777777777778	9	0.132203100255025	5.11728076666977	10.4707801	0.549302250274446
362	0.0138888888888889	0.621527777777778	9	0.0223426502001361	5.09289535749705	4.935891	0.283074697754677
363	-0.0208333333333333	0.607638888888889	9	-0.0342722893507994	5.43903132106642	5.5188486	0.276538423314187
364	-0.0520833333333333	0.579861111111111	9	-0.0895799740136366	5.13901647351157	5.5376389	0.347783758925285
365	-0.0902777777777778	0.5625	9	-0.159136725798694	5.01088791197087	6.2333383	0.414306601117174
366	-0.135416666666667	0.548611111111111	9	-0.241998046022128	5.09289535749705	4.935891	0.33027367500824
367	-0.170138888888889	0.534722222222222	9	-0.308052781023776	4.77114480310041	7.8043907	0.496015335255352
368	-0.229166666666667	0.53125	9	-0.407255848074847	4.43408932137958	3.336424	0.164486951069827
369	-0.253472222222222	0.538194444444444	9	-0.440153238288812	4.77895714416051	6.8896239	0.394964379788554
370	-0.305555555555556	0.534722222222222	9	-0.519146114246523	4.27254639756895	0	0
371	-0.364583333333333	0.5625	10	-0.575072289732391	5.6396841983863	4.583	0.247318795476992
372	-0.385416666666667	0.534722222222222	10	-0.624536048827789	4.77895714416051	6.8896239	0.321941696935364
373	-0.4375	0.53125	10	-0.688924388214861	5.27098829572825	8.6472044	0.464825088260241
374	-0.493055555555556	0.496527777777778	10	-0.78188940586691	5.85655781405271	11.0752778	0.58288774796077
375	-0.527777777777778	0.420138888888889	10	-0.898466955459064	5.79870737814256	9.8401593	0.552039045395087
376	-0.5625	0.354166666666667	10	-1.00887476453808	5.30039158393226	11.5670337	0.568456169091551
377	-0.635416666666667	0.305555555555556	10	-1.12256599835639	5.69518270363202	8.2622324	0.433117954496698
378	-0.670138888888889	0.253472222222222	10	-1.20918958925573	6.00901785605993	15.2348086	0.8067838054193
379	-0.701388888888889	0.142361111111111	10	-1.37054635033959	6.12327218402137	14.3910783	0.759891630608269
380	-0.71875	0.0347222222222222	10	-1.52252467646125	6.14765759319409	10.1760932	0.526762163699581
381	-0.729166666666667	-0.0416666666666667	10	-1.62787710920116	0	5.9579	0.307045883759365
382	-0.729166666666667	-0.0868055555555556	10	-1.68928628595303	0.270946850338421	8.5619606	0.441343114777406
383	-0.711805555555556	-0.149305555555556	10	-1.77755490890852	0.231090667195897	8.0037512	0.416641751037046
384	-0.697916666666667	-0.208333333333333	10	-1.86088325911592	0	5.0413	0.247329477510554
385	-0.697916666666667	-0.246527777777778	10	-1.91034915461804	0.291456794477867	9.5697623	0.485371659952012
386	-0.677083333333333	-0.315972222222222	10	-2.00742348660844	0.273008703086711	11.8983846	0.581070308894991
387	-0.652777777777778	-0.402777777777778	10	-2.12363754838744	1.98442609411021	0	0
388	0.541666666666667	0.121527777777778	11	1.35009210557655	2.70918487801926	6.5619394	0.336756129161394
389	0.5625	0.166666666666667	11	1.28274087974427	3.4903636571737	5.3644015	0.346636495295507
390	0.548611111111111	0.204861111111111	11	1.21341358068517	2.78282198331922	7.8314304	0.357696867771561
391	0.569444444444444	0.260416666666667	11	1.14187420713086	2.48589702734826	7.5165783	0.19656306563082
392	0.604166666666667	0.305555555555556	11	1.10256159400469	2.64224593190966	5.742499	0.173042390688287
393	0.625	0.34375	11	1.06795311586704	3.00904112129312	6.9354539	0.283716354631161
394	0.631944444444444	0.395833333333333	11	1.0112098449408	3.57821981340333	7.5862399	0.378175736583208
395	0.607638888888889	0.447916666666667	11	0.935574697624162	3.4846165940105	6.8130878	0.320637826787111
396	0.590277777777778	0.496527777777778	11	0.87144713226674	3.44009158517597	6.2333383	0.275015233126342
397	0.576388888888889	0.541666666666667	11	0.816444085641471	3.19417571520073	8.7196158	0.302246052240142
398	0.572916666666667	0.607638888888889	11	0.755994875193443	3.98574663970296	11.0372389	0.500231382656489
399	0.510416666666667	0.663194444444444	11	0.655948598662145	4.34521514656647	12.7668631	0.570335555645445
400	0.420138888888889	0.697916666666667	11	0.541881487533056	3.78509376238308	6.8745	0.288953151392608
401	0.388888888888889	0.739583333333333	11	0.484090857254535	4.26628343144129	11.6843585	0.529478620503413
402	0.309027777777778	0.777777777777778	11	0.378195133153852	4.96606307652333	12.7833619	0.499477370743705
403	0.215277777777778	0.753472222222222	11	0.278299659005111	4.89224248017717	10.2480463	0.463341311524946
404	0.138888888888889	0.739583333333333	11	0.185631396700122	0.0336411495410722	0	0
405	0.1875	-0.704861111111111	12	2.88160357056654	1.69515132134166	7.3900875	0.375668155898361
406	0.243055555555556	-0.697916666666667	12	2.80646993938686	1.76819188664478	7.0106151	0.351892282641777
407	0.295138888888889	-0.6875	12	2.73609148285851	1.62337938840584	8.7196158	0.401156002330225
408	0.361111111111111	-0.684027777777778	12	2.65586028239246	1.84909598580001	6.672848	0.31513293495979
409	0.409722222222222	-0.670138888888889	12	2.59283369540051	1.68145354796879	4.1499065	0.17814601633479
410	0.440972222222222	-0.666666666666667	12	2.55720449213355	2.0344439357957	4.0990352	0.191863100505771
411	0.46875	-0.652777777777778	12	2.51883187203239	2.11121582706548	2.6723473	0.125253226848487
412	0.486111111111111	-0.642361111111111	12	2.49378122666269	2.0344439357957	2.0495176	0.0944069966358674
413	0.5	-0.635416666666667	12	2.47489982733552	2.0344439357957	2.0495176	0.0936787588456678
414	0.513888888888889	-0.628472222222222	12	2.45616407556639	2.46685171136624	2.9344949	0.134645100354618
415	0.527777777777778	-0.611111111111111	12	2.42923505549546	2.67794504458899	4.0990352	0.180102247145948
416	0.541666666666667	-0.583333333333333	12	2.39321460606627	2.89661399046293	5.6687127	0.232718187337717
417	0.552083333333333	-0.541666666666667	12	2.34667096859873	3.14159265358979	8.2494	0.305330341126302
418	0.552083333333333	-0.479166666666667	12	2.28560490037347	2.47562341621068	8.1595732	0.423073320170122
419	0.590277777777778	-0.430555555555556	12	2.20099023633945	2.45586314268351	6.5138179	0.335439322862521
420	0.621527777777778	-0.392361111111111	12	2.13390237176694	2.76108627647743	4.935891	0.252285906474414
421	0.635416666666667	-0.357638888888889	12	2.08344519047206	2.87064580325137	8.5619606	0.440134917925641
422	0.652777777777778	-0.295138888888889	12	1.99541820688693	3.14159265358979	8.2494	0.411360105665515
423	0.652777777777778	-0.232638888888889	12	1.91314618575383	2.9927027059803	9.2686592	0.505351579138753
424	0.663194444444444	-0.163194444444444	12	1.81207586992608	3.19867343599606	16.0666231	0.889362955821746
425	0.65625	-0.0416666666666667	12	1.63420327876173	3.31137092755813	16.2746913	0.942172206842514
