# Supplementary material for: Fluid extraction from the left-right organizer uncovers mechanical properties needed for symmetry breaking
Source: eLife. 2023 Jul 21;12:e83861. doi: 10.7554/eLife.83861 (PMC10361723; doi:10.7554/eLife.83861)
Supplement: Figure 2—source data 1. [file elife-83861-fig2-data1.zip › Fig2_sourcedata/NoDefects7ss_embryo8.csv]

	x	y	id	omega	alpha	speed	realangvel
1	-0.0617760617760618	0.231660231660232	1	-0.260602391747341	3.72959525713736	14.871835	0.559759333537614
2	-0.131274131274131	0.335907335907336	1	-0.372554258454864	4.71238898038469	19.2486	1.72730704549604
3	-0.293436293436293	0.335907335907336	1	-0.718015667554072	5.28170217148535	13.6032606	1.20031993730691
4	-0.38996138996139	0.274131274131274	1	-0.958079655015454	5.28669381055939	9.2796584	0.711562044214256
5	-0.455598455598456	0.231660231660232	1	-1.10039206385831	4.98333583072311	8.5619606	0.430502178618861
6	-0.525096525096525	0.212355212355212	1	-1.18649249958208	5.81953769817878	5.123794	0.376865416445389
7	-0.544401544401544	0.173745173745174	1	-1.26186558287115	5.1760365893855	4.0990352	0.202042755565004
8	-0.575289575289575	0.158301158301158	1	-1.30227413398416	1.11601111500976	0	0
9	0.474903474903475	-0.355212355212355	2	2.21299535299071	3.01723765904303	3.6948146	0.233945753585387
10	0.478764478764479	-0.324324324324324	2	2.16620620227363	3.14159265358979	3.2081	0.198577088072596
11	0.478764478764479	-0.297297297297297	2	2.12649078465911	3.36026159946374	4.225526	0.236025668922615
12	0.471042471042471	-0.262548262548263	2	2.07928565087459	2.92292370771585	4.225526	0.321916006032792
13	0.478764478764479	-0.227799227799228	2	2.01490244966803	3.57400042916033	6.5619394	0.361985863772736
14	0.455598455598456	-0.177606177606178	2	1.94250527691348	3.69324763611834	6.9954912	0.401260778203589
15	0.424710424710425	-0.127413127413127	2	1.86225312127276	3.55981698316902	4.5137967	0.343979269207511
16	0.409266409266409	-0.0926640926640927	2	1.79345726743126	3.01723765904303	7.3900875	0.743609514892123
17	0.416988416988417	-0.0308880308880309	2	1.64473536445284	2.93049932036705	6.5619394	0.639702690169545
18	0.428571428571429	0.0231660231660232	2	1.51679482641893	3.14159265358979	5.4996	0.533806201249332
19	0.428571428571429	0.0694980694980695	2	1.41003358616906	2.44685437739309	3.579323	0.216276194833569
20	0.447876447876448	0.0926640926640927	2	1.36677834720235	3.20401146358575	7.3470073	0.653594288621331
21	0.444015444015444	0.154440154440154	2	1.23605948947808	3.47826747297652	9.711377	0.861808335377611
22	0.416988416988417	0.231660231660232	2	1.06369782240256	3.55981698316902	4.5137967	0.393409402954883
23	0.401544401544402	0.266409266409266	2	0.985015941811583	3.30674133100442	5.5756778	0.426817252263476
24	0.393822393822394	0.312741312741313	2	0.899652491358888	3.8744077553763	6.1659682	0.516925953920847
25	0.359073359073359	0.351351351351351	2	0.796267300574719	3.92699081698724	6.4812786	0.541924702324081
26	0.32046332046332	0.38996138996139	2	0.687882360109902	4.53771678137645	7.9116329	0.611992359775388
27	0.254826254826255	0.401544401544402	2	0.565483888154825	4.89224248017717	5.123794	0.354790328829232
28	0.212355212355212	0.393822393822394	2	0.494525822388978	5.13524290651763	10.0514356	0.672886481807861
29	0.135135135135135	0.359073359073359	2	0.359948526027406	4.75083157040588	11.9245077	1.3121636136993
30	0.0347490347490347	0.355212355212355	2	0.097515803287546	4.38129290368056	15.5079554	1.58606249014408
31	-0.0888030888030888	0.397683397683398	2	-0.219696694741271	0.608384831542646	0	0
32	0.451737451737452	-0.378378378378378	3	2.26805137620121	2.3884413726276	10.0514356	0.706921201260755
33	0.50965250965251	-0.316602316602317	3	2.12666713594905	3.28348970819396	9.7219179	0.57081626372657
34	0.498069498069498	-0.235521235521236	3	2.01250388320374	3.82530196522416	15.9616724	0.670202889175306
35	0.413127413127413	-0.131274131274131	3	1.87846330536868	3.51592626959738	13.7870389	1.22624084288912
36	0.370656370656371	-0.0231660231660232	3	1.63321513679085	3.14159265358979	12.3741	1.38888254846848
37	0.370656370656371	0.0810810810810811	3	1.35543862709716	3.42538676279812	11.4575	1.26387092088942
38	0.343629343629344	0.173745173745174	3	1.10266444291927	3.69014205604032	9.6678385	1.05640960766113
39	0.301158301158301	0.243243243243243	3	0.891382521387048	4.04409956155411	11.0940681	1.21895727924533
40	0.227799227799228	0.301158301158301	3	0.647591065537981	4.71238898038469	14.6656	1.57173382213154
41	0.104247104247104	0.301158301158301	3	0.333244301111673	4.16752506493315	17.6848804	1.97196231880487
42	-0.0231660231660232	0.378378378378378	3	-0.0611481626493012	4.54724030297006	22.3017946	2.05009050831904
43	-0.208494208494208	0.409266409266409	3	-0.47116626431311	5.30956563847737	13.8553256	1.27389119887841
44	-0.305019305019305	0.343629343629344	3	-0.725944504088791	5.67538331106563	12.8406494	1.18833460001739
45	-0.366795366795367	0.254826254826255	3	-0.963611424092269	5.36138453938119	16.6825783	1.33102974603139
46	-0.478764478764479	0.16988416988417	3	-1.22981737329855	5.027146641776	20.7252426	0.816170215466638
47	-0.644787644787645	0.115830115830116	3	-1.39305141639188	4.80734068672745	9.6678385	0.14947772572133
48	-0.725868725868726	0.108108108108108	3	-1.42294696153614	4.90978454023457	7.0106151	0.126568265598208
49	-0.783783783783784	0.0965250965250965	3	-1.44826061465578	4.24874137138388	7.1733116	-0.119372645505811
50	-0.837837837837838	0.123552123552124	3	-1.42438608555462	4.98333583072311	8.5619606	0.160091050838085
51	-0.907335907335907	0.104247104247104	3	-1.45640429572224	1.5236614529814	0	0
52	0.32046332046332	0.0463320463320463	4	1.42721293314843	4.28169646899818	18.6615177	2.09457268711302
53	0.177606177606178	0.111969111969112	4	1.00829839572582	4.30348115143376	14.9845768	3.2215971960809
54	0.0617760617760618	0.162162162162162	4	0.363978956509644	4.21304225870456	17.227497	3.2003798795254
55	-0.0656370656370656	0.231660231660232	4	-0.276097019395436	3.63553402250937	13.533599	0.349351266086799
56	-0.11969111969112	0.332046332046332	4	-0.345967272612796	4.41146874602426	13.9158212	1.08674494439586
57	-0.231660231660232	0.366795366795367	4	-0.563316261491968	5.46076702790821	17.511643	1.71257673963741
58	-0.33976833976834	0.266409266409266	4	-0.90583160941945	5.18451096278847	24.1858659	1.71607081489402
59	-0.521235521235521	0.173745173745174	4	-1.24904577239825	5.26224216306127	16.6633297	0.831931502725545
60	-0.640926640926641	0.1003861003861	4	-1.41543207294336	5.20633034930427	6.7667995	0.248074843650969
61	-0.691119691119691	0.0733590733590734	4	-1.46504704167356	5.62748968093805	7.5165783	0.370069557964408
62	-0.72972972972973	0.0231660231660232	4	-1.53906095326644	5.40712725658139	3.579323	0.133036066771117
63	-0.752895752895753	0.00386100386100386	4	-1.56566816662066	1.47112767430373	4.605915	0.0256408008711717
64	-0.714285714285714	0	4	-1.5707963267949	4.94347964758059	8.0037512	0.0989969628319631
65	-0.77992277992278	-0.0154440154440154	4	-1.59059571936129	0	3.2081	0.173011606176898
66	-0.77992277992278	-0.0424710424710425	4	-1.62519804059667	0.404891786285083	3.4904128	0.179025348346096
67	-0.768339768339768	-0.0694980694980695	4	-1.66100311026589	0.099668652491162	4.605915	0.25137922459703
68	-0.764478764478765	-0.108108108108108	4	-1.71127895518529	0.463647609000806	2.0495176	0.106774014240127
69	-0.756756756756757	-0.123552123552124	4	-1.73263375803332	1.35212738092095	4.225526	0.0900803427702757
70	-0.722007722007722	-0.131274131274131	4	-1.75064982658737	1.40564764938027	2.7878389	0.0557958400893677
71	-0.698841698841699	-0.135135135135135	4	-1.76180899460525	0.321750554396642	1.4491446	0.08521734490337
72	-0.694980694980695	-0.146718146718147	4	-1.77885246358592	0.982793723247329	1.6526298	0.0709958274709876
73	-0.683397683397683	-0.154440154440154	4	-1.79305162908012	0	0	0
74	-0.683397683397683	-0.154440154440154	4	-1.79305162908012	0.896055384571344	2.9344949	0.140938936630643
75	-0.664092664092664	-0.16988416988417	4	-1.82123941640625	5.09289535749705	2.4679455	0.019095632179793
76	-0.683397683397683	-0.177606177606178	4	-1.82505854284221	4.71238898038469	1.8332	-0.0269373436898124
77	-0.698841698841699	-0.177606177606178	4	-1.81967107410424	5.43121898000631	4.871729	0.122632102176956
78	-0.72972972972973	-0.204633204633205	4	-1.84419749453964	5.69518270363202	1.6526298	0.0589984647359998
79	-0.737451737451737	-0.216216216216216	4	-1.85599718748684	5.98468637559341	6.2333383	0.274481294089115
80	-0.752895752895753	-0.266409266409266	4	-1.91089344630466	0	6.4162	0.311581785516513
81	-0.752895752895753	-0.32046332046332	4	-1.97320980340796	0.463647609000806	6.1485528	0.316741470713613
82	-0.72972972972973	-0.366795366795367	4	-2.03655809755068	0.49934672168013	5.742499	0.296246894396797
83	-0.706563706563707	-0.409266409266409	4	-2.09580747643004	0.982793723247329	4.9574311	0.234535251130576
84	-0.671814671814672	-0.432432432432432	4	-2.14271452665616	1.460139105621	4.1499065	0.142832091892504
85	-0.637065637065637	-0.436293436293436	4	-2.17128094503466	4.54724030297006	2.7878389	-0.103114737299794
86	-0.66023166023166	-0.432432432432432	4	-2.1506579975747	0.197395559849881	2.3368717	0.114624009211433
87	-0.656370656370656	-0.451737451737452	4	-2.17358279941699	1.87353174067987	0	0
88	0.814671814671815	0.00772200772200772	5	1.56131793766503	0.519146114246523	3.6948146	-0.163650059701627
89	0.83011583011583	-0.0193050193050193	5	1.59404794960536	0	4.1247	-0.208864279343022
90	0.83011583011583	-0.0540540540540541	5	1.63582080547396	5.84655814736604	7.5862399	-0.367527926407947
91	0.803088803088803	-0.111969111969112	5	1.70932639075555	5.73639646629034	12.3401858	-0.616776003599311
92	0.749034749034749	-0.200772200772201	5	1.83268159147542	5.6396841983863	9.166	-0.47840293447956
93	0.702702702702703	-0.262548262548263	5	1.92836217837133	3.10770732368568	0	0
94	0.71042471042471	-0.0347490347490347	6	1.61967041825217	5.58844703098288	3.579323	-0.173647306244513
95	0.691119691119691	-0.0579150579150579	6	1.65439987950107	6.03820664405272	3.7791418	-0.228079463499404
96	0.683397683397683	-0.0888030888030888	6	1.70001577220095	5.23153509463121	3.6948146	-0.141442510007619
97	0.656370656370656	-0.104247104247104	6	1.72830427420247	5.03413953478133	5.7970367	-0.181167741579342
98	0.61003861003861	-0.11969111969112	6	1.76453782251834	4.39063842598805	2.8987475	0.0260884648359072
99	0.586872586872587	-0.111969111969112	6	1.75932012955116	3.57821981340333	7.5862399	0.461352187663193
100	0.55984555984556	-0.0540540540540541	6	1.66704969201852	3.05845142170135	5.5188486	0.412777959253798
101	0.563706563706564	-0.00772200772200772	6	1.58449410016776	4.71238898038469	2.2915	-0.00242836309221506
102	0.544401544401544	-0.00772200772200772	6	1.58497977278621	2.81984209919315	4.3478921	0.313781606487208
103	0.555984555984556	0.027027027027027	6	1.52222345148876	0.540419500270584	2.6723473	-0.174841362641787
104	0.567567567567568	0.00772200772200772	6	1.55719172401712	4.50129564716194	6.5619394	0.11985843282474
105	0.513513513513513	0.0193050193050193	6	1.53322003745217	3.85021892571746	4.225526	0.283160995011775
106	0.49034749034749	0.0463320463320463	6	1.47658783844982	3.50036332386037	3.9157152	0.328523174065704
107	0.478764478764479	0.0772200772200772	6	1.41088320363668	3.14159265358979	2.2915	0.195164115231697
108	0.478764478764479	0.0965250965250965	6	1.37185038059034	3.24126130608095	4.605915	0.391397996787797
109	0.474903474903475	0.135135135135135	6	1.29357078123278	3.28348970819396	6.4812786	0.53774115483004
110	0.467181467181467	0.189189189189189	6	1.18602255026677	3.40219504533713	7.1146492	0.578849163357188
111	0.451737451737452	0.247104247104247	6	1.07025271759533	1.39675987234984	0	0
112	0.568853281853282	0.226513513513513	7	1.19184849825496	3.14159265358979	6.7218861	0.414436387601869
113	0.568853281853282	0.283138996138996	7	1.10896122073458	2.9617211542653	6.8318781	0.343613904845661
114	0.579150579150579	0.33976833976834	7	1.04023843976545	3.22471319578739	7.3580065	0.399330003807995
115	0.574003861003861	0.401544401544402	7	0.96037243900385	3.26600533822534	4.926725	0.254674858605757
116	0.568853281853282	0.44272972972973	7	0.909437467282699	3.38652719582544	5.0390085	0.262769565905684
117	0.558559845559846	0.483911196911197	7	0.856883554101562	3.28354970339426	4.3208524	0.201614100689511
118	0.553409266409266	0.519949806949807	7	0.81656073396366	3.54649737129953	4.6535782	0.238164325933912
119	0.537965250965251	0.555984555984556	7	0.768927868776877	5.93896804375453	0	0
120	0.146718146718147	-0.535393822393822	8	2.87412120964133	0.851999512940545	6.4959442	0.251108126555604
121	0.187903474903475	-0.571428571428571	8	2.82389958433021	0.950506299997632	5.256701	0.205384462312459
122	0.223938223938224	-0.597169884169884	8	2.78282269186772	1.37344403763199	6.2315051	0.334492053778814
123	0.275416988416989	-0.60746332046332	8	2.71592428111195	1.5707963267949	2.4441139	0.138803368969271
124	0.296011583011583	-0.60746332046332	8	2.6881636073181	1.97570104450463	4.6535782	0.288609644206281
125	0.332046332046332	-0.592019305019305	8	2.63044167847684	1.5707963267949	4.2773139	0.225497074479186
126	0.368081081081081	-0.592019305019305	8	2.58534226358101	1.92955672337433	5.2209536	0.305189111037283
127	0.409266409266409	-0.57657528957529	8	2.52430444137355	4.86899288441975	0	0
128	0.311455598455598	-0.592019305019305	9	2.65729133759659	1.8490889100613	8.8974362	0.53405878964047
129	0.383525096525097	-0.571428571428571	9	2.5504795796685	1.86926688084636	8.3112705	0.471810872331604
130	0.450451737451737	-0.550837837837838	9	2.45611740520217	2.05770772104773	11.7540201	0.660040982712404
131	0.537965250965251	-0.504505791505791	9	2.32410920865969	2.41493479588072	14.7164713	0.836136687645048
132	0.620335907335907	-0.411841698841699	9	2.15688187113068	2.29379027187738	13.8539507	0.722454967145527
133	0.707849420849421	-0.334621621621622	9	2.01239087770158	3.09717743834288	0	0
134	0.738737451737452	0.360359073359073	10	1.1169530460822	5.00385265575432	6.379536	0.0564991863730629
135	0.687258687258687	0.344915057915058	10	1.10565320880759	4.51496457382623	6.2315051	0.221787703962948
136	0.635779922779923	0.355212355212355	10	1.061295668015	4.35362858380525	5.2209536	0.239652163980207
137	0.594594594594595	0.370656370656371	10	1.01336523521896	4.1244152235457	4.4065545	0.246491351242419
138	0.563706563706564	0.391247104247104	10	0.964066964970472	4.24870387325881	5.4656858	0.303818344372884
139	0.522521235521236	0.411841698841699	10	0.903303296095895	4.51503669122178	6.2315051	0.316015983006118
140	0.471042471042471	0.422135135135135	10	0.840100099494672	4.39060092645681	7.7292295	0.469790670659911
141	0.409266409266409	0.44272972972973	10	0.74614196536269	4.92883913067193	0	0
142	-0.574003861003861	0.226513513513513	11	-1.19493630179045	3.72956641042878	4.4065545	-0.163425534002402
143	-0.594594594594595	0.257401544401544	11	-1.16225119498997	4.24877887091512	5.4656858	-0.0182608116220129
144	-0.635779922779923	0.277992277992278	11	-1.15859903266557	4.10166804969611	7.4588325	-0.0820107297828532
145	-0.687258687258687	0.314027027027027	11	-1.142196886709	4.46738825924526	5.0390085	0.0486012215476239
146	-0.728444015444015	0.324324324324324	11	-1.15191713101852	5.49778714378214	2.5926031	0.126588967035095
147	-0.743888030888031	0.308880308880309	11	-1.17723492442554	5.60849924267014	3.9125071	0.194286153923557
148	-0.764478764478765	0.283138996138996	11	-1.21609215521025	4.43406102022702	8.8974362	0.0321324771893505
149	-0.836552123552124	0.303733590733591	11	-1.22251865064812	5.09294708185789	6.581188	0.19814062304534
150	-0.888030888030888	0.283138996138996	11	-1.26214677525719	4.71238898038469	4.8886861	0.0643985828481819
