# Supplementary material for: Fluid extraction from the left-right organizer uncovers mechanical properties needed for symmetry breaking
Source: eLife. 2023 Jul 21;12:e83861. doi: 10.7554/eLife.83861 (PMC10361723; doi:10.7554/eLife.83861)
Supplement: Figure 2—source data 1. [file elife-83861-fig2-data1.zip › Fig2_sourcedata/NoDefects7ss_embryo9.csv]

	x	y	id	omega	alpha	speed	realangvel
1	-0.486068111455108	0.777089783281734	1	-0.558957353280286	5.76403919293306	11.0849021	0.373666391960115
2	-0.523219814241486	0.712074303405573	1	-0.633690631672309	6.25194547374932	14.6729328	0.378834477296222
3	-0.526315789473684	0.613003095975232	1	-0.709457527131554	6.09319701926087	12.1339508	0.422929770063027
4	-0.541795665634675	0.532507739938081	1	-0.794043481144159	6.03063103140153	14.6729328	0.601327269686405
5	-0.56656346749226	0.436532507739938	1	-0.91430893508144	0.0554985052457168	16.5244648	0.654104596845726
6	-0.560371517027864	0.325077399380805	1	-1.04512985445059	0.310998280605541	13.4790613	0.523740918824598
7	-0.532507739938081	0.238390092879257	1	-1.1498780382155	0.540419500270584	8.0170419	0.28724833147195
8	-0.504643962848297	0.191950464396285	1	-1.20732770450989	0.643501108793284	6.8745	0.247652044742304
9	-0.476780185758514	0.154798761609907	1	-1.25685811345836	0.588002603547568	3.3048013	0.143043965772029
10	-0.464396284829721	0.136222910216718	1	-1.28546690661276	0.519146114246523	3.6948146	0.185650781370166
11	-0.452012383900929	0.114551083591331	1	-1.32259706288679	0.404891786285083	6.9808256	0.426840397238426
12	-0.43343653250774	0.0712074303405573	1	-1.40796514233448	0.152649328395265	6.0280199	0.45246926960911
13	-0.427244582043344	0.0309597523219814	1	-1.4984589962563	0.141897054604164	3.2406393	0.252215097079083
14	-0.424148606811146	0.00928792569659443	1	-1.54890201567212	0.463647609000806	5.123794	0.374374935134407
15	-0.408668730650155	-0.021671826625387	1	-1.623777002699	0	4.583	0.375510835854684
16	-0.408668730650155	-0.0526315789473684	1	-1.69887916986994	0.661043168850687	5.2255366	0.384965286538532
17	-0.386996904024768	-0.0804953560371517	1	-1.77587222717764	1.76819188664478	2.3368717	0.00159744403510409
18	-0.371517027863777	-0.0773993808049536	1	-1.77619171598466	1.35212738092095	4.225526	0.166069666592168
19	-0.343653250773994	-0.0835913312693498	1	-1.8094056493031	0.785398163397448	4.5367117	0.386804747223897
20	-0.321981424148607	-0.105263157894737	1	-1.88676659874788	1.37340076694502	4.6737434	0.24888514654682
21	-0.291021671826625	-0.111455108359133	1	-1.93654362805724	1.40564764938027	5.5756778	0.341030340657762
22	-0.253869969040248	-0.117647058823529	1	-2.00474969618879	1.35212738092095	4.225526	0.336554477388429
23	-0.226006191950464	-0.123839009287926	1	-2.07206059166648	1.24904577239825	5.7970367	0.618109865220033
24	-0.188854489164087	-0.136222910216718	1	-2.19568256471049	2.62244653934327	3.6948146	-0.245639601961767
25	-0.176470588235294	-0.114551083591331	1	-2.14655464431813	1.5707963267949	3.2081	0.30656005876224
26	-0.154798761609907	-0.114551083591331	1	-2.20786665607058	4.06251853097274	0	0
27	-0.773993808049536	0.356037151702786	2	-1.13965758607611	0	4.583	0.167553745983264
28	-0.773993808049536	0.325077399380805	2	-1.17316833527277	0	8.2494	0.313680096195688
29	-0.773993808049536	0.269349845201238	2	-1.2359043545119	0.223476601140633	10.3397063	0.377801139411535
30	-0.758513931888545	0.201238390092879	2	-1.31146458239421	0.117108744566864	7.8447211	0.321557384978817
31	-0.752321981424149	0.148606811145511	2	-1.37577605938998	0.211093333222747	6.5619394	0.27145036707348
32	-0.743034055727554	0.105263157894737	2	-1.43006613280467	6.03820664405272	5.6687127	0.252206821431826
33	-0.752321981424149	0.0681114551083591	2	-1.48050749709104	0.197395559849881	4.6737434	0.202686938106735
34	-0.746130030959752	0.0371517027863777	2	-1.52104488471238	0.270946850338421	8.5619606	0.375848476707943
35	-0.730650154798762	-0.0185758513931889	2	-1.59621458005397	0.643501108793284	6.8745	0.268556649180609
36	-0.702786377708978	-0.0557275541795666	2	-1.64992590989009	0.463647609000806	8.1985287	0.374459785658794
37	-0.678018575851393	-0.105263157894737	2	-1.72481786702185	0.185347949995695	7.4606657	0.367267201229358
38	-0.668730650154799	-0.154798761609907	2	-1.79827130726772	0.197395559849881	9.3474868	0.457213601559883
39	-0.656346749226006	-0.21671826625387	2	-1.8897140275797	0.158655262186401	11.6032394	0.547597087917548
40	-0.643962848297214	-0.294117647058824	2	-1.99923344516321	0.361729241519932	18.130348	0.845107340535414
41	-0.60061919504644	-0.408668730650155	2	-2.16825491327029	0.305878871404852	18.263255	0.769309326675218
42	-0.563467492260062	-0.526315789473684	2	-2.32211677860534	0.486899231811269	8.8154005	0.364735068824649
43	-0.535603715170279	-0.578947368421053	2	-2.39506379237027	0.702256931509007	7.8043907	0.328600161518495
44	-0.501547987616099	-0.619195046439629	2	-2.46078382467397	1.08389709498363	8.8154005	0.371348177771074
45	-0.448916408668731	-0.647058823529412	2	-2.53505346022818	1.20362249297668	6.3832024	0.269210008631546
46	-0.408668730650155	-0.662538699690402	2	-2.58889546195449	0.982793723247329	3.3048013	0.143125044301788
47	-0.390092879256966	-0.674922600619195	2	-2.61752047081485	0.785398163397448	3.2406393	0.134637039174406
48	-0.374613003095975	-0.690402476780186	2	-2.64444787864973	1.10714871779409	2.0495176	0.0881274147373423
49	-0.362229102167183	-0.696594427244582	2	-2.6620733615972	1.03037682652431	2.6723473	0.114569100500508
50	-0.346749226006192	-0.705882352941177	2	-2.6849871816973	0.896055384571344	2.9344949	0.122355348716248
51	-0.331269349845201	-0.718266253869969	2	-2.70945825144055	1.48013643959415	5.0619235	0.206557577942585
52	-0.297213622291022	-0.721362229102167	2	-2.75076976702907	1.24904577239825	4.3478921	0.188180754039058
53	-0.269349845201238	-0.730650154798762	2	-2.78840591783688	0.844153986113171	5.5188486	0.218906166002495
54	-0.241486068111455	-0.755417956656347	2	-2.83218715103738	1.5707963267949	9.166	0.380158671503121
55	-0.179566563467492	-0.755417956656347	2	-2.908218885338	1.86929525838108	12.4671349	0.493012418870311
56	-0.0990712074303406	-0.730650154798762	2	-3.00682136911206	2.00320410236543	13.1238788	0.539959867289825
57	-0.0185758513931889	-0.693498452012384	2	-3.11481334257003	2.04914875817355	0	0
58	0.56656346749226	-0.390092879256966	3	2.17377908310983	1.89254688119154	2.8987475	0.111709914797102
59	0.585139318885449	-0.38390092879257	3	2.15143710015041	1.63321513679085	7.3470073	0.201106365424666
60	0.634674922600619	-0.380804953560372	3	2.11121582706548	2.21429743558818	4.583	0.190585610863154
61	0.659442724458204	-0.362229102167183	3	2.07309870489285	2.0344439357957	3.0742764	0.111759328892425
62	0.678018575851393	-0.352941176470588	3	2.05074683911436	2.49809154479651	2.2915	0.0995649796933096
63	0.687306501547988	-0.340557275541796	3	2.0308338431757	2.35619449019234	2.5926031	0.107371252821826
64	0.69969040247678	-0.328173374613003	3	2.00935959261134	2.35619449019234	3.8886755	0.15796240223835
65	0.718266253869969	-0.309597523219814	3	1.97776711216367	2.43296638146212	4.225526	0.172292120073019
66	0.736842105263158	-0.287925696594427	3	1.94330868814906	2.2655346029916	3.579323	0.131881988924034
67	0.755417956656347	-0.272445820433437	3	1.91693229036426	2.87534060443887	5.2255366	0.219714087364062
68	0.764705882352941	-0.238390092879257	3	1.87298947289145	2.70918487801926	6.5619394	0.27213193052448
69	0.78328173374613	-0.198142414860681	3	1.81856308678655	2.71496516046292	5.5376389	0.225795179372223
70	0.798761609907121	-0.164086687306502	3	1.7734040509121	2.85554121187248	8.121076	0.332855089901045
71	0.814241486068111	-0.111455108359133	3	1.7068330329319	2.93409642715459	8.8983528	0.362260618808543
72	0.826625386996904	-0.0526315789473684	3	1.63438090917019	3.14159265358979	11.9158	0.486398448606532
73	0.826625386996904	0.0278637770897833	3	1.53710121944888	3.10457253771586	12.3828077	0.499169708729275
74	0.829721362229102	0.111455108359133	3	1.43726727770303	3.33898821343967	7.0106151	0.282995984192633
75	0.820433436532508	0.157894736842105	3	1.3806680808645	3.43304944806766	14.3544143	0.58155686539616
76	0.792569659442725	0.25077399380805	3	1.26435670778527	3.4198923125949	10.009272	0.404721143794831
77	0.773993808049536	0.315789473684211	3	1.1834124790263	3.81123159926643	14.028563	0.559814369557668
78	0.715170278637771	0.390092879256966	3	1.07144960511477	3.97241409640882	14.2737535	0.57941133958716
79	0.643962848297214	0.455108359133127	3	0.955567337197335	4.14307578928403	13.6032606	0.562149776373912
80	0.56656346749226	0.504643962848297	3	0.843137381922552	4.21844761146511	13.533599	0.587740209523174
81	0.486068111455108	0.547987616099071	3	0.725589340017917	5.93174051317603	0	0
82	0.0773993808049536	-0.56656346749226	4	3.005821096644	1.5707963267949	5.4996	0.318624200747593
83	0.114551083591331	-0.56656346749226	4	2.94209625649448	1.10714871779409	3.0742764	0.138475348527862
84	0.13312693498452	-0.575851393188854	4	2.9144011867889	1.70334785909157	6.9354539	0.390835566438739
85	0.179566563467492	-0.569659442724458	4	2.83623407350116	1.5707963267949	2.7498	0.146891286140889
86	0.198142414860681	-0.569659442724458	4	2.80685581627298	1.5707963267949	2.7498	0.143950198288119
87	0.21671826625387	-0.569659442724458	4	2.77806577661535	1.10714871779409	4.0990352	0.148762640397293
88	0.241486068111455	-0.582043343653251	4	2.7483132485359	1.42889927219073	3.2406393	0.146772495401968
89	0.263157894736842	-0.585139318885449	4	2.7189587494555	1.42889927219073	3.2406393	0.14151262551545
90	0.284829721362229	-0.588235294117647	4	2.69065622435241	1.50422816301907	6.8896239	0.298556530184424
91	0.331269349845201	-0.591331269349845	4	2.63094491831553	1.67046497928606	4.605915	0.206504233880431
92	0.362229102167183	-0.588235294117647	4	2.58964407153944	1.5707963267949	8.2494	0.329035717579407
93	0.417956656346749	-0.588235294117647	4	2.52383692802356	1.5707963267949	6.4162	0.23641531569885
94	0.461300309597523	-0.588235294117647	4	2.47655386488379	1.34399747874101	6.1146386	0.16628191529851
95	0.501547987616099	-0.597523219814242	4	2.44329748182409	1.460139105621	4.1499065	0.120862491209648
96	0.529411764705882	-0.60061919504644	4	2.41912498358216	1.72344565519016	6.0280199	0.208285536828763
97	0.569659442724458	-0.594427244582043	4	2.37746787621641	1.89254688119154	2.8987475	0.106366930120307
98	0.588235294117647	-0.588235294117647	4	2.35619449019234	1.73594500420952	5.5756778	0.179410141765786
99	0.625386996904025	-0.582043343653251	4	2.32031246183919	1.81577498992176	5.6687127	0.183360482582415
100	0.662538699690402	-0.572755417956656	4	2.28364036532271	1.84909598580001	3.336424	0.106146788527473
101	0.684210526315789	-0.56656346749226	4	2.26241100761721	2.15879893034246	3.3048013	0.119484269064376
102	0.702786377708978	-0.554179566563467	4	2.23851415380433	2.19104581277772	3.9422966	0.141659606616327
103	0.724458204334365	-0.538699690402477	4	2.21018223248107	2.11121582706548	2.6723473	0.091726403139516
104	0.739938080495356	-0.529411764705882	4	2.19183695185317	2.12939564213846	4.3236022	0.146550864912118
105	0.764705882352941	-0.513931888544892	4	2.16252677887074	4.09745152943016	0	0
106	0.321981424148607	-0.201238390092879	5	2.12939564213846	1.5707963267949	4.583	0.201991901998486
107	0.352941176470588	-0.201238390092879	5	2.08899726173876	1.40564764938027	5.5756778	0.147401057611467
108	0.390092879256966	-0.207430340557276	5	2.05951705021647	1.10714871779409	1.0247588	0.00193386182583133
109	0.396284829721362	-0.210526315789474	5	2.0591302778513	1.32581766366803	1.8895709	0.0333513675077191
110	0.408668730650155	-0.213622291021672	5	2.05246000434976	1.29249666778979	3.336424	0.0471014586405216
111	0.430340557275542	-0.219814241486068	5	2.04303971262165	1.5707963267949	2.7498	0.0845291741937126
112	0.448916408668731	-0.219814241486068	5	2.02613387778291	1.5707963267949	2.7498	0.0790697371390392
113	0.46749226006192	-0.219814241486068	5	2.0103199303551	1.81577498992176	3.7791418	0.150431970170319
114	0.492260061919505	-0.213622291021672	5	1.98023353632104	1.89254688119154	2.8987475	0.118585576588313
115	0.510835913312694	-0.207430340557276	5	1.95651642100338	2.35619449019234	3.2406393	0.180024019209863
116	0.526315789473684	-0.191950464396285	5	1.9205116171614	2.08994244104142	3.6948146	0.165290352666796
117	0.547987616099071	-0.179566563467492	5	1.88745354662804	2.08994244104142	3.6948146	0.155971797832017
118	0.569659442724458	-0.1671826625387	5	1.85625918706164	2.42276265396817	4.871729	0.245629786599122
119	0.591331269349845	-0.142414860681115	5	1.80713322974182	2.74680153389003	5.9579	0.322883758093586
120	0.606811145510836	-0.105263157894737	5	1.7425564781231	3.01723765904303	3.6948146	0.202694238557473
121	0.609907120743034	-0.0804953560371517	5	1.70201763041161	2.86329299458468	3.336424	0.180162309370409
122	0.61609907120743	-0.0588235294117647	5	1.66598516853752	2.78282198331922	3.9157152	0.203935639704271
123	0.625386996904025	-0.0340557275541796	5	1.62519804059667	3.14159265358979	4.583	0.247256295964648
124	0.625386996904025	-0.00309597523219814	5	1.57574678140374	3.32144615338227	5.123794	0.274544251653929
125	0.619195046439629	0.0309597523219814	5	1.52083793107295	3.35268598681254	6.5619394	0.356358044986426
126	0.609907120743034	0.0743034055727554	5	1.44956632207567	3.6052402625906	5.123794	0.270181856419266
127	0.594427244582043	0.105263157894737	5	1.39552995079182	3.56822014671667	5.5376389	0.304426390254177
128	0.578947368421053	0.139318885448916	5	1.33464467274098	4.52297728283068	0	0
129	-0.61609907120743	0.368421052631579	6	-1.0318561153861	0	9.166	0.386523360636783
130	-0.61609907120743	0.306501547987616	6	-1.10916078751346	6.10333180738711	5.123794	0.244820686779739
131	-0.622291021671827	0.272445820433437	6	-1.1581249248694	0	6.8745	0.321499594478192
132	-0.622291021671827	0.226006191950464	6	-1.22242484376504	0.0554985052457168	8.2622324	0.400026360619736
133	-0.619195046439629	0.170278637770898	6	-1.30243011588899	0.291456794477867	9.5697623	0.449369358986476
134	-0.60061919504644	0.108359133126935	6	-1.39230398768628	0.390607043697687	8.4258455	0.412656483736351
135	-0.578947368421053	0.0557275541795666	6	-1.47483528443355	0.26299473168092	12.3401858	0.701881288041262
136	-0.557275541795666	-0.0247678018575851	6	-1.61521154204181	0.380506377112365	12.3401858	0.736589454832985
137	-0.526315789473684	-0.102167182662539	6	-1.7625294330084	0.119428926018338	11.5395357	0.712695775311989
138	-0.51702786377709	-0.179566563467492	6	-1.9050685880708	0.29544083714372	11.0184486	0.671814187709323
139	-0.495356037151703	-0.25077399380805	6	-2.03943142561267	0.283794109208328	11.4575	0.664098040212513
140	-0.473684210526316	-0.325077399380805	6	-2.17225103365517	0.463647609000806	12.2975639	0.697641206451323
141	-0.436532507739938	-0.39938080495356	6	-2.31177927494543	0.533708191639262	11.7113982	0.633332518666969
142	-0.396284829721362	-0.46749226006192	6	-2.43844577867883	0.888479771920148	9.4483128	0.519857759623292
143	-0.346749226006192	-0.507739938080495	6	-2.54241733060349	1.01648883059335	11.3190934	0.621461158637691
144	-0.281733746130031	-0.547987616099071	6	-2.66670956233102	1.34731972565426	10.3397063	0.562522495903766
145	-0.213622291021672	-0.563467492260062	6	-2.77921406151178	1.48405798811891	10.5807721	0.586999644755757
146	-0.142414860681115	-0.569659442724458	6	-2.89661399046293	1.50837751679894	7.3470073	0.421079612505149
147	-0.0928792569659443	-0.572755417956656	6	-2.98082991296396	1.84909598580001	6.672848	0.362970643946343
148	-0.0495356037151703	-0.560371517027864	6	-3.05342404175323	2.06473769571448	6.7667995	0.354644703210183
149	-0.00928792569659443	-0.538699690402477	6	-3.12435298239526	2.07014304847503	5.742499	0.324113872357561
150	0.0247678018575851	-0.520123839009288	6	3.09400955031281	1.89254688119154	4.3478921	0.275424701698008
151	0.0526315789473684	-0.510835913312694	6	3.03892460997321	2.21429743558818	4.583	0.266439193116246
152	0.0773993808049536	-0.492260061919505	6	2.98563677134996	1.86929525838108	6.2333383	0.422317709805125
153	0.117647058823529	-0.479876160990712	6	2.90117322938893	1.86225312127276	4.784652	0.327297236019968
154	0.148606811145511	-0.470588235294118	6	2.83571378218494	1.97568811307998	3.4904128	0.238667034445754
155	0.170278637770898	-0.461300309597523	6	2.78798037529579	2.12939564213846	4.3236022	0.293990816516922
156	0.195046439628483	-0.445820433436532	6	2.72918221199241	1.71269338139906	3.2406393	0.214052002898208
157	0.21671826625387	-0.442724458204334	6	2.68637181141276	1.89254688119154	2.8987475	0.195716798491627
158	0.235294117647059	-0.436532507739938	6	2.64722845171444	1.67046497928606	4.605915	0.282466663281808
159	0.26625386996904	-0.43343653250774	6	2.59073511905808	2.11121582706548	2.6723473	0.177293649867734
160	0.281733746130031	-0.424148606811146	6	2.55527638908453	1.83704837594582	5.2255366	0.321553072072271
161	0.315789473684211	-0.414860681114551	6	2.49096577467008	1.69515132134166	3.6948146	0.202011077371838
162	0.340557275541796	-0.411764705882353	6	2.45056355919571	2.58299333824623	4.3236022	0.263632449523876
163	0.356037151702786	-0.386996904024768	6	2.39783706929093	2.15879893034246	3.3048013	0.208212895492941
164	0.374613003095975	-0.374613003095975	6	2.35619449019234	2.00320410236543	6.5619394	0.3807882036639
165	0.414860681114551	-0.356037151702786	6	2.28003684945956	1.96558744649466	5.9579	0.317756167781917
166	0.452012383900929	-0.340557275541796	6	2.21648561590318	1.92956699706547	3.9157152	0.19229143230505
167	0.476780185758514	-0.331269349845201	6	2.17802732944217	2.75884914374422	0	0
168	0.764705882352941	0.38390092879257	7	1.105530596229	4.13601375979351	10.9322882	0.388705430264656
169	0.702786377708978	0.424148606811146	7	1.02778951017607	3.92699081698724	9.0738817	0.368403983133095
170	0.659442724458204	0.46749226006192	7	0.954108713549447	3.92699081698724	12.9625572	0.541722114350146
171	0.597523219814242	0.529411764705882	7	0.845764290679418	4.34149769157203	8.8511479	0.344322531271141
172	0.541795665634675	0.551083591331269	7	0.77689978442519	4.71238898038469	7.7911	0.254776401681994
173	0.489164086687306	0.551083591331269	7	0.725944504088791	5.13524290651763	10.0514356	0.205912113710139
174	0.427244582043344	0.523219814241486	7	0.684762081346764	4.93105792625863	8.4505937	0.279828974656652
175	0.371517027863777	0.510835913312694	7	0.628796286415433	5.02044176140847	10.5807721	0.368088551474142
176	0.303405572755418	0.489164086687306	7	0.555178576120605	6.27254741060404	0	0
177	0.291021671826625	-0.674922600619195	8	2.7344884815338	1.5707963267949	2.2915	0.0958882957101714
178	0.306501547987616	-0.674922600619195	8	2.71531082239177	1.32581766366803	1.8895709	0.0667041319791783
179	0.318885448916409	-0.678018575851393	8	2.70196999599593	1.5707963267949	2.2915	0.0926525060186556
180	0.334365325077399	-0.678018575851393	8	2.6834394947922	1.5707963267949	3.6664	0.144779242753872
181	0.359133126934985	-0.678018575851393	8	2.65448364624143	1.5707963267949	4.1247	0.157726115112169
182	0.386996904024768	-0.678018575851393	8	2.622938423219	1.24904577239825	2.8987475	0.0821243336552335
183	0.405572755417957	-0.684210526315789	8	2.60651355648795	1.5707963267949	3.6664	0.131811365575243
184	0.430340557275542	-0.684210526315789	8	2.5801512833729	1.10714871779409	3.0742764	0.0652427115867305
185	0.448916408668731	-0.693498452012384	8	2.56710274105555	0.982793723247329	1.6526298	0.0264966167327874
186	0.458204334365325	-0.69969040247678	8	2.561803417709	1.40564764938027	2.7878389	0.081510850076234
187	0.476780185758514	-0.702786377708978	8	2.54550124769375	1.40564764938027	2.7878389	0.0790551426931163
188	0.495356037151703	-0.705882352941177	8	2.52969021915513	0.785398163397448	0.6480362	0.00436053857541197
189	0.498452012383901	-0.708978328173375	8	2.52881811144004	1.5707963267949	1.8332	0.0579676834512899
190	0.510835913312694	-0.708978328173375	8	2.51722457474979	0.785398163397448	3.2406393	0.0195990960524028
191	0.526315789473684	-0.724458204334365	8	2.51330475553931	1.5707963267949	2.2915	0.0692214310216599
192	0.541795665634675	-0.724458204334365	8	2.49946046933497	3.81260882384333	0	0
193	-0.615068111455108	0.732715170278638	9	-0.698329553643551	5.68315631994261	14.0679768	0.489947004747526
194	-0.668730650154799	0.65428173374613	9	-0.796318954593056	5.81951894806159	10.9309133	0.38426912562191
195	-0.701755417956656	0.588235294117647	9	-0.873172779717438	5.69519424218231	11.0161571	0.406633048406935
196	-0.743034055727554	0.526315789473684	9	-0.954499389398825	6.01693902713739	6.9670766	0.246959599358356
197	-0.755417956656347	0.480907120743034	9	-1.0038913092705	5.81953769817878	5.4656858	0.20579799325612
198	-0.771928792569659	0.447885448916409	9	-1.04505090792172	0	6.7218861	0.225658817622414
199	-0.771928792569659	0.402476780185758	9	-1.0901826714462	6.23057531155078	11.6261544	0.425333659164662
200	-0.776058823529412	0.324046439628483	9	-1.17524940327914	1.63499358884477	0	0
201	0.379773993808049	0.398349845201238	10	0.761530081140276	4.07966182202765	11.3662983	0.699796383321461
202	0.317854489164087	0.443755417956656	10	0.621570804475984	4.15378123838255	11.5294531	0.713621049353504
203	0.251804953560372	0.485037151702786	10	0.478846594605283	4.33189553469698	13.1628343	0.815408023184944
204	0.169247678018576	0.518058823529412	10	0.315764989968294	4.46740149385817	12.5972921	0.781066345175171
205	0.086687306501548	0.538699690402477	10	0.15955172093326	4.52417896307005	13.0629249	0.797758604666299
206	0	0.555210526315789	10	0	4.57049192578053	12.9625572	0.757782026628202
