# Supplementary material for: Fluid extraction from the left-right organizer uncovers mechanical properties needed for symmetry breaking
Source: eLife. 2023 Jul 21;12:e83861. doi: 10.7554/eLife.83861 (PMC10361723; doi:10.7554/eLife.83861)
Supplement: Figure 2—source data 1. [file elife-83861-fig2-data1.zip › Fig2_sourcedata/NoDefects8ss_embryo1.csv]

	x	y	id	omega	alpha	speed	realangvel
1	0.514666666666667	-0.154666666666667	1	1.86272840640808	3.14159265358979	5.9579	0.314319732492603
2	0.514666666666667	-0.12	1	1.79986445990956	3.24126130608095	4.605915	0.243781691060985
3	0.512	-0.0933333333333333	1	1.75110812169736	3.14159265358979	6.4162	0.356849189562989
4	0.512	-0.056	1	1.67973828378476	3.14159265358979	9.166	0.518668353753968
5	0.512	-0.00266666666666667	1	1.57600461303397	3.14159265358979	5.9579	0.338135481175149
6	0.512	0.032	1	1.50837751679894	2.96173915379732	5.123794	0.277935317584139
7	0.517333333333333	0.0613333333333333	1	1.45279045328211	3.04192400109863	4.605915	0.248182821592152
8	0.52	0.088	1	1.40315388896368	3.14159265358979	5.0413	0.271410290628098
9	0.52	0.117333333333333	1	1.34887183083806	3.28348970819396	3.2406393	0.17572738157401
10	0.517333333333333	0.136	1	1.31372635452326	3.29424198198506	6.0280199	0.323402910625025
11	0.512	0.170666666666667	1	1.24904577239825	3.25224987476369	4.1499065	0.216582704826805
12	0.509333333333333	0.194666666666667	1	1.20572923143289	3.27414418588647	6.9354539	0.353453757139907
13	0.504	0.234666666666667	1	1.13503848000491	3.50876648740801	6.3832024	0.331252327816712
14	0.490666666666667	0.269333333333333	1	1.06878801444157	3.0702851888045	6.4326988	0.270789588835631
15	0.493333333333333	0.306666666666667	1	1.01463009667444	3.14159265358979	6.8745	0.281856632449252
16	0.493333333333333	0.346666666666667	1	0.958258770184593	3.06482076232002	5.9753154	0.214490971886039
17	0.496	0.381333333333333	1	0.915360575807385	3.18323523268838	11.0088243	0.394352758012076
18	0.493333333333333	0.445333333333333	1	0.83649002420497	3.90373919417678	13.9387362	0.608976696783066
19	0.437333333333333	0.504	1	0.714694684848357	4.33642802651338	18.7229299	0.807001797630322
20	0.336	0.544	1	0.553294325322293	4.27998120481415	13.1238788	0.598564206852654
21	0.266666666666667	0.576	1	0.433581483951762	4.29416465080546	13.5413901	0.618597025506459
22	0.194666666666667	0.608	1	0.30986207885047	4.50699359119492	11.2352245	0.512910810837318
23	0.130666666666667	0.621333333333333	1	0.207279916683006	4.16073399785614	6.9954912	0.294993676160367
24	0.096	0.642666666666667	1	0.148281181450933	3.79266937503427	12.0995783	0.360465306382728
25	0.0533333333333333	0.698666666666667	1	0.0761881201743876	4.32650631098662	15.829682	0.598984094708004
26	-0.032	0.733333333333333	1	-0.0436086987672132	4.54724030297006	19.5139557	0.727951616663775
27	-0.144	0.752	1	-0.189199022099968	4.77579593235152	28.9311041	1.04581300075975
28	-0.312	0.741333333333333	1	-0.398361622251917	5.20234630663842	15.5822	0.56469948255814
29	-0.392	0.698666666666667	1	-0.511301518763545	5.38202792606133	14.028563	0.509529150554819
30	-0.456	0.648	1	-0.613207348874509	5.55433058072696	17.2032071	0.629974967964917
31	-0.522666666666667	0.573333333333333	1	-0.739202342467493	0.0816594378840662	0	0
32	-0.437333333333333	-0.469333333333333	2	-2.39147396378594	0.380506377112365	4.935891	0.198620364617432
33	-0.426666666666667	-0.496	2	-2.43119803670942	0.70862627212767	4.225526	0.184593480599546
34	-0.410666666666667	-0.514666666666667	2	-2.46811673282933	1.24904577239825	2.8987475	0.121279600332302
35	-0.394666666666667	-0.52	2	-2.49237265289579	1.24904577239825	4.3478921	0.185697412215502
36	-0.370666666666667	-0.528	2	-2.52951213533889	1.10714871779409	2.0495176	0.0916542577006485
37	-0.36	-0.533333333333333	2	-2.54784298687902	1.65393755868334	5.5188486	0.200672257323697
38	-0.328	-0.530666666666667	2	-2.58797743834376	1.5707963267949	7.3328	0.301366833191579
39	-0.285333333333333	-0.530666666666667	2	-2.64825080498208	1.42889927219073	3.2406393	0.148471198034548
40	-0.266666666666667	-0.533333333333333	2	-2.67794504458899	1.40564764938027	2.7878389	0.131018391685189
41	-0.250666666666667	-0.536	2	-2.70414872292602	1.32581766366803	1.8895709	0.0915066384854857
42	-0.24	-0.538666666666667	2	-2.72245005062312	1.29249666778979	3.336424	0.163670510730238
43	-0.221333333333333	-0.544	2	-2.75518415276917	0.876058050598193	3.579323	0.167090564968566
44	-0.205333333333333	-0.557333333333333	2	-2.78860226576288	1.01219701145133	4.3236022	0.205424018373894
45	-0.184	-0.570666666666667	2	-2.82968706943766	1.27229739520872	6.2333383	0.302307469370571
46	-0.149333333333333	-0.581333333333333	2	-2.89014856331178	1.27933953231703	4.784652	0.23114701103315
47	-0.122666666666667	-0.589333333333333	2	-2.93637796551841	1.01219701145133	8.6472044	0.380336989716836
48	-0.08	-0.616	2	-3.01244536346177	1.20681737028525	10.2989176	0.457540854643157
49	-0.024	-0.637333333333333	2	-3.1039535343904	1.18392060906387	13.3617365	0.547575443778618
50	0.048	-0.666666666666667	2	3.06971668403346	1.35970299357215	13.1238788	0.529571297181706
51	0.122666666666667	-0.682666666666667	2	2.96380242459712	1.47112767430373	9.21183	0.363264303093378
52	0.176	-0.688	2	2.89114956397844	1.69515132134166	7.3900875	0.297716508177657
53	0.218666666666667	-0.682666666666667	2	2.83160626234291	2.76108627647743	7.4038365	0.200583064406339
54	0.234666666666667	-0.642666666666667	2	2.79148964946164	2.32394760775709	10.0514356	0.405909036439049
55	0.277333333333333	-0.602666666666667	2	2.71030784217383	2.3036114285814	12.3314781	0.531509176213927
56	0.330666666666667	-0.554666666666667	2	2.60400600693105	2.2655346029916	10.7384273	0.483663751055805
57	0.378666666666667	-0.514666666666667	2	2.50727325671989	1.86225312127276	9.5697623	0.397838386143365
58	0.432	-0.498666666666667	2	2.42770557949121	2.15879893034246	13.2192052	0.567515982601186
59	0.496	-0.456	2	2.31420238297098	2.38648825011112	10.6990135	0.460155471793469
60	0.538666666666667	-0.410666666666667	2	2.22217128861228	3.5518152140891	0	0
61	0.0933333333333333	0.613333333333333	3	0.151015342921359	4.15808148418314	11.3190934	0.467328961190845
62	0.0373333333333333	0.648	3	0.0575495506831905	4.19615830977294	19.4979152	0.722256707331261
63	-0.0613333333333333	0.704	3	-0.0869017907830617	4.75583987577622	21.1015069	0.853048940861453
64	-0.184	0.698666666666667	3	-0.257511578955352	5.18416649156544	25.2106247	1.02223421231442
65	-0.314666666666667	0.632	3	-0.461958421418236	5.36346570182917	12.0995783	0.497414743993285
66	-0.370666666666667	0.589333333333333	3	-0.561441370216893	5.43903132106642	11.0372389	0.460645558220878
67	-0.418666666666667	0.546666666666667	3	-0.653570481861069	5.73153032465104	6.9954912	0.281705683012281
68	-0.44	0.512	3	-0.709911618463525	5.75511085875323	6.3667036	0.263815920461412
69	-0.458666666666667	0.48	3	-0.762674802555807	5.45433624839061	7.4606657	0.32595365304902
70	-0.490666666666667	0.450666666666667	3	-0.827865533165611	5.57455903505192	8.4505937	0.369073960403434
71	-0.522666666666667	0.413333333333333	3	-0.901680325246298	5.76403919293306	7.3900875	0.321682243677088
72	-0.544	0.376	3	-0.966016773981716	5.96143475278294	8.6957842	0.374652416785572
73	-0.56	0.328	3	-1.04094725733883	6.11803662976496	5.5756778	0.237560240041772
74	-0.565333333333333	0.296	3	-1.08845930534718	5.66293582119676	3.9422966	0.177082383798666
75	-0.578666666666667	0.277333333333333	3	-1.12387578210692	5.69518270363202	4.9574311	0.220978011244475
76	-0.594666666666667	0.253333333333333	3	-1.16807138435581	5.99172851270172	4.784652	0.214924052618057
77	-0.602666666666667	0.226666666666667	3	-1.21105619487942	0.283794109208328	11.4575	0.440434503598672
78	-0.584	0.162666666666667	3	-1.29914309559916	0.302884868374971	7.6824829	0.321962602678689
79	-0.570666666666667	0.12	3	-1.3635356161349	5.81953769817878	6.1485528	0.291853815252514
80	-0.586666666666667	0.088	3	-1.4219063791854	6.20641341590981	5.9753154	0.293190285610698
81	-0.589333333333333	0.0533333333333333	3	-1.48054443630754	5.58844703098288	3.579323	0.141920223114889
82	-0.602666666666667	0.0373333333333333	3	-1.50892848093052	0.463647609000806	5.123794	0.218851371983879
83	-0.589333333333333	0.0106666666666667	3	-1.55269875532729	0.141897054604164	3.2406393	0.158665449845532
84	-0.586666666666667	-0.008	3	-1.5844318452964	0.141897054604164	6.4812786	0.320943173719919
85	-0.581333333333333	-0.0453333333333333	3	-1.64862048004038	0.110657221173896	4.1499065	0.207115268562614
86	-0.578666666666667	-0.0693333333333333	3	-1.69004353375291	0	4.583	0.225770432201602
87	-0.578666666666667	-0.096	3	-1.73519762019323	0	3.6664	0.178257394876082
88	-0.578666666666667	-0.117333333333333	3	-1.77084909916844	0	5.0413	0.240880750818628
89	-0.578666666666667	-0.146666666666667	3	-1.81902524933217	0.694738276196703	3.579323	0.159693646568968
90	-0.565333333333333	-0.162666666666667	3	-1.85096397864596	0.17467219900824	7.9116329	0.385145214021458
91	-0.557333333333333	-0.208	3	-1.92799302145025	0	7.7911	0.347153992357596
92	-0.557333333333333	-0.253333333333333	3	-1.99742381992177	0.404891786285083	6.9808256	0.330690486904843
93	-0.541333333333333	-0.290666666666667	3	-2.06356191730274	0.439842582815736	8.6105404	0.404505388301579
94	-0.52	-0.336	3	-2.14446299496306	0.540419500270584	8.0170419	0.374878917491916
95	-0.496	-0.376	3	-2.21943877846144	0.179853499792478	10.2480463	0.408694123426132
96	-0.485333333333333	-0.434666666666667	3	-2.30117760314667	0.339292614454045	8.2622324	0.331261846518203
97	-0.469333333333333	-0.48	3	-2.36742997245031	0.602287346134964	8.8983528	0.372134726485065
98	-0.44	-0.522666666666667	3	-2.44185691774732	1.06795311586704	10.4606975	0.443428111780135
99	-0.386666666666667	-0.552	3	-2.53054254010335	1.76819188664478	7.0106151	0.218433903194639
100	-0.346666666666667	-0.544	3	-2.57422932074228	1.24904577239825	4.3478921	0.1919412711168
101	-0.322666666666667	-0.552	3	-2.61261757496564	1.32581766366803	5.6687127	0.251028744964166
102	-0.290666666666667	-0.56	3	-2.66282332395847	1.24904577239825	2.8987475	0.132532139913852
103	-0.274666666666667	-0.565333333333333	3	-2.68932975194124	1.339705659599	8.0037512	0.366769836334235
104	-0.229333333333333	-0.576	3	-2.76268371920809	1.5707963267949	5.9579	0.264987581706229
105	-0.194666666666667	-0.576	3	-2.81568123554933	0.785398163397448	5.8332424	0.243930783081994
106	-0.170666666666667	-0.6	3	-2.86446739216573	0.950546840812075	7.8850515	0.337427077749251
107	-0.133333333333333	-0.626666666666667	3	-2.93195280771558	1.23150371234085	8.2622324	0.367783396259451
108	-0.088	-0.642666666666667	3	-3.00550948696747	1.460139105621	8.3002713	0.372164979915315
109	-0.04	-0.648	3	-3.07994248295053	1.06030800487812	13.1316699	0.502705285519083
110	0.0266666666666667	-0.685333333333333	3	3.10270176712524	1.49402443552512	11.9510891	0.496101780238964
111	0.096	-0.690666666666667	3	3.00348141107744	1.90493014910943	0	0
112	0.610666666666667	-0.512	4	2.26853373710133	1.460139105621	4.1499065	0.0818533654880804
113	0.634666666666667	-0.514666666666667	4	2.25216306400371	2.08994244104142	3.6948146	0.121459007485814
114	0.653333333333333	-0.504	4	2.22787126250655	2.0344439357957	5.123794	0.160097858782473
115	0.68	-0.490666666666667	4	2.19585169075006	2.80491783420307	9.711377	0.328850888314518
116	0.698666666666667	-0.437333333333333	4	2.13008151308715	2.81984209919315	13.043218	0.456096719452916
117	0.722666666666667	-0.365333333333333	4	2.03886216919657	2.8842689386187	9.0042201	0.320244732660178
118	0.736	-0.314666666666667	4	1.97481322266453	2.84309372200361	6.2333383	0.226231127995322
119	0.746666666666667	-0.28	4	1.92956699706547	2.86329299458468	6.672848	0.243422430471747
120	0.757333333333333	-0.242666666666667	4	1.88088251097112	2.58993767106125	6.9954912	0.245287674975962
121	0.778666666666667	-0.208	4	1.83182497597593	2.55359005004223	4.9574311	0.167473436584498
122	0.794666666666667	-0.184	4	1.79833028865903	2.67794504458899	3.0742764	0.106050339172068
123	0.802666666666667	-0.168	4	1.77712022082461	2.60117315331921	2.6723473	0.0890004563672653
124	0.810666666666667	-0.154666666666667	4	1.75932012955116	3.50036332386037	3.9157152	0.119569591964743
125	0.802666666666667	-0.133333333333333	4	1.73540621115821	3.14159265358979	2.2915	0.0810367266305301
126	0.802666666666667	-0.12	4	1.71919886583211	2.4852442859266	0	0
127	0.954666666666667	0.0773333333333333	5	1.48996722951457	4.18431453195833	6.3667036	0.114220552317194
128	0.922666666666667	0.096	5	1.46712311905113	3.78509376238308	2.2915	0.0621024024886054
129	0.914666666666667	0.106666666666667	5	1.45470263855341	3.70019196893336	8.6472044	0.252577764431325
130	0.888	0.149333333333333	5	1.40418708566715	3.64869115798213	4.7186568	0.145133948730725
131	0.874666666666667	0.173333333333333	5	1.375160295921	3.70019196893336	4.3236022	0.133179564192481
132	0.861333333333333	0.194666666666667	5	1.34852438308251	4.30749719409961	3.4904128	0.0687586745675352
133	0.842666666666667	0.202666666666667	5	1.334772648169	3.6052402625906	2.0495176	0.0672298613596373
134	0.837333333333333	0.213333333333333	5	1.32132667589707	3.78509376238308	2.2915	0.0716604503072095
135	0.829333333333333	0.224	5	1.30699458583563	3.54648443987488	3.4904128	0.117398562189337
136	0.821333333333333	0.242666666666667	5	1.28351487339776	3.30674133100442	5.5756778	0.187036941659943
137	0.816	0.274666666666667	5	1.24610748506577	3.6052402625906	4.0990352	0.137670432700494
138	0.805333333333333	0.296	5	1.21857339852568	3.46334320798644	1.4491446	0.0491022879485262
139	0.802666666666667	0.304	5	1.20875294093597	4.09213949440187	3.9422966	0.112806644816434
140	0.784	0.317333333333333	5	1.18619161197268	3.72959525713736	1.6526298	0.0557934715675376
141	0.778666666666667	0.325333333333333	5	1.17503291765918	4.15378966504113	4.3236022	0.123727558845306
142	0.757333333333333	0.338666666666667	5	1.15028740589011	3.38657131671666	5.6687127	0.194295568260289
143	0.749333333333333	0.370666666666667	5	1.11142829223806	3.33898821343967	2.3368717	0.0782136085412838
144	0.746666666666667	0.384	5	1.0957855705298	3.92699081698724	1.2960724	0.0428861468498415
145	0.741333333333333	0.389333333333333	5	1.08720834115983	3.68201215386038	2.6723473	0.0927849945079207
146	0.733333333333333	0.402666666666667	5	1.06865134225825	3.6052402625906	3.0742764	0.106727470818465
147	0.725333333333333	0.418666666666667	5	1.04730584809455	3.14159265358979	2.7498	0.0819409437016688
148	0.725333333333333	0.434666666666667	5	1.03091765935422	3.28348970819396	3.2406393	0.101886863479703
149	0.722666666666667	0.453333333333333	5	1.01054028665828	3.38657131671666	1.8895709	0.0610188684071733
150	0.72	0.464	5	0.998336512976845	3.6052402625906	2.0495176	0.0690932675344963
151	0.714666666666667	0.474666666666667	5	0.984517859469946	3.6052402625906	3.0742764	0.103192376818627
152	0.706666666666667	0.490666666666667	5	0.963879384106221	4.19324286613817	3.6948146	0.114002889601585
153	0.688	0.501333333333333	5	0.941078806185904	5.09289535749705	2.4679455	0.0211486937334726
154	0.674666666666667	0.496	5	0.936849067439209	4.39063842598805	5.7970367	0.168345607412825
155	0.642666666666667	0.506666666666667	5	0.903179945956644	3.33898821343967	2.3368717	0.0735008701824791
156	0.64	0.52	5	0.888479771920148	5.87164468270119	0	0
157	0.429333333333333	0.0373333333333333	6	1.48405798811891	4.39063842598805	2.8987475	0.0806157549304177
158	0.413333333333333	0.0426666666666667	6	1.46793483713283	4.57049192578053	3.2406393	0.057510818804177
159	0.394666666666667	0.0453333333333333	6	1.45643267337199	4.71238898038469	2.7498	0.0239378598193074
160	0.378666666666667	0.0453333333333333	6	1.45164510140813	4.87753765779932	2.7878389	-0.0102124040995064
161	0.362666666666667	0.0426666666666667	6	1.45368758222803	3.30674133100442	2.7878389	0.222170896218803
162	0.36	0.0586666666666667	6	1.40925340298427	4.60173175921079	4.1499065	0.0950444994534289
163	0.336	0.0613333333333333	6	1.39024450309359	0	0.4583	-0.0384560845708283
164	0.336	0.0586666666666667	6	1.39793572000775	4.90978454023457	2.3368717	-0.00509294450806635
165	0.322666666666667	0.056	6	1.39895430890937	3.14159265358979	0.9166	0.0799984626337598
166	0.322666666666667	0.0613333333333333	6	1.38295461638261	3.46334320798644	2.8987475	0.255982142680928
167	0.317333333333333	0.0773333333333333	6	1.33175818784643	3.81633359581335	2.9344949	0.242125332684064
168	0.306666666666667	0.0906666666666667	6	1.28333312130961	3.14159265358979	4.1247	0.351770881137699
169	0.306666666666667	0.114666666666667	6	1.21297894508207	3.99355898076307	4.871729	0.396606435037578
170	0.285333333333333	0.133333333333333	6	1.13365765807456	3.85021892571746	4.225526	0.383299514585175
171	0.269333333333333	0.152	6	1.05699775515752	3.92699081698724	4.5367117	0.419799099778549
172	0.250666666666667	0.170666666666667	6	0.973037935201814	3.52209903070216	2.4679455	0.228713586001011
173	0.245333333333333	0.184	6	0.927295218001612	3.14159265358979	2.7498	0.202250496523402
174	0.245333333333333	0.2	6	0.886845118696932	4.01765070418799	3.579323	0.32659052393354
175	0.229333333333333	0.213333333333333	6	0.821527013910224	3.92699081698724	5.1852062	0.481485508338926
176	0.208	0.234666666666667	6	0.725229912242439	3.36839150164368	6.1146386	0.432491213210916
177	0.2	0.269333333333333	6	0.638731669600255	3.6052402625906	5.123794	0.380468020014761
178	0.186666666666667	0.296	6	0.562638065597303	3.4903636571737	5.3644015	0.333717870806216
179	0.176	0.325333333333333	6	0.49589449143606	3.8075618909689	8.1595732	0.557953321116205
180	0.146666666666667	0.362666666666667	6	0.384303827212819	4.09213949440187	7.8850515	0.552665613747949
181	0.109333333333333	0.389333333333333	6	0.273770704463229	3.69324763611834	6.9954912	0.345644473167257
182	0.088	0.424	6	0.204641809829778	3.68201215386038	5.3446946	0.231086673114466
183	0.072	0.450666666666667	6	0.158424475206885	4.46741031725783	5.6687127	0.357176292314533
184	0.04	0.458666666666667	6	0.0869892167439781	4.17196948011411	5.3446946	0.294533568197695
185	0.0133333333333333	0.474666666666667	6	0.0280825031044392	3.63154997984352	7.7911	0.218126464169778
186	-0.008	0.514666666666667	6	-0.0155427897295164	3.82390920846454	9.4483128	0.304316016381563
187	-0.0426666666666667	0.557333333333333	6	-0.076405993005829	4.321781936687	8.4258455	0.375997472162219
188	-0.088	0.576	6	-0.151605487438273	4.71238898038469	3.6664	0.179888600404218
189	-0.109333333333333	0.576	6	-0.187583207519116	5.34118526680012	6.2333383	0.286977278038739
190	-0.138666666666667	0.554666666666667	6	-0.244978663126864	4.78916087165447	5.9753154	0.296404818995643
191	-0.173333333333333	0.552	6	-0.304259626925993	4.95736764351155	1.8895709	0.0947326525915282
192	-0.184	0.549333333333333	6	-0.323206157444298	5.49778714378214	2.5926031	0.117879931956212
193	-0.194666666666667	0.538666666666667	6	-0.346782143835541	5.69518270363202	1.6526298	0.0681979906615693
194	-0.2	0.530666666666667	6	-0.360421741967854	6.03820664405272	1.8895709	0.0560587676841195
195	-0.202666666666667	0.52	6	-0.371633495504679	5.42101525251236	4.225526	0.210819538776852
196	-0.221333333333333	0.504	6	-0.413797403260049	4.80304886758544	5.0619235	0.249251028703786
197	-0.250666666666667	0.501333333333333	6	-0.463647609000806	5.25280848065527	2.6723473	0.138557272450792
198	-0.264	0.493333333333333	6	-0.491359063490964	6.08578974732971	2.3368717	0.0786972045068612
199	-0.266666666666667	0.48	6	-0.507098504392337	5.96143475278294	1.4491446	0.0571948360131147
200	-0.269333333333333	0.472	6	-0.51853747159496	6.00488564817447	3.336424	0.130980328804216
201	-0.274666666666667	0.453333333333333	6	-0.544733537355803	0.785398163397448	1.2960724	-0.0171957333488604
202	-0.269333333333333	0.448	6	-0.541294390686031	0.244978663126864	1.8895709	0.0313392262698331
203	-0.266666666666667	0.437333333333333	6	-0.547562235939998	5.96143475278294	2.8987475	0.128460872264877
204	-0.272	0.421333333333333	6	-0.573254410392973	6.19252541997884	5.0619235	0.189639832807658
205	-0.274666666666667	0.392	6	-0.611182376954504	5.742765806909	2.6723473	0.150306996648948
206	-0.282666666666667	0.378666666666667	6	-0.641243776284294	5.93441430359568	5.3644015	0.286184987047697
207	-0.293333333333333	0.349333333333333	6	-0.698480773693833	5.73153032465104	6.9954912	0.434586948518074
208	-0.314666666666667	0.314666666666667	6	-0.785398163397448	5.1760365893855	9.2232875	0.548805820330229
209	-0.362666666666667	0.290666666666667	6	-0.895159327463494	4.90061048568946	9.7975374	0.430829840290394
210	-0.418666666666667	0.28	6	-0.981325295521573	4.71238898038469	5.9579	0.180883529755156
211	-0.453333333333333	0.28	6	-1.0175020014726	4.71238898038469	8.2494	0.219702623994096
212	-0.501333333333333	0.28	6	-1.06144252627142	4.78369644516998	6.4326988	0.16947858534176
213	-0.538666666666667	0.277333333333333	6	-1.09533824333978	4.85428603498885	3.2406393	0.0878428410266929
214	-0.557333333333333	0.274666666666667	6	-1.11290681154511	5.60844436495603	2.9344949	0.133366395904384
215	-0.568	0.261333333333333	6	-1.13958009072599	5.66293582119676	3.9422966	0.178869313989574
216	-0.581333333333333	0.242666666666667	6	-1.17535395352391	0.311471914924403	0	0
217	-0.405333333333333	-0.304	7	-2.21429743558818	1.44644133224814	7.3900875	0.313489918173562
218	-0.362666666666667	-0.309333333333333	7	-2.27699541922289	0.927295218001612	4.583	0.276018386887908
219	-0.341333333333333	-0.325333333333333	7	-2.33219909660047	0.785398163397448	5.1852062	0.319870403575799
220	-0.32	-0.346666666666667	7	-2.39617317731564	1.37340076694502	4.6737434	0.253406000387273
221	-0.293333333333333	-0.352	7	-2.44685437739309	1.45368758222803	7.8447211	0.440151857749536
222	-0.248	-0.357333333333333	7	-2.534884748943	1.460139105621	4.1499065	0.250542933182869
223	-0.224	-0.36	7	-2.58499333557957	1.14416883366802	5.5376389	0.379780892175181
224	-0.194666666666667	-0.373333333333333	7	-2.66094951401461	1.10714871779409	2.0495176	0.141632451894584
225	-0.184	-0.378666666666667	7	-2.68927600439352	1.10714871779409	5.123794	0.3531896983921
226	-0.157333333333333	-0.392	7	-2.75991394407194	0.851966327173272	4.871729	0.309387351954866
227	-0.136	-0.410666666666667	7	-2.82179141446292	0.851966327173272	4.871729	0.29406149636773
228	-0.114666666666667	-0.429333333333333	7	-2.88060371373646	0.726642340681726	5.5188486	0.289718612999326
229	-0.0933333333333333	-0.453333333333333	7	-2.93854743633633	0.785398163397448	4.5367117	0.230766164699365
230	-0.0746666666666667	-0.472	7	-2.9847006692762	1.04272187836854	6.3667036	0.350768228188034
231	-0.0426666666666667	-0.490666666666667	7	-3.05485431491381	1.51821326518395	8.7196158	0.514765668401935
232	0.008	-0.493333333333333	7	3.12537785858539	1.83139871854224	7.1146492	0.414534057947349
233	0.048	-0.482666666666667	7	3.04247104699592	1.5707963267949	1.8332	0.109160202628242
234	0.0586666666666667	-0.482666666666667	7	3.02063900647027	1.63321513679085	7.3470073	0.435512448357529
235	0.101333333333333	-0.48	7	2.93353651679877	2.43296638146212	4.225526	0.204992953592784
236	0.117333333333333	-0.461333333333333	7	2.89253792608021	2.77441881977157	6.3832024	0.240630514533668
237	0.130666666666667	-0.426666666666667	7	2.84441182317348	2.58299333824623	4.3236022	0.220875274187655
238	0.144	-0.405333333333333	7	2.80023676833595	3.33898821343967	2.3368717	0.0234069542950488
239	0.141333333333333	-0.392	7	2.79555537747694	3.14159265358979	4.1247	0.103254425434596
240	0.141333333333333	-0.368	7	2.77490449239002	2.62244653934327	3.6948146	0.218591375321515
241	0.152	-0.349333333333333	7	2.73118621732571	2.43296638146212	4.225526	0.298359761271638
242	0.168	-0.330666666666667	7	2.67151426507139	2.75098560989211	8.4258455	0.546238215901798
243	0.186666666666667	-0.285333333333333	7	2.56226662189103	3.14159265358979	4.583	0.228912512670787
244	0.186666666666667	-0.258666666666667	7	2.51648411935687	3.14159265358979	3.2081	0.179673173088815
245	0.186666666666667	-0.24	7	2.48054948473911	3.68201215386038	2.6723473	0.0324144567477269
246	0.178666666666667	-0.226666666666667	7	2.47406659338956	3.38657131671666	1.8895709	0.0809162571706956
247	0.176	-0.216	7	2.45788334195542	3.68201215386038	2.6723473	0.0421746832914849
248	0.168	-0.202666666666667	7	2.44944840529712	2.67794504458899	2.0495176	0.211017096718851
249	0.173333333333333	-0.192	7	2.40724498595335	3.6052402625906	4.0990352	0.135275510845698
250	0.162666666666667	-0.170666666666667	7	2.38018988378421	3.36026159946374	4.225526	0.295343620625479
251	0.157333333333333	-0.146666666666667	7	2.32112115965912	3.29424198198506	6.0280199	0.576490487369545
252	0.152	-0.112	7	2.20582306218521	3.20816081736562	6.8896239	0.928833113892167
253	0.149333333333333	-0.072	7	2.02005643940678	3.35268598681254	6.5619394	1.04362932332988
254	0.141333333333333	-0.0346666666666667	7	1.8113305747408	3.14159265358979	7.3328	1.48538842445361
255	0.141333333333333	0.008	7	1.51425288985008	3.25224987476369	4.1499065	0.851277055545342
256	0.138666666666667	0.032	7	1.34399747874101	3.14159265358979	1.8332	0.358500417661467
257	0.138666666666667	0.0426666666666667	7	1.27229739520872	3.14159265358979	5.9579	1.05115446364687
258	0.138666666666667	0.0773333333333333	7	1.06206650247934	3.14159265358979	7.3328	1.02314136847534
259	0.138666666666667	0.12	7	0.857438228784276	3.05093276638905	5.0619235	0.497780273361412
260	0.141333333333333	0.149333333333333	7	0.757882174111994	3.24126130608095	4.605915	0.452880195668198
261	0.138666666666667	0.176	7	0.667306134978354	3.4903636571737	5.3644015	0.549375217012069
262	0.128	0.205333333333333	7	0.557431091575941	3.56822014671667	5.5376389	0.514578243972726
263	0.114666666666667	0.234666666666667	7	0.454515442781395	3.57821981340333	7.5862399	0.591365746596265
264	0.096	0.274666666666667	7	0.336242293462142	3.30674133100442	5.5756778	0.243895439884301
265	0.0906666666666667	0.306666666666667	7	0.287463205485282	3.66073876783632	3.6948146	0.231727635169068
266	0.08	0.325333333333333	7	0.241117678451468	3.50036332386037	3.9157152	0.181683642542467
267	0.072	0.346666666666667	7	0.204780949942975	3.14159265358979	4.583	0.0713143037466291
268	0.072	0.373333333333333	7	0.190518089193649	3.14159265358979	2.2915	0.0320980896565837
269	0.072	0.386666666666667	7	0.184098471262333	2.97644397617517	2.7878389	0.00375259299988717
270	0.0746666666666667	0.402666666666667	7	0.183347952662355	3.50036332386037	3.9157152	0.136960352112605
271	0.0666666666666667	0.424	7	0.155955882239834	3.55981698316902	4.5137967	0.158004438465362
272	0.056	0.448	7	0.124354994546761	3.92699081698724	6.4812786	0.313178648661258
273	0.0293333333333333	0.474666666666667	7	0.0617192648145101	3.52209903070216	4.935891	0.122512073655193
274	0.0186666666666667	0.501333333333333	7	0.0372168500834714	3.26594764813655	3.6948146	0.0330708107737632
275	0.016	0.522666666666667	7	0.0306026879287188	3.43304944806766	4.784652	0.0802030526799002
276	0.008	0.549333333333333	7	0.0145620773927386	3.76184213957261	3.9422966	0.119757364095703
277	-0.00533333333333333	0.568	7	-0.00938939542640178	0.963351728807249	0	0
278	0.869333333333333	-0.04	8	1.61677616661539	5.03413953478133	1.4491446	-0.0175765350775237
279	0.861333333333333	-0.0426666666666667	8	1.62029147363089	4.85428603498885	3.2406393	-0.0212525591314972
280	0.842666666666667	-0.0453333333333333	8	1.62454198545719	5.81953769817878	1.0247588	-0.0324940600238177
281	0.84	-0.0506666666666667	8	1.63104079746195	5.30039158393226	1.6526298	-0.0348092755765395
282	0.832	-0.056	8	1.63800265257726	4.71238898038469	0.9166	-0.0021613609052995
283	0.826666666666667	-0.056	8	1.63843492475832	4.85428603498885	3.2406393	-0.0242073708217072
284	0.808	-0.0586666666666667	8	1.64327639892266	4.71238898038469	2.2915	-0.0060587337329121
285	0.794666666666667	-0.0586666666666667	8	1.64448814566925	5.03413953478133	2.8987475	-0.0415781332591836
286	0.778666666666667	-0.064	8	1.65280377232108	4.71238898038469	1.8332	-0.00566893181127792
287	0.768	-0.064	8	1.65393755868334	4.33188260327232	2.4679455	0.0277937453211718
288	0.754666666666667	-0.0586666666666667	8	1.6483788096191	3.6052402625906	1.0247588	0.0338952512714918
289	0.752	-0.0533333333333333	8	1.64159975936481	3.46334320798644	1.4491446	0.0518942939788447
290	0.749333333333333	-0.0453333333333333	8	1.63122090056904	3.52209903070216	2.4679455	0.0872015695318407
291	0.744	-0.032	8	1.61378058666267	4.46741031725783	1.8895709	0.0150278637224055
292	0.733333333333333	-0.0293333333333333	8	1.61077501391819	3.30674133100442	2.7878389	0.108662685293508
293	0.730666666666667	-0.0133333333333333	8	1.58904247685949	3.68201215386038	2.6723473	0.0912307503229449
294	0.722666666666667	0	8	1.5707963267949	4.19324286613817	3.6948146	0.0757517793738491
295	0.704	0.0106666666666667	8	1.55564597092013	4.20529047599235	4.7186568	0.100645588594107
296	0.68	0.024	8	1.53551685320131	4.06888787159141	4.583	0.126873903167869
297	0.658666666666667	0.04	8	1.51014207256773	4.24874137138388	7.1733116	0.167436218320766
298	0.621333333333333	0.0586666666666667	8	1.47665482890358	3.72959525713736	4.9574311	0.207913978040323
299	0.605333333333333	0.0826666666666667	8	1.43507203329551	3.14159265358979	4.1247	0.193482930435781
300	0.605333333333333	0.106666666666667	8	1.39637544720836	3.4198923125949	6.672848	0.315791707101915
301	0.594666666666667	0.144	8	1.33321710578797	3.14159265358979	5.0413	0.230213411223909
302	0.594666666666667	0.173333333333333	8	1.28717442354319	2.77441881977157	6.3832024	0.230012520845194
303	0.608	0.208	8	1.24117191937415	2.93049932036705	6.5619394	0.246941594116545
304	0.616	0.245333333333333	8	1.19178360055084	3.14159265358979	4.1247	0.165852987415319
305	0.616	0.269333333333333	8	1.15861300306778	3.50876648740801	6.3832024	0.274989197357759
306	0.602666666666667	0.304	8	1.10361516359623	3.14159265358979	3.6664	0.139075288251698
307	0.602666666666667	0.325333333333333	8	1.07580010594589	3.36839150164368	6.1146386	0.246853136702808
308	0.594666666666667	0.36	8	1.02642947860533	3.24126130608095	9.21183	0.336347931788858
309	0.589333333333333	0.413333333333333	8	0.959159892247556	3.99073412951993	15.2623066	0.614336896984604
310	0.522666666666667	0.472	8	0.836292512850636	4.051345811534	20.9016881	0.86781502478822
311	0.426666666666667	0.546666666666667	8	0.662729507892992	4.08359269396926	24.9342698	1.03778136147578
312	0.309333333333333	0.632	8	0.455173235597836	4.22455254172505	25.4223593	1.02863163480976
313	0.178666666666667	0.701333333333333	8	0.249446908635883	5.44489534491642	0	0
314	-0.776	-0.157333333333333	9	-1.77083388842357	5.69518270363202	3.3048013	0.0841802701886563
315	-0.786666666666667	-0.173333333333333	9	-1.7876699424613	0	3.2081	0.112570257024209
316	-0.786666666666667	-0.192	9	-1.81018399386615	4.95736764351155	1.8895709	0.000374487753551644
317	-0.797333333333333	-0.194666666666667	9	-1.81025889141686	6.08578974732971	2.3368717	0.0745274696565268
318	-0.8	-0.208	9	-1.82516438534816	5.1760365893855	2.0495176	0.014778282089114
319	-0.810666666666667	-0.213333333333333	9	-1.82812004176599	0	2.2915	0.0765945562791548
320	-0.810666666666667	-0.226666666666667	9	-1.84343895302182	0.566729217523506	5.9753154	0.199948199262636
321	-0.792	-0.256	9	-1.88342859287434	0.110657221173896	4.1499065	0.14124945683242
322	-0.789333333333333	-0.28	9	-1.91167848424083	0.076771891269778	5.9753154	0.198121098332171
323	-0.786666666666667	-0.314666666666667	9	-1.95130270390726	0	3.6664	0.115787057136574
324	-0.786666666666667	-0.336	9	-1.97446011533458	0	4.583	0.141569860034183
325	-0.786666666666667	-0.362666666666667	9	-2.00277408734141	0.218668945873942	4.225526	0.137829521631068
326	-0.781333333333333	-0.386666666666667	9	-2.03033999166763	0.540419500270584	2.6723473	0.0890085875047109
327	-0.773333333333333	-0.4	9	-2.04814170916857	0.197395559849881	2.3368717	0.0747188910932883
328	-0.770666666666667	-0.413333333333333	9	-2.06308548738723	0.60554466360497	7.2461813	0.240651698391272
329	-0.746666666666667	-0.448	9	-2.11121582706548	0.718829999621625	9.743458	0.323670400267906
330	-0.709333333333333	-0.490666666666667	9	-2.17594990711906	0.718829999621625	14.615187	0.493738930131682
331	-0.653333333333333	-0.554666666666667	9	-2.2746976931454	0.965251663189927	7.2461813	0.240508223493416
332	-0.618666666666667	-0.578666666666667	9	-2.32279933784408	2.19959261321033	6.2333383	0.0274770843290506
333	-0.589333333333333	-0.557333333333333	9	-2.32829475470989	1.49096634108266	11.494164	0.323690496341178
334	-0.522666666666667	-0.562666666666667	9	-2.39303285397813	0.785398163397448	5.8332424	0.220328676847243
335	-0.498666666666667	-0.586666666666667	9	-2.43709858934758	1.30454427764397	5.2255366	0.181750288271596
336	-0.469333333333333	-0.594666666666667	9	-2.4734486470019	1.40564764938027	5.5756778	0.191457377582074
337	-0.437333333333333	-0.6	9	-2.51174012251831	1.64756821806467	5.9753154	0.183582511953082
338	-0.402666666666667	-0.597333333333333	9	-2.54845662490893	2.0344439357957	5.123794	0.10553253717613
339	-0.376	-0.584	9	-2.56956313234415	1.5707963267949	5.0413	0.181618953879088
340	-0.346666666666667	-0.584	9	-2.60588692311997	1.37340076694502	4.6737434	0.191315819493347
341	-0.32	-0.589333333333333	9	-2.64415008701864	1.92956699706547	3.9157152	0.114232449711249
342	-0.298666666666667	-0.581333333333333	9	-2.66699657696089	2.09887077522126	6.3667036	0.160090730894562
343	-0.266666666666667	-0.562666666666667	9	-2.6990147231398	2.35619449019234	6.4812786	0.107936780988731
344	-0.24	-0.536	9	-2.72060207933755	2.54792759640585	0	0
345	0.490666666666667	0.546666666666667	10	0.731465939086489	4.63360501939555	17.4694794	0.597252423804012
346	0.389333333333333	0.554666666666667	10	0.612015454325686	4.49156021065534	23.015826	0.975314246841053
347	0.258666666666667	0.584	10	0.416952604957476	4.73564060319515	19.7123996	0.87066882843009
348	0.144	0.581333333333333	10	0.242818839271458	3.95262622550892	12.6426638	0.501655586408813
349	0.0906666666666667	0.632	10	0.142487721989695	3.8363309297865	10.7384273	0.340576731053387
350	0.0506666666666667	0.68	10	0.0743723757790176	4.3803295128418	14.0588108	0.560451641229409
351	-0.0266666666666667	0.706666666666667	10	-0.0377179524668642	4.64232839774623	26.187262	1.03192910122277
352	-0.178666666666667	0.717333333333333	10	-0.244103772711417	5.13901647351157	22.1505556	0.876189374193063
353	-0.296	0.664	10	-0.41934164755003	5.09289535749705	19.7440223	0.778373365386825
354	-0.402666666666667	0.621333333333333	10	-0.575016320627395	5.6504364721774	17.0496766	0.653816367725761
355	-0.461333333333333	0.541333333333333	10	-0.705779594172547	5.49778714378214	12.9625572	0.531040229387174
356	-0.514666666666667	0.488	10	-0.811987640049982	5.62529670199738	12.7421149	0.52362981165277
357	-0.56	0.429333333333333	10	-0.916713602380536	5.8925782634819	8.4258455	0.341050215492751
358	-0.578666666666667	0.384	10	-0.984923645479086	5.59426091896472	10.0931409	0.415978330825233
359	-0.616	0.338666666666667	10	-1.06811931164413	5.63033867607881	9.8080783	0.39570829059093
360	-0.650666666666667	0.293333333333333	10	-1.14726096976232	5.81953769817878	7.1733116	0.291158393308244
361	-0.669333333333333	0.256	10	-1.20549264842397	5.80067201215711	10.8649181	0.43249993575218
362	-0.698666666666667	0.2	10	-1.2919926355744	6.23322691145764	9.1774575	0.363246156396464
363	-0.701333333333333	0.146666666666667	10	-1.3646418668537	0	8.7077	0.35058876902101
364	-0.701333333333333	0.096	10	-1.4347596206579	5.85655781405271	11.0752778	0.423997693667897
365	-0.728	0.0373333333333333	10	-1.51955915939148	5.65770026694036	10.1760932	0.326111347841502
366	-0.762666666666667	-0.0106666666666667	10	-1.58478142895978	5.91229401836692	8.8511479	0.304797959868233
367	-0.781333333333333	-0.0586666666666667	10	-1.64574102093343	6.09496380187482	9.7975374	0.344186861852931
368	-0.792	-0.114666666666667	10	-1.71457839330401	1.54772349890475	0	0
369	-0.445333333333333	-0.122666666666667	11	-1.83958001610683	0.862170054667226	4.225526	0.227241048862021
370	-0.426666666666667	-0.138666666666667	11	-1.88502822587923	0.862170054667226	4.225526	0.240576469238722
371	-0.408	-0.154666666666667	11	-1.93314351972698	1.24904577239825	4.3478921	0.191732326017038
372	-0.384	-0.162666666666667	11	-1.97148998493039	6.14128825257542	3.2406393	0.189097900829296
373	-0.386666666666667	-0.181333333333333	11	-2.00930956509625	0.197395559849881	2.3368717	0.153372401116154
374	-0.384	-0.194666666666667	11	-2.03998404531948	0.694738276196703	3.579323	0.238155071769939
375	-0.370666666666667	-0.210666666666667	11	-2.08761505967346	0.785398163397448	1.9445669	0.128802956237113
376	-0.362666666666667	-0.218666666666667	11	-2.11337565092089	0.588002603547568	3.3048013	0.227116397107885
377	-0.352	-0.234666666666667	11	-2.15879893034246	1.460139105621	4.1499065	0.191861900468098
378	-0.328	-0.237333333333333	11	-2.19717131043608	1.81577498992176	1.8895709	0.0518473560815602
379	-0.317333333333333	-0.234666666666667	11	-2.2075407816524	1.71269338139906	3.2406393	0.118401424410852
380	-0.298666666666667	-0.232	11	-2.23122106653457	2.15879893034246	3.3048013	0.0193787329051154
381	-0.282666666666667	-0.221333333333333	11	-2.23509681311559	1.5707963267949	2.7498	0.142336745382148
382	-0.266666666666667	-0.221333333333333	11	-2.26356416219202	1.5707963267949	2.7498	0.152816295541998
383	-0.250666666666667	-0.221333333333333	11	-2.29412742130042	2.15879893034246	1.6526298	0.0199645466448639
384	-0.242666666666667	-0.216	11	-2.29812033062939	1.71269338139906	3.2406393	0.168443751951177
385	-0.224	-0.213333333333333	11	-2.33180908101963	2.24553726901845	2.9344949	0.0251649337863169
386	-0.210666666666667	-0.202666666666667	11	-2.33684206777689	3.14159265358979	3.6664	-0.276691532031721
387	-0.210666666666667	-0.181333333333333	11	-2.28150376137055	2.86329299458468	3.336424	-0.203679657725628
388	-0.205333333333333	-0.162666666666667	11	-2.24076782982542	2.67794504458899	1.0247588	-0.0491995547779855
389	-0.202666666666667	-0.157333333333333	11	-2.23092791886982	1.95130270390726	2.4679455	0.0816230716632815
390	-0.189333333333333	-0.152	11	-2.24725253320248	2.89661399046293	1.8895709	-0.141996602385341
391	-0.186666666666667	-0.141333333333333	11	-2.21885321272541	3.14159265358979	0.9166	-0.0920585164217913
392	-0.186666666666667	-0.136	11	-2.20044150944105	3.14159265358979	0.4583	-0.0469784833166731
393	-0.186666666666667	-0.133333333333333	11	-2.19104581277772	3.26594764813655	3.6948146	-0.430334555387186
394	-0.189333333333333	-0.112	11	-2.10497890170028	3.14159265358979	3.2081	-0.380923116540812
395	-0.189333333333333	-0.0933333333333333	11	-2.02879427839212	3.0309354324159	4.1499065	-0.51181033648231
396	-0.186666666666667	-0.0693333333333333	11	-1.92643221109566	2.55359005004223	1.6526298	-0.147400360286534
397	-0.181333333333333	-0.0613333333333333	11	-1.89695213903835	3.92699081698724	1.9445669	-0.257902654019138
398	-0.189333333333333	-0.0533333333333333	11	-1.84537160823452	3.92699081698724	0.6480362	-0.0828401978783511
399	-0.192	-0.0506666666666667	11	-1.82880356865885	3.14159265358979	1.3749	-0.196691479950066
400	-0.192	-0.0426666666666667	11	-1.78946527266884	4.95736764351155	1.8895709	0.00696378379811513
401	-0.202666666666667	-0.0453333333333333	11	-1.79085802942846	0.463647609000806	2.0495176	0.282261219919546
402	-0.197333333333333	-0.056	11	-1.84731027341237	1.5707963267949	1.3749	0.0553094208148641
403	-0.189333333333333	-0.056	11	-1.85837215757534	1.5707963267949	1.8332	0.0807932753106977
404	-0.178666666666667	-0.056	11	-1.87453081263748	1.81577498992176	3.7791418	0.0390617053005071
405	-0.157333333333333	-0.0506666666666667	11	-1.88234315369758	2.67794504458899	3.0742764	-0.417220993113727
406	-0.149333333333333	-0.0346666666666667	11	-1.79889895507484	2.89661399046293	3.7791418	-0.678866467741719
407	-0.144	-0.0133333333333333	11	-1.6631256615265	2.62244653934327	3.6948146	-0.661540109274443
408	-0.133333333333333	0.00533333333333333	11	-1.53081763967161	2.35619449019234	2.5926031	-0.448619250163111
409	-0.122666666666667	0.016	11	-1.44109378963898	2.2655346029916	3.579323	-0.693318368749973
410	-0.106666666666667	0.0293333333333333	11	-1.30243011588899	3.68201215386038	2.6723473	-0.439267222451216
411	-0.114666666666667	0.0426666666666667	11	-1.21457667139875	4.01765070418799	3.579323	-0.243360654444666
412	-0.130666666666667	0.056	11	-1.16590454050981	4.35361831011412	3.9157152	0.0318467030933167
413	-0.152	0.064	11	-1.17227388112848	4.71238898038469	0.9166	0.0609261542255291
414	-0.157333333333333	0.064	11	-1.18445911197358	5.96143475278294	1.4491446	0.248311977172935
415	-0.16	0.056	11	-1.23412150740817	5.6396841983863	2.2915	0.365554679018447
416	-0.168	0.0453333333333333	11	-1.30723244321186	0	0.4583	0.0742694724475745
417	-0.168	0.0426666666666667	11	-1.32208633770137	0.244978663126864	1.8895709	0.287627647482542
418	-0.165333333333333	0.032	11	-1.37961186719788	1.24904577239825	1.4491446	0.0343002534865788
419	-0.157333333333333	0.0293333333333333	11	-1.3864719178952	1.95130270390726	2.4679455	-0.259604259093693
420	-0.144	0.0346666666666667	11	-1.33455106607646	2.46685171136624	2.9344949	-0.546551599316374
421	-0.133333333333333	0.048	11	-1.22524074621318	2.74680153389003	5.9579	-1.21223511482928
422	-0.12	0.08	11	-0.982793723247329	2.96173915379732	5.123794	-0.867952668324055
423	-0.114666666666667	0.109333333333333	11	-0.809203189582518	3.14159265358979	2.7498	-0.341101207159904
424	-0.114666666666667	0.125333333333333	11	-0.740982948150538	3.14159265358979	1.8332	-0.202432891014055
425	-0.114666666666667	0.136	11	-0.700496369947726	3.33898821343967	2.3368717	-0.172635662843084
426	-0.117333333333333	0.149333333333333	11	-0.66596923737911	3.38657131671666	1.8895709	-0.112340642929127
427	-0.12	0.16	11	-0.643501108793284	3.14159265358979	0.9166	-0.0783225749074745
428	-0.12	0.165333333333333	11	-0.627836593811789	2.76108627647743	2.4679455	-0.286269154079999
429	-0.114666666666667	0.178666666666667	11	-0.57058276299579	2.86329299458468	3.336424	-0.323161818623567
430	-0.109333333333333	0.197333333333333	11	-0.505950399271076	3.14159265358979	2.2915	-0.136142776376553
431	-0.109333333333333	0.210666666666667	11	-0.478721843995766	2.94419709373991	2.3368717	-0.171513170473332
432	-0.106666666666667	0.224	11	-0.444419209901099	3.14159265358979	5.4996	-0.248140451006688
433	-0.106666666666667	0.256	11	-0.394791119699762	3.52209903070216	2.4679455	-0.00351617382262193
434	-0.112	0.269333333333333	11	-0.394087884935237	2.98894332519453	6.0280199	-0.283159078537277
435	-0.106666666666667	0.304	11	-0.337456069227782	3.04192400109863	4.605915	-0.163677492316076
436	-0.104	0.330666666666667	11	-0.304720570764567	3.4198923125949	3.336424	-0.00700554381011687
437	-0.109333333333333	0.349333333333333	11	-0.303319462002543	3.01723765904303	3.6948146	-0.115602350243463
438	-0.106666666666667	0.370666666666667	11	-0.280198991953851	2.76108627647743	2.4679455	-0.110958750449477
439	-0.101333333333333	0.384	11	-0.258007241863955	0.177185545899503	0	0
440	0.072	-0.584	12	3.01892399808534	1.38080803887618	12.1339508	0.548328960722975
441	0.141333333333333	-0.597333333333333	12	2.90925820594074	1.92550197880584	13.1953736	0.627058164080596
442	0.213333333333333	-0.570666666666667	12	2.78384657312462	2.14987059616263	14.2366312	0.679462666962563
443	0.282666666666667	-0.525333333333333	12	2.64795403973211	2.52134316760697	11.8273481	0.543243661386401
444	0.322666666666667	-0.469333333333333	12	2.53930530745483	2.61679688193969	10.0615182	0.484102201652319
445	0.352	-0.418666666666667	12	2.44248486712437	2.35619449019234	9.0738817	0.483353134653806
446	0.389333333333333	-0.381333333333333	12	2.3458142401936	2.08994244104142	11.0849021	0.549212683312841
447	0.445333333333333	-0.349333333333333	12	2.23597170353104	2.32590073027357	10.6990135	0.532880306962888
448	0.490666666666667	-0.306666666666667	12	2.12939564213846	2.77070136477713	8.8511479	0.443443701075443
449	0.509333333333333	-0.258666666666667	12	2.04070690192337	2.72918221199241	8.0037512	0.407959284780035
450	0.528	-0.216	12	1.95911504496736	6.14300646394298	0	0
451	0.466666666666667	-0.650666666666667	13	2.51940743638169	2.67794504458899	2.0495176	0.0663388780794927
452	0.472	-0.64	13	2.50613966076579	2.62244653934327	3.6948146	0.12497822887843
453	0.482666666666667	-0.621333333333333	13	2.4811440149901	2.52134316760697	3.9422966	0.140827398451426
454	0.496	-0.602666666666667	13	2.45297853529982	2.11121582706548	2.6723473	0.0982137061029364
455	0.509333333333333	-0.594666666666667	13	2.43333579407923	2.12939564213846	4.3236022	0.158046230236883
456	0.530666666666667	-0.581333333333333	13	2.40172654803185	2.21429743558818	4.583	0.16799724998676
457	0.552	-0.565333333333333	13	2.3681270980345	2.67794504458899	3.0742764	0.107738480709303
458	0.56	-0.549333333333333	13	2.34657940189264	2.67794504458899	3.0742764	0.109257598186114
459	0.568	-0.533333333333333	13	2.32472788225542	2.49809154479651	2.2915	0.0851950215172881
460	0.576	-0.522666666666667	13	2.30768887795196	2.19104581277772	3.9422966	0.143178458232516
