# Supplementary material for: Fluid extraction from the left-right organizer uncovers mechanical properties needed for symmetry breaking
Source: eLife. 2023 Jul 21;12:e83861. doi: 10.7554/eLife.83861 (PMC10361723; doi:10.7554/eLife.83861)
Supplement: Figure 2—source data 1. [file elife-83861-fig2-data1.zip › Fig2_sourcedata/NoDefects8ss_embryo2.csv]

	x	y	id	omega	alpha	speed	realangvel
1	-0.157800531914894	-0.121454787234043	1	-2.22676964055184	1.27933265142527	6.379536	0.838684852214651
2	-0.122340425531915	-0.132093085106383	1	-2.39450661099477	1.4801610292542	6.7493841	0.980827327901392
3	-0.0833324468085107	-0.13563829787234	1	-2.59067207657505	1.50424475595778	9.1861652	1.68829050363234
4	-0.0301409574468086	-0.139183510638298	1	-2.92833017730152	1.35210091048843	5.6338819	1.12694577272832
5	0.00177393617021285	-0.146276595744681	1	3.1294659753324	1.21200510745314	5.2209536	0.888233026241232
6	0.0301409574468084	-0.156914893617021	1	2.95181937008416	1.03037682652431	10.6893892	1.12915231556898
7	0.0833324468085106	-0.188829787234043	1	2.72598890697036	1.24903077247325	9.6618806	0.842108609832612
8	0.136523936170213	-0.206561170212766	1	2.55756718500384	1.40568819019472	7.4340843	0.567812841801194
9	0.179077127659574	-0.213651595744681	1	2.4440046166436	1.63319762759123	9.7961625	0.727011578848673
10	0.235816489361702	-0.210106382978723	1	2.29860230087387	1.75614710702199	9.9474015	0.646935403002158
11	0.292553191489362	-0.199468085106383	1	2.16921522027343	1.76822073335336	6.2315051	0.339979467338622
12	0.32801329787234	-0.192375	1	2.10121932680571	1.61836755223711	12.8470656	0.458735250296085
13	0.402481382978723	-0.188829787234043	1	2.00947227674649	1.90745611288287	12.9483499	0.525863627960717
14	0.473404255319149	-0.164007978723404	1	1.90429955115435	2.12940406879704	5.7649557	0.249226421375925
15	0.501773936170213	-0.146276595744681	1	1.85445426687916	2.27944024634472	5.6338819	0.252988318650971
16	0.526595744680851	-0.125	1	1.80385660314897	2.0344739360957	6.8318781	0.222388155575595
17	0.56205585106383	-0.107268617021277	1	1.75937897203385	2.39317761971425	11.6742759	0.470555970078617
18	0.608156914893617	-0.0576250000000001	1	1.66526777801813	2.69922861138971	12.8470656	0.548535466293348
19	0.640071808510638	0.00975265957446816	1	1.55556068475946	3.38659022435913	17.6363006	0.800882551008519
20	0.615247340425532	0.109042553191489	1	1.39538417455775	3.37713990362107	15.710524	0.729448388478541
21	0.593970744680851	0.19769414893617	1	1.24949449686205	3.33896513687162	15.5789919	0.699409164854639
22	0.576242021276596	0.286348404255319	1	1.10961266389112	3.8925306232771	12.5381714	0.557576012241791
23	0.526595744680851	0.339539893617021	1	0.99809746144276	4.26486510402546	16.9451842	0.723481778667681
24	0.43794414893617	0.382093085106383	1	0.853401105709223	4.33188260327232	19.7440223	0.952407410720484
25	0.331561170212766	0.424646276595745	1	0.662919623565126	4.58407573207996	19.1001108	0.976206939898847
26	0.221630319148936	0.438829787234043	1	0.467678235585357	5.06537205102243	12.3731834	0.555109655682626
27	0.154255319148936	0.414007978723404	1	0.356656304448832	4.84495688819146	9.2471191	0.566080508233273
28	0.101063829787234	0.406914893617021	1	0.243440202802177	4.21305181267734	7.6568181	0.497583906080045
29	0.0620558510638297	0.428191489361702	1	0.143923421586168	4.42092530501506	12.7595303	0.818213793550461
30	-0.00886436170212758	0.449468085106383	1	-0.0197193371239239	4.97297581190149	9.4863517	0.609451464150995
31	-0.0620558510638299	0.435284574468085	1	-0.141609629954123	4.95738970152412	5.0390085	0.332562872450418
32	-0.0904255319148936	0.428191489361702	1	-0.208122204444207	4.71238898038469	6.7218861	0.427122815107144
33	-0.129433510638298	0.428191489361702	1	-0.293546767465635	5.17606658968549	6.8318781	0.442245023462091
34	-0.164893617021277	0.410460106382979	1	-0.381995772158054	4.93918572171624	16.3053974	1.00896152416392
35	-0.257093085106383	0.389183510638298	1	-0.583788076990837	5.11262022691165	17.2513286	1.00170062556079
36	-0.349289893617021	0.350178191489362	1	-0.784128202102994	5.31079729574808	16.2710249	0.89645668660715
37	-0.42730585106383	0.296986702127659	1	-0.963419539424425	5.55655072517206	14.7164713	0.792433838183815
38	-0.484042553191489	0.233156914893617	1	-1.12190630706119	6.23777439861783	13.4575212	0.704191822079736
39	-0.487587765957447	0.155140957446809	1	-1.26274467147713	0.674740942223553	11.7379796	0.414275982335204
40	-0.445034574468085	0.101949468085106	1	-1.34559986794418	1.0303657969098	7.1261067	0.153592131493323
41	-0.409574468085106	0.0806728723404256	1	-1.37631829424284	0.999466969602317	10.1701353	0.299159100780728
42	-0.359928191489362	0.0487579787234042	1	-1.43615011439899	1.90525885195197	0	0
43	0.640071808510638	0.396276595744681	2	1.01644177013414	4.0037715316956	22.5350693	0.865002071023755
44	0.540779255319149	0.481382978723404	2	0.843441355929385	4.13162545950325	23.3888822	0.940265537191327
45	0.42730585106383	0.555851063829787	2	0.655388248491119	4.29417044978948	24.0731241	1.00229804829709
46	0.299646276595745	0.612587765957447	2	0.454928638831701	5.75837397529894	13.4158159	0.0449785600836994
47	0.26063829787234	0.545212765957447	2	0.445932926814961	4.65362539899477	20.8123196	0.987784623391429
48	0.140071808510638	0.55230585106383	2	0.248376002136675	4.67669942167815	17.1207131	0.875717810881891
49	0.0407792553191489	0.555851063829787	2	0.0732324399602973	4.54725043812232	14.8677103	0.754192192708029
50	-0.0443271276595744	0.570034574468085	2	-0.0776059985813083	4.51496457382623	6.2315051	0.298860211199488
51	-0.0797872340425532	0.577127659574468	2	-0.137378040821206	4.99069925265993	17.7944141	0.890289346796486
52	-0.179077127659575	0.548757978723404	2	-0.315435910180503	5.11727430125007	9.3076147	0.46854168378777
53	-0.228723404255319	0.527481382978723	2	-0.409144246938057	5.04710305217004	14.8805427	0.7352854634853
54	-0.310284574468085	0.499114361702128	2	-0.556201339635117	5.03414635294765	21.255954	0.961258206536288
55	-0.42730585106383	0.460106382978723	2	-0.748452980942375	5.2384589013481	21.9049068	0.934050979603795
56	-0.537234042553192	0.396276595744681	2	-0.935263176863134	5.3664769532034	23.0996949	0.903704380296959
57	-0.643617021276596	0.314715425531915	2	-1.11600405292253	5.85077021441987	17.4983523	0.706010240922059
58	-0.686170212765957	0.222518617021277	2	-1.25720610110694	6.13053597878432	24.1120796	0.975495154544046
59	-0.707446808510638	0.084220744680851	2	-1.45230513201575	0.283784509181449	15.2765139	0.598942974818335
60	-0.682625	-0.000885638297872261	2	-1.57209372697941	0.832986357080034	18.1683869	0.584586669810858
61	-0.604609042553192	-0.0718085106382979	2	-1.68901106094159	1.05840018984705	11.2178091	0.34445599108065
62	-0.547872340425532	-0.103723404255319	2	-1.75790225915772	0.965242663072926	9.6618806	0.384509230070509
63	-0.501773936170213	-0.13563829787234	2	-1.83480410517182	0.837987440435078	16.4419708	0.847868527874205
64	-0.430851063829787	-0.199468085106383	2	-2.00437781074666	1.10716025621125	17.7632497	0.969060128906514
65	-0.338651595744681	-0.245566489361702	2	-2.19818983652796	0.945293031218264	13.5679715	0.938664910330909
66	-0.274821808510638	-0.291667553191489	2	-2.38592281859414	1.13838123403518	8.748947	0.62260387178819
67	-0.228723404255319	-0.31294414893617	2	-2.51044359295178	1.24907577269825	9.6618806	0.715703769788991
68	-0.175531914893617	-0.330672872340425	2	-2.65358434690958	1.19988090952232	11.8016833	0.91781491639964
69	-0.111702127659574	-0.355497340425532	2	-2.83714733018951	1.32582869328255	10.078017	0.784216000503588
70	-0.0549654255319148	-0.36968085106383	2	-2.99399053029022	1.75066782611939	6.8318781	0.518103082916994
71	-0.0159574468085106	-0.362587765957447	2	-3.09761114687362	1.84907475963522	8.8974362	0.701882411054493
72	0.0336888297872341	-0.348404255319149	2	3.04519767809506	1.3854455465678	9.9474015	0.751629230741639
73	0.0904255319148936	-0.359042553191489	2	2.89487183194674	1.61423590154919	14.0679768	1.01938181393936
74	0.17198670212766	-0.355497340425532	2	2.69099546915887	1.61840318570111	12.8470656	0.801503433687367
75	0.246454787234043	-0.351949468085106	2	2.53069478242139	1.81575734234389	12.5972921	0.7432649429607
76	0.317375	-0.334220744680851	2	2.38204179382925	1.89255625616224	15.4589173	0.807149034319452
77	0.402481382978723	-0.305851063829787	2	2.22061198696536	1.80633676902367	15.710524	0.623324884357781
78	0.491135638297872	-0.284574468085106	2	2.09594701009381	1.94379142578322	15.0922773	0.54829007844575
79	0.57269414893617	-0.252659574468085	2	1.98628899440466	2.18399748298187	20.174366	0.725457760606756
80	0.668438829787234	-0.185284574468085	2	1.8411974422833	2.28654072377413	18.6248537	0.595422044527809
81	0.75	-0.11436170212766	2	1.72211303337774	1.9974186828651	14.7668843	0.281566563199953
82	0.82801329787234	-0.0789015957446809	2	1.66579972073775	2.72916745845033	10.6719738	0.34511390809203
83	0.852837765957447	-0.0221622340425531	2	1.59677693911935	3.21045890636621	17.7632497	0.605398386043082
84	0.845744680851064	0.0806728723404256	2	1.47569726191073	3.85567383435694	12.1293678	0.353836949696499
85	0.799646276595745	0.133864361702128	2	1.40492987197143	3.62608034370809	13.1202124	0.458149660067565
86	0.764183510638298	0.201242021276596	2	1.31329993995792	3.59225714157979	21.0442194	0.775226628726758
87	0.710992021276596	0.311170212765957	2	1.15825461421257	3.92699081698724	12.9625572	0.466488868289881
88	0.657800531914894	0.36436170212766	2	1.06495684055459	4.76294829575604	0	0
89	-0.813829787234043	0.289893617021277	3	-1.2286007150313	0.309714918491496	16.0395834	0.456908440151964
90	-0.785460106382979	0.201242021276596	3	-1.31998240306169	5.9951213481706	17.2077901	0.609510403635365
91	-0.813829787234043	0.105497340425532	3	-1.44188448378876	6.0225751353654	18.9727034	0.649817102294796
92	-0.842199468085106	-0.000885638297872261	3	-1.57184790424772	0.321765554321642	9.6618806	0.322224643368723
93	-0.824468085106383	-0.0540771276595744	3	-1.63629283292147	0	6.7218861	0.234653123518092
94	-0.824468085106383	-0.0930851063829787	3	-1.68322345762509	0.785398163397447	6.9134555	0.194840061336006
95	-0.796098404255319	-0.121454787234043	3	-1.72219146989229	0.78539816339745	9.5060586	0.287283282645512
96	-0.757093085106383	-0.160460106382979	3	-1.77964812642139	0.838006086200065	8.2209854	0.258366433051556
97	-0.721630319148936	-0.192375	3	-1.8313214130317	1.07143049616509	7.6568181	0.214009259950629
98	-0.682625	-0.213651595744681	3	-1.87412326502183	0.726657857709074	7.3580065	0.278697502704637
99	-0.654255319148936	-0.245566489361702	3	-1.92986276556275	0.718796813854349	6.4959442	0.257104197699156
100	-0.629433510638298	-0.273936170212766	3	-1.98128360510259	1.07688592050341	9.0220938	0.3141940596187
101	-0.583332446808511	-0.298757978723404	3	-2.04412241702633	1.00401416747212	7.9675455	0.315061440375204
102	-0.544327127659574	-0.323582446808511	3	-2.10713470510137	0.763201809335391	19.4488771	0.894906502784156
103	-0.466311170212766	-0.405140957446808	3	-2.2861160056582	0.82883773815174	9.9474015	0.46784284558167
104	-0.423757978723404	-0.444148936170213	3	-2.37968457477453	1.16589160908516	4.6535782	0.209186925205824
105	-0.398936170212766	-0.454787234042553	3	-2.4215219598157	0.927265216801576	3.0554861	0.146393169927928
106	-0.384752659574468	-0.465425531914894	3	-2.45080059380128	1.01218858479275	5.7649557	0.276328345746863
107	-0.356382978723404	-0.483156914893617	3	-2.50606626295065	1.0303657969098	7.1261067	0.344552224020584
108	-0.320922872340425	-0.504433510638298	3	-2.57497670775477	1.44644133224814	14.7797167	0.686339165080128
109	-0.235816489361702	-0.515071808510638	3	-2.7122445407708	1.15259519333109	12.0367912	0.614214130303199
110	-0.17198670212766	-0.543438829787234	3	-2.83508736683144	1.10714871779409	10.9309133	0.538104524559966
111	-0.115247340425532	-0.571808510638298	3	-2.94270827174343	3.96165895213841	0	0
112	-0.75	0.0203909574468086	4	-1.54361507952955	0.446110164267664	15.5789919	0.565024636471336
113	-0.710992021276596	-0.0611702127659574	4	-1.65662000682382	0.664040887364004	17.8471186	0.656254041174611
114	-0.647162234042553	-0.142731382978723	4	-1.78787081505874	0.837968793897465	16.4419708	0.635596735841892
115	-0.576242021276596	-0.206561170212766	4	-1.91499016222712	0.999466969602319	10.1701353	0.405194696709708
116	-0.526595744680851	-0.238476063829787	4	-1.99602910156906	0.714081180767151	12.1293678	0.601632561149319
117	-0.480497340425532	-0.291667553191489	4	-2.11635561379893	0.785432254693928	9.5060586	0.486488276970516
118	-0.441489361702128	-0.330672872340425	4	-2.21365326919303	0.844138469085819	7.3580065	0.384458762087441
119	-0.409574468085106	-0.359042553191489	4	-2.29054502161052	1.1071187174941	6.8318781	0.345956790200925
120	-0.374114361702128	-0.376773936170213	4	-2.3597363796507	1.27232577274343	8.3112705	0.418915209922641
121	-0.328013297872341	-0.390957446808511	4	-2.44351942163523	1.21781325615716	12.3731834	0.690662376496416
122	-0.26063829787234	-0.415779255319149	4	-2.58165189693452	1.36327224869765	11.8649287	0.687573145618674
123	-0.19326329787234	-0.429965425531915	4	-2.71916652605825	0.927295218001612	9.166	0.535108468598335
124	-0.150710106382979	-0.461880319148936	4	-2.82618821977792	1.21203593021545	10.4419072	0.616547086628367
125	-0.0939707446808511	-0.483156914893617	4	-2.94949763710359	1.31349398528225	12.0056268	0.695236965055863
126	-0.0265957446808511	-0.500885638297872	4	-3.08854503011476	1.2847353311048	10.8282541	0.589577300115294
127	0.0336888297872341	-0.518617021276596	4	3.07672481704176	1.50424475595778	9.1861652	0.500037187066642
128	0.0868803191489362	-0.522162234042553	4	2.97671737962844	1.5707963267949	6.7218861	0.358478220578404
129	0.125885638297872	-0.522162234042553	4	2.90502173551276	1.69511670688898	9.8529917	0.520812187358244
130	0.182625	-0.515071808510638	4	2.80085929804111	1.86933579919552	8.3112705	0.438134915768602
131	0.228723404255319	-0.500885638297872	4	2.71323231488739	1.94167555120779	11.8016833	0.613355040551467
132	0.292553191489362	-0.476063829787234	4	2.59056130677709	1.82597606257548	14.5249019	0.686736725375749
133	0.374114361702128	-0.454787234042553	4	2.45321396170194	2.04915605544324	18.5849816	0.854242816494839
134	0.469859042553192	-0.405140957446808	4	2.28236539840298	2.0119644506821	24.3279389	0.940595193307043
135	0.597518617021277	-0.344859042553192	4	2.09424635974157	2.09321113774722	23.2688076	0.765196557395584
136	0.714539893617021	-0.277481382978723	4	1.94120704826245	2.50886549523276	11.3662983	0.405573715816878
137	0.753545212765957	-0.224289893617021	4	1.86009230509907	2.5415183836637	14.0679768	0.477638327926937
138	0.799646276595745	-0.156914893617021	4	1.76456463951369	3.80519609294496	0	0
139	0.125885638297872	0.704787234042553	5	0.176751172143654	0	6.7218861	-0.0506140991363446
140	0.125885638297872	0.665779255319149	5	0.186873991970923	5.2117548110145	7.6568181	0.26439807999351
141	0.0868803191489362	0.644502659574468	5	0.133994375972221	4.64104725233573	8.5766262	0.383010059684584
142	0.0372340425531915	0.648050531914894	5	0.0573923640353043	4.36364534871391	7.1522298	0.300355362438592
143	-0.00177393617021285	0.662234042553192	5	-0.00267870845241409	5.1305901138485	6.0183956	0.246297099369138
144	-0.033688829787234	0.648050531914894	5	-0.0519381283262419	5.06540680731964	12.3731834	0.544124185305478
145	-0.101063829787234	0.623226063829787	5	-0.160762965387337	4.95736764351155	22.6753091	1.04159404787789
146	-0.228723404255319	0.591311170212766	5	-0.369081774962915	5.2591571315831	16.4534283	0.755608807683634
147	-0.310284574468085	0.541667553191489	5	-0.520203536499641	5.24047120079654	16.9786401	0.783659802429799
148	-0.395390957446808	0.492021276595745	5	-0.676935496985601	5.07494647144933	18.9529965	0.779786499057302
149	-0.498226063829787	0.453013297872341	5	-0.832892796797062	5.20419072337444	19.4103799	0.740963261812004
150	-0.597518617021277	0.399821808510638	5	-0.981085449159462	5.33641677522618	18.8242142	0.671835908550409
151	-0.686170212765957	0.335992021276596	5	-1.11545263086954	5.66850849817247	12.7155335	0.468210761386854
152	-0.728723404255319	0.275710106382979	5	-1.20909478314692	6.08579798904266	21.8109553	0.815873954816249
153	-0.753545212765957	0.151595744680851	5	-1.37226957411016	6.11097522687557	14.2655041	0.537778889214449
154	-0.767731382978723	0.0700345744680852	5	-1.47982535195305	0.288063959008981	17.2077901	0.628651752221885
155	-0.73936170212766	-0.0257101063829788	5	-1.60555570239743	0.632759673066331	11.3662983	0.38713612579464
156	-0.700353723404255	-0.0789015957446809	5	-1.68298292755636	0.939714046313587	19.6780271	0.619270947996495
157	-0.608156914893617	-0.146276595744681	5	-1.80683711715566	1.27934297264455	12.7595303	0.331401106467939
158	-0.537234042553192	-0.167553191489362	5	-1.87311733844925	1.07145915908755	7.6568181	0.299777946718689
159	-0.498226063829787	-0.188829787234043	5	-1.93307292779298	0.587986119849947	15.4227116	0.84248016724229
160	-0.448582446808511	-0.263297872340426	5	-2.10156896124144	0.643501108793284	9.166	0.512181137747141
161	-0.416667553191489	-0.305851063829787	5	-2.20400518879087	0.655729083272936	10.0221044	0.561535494806518
162	-0.381204787234043	-0.351949468085106	5	-2.31631228775217	1.23409144015776	12.9483499	0.681778651003553
163	-0.310284574468085	-0.376773936170213	5	-2.45266801795288	1.06370843567269	12.5826265	0.750431645640788
164	-0.246454787234042	-0.412234042553192	5	-2.60275434708104	1.06794879731323	13.9479022	0.839264383938101
165	-0.175531914893617	-0.451242021276596	5	-2.77060722386866	0.78539816339745	13.826911	0.706276861146575
166	-0.118795212765957	-0.507978723404255	5	-2.91186259609798	1.42888427249073	8.6417048	0.48138468757581
167	-0.0691489361702128	-0.515071808510638	5	-3.00813953361314	1.52916414631433	14.6784324	0.821063230235612
168	0.0159574468085106	-0.518617021276596	5	3.11083312751932	1.69515132134166	14.7797167	0.828144923872132
169	0.101063829787234	-0.507978723404255	5	2.9452041427449	1.62074163040259	12.23661	0.66100740320377
170	0.17198670212766	-0.504433510638298	5	2.81300266210414	1.76819188664478	9.3474868	0.496275095112795
171	0.225178191489362	-0.493795212765958	5	2.71374764308159	1.89258438072278	7.7292295	0.406468120075285
172	0.267731382978724	-0.479609042553191	5	2.63245401906653	1.86226000216453	12.7595303	0.636030390274112
173	0.338651595744681	-0.458332446808511	5	2.50524794101171	1.90551039858025	14.8805427	0.687913208095421
174	0.420212765957447	-0.429965425531915	5	2.36766529939262	2.19959261321033	24.9342698	1.13098912540626
175	0.537234042553192	-0.344859042553192	5	2.14146747431137	2.05913313387949	22.1423062	0.792020775571789
176	0.650710106382979	-0.284574468085106	5	1.98306331919701	2.12509521639322	15.0922773	0.472776688819025
177	0.725178191489362	-0.238476063829787	5	1.88850798143321	2.38650338771886	14.2655041	0.468235388362235
178	0.781914893617021	-0.178191489361702	5	1.79486090376076	2.53380307783031	17.1207131	0.546746944501266
179	0.838651595744681	-0.0966303191489361	5	1.68551151486051	2.87063290931475	22.8311311	0.750991122861376
180	0.874114361702128	0.031029255319149	5	1.53531329028823	3.14159265358979	11.6101139	0.383104633914943
181	0.874114361702128	0.0984042553191489	5	1.45869236350524	4.64998767958835	9.7961625	0.0599155471790994
182	0.817375	0.101949468085106	5	1.44670925406942	4.1638294656371	12.8906041	0.304174313731434
183	0.753545212765957	0.140957446808511	5	1.38587439132314	3.67529739954735	15.6151976	0.576240458925498
184	0.707446808510638	0.218970744680851	5	1.27062629953804	3.30023504549228	15.4708331	0.587307476655527
185	0.693263297872341	0.307625	5	1.15316480420693	3.33898821343967	18.6949736	0.672694558185298
186	0.67198670212766	0.414007978723404	5	1.01862589256987	3.8112444059669	18.7050562	0.689682429841417
187	0.604609042553191	0.499114361702128	5	0.880689406601589	4.21303748159266	15.3131779	0.546995045811505
188	0.526595744680851	0.541667553191489	5	0.771290397439288	4.12438637683712	13.2192052	0.506900883333701
189	0.462765957446808	0.584220744680851	5	0.669910220772548	4.39063842598805	11.5940734	0.436669023170422
190	0.398936170212766	0.605497340425532	5	0.582576416138463	4.45361626949176	21.4919785	0.854110774623868
191	0.278369680851064	0.637412234042553	5	0.41175426121369	4.43409781190557	22.2431322	0.931996234909001
192	0.154255319148936	0.672872340425532	5	0.22535501423189	4.40948542855285	10.2434633	0.425373547221486
193	0.0975186170212767	0.690603723404255	5	0.140280304787592	4.60175919831883	11.0670284	0.460159109973509
194	0.0336888297872341	0.69769414893617	5	0.0482484827928906	5.25280848065527	10.6893892	0.387665451451144
195	-0.0195026595744682	0.665779255319149	5	-0.0292846074973381	4.67790295555046	17.731627	0.75750475015495
196	-0.122340425531915	0.669327127659574	5	-0.180785557528328	5.84657183358484	10.1151393	0.268345324730563
197	-0.147162234042553	0.616135638297872	5	-0.234454622474441	5.90267893006722	9.8722403	0.281388754488133
198	-0.168438829787234	0.56294414893617	5	-0.290732373372067	5.46750164055851	14.2655041	0.668251852804641
199	-0.228723404255319	0.506204787234043	5	-0.424382743932996	5.13901133645489	14.7668843	0.765578207957252
200	-0.30673670212766	0.470744680851064	5	-0.577498385524446	5.27098829572825	17.2944088	0.880729536778371
201	-0.391843085106383	0.417553191489362	5	-0.75364429288012	5.35588408922597	15.2765139	0.750841704428473
202	-0.462765957446808	0.36436170212766	5	-0.903812633765815	5.04563030926297	16.8127355	0.636349748719192
203	-0.554965425531915	0.332446808510638	5	-1.03108258350965	5.4745411966811	18.5849816	0.763522838304866
204	-0.632978723404255	0.257978723404255	5	-1.18378715117063	6.21660884694817	18.3727887	0.772262722157755
205	-0.640071808510638	0.151595744680851	5	-1.33823969560218	0.19118596412225	19.29443	0.826607741529948
206	-0.618795212765957	0.0416675531914894	5	-1.50356124390817	0.785398163397446	13.826911	0.470220789755367
207	-0.56205585106383	-0.0150718085106384	5	-1.59760540185924	1.15259519333109	12.0367912	0.300789978095961
208	-0.498226063829787	-0.043438829787234	5	-1.65776339747843	0.718796813854349	12.9914301	0.663746809682544
209	-0.448582446808511	-0.100178191489362	5	-1.79051275941494	0.851999512940548	12.9914301	0.727418990033006
210	-0.391843085106383	-0.149821808510638	5	-1.93599655742154	1.10713508136847	15.0304068	0.882322995063101
211	-0.313829787234043	-0.188829787234043	5	-2.11246115643416	1.05164444343964	9.8529917	0.732196450541702
212	-0.264183510638298	-0.217199468085106	5	-2.2589004465425	0.558582460179991	5.7649557	0.477443201029992
213	-0.246454787234042	-0.245566489361702	5	-2.3543890867485	0.620264688248969	10.513402	0.833360291563314
214	-0.210992021276596	-0.295212765957447	5	-2.52106114506116	1.29250374352849	8.8974362	0.699183340321143
215	-0.161348404255319	-0.309396276595745	5	-2.66089781312539	0.851946416637942	6.4959442	0.51010018030027
216	-0.132978723404255	-0.334220744680851	5	-2.76291784918545	1.16591100592952	9.3076147	0.742105996560762
217	-0.0833324468085107	-0.355497340425532	5	-2.9113390484976	1.3258353112459	12.5972921	0.985046232648576
218	-0.0124122340425533	-0.373226063829787	5	-3.10834829502731	1.24904577239825	11.5940734	0.814244516758662
219	0.0514175531914893	-0.394502659574468	5	3.01198810880054	1.39858624649088	14.2655041	0.924850107919717
220	0.132978723404255	-0.408688829787234	5	2.8270180872166	1.70049746991366	14.1733858	0.898829758222144
221	0.214539893617021	-0.398050531914894	5	2.64725213557217	1.83705991489555	6.9670766	0.425812801287719
222	0.253545212765957	-0.387412234042553	5	2.56208957531462	1.70632099825193	13.5679715	0.710759658575313
223	0.331561170212766	-0.376773936170213	5	2.41993764359956	1.67387970005358	17.8154959	0.744032472621523
224	0.434396276595745	-0.366135638297872	5	2.27113114907526	1.85257250713353	24.1739501	0.89338075253496
225	0.569148936170213	-0.327127659574468	5	2.09245499856826	2.15879893034246	13.2192052	0.495771063444645
226	0.632978723404255	-0.284574468085106	5	1.99330078587933	2.38184271079917	16.8571906	0.63204872919147
227	0.700353723404255	-0.213651595744681	5	1.86689104004104	2.52134316760697	15.7696447	0.567241370389717
228	0.753545212765957	-0.139183510638298	5	1.7534427659631	2.56250284003967	18.9823277	0.624875839863988
229	0.813829787234043	-0.0469867021276597	5	1.6284675979903	2.97645411132742	14.8677103	0.518381551110508
230	0.82801329787234	0.0381196808510638	5	1.5247912877682	3.52209903070216	9.8722403	0.333505693511111
231	0.806736702127659	0.091311170212766	5	1.45809014906598	3.88351727961635	9.9474015	0.299609372236506
232	0.767731382978723	0.133864361702128	5	1.39816827461867	3.58770281785746	15.5789919	0.574029840792363
233	0.728723404255319	0.215425531914894	5	1.2833623064602	5.33550950836251	0	0
234	-0.203901595744681	-0.454787234042553	6	-2.72011585453486	1.03037682652431	10.6893892	0.605926194309925
235	-0.150710106382979	-0.486702127659574	6	-2.84130109339684	0.945320414404888	13.5679715	0.693253512497147
236	-0.0868803191489361	-0.532800531914894	6	-2.97995179589627	0.540397442258013	7.1261067	0.233518384120548
237	-0.0656037234042552	-0.568263297872341	6	-3.02665547272038	1.03039888453688	7.1261067	0.31927709194588
238	-0.0301409574468086	-0.589539893617021	6	-3.09051089110956	0.927265216801576	3.0554861	0.122500882309557
239	-0.0159574468085106	-0.600178191489362	6	-3.11501106757147	0	3.0554861	0.00381161850159462
240	-0.0159574468085106	-0.617906914893617	6	-3.11577339127179	1.5707963267949	1.8332	0.0860557060814893
241	-0.00531914893617021	-0.617906914893617	6	-3.13298453248808	1.46008422790689	5.5335142	0.256889838042555
242	0.0265957446808511	-0.621454787234043	6	3.09882280708299	1.81579704793433	5.0390085	0.232300567112937
243	0.054965425531915	-0.61436170212766	6	3.0523626936604	1.66143777050343	6.7493841	0.31708866260312
244	0.093970744680851	-0.610816489361702	6	2.98894496113978	1.5707963267949	3.6664	0.169187716508263
245	0.115247340425532	-0.610816489361702	6	2.95510741783813	0.785398163397448	2.5926031	0.0668822647223077
246	0.125885638297872	-0.621454787234043	6	2.94173096489366	0.982909116738634	2.2030481	0.0701113282305421
247	0.136523936170213	-0.628545212765957	6	2.92770869924756	1.5707963267949	5.4996	0.239730412693619
248	0.168438829787234	-0.628545212765957	6	2.87976261670883	1.68142610886075	5.5335142	0.241931049713426
249	0.200353723404255	-0.625	6	2.83137640676615	1.8622393604361	6.379536	0.281408983644202
250	0.235816489361702	-0.61436170212766	6	2.77509461003731	1.89258438072278	3.8648439	0.169912353955359
251	0.257093085106383	-0.607268617021277	6	2.74111213924623	1.69512824290961	4.926725	0.205989663174817
252	0.285460106382979	-0.603723404255319	6	2.69991420661127	2.08988475095264	4.926725	0.21400019925558
253	0.310284574468085	-0.589539893617021	6	2.65711416676016	2.03451893767062	2.7328429	0.118911786087357
254	0.324468085106383	-0.582446808510638	6	2.63333180954268	2.35619449019234	6.0491017	0.256681641463272
255	0.349289893617021	-0.557625	6	2.58199548125003	1.89254688119154	5.7970367	0.245286135311371
256	0.381204787234042	-0.54698670212766	6	2.53293825418776	1.97566225257157	4.6535782	0.196638468996313
257	0.406029255319149	-0.536348404255319	6	2.49361056038849	2.17634999051687	9.6618806	0.41394668187809
258	0.452127659574468	-0.504433510638298	6	2.41082122401287	2.01317564032409	12.8470656	0.509766491792654
259	0.519502659574468	-0.472518617021277	6	2.30886792565434	2.01064528343546	11.4808733	0.421870968797076
260	0.579787234042553	-0.444148936170213	6	2.22449373189493	3.7010315992986	0	0
261	-0.132978723404255	0.694148936170213	7	-0.189277656997974	5.15476065812624	25.6936729	1.06192843640016
262	-0.267731382978723	0.63031914893617	7	-0.401663344278005	5.09289535749705	19.7440223	0.825822681005529
263	-0.374114361702128	0.587765957446808	7	-0.566827880479111	5.08326820479759	11.8016833	0.471622609005093
264	-0.43794414893617	0.56294414893617	7	-0.66115240228013	4.71238898038469	10.3882861	0.316668689303394
265	-0.498226063829787	0.56294414893617	7	-0.724486140140809	0.704473381989119	16.0395834	0.014139108060307
266	-0.43794414893617	0.492021276595745	7	-0.72731396175287	5.32559013657166	20.174366	0.856901334633937
267	-0.533688829787234	0.424646276595745	7	-0.898694228679657	5.39812406063582	17.36957	0.695872123022412
268	-0.611702127659574	0.360816489361702	7	-1.03786865328414	5.54537024705912	27.2523512	1.02815391236663
269	-0.718085106382979	0.243795212765957	7	-1.24349943575747	5.9376361004227	16.2366524	0.616595659522876
270	-0.75	0.155140957446809	7	-1.36681856766204	6.2291767055202	22.6423115	0.861861994102811
271	-0.757093085106383	0.023936170212766	7	-1.5391909664826	0.580010885575512	21.1853758	0.727537660777946
272	-0.689715425531915	-0.0789015957446809	7	-1.68469849863819	0.876070345806137	19.0904865	0.645021735380802
273	-0.604609042553192	-0.149821808510638	7	-1.81370284571435	0.817637249510072	13.4016086	0.559779023789631
274	-0.547872340425532	-0.20301329787234	7	-1.92565865047228	1.01216751715217	11.5294531	0.485835485156136
275	-0.491135638297872	-0.238476063829787	7	-2.02282574750351	0.896069104062625	15.650945	0.801968073006165
276	-0.420212765957447	-0.295212765957447	7	-2.18321936210474	0.785398163397446	9.5060586	0.536982180521297
277	-0.381204787234043	-0.334220744680851	7	-2.290615798209	1.44373320218209	0	0
278	0.423757978723404	-0.43705585106383	8	2.37164128510197	1.82333157839615	19.5634521	0.736600997598824
279	0.533688829787234	-0.408688829787234	8	2.22432108558221	1.76819188664478	18.6949736	0.546219368516332
280	0.640071808510638	-0.387412234042553	8	2.11507721187894	1.87667897658249	12.1751978	0.333479538934216
281	0.707446808510638	-0.366135638297872	8	2.0483813040921	2.11121582706548	10.6893892	0.317924988952329
282	0.76063829787234	-0.334220744680851	8	1.98479630630163	2.35624806066425	6.0491017	0.193796782719304
283	0.785460106382979	-0.309396276595745	8	1.94603694975777	2.08988475095264	4.926725	0.129275906327133
284	0.810284574468085	-0.295212765957447	8	1.92018176849234	2.15885662043125	2.2030481	0.0592316438236473
285	0.820922872340426	-0.288119680851064	8	1.90833543972761	1.81573086903054	2.5192751	0.0455781782797171
286	0.835106382978723	-0.284574468085106	8	1.89921980407167	2.26555919265164	4.7727362	0.131824876636073
287	0.856382978723404	-0.266843085106383	8	1.87285482874446	2.49806154359647	3.0554861	0.092499958736787
288	0.867021276595745	-0.252659574468085	8	1.8543548369971	2.72339152012599	6.0183956	0.190531185974527
289	0.881204787234042	-0.220744680851064	8	1.81624859980219	2.67794504458899	4.0990352	0.12707635567883
290	0.891843085106383	-0.199468085106383	8	1.79083332866643	2.8753463735476	6.9670766	0.220384994469653
291	0.902481382978723	-0.160460106382979	8	1.7467563297725	2.72332193321453	6.0183956	0.183187518892454
292	0.916667553191489	-0.128545212765957	8	1.71011882599401	3.40785624169044	6.9670766	0.204078254867635
293	0.906029255319149	-0.0895398936170214	8	1.66930317502048	4.60751028040399	0	0
294	-0.0372340425531915	0.00975265957446816	9	-1.31462266319221	0.851946416637945	6.4959442	6.47657665315028
295	-0.00886436170212758	-0.0150718085106384	9	-2.60993799382226	1.71276838327397	4.3208524	7.38501229221082
296	0.0159574468085106	-0.0115239361702127	9	2.19624485491516	1.89247187931663	1.9321928	1.66995866821197
297	0.0265957446808511	-0.00797872340425532	9	1.86225312127276	1.76813419655599	3.1159817	0.95885160296358
298	0.0443271276595745	-0.00443351063829795	9	1.67048280068005	2.26555919265164	4.7727362	1.49838399704068
299	0.0656037234042554	0.0132978723404255	9	1.37080600127191	1.66143777050343	6.7493841	-0.201752931376537
300	0.104609042553191	0.0168430851063829	9	1.41115658754722	1.81579704793433	5.0390085	0.0922659949175991
301	0.132978723404255	0.023936170212766	9	1.3927033885637	2.24548239130434	3.9125071	0.348225212713772
302	0.150710106382979	0.0381196808510638	9	1.32305834602094	2.28969269839153	6.4959442	0.451326262409405
303	0.179077127659574	0.0629441489361703	9	1.23279309353906	1.69511670688898	4.926725	-0.139175862339236
304	0.207446808510638	0.0664893617021277	9	1.26062826600691	1.71266338019902	4.3208524	-0.08656820489814
305	0.232268617021277	0.0700345744680852	9	1.27794190698654	2.49815153999682	3.0554861	0.204477924033176
306	0.242906914893617	0.084220744680851	9	1.2370463221799	1.97566225257157	4.6535782	0.033782100995097
307	0.267731382978724	0.0948590425531914	9	1.23028990198088	1.68142610886076	5.5335142	-0.116005813078505
308	0.299646276595745	0.0984042553191489	9	1.25349106459659	0.92726521680157	3.0554861	-0.22305462826322
309	0.313829787234043	0.0877659574468085	9	1.29810199024923	1.5707963267949	1.8332	-0.0426208598250483
310	0.324468085106383	0.0877659574468085	9	1.30662616221424	1.84913843963144	4.4487181	0.00505388400912771
311	0.349289893617021	0.0948590425531914	9	1.30561538541241	2.67794504458899	4.0990352	0.234680469686677
312	0.359928191489362	0.116135638297872	9	1.25867929147508	4.06885787039136	3.0554861	0.196650094546945
313	0.345744680851064	0.126773936170213	9	1.21934927256569	4.39071342786295	1.9321928	0.0972211729172726
314	0.335106382978723	0.13031914893617	9	1.19990503798223	4.06885787039136	3.0554861	0.214831802930281
315	0.320922872340426	0.140957446808511	9	1.15693867739618	4.39071342786295	1.9321928	0.109918595197235
316	0.310284574468085	0.144502659574468	9	1.13495495835673	3.72965294722614	2.2030481	0.185584044504336
317	0.303191489361702	0.155140957446809	9	1.09783814945586	3.72965294722614	2.2030481	0.187189835036756
318	0.296098404255319	0.165779255319149	9	1.06040018244851	4.24844134138989	1.3661923	0.0979218611012761
319	0.289007978723404	0.169327127659574	9	1.04081581022826	3.78512376358311	3.0554861	0.264292137424615
320	0.278369680851064	0.183510638297872	9	0.987957382743335	5.40107386208415	0	0
321	-0.242906914893617	-0.245566489361702	10	-2.3616391022529	1.1071187174941	6.8318781	0.563237081792707
322	-0.207446808510638	-0.263297872340426	10	-2.47428651861144	1.47114995213803	6.14122	0.47395149498433
323	-0.17198670212766	-0.266843085106383	10	-2.56907681760831	1.23150832766511	11.0161571	1.0133165981307
324	-0.111702127659574	-0.288119680851064	10	-2.77174013723445	1.63520762203805	18.9823277	1.81770158632125
325	-0.00177393617021285	-0.281029255319149	10	-3.1352804544987	2.09559054246795	13.4158159	1.3550863708546
326	0.0656037234042554	-0.242021276595745	10	2.87688757850997	2.14717418365134	14.5762315	1.71943385204457
327	0.136523936170213	-0.195922872340426	10	2.53300080810106	2.15881335328071	8.813109	1.05019843442326
328	0.179077127659574	-0.167553191489362	10	2.32296112121641	1.97568164766028	9.3076147	0.915908181560821
329	0.228723404255319	-0.146276595744681	10	2.13977948490424	1.75614710702199	9.9474015	0.627034656650789
330	0.285460106382979	-0.13563829787234	10	2.01437255357408	2.27938730625816	5.6338819	0.45227184172528
331	0.310284574468085	-0.11436170212766	10	1.92391818522903	1.85686926582386	10.8282541	0.490192568356105
332	0.370566489361702	-0.0966303191489361	10	1.82587967155781	2.30358656738973	8.2209854	0.485133508858269
333	0.406029255319149	-0.0647154255319148	10	1.72885296978615	2.39966802756324	9.9474015	0.541494219051706
334	0.445034574468085	-0.0221622340425531	10	1.62055412597581	2.80229080812509	11.0161571	0.656618670533332
335	0.466311170212766	0.0381196808510638	10	1.48923039186914	2.94419709373991	9.3474868	0.537967442086132
336	0.476949468085106	0.091311170212766	10	1.38163690345192	3.01717996895425	4.926725	0.274751874080081
337	0.480497340425532	0.11968085106383	10	1.3266865286359	3.29048076748088	12.3580595	0.706338166264994
338	0.469859042553192	0.190603723404255	10	1.1854188953829	3.68201215386038	10.6893892	0.612903584049936
339	0.43794414893617	0.243795212765957	10	1.06283817857292	4.04411235998144	14.7925491	0.838300267537551
340	0.370566489361702	0.296986702127659	10	0.895178125065406	4.03007419024593	12.5972921	0.771424838510463
341	0.313829787234043	0.343085106382979	10	0.740893157363314	4.71238898038469	17.1097139	0.910298751655735
342	0.214539893617021	0.343085106382979	10	0.558833407032167	4.79550952258229	7.3580065	0.449882432163439
343	0.17198670212766	0.339539893617021	10	0.468856920599479	4.61275002946696	6.14122	0.450680491209209
344	0.136523936170213	0.343085106382979	10	0.378720822357637	4.71238898038469	7.3328	0.556891405603088
345	0.093970744680851	0.343085106382979	10	0.267342541237019	4.71238898038469	7.9437139	0.643514020514308
346	0.0478723404255319	0.343085106382979	10	0.138639737134158	4.46741031725783	7.5582836	0.618016382376483
347	0.00531914893617021	0.353723404255319	10	0.0150364606588614	4.71238898038469	8.5550861	0.69851187142694
348	-0.0443271276595744	0.353723404255319	10	-0.124665913626527	4.71238898038469	6.1105139	0.485926006497184
349	-0.0797872340425532	0.353723404255319	10	-0.221851114925963	1.23272989840074	0	0
350	0.82801329787234	0.0345744680851064	11	1.52906463604485	3.75231358427837	7.4588325	0.226218465477705
351	0.803191489361702	0.0700345744680852	11	1.48382094294931	3.83631863457855	9.5450141	0.293183141270681
352	0.767731382978723	0.112587765957447	11	1.42518431469518	3.52210937528005	16.4534283	0.612933978413538
353	0.732268617021277	0.201242021276596	11	1.30259751901247	3.48255982320801	20.1001214	0.768485715873151
354	0.693263297872341	0.311170212765957	11	1.14890037583784	3.72066925453777	18.9823277	0.727341889771986
355	0.632978723404255	0.403369680851064	11	1.00343199788344	4.14307834322975	18.1376808	0.671902574477058
356	0.544327127659575	0.460106382978723	11	0.869051482988031	4.31214361826103	17.2513286	0.665041566904949
357	0.452127659574468	0.499114361702128	11	0.736043169607041	4.47684173035341	15.710524	0.631733039431385
358	0.363476063829787	0.520390957446808	11	0.609696561720764	4.12438637683712	26.4388687	1.19155003399335
359	0.235816489361702	0.605497340425532	11	0.371386554922094	4.43409462796771	35.5892865	1.57610394994465
360	0.0372340425531915	0.662234042553192	11	0.0561657649331644	5.02760528202281	29.5658496	1.29994904727042
361	-0.125885638297872	0.609042553191489	11	-0.203824044520919	5.26567673094917	24.4195989	1.14082178070827
362	-0.246454787234042	0.534574468085106	11	-0.431988400662574	5.14308963413592	24.8815653	1.20234914985644
363	-0.377659574468085	0.474289893617021	11	-0.672458230633861	4.97634810901108	23.4205049	0.93352909886496
364	-0.508864361702128	0.438829787234043	11	-0.859164050406853	4.60470723219292	22.7413043	0.478606542509274
365	-0.640071808510638	0.453013297872341	11	-0.954885358908708	5.58329365303674	15.1784377	0.552171295114892
366	-0.696808510638298	0.38563829787234	11	-1.06531961793169	5.88467080266394	25.1950425	0.920399218102297
367	-0.753545212765957	0.250885638297872	11	-1.24939946155215	6.17252808600569	16.6005426	0.605518253817536
368	-0.764183510638298	0.155140957446809	11	-1.37050311231565	6.14765607187894	13.5679715	0.505388021369448
369	-0.774821808510638	0.0771276595744681	11	-1.47158071658954	0.0665515708371162	18.3727887	0.686516866927485
370	-0.767731382978723	-0.0292553191489362	11	-1.60888408997504	0.698664749703435	19.9511739	0.651877550299573
371	-0.69326329787234	-0.117906914893617	11	-1.73925960003495	0.866301174033184	16.0395834	0.55200359895462
372	-0.622340425531915	-0.178191489361702	11	-1.84966031982588	0.917966071204218	13.0775905	0.504127310708296
373	-0.56205585106383	-0.224289893617021	11	-1.95048578196754	2.50526485201642	0	0
374	-0.150710106382979	0.332446808510638	12	-0.425624680400531	5.56438849332523	6.4959442	0.489536296867779
375	-0.175531914893617	0.304077127659575	12	-0.523531939774086	5.11729369809443	4.6535782	0.377711109997165
376	-0.200353723404255	0.293438829787234	12	-0.599074161773519	4.39060092645681	3.8648439	0.181765184447353
377	-0.221630319148936	0.300531914893617	12	-0.63542719866299	5.35587508947797	6.1105139	0.473753892175379
378	-0.25	0.279255319148936	12	-0.730177977098066	5.07114937696413	5.2209536	0.365240450537077
379	-0.278369680851064	0.268617021276596	12	-0.803226067205481	5.60849924267013	3.9125071	0.293481163024529
380	-0.292553191489362	0.250885638297872	12	-0.861922299810387	5.1760365893855	4.0990352	0.277525614605512
381	-0.313829787234043	0.240247340425532	12	-0.917427422731489	4.71238898038469	3.0554861	0.13163337114106
382	-0.331561170212766	0.240247340425532	12	-0.943754096959701	5.87828058946985	4.6535782	0.325952749735341
383	-0.342199468085106	0.215425531914894	12	-1.00894464690677	0	1.8332	0.11288524609308
384	-0.342199468085106	0.204787234042553	12	-1.03152169612539	0.141972056479064	4.3208524	0.254049808927062
385	-0.338651595744681	0.179965425531915	12	-1.0823316579108	6.17247320829159	5.5335142	0.400686888248538
386	-0.342199468085106	0.148050531914894	12	-1.16246903556051	0	1.2222861	0.0879543335825539
387	-0.342199468085106	0.140957446808511	12	-1.18005990227702	0.785398163397448	2.5926031	0.0811913957753929
388	-0.331561170212766	0.13031914893617	12	-1.19629818143209	0.674777524689557	3.9125071	0.168004123968644
389	-0.317375	0.112587765957447	12	-1.22989900622582	0.896037090326717	3.9125071	0.117960291853807
390	-0.299646276595745	0.0984042553191489	12	-1.25349106459658	0.927355213201919	3.0554861	0.0951185177596603
391	-0.285460106382979	0.0877659574468085	12	-1.27251476814852	0.862152407245077	5.6338819	0.242533846125657
392	-0.26063829787234	0.0664893617021277	12	-1.32102153737365	0.950506299997632	5.256701	0.229427383948912
393	-0.235816489361702	0.0487579787234042	12	-1.36690701416343	1.69520901143044	4.926725	-0.215517080498191
394	-0.207446808510638	0.0523058510638299	12	-1.32380359806379	1.49398472900047	7.9675455	-0.232363100971962
395	-0.161348404255319	0.0487579787234042	12	-1.2773309778694	1.67050953131538	6.14122	-0.501668858139639
396	-0.125885638297872	0.0523058510638299	12	-1.17699720624147	1.15252560641963	6.0183956	0.0421373340100639
397	-0.0939707446808511	0.0381196808510638	12	-1.18542467304349	1.19030288110719	6.581188	-0.0147353221052726
398	-0.0585106382978723	0.023936170212766	12	-1.18247760862243	1.16589160908516	4.6535782	0.0618337575707639
399	-0.033688829787234	0.0132978723404255	12	-1.19484436013658	1.24904577239825	5.7970367	-3.03305511429909
400	-0.00177393617021285	0.00265957446808511	12	-0.588233337276766	1.95132856441568	3.290594	-7.65576420203498
401	0.0159574468085106	0.00975265957446816	12	1.02220647590603	4.59214068520044	0	0
402	-0.835106382978723	0.112587765957447	13	-1.43678588264968	6.03818899663057	12.5972921	0.425958631329324
403	-0.852837765957447	0.0416675531914894	13	-1.52197760891554	6.1342971932885	12.3580595	0.413433157034906
404	-0.863476063829787	-0.0292553191489362	13	-1.60466424032252	0.502847529481663	13.9479022	0.435229067245311
405	-0.824468085106383	-0.100178191489362	13	-1.69171005377158	0.439865954350903	11.4808733	0.389897928822425
406	-0.796098404255319	-0.160460106382979	13	-1.76968963953607	0.748359554385501	11.6742759	0.371234586867919
407	-0.75	-0.210106382978723	13	-1.84393655690965	0.702277621199849	10.4061598	0.363618408390127
408	-0.710992021276596	-0.256204787234042	13	-1.91666023858768	0.197337869761101	6.2315051	0.234794037327573
409	-0.703901595744681	-0.291667553191489	13	-1.96361904605319	5.69529809712331	2.2030481	0.0460392031288159
410	-0.710992021276596	-0.30230585106383	13	-1.97282688667896	0.197366710644686	3.1159817	0.114002813935576
411	-0.707446808510638	-0.320034574468085	13	-1.99562744946607	0.321788053927881	3.8648439	0.143190981660917
412	-0.700353723404255	-0.341311170212766	13	-2.02426564579825	1.07143049616509	7.6568181	0.240167010386256
413	-0.661348404255319	-0.362587765957447	13	-2.07229904787551	1.37338634463081	6.2315051	0.160075936733959
414	-0.625885638297872	-0.36968085106383	13	-2.1043142352223	0	3.0554861	0.103712409447594
415	-0.625885638297872	-0.387412234042553	13	-2.12505671711182	0.463572601500207	2.7328429	0.107044254763844
416	-0.618795212765957	-0.401595744680851	13	-2.14646556806459	5.81968769067803	1.3661923	0.0269959897245498
417	-0.622340425531915	-0.408688829787234	13	-2.1518647660095	0.982909116738634	2.2030481	0.0795449790749458
418	-0.611702127659574	-0.415779255319149	13	-2.16777376182448	0.244890436915088	2.5192751	0.0921471177050037
419	-0.608156914893617	-0.429965425531915	13	-2.18620318536549	0.982909116738634	2.2030481	0.0805855064464311
420	-0.597518617021277	-0.43705585106383	13	-2.20232028665477	0	1.2222861	0.0384486494776759
421	-0.597518617021277	-0.444148936170213	13	-2.21001001655031	1.10729871029335	1.3661923	0.047754171843486
422	-0.590425531914894	-0.44769414893617	13	-2.219560850919	0	0.6109139	0.0190216625212281
423	-0.590425531914894	-0.451242021276596	13	-2.22336518342325	0	1.2222861	0.0376857169825273
424	-0.590425531914894	-0.458332446808511	13	-2.23090232681975	1.10699874778919	1.3661923	0.0480623383934375
425	-0.583332446808511	-0.461880319148936	13	-2.24051479449844	0.785398163397448	2.5926031	0.100646550596506
426	-0.57269414893617	-0.472518617021277	13	-2.26064410461774	1.81590734675502	2.5192751	0.0431247931381851
427	-0.558510638297872	-0.468970744680851	13	-2.26926906324538	1.89247187931663	1.9321928	0.0286971957260929
428	-0.547872340425532	-0.465425531914894	13	-2.2750085023906	1.10729871029335	1.3661923	0.0509518615319426
429	-0.540779255319149	-0.468970744680851	13	-2.28519887469699	0.46349761650156	1.3661923	0.0535066622747382
430	-0.537234042553192	-0.476063829787234	13	-2.29590020715194	1.10729871029335	1.3661923	0.0514600553788624
431	-0.530140957446809	-0.479609042553191	13	-2.30619221822771	1.81573086903054	2.5192751	0.0490472604115366
432	-0.515957446808511	-0.476063829787234	13	-2.31600167031002	0.463722610875711	2.7328429	0.107807012904881
433	-0.508864361702128	-0.490247340425532	13	-2.33756307289099	0.46349761650156	1.3661923	0.0533701278907239
434	-0.50531914893617	-0.497340425531915	13	-2.34823709846914	3.2112472849841	0	0
435	-0.579787234042553	0.570034574468085	14	-0.793879847807791	0	3.6664	0.0950315291656767
436	-0.579787234042553	0.548757978723404	14	-0.812886153640927	5.81953769817878	9.564721	0.339016264803313
437	-0.604609042553192	0.499114361702128	14	-0.880689406601589	5.6274882869009	20.0446671	0.739761573328455
438	-0.675531914893617	0.406914893617021	14	-1.02864172126728	4.89773551529672	19.894803	0.437682699021793
439	-0.789007978723404	0.38563829787234	14	-1.11617826107164	5.45021422186919	9.0839643	0.272579174161967
440	-0.82801329787234	0.350178191489362	14	-1.17069409590403	6.21658395763649	9.1861652	0.285388413251579
441	-0.831561170212766	0.296986702127659	14	-1.22777177855435	0.119426560134385	15.3860476	0.472464852765719
442	-0.820922872340426	0.208332446808511	14	-1.32226474910749	5.7245902053961	11.5294531	0.366639674868308
443	-0.856382978723404	0.151595744680851	14	-1.39559268408115	5.59275064786445	18.2297991	0.4976677514769
444	-0.923757978723404	0.0700345744680852	14	-1.49512623437653	6.14765607187894	13.5679715	0.421043962136614
445	-0.934396276595745	-0.00797872340425532	14	-1.57933502680386	0.8110276585325	16.8571906	0.39254324766987
446	-0.863476063829787	-0.0753537234042552	14	-1.65784367633783	0.965269662721937	9.6618806	0.21721214673486
447	-0.817375	-0.107268617021277	14	-1.7012861056848	1.24903077247325	9.6618806	0.158238055856392
448	-0.764183510638298	-0.125	14	-1.73293371685608	1.76637745620752	0	0
449	-0.388297872340426	-0.050531914893617	15	-1.70020603819051	1.04273742255093	8.4890909	0.42590361133767
450	-0.345744680851064	-0.0753537234042552	15	-1.78538676045804	1.40562737917848	7.4340843	0.254596125633817
451	-0.303191489361702	-0.0824468085106383	15	-1.83630598558481	1.49950789722857	8.5766262	0.307371887998127
452	-0.253545212765958	-0.0859920212765957	15	-1.89778036318443	1.30453273869425	6.9670766	0.481042453527243
453	-0.214539893617021	-0.0966303191489361	15	-1.99398885388988	1.47108312227441	6.14122	0.434246612291667
454	-0.179077127659575	-0.100178191489362	15	-2.08083817634822	1.37344403763199	6.2315051	0.657385300542315
455	-0.143617021276596	-0.107268617021277	15	-2.21231523645668	1.21203593021545	5.2209536	0.776428449380959
456	-0.115247340425532	-0.117906914893617	15	-2.36760092633287	1.01214644809127	5.7649557	1.02151525272915
457	-0.0868803191489361	-0.13563829787234	15	-2.5719039768787	1.5707963267949	4.8886861	0.812164143181233
458	-0.0585106382978723	-0.13563829787234	15	-2.73433680551495	1.73596527441131	7.4340843	1.41874453311128
459	-0.0159574468085106	-0.128545212765957	15	-3.0180857121372	1.71265588186782	8.6417048	1.97041091790163
460	0.0336888297872341	-0.121454787234043	15	2.87101741146206	1.30453273869425	6.9670766	1.16258790908738
461	0.0726941489361701	-0.132093085106383	15	2.63849982964458	1.49950789722857	8.5766262	1.15402264250506
462	0.122340425531915	-0.13563829787234	15	2.40769530114357	1.5707963267949	7.9437139	0.79477223841272
463	0.168438829787234	-0.13563829787234	15	2.24874085346103	1.95126391214148	6.581188	0.703633963839283
464	0.203901595744681	-0.121454787234043	15	2.10801406069317	1.91384741724325	9.0839643	0.744488951993936
465	0.253545212765957	-0.103723404255319	15	1.95911627029438	2.08994821015015	9.8529917	0.72360247931845
466	0.303191489361702	-0.0753537234042552	15	1.81439577443069	2.03442250737734	9.564721	0.506755022669303
467	0.352837765957447	-0.050531914893617	15	1.71304476989683	2.24556470812649	7.8254725	0.426174779464383
468	0.388297872340426	-0.0221622340425531	15	1.62780981400395	2.28959314064924	6.4959442	0.316981828341821
469	0.416667553191489	0.00265957446808511	15	1.56441344833559	2.78283225701035	5.2209536	0.330529594281044
470	0.42730585106383	0.031029255319149	15	1.49830752947938	2.72339152012599	6.0183956	0.345645447681603
471	0.441489361702128	0.0629441489361703	15	1.42917843994306	2.55361889675081	4.4065545	0.205734000824769
472	0.455672872340425	0.084220744680851	15	1.38803163977811	2.71492920051204	7.3836713	0.359411252641403
473	0.473404255319149	0.123226063829787	15	1.31614938924983	4.18870091638408	0	0
474	-0.0301409574468086	0.414007978723404	16	-0.0726746249540187	4.50129930563607	8.748947	0.565255328141078
475	-0.0797872340425532	0.424646276595745	16	-0.185725690582234	4.82305992104986	11.0670284	0.727741927040103
476	-0.143617021276596	0.417553191489362	16	-0.331274075990255	5.17601516096713	9.564721	0.630169806278449
477	-0.19326329787234	0.392731382978723	16	-0.457308037245945	5.13065970075995	6.0183956	0.396586043393523
478	-0.225178191489362	0.378545212765958	16	-0.536625245924649	5.25281951026979	7.1261067	0.468230301176937
479	-0.26063829787234	0.357268617021277	16	-0.630271306160037	4.87749711698488	3.716813	0.213165454186264
480	-0.281914893617021	0.353723404255319	16	-0.672904396997289	4.93919204199865	8.1526987	0.450195615390385
481	-0.328013297872341	0.343085106382979	16	-0.762943520075366	4.8977312701739	9.9474015	0.476282198385578
482	-0.384752659574468	0.332446808510638	16	-0.858199959752482	4.76787363946591	11.0161571	0.399664357904332
483	-0.448582446808511	0.328901595744681	16	-0.938132831333349	5.19930037463753	11.7540201	0.521851873830128
484	-0.508864361702128	0.296986702127659	16	-1.04250320609937	5.5745678584905	11.2673055	0.533212632361746
485	-0.551417553191489	0.247340425531915	16	-1.14914573257172	5.88837643613183	7.9437139	0.381302471807232
486	-0.569148936170213	0.204787234042553	16	-1.22540622693317	6.06452959663869	11.2673055	0.541467029536284
487	-0.583332446808511	0.140957446808511	16	-1.33369963284043	0.370879224412898	11.8016833	0.499346926297994
488	-0.558510638297872	0.0771276595744681	16	-1.43356901810003	0.655692838077851	10.0221044	0.389865631279613
489	-0.523050531914894	0.031029255319149	16	-1.51154214435595	0.694762865856744	9.5450141	0.414421858142626
490	-0.487587765957447	-0.0115239361702127	16	-1.59442651598447	1.06367659623778	12.5826265	0.433998533283764
491	-0.423757978723404	-0.0469867021276597	16	-1.68122622264123	0.737825241484499	9.0839643	0.53755767648699
492	-0.388297872340426	-0.0859920212765957	16	-1.78873775793862	1.17598745574714	7.9437139	0.367576816670694
493	-0.345744680851064	-0.103723404255319	16	-1.86225312127276	1.19030288110719	6.581188	0.358433850624316
494	-0.310284574468085	-0.117906914893617	16	-1.93393989139763	1.33968106993895	10.6719738	0.614717218199001
495	-0.25	-0.132093085106383	16	-2.05688333503743	1.07145915908755	7.6568181	0.712320752788884
496	-0.210992021276596	-0.153369680851064	16	-2.1993474855952	0.965242663072926	9.6618806	1.07505777793206
497	-0.164893617021277	-0.185284574468085	16	-2.41435904118162	1.13838123403518	8.748947	1.02658665053876
498	-0.118795212765957	-0.206561170212766	16	-2.61967637128937	1.5707963267949	4.8886861	0.54641146780301
499	-0.0904255319148936	-0.206561170212766	16	-2.72895866484997	1.17229152855063	12.5972921	1.57414845067325
500	-0.0230505319148935	-0.234928191489362	16	-3.04378835498462	1.27227307200195	8.3112705	0.950357464797924
501	0.0230505319148937	-0.249114361702128	16	3.04932545923538	1.49950409099646	8.5766262	0.939409658006189
502	0.0726941489361701	-0.252659574468085	16	2.86144352763414	1.5707963267949	10.3882861	1.02164401540688
503	0.132978723404255	-0.252659574468085	16	2.65711472455277	1.66575983087721	12.8906041	1.08485532862094
504	0.207446808510638	-0.245566489361702	16	2.44014365882858	1.61836755223711	12.8470656	0.799723312732441
505	0.281914893617021	-0.242021276595745	16	2.28019899628209	1.71269338139906	12.9625572	0.667761227445678
506	0.356382978723404	-0.231382978723404	16	2.14664675079296	1.81578381332142	12.5972921	0.561026523108725
507	0.42730585106383	-0.213651595744681	16	2.03444144617121	1.84171738898298	11.4157947	0.420359017357796
508	0.491135638297872	-0.195922872340426	16	1.95036964269965	1.91962207630292	7.1522298	0.246598489014747
509	0.530140957446808	-0.181736702127659	16	1.9010499448967	1.93475449106064	13.7320429	0.409130771635957
510	0.604609042553191	-0.153369680851064	16	1.81922379056951	2.06475145655114	9.0220938	0.266962892923539
511	0.650710106382979	-0.128545212765957	16	1.7658312119848	2.44686667260103	9.5450141	0.351815735414709
512	0.686170212765957	-0.0859920212765957	16	1.69546806490186	2.45584086484921	8.684785	0.296657751701574
513	0.718085106382979	-0.0469867021276597	16	1.63613651456155	2.67794504458899	6.8318781	0.248400205720443
514	0.735816489361702	-0.0115239361702127	16	1.58645647341746	3.28351220892523	8.6417048	0.339613653022238
515	0.728723404255319	0.0381196808510638	16	1.51853374281301	3.63156295553227	10.3882861	0.386923776521655
516	0.700353723404255	0.091311170212766	16	1.44114898750868	3.76182186937083	10.513402	0.396298038482091
517	0.664893617021277	0.140957446808511	16	1.36188937981226	3.32143715326527	13.6637562	0.578501367523848
518	0.650710106382979	0.218970744680851	16	1.24618910630749	3.5682304204078	14.7668843	0.625569143646785
519	0.615247340425532	0.296986702127659	16	1.12107527757814	3.89475173087462	13.4016086	0.559960139034651
520	0.56205585106383	0.353723404255319	16	1.00908324977121	4.11008372968108	11.8649287	0.494833549084756
521	0.50531914893617	0.392731382978723	16	0.910116539954254	3.8925306232771	12.5381714	0.569523193964497
522	0.455672872340425	0.445922872340425	16	0.796211901161355	3.57909890379471	0	0
523	0.352837765957447	0.665779255319149	17	0.487328983050212	4.62171987208977	13.4987682	0.497879219481857
524	0.274821808510638	0.672872340425532	17	0.38775313915384	4.61891074712229	19.6399882	0.779692195223946
525	0.161348404255319	0.683510638297872	17	0.231814700109051	4.71238898038469	25.0538861	1.04236318426934
526	0.0159574468085106	0.683510638297872	17	0.0233420632551833	4.58487311557688	24.0268358	0.980330696382602
527	-0.122340425531915	0.701242021276596	17	-0.172724076021337	4.88910803430224	17.3805692	0.704159824426469
528	-0.221630319148936	0.683510638297872	17	-0.313556040906631	0.316401141613575	0	0
529	0.104609042553191	-0.31294414893617	18	2.8189958816317	1.89255625616224	15.4589173	1.32701837432296
530	0.189715425531915	-0.284574468085106	18	2.55359220676711	1.5707963267949	11.6101139	0.733532011795415
531	0.257093085106383	-0.284574468085106	18	2.40688580440803	1.5707963267949	15.8878861	0.762177101501389
532	0.349289893617021	-0.284574468085106	18	2.25445038410775	2.25651469923896	17.36957	1.03408811146047
533	0.42730585106383	-0.220744680851064	18	2.04763276181566	2.78860958295206	12.3731834	0.748996899174239
534	0.452127659574468	-0.153369680851064	18	1.89783338198081	2.67794504458899	6.8318781	0.405864537254552
535	0.469859042553192	-0.117906914893617	18	1.8166604745299	2.03441393459566	6.8318781	0.250771885734187
536	0.50531914893617	-0.100178191489362	18	1.76650609738306	2.55357562710398	8.813109	0.440757836085774
537	0.533688829787234	-0.0576250000000001	18	1.6783545301659	2.97645411132742	14.8677103	0.788381962514607
538	0.547872340425532	0.0274813829787233	18	1.52067813766298	3.09996047310923	14.6784324	0.756460925666535
539	0.551417553191489	0.112587765957447	18	1.36938595252968	3.21043139154285	17.7632497	0.877198344131686
540	0.544327127659575	0.215425531914894	18	1.19394628370334	3.7387807996726	18.474073	0.920247254589381
541	0.484042553191489	0.304077127659575	18	1.00989683278546	4.04409316218483	14.7925491	0.739498466464737
542	0.416667553191489	0.357268617021277	18	0.861997139492516	4.37764581937312	14.8805427	0.732975690981724
543	0.335106382978723	0.38563829787234	18	0.715402001296171	4.60171803971951	11.0670284	0.554577997559424
