# Supplementary material for: Fluid extraction from the left-right organizer uncovers mechanical properties needed for symmetry breaking
Source: eLife. 2023 Jul 21;12:e83861. doi: 10.7554/eLife.83861 (PMC10361723; doi:10.7554/eLife.83861)
Supplement: Figure 2—source data 1. [file elife-83861-fig2-data1.zip › Fig2_sourcedata/NoDefects8ss_embryo3.csv]

	x	y	id	omega	alpha	speed	realangvel
1	0.386440677966102	0.155932203389831	1	1.1872688108379	3.65782332420154	19.4979152	1.72556744809182
2	0.315254237288136	0.28135593220339	1	0.842155321219542	3.24126130608095	27.6350317	1.47794178703376
3	0.294915254237288	0.484745762711864	1	0.546566963812791	3.51808298803632	21.1913337	0.933092188926923
4	0.23728813559322	0.630508474576271	1	0.359948526027406	4.35939859255778	27.8394335	1.48614482080409
5	0.0440677966101695	0.701694915254237	1	0.0627195618665888	4.71238898038469	40.7887	2.07295064666458
6	-0.257627118644068	0.701694915254237	1	-0.351870567466327	5.02277638751704	25.508978	1.22292970479844
7	-0.43728813559322	0.644067796610169	1	-0.596456508426015	5.3346918515719	25.9457379	1.21552746504157
8	-0.593220338983051	0.532203389830509	1	-0.839562001434328	5.72458599183602	30.2652154	1.41470298051082
9	-0.711864406779661	0.342372881355932	1	-1.12250259753649	5.84923193778569	20.7096604	0.960225257497451
10	-0.776271186440678	0.203389830508475	1	-1.31454764903598	6.00488564817447	13.345696	0.610196152148677
11	-0.803389830508475	0.108474576271186	1	-1.43658687946572	6.17830836844935	8.7558215	0.399348450582049
12	-0.810169491525424	0.0440677966101695	1	-1.51645656958213	0.165148677414627	5.5756778	0.250601864848827
13	-0.803389830508475	0.00338983050847458	1	-1.56657694255189	0.851966327173272	9.743458	0.31487603479363
14	-0.749152542372881	-0.0440677966101695	1	-1.62955214951062	0.655695626241536	15.0331566	0.664463369854771
15	-0.68135593220339	-0.132203389830508	1	-1.76244482348157	0.832981266674432	13.6261756	0.633731828039077
16	-0.606779661016949	-0.2	1	-1.88919118908939	0.825376850520738	16.2164872	0.893296685189156
17	-0.51864406779661	-0.28135593220339	1	-2.06785052612722	0.652846631100774	9.8080783	0.61597643325249
18	-0.474576271186441	-0.338983050847458	1	-2.19104581277772	1.16590454050981	10.4707801	0.606585598444946
19	-0.403389830508475	-0.369491525423729	1	-2.31236293246671	1.13416916698136	7.5862399	0.491615069831843
20	-0.352542372881356	-0.393220338983051	1	-2.41068594643308	0.927295218001612	9.166	0.643096805108763
21	-0.298305084745763	-0.433898305084746	1	-2.53930530745483	1.46591938806466	8.7558215	0.571642092499713
22	-0.233898305084746	-0.440677966101695	1	-2.65363372595477	1.68790507136176	7.8447211	0.510381291184743
23	-0.176271186440678	-0.433898305084746	1	-2.75570998419172	1.67046497928606	4.605915	0.332480883955975
24	-0.142372881355932	-0.430508474576271	1	-2.82220616098291	1.7994534153433	0	0
25	0.789830508474576	-0.213559322033898	2	1.83486814684219	3.50876648740801	6.3832024	0.240954855190689
26	0.772881355932203	-0.169491525423729	2	1.78667717580405	3.07502448981397	6.8896239	0.321080476437694
27	0.776271186440678	-0.11864406779661	2	1.72246108051651	3.14159265358979	4.1247	0.193058768551402
28	0.776271186440678	-0.088135593220339	2	1.68384932680623	3.38657131671666	3.7791418	0.169617084580689
29	0.769491525423729	-0.0610169491525424	2	1.64992590989009	3.52209903070216	4.935891	0.216352608004291
30	0.75593220338983	-0.0271186440677966	2	1.60665538828924	3.28348970819396	3.2406393	0.156772937278853
31	0.752542372881356	-0.00338983050847458	2	1.57530080083346	3.55981698316902	4.5137967	0.2059263089761
32	0.738983050847458	0.0271186440677966	2	1.53411553903824	3.8744077553763	6.1659682	0.246158083844608
33	0.708474576271186	0.0610169491525424	2	1.48488392226932	3.86042265321142	4.871729	0.210483270738117
34	0.684745762711864	0.088135593220339	2	1.4427872681217	3.92699081698724	5.8332424	0.256942223994289
35	0.654237288135593	0.11864406779661	2	1.39139882332284	3.6052402625906	5.123794	0.277719277958691
36	0.63728813559322	0.152542372881356	2	1.3358549677311	3.56822014671667	5.5376389	0.310104426477749
37	0.620338983050847	0.189830508474576	2	1.27383408243555	3.8363309297865	3.579323	0.191051613886953
38	0.603389830508475	0.210169491525424	2	1.23562375965816	4.03764803816114	2.9344949	0.146435215124566
39	0.586440677966102	0.223728813559322	2	1.20633671663325	5.29965628994712	0	0
40	-0.477966101694915	-0.484745762711864	3	-2.36323662730066	2.06721908019978	12.5092985	0.227704622513147
41	-0.396610169491525	-0.440677966101695	3	-2.40877755180329	1.21457667139875	21.026804	1.31851533150606
42	-0.250847457627119	-0.494915254237288	3	-2.6724806181045	1.43824479449822	13.8704495	0.918913076515793
43	-0.149152542372881	-0.508474576271186	3	-2.85626323340766	1.460139105621	8.3002713	0.579581881462583
44	-0.088135593220339	-0.515254237288136	3	-2.97217960970017	1.73594500420952	8.3630584	0.578866362814017
45	-0.0271186440677966	-0.505084745762712	3	-3.08795288226298	2.17308367292986	8.8983528	0.557729882874614
46	0.0271186440677966	-0.467796610169492	3	3.08368644834169	2.11934572924542	9.6678385	0.720139506757467
47	0.088135593220339	-0.430508474576271	3	2.93965854699019	2.49809154479651	4.583	0.30379619356554
48	0.108474576271186	-0.403389830508475	3	2.87889930827708	2.19104581277772	3.9422966	0.334655310540168
49	0.132203389830508	-0.386440677966102	3	2.81196824616905	2.67794504458899	1.0247588	0.0669976649998061
50	0.135593220338983	-0.379661016949153	3	2.79856871316909	1.5707963267949	1.8332	0.1565483779344
51	0.149152542372881	-0.379661016949153	3	2.76725903758221	1.37340076694502	2.3368717	0.174112683762457
52	0.166101694915254	-0.383050847457627	3	2.73243650082972	1.5707963267949	2.7498	0.219078526266379
53	0.186440677966102	-0.383050847457627	3	2.68862079557644	1.68145354796879	4.1499065	0.330871281165859
54	0.216949152542373	-0.379661016949153	3	2.62244653934327	1.89254688119154	7.2461813	0.584181696172288
55	0.267796610169492	-0.36271186440678	3	2.50561020010881	2.0344439357957	10.2480463	0.798097187052114
56	0.335593220338983	-0.328813559322034	3	2.34599076269839	1.37340076694502	4.6737434	0.189181026769041
57	0.369491525423729	-0.335593220338983	3	2.30815455734458	1.41814699839963	6.0280199	0.229267864158897
58	0.413559322033898	-0.342372881355932	3	2.2623009845128	1.72344565519016	6.0280199	0.293779113578614
59	0.457627118644068	-0.335593220338983	3	2.20354516179708	2.08994244104142	7.3900875	0.422354751646989
60	0.505084745762712	-0.308474576271186	3	2.11907421146768	1.89254688119154	4.3478921	0.200526334187274
61	0.535593220338983	-0.298305084745763	3	2.07896894463023	2.31621580306905	8.1082436	0.449741441280507
62	0.579661016949153	-0.257627118644068	3	1.98902065637413	2.63449414919746	4.7186568	0.272408339806089
63	0.596610169491525	-0.227118644067797	3	1.93453898841291	3.14159265358979	3.6664	0.201442656783084
64	0.596610169491525	-0.2	3	1.89425045705629	3.01723765904303	7.3900875	0.432111598550375
65	0.603389830508475	-0.145762711864407	3	1.80782813734622	3.22833099226578	10.5807721	0.619404144804174
66	0.596610169491525	-0.0677966101694915	3	1.68394730838538	3.24126130608095	9.21183	0.565754907952424
67	0.589830508474576	0	3	1.5707963267949	3.07502448981397	6.8896239	0.427526468391023
68	0.593220338983051	0.0508474576271186	3	1.48529103311669	3.21290011837508	6.4326988	0.398216918682111
69	0.589830508474576	0.0983050847457627	3	1.40564764938027	2.99969559898563	6.4812786	0.372376422741279
70	0.596610169491525	0.145762711864407	3	1.33117236483201	2.87534060443887	5.2255366	0.266848582754192
71	0.606779661016949	0.183050847457627	3	1.27780264828118	3.88701212986395	8.1082436	0.442723449881753
72	0.566101694915254	0.227118644067797	3	1.18925795830482	3.66073876783632	3.6948146	0.223134019095365
73	0.552542372881356	0.250847457627119	3	1.14463115448575	3.4198923125949	3.336424	0.199819105884811
74	0.545762711864407	0.274576271186441	3	1.10466733330879	3.6052402625906	1.0247588	0.0620292653373508
75	0.542372881355932	0.28135593220339	3	1.09226148024132	4.36361797680078	5.3644015	0.24978395000218
76	0.505084745762712	0.294915254237288	3	1.04230469024088	4.21304225870456	5.742499	0.322554626637565
77	0.467796610169492	0.315254237288136	3	0.977793764913371	4.36936503996399	6.8130878	0.379047980273034
78	0.420338983050847	0.332203389830508	3	0.901984168858764	3.92699081698724	10.3699541	0.718032273242902
79	0.366101694915254	0.386440677966102	3	0.758377714210184	3.20601949301535	14.2366312	0.635627180037601
80	0.359322033898305	0.491525423728814	3	0.631252278202663	3.51028855624784	21.618011	0.955774591611881
81	0.301694915254237	0.640677966101695	3	0.440097359880287	4.33711815752873	32.5104271	1.66762958904704
82	0.0779661016949153	0.728813559322034	3	0.106571442070878	4.44613693123376	26.1272247	1.22407216274303
83	-0.108474576271186	0.779661016949153	3	-0.138242990477729	4.9906886393898	20.0190023	0.945010070610651
84	-0.250847457627119	0.738983050847458	3	-0.327245004599859	6.25169965271199	0	0
85	-0.264406779661017	0.308474576271186	4	-0.70862627212767	5.00384577486256	4.784652	0.38385945634889
86	-0.298305084745763	0.298305084745763	4	-0.785398163397448	5.42101525251236	4.225526	0.366573440516353
87	-0.322033898305085	0.277966101694915	4	-0.858712851500719	5.43121898000631	4.871729	0.413550774488904
88	-0.349152542372881	0.254237288135593	4	-0.9414230063985	5.0611599839686	5.3644015	0.361762678534996
89	-0.386440677966102	0.240677966101695	4	-1.0137755421055	5.27098829572825	4.3236022	0.305631466266687
90	-0.413559322033898	0.223728813559322	4	-1.07490183535884	5.25280848065527	5.3446946	0.34633499154592
91	-0.447457627118644	0.203389830508475	4	-1.14416883366802	5.34118526680012	6.2333383	0.389282447714847
92	-0.484745762711864	0.176271186440678	4	-1.22202532321099	5.75511085875323	6.3667036	0.440843059182829
93	-0.508474576271186	0.135593220338983	4	-1.31019393504756	5.98468637559341	6.2333383	0.435208575337815
94	-0.522033898305085	0.0915254237288136	4	-1.39723565011512	0	3.6664	0.254022008970691
95	-0.522033898305085	0.0644067796610169	4	-1.44804005190926	0	2.7498	0.192701761923051
96	-0.522033898305085	0.0440677966101695	4	-1.48658040429387	0	3.6664	0.258798956360051
97	-0.522033898305085	0.0169491525423729	4	-1.53834019556588	0.426627493126876	5.5376389	0.363514215020797
98	-0.505084745762712	-0.0203389830508475	4	-1.61104303857004	0.110657221173896	4.1499065	0.303798662800425
99	-0.501694915254237	-0.0508474576271186	4	-1.67180277113012	0	3.2081	0.232808134893847
100	-0.501694915254237	-0.0745762711864407	4	-1.71836439810889	0.876058050598193	3.579323	0.201649047033023
101	-0.48135593220339	-0.0915254237288136	4	-1.7586942075155	0.418224329579229	4.5137967	0.336422549501094
102	-0.467796610169492	-0.122033898305085	4	-1.82597871741571	0.726642340681726	5.5188486	0.390309552454271
103	-0.440677966101695	-0.152542372881356	4	-1.90404062790657	0.785398163397448	5.1852062	0.382916396234751
104	-0.413559322033898	-0.179661016949153	4	-1.98062390715352	1.32581766366803	3.7791418	0.198433470744579
105	-0.386440677966102	-0.186440677966102	4	-2.02031060130244	1.07685495787532	6.7667995	0.505175626381644
106	-0.342372881355932	-0.210169491525424	4	-2.12134572657876	1.24904577239825	4.3478921	0.322700866364125
107	-0.311864406779661	-0.220338983050847	4	-2.18588589985159	1.35212738092095	4.225526	0.320218637248384
108	-0.28135593220339	-0.227118644067797	4	-2.24992962730127	1.15257199721567	4.5137967	0.427890795556174
109	-0.250847457627119	-0.240677966101695	4	-2.3355077864125	1.73594500420952	5.5756778	0.370355236352897
110	-0.210169491525424	-0.233898305084746	4	-2.40957883368308	2.0344439357957	4.0990352	0.193953470328629
111	-0.183050847457627	-0.220338983050847	4	-2.44836952774881	1.5707963267949	6.4162	0.707840716562202
112	-0.135593220338983	-0.220338983050847	4	-2.58993767106125	1.96558744649466	5.9579	0.575139113575025
113	-0.0949152542372881	-0.203389830508475	4	-2.70496549377625	2.15879893034246	3.3048013	0.311467719029785
114	-0.0745762711864407	-0.189830508474576	4	-2.76725903758221	2.55359005004223	3.3048013	0.14389017712936
115	-0.0610169491525424	-0.169491525423729	4	-2.79603707300808	2.81984209919315	2.8987475	-0.0160771150109751
116	-0.0542372881355932	-0.149152542372881	4	-2.79282165000589	2.97644397617517	2.7878389	-0.13594975143699
117	-0.0508474576271186	-0.128813559322034	4	-2.76563169971849	3.14159265358979	2.2915	-0.253332696277853
118	-0.0508474576271186	-0.111864406779661	4	-2.71496516046292	3.14159265358979	1.3749	-0.18510057936965
119	-0.0508474576271186	-0.101694915254237	4	-2.67794504458899	3.14159265358979	0.9166	-0.140807834939465
120	-0.0508474576271186	-0.0949152542372881	4	-2.64978347760109	2.94419709373991	2.3368717	-0.274898324502741
121	-0.0474576271186441	-0.0779661016949153	4	-2.59480381270055	2.99969559898563	3.2406393	-0.677638569927503
122	-0.0440677966101695	-0.0542372881355932	4	-2.45927609871505	3.14159265358979	1.3749	-0.515408042613501
123	-0.0440677966101695	-0.0440677966101695	4	-2.35619449019234	2.67794504458899	2.0495176	-0.498343262455812
124	-0.0372881355932203	-0.0305084745762712	4	-2.25652583770118	3.92699081698724	3.8886755	-2.55528655949023
125	-0.0576271186440678	-0.0101694915254237	4	-1.74546852580314	4.35361831011412	3.9157152	-0.873360995041197
126	-0.0847457627118644	0	4	-1.5707963267949	4.80304886758544	5.0619235	0.138853182967105
127	-0.122033898305085	-0.00338983050847458	4	-1.59856696338832	4.95736764351155	1.8895709	0.110938795642608
128	-0.135593220338983	-0.00677966101694915	4	-1.62075472251684	4.83674397493145	3.6948146	0.0623020713700728
129	-0.16271186440678	-0.0101694915254237	4	-1.63321513679085	4.9906886393898	3.336424	0.141205386023939
130	-0.186440677966102	-0.0169491525423729	4	-1.66145621399564	4.87753765779932	2.7878389	0.0369269504654701
131	-0.206779661016949	-0.0203389830508475	4	-1.66884160408874	4.71238898038469	3.6664	-0.0565346930892696
132	-0.233898305084746	-0.0203389830508475	4	-1.65753466547088	4.43408932137958	3.336424	-0.170776385325218
133	-0.257627118644068	-0.0135593220338983	4	-1.62337938840584	4.71238898038469	3.2081	-0.0221377427551306
134	-0.28135593220339	-0.0135593220338983	4	-1.61895183985481	4.87753765779932	2.7878389	0.0398263482063044
135	-0.301694915254237	-0.0169491525423729	4	-1.62691710949607	1.75064982658737	0	0
136	0.108474576271186	0.0576271186440678	5	1.08246237573849	3.09400955031281	9.6352992	1.83685338229834
137	0.111864406779661	0.128813559322034	5	0.715091699278824	2.89661399046293	1.8895709	0.172852373058047
138	0.115254237288136	0.142372881355932	5	0.680521224667214	2.89661399046293	3.7791418	0.282490858452287
139	0.122033898305085	0.169491525423729	5	0.624023052976757	2.98894332519453	6.0280199	0.406362772985231
140	0.128813559322034	0.213559322033898	5	0.542750498379711	3.4198923125949	6.672848	0.634693546775411
141	0.115254237288136	0.261016949152542	5	0.415811789024629	3.8363309297865	3.579323	0.398368691195303
142	0.0983050847457627	0.28135593220339	5	0.336138050785568	3.0309354324159	4.1499065	0.104616755174284
143	0.101694915254237	0.311864406779661	5	0.315214699750711	3.04192400109863	4.605915	0.100820151796673
144	0.105084745762712	0.345762711864407	5	0.295050669391377	3.8744077553763	6.1659682	0.505457610657416
145	0.0745762711864407	0.379661016949153	5	0.193959147259893	3.92699081698724	5.8332424	0.434658371052595
146	0.0440677966101695	0.410169491525424	5	0.107027473049374	3.97044171237877	7.4606657	0.497259301990893
147	0.00338983050847458	0.447457627118644	5	0.00757561265119542	4.21844761146511	6.7667995	0.468465131142317
148	-0.0406779661016949	0.471186440677966	5	-0.0861174135772679	4.21844761146511	6.7667995	0.417353731624599
149	-0.0847457627118644	0.494915254237288	5	-0.169588159902188	4.50699359119492	11.2352245	0.720972178164665
150	-0.166101694915254	0.511864406779661	5	-0.313782595535121	4.84791669437019	10.1760932	0.667588479850235
151	-0.240677966101695	0.501694915254237	5	-0.447300291505168	4.66243058466275	9.1774575	0.504887965838088
152	-0.308474576271186	0.505084745762712	5	-0.548277884672785	4.77114480310041	7.8043907	0.410617684003609
153	-0.366101694915254	0.501694915254237	5	-0.630401421473507	5.1760365893855	8.1985287	0.472323610709171
154	-0.420338983050847	0.474576271186441	5	-0.724866143615341	5.08537670218475	11.3190934	0.590112771327096
155	-0.498305084745763	0.444067796610169	5	-0.84288869788076	5.34513781538687	8.5248383	0.451794153877216
156	-0.549152542372881	0.406779661016949	5	-0.933247528656204	5.53348625646146	18.1592209	0.944127270639858
157	-0.640677966101695	0.308474576271186	5	-1.12207298278418	0.386282949572833	0	0
158	-0.271186440677966	-0.6	6	-2.71709553644751	1.20362249297668	6.3832024	0.358806883116722
159	-0.227118644067797	-0.616949152542373	6	-2.78885691307085	1.32581766366803	7.5582836	0.425597178670913
160	-0.172881355932203	-0.630508474576271	6	-2.87397634880503	1.40564764938027	8.3630584	0.473778489988081
161	-0.111864406779661	-0.640677966101695	6	-2.96873204680265	1.37340076694502	9.3474868	0.528023426052719
162	-0.0440677966101695	-0.654237288135593	6	-3.07433673201319	1.23150371234085	8.2622324	0.436768588375962
163	0.0135593220338983	-0.674576271186441	6	3.1214948574912	1.03037682652431	5.3446946	0.240445065374364
164	0.0474576271186441	-0.694915254237288	6	3.07340584441633	1.32581766366803	7.5582836	0.371900188474528
165	0.101694915254237	-0.708474576271186	6	2.99902580672142	1.44644133224814	3.6948146	0.182242150765579
166	0.128813559322034	-0.711864406779661	6	2.96257737656831	1.32581766366803	3.7791418	0.173268552592489
167	0.155932203389831	-0.71864406779661	6	2.92792366604981	1.5707963267949	1.8332	0.0897372098144222
168	0.169491525423729	-0.71864406779661	6	2.90997622408693	1.81577498992176	3.7791418	0.189281102146479
169	0.196610169491525	-0.711864406779661	6	2.87212000365763	1.84909598580001	3.336424	0.16706109221404
170	0.220338983050847	-0.705084745762712	6	2.83870778521482	1.5707963267949	3.2081	0.151797163683507
171	0.24406779661017	-0.705084745762712	6	2.80834835247812	2.35619449019234	1.9445669	0.0874182356826525
172	0.254237288135593	-0.694915254237288	6	2.79086470534159	2.35619449019234	1.9445669	0.0888607236967554
173	0.264406779661017	-0.684745762711864	6	2.77309256060224	2.08994244104142	3.6948146	0.185005388718653
174	0.288135593220339	-0.671186440677966	6	2.73609148285851	2.01063890961063	8.6105404	0.435919587210831
175	0.345762711864407	-0.644067796610169	6	2.64890756541634	3.2767633522388	0	0
176	0.288135593220339	-0.220338983050847	7	2.22364295789567	2.21429743558818	2.2915	0.221932619305147
177	0.301694915254237	-0.210169491525424	7	2.17925643403464	2.12939564213846	4.3236022	0.385933466989652
178	0.328813559322034	-0.193220338983051	7	2.10206974063671	3.01723765904303	3.6948146	0.338129024205043
179	0.332203389830508	-0.166101694915254	7	2.0344439357957	3.14159265358979	4.583	0.424508967248611
180	0.332203389830508	-0.132203389830508	7	1.94954214234598	3.14159265358979	3.2081	0.315650767561588
181	0.332203389830508	-0.108474576271186	7	1.88641198883366	2.35619449019234	1.9445669	0.180044071178607
182	0.342372881355932	-0.0983050847457627	7	1.85040317459794	1.95130270390726	2.4679455	0.150968119724988
183	0.359322033898305	-0.0915254237288136	7	1.82020955065294	2.0344439357957	3.0742764	0.191599453176505
184	0.379661016949153	-0.0813559322033898	7	1.78188966001764	2.62244653934327	3.6948146	0.327887382813898
185	0.393220338983051	-0.0576271186440678	7	1.71631218345486	2.42276265396817	4.871729	0.362376456784235
186	0.416949152542373	-0.0305084745762712	7	1.64383689209802	2.67794504458899	4.0990352	0.325833561395097
187	0.430508474576271	-0.00338983050847458	7	1.578670179819	2.35619449019234	1.9445669	0.116286274023479
188	0.440677966101695	0.00677966101694915	7	1.5554129250143	2.35619449019234	0.6480362	0.0375667972039442
189	0.444067796610169	0.0101694915254237	7	1.54789956557351	2.35619449019234	1.2960724	0.0733976406066967
190	0.450847457627119	0.0169491525423729	7	1.53322003745217	2.0344439357957	1.0247588	0.0341946295209375
191	0.457627118644068	0.0203389830508475	7	1.52638111154799	2.0344439357957	1.0247588	0.0331764025704953
192	0.464406779661017	0.023728813559322	7	1.51974583103389	1.5707963267949	0.9166	-0.0036664564976582
193	0.471186440677966	0.023728813559322	7	1.52047912233342	1.92956699706547	3.9157152	0.0880268014602102
194	0.498305084745763	0.0338983050847458	7	1.50287376204138	2.21429743558818	2.2915	0.0897919315373219
195	0.511864406779661	0.0440677966101695	7	1.48491537573391	2.89661399046293	1.8895709	0.127491458240469
196	0.515254237288136	0.0576271186440678	7	1.45941708408582	2.89661399046293	1.8895709	0.125116808459344
197	0.51864406779661	0.0711864406779661	7	1.43439372239395	3.21290011837508	6.4326988	0.449578527435697
198	0.515254237288136	0.11864406779661	7	1.34447801690681	3.92699081698724	3.8886755	0.237261972875712
199	0.494915254237288	0.138983050847458	7	1.29702562233167	3.38657131671666	3.7791418	0.271083876493064
200	0.488135593220339	0.166101694915254	7	1.24280884703305	0	0	0
201	0.488135593220339	0.166101694915254	7	1.24280884703305	4.39063842598805	1.4491446	0.0639413150388901
