# Supplementary material for: Fluid extraction from the left-right organizer uncovers mechanical properties needed for symmetry breaking
Source: eLife. 2023 Jul 21;12:e83861. doi: 10.7554/eLife.83861 (PMC10361723; doi:10.7554/eLife.83861)
Supplement: Figure 2—source data 1. [file elife-83861-fig2-data1.zip › Fig2_sourcedata/NoDefects8ss_embryo4.csv]

	x	y	id	omega	alpha	speed	realangvel
1	0.619318181818182	0.383522727272727	1	1.01633092754713	4.1795450927653	20.7504491	0.843493472956519
2	0.508522727272727	0.448863636363636	1	0.847632232955825	4.11010163424972	8.8983528	0.401521957923006
3	0.463068181818182	0.480113636363636	1	0.767327841371224	4.30749719409961	6.9808256	0.310025011241566
4	0.423295454545455	0.497159090909091	1	0.705322839122911	4.051345811534	5.2255366	0.248136064406873
5	0.397727272727273	0.517045454545455	1	0.655695626241536	3.4198923125949	3.336424	0.125071639605762
6	0.392045454545455	0.536931818181818	1	0.630681298320384	3.97957387859818	6.1659682	0.2839770201199
7	0.363636363636364	0.5625	1	0.573885894296404	4.46741031725783	3.7791418	0.167331970129098
8	0.340909090909091	0.568181818181818	1	0.540419500270584	5.1760365893855	2.0495176	0.0523149817497726
9	0.329545454545455	0.5625	1	0.52995650392063	4.71238898038469	3.6664	0.153048911202498
10	0.306818181818182	0.5625	1	0.49934672168013	4.79553021227313	5.5188486	0.229514200866391
11	0.272727272727273	0.559659090909091	1	0.453443881506852	4.58156158431063	17.5657224	0.869185168519035
12	0.164772727272727	0.573863636363636	1	0.279606847803045	4.49832829682087	21.5740142	1.11531705429114
13	0.0340909090909091	0.602272727272727	1	0.0565434369448174	4.3042398766296	18.4745313	0.828781340873446
14	-0.0710227272727273	0.647727272727273	1	-0.109212831229872	4.65689047513897	8.2622324	0.381993811568148
15	-0.122159090909091	0.650568181818182	1	-0.185611593543501	5.72458599183602	12.9708066	0.450545449384637
16	-0.164772727272727	0.582386363636364	1	-0.275720683420429	5.94530711893931	17.9731511	0.620657743480993
17	-0.201704545454545	0.477272727272727	1	-0.399852232116628	5.58844703098288	10.7384273	0.60364300687516
18	-0.244318181818182	0.426136363636364	1	-0.520580833491659	6.04944212631068	9.8933221	0.468888522184325
19	-0.258522727272727	0.366477272727273	1	-0.614358537928525	0.35299038782691	9.2796584	0.189064369142726
20	-0.238636363636364	0.3125	1	-0.65217141175707	0.426627493126876	5.5376389	0.106682427343512
21	-0.224431818181818	0.28125	1	-0.673507897225772	0.785398163397448	3.2406393	-0.0329984649323078
22	-0.210227272727273	0.267045454545455	1	-0.666908204239311	6.08578974732971	4.6737434	0.342657817180976
23	-0.215909090909091	0.238636363636364	1	-0.735439767675506	5.8782935208945	3.4904128	0.313891030974216
24	-0.224431818181818	0.21875	1	-0.798217973870349	0	3.2081	0.237547875333963
25	-0.224431818181818	0.198863636363636	1	-0.845727548937141	5.90267893006722	2.4679455	0.244120386845923
26	-0.230113636363636	0.184659090909091	1	-0.894551626306326	6.15883031263282	3.6948146	0.344000512504612
27	-0.232954545454545	0.161931818181818	1	-0.963351728807249	6.17252808600569	4.1499065	0.415619428421132
28	-0.235795454545455	0.136363636363636	1	-1.04647561449147	0.463647609000806	4.0990352	0.278113205967714
29	-0.224431818181818	0.113636363636364	1	-1.10209825568502	0.321750554396642	1.4491446	0.128864420007784
30	-0.221590909090909	0.105113636363636	1	-1.12787113968657	5.742765806909	2.6723473	0.333415882354744
31	-0.230113636363636	0.0909090909090909	1	-1.19455431615752	0	1.3749	0.162181047736081
32	-0.230113636363636	0.0823863636363636	1	-1.22699052570474	5.49778714378214	1.2960724	0.14650748336706
33	-0.235795454545455	0.0767045454545455	1	-1.25629202237815	0	2.2915	0.277011433186676
34	-0.235795454545455	0.0625	1	-1.31169430901549	0	2.2915	0.285384306879088
35	-0.235795454545455	0.0482954545454545	1	-1.3687711703913	6.06451636130564	4.225526	0.54091971887128
36	-0.241477272727273	0.0227272727272727	1	-1.47695511416556	6.08578974732971	4.6737434	0.584128350353941
37	-0.247159090909091	-0.00568181818181818	1	-1.59378078423635	5.56435530755796	4.871729	0.414999502740738
38	-0.267045454545455	-0.0284090909090909	1	-1.6767806847845	5.38202792606133	0	0
39	-0.335227272727273	-0.0823863636363636	2	-1.81178299515934	5.49778714378214	4.5367117	0.197124599594598
40	-0.355113636363636	-0.102272727272727	2	-1.85120791507826	6.01693325802866	5.2255366	0.357461185658019
41	-0.363636363636364	-0.133522727272727	2	-1.92270015220986	5.65438902076415	6.2333383	0.256058819018672
42	-0.386363636363636	-0.164772727272727	2	-1.9739119160136	5.49778714378214	6.4812786	0.16380691594343
43	-0.414772727272727	-0.193181818181818	2	-2.00667329920228	5.24046342881105	6.3667036	0.0365656645062185
44	-0.448863636363636	-0.213068181818182	2	-2.01398643210353	5.39811849129098	6.5138179	0.090439199406025
45	-0.480113636363636	-0.238636363636364	2	-2.03207427198473	5.27098829572825	4.3236022	0.023134981599815
46	-0.502840909090909	-0.252840909090909	2	-2.03670126830469	5.60844436495603	2.9344949	0.0654616952298115
47	-0.514204545454545	-0.267045454545455	2	-2.04979360735066	5.56435530755796	4.871729	0.0905531944734883
48	-0.534090909090909	-0.289772727272727	2	-2.06790424624535	5.6396841983863	2.2915	0.0477297145402211
49	-0.542613636363636	-0.301136363636364	2	-2.0774501891534	0	3.2081	0.137916682305894
50	-0.542613636363636	-0.321022727272727	2	-2.10503352561458	0.380506377112365	2.4679455	0.119431895834072
51	-0.536931818181818	-0.335227272727273	2	-2.12891990478139	0.927295218001612	4.583	0.212602885695614
52	-0.514204545454545	-0.352272727272727	2	-2.17144048192051	0.463647609000806	5.123794	0.250450502894133
53	-0.5	-0.380681818181818	2	-2.22153058249934	0.124354994546761	3.6948146	0.154682912572304
54	-0.497159090909091	-0.403409090909091	2	-2.2524671650138	0.463647609000806	5.123794	0.239424113491871
55	-0.482954545454545	-0.431818181818182	2	-2.30035198771217	1.22777238637419	13.6261756	0.607686520163173
56	-0.403409090909091	-0.460227272727273	2	-2.42188929174481	1.18392060906387	13.3617365	0.665179354943854
57	-0.326704545454545	-0.491477272727273	2	-2.55492516273358	0.785398163397448	6.4812786	0.328788550039985
58	-0.298295454545455	-0.519886363636364	2	-2.62068287274158	0.785398163397448	6.4812786	0.317495486063049
59	-0.269886363636364	-0.548295454545455	2	-2.68418196995419	2.46850187488492	0	0
60	0.400568181818182	0.292613636363636	3	0.939894780331829	4.26628343144129	11.6843585	0.686284728699257
61	0.335227272727273	0.323863636363636	3	0.802637834591978	4.21304225870456	11.484998	0.757805565737491
62	0.272727272727273	0.357954545454545	3	0.65107672144448	4.43408932137958	6.672848	0.441697493416983
63	0.232954545454545	0.369318181818182	3	0.562737222761083	4.03764803816114	5.8689898	0.409249712828736
64	0.204545454545455	0.392045454545455	3	0.480887280195336	4.39063842598805	2.8987475	0.201784697894114
65	0.1875	0.397727272727273	3	0.440530340616513	4.33188260327232	2.4679455	0.173944684319071
66	0.173295454545455	0.403409090909091	3	0.405741403752699	4.06888787159141	2.2915	0.15597215828518
67	0.161931818181818	0.411931818181818	3	0.374546972095663	4.24874137138388	4.0990352	0.284143269550571
68	0.139204545454545	0.423295454545455	3	0.317718318185549	3.72959525713736	1.6526298	0.089165329304346
69	0.133522727272727	0.431818181818182	3	0.299885252324679	3.32144615338227	5.123794	0.152605900125484
70	0.127840909090909	0.463068181818182	3	0.269364072299583	2.67794504458899	3.0742764	-0.036859331612662
71	0.136363636363636	0.480113636363636	3	0.276735938622115	2.97644397617517	2.7878389	0.0186361776770227
72	0.139204545454545	0.497159090909091	3	0.273008703086711	3.38657131671666	5.6687127	0.159041797559231
73	0.130681818181818	0.53125	3	0.241200343574864	4.18431453195833	6.3667036	0.338523073060414
74	0.0965909090909091	0.551136363636364	3	0.173495728962782	4.37200704174278	23.3375526	1.19874664210288
75	-0.0397727272727273	0.599431818181818	3	-0.0662535994577941	4.41694814324097	11.0184486	0.509345234421108
76	-0.105113636363636	0.619318181818182	3	-0.168122646342016	5.43903132106642	11.0372389	0.488552334653057
77	-0.15625	0.573863636363636	3	-0.265833113272627	5.6221421383289	15.6761515	0.71938127230719
78	-0.215909090909091	0.497159090909091	3	-0.409709367734065	5.35589008917797	9.166	0.520676359959547
79	-0.261363636363636	0.463068181818182	3	-0.513844639725975	5.84655814736604	7.5862399	0.378577974803149
80	-0.28125	0.420454545454545	3	-0.589560234686604	0.321750554396642	8.6957842	0.157082619476328
81	-0.264204545454545	0.369318181818182	3	-0.62097675858187	0.49934672168013	5.742499	0.0515664412507588
82	-0.247159090909091	0.338068181818182	3	-0.631290046832022	0.785398163397448	5.1852062	-0.0637352191718121
83	-0.224431818181818	0.315340909090909	3	-0.618543002997659	0.643501108793284	4.583	-0.00988370805665717
84	-0.207386363636364	0.292613636363636	3	-0.616566261386328	0.620249485982821	3.9422966	-0.00134661995128349
85	-0.193181818181818	0.272727272727273	3	-0.616296937396071	5.81953769817878	2.0495176	0.170622380737269
86	-0.198863636363636	0.261363636363636	3	-0.650421413543525	0	2.7498	0.16385015873335
87	-0.198863636363636	0.244318181818182	3	-0.683191445290195	0	1.8332	0.117113785590548
88	-0.198863636363636	0.232954545454545	3	-0.706614202408305	5.38712992260824	2.9344949	0.295893150659696
89	-0.213068181818182	0.221590909090909	3	-0.765792832540244	3.6643817389702	0	0
90	-0.309659090909091	0.389204545454545	4	-0.672064766632044	5.35589008917797	9.166	0.56666698382702
91	-0.355113636363636	0.355113636363636	4	-0.785398163397448	5.75511085875323	6.3667036	0.386980554570229
92	-0.375	0.321022727272727	4	-0.862794274311494	5.88839418747982	5.9579	0.363631875508583
93	-0.389204545454545	0.286931818181818	4	-0.935520649413211	5.94016136675888	6.8130878	0.427938237349541
94	-0.403409090909091	0.247159090909091	4	-1.02110829688312	5.49778714378214	3.8886755	0.24461099246825
95	-0.420454545454545	0.230113636363636	4	-1.07003049537677	5.40712725658139	7.158646	0.415607740887789
96	-0.454545454545455	0.201704545454545	4	-1.15315204355433	6.01693325802866	5.2255366	0.324691143222764
97	-0.463068181818182	0.170454545454545	4	-1.21809027219888	6.03820664405272	3.7791418	0.237036989027435
98	-0.46875	0.147727272727273	4	-1.26549767000437	5.25280848065527	2.6723473	0.123349047254424
99	-0.482954545454545	0.139204545454545	4	-1.29016747945525	5.37343214923538	5.2255366	0.250805194928279
100	-0.508522727272727	0.119318181818182	4	-1.34032851844091	5.34118526680012	6.2333383	0.266973267875572
101	-0.539772727272727	0.0965909090909091	4	-1.39372317201602	5.35589008917797	2.2915	0.0930946901301688
102	-0.551136363636364	0.0880681818181818	4	-1.41234211004206	4.46741031725783	3.7791418	-0.0174081015544436
103	-0.573863636363636	0.09375	4	-1.40886048973117	4.58803398583793	3.6948146	0.00711955790935415
104	-0.596590909090909	0.0965909090909091	4	-1.41028440131304	1.82447042293354	0	0
105	-0.519886363636364	0.116477272727273	5	-1.35039227566392	5.81953769817878	5.123794	0.284904987713812
106	-0.534090909090909	0.0880681818181818	5	-1.40737327320668	0	2.7498	0.156099766665934
107	-0.534090909090909	0.0710227272727273	5	-1.43859322653987	5.73153032465104	6.9954912	0.355274688028622
108	-0.556818181818182	0.0340909090909091	5	-1.5096481641456	5.6396841983863	4.583	0.206743850414541
109	-0.573863636363636	0.0113636363636364	5	-1.5509969342285	5.07115965065526	3.9157152	0.0751876189861589
110	-0.596590909090909	0.00284090909090909	5	-1.56603445802574	5.60844436495603	2.9344949	0.117256406080333
111	-0.607954545454545	-0.0113636363636364	5	-1.5894857392418	5.11728076666977	6.9808256	0.12571072639366
112	-0.647727272727273	-0.0284090909090909	5	-1.61462788452053	4.81205763287585	4.605915	0.0117703096661992
113	-0.676136363636364	-0.03125	5	-1.61698194645377	4.51499342053481	4.6737434	-0.0495560790091454
114	-0.704545454545455	-0.0255681818181818	5	-1.60707073065195	5.33263846636751	7.8850515	0.180589766847172
115	-0.744318181818182	-0.0539772727272727	5	-1.64318868402138	5.37343214923538	5.2255366	0.116279245453546
116	-0.769886363636364	-0.0738636363636364	5	-1.66644453311209	5.53003402621739	10.0514356	0.250813613134611
117	-0.8125	-0.119318181818182	5	-1.71660725573901	5.43536833378618	10.3905776	0.200673748057982
118	-0.860795454545455	-0.161931818181818	5	-1.75674200535061	5.49778714378214	6.4812786	0.12464728491697
119	-0.889204545454545	-0.190340909090909	5	-1.781671462334	6.00488564817447	3.336424	0.099308060056662
120	-0.894886363636364	-0.210227272727273	5	-1.80153307434533	0.110657221173896	4.1499065	0.138419868596764
121	-0.892045454545455	-0.235795454545455	5	-1.82921704806469	0.380506377112365	2.4679455	0.0824456010544128
122	-0.886363636363636	-0.25	5	-1.84570616827557	0	0.9166	0.0296394157026514
123	-0.886363636363636	-0.255681818181818	5	-1.8516340514161	0	2.2915	0.0736532363752307
124	-0.886363636363636	-0.269886363636364	5	-1.86636469869115	0	2.7498	0.0875175950416707
125	-0.886363636363636	-0.286931818181818	5	-1.88386821769948	0	1.3749	0.0433933174602963
126	-0.886363636363636	-0.295454545454545	5	-1.89254688119154	0.588002603547568	1.6526298	0.0530356193649495
127	-0.880681818181818	-0.303977272727273	5	-1.90315400506453	0.463647609000806	3.0742764	0.101653885996518
128	-0.872159090909091	-0.321022727272727	5	-1.92348478226383	0.588002603547568	1.6526298	0.053725108774203
129	-0.866477272727273	-0.329545454545455	5	-1.93422980401867	0.463647609000806	1.0247588	0.0341134470662463
130	-0.863636363636364	-0.335227272727273	5	-1.94105249343192	1.16590454050981	3.4904128	0.0830977554700119
131	-0.84375	-0.34375	5	-1.95767204452592	1.40564764938027	2.7878389	0.0505472506511451
132	-0.826704545454545	-0.346590909090909	5	-1.96778149465615	1.78946527266884	8.4505937	0.0549855815538036
133	-0.775568181818182	-0.335227272727273	5	-1.97877861096691	1.70049886395081	10.6302685	0.115782282733823
134	-0.710227272727273	-0.326704545454545	5	-2.00193506751368	0.66596923737911	16.3196047	0.645179983582205
135	-0.647727272727273	-0.40625	5	-2.13097106423012	3.21218224340867	0	0
136	-0.707386363636364	0.4375	6	-1.0169037109457	5.22477844069543	8.4134714	0.266124454872303
137	-0.752840909090909	0.411931818181818	6	-1.07012860192016	5.61721606980048	8.1595732	0.287575248093397
138	-0.784090909090909	0.372159090909091	6	-1.12764365153884	0	9.166	0.30386820578352
139	-0.784090909090909	0.315340909090909	6	-1.18841729269554	0.0665681637758238	6.8896239	0.232571623551951
140	-0.78125	0.272727272727273	6	-1.23493161740593	0.244978663126864	9.4483128	0.307413790290467
141	-0.767045454545455	0.215909090909091	6	-1.29641437546403	5.99713386546227	8.121076	0.315201471494866
142	-0.78125	0.167613636363636	6	-1.359454669763	5.71184782734596	7.6274869	0.270986913532891
143	-0.806818181818182	0.127840909090909	6	-1.41365205246958	5.60086875230484	9.4483128	0.299048644829105
144	-0.84375	0.0823863636363636	6	-1.4734617814354	5.69518270363202	6.6096026	0.208272265223877
145	-0.866477272727273	0.0482954545454545	6	-1.51511623448018	6.01693325802866	5.2255366	0.18101018249097
146	-0.875	0.0170454545454545	6	-1.55131827097837	6.06451636130564	4.225526	0.145775865418389
147	-0.880681818181818	-0.00852272727272727	6	-1.58047344406205	1.32537790995847	0	0
148	0.639204545454545	-0.389204545454545	7	2.11772615175201	4.21304225870456	5.742499	-0.0118764622247935
149	0.607954545454545	-0.372159090909091	7	2.12010144419697	4.15378966504113	4.3236022	0.00181548102270668
150	0.585227272727273	-0.357954545454545	7	2.11973834799243	3.97957387859818	6.1659682	0.0538823075639216
151	0.556818181818182	-0.332386363636364	7	2.10896188647964	3.36506925473043	10.3397063	0.383071918356697
152	0.542613636363636	-0.269886363636364	7	2.0323475028083	3.09163425786785	9.1774575	0.445763646683264
153	0.545454545454545	-0.213068181818182	7	1.94319477347165	2.48874602248902	9.8080783	0.483388816281631
154	0.582386363636364	-0.164772727272727	7	1.84651701021533	2.45927609871505	9.4483128	0.426960718642606
155	0.619318181818182	-0.119318181818182	7	1.7611248664868	3.08900959197885	8.7196158	0.42844650015085
156	0.622159090909091	-0.0653409090909091	7	1.67543556645663	3.06176266787756	11.494164	0.568443831877602
157	0.627840909090909	0.00568181818181818	7	1.56174680008111	3.31626485259803	7.9116329	0.389433766844798
158	0.619318181818182	0.0539772727272727	7	1.48386004671215	3.29424198198506	6.0280199	0.300710376528299
159	0.613636363636364	0.0909090909090909	7	1.42371797140649	3.14159265358979	5.0413	0.247133663733541
160	0.613636363636364	0.122159090909091	7	1.37429123865979	3.14159265358979	6.4162	0.307510768644222
161	0.613636363636364	0.161931818181818	7	1.31278908493094	3.14159265358979	5.4996	0.255958352315597
162	0.613636363636364	0.196022727272727	7	1.26159741446782	3.8438495850988	7.8043907	0.356537323926452
163	0.582386363636364	0.232954545454545	7	1.19028994968253	3.74164286699155	10.5509826	0.518784337570225
164	0.545454545454545	0.286931818181818	7	1.08653308216849	3.99584730628829	18.840713	0.93720250582711
165	0.457386363636364	0.363636363636364	7	0.899092581003065	3.69014205604032	19.335677	0.980081007196449
166	0.394886363636364	0.465909090909091	7	0.703076379563775	0.394248967408071	0	0
167	0.704545454545455	-0.278409090909091	8	1.94712445524122	2.31621580306905	8.1082436	0.290149021468755
168	0.741477272727273	-0.244318181818182	8	1.88909465094747	2.58299333824623	8.6472044	0.327604295010162
169	0.769886363636364	-0.198863636363636	8	1.82357379194544	2.92292370771585	8.4505937	0.329465404470599
170	0.78125	-0.147727272727273	8	1.75768071105132	2.94419709373991	2.3368717	0.0910626352823973
171	0.784090909090909	-0.133522727272727	8	1.73946818399484	3.28348970819396	3.2406393	0.121151394126482
172	0.78125	-0.113636363636364	8	1.71523790516954	3.14159265358979	4.1247	0.160940946811805
173	0.78125	-0.0880681818181818	8	1.68304971580718	2.35619449019234	2.5926031	0.0788980691484786
174	0.792613636363636	-0.0767045454545455	8	1.66727010197748	3.14159265358979	2.7498	0.106733096359126
175	0.792613636363636	-0.0596590909090909	8	1.64592348270566	2.89661399046293	1.8895709	0.0724365389589288
176	0.795454545454545	-0.0482954545454545	8	1.63143617491387	2.76108627647743	2.4679455	0.0905615674959614
177	0.801136363636364	-0.0340909090909091	8	1.61332386141468	3.08283683087407	7.8043907	0.300967705658414
178	0.803977272727273	0.0142045454545455	8	1.553130320283	3.62849188540106	8.8154005	0.312270432659576
179	0.778409090909091	0.0625	8	1.49067623375108	3.6052402625906	10.2480463	0.388243222760698
180	0.75	0.119318181818182	8	1.41302758919894	3.56444657972273	10.0514356	0.403702574317733
181	0.724431818181818	0.176136363636364	8	1.3322870743354	3.29048260119929	9.2686592	0.380407598738884
182	0.715909090909091	0.232954545454545	8	1.25620555458762	3.38657131671666	9.4483128	0.385169896301818
183	0.701704545454545	0.289772727272727	8	1.17917157532726	3.40219504533713	7.1146492	0.285492962715401
184	0.690340909090909	0.332386363636364	8	1.12207298278418	3.79728827983133	7.5165783	0.300976629134741
185	0.661931818181818	0.369318181818182	8	1.06187765695723	4.26093588883213	16.8076942	0.608295436886327
186	0.568181818181818	0.414772727272727	8	0.940218569579962	4.321781936687	8.4258455	0.328854117740078
187	0.519886363636364	0.434659090909091	8	0.874447746031946	4.32407026221222	10.893791	0.460727739875237
188	0.457386363636364	0.460227272727273	8	0.782302198056899	4.21304225870456	5.742499	0.267237358021339
189	0.426136363636364	0.477272727272727	8	0.728854726452631	4.20529047599235	4.7186568	0.225083821811301
190	0.400568181818182	0.491477272727273	8	0.683837962090371	3.92699081698724	5.1852062	0.250658657487541
191	0.377840909090909	0.514204545454545	8	0.633706230592863	4.43898781263995	0	0
192	-0.159090909090909	0.664772727272727	9	-0.234898359407816	5.66997795830508	15.1307745	0.563542501740428
193	-0.213068181818182	0.588068181818182	9	-0.347606859755902	5.13380818727249	14.564774	0.722441787074634
194	-0.295454545454545	0.551136363636364	9	-0.492095217170829	5.5248075929694	11.9950859	0.583553133451296
195	-0.346590909090909	0.497159090909091	9	-0.608805843861088	0.551654982528547	6.9954912	0.022007525067107
196	-0.323863636363636	0.460227272727273	9	-0.613207348874509	6.03820664405272	7.5582836	0.332626162115417
197	-0.335227272727273	0.414772727272727	9	-0.679732581297593	5.66293582119676	7.8850515	0.451410901596303
198	-0.363636363636364	0.375	9	-0.770014761616853	5.4452040821712	6.1659682	0.363957582086973
199	-0.392045454545455	0.349431818181818	9	-0.842806278034248	5.86496097760036	4.5137967	0.25766921176533
200	-0.403409090909091	0.323863636363636	9	-0.894340120387314	6.08578974732971	4.6737434	0.254855830841767
201	-0.409090909090909	0.295454545454545	9	-0.945311286555668	5.90267893006722	4.935891	0.298153565655848
202	-0.420454545454545	0.267045454545455	9	-1.00494199968684	5.49778714378214	3.8886755	0.233541064307683
203	-0.4375	0.25	9	-1.05165021254837	5.11728076666977	3.4904128	0.166945431965666
204	-0.457386363636364	0.241477272727273	9	-1.08503929894151	5.60844436495603	5.8689898	0.340409235191448
205	-0.480113636363636	0.213068181818182	9	-1.1531211459798	5.49778714378214	3.8886755	0.210522988881374
206	-0.497159090909091	0.196022727272727	9	-1.19522574375607	5.49778714378214	4.5367117	0.236205880945835
207	-0.517045454545455	0.176136363636364	9	-1.24246691994524	5.43121898000631	4.871729	0.232787697881531
208	-0.539772727272727	0.15625	9	-1.28902445952154	6.18351665468842	4.605915	0.251946998386083
209	-0.542613636363636	0.127840909090909	9	-1.33941385919876	5.92441463690901	3.9157152	0.214620538622505
210	-0.551136363636364	0.105113636363636	9	-1.38233796692326	5.81953769817878	4.0990352	0.215138755348045
211	-0.5625	0.0823863636363636	9	-1.42536571799287	5.90267893006722	4.935891	0.258235631134456
212	-0.573863636363636	0.0539772727272727	9	-1.47701284421976	5.30039158393226	4.9574311	0.161249446130456
213	-0.599431818181818	0.0369318181818182	9	-1.50926273344585	5.23153509463121	3.6948146	0.101363103977821
214	-0.619318181818182	0.0255681818181818	9	-1.52953535424142	5.56435530755796	4.871729	0.184082786862598
215	-0.639204545454545	0.00284090909090909	9	-1.56635191161394	5.30039158393226	3.3048013	0.0871534905056581
216	-0.65625	-0.00852272727272727	9	-1.58378260971507	0	0.9166	0.0432767969681569
217	-0.65625	-0.0142045454545455	9	-1.5924379691087	6.03820664405272	3.7791418	0.170472810002049
218	-0.661931818181818	-0.0369318181818182	9	-1.62653253110911	0.124354994546761	3.6948146	0.172675157631939
219	-0.659090909090909	-0.0596590909090909	9	-1.6610675626355	0.0665681637758238	6.8896239	0.321646547952998
220	-0.65625	-0.102272727272727	9	-1.7253968722261	0.218668945873942	4.225526	0.19716841270158
221	-0.650568181818182	-0.127840909090909	9	-1.76483055476641	0.91510070055336	7.5165783	0.276484823984655
222	-0.613636363636364	-0.15625	9	-1.82012751956334	0.358770670270572	3.9157152	0.191223190059995
223	-0.605113636363636	-0.178977272727273	9	-1.85837215757534	0.197395559849881	4.6737434	0.227528417103655
224	-0.599431818181818	-0.207386363636364	9	-1.90387784099608	0.0713074647852903	6.4326988	0.298395757180716
225	-0.596590909090909	-0.247159090909091	9	-1.96355699243222	6.07209197395684	6.5619394	0.250085542842629
226	-0.605113636363636	-0.286931818181818	9	-2.01357410100074	6.20641341590981	5.9753154	0.233471753636965
227	-0.607954545454545	-0.323863636363636	9	-2.06026845172814	0.179853499792478	5.123794	0.216410101235951
228	-0.602272727272727	-0.355113636363636	9	-2.10355047197533	0.418224329579229	4.5137967	0.197773398304819
229	-0.590909090909091	-0.380681818181818	9	-2.14310515163629	0.426627493126876	5.5376389	0.239703305707137
230	-0.576704545454545	-0.411931818181818	9	-2.19104581277772	0.540419500270584	5.3446946	0.231959724434003
231	-0.559659090909091	-0.440340909090909	9	-2.23743775766452	0.463647609000806	7.1733116	0.301637468662816
232	-0.539772727272727	-0.480113636363636	9	-2.29776525139708	3.64383896844847	0	0
233	-0.840909090909091	0.0681818181818182	10	-1.48989222763967	0.463647609000806	6.1485528	0.197741908907092
234	-0.823863636363636	0.0340909090909091	10	-1.52944060942108	0.211093333222747	6.5619394	0.241621228442299
235	-0.815340909090909	-0.00568181818181818	10	-1.57776485510954	5.60844436495603	2.9344949	0.085409081853467
236	-0.826704545454545	-0.0198863636363636	10	-1.59484667148024	5.96143475278294	2.8987475	0.101445880323521
237	-0.832386363636364	-0.0369318181818182	10	-1.61513584754494	6.06451636130564	4.225526	0.150494774992351
238	-0.838068181818182	-0.0625	10	-1.64523480254341	6.10333180738711	5.123794	0.1810937271269
239	-0.84375	-0.09375	10	-1.68145354796879	0.463647609000806	4.0990352	0.141858862303246
240	-0.832386363636364	-0.116477272727273	10	-1.70982532042944	0.0831412318884412	5.5188486	0.202615598948617
241	-0.829545454545455	-0.150568181818182	10	-1.75034844021916	0.339292614454045	8.2622324	0.302421252848735
242	-0.8125	-0.198863636363636	10	-1.81083269078891	0.785398163397448	6.4812786	0.210436840743502
243	-0.784090909090909	-0.227272727272727	10	-1.85292005893761	0.737815060120465	6.8130878	0.237503376390138
244	-0.755681818181818	-0.258522727272727	10	-1.90042073421564	0.694738276196703	10.7384273	0.400329032637894
245	-0.713068181818182	-0.309659090909091	10	-1.98048654074322	0.785398163397448	11.6664848	0.446778779305885
246	-0.661931818181818	-0.360795454545455	10	-2.0698422966044	1.02224692434437	9.6678385	0.357929799059729
247	-0.610795454545455	-0.392045454545455	10	-2.14142825641634	0.729899658151732	11.6843585	0.498913553964779
248	-0.5625	-0.446022727272727	10	-2.2412109672093	1.83047981229961	0	0
249	0.207386363636364	-0.241477272727273	11	2.43199832755348	0.661043168850687	5.2255366	-0.0224148896093856
250	0.227272727272727	-0.267045454545455	11	2.43648130547536	0.197395559849881	7.0106151	-0.271555494387252
251	0.235795454545455	-0.309659090909091	11	2.49079240435281	0.0322468824352539	14.2146328	-0.551903744831987
252	0.238636363636364	-0.397727272727273	11	2.60117315331921	6.12453004499319	11.6032394	-0.444832043590146
253	0.227272727272727	-0.46875	11	2.69013956203724	6.08578974732971	7.0106151	-0.236159979892214
254	0.21875	-0.511363636363636	11	2.73737155801568	0	2.7498	-0.0586133671193112
255	0.21875	-0.528409090909091	11	2.74909423143954	1.40564764938027	2.7878389	0.126148147770446
256	0.235795454545455	-0.53125	11	2.72386460188545	0.463647609000806	1.0247588	0.0024813893744513
257	0.238636363636364	-0.536931818181818	11	2.72336832401056	1.05165021254837	3.6948146	0.11183284692589
258	0.258522727272727	-0.548295454545455	11	2.70100175462539	1.35212738092095	4.225526	0.166302187651768
259	0.284090909090909	-0.553977272727273	11	2.66774131709503	1.5707963267949	3.6664	0.159699895498213
260	0.306818181818182	-0.553977272727273	11	2.63580133799539	1.5707963267949	4.1247	0.173140923380903
261	0.332386363636364	-0.553977272727273	11	2.60117315331921	2.19104581277772	3.9422966	0.189017319839762
262	0.352272727272727	-0.539772727272727	11	2.56336968935126	2.58299333824623	4.3236022	0.191894023643222
263	0.366477272727273	-0.517045454545455	11	2.52499088462261	2.67794504458899	5.123794	0.226229524696118
264	0.380681818181818	-0.488636363636364	11	2.47974497968339	2.96173915379732	5.123794	0.197866851817285
265	0.386363636363636	-0.457386363636364	11	2.44017160931993	3.14159265358979	3.6664	0.126106482059321
266	0.386363636363636	-0.434659090909091	11	2.41495031290807	2.76108627647743	2.4679455	0.119025130925352
267	0.392045454545455	-0.420454545454545	11	2.391145286723	2.84504684452009	0	0
268	0.423295454545455	-0.318181818181818	12	2.21537039654982	3.14159265358979	3.2081	0.153510241647901
269	0.423295454545455	-0.298295454545455	12	2.18466834822024	3.36026159946374	4.225526	0.176739035038214
270	0.417613636363636	-0.272727272727273	12	2.1493205412126	3.04192400109863	4.605915	0.260659250956423
271	0.420454545454545	-0.244318181818182	12	2.09718869102132	2.79282165000589	5.3644015	0.340108755488342
272	0.431818181818182	-0.213068181818182	12	2.02916693992365	3.14159265358979	6.4162	0.383652248270656
273	0.431818181818182	-0.173295454545455	12	1.95243649026952	3.14159265358979	3.2081	0.201421391103866
274	0.431818181818182	-0.153409090909091	12	1.91215221204874	2.62244653934327	3.6948146	0.243616561821218
275	0.443181818181818	-0.133522727272727	12	1.8634288996845	1.89254688119154	2.8987475	0.108428612755915
276	0.460227272727273	-0.127840909090909	12	1.84174317713332	2.67794504458899	6.1485528	0.384938515392639
277	0.477272727272727	-0.09375	12	1.76475547405479	3.0309354324159	8.3002713	0.529758868660761
278	0.482954545454545	-0.0426136363636364	12	1.65880370032264	3.14159265358979	5.9579	0.381216051889908
279	0.482954545454545	-0.00568181818181818	12	1.58256048994466	2.55359005004223	4.9574311	0.257579692728035
280	0.5	0.0198863636363636	12	1.53104455139905	2.89661399046293	5.6687127	0.329987548627457
281	0.508522727272727	0.0539772727272727	12	1.46504704167356	2.96173915379732	5.123794	0.292516675927188
282	0.514204545454545	0.0852272727272727	12	1.40654370648812	3.23225254079054	5.0619235	0.298520864368893
283	0.511363636363636	0.116477272727273	12	1.34683953361434	5.55235476728603	0	0
284	-0.127840909090909	-0.596590909090909	13	-2.93049932036705	2.49809154479651	4.583	0.101853481264991
285	-0.110795454545455	-0.573863636363636	13	-2.95087001662004	2.42276265396817	4.871729	0.136230993995277
286	-0.0909090909090909	-0.551136363636364	13	-2.9781162154191	2.99969559898563	6.4812786	-0.00836119621966613
287	-0.0852272727272727	-0.511363636363636	13	-2.97644397617517	3.14159265358979	6.8745	-0.073524111889256
288	-0.0852272727272727	-0.46875	13	-2.96173915379732	2.70918487801926	6.5619394	0.116258114052314
289	-0.0681818181818182	-0.431818181818182	13	-2.98499077660778	2.13411258828686	10.2989176	0.604513821513457
290	-0.0142045454545455	-0.397727272727273	13	-3.10589354091047	2.79856871316909	6.8130878	0.178495563396619
291	0	-0.357954545454545	13	3.14159265358979	3.50036332386037	3.9157152	-0.12709126629538
292	-0.00852272727272727	-0.335227272727273	13	-3.11617440033072	3.30674133100442	2.7878389	-0.0514042971012385
293	-0.0113636363636364	-0.318181818181818	13	-3.10589354091047	2.0344439357957	2.0495176	0.178495563396619
294	0	-0.3125	13	3.14159265358979	2.11121582706548	2.6723473	0.233475020216654
295	0.0142045454545455	-0.303977272727273	13	3.09489764954646	2.94419709373991	2.3368717	0.0603040933619603
296	0.0170454545454545	-0.289772727272727	13	3.08283683087407	1.89254688119154	2.8987475	0.303365516513079
297	0.0340909090909091	-0.284090909090909	13	3.02216372757146	0.588002603547568	1.6526298	0.078327562155085
298	0.0397727272727273	-0.292613636363636	13	3.00649821514044	2.35619449019234	1.2960724	0.110079134488026
299	0.0454545454545455	-0.286931818181818	13	2.98448238824283	4.24874137138388	3.0742764	-0.277107067919418
300	0.0284090909090909	-0.278409090909091	13	3.03990380182672	3.14159265358979	1.8332	0.0214775311326143
301	0.0284090909090909	-0.267045454545455	13	3.03560829560019	1.81577498992176	1.8895709	0.21715675963434
302	0.0397727272727273	-0.264204545454545	13	2.99217694367333	1.29249666778979	3.336424	0.340692046087701
303	0.0596590909090909	-0.269886363636364	13	2.92403853445578	1.03037682652431	2.6723473	0.208888126333382
304	0.0738636363636364	-0.278409090909091	13	2.88226090918911	1.5707963267949	2.7498	0.281419588190408
305	0.0909090909090909	-0.278409090909091	13	2.82597699155103	1.76819188664478	4.6737434	0.483973897793106
306	0.119318181818182	-0.272727272727273	13	2.72918221199241	2.2655346029916	3.579323	0.364864371226057
307	0.136363636363636	-0.258522727272727	13	2.65620933774719	2.55359005004223	1.6526298	0.156559114598389
308	0.142045454545455	-0.25	13	2.62489751482752	3.46334320798644	1.4491446	0.0312181240444742
309	0.139204545454545	-0.241477272727273	13	2.61865389001862	3.92699081698724	1.9445669	-0.058540256466908
310	0.130681818181818	-0.232954545454545	13	2.630361941312	4.09213949440187	3.9422966	-0.212009012463725
311	0.110795454545455	-0.21875	13	2.67276374380475	3.14159265358979	0.9166	0.0534519110377563
312	0.110795454545455	-0.213068181818182	13	2.6620733615972	3.65493752762256	0	0
313	-0.366477272727273	0.633522727272727	14	-0.524442164875595	5.37343214923538	5.2255366	0.220411914277225
314	-0.392045454545455	0.613636363636364	14	-0.56852454773104	4.92348231360744	6.5619394	0.256403456398369
315	-0.431818181818182	0.605113636363636	14	-0.619805239010714	4.89224248017717	5.123794	0.189742340102097
316	-0.463068181818182	0.599431818181818	14	-0.657753707031133	4.71238898038469	4.583	0.145036315122873
317	-0.491477272727273	0.599431818181818	14	-0.686760970055708	4.71238898038469	3.2081	0.0975940328707359
318	-0.511363636363636	0.599431818181818	14	-0.706279776629855	4.71238898038469	3.2081	0.0944490553329946
319	-0.53125	0.599431818181818	14	-0.725169587696454	6.11803662976496	2.7878389	0.0849926418120517
320	-0.534090909090909	0.582386363636364	14	-0.742168116058864	5.49778714378214	3.2406393	0.127101128869178
321	-0.548295454545455	0.568181818181818	14	-0.7675883418327	5.23153509463121	3.6948146	0.139552440750352
322	-0.568181818181818	0.556818181818182	14	-0.79549882998277	5.45433624839061	7.4606657	0.289024208813335
323	-0.602272727272727	0.525568181818182	14	-0.853303671745437	5.55037020539308	12.3314781	0.47594891931126
324	-0.653409090909091	0.46875	14	-0.948493455607689	5.14901614019823	15.1724798	0.48071835299289
325	-0.738636363636364	0.428977272727273	14	-1.04463712620627	4.89773693038038	7.4606657	0.169739668745315
326	-0.784090909090909	0.420454545454545	14	-1.07858505995533	5.1760365893855	6.1485528	0.170673154228114
327	-0.818181818181818	0.403409090909091	14	-1.11271969080095	5.81953769817878	2.0495176	0.0696258185179111
328	-0.823863636363636	0.392045454545455	14	-1.12664485450454	5.76403919293306	7.3900875	0.249184984888819
329	-0.846590909090909	0.352272727272727	14	-1.1764818514823	4.51499342053481	4.6737434	0.0299787857006573
330	-0.875	0.357954545454545	14	-1.18247760862243	0.60554466360497	7.2461813	0.134924449193636
331	-0.849431818181818	0.321022727272727	14	-1.20946249846116	0.463647609000806	5.123794	0.121780122799897
332	-0.835227272727273	0.292613636363636	14	-1.23381852302114	0.0525830616109417	8.7196158	0.288884190588552
333	-0.832386363636364	0.238636363636364	14	-1.29159536113885	5.66293582119676	15.7696447	0.510801989830787
334	-0.889204545454545	0.159090909090909	14	-1.39375575910501	3.72959525713736	18.1766363	-0.413163145040087
335	-0.951704545454545	0.252840909090909	14	-1.31112313009699	2.85779854438147	11.4575	-0.360521844771522
336	-0.931818181818182	0.321022727272727	14	-1.23901876114268	0.970746113393143	10.5509826	0.0939508772110642
337	-0.877840909090909	0.284090909090909	14	-1.2578089365849	0.0263097172529222	17.4213579	0.571716957790194
338	-0.875	0.176136363636364	14	-1.37215232814293	4.66480587710771	9.6352992	0.0472248827599686
339	-0.934659090909091	0.178977272727273	14	-1.38159730469493	1.25707524776458	0	0
340	0.448863636363636	-0.269886363636364	15	2.1121460593553	5.67245934279038	5.5944681	-0.331291009221841
341	0.428977272727273	-0.298295454545455	15	2.17840426119967	5.33263846636751	3.9422966	-0.223614834920598
342	0.409090909090909	-0.3125	15	2.22312722818379	4.71238898038469	2.2915	-0.0856187323227342
343	0.394886363636364	-0.3125	15	2.24025097464834	4.9906886393898	3.336424	-0.170795674630071
344	0.375	-0.318181818181818	15	2.27441010957435	5.71184782734596	7.6274869	-0.469159952360907
345	0.349431818181818	-0.357954545454545	15	2.36824210004653	5.56435530755796	9.743458	-0.593383626556196
346	0.309659090909091	-0.403409090909091	15	2.48691882535777	5.20633034930427	13.533599	-0.828575850441844
347	0.235795454545455	-0.443181818181818	15	2.65263399544614	5.30039158393226	11.5670337	-0.696216838885735
348	0.176136363636364	-0.482954545454545	15	2.79187736322329	5.36808460662623	7.5165783	-0.419666934630616
349	0.139204545454545	-0.511363636363636	15	2.87581075014941	5.42101525251236	4.225526	-0.21850000767452
350	0.119318181818182	-0.528409090909091	15	2.91951075168431	5.69518270363202	1.6526298	-0.0675964678822139
351	0.113636363636364	-0.536931818181818	15	2.93303004526076	5.38712992260824	2.9344949	-0.145825524284913
352	0.0994318181818182	-0.548295454545455	15	2.96219515011774	5.0611599839686	5.3644015	-0.290837493764133
353	0.0681818181818182	-0.559659090909091	15	3.02036264887057	3.6052402625906	1.0247588	-0.0191186483213368
354	0.0653409090909091	-0.553977272727273	15	3.02418637853483	1.29249666778979	3.336424	0.168584597310919
355	0.0852272727272727	-0.559659090909091	15	2.99046945907265	0.982793723247329	3.3048013	0.130510952162872
356	0.102272727272727	-0.571022727272727	15	2.96436726864007	0.950546840812075	3.9422966	0.142788381250454
357	0.122159090909091	-0.585227272727273	15	2.93580959238998	0.70862627212767	4.225526	0.101649579526919
358	0.139204545454545	-0.605113636363636	15	2.9154796764846	1.10714871779409	3.0742764	0.116091078316272
359	0.15625	-0.613636363636364	15	2.89226146082135	1.16590454050981	3.4904128	0.132772348593821
360	0.176136363636364	-0.622159090909091	15	2.86570699110258	1.5707963267949	3.2081	0.146687356533546
361	0.196022727272727	-0.622159090909091	15	2.83636951979587	1.460139105621	4.1499065	0.177476676035737
362	0.221590909090909	-0.625	15	2.80087418458872	1.5707963267949	4.583	0.19893954055648
363	0.25	-0.625	15	2.76108627647743	1.92956699706547	3.9157152	0.180031790374704
364	0.272727272727273	-0.616477272727273	15	2.72507991840249	1.84909598580001	3.336424	0.151254624409414
365	0.292613636363636	-0.610795454545455	15	2.69482899352061	1.95130270390726	4.935891	0.22456994445732
366	0.321022727272727	-0.599431818181818	15	2.64991500462914	1.73594500420952	2.7878389	0.119356792491634
367	0.338068181818182	-0.596590909090909	15	2.62604364613081	2.07789483118723	4.7186568	0.213058557107395
368	0.363636363636364	-0.582386363636364	15	2.58343193470933	1.97568811307998	6.9808256	0.308066279818449
369	0.403409090909091	-0.565340909090909	15	2.52181867874565	2.0344439357957	7.1733116	0.312712900153
370	0.443181818181818	-0.545454545454545	15	2.45927609871505	2.48054948473911	5.2255366	0.226711949987979
371	0.463068181818182	-0.519886363636364	15	2.41393370871745	2.81984209919315	4.3478921	0.171070737699437
372	0.471590909090909	-0.494318181818182	15	2.37971956117756	2.99969559898563	3.2406393	0.117625354926085
373	0.474431818181818	-0.474431818181818	15	2.35619449019234	2.94419709373991	2.3368717	0.0908990753648897
374	0.477272727272727	-0.460227272727273	15	2.33801467511937	2.92292370771585	4.225526	0.172016232689818
375	0.482954545454545	-0.434659090909091	15	2.3036114285814	3.14159265358979	4.1247	0.150155110988521
376	0.482954545454545	-0.409090909090909	15	2.2735804063837	3.14159265358979	5.9579	0.23118090413174
377	0.482954545454545	-0.372159090909091	15	2.22734422555735	3.50876648740801	6.3832024	0.178626734698932
378	0.46875	-0.335227272727273	15	2.19161887861756	3.14159265358979	5.9579	0.270466671495808
379	0.46875	-0.298295454545455	15	2.1375255443184	3.23225254079054	5.0619235	0.231353840361783
380	0.465909090909091	-0.267045454545455	15	2.09125477624605	3.33898821343967	2.3368717	0.10340994968784
381	0.463068181818182	-0.252840909090909	15	2.07057278630848	3.92699081698724	1.9445669	0.0329040130544067
382	0.454545454545455	-0.244318181818182	15	2.0639919836976	4.71238898038469	0.9166	-0.0263187678198928
383	0.448863636363636	-0.244318181818182	15	2.06925573726158	4.71238898038469	1.3749	-0.0404557438750874
384	0.440340909090909	-0.244318181818182	15	2.07734688603659	5.49778714378214	3.2406393	-0.193782438215879
385	0.426136363636364	-0.258522727272727	15	2.11610337367977	5.72458599183602	4.3236022	-0.268767788677637
386	0.411931818181818	-0.28125	15	2.1698569314153	5.69518270363202	1.6526298	-0.102635340452077
387	0.40625	-0.289772727272727	15	2.19038399950571	5.742765806909	10.6893892	-0.651261810375878
388	0.372159090909091	-0.346590909090909	15	2.32063636158089	3.85640122716837	0	0
389	0.110795454545455	-0.0454545454545455	16	1.96011304862804	2.67794504458899	3.0742764	0.777867704821196
390	0.119318181818182	-0.0284090909090909	16	1.8045395076638	1.40564764938027	2.7878389	0.0423320082742329
391	0.136363636363636	-0.03125	16	1.79607310600895	0.982793723247329	3.3048013	-0.228350355621827
392	0.153409090909091	-0.0426136363636364	16	1.84174317713332	0.927295218001612	2.2915	-0.149866920110022
393	0.164772727272727	-0.0511363636363636	16	1.87171656115532	1.5707963267949	1.3749	0.0699074071482775
394	0.173295454545455	-0.0511363636363636	16	1.85773507972567	2.35619449019234	4.5367117	0.632816544774095
395	0.193181818181818	-0.03125	16	1.73117177077085	1.81577498992176	3.7791418	0.21251670389367
396	0.215909090909091	-0.0255681818181818	16	1.68866842999211	1.32581766366803	3.7791418	-0.0616966988359025
397	0.238636363636364	-0.03125	16	1.70100776975929	1.01219701145133	4.3236022	-0.209896857792713
398	0.261363636363636	-0.0454545454545455	16	1.74298714131784	1.32581766366803	3.7791418	-0.0295106185412886
399	0.284090909090909	-0.0511363636363636	16	1.74888926502609	1.93797016061312	6.3832024	0.317761207172578
400	0.321022727272727	-0.0369318181818182	16	1.68533702359158	2.35619449019234	2.5926031	0.188844027634518
401	0.332386363636364	-0.0255681818181818	16	1.64756821806467	0.321750554396642	1.4491446	-0.122873059979449
402	0.335227272727273	-0.0340909090909091	16	1.67214283006056	1.10714871779409	2.0495176	-0.0645391234788573
403	0.346590909090909	-0.0397727272727273	16	1.68505065475634	1.10714871779409	2.0495176	-0.0602689455090033
404	0.357954545454545	-0.0454545454545455	16	1.69710444385814	2.35619449019234	5.8332424	0.372513301361193
405	0.383522727272727	-0.0198863636363636	16	1.6226017835859	2.51279636717436	6.2333383	0.398850963804335
406	0.40625	0.0113636363636364	16	1.54283159082503	2.96173915379732	5.123794	0.375584362764174
407	0.411931818181818	0.0426136363636364	16	1.4677147182722	2.94419709373991	7.0106151	0.484556740417405
408	0.420454545454545	0.0852272727272727	16	1.37080337018872	2.65163532733607	7.7911	0.404223840075108
409	0.443181818181818	0.127840909090909	16	1.28995860217369	3.07917384359384	7.3470073	0.448730778275926
410	0.446022727272727	0.173295454545455	16	1.20021244651851	3.07502448981397	6.8896239	0.388794007001131
411	0.448863636363636	0.215909090909091	16	1.12245364511828	3.65398211390053	8.4134714	0.524043728379011
412	0.423295454545455	0.261363636363636	16	1.01764489944248	4.70926399055716	0	0
413	-0.485795454545455	0.264204545454545	17	-1.07267961679458	6.01693325802866	5.2255366	0.288603619049854
414	-0.494318181818182	0.232954545454545	17	-1.13040034060455	5.54123803917367	7.4606657	0.393333723352056
415	-0.525568181818182	0.198863636363636	17	-1.20906708527496	5.33263846636751	7.8850515	0.344449797217865
416	-0.565340909090909	0.170454545454545	17	-1.27795704471854	4.98333583072311	8.5619606	0.223051797695437
417	-0.616477272727273	0.15625	17	-1.32256740425762	4.71238898038469	6.4162	0.0724287083418518
418	-0.65625	0.15625	17	-1.337053145926	5.05541292080539	6.8130878	0.162130362471302
419	-0.696022727272727	0.142045454545455	17	-1.36947921842026	5.33263846636751	3.9422966	0.123041261523023
420	-0.715909090909091	0.127840909090909	17	-1.39408747072486	4.78916087165447	5.9753154	0.0608608684152179
421	-0.752840909090909	0.125	17	-1.4062596444079	5.25280848065527	5.3446946	0.136122074062119
422	-0.78125	0.107954545454545	17	-1.43348405922033	5.03413953478133	5.7970367	0.0969747616644745
423	-0.815340909090909	0.0965909090909091	17	-1.45287901155322	5.55037020539308	6.1659682	0.185066080432217
424	-0.840909090909091	0.0681818181818182	17	-1.48989222763967	0.0587558227157227	7.8043907	0.285898688234618
425	-0.838068181818182	0.0198863636363636	17	-1.54707196528659	0.0713074647852903	6.4326988	0.237646938466884
426	-0.835227272727273	-0.0198863636363636	17	-1.59460135297997	0.170735211475283	13.4868524	0.500620370046239
427	-0.821022727272727	-0.102272727272727	17	-1.69472542698921	5.49778714378214	10.3699541	0.224695037324341
428	-0.866477272727273	-0.147727272727273	17	-1.73966443445408	4.87753765779932	5.5756778	-0.000703567080477807
429	-0.900568181818182	-0.153409090909091	17	-1.73952372103799	4.71238898038469	8.2494	-0.0445406186796649
430	-0.951704545454545	-0.153409090909091	17	-1.73061559730205	4.33188260327232	2.4679455	-0.0402705758972721
431	-0.965909090909091	-0.147727272727273	17	-1.7225614821226	2.1180052474746	0	0
432	0.321022727272727	0.636363636363636	18	0.467212656285925	4.14565976286118	11.9510891	0.510056032488757
433	0.258522727272727	0.676136363636364	18	0.365201449788173	4.87230210354291	14.3910783	0.565832260833683
434	0.170454545454545	0.661931818181818	18	0.252034997621437	5.10946842560967	15.4057545	0.604862228805014
435	0.0823863636363636	0.625	18	0.131062551860434	4.8420915175406	21.260537	1.05167665546224
436	-0.0482954545454545	0.607954545454545	18	-0.0792727792320143	4.82304620155859	12.4501778	0.631559302616227
437	-0.125	0.599431818181818	18	-0.20558463975526	4.7468580813842	13.2984911	0.644837456233498
438	-0.207386363636364	0.596590909090909	18	-0.334552131001959	4.76113083169462	18.8127567	0.834067152328556
439	-0.323863636363636	0.590909090909091	18	-0.50136556146767	1.31464494422929	19.8980111	-0.75482615711659
440	-0.204545454545455	0.559659090909091	18	-0.350400330044352	5.1760365893855	23.570369	1.22758837735974
441	-0.335227272727273	0.494318181818182	18	-0.595918005516301	5.54123803917367	7.4606657	0.382802485642724
442	-0.366477272727273	0.460227272727273	18	-0.672478502644846	5.19490227540717	10.8649181	0.547987069196749
443	-0.426136363636364	0.428977272727273	18	-0.782075916484195	5.35589008917797	11.4575	0.569897340435743
444	-0.482954545454545	0.386363636363636	18	-0.896055384571344	6.02019057549867	12.3401858	0.593424281958363
445	-0.502840909090909	0.3125	18	-1.01474024096302	5.49778714378214	10.3699541	0.514123833810216
446	-0.548295454545455	0.267045454545455	18	-1.11756500772506	5.6504364721774	8.5248383	0.418800738228513
447	-0.579545454545455	0.224431818181818	18	-1.20132515537076	5.67764064357462	7.2461813	0.344970015257764
448	-0.605113636363636	0.1875	18	-1.27031915842232	5.72458599183602	12.9708066	0.591544289499089
449	-0.647727272727273	0.119318181818182	18	-1.38862801632213	5.96143475278294	14.4928209	0.658954016458528
450	-0.676136363636364	0.0340909090909091	18	-1.52041881961384	6.17252808600569	16.6005426	0.74613914624662
451	-0.6875	-0.0681818181818182	18	-1.66964664886316	0.698659824721463	14.963495	0.596697335790548
452	-0.627840909090909	-0.139204545454545	18	-1.78898611602127	0.755104403478673	10.6990135	0.466410628490133
453	-0.582386363636364	-0.1875	18	-1.8822682417193	0.785398163397448	7.1293148	0.331827146899506
454	-0.551136363636364	-0.21875	18	-1.9486336710992	1.5490606199531	0	0
455	0.755681818181818	-0.247159090909091	19	1.88689722378795	2.98894332519453	6.0280199	0.233471420868279
456	0.761363636363636	-0.210227272727273	19	1.8402029396143	2.06473769571448	6.7667995	0.176713567761304
457	0.798295454545455	-0.190340909090909	19	1.80486022606204	2.55359005004223	4.9574311	0.173294825142523
458	0.815340909090909	-0.164772727272727	19	1.77020126103353	2.67794504458899	2.0495176	0.0734190620495268
459	0.821022727272727	-0.153409090909091	19	1.75551744862363	1.86225312127276	4.784652	0.0788921233913875
460	0.849431818181818	-0.144886363636364	19	1.73973902394535	3.14159265358979	1.3749	0.0488285928213861
461	0.849431818181818	-0.136363636363636	19	1.72997330538107	2.19104581277772	3.9422966	0.0978412475361701
462	0.869318181818182	-0.122159090909091	19	1.71040505587384	2.15879893034246	3.3048013	0.0762686726609063
463	0.886363636363636	-0.110795454545455	19	1.69515132134166	2.76108627647743	2.4679455	0.0824748443733903
464	0.892045454545455	-0.0965909090909091	19	1.67865635246698	3.14159265358979	4.583	0.157876132120913
465	0.892045454545455	-0.0681818181818182	19	1.6470811260428	3.33898821343967	2.3368717	0.078281597725951
466	0.889204545454545	-0.0539772727272727	19	1.63142480649761	3.14159265358979	2.7498	0.0955939548439444
467	0.889204545454545	-0.0369318181818182	19	1.61230601552882	2.85013585911193	4.784652	0.160081515266337
468	0.897727272727273	-0.00852272727272727	19	1.58028971247555	3.28348970819396	3.2406393	0.11095557953373
469	0.894886363636364	0.0113636363636364	19	1.55809859656881	3.92699081698724	2.5926031	0.0651003548946482
470	0.883522727272727	0.0227272727272727	19	1.54507852558988	3.33898821343967	2.3368717	0.0809656310162034
471	0.880681818181818	0.0369318181818182	19	1.52888539938664	3.38657131671666	3.7791418	0.13082765424869
472	0.875	0.0596590909090909	19	1.5027198685369	3.4846165940105	6.8130878	0.234627066744498
473	0.860795454545455	0.0994318181818182	19	1.455794455188	3.31626485259803	7.9116329	0.283130983869905
