# Supplementary material for: Fluid extraction from the left-right organizer uncovers mechanical properties needed for symmetry breaking
Source: eLife. 2023 Jul 21;12:e83861. doi: 10.7554/eLife.83861 (PMC10361723; doi:10.7554/eLife.83861)
Supplement: Figure 2—source data 1. [file elife-83861-fig2-data1.zip › Fig2_sourcedata/NoDefects8ss_embryo5.csv]

	x	y	id	omega	alpha	speed	realangvel
1	0.421875	0.20625	1	1.11607705197393	3.78509376238308	6.8745	0.49794110690291
2	0.39375	0.24375	1	1.01648883059335	4.10684431677972	7.2461813	0.50907831573877
3	0.353125	0.271875	1	0.914673167445591	4.13808415020999	9.2796584	0.697919585971932
4	0.3	0.30625	1	0.775089250251205	4.36936503996399	6.8130878	0.513603914085914
5	0.25625	0.321875	1	0.672368467434022	4.42093218590682	9.5697623	0.776002949869505
6	0.19375	0.340625	1	0.517167877460121	4.44939424870377	12.3401858	1.08123821549848
7	0.1125	0.3625	1	0.300920234360425	4.54724030297006	11.1508973	1.00625790934632
8	0.0375	0.375	1	0.099668652491162	4.39876832816799	17.8264951	1.43422794965362
9	-0.078125	0.4125	1	-0.187176937439563	4.46741031725783	9.4483128	0.650938400841438
10	-0.140625	0.428125	1	-0.31736461760785	4.66243058466275	9.1774575	0.61413441773416
11	-0.203125	0.43125	1	-0.440191501154682	4.80734068672745	9.6678385	0.61838928813009
12	-0.26875	0.425	1	-0.5638693587807	4.76497204199563	8.7196158	0.485869050349934
13	-0.328125	0.421875	1	-0.661043168850687	4.99844042210201	8.121076	0.463098105091517
14	-0.38125	0.40625	1	-0.75366278986899	4.78124546968573	13.3223227	0.569933310074704
15	-0.471875	0.4	1	-0.867649451883931	1.17884880132638	0	0
16	-0.003125	0.20625	2	-0.0151503558747698	5.30039158393226	4.9574311	0.749991607699285
17	-0.03125	0.1875	2	-0.165148677414627	5.55654296649786	5.5188486	0.870719685197089
18	-0.05625	0.159375	2	-0.339292614454045	5.38712992260824	5.8689898	1.18949799709708
19	-0.0875	0.134375	2	-0.577192213873461	5.69518270363202	6.6096026	1.41347369868935
20	-0.1125	0.096875	2	-0.85988695361133	0	4.583	0.914174623786033
21	-0.1125	0.065625	2	-1.04272187836854	0	4.583	1.1576431967833
22	-0.1125	0.034375	2	-1.2742505177252	0	3.6664	1.06702288590629
23	-0.1125	0.009375	2	-1.48765509490646	0	1.3749	0.415706159442206
24	-0.1125	0	2	-1.5707963267949	5.25280848065527	2.6723473	0.365202826515596
25	-0.128125	-0.009375	2	-1.64383689209802	5.49778714378214	2.5926031	0.406391053114998
26	-0.140625	-0.021875	2	-1.72511510272102	5.49778714378214	1.9445669	0.255383066318242
27	-0.15	-0.03125	2	-1.77619171598466	6.03820664405272	1.8895709	0.364521349076719
28	-0.153125	-0.04375	2	-1.84909598580001	5.96143475278294	1.4491446	0.247194238877222
29	-0.15625	-0.053125	2	-1.89853483357545	0	1.8332	0.349447423707869
30	-0.15625	-0.065625	2	-1.96842431831703	0.463647609000806	3.0742764	0.619032241248072
31	-0.146875	-0.084375	2	-2.09223076656664	0	1.8332	0.308210476237003
32	-0.146875	-0.096875	2	-2.15387286181404	6.00488564817447	3.336424	0.382761038088881
33	-0.153125	-0.11875	2	-2.23042506943182	0	4.583	0.577302538071423
34	-0.153125	-0.15	2	-2.3458855770461	1.19028994968253	2.4679455	0.370261128394651
35	-0.1375	-0.15625	2	-2.41993780272503	0.588002603547568	1.6526298	0.257664067191323
36	-0.13125	-0.165625	2	-2.4714706161633	0.785398163397448	1.9445669	0.308985144039617
37	-0.121875	-0.175	2	-2.53326764497122	0.588002603547568	1.6526298	0.2410181221759
38	-0.115625	-0.184375	2	-2.5814712694064	0.785398163397448	1.2960724	0.196058016675886
39	-0.109375	-0.190625	2	-2.62068287274158	0.244978663126864	1.8895709	0.19485764445295
40	-0.10625	-0.203125	2	-2.65965440163217	0.540419500270584	2.6723473	0.325200907738661
41	-0.096875	-0.21875	2	-2.7246945831799	0.982793723247329	4.9574311	0.675631015682705
42	-0.06875	-0.2375	2	-2.85982078631644	1.10714871779409	3.0742764	0.40971611100181
43	-0.05	-0.246875	2	-2.9417640085168	1.10714871779409	4.0990352	0.518699647778118
44	-0.025	-0.259375	2	-3.04550393807243	0.785398163397448	5.1852062	0.480443577586835
45	0	-0.284375	2	3.14159265358979	1.47112767430373	4.605915	0.541352954302279
46	0.03125	-0.2875	2	3.03332206272934	0.321750554396642	1.4491446	0.0350276755524837
47	0.034375	-0.296875	2	3.02631652761884	1.5707963267949	0.9166	0.103606460332157
48	0.040625	-0.296875	2	3.00559523555241	0	0.4583	-0.00699751938458615
49	0.040625	-0.3	2	3.00699473942933	5.81953769817878	2.0495176	-0.125191936932612
50	0.034375	-0.3125	2	3.03203312681585	5.49778714378214	1.2960724	-0.10776076623102
51	0.028125	-0.31875	2	3.05358528006205	0	0.9166	-0.0084198629363863
52	0.028125	-0.325	2	3.05526925264933	1.40564764938027	2.7878389	0.277868268318504
53	0.046875	-0.328125	2	2.99969559898563	1.5707963267949	1.3749	0.139406096820873
54	0.05625	-0.328125	2	2.97181437962145	1.5707963267949	3.2081	0.319824534502815
55	0.078125	-0.328125	2	2.90784947272089	1.460139105621	4.1499065	0.383221131317248
56	0.10625	-0.33125	2	2.83120524645744	0.785398163397448	1.9445669	0.0842879873375368
57	0.115625	-0.340625	2	2.81434764898993	1.24904577239825	2.8987475	0.211706848864806
58	0.134375	-0.346875	2	2.77200627921697	1.14416883366802	5.5376389	0.330482493290605
59	0.16875	-0.3625	2	2.70590978055885	1.47112767430373	4.605915	0.324303680843117
60	0.2	-0.365625	2	2.64104904439023	5.80483287580093	0	0
61	0.15625	-0.45	3	2.80739460932429	2.6665818973247	18.0373131	1.11788094378518
62	0.2125	-0.340625	3	2.58381842056725	1.28824137432531	14.793924	0.701445258510387
63	0.309375	-0.36875	3	2.44352936886518	1.21202565652432	7.8314304	0.248478797367215
64	0.359375	-0.3875	3	2.39383360939173	2.22649195303643	7.5165783	0.47712974985163
65	0.4	-0.35625	3	2.29840765942141	2.60117315331921	10.6893892	0.681596336296946
66	0.4375	-0.29375	3	2.16208839216202	2.07496228827405	15.1793543	0.794421448982918
67	0.528125	-0.24375	3	2.00320410236543	1.62075472251684	9.1774575	0.227660289197549
68	0.590625	-0.240625	3	1.95767204452592	1.5707963267949	5.9579	0.113454575985599
69	0.63125	-0.240625	3	1.93498112932881	0.674740942223553	5.8689898	-0.142879315517064
70	0.65625	-0.271875	3	1.96355699243222	0.207496226435203	8.8983528	-0.335708212618244
71	0.66875	-0.33125	3	2.03069863495587	6.20641341590981	5.9753154	-0.247923633604765
72	0.665625	-0.371875	3	2.08028336167682	4.36238009833259	0	0
73	-0.55	0.071875	4	-1.44085089433164	2.33180908101963	13.2907	-0.703343195926429
74	-0.484375	0.134375	4	-1.30018225514636	1.52083793107295	9.1774575	-0.15502487308849
75	-0.421875	0.13125	4	-1.26917728052866	1.10714871779409	4.0990352	0.0544239750761721
76	-0.396875	0.11875	4	-1.28006207554389	0.540419500270584	2.6723473	0.153169337468109
77	-0.3875	0.103125	4	-1.31069594303751	5.3783582177638	8.1595732	0.510052063178488
78	-0.43125	0.06875	4	-1.41270635567321	5.49778714378214	3.2406393	0.198820943080764
79	-0.446875	0.053125	4	-1.45247054428936	5.3231149447739	5.5944681	0.265295682164925
80	-0.478125	0.03125	4	-1.50552968072235	5.1760365893855	2.0495176	0.0717763230811408
81	-0.490625	0.025	4	-1.51988494533858	5.21173570206482	5.742499	0.195035909490049
82	-0.525	0.00625	4	-1.55889212723659	5.38712992260824	5.8689898	0.227996534521631
83	-0.55625	-0.01875	4	-1.60449143414091	5.49778714378214	0.6480362	0.0269556064521592
84	-0.559375	-0.021875	4	-1.60988255543135	5.1760365893855	3.0742764	0.0745763586976
85	-0.578125	-0.03125	4	-1.62479782717086	5.30039158393226	1.6526298	0.0487090607835938
86	-0.5875	-0.0375	4	-1.63453963932758	0	1.3749	0.0793762834610701
87	-0.5875	-0.046875	4	-1.6504148960198	5.23153509463121	3.6948146	0.0875536432160384
88	-0.609375	-0.059375	4	-1.66792562466301	5.96143475278294	2.8987475	0.145497616712353
89	-0.615625	-0.078125	4	-1.69702514800548	5.8782935208945	3.4904128	0.162132204879111
90	-0.625	-0.1	4	-1.7294515889813	6.03820664405272	1.8895709	0.0928506138165885
91	-0.628125	-0.1125	4	-1.74802171174462	0	0.9166	0.0481203270954844
92	-0.628125	-0.11875	4	-1.75764577716371	5.99172851270172	4.784652	0.221206084135404
93	-0.6375	-0.15	4	-1.80188699399079	0	4.583	0.22956827873065
94	-0.6375	-0.18125	4	-1.84780064973692	0.141897054604164	3.2406393	0.164386763041782
95	-0.634375	-0.203125	4	-1.88067800234528	0.244978663126864	1.8895709	0.0963807538871198
96	-0.63125	-0.215625	4	-1.8999541531227	5.96143475278294	2.8987475	0.115754491731672
97	-0.6375	-0.234375	4	-1.92310505146904	0	5.9579	0.274735617003528
98	-0.6375	-0.275	4	-1.97805217486974	0.426627493126876	5.5376389	0.271898456032966
99	-0.621875	-0.309375	4	-2.03243186607634	0.507098504392337	4.7186568	0.231689277631717
100	-0.60625	-0.3375	4	-2.07876972160268	0.463647609000806	5.123794	0.250750915893552
101	-0.590625	-0.36875	4	-2.12891990478139	2.54658736338905	0	0
102	-0.24375	0.14375	5	-1.03795243917551	5.62748968093805	7.5165783	0.870366086744081
103	-0.275	0.103125	5	-1.21202565652432	6.18351665468842	9.21183	1.07659203483457
104	-0.28125	0.040625	5	-1.42734406349124	0	7.7911	0.939337392752848
105	-0.28125	-0.0125	5	-1.61521154204181	5.8925782634819	8.4258455	0.843946520712717
106	-0.303125	-0.065625	5	-1.78400084618435	5.90267893006722	4.935891	0.4229925904249
107	-0.315625	-0.096875	5	-1.86859936426933	5.93441430359568	5.3644015	0.413516698189653
108	-0.328125	-0.13125	5	-1.95130270390726	5.8782935208945	3.4904128	0.227116397107885
109	-0.3375	-0.153125	5	-1.99672598332884	6.14128825257542	3.2406393	0.243332100474807
110	-0.340625	-0.175	5	-2.0453924034238	4.90978454023457	2.3368717	-0.0547423381404855
111	-0.35625	-0.178125	5	-2.0344439357957	5.35589008917797	2.2915	0.0337832696789264
112	-0.36875	-0.1875	5	-2.04120058973149	5.25280848065527	2.6723473	0.0147588944916177
113	-0.384375	-0.196875	5	-2.04415236862981	5.56435530755796	4.871729	0.132647364482632
114	-0.40625	-0.221875	5	-2.07068184152634	5.96143475278294	4.3478921	0.208194787325615
115	-0.415625	-0.25	5	-2.11232079899146	6.03820664405272	1.8895709	0.0920766245891191
116	-0.41875	-0.2625	5	-2.13073612390928	5.81953769817878	2.0495176	0.0718251653015667
117	-0.425	-0.275	5	-2.1451011569696	0	3.6664	0.20179060873732
118	-0.425	-0.3	5	-2.18545927871706	0	3.2081	0.167637271346275
119	-0.425	-0.321875	5	-2.21898673298632	0.165148677414627	2.7878389	0.155254778466958
120	-0.421875	-0.340625	5	-2.25003768867971	0.321750554396642	1.4491446	0.0848159446045149
121	-0.41875	-0.35	5	-2.26700087760061	0.540419500270584	2.6723473	0.16400925832887
122	-0.409375	-0.365625	5	-2.29980272926639	0	1.3749	0.0629754204104804
123	-0.409375	-0.375	5	-2.31239781334848	0	1.3749	0.0615551118813262
124	-0.409375	-0.384375	5	-2.32470883572475	0.785398163397448	4.5367117	0.275516547362742
125	-0.3875	-0.40625	5	-2.3798121451973	1.35212738092095	4.225526	0.225499437568031
126	-0.359375	-0.4125	5	-2.4249120327109	5.81953769817878	1.0247588	0.0157921351888901
127	-0.3625	-0.41875	5	-2.42807045974868	2.24952289956811	0	0
128	0.590625	0.35	6	1.0358412530088	3.98574663970296	5.5188486	0.265237648807355
129	0.5625	0.375	6	0.982793723247329	4.19324286613817	7.3900875	0.344282446505223
130	0.51875	0.4	6	0.913937233946284	4.21844761146511	13.533599	0.678155751115779
131	0.4375	0.44375	6	0.778306083723129	4.77480779038065	14.6940146	0.606155740057376
132	0.3375	0.4375	6	0.657074935711654	4.45983470460663	14.6729328	0.88671461512271
133	0.240625	0.4625	6	0.479732012687112	4.71238898038469	17.4154	1.11037870181068
134	0.121875	0.4625	6	0.257656272324975	4.80586576154328	14.729762	1.04708930573518
135	0.021875	0.453125	6	0.0482384111779383	4.64582081660887	13.7797061	1.01721332515418
136	-0.071875	0.459375	6	-0.155204253852898	4.4855901323308	6.1146386	0.401703634339824
137	-0.1125	0.46875	6	-0.235544980720863	4.42093218590682	4.784652	0.282556670344346
138	-0.14375	0.478125	6	-0.292056314789733	5.03413953478133	5.7970367	0.395794041042505
139	-0.18125	0.465625	6	-0.371215122998234	5.1760365893855	8.1985287	0.560464369218501
140	-0.23125	0.440625	6	-0.483307996841934	4.76234737610663	9.1774575	0.539920342625939
141	-0.29375	0.4375	6	-0.591292065367121	4.77895714416051	6.8896239	0.368616386148837
142	-0.340625	0.434375	6	-0.665015342596889	4.69111559436063	21.5451413	0.871921605882637
143	-0.4875	0.4375	6	-0.839399663773417	4.68461834379127	16.5052162	0.489853900261679
144	-0.6	0.440625	6	-0.937370443825752	4.9449459221896	17.8970733	0.562044317577208
145	-0.71875	0.4125	6	-1.04977930734119	5.10718010008445	11.9158	0.366205467223435
146	-0.79375	0.38125	6	-1.12302040078588	5.34513781538687	8.5248383	0.282106094496211
147	-0.840625	0.346875	6	-1.17944161968512	5.2371847520348	10.0615182	0.285783314221353
148	-0.9	0.3125	6	-1.23659828252939	1.22914207795944	0	0
149	0.690625	-0.253125	7	1.92210815975682	2.23183949564558	5.2255366	0.200160500349877
150	0.71875	-0.23125	7	1.88207605968684	1.73594500420952	2.7878389	0.0564635358304777
151	0.7375	-0.228125	7	1.87078335252075	1.92956699706547	3.9157152	0.103025580305109
152	0.7625	-0.21875	7	1.85017823645972	2.43296638146212	4.225526	0.162608906066777
153	0.78125	-0.196875	7	1.81765645524637	2.35619449019234	1.9445669	0.0700386829311084
154	0.790625	-0.1875	7	1.80364871866015	2.67794504458899	3.0742764	0.124812323314938
155	0.8	-0.16875	7	1.77868625399716	2.60117315331921	2.6723473	0.10455328641676
156	0.809375	-0.153125	7	1.75777559671381	3.14159265358979	2.7498	0.112283832494189
157	0.809375	-0.134375	7	1.73531883021497	3.14159265358979	5.4996	0.226990420457351
158	0.809375	-0.096875	7	1.6899207461235	2.94419709373991	4.6737434	0.194188020227934
159	0.815625	-0.065625	7	1.65108314207791	3.14159265358979	6.8745	0.286511789207822
160	0.815625	-0.01875	7	1.59378078423635	3.38657131671666	7.5582836	0.309376719530051
161	0.803125	0.03125	7	1.53190544033034	3.64093937526992	5.742499	0.222900259865485
162	0.784375	0.065625	7	1.48732538835724	3.72959525713736	4.9574311	0.191857492911312
163	0.765625	0.09375	7	1.44895388977498	3.46334320798644	5.7970367	0.253492894272454
164	0.753125	0.13125	7	1.39825531092049	3.26594764813655	3.6948146	0.164271866576797
165	0.75	0.15625	7	1.36540093760513	3.66073876783632	3.6948146	0.157957180471286
166	0.7375	0.178125	7	1.33380950151087	3.85021892571746	4.225526	0.172042277588057
167	0.71875	0.2	7	1.29940104599326	3.4198923125949	3.336424	0.152451686719207
168	0.7125	0.221875	7	1.26891070864942	3.6052402625906	2.0495176	0.0926845789177075
169	0.70625	0.234375	7	1.25037379286588	4.79145294360653	0	0
170	-0.753125	0.11875	8	-1.41440753312523	5.43121898000631	4.871729	0.162640572279247
171	-0.778125	0.096875	8	-1.44693564758108	5.60844436495603	5.8689898	0.211648759458105
172	-0.803125	0.065625	8	-1.4892653994727	5.742765806909	2.6723473	0.10034985719714
173	-0.8125	0.05	8	-1.50933537091213	0	3.2081	0.134296935037463
174	-0.8125	0.028125	8	-1.53619475791962	5.8782935208945	3.4904128	0.134985763607898
175	-0.821875	0.00625	8	-1.5631919106412	0.380506377112365	2.4679455	0.0954908143436195
176	-0.815625	-0.009375	8	-1.58229007350993	0.367173833818219	6.3832024	0.254625316404633
177	-0.8	-0.05	8	-1.63321513679085	0.348771003583907	10.7283447	0.448122289337256
178	-0.775	-0.11875	8	-1.72283959465831	0	17.4154	0.726609386802577
179	-0.775	-0.2375	8	-1.86816147201882	4.86503830877995	12.0560398	-0.0664538348231924
180	-0.85625	-0.25	8	-1.85487070505418	1.73683100515902	0	0
181	0.859375	0.0375	9	1.52718762802768	2.08994244104142	3.6948146	0.0653406243241081
182	0.88125	0.05	9	1.51411950316286	2.67794504458899	4.0990352	0.135215559477539
183	0.89375	0.075	9	1.48707639126735	3.14159265358979	3.2081	0.121250759994295
184	0.89375	0.096875	9	1.46282623926849	2.78282198331922	3.9157152	0.130838329821342
185	0.903125	0.121875	9	1.43665857330423	3.01723765904303	3.6948146	0.132670885549937
186	0.90625	0.146875	9	1.41012439619424	3.72959525713736	8.2622324	0.286202928827574
187	0.875	0.19375	9	1.35288381042872	3.92699081698724	6.4812786	0.213449376905843
188	0.84375	0.225	9	1.31019393504756	4.43408932137958	3.336424	0.0683758363881024
189	0.821875	0.23125	9	1.29651876776994	5.96143475278294	1.4491446	-0.0482050867695752
190	0.81875	0.221875	9	1.30615978512385	4.57049192578053	3.2406393	0.0527635372906243
191	0.796875	0.225	9	1.29560707766573	3.86042265321142	4.871729	0.18426436216681
192	0.775	0.25	9	1.25875420523236	3.33898821343967	2.3368717	0.0969668001931193
193	0.771875	0.265625	9	1.23936084519374	3.32144615338227	5.123794	0.21006924822249
194	0.765625	0.3	9	1.19734699554924	3.46334320798644	2.8987475	0.119843763194594
195	0.759375	0.31875	9	1.17337824291032	3.52209903070216	2.4679455	0.102105930147175
196	0.753125	0.334375	9	1.15295705688089	4.24874137138388	2.0495176	0.0661490918526661
197	0.740625	0.340625	9	1.13972723851035	4.43408932137958	3.336424	0.0928446472757838
198	0.71875	0.346875	9	1.1211583090552	4.24874137138388	2.0495176	0.0700479563055353
199	0.70625	0.353125	9	1.10714871779409	4.35361831011412	3.9157152	0.126784414290486
200	0.68125	0.3625	9	1.08179183493599	3.72959525713736	1.6526298	0.0727466237039276
201	0.675	0.371875	9	1.06724251019521	3.72959525713736	3.3048013	0.146001642903707
202	0.6625	0.390625	9	1.03804218161447	3.97044171237877	14.9213314	0.654308008019836
203	0.5875	0.459375	9	0.907180580010499	4.71238898038469	18.332	0.591962995443061
204	0.4625	0.459375	9	0.788787980921887	4.4910745380369	18.7903	0.916216586584585
205	0.3375	0.4875	9	0.60554466360497	4.41389004879851	18.7004732	1.07918046131052
206	0.215625	0.525	9	0.389708571342866	4.71238898038469	15.5822	0.921565910765492
207	0.109375	0.525	9	0.205395389189767	4.75403155948328	11.0088243	0.698110689030653
208	0.034375	0.521875	9	0.0657732513836367	4.83181790640303	11.5395357	0.754663220016717
209	-0.04375	0.5125	9	-0.0851593926197067	4.31759786068493	5.9579	0.337449678877793
210	-0.08125	0.528125	9	-0.152649328395265	4.45178658863735	7.1146492	0.400258216834396
211	-0.128125	0.540625	9	-0.232700971762144	5.12129680933561	14.9845768	0.924716557392127
212	-0.221875	0.5	9	-0.41764428324057	5.47651375775808	15.2348086	0.943295527801182
213	-0.296875	0.428125	9	-0.606303388800806	4.79789427406289	16.0991624	0.819722093609361
214	-0.40625	0.41875	9	-0.770247807522679	4.74268274030347	15.1307745	0.580784001049979
215	-0.509375	0.415625	9	-0.886404607732674	4.9906886393898	13.345696	0.524471891103251
216	-0.596875	0.390625	9	-0.991298985953324	0.4983929785263	0	0
217	-0.346875	-0.06875	10	-1.76645878612695	4.96971269535578	18.0084402	0.079445845003403
218	-0.465625	-0.1	10	-1.78234795512763	4.51499342053481	14.0212302	-0.336544977719226
219	-0.559375	-0.08125	10	-1.71503895958378	3.89842715914848	11.3470497	-0.517244749605108
220	-0.6125	-0.025	10	-1.61159000966276	3.6052402625906	10.2480463	-0.494901768407348
221	-0.64375	0.0375	10	-1.51260965598129	3.04664094724704	9.6678385	-0.510943865811733
222	-0.6375	0.103125	10	-1.41042088281895	3.14159265358979	4.583	-0.236839090136745
223	-0.6375	0.134375	10	-1.3630530647916	2.19104581277772	3.9422966	-0.156273055956073
224	-0.615625	0.15	10	-1.33179845360038	2.45586314268351	6.5138179	-0.32549007436516
225	-0.5875	0.184375	10	-1.26670043872735	2.35619449019234	3.8886755	-0.194640261765784
226	-0.56875	0.203125	10	-1.22777238637419	2.0344439357957	3.0742764	-0.128359811186733
227	-0.55	0.2125	10	-1.20210042413685	2.60117315331921	5.3446946	-0.307356993463583
228	-0.53125	0.24375	10	-1.14062902544413	2.35619449019234	3.2406393	-0.179508052121427
229	-0.515625	0.259375	10	-1.10472741501984	3.38657131671666	3.7791418	-0.164290854096727
230	-0.521875	0.284375	10	-1.0718692442005	3.6052402625906	4.0990352	-0.129343445278549
231	-0.534375	0.309375	10	-1.04600055514479	3.92699081698724	4.5367117	-0.0615624122213654
232	-0.55625	0.33125	10	-1.03368807270052	4.29416465080546	4.5137967	0.0269209341778742
233	-0.584375	0.34375	10	-1.03907225953609	4.54724030297006	5.5756778	0.0954802866713611
234	-0.621875	0.35	10	-1.05816831687036	4.78369644516998	6.4326988	0.161110966707447
235	-0.665625	0.346875	10	-1.09039051021185	5.09289535749705	4.935891	0.165158176361702
236	-0.696875	0.334375	10	-1.12342214548419	5.53480725965607	8.7558215	0.35996105147353
237	-0.7375	0.290625	10	-1.1954143557789	5.40131336859955	10.0931409	0.363610878929994
238	-0.790625	0.246875	10	-1.2681365315649	5.54123803917367	7.4606657	0.270596296828811
239	-0.825	0.209375	10	-1.32225579093066	1.09829939127783	0	0
240	-0.2625	-0.078125	11	-1.86006733240404	5.6396841983863	4.583	0.310868941972051
241	-0.28125	-0.103125	11	-1.92224112079845	5.69518270363202	4.9574311	0.304828237969177
242	-0.3	-0.13125	11	-1.98320676839228	5.3231149447739	5.5944681	0.102977100131196
243	-0.33125	-0.153125	11	-2.00380218841852	5.49778714378214	2.5926031	0.0799539054789311
244	-0.34375	-0.165625	11	-2.01979296951431	5.38712992260824	2.9344949	0.0558332991212618
245	-0.359375	-0.178125	11	-2.03095962933856	5.6396841983863	2.2915	0.0847575285225521
246	-0.36875	-0.190625	11	-2.04791113504307	5.38712992260824	2.9344949	0.0451851977339812
247	-0.384375	-0.203125	11	-2.05694817458987	4.82304620155859	4.1499065	-0.112521193970827
248	-0.4125	-0.20625	11	-2.0344439357957	5.07115965065526	3.9157152	-0.0286529814727254
249	-0.4375	-0.215625	11	-2.02871333950116	4.71238898038469	0.9166	-0.0280018175499563
250	-0.44375	-0.215625	11	-2.02311297599117	5.1760365893855	3.0742764	0.00230911313632953
251	-0.4625	-0.225	11	-2.02357479861843	4.71238898038469	5.0413	-0.137867264219589
252	-0.496875	-0.225	11	-1.99600134577451	4.21304225870456	5.742499	-0.274407946384216
253	-0.53125	-0.20625	11	-1.94111975649767	3.92699081698724	4.5367117	-0.242864376530663
254	-0.553125	-0.184375	11	-1.89254688119154	4.19324286613817	3.6948146	-0.156456329111718
255	-0.575	-0.171875	11	-1.8612556153692	4.71238898038469	4.583	-0.0710161172727841
256	-0.60625	-0.171875	11	-1.84705239191464	4.71238898038469	3.2081	-0.0458113266293569
257	-0.628125	-0.171875	11	-1.83789012658877	4.24874137138388	3.0742764	-0.104893867598896
258	-0.646875	-0.1625	11	-1.81691135306899	4.71238898038469	3.2081	-0.0387209824367019
259	-0.66875	-0.1625	11	-1.80916715658165	5.60844436495603	2.9344949	0.0868584013382501
260	-0.68125	-0.178125	11	-1.8265388368493	5.81953769817878	2.0495176	0.0736770357068495
261	-0.6875	-0.190625	11	-1.84127424399067	5.13061330996392	4.5137967	0.0304532070175889
262	-0.715625	-0.203125	11	-1.84736488539419	5.66293582119676	3.9422966	0.109651864934455
263	-0.73125	-0.225	11	-1.86929525838108	5.42101525251236	4.225526	0.0725638455872057
264	-0.753125	-0.24375	11	-1.88380802749852	5.25280848065527	2.6723473	0.0253793320639351
265	-0.76875	-0.253125	11	-1.8888838939113	5.60844436495603	2.9344949	0.0661603659392251
266	-0.78125	-0.26875	11	-1.90211596709915	1.73399060930376	0	0
267	-0.003125	-0.140625	12	-3.11937408826307	2.0344439357957	2.0495176	0.459365695276439
268	0.009375	-0.134375	12	3.07193807986123	2.85013585911193	4.784652	0.550994630319548
269	0.01875	-0.103125	12	2.96173915379732	2.11121582706548	2.6723473	0.857956471055368
270	0.034375	-0.09375	12	2.79014785958624	1.89254688119154	1.4491446	0.491574095331435
271	0.04375	-0.090625	12	2.69183304051995	1.81577498992176	1.8895709	0.607889333818941
272	0.05625	-0.0875	12	2.57025517375617	2.0344439357957	1.0247588	0.331056591525329
273	0.0625	-0.084375	12	2.5040438554511	1.76819188664478	2.3368717	0.641220172007753
274	0.078125	-0.08125	12	2.37579982104955	1.81577498992176	1.8895709	0.467721842575726
275	0.090625	-0.078125	12	2.2822554525344	1.97568811307998	3.4904128	0.814548616444899
276	0.1125	-0.06875	12	2.11934572924542	2.24553726901845	2.9344949	0.674300945858324
277	0.128125	-0.05625	12	1.98448554007376	1.69515132134166	3.6948146	0.398720707169846
278	0.153125	-0.053125	12	1.90474139863979	1.47112767430373	4.605915	0.189149629849648
279	0.184375	-0.05625	12	1.86691147266986	1.5707963267949	2.2915	0.109738473776528
280	0.2	-0.05625	12	1.84496377791456	1.24904577239825	2.8987475	-0.0206610394272611
281	0.21875	-0.0625	12	1.84909598580001	1.5707963267949	2.7498	0.104879720170112
282	0.2375	-0.0625	12	1.82812004176599	0.694738276196703	3.579323	-0.266374426999696
283	0.253125	-0.08125	12	1.88139492716592	0.785398163397448	1.2960724	-0.0738102332280688
284	0.259375	-0.0875	12	1.89615697381154	0.463647609000806	1.0247588	-0.0883164670203085
285	0.2625	-0.09375	12	1.9138202672156	0	0.4583	-0.0525900966520743
286	0.2625	-0.096875	12	1.92433828654602	0.321750554396642	2.8987475	-0.263761750792608
287	0.26875	-0.115625	12	1.97709063670454	0.380506377112365	2.4679455	-0.19503366989023
288	0.275	-0.13125	12	2.01609737068258	0.927295218001612	2.2915	-0.0480658135234657
289	0.2875	-0.140625	12	2.02571053338728	1.10714871779409	3.0742764	-0.00268432329256996
290	0.30625	-0.15	12	2.02624739804579	3.27570343618207	0	0
291	0.253125	0.24375	13	0.804263849419119	4.57049192578053	6.4812786	0.535357952091768
292	0.209375	0.25	13	0.697192259000765	4.71238898038469	5.0413	0.432331473057784
293	0.175	0.25	13	0.610725964389209	4.55973965198942	6.0280199	0.638785442663236
294	0.134375	0.25625	13	0.482968875856561	4.16383957793416	9.6678385	1.10179898919758
295	0.078125	0.290625	13	0.262609078017046	4.4855901323308	6.1146386	0.691270417351423
296	0.0375	0.3	13	0.124354994546761	4.59528023581783	7.8447211	0.876656008110375
297	-0.015625	0.30625	13	-0.0509762070753134	4.71238898038469	4.1247	0.454604237644253
298	-0.04375	0.30625	13	-0.141897054604164	5.8782935208945	3.4904128	0.213936627411453
299	-0.053125	0.284375	13	-0.184684380086455	5.1760365893855	4.0990352	0.475663642183943
300	-0.078125	0.271875	13	-0.279817108523243	5.60844436495603	2.9344949	0.300566304731886
301	-0.090625	0.25625	13	-0.339930369469621	4.51499342053481	2.3368717	0.244286959102094
302	-0.10625	0.259375	13	-0.388787761290039	4.71238898038469	2.7498	0.301488851590141
303	-0.125	0.259375	13	-0.449085531608067	4.60173175921079	4.1499065	0.394944584091461
304	-0.153125	0.2625	13	-0.52807444842636	5.49778714378214	3.2406393	0.357609192713291
305	-0.16875	0.246875	13	-0.599596286969018	4.85428603498885	3.2406393	0.320520472026673
306	-0.190625	0.24375	13	-0.663700381374352	4.71238898038469	5.9579	0.47694032385087
307	-0.23125	0.24375	13	-0.759088446144526	4.90978454023457	4.6737434	0.381340564874324
308	-0.2625	0.2375	13	-0.835356559119391	0.0777649396027323	0	0
309	-0.20625	-0.484375	14	-2.73903913272366	3.6052402625906	2.0495176	-0.10287867828163
310	-0.2125	-0.471875	14	-2.71846339706733	1.5707963267949	0.9166	0.0553313921370968
311	-0.20625	-0.471875	14	-2.72952967549475	3.46334320798644	1.4491446	-0.0651812158510179
312	-0.209375	-0.4625	14	-2.71649343232455	4.71238898038469	0.9166	-0.0557898963034997
313	-0.215625	-0.4625	14	-2.70533545306385	4.71238898038469	0.4583	-0.0276798249575005
314	-0.21875	-0.4625	14	-2.69979948807235	2.28962632641652	4.871729	0.137619950005776
315	-0.19375	-0.440625	14	-2.7273234780735	1.40564764938027	2.7878389	0.193144700216115
316	-0.175	-0.44375	14	-2.76595241811673	2.0344439357957	1.0247588	0.0494646710536051
317	-0.16875	-0.440625	14	-2.77584535232745	2.35619449019234	1.9445669	0.0587493221522406
318	-0.159375	-0.43125	14	-2.7875952167579	1.76819188664478	2.3368717	0.150293510601269
319	-0.14375	-0.428125	14	-2.81765391887815	1.81577498992176	1.8895709	0.122033728208599
320	-0.13125	-0.425	14	-2.84206066451987	1.73594500420952	2.7878389	0.19464798661291
321	-0.1125	-0.421875	14	-2.88099026184245	1.5707963267949	3.6664	0.280472881444984
322	-0.0875	-0.421875	14	-2.93708483813145	2.76108627647743	2.4679455	0.0355612780423176
323	-0.08125	-0.40625	14	-2.94419709373991	2.15879893034246	3.3048013	0.199893435616447
324	-0.0625	-0.39375	14	-2.9841757808632	4.06888787159141	2.2915	-0.176419429678973
325	-0.075	-0.384375	14	-2.94889189492741	2.79426132652347	0	0
326	0.240625	0.4875	15	0.458506266127547	4.85428603498885	25.9255727	1.58777642517438
327	0.065625	0.4625	15	0.140950981092671	5.35070878839374	17.6908383	1.10390483402454
328	-0.03125	0.390625	15	-0.0798299857122373	5.22684029344372	24.2161137	2.17477053018335
329	-0.175	0.309375	15	-0.514784091748907	5.53622973380333	16.8640651	1.64684947182132
330	-0.253125	0.225	15	-0.844153986113171	5.80878542438768	19.0620719	1.94983760647499
331	-0.3125	0.109375	15	-1.23412150740817	6.05062836537468	17.8970733	1.82095404336091
332	-0.340625	-0.009375	15	-1.59831231608035	5.3929102050519	12.3828077	0.625666695549054
333	-0.40625	-0.0625	15	-1.72344565519016	4.98155647317039	13.7870389	0.108320309367196
334	-0.496875	-0.0875	15	-1.7451097170636	4.85428603498885	9.7219179	-0.0188211265145144
335	-0.5625	-0.096875	15	-1.7413454917607	5.1760365893855	2.0495176	0.0345599744654912
336	-0.575	-0.103125	15	-1.7482574866538	4.78916087165447	5.9753154	-0.0327798354159858
337	-0.615625	-0.10625	15	-1.7417015195706	5.60844436495603	2.9344949	0.103716519554873
338	-0.628125	-0.121875	15	-1.76244482348157	5.66293582119676	3.9422966	0.140240990272968
339	-0.64375	-0.14375	15	-1.79049302153617	5.76403919293306	3.6948146	0.137608031491312
340	-0.65625	-0.165625	15	-1.81801462783443	6.06451636130564	4.225526	0.18650091634232
341	-0.6625	-0.19375	15	-1.85531481110289	6.17252808600569	4.1499065	0.186160350443225
342	-0.665625	-0.221875	15	-1.89254688119154	5.96143475278294	4.3478921	0.164775488071489
343	-0.675	-0.25	15	-1.92550197880584	5.69518270363202	4.9574311	0.132885612304752
344	-0.69375	-0.278125	15	-1.95207910126679	1.61088944348629	0	0
345	0.396875	-0.234375	16	2.10423919607371	2.24553726901845	2.9344949	0.199766878054479
346	0.4125	-0.221875	16	2.06428582046281	2.55359005004223	4.9574311	0.356191701083217
347	0.43125	-0.19375	16	1.99304748024617	3.04192400109863	4.605915	0.321345632751608
348	0.434375	-0.1625	16	1.92877835369585	3.07502448981397	6.8896239	0.49801915387063
349	0.4375	-0.115625	16	1.82917452292172	2.60117315331921	8.0170419	0.558931701675829
350	0.465625	-0.06875	16	1.71738818258656	2.87534060443887	5.2255366	0.371746874580317
351	0.475	-0.034375	16	1.64303880767049	3.0309354324159	4.1499065	0.295856649627066
352	0.478125	-0.00625	16	1.58386747774508	2.88099026184245	7.1146492	0.478426173794141
353	0.490625	0.040625	16	1.48818224298625	2.81984209919315	2.8987475	0.181594052521716
354	0.496875	0.059375	16	1.45186343248191	3.14159265358979	4.583	0.307370044270481
355	0.496875	0.090625	16	1.39038942362781	4.00376270825702	4.225526	0.229557033605008
356	0.475	0.109375	16	1.34447801690681	3.46334320798644	7.2461813	0.507710740556881
357	0.459375	0.15625	16	1.24293586879543	3.30674133100442	2.7878389	0.191975512156569
358	0.45625	0.175	16	1.20454076636412	3.9327710994309	0	0
359	0.184375	0.44375	17	0.39379061978347	0.785398163397448	11.6664848	-0.809519190403715
360	0.240625	0.3875	17	0.555694457864213	0.620249485982821	3.9422966	-0.27802450478784
361	0.25625	0.365625	17	0.611299358821781	4.65838748000872	16.9818482	1.24884402977056
362	0.140625	0.371875	17	0.361530552867669	4.14565976286118	11.9510891	0.951459083811156
363	0.071875	0.415625	17	0.171238736105438	4.46741031725783	15.1170255	1.17491024319062
364	-0.028125	0.440625	17	-0.0637433125326871	4.42859487117636	11.4575	0.77820470400758
365	-0.103125	0.4625	17	-0.219384253334203	4.71238898038469	16.9571	1.1120445609162
366	-0.21875	0.4625	17	-0.441793165517444	4.45178658863735	14.2292984	0.641236490911332
367	-0.3125	0.4875	17	-0.57004046369971	4.80586576154328	14.729762	0.709032046045992
368	-0.4125	0.478125	17	-0.711846872908908	4.6159152052021	14.2737535	0.477456715402511
369	-0.509375	0.4875	17	-0.807338215989411	5.04348505708882	15.5079554	0.620361025596565
370	-0.609375	0.453125	17	-0.931410421108724	5.01088791197087	12.4671349	0.422277753213571
371	-0.690625	0.428125	17	-1.01586597175144	4.97299137213203	7.1146492	0.208682757257637
372	-0.7375	0.415625	17	-1.05760252320297	0.889451379084991	0	0
373	0.353125	-0.46875	18	2.49596162256475	0	1.8332	-0.0630037186822729
374	0.353125	-0.48125	18	2.50856236630121	0.321750554396642	1.4491446	-0.0249593177744423
375	0.35625	-0.490625	18	2.51355422985609	5.69518270363202	1.6526298	-0.08656229672245
376	0.35	-0.5	18	2.53086668920058	5.49778714378214	3.8886755	-0.212195578633327
377	0.33125	-0.51875	18	2.57330580492725	5.49778714378214	3.2406393	-0.173878506778538
378	0.315625	-0.534375	18	2.60808150628296	4.97864102953561	5.2255366	-0.28082882466582
379	0.28125	-0.54375	18	2.66424727121612	5.42101525251236	4.225526	-0.226449838030143
380	0.259375	-0.5625	18	2.70953723882215	4.90978454023457	2.3368717	-0.125824817944653
381	0.24375	-0.565625	18	2.73470220241108	4.12438637683712	4.9574311	-0.156599340699435
382	0.215625	-0.546875	18	2.76602207055097	4.19324286613817	3.6948146	-0.13869493675716
383	0.19375	-0.534375	18	2.7937610579024	4.51499342053481	4.6737434	-0.246663320506073
384	0.1625	-0.528125	18	2.84309372200361	4.71238898038469	4.1247	-0.246739154600157
385	0.134375	-0.528125	18	2.89244155292365	4.03764803816114	2.9344949	-0.113974631663964
386	0.11875	-0.515625	18	2.91523647925644	3.50036332386037	3.9157152	-0.0350645986408393
387	0.109375	-0.490625	18	2.92224939898461	3.14159265358979	4.1247	0.0643846509132473
388	0.109375	-0.4625	18	2.90937246880196	4.55527871503773	0	0
389	-0.521875	-0.3625	19	-2.17789619909936	0.463647609000806	7.1733116	0.376083412851416
390	-0.5	-0.40625	19	-2.25311288166964	0.0831412318884412	5.5188486	0.233315701675214
391	-0.496875	-0.44375	19	-2.29977602200469	0.70862627212767	4.225526	0.215871047614642
392	-0.478125	-0.465625	19	-2.34295023152762	0.291456794477867	4.784652	0.211811200858838
393	-0.46875	-0.496875	19	-2.38531247169938	0.566729217523506	5.9753154	0.284654936811264
394	-0.446875	-0.53125	19	-2.44224345906164	2.01252296535239	0	0
395	0.590625	-0.040625	20	1.63947122902694	3.14159265358979	6.1105139	0.352184025853918
396	0.590625	0.00104062500000008	20	1.56903442385615	3.07030422402346	8.5766262	0.488667611363378
397	0.594790625	0.059375	20	1.47130090158348	3.14159265358979	8.5550861	0.479402964416663
398	0.594790625	0.117709375	20	1.37542030870015	3.22471319578739	7.3580065	0.406469765318799
399	0.590625	0.167709375	20	1.29412635563639	3.6409584842196	7.6568181	0.421586363727028
400	0.565625	0.213540625	20	1.20980908289098	3.6052402625906	4.0990352	0.230868068010444
401	0.553125	0.238540625	20	1.16363546928889	3.14159265358979	3.0554861	0.15660220548752
402	0.553125	0.259375	20	1.13231502819139	3.81627871809924	3.9125071	0.214355584073592
403	0.536459375	0.280209375	20	1.08944391137667	3.83635551944654	4.7727362	0.265528111728415
404	0.515625	0.305209375	20	1.03633828903099	4.09216990155362	5.256701	0.280043962182224
405	0.486459375	0.326040625	20	0.980329496594541	4.62920636932862	7.3580065	0.286109547477528
406	0.436459375	0.330209375	20	0.923107587099035	4.46747649275514	5.0390085	0.254241787986462
407	0.403125	0.338540625	20	0.872259229501743	4.61270918943131	12.28244	0.63732681234615
408	0.319790625	0.346875	20	0.744793867032513	4.71238898038469	9.7769139	0.571962227795028
409	0.253125	0.346875	20	0.630401421473507	4.56350086649361	12.3580595	0.9451341265686
410	0.169790625	0.359375	20	0.441374596159787	4.88313545069274	17.9823171	1.4887572030923
411	0.0489593749999999	0.338540625	20	0.143623155541327	5.2887497018992	14.5762315	1.31959316234641
412	-0.034375	0.284375	20	-0.120295476927954	5.5412436995804	19.894803	2.39672849881463
413	-0.126040625	0.184375	20	-0.599641176690879	5.81952406175316	15.0304068	2.38243271633682
414	-0.171875	0.0927093749999999	20	-1.07612771995824	5.53224733749228	12.5381714	1.82094255442566
415	-0.230209375	0.0302093749999999	20	-1.44031623084337	5.7427713215642	14.2522134	1.58923329175301
416	-0.280209375	-0.053125	20	-1.75816288919398	5.6396901983383	15.2765139	0.957841216902471
417	-0.342709375	-0.136459375	20	-1.94973113257447	5.1448040731444	8.748947	0.0372141519740987
418	-0.396875	-0.161459375	20	-1.95717396296929	4.71238898038469	4.8886861	-0.136701588549284
419	-0.430209375	-0.161459375	20	-1.92983364525943	4.5270382001576	9.9474015	-0.338854725546704
420	-0.496875	-0.148959375	20	-1.86206270015009	4.2487226212667	10.9309133	-0.444494498116992
421	-0.563540625	-0.115625	20	-1.77316380052669	4.09215976460365	10.513402	-0.419969192162222
422	-0.621875	-0.0739593749999999	20	-1.68916996209425	3.6052402625906	10.9309133	-0.536234630892807
423	-0.655209375	-0.00729062500000008	20	-1.58192303591569	1.05094270646114	0	0
424	-0.021875	-0.369790625	21	-3.08250641384232	2.15868353685116	2.2030481	0.165777642923035
425	-0.009375	-0.361459375	21	-3.11566194242693	1.5707963267949	4.8886861	0.460594992686509
426	0.0239593749999999	-0.361459375	21	3.07540436621536	1.81590734675502	2.5192751	0.235142182695078
427	0.040625	-0.357290625	21	3.02837592967634	1.5707963267949	4.2773139	0.39843634263212
428	0.0697906250000001	-0.357290625	21	2.94868866114992	1.95126391214148	6.581188	0.616673371564342
429	0.111459375	-0.340625	21	2.82535398683705	1.97570104450463	9.3076147	0.886532208995141
430	0.169790625	-0.315625	21	2.64804754503802	1.93478567930297	13.7320429	1.22776970199821
431	0.257290625	-0.282290625	21	2.40249360463838	1.49401561208654	15.9346327	0.800455607948698
432	0.365625	-0.290625	21	2.24240248304864	1.37340076694502	9.3474868	0.277558855060396
433	0.428125	-0.303125	21	2.18689071203656	5.43762030281161	0	0
434	0.0614593749999999	-0.628125	22	3.04405735274258	4.12432868674834	2.2030481	-0.0935279177860782
435	0.0489593749999999	-0.619790625	22	3.06276293629979	4.12450177032843	2.2030481	-0.0963670842757747
436	0.0364593749999999	-0.611459375	22	3.08203635315495	2.03474396578971	1.3661923	0.070326206163962
437	0.0447906250000001	-0.607290625	22	3.06797111192216	3.14159265358979	1.8332	0.00770727161103046
438	0.0447906250000001	-0.594790625	22	3.06642965759995	3.14159265358979	2.4441139	0.010791100916272
439	0.0447906250000001	-0.578125	22	3.0642714374167	3.14159265358979	1.8332	0.00850863825990089
440	0.0447906250000001	-0.565625	22	3.06256970976472	4.71238898038469	1.8332	-0.109982218461226
441	0.0322906250000001	-0.565625	22	3.08456615345696	4.54728084378451	3.716813	-0.22021048137252
442	0.00729062500000008	-0.561459375	22	3.12860824973147	3.92680330526996	1.7282493	-0.0743287878542453
443	-0.00104062500000008	-0.553125	22	-3.13971129987727	3.92736577010052	0.8643538	-0.0380395350715546
444	-0.00520937499999992	-0.548959375	22	-3.13210339286296	1.90109368162415	0	0
445	0.432290625	-0.398959375	23	2.31611821523055	2.85014961994859	6.379536	0.342926104500236
446	0.444790625	-0.357290625	23	2.2475329943305	2.17858590255438	17.1207131	0.917424768395505
447	0.540625	-0.290625	23	2.0640480406514	1.02400438249697	16.4534283	-0.0413586337692884
448	0.636459375	-0.348959375	23	2.07231976740526	5.54122671853643	19.894803	-0.938690165433109
449	0.544790625	-0.448959375	23	2.26005780049188	3.85021892571746	16.9011874	0.167281181815584
450	0.469790625	-0.361459375	23	2.22660156412877	3.56743693191928	0	0
451	0.286459375	0.0427093749999999	24	1.42279255708216	2.24555556326308	3.9125071	0.214325495545624
452	0.307290625	0.059375	24	1.37992745797304	3.14159265358979	4.2773139	0.448328473953853
453	0.307290625	0.0885406250000001	24	1.29026176318227	3.28344471111879	4.3208524	0.449310582133386
454	0.303125	0.117709375	24	1.20039964675559	3.72956641042878	4.4065545	0.458983939323955
455	0.286459375	0.142709375	24	1.1086028588908	4.20533292982378	6.2915424	0.59507436193654
456	0.248959375	0.163540625	24	0.989587986503492	4.2799958384965	8.748947	0.93943415599932
457	0.194790625	0.188540625	24	0.801701155303628	4.24866636950898	5.4656858	0.675295280049147
458	0.161459375	0.205209375	24	0.666642099293799	4.39063842598805	5.7970367	0.745208085657877
459	0.123959375	0.217709375	24	0.517600482162223	4.62175368284399	6.7493841	0.895223936252695
460	0.078125	0.221875	24	0.338555694911684	4.71238898038469	5.4996	0.787315191902328
