# Supplementary material for: Fluid extraction from the left-right organizer uncovers mechanical properties needed for symmetry breaking
Source: eLife. 2023 Jul 21;12:e83861. doi: 10.7554/eLife.83861 (PMC10361723; doi:10.7554/eLife.83861)
Supplement: Figure 2—source data 1. [file elife-83861-fig2-data1.zip › Fig2_sourcedata/NoDefects8ss_embryo6.csv]

	x	y	id	omega	alpha	speed	realangvel
1	0.49003984063745	0.661354581673307	1	0.637692848843545	6.09783735718389	14.9213314	-0.400397548564477
2	0.466135458167331	0.533864541832669	1	0.71777235855644	5.23479241210122	17.4516057	0.434555130157512
3	0.334661354581673	0.458167330677291	1	0.630861332524938	4.41745192153588	37.8395395	2.97452806102169
4	0.0199203187250996	0.553784860557769	1	0.0359557203205995	4.72993104044209	26.1272247	1.98156845422696
5	-0.207171314741036	0.549800796812749	1	-0.360357970524793	4.80586576154328	14.729762	0.981206737427148
6	-0.334661354581673	0.537848605577689	1	-0.556599318010223	5.04906379977142	19.4222957	1.20521565705779
7	-0.49402390438247	0.48207171314741	1	-0.79764244942178	5.35589008917797	13.749	0.825769699261993
8	-0.589641434262948	0.410358565737052	1	-0.962796389274179	5.3231149447739	11.1884779	0.604136287673476
9	-0.669322709163347	0.354581673306773	1	-1.08362364680887	5.45020404050515	6.8130878	0.357715256909958
10	-0.713147410358566	0.314741035856574	1	-1.15516669819087	6.01693325802866	5.2255366	0.290318885138001
11	-0.725099601593626	0.270916334661355	1	-1.21323047521847	1.34808259899642	0	0
12	0.629482071713147	-0.0358565737051793	2	1.62769686406973	3.69014205604032	9.6678385	0.590243499620683
13	0.585657370517928	0.0358565737051793	2	1.5096481641456	3.35565333715361	10.7870071	0.802507001646882
14	0.565737051792829	0.127490039840637	2	1.34914676381622	3.6052402625906	12.2975639	0.925487543736467
15	0.51792828685259	0.223107569721116	2	1.16404925506893	3.59135226665963	14.7581766	1.12813965758963
16	0.462151394422311	0.338645418326693	2	0.938421323551	3.799481258772	12.7421149	0.959193031175077
17	0.394422310756972	0.426294820717131	2	0.746582717315985	3.87940771371026	13.6261756	0.98546585493504
18	0.314741035856574	0.51394422310757	2	0.549489546328977	3.96863339608583	15.5689093	1.04066830537565
19	0.215139442231076	0.605577689243028	2	0.341355885253847	4.39063842598805	15.9419655	1.06613661856575
20	0.0836653386454183	0.649402390438247	2	0.128128561540697	4.551013869964	19.9662978	1.28412531409356
21	-0.0876494023904383	0.677290836653386	2	-0.128696501278014	4.82304620155859	20.7504491	1.28511796465233
22	-0.266932270916335	0.657370517928287	2	-0.38572009420848	4.81547058890739	13.3617365	0.74617489788808
23	-0.382470119521912	0.645418326693227	2	-0.534955073786096	4.94162091366169	14.1183898	0.738021587060966
24	-0.50199203187251	0.617529880478088	2	-0.682559391198289	5.08328026919735	8.8511479	0.445704994131464
25	-0.573705179282869	0.589641434262948	2	-0.771700390024583	5.58844703098288	7.158646	0.37843607283693
26	-0.613545816733068	0.541832669322709	2	-0.847387604591968	5.8925782634819	8.4258455	0.434502532074885
27	-0.641434262948207	0.474103585657371	2	-0.934288111006946	1.14504525763293	0	0
28	0.729083665338645	-0.147410358565737	3	1.77029272389021	3.50036332386037	7.8314304	0.40702184338111
29	0.705179282868526	-0.0836653386454183	3	1.68888835521399	3.38657131671666	7.5582836	0.44599168794508
30	0.689243027888446	-0.0199203187250996	3	1.59969001762497	3.29424198198506	6.0280199	0.378216147104952
31	0.681274900398406	0.0318725099601594	3	1.52404678820398	3.43304944806766	4.784652	0.299930670291117
32	0.669322709163347	0.0717131474103586	3	1.46406065414576	3.37268332078569	8.0037512	0.517623372552722
33	0.653386454183267	0.139442231075697	3	1.36053597963522	3.46334320798644	7.2461813	0.472070341693018
34	0.633466135458167	0.199203187250996	3	1.26612191129661	3.57400042916033	6.5619394	0.429663140997016
35	0.609561752988048	0.250996015936255	3	1.18018928309721	3.44747152499465	9.1316275	0.591112805502364
36	0.585657370517928	0.326693227091633	3	1.06196672199674	3.6052402625906	9.2232875	0.591205288954293
37	0.549800796812749	0.398406374501992	3	0.943725664205878	4.12438637683712	11.5670337	0.726706089441287
38	0.466135458167331	0.454183266932271	3	0.798384446317621	4.2959503631931	26.0584797	1.77691435425517
39	0.258964143426295	0.545816733067729	3	0.443001575466588	4.46457746364599	39.2373545	2.78218283636902
40	-0.0717131474103586	0.629482071713147	3	-0.113434991807216	4.87015771798064	20.4186399	1.38086192722865
41	-0.247011952191235	0.601593625498008	3	-0.389607377252946	4.9853976834714	23.7963109	1.47862259680089
42	-0.446215139442231	0.545816733067729	3	-0.685331896613125	0.0949517063427563	19.335677	0.820091737906006
43	-0.430278884462151	0.378486055776892	3	-0.849350244194326	0.165148677414627	13.9387362	0.792475923145322
44	-0.410358565737052	0.258964143426295	3	-1.00784542882339	0.165148677414627	5.5756778	0.398489790567478
45	-0.402390438247012	0.211155378486056	3	-1.08754338693689	0	5.4996	0.488179373516797
46	-0.402390438247012	0.163346613545817	3	-1.18517926164025	0.848142918623062	0	0
47	0.406374501992032	-0.549800796812749	4	2.50508443780184	3.53219969728748	8.4258455	0.145479624283706
48	0.378486055776892	-0.48207171314741	4	2.4759885129451	3.54648443987488	10.4707801	0.22333433420997
49	0.342629482071713	-0.398406374501992	4	2.43132164610311	3.35268598681254	13.1238788	0.638551087608517
50	0.318725099601594	-0.286852589641434	4	2.3036114285814	3.18003524361098	11.9245077	1.0276402738611
51	0.314741035856574	-0.183266932270916	4	2.09808337380918	3.20034847630552	7.8043907	0.856646544231503
52	0.310756972111554	-0.115537848605578	4	1.92675406496288	3.05093276638905	10.1243053	1.34340012609262
53	0.318725099601594	-0.0278884462151394	4	1.65807403974436	3.64869115798213	4.7186568	0.5696903066203
54	0.298804780876494	0.00796812749003984	4	1.5441359784203	3.97957387859818	12.3314781	1.61055327604655
55	0.219123505976096	0.0796812749003984	4	1.22202532321099	4.14105150055106	7.6274869	1.33424442922601
56	0.163346613545817	0.115537848605578	4	0.955176437365787	3.4198923125949	6.672848	1.22319060839553
57	0.147410358565737	0.171314741035857	4	0.710538315686681	3.03671571485956	8.7558215	0.745223262097913
58	0.155378486055777	0.247011952191235	4	0.561493663267099	5.7209403645309	0	0
59	-0.462151394422311	-0.733067729083665	5	-2.57909472252072	1.38257482149013	9.7975374	0.473020315442092
60	-0.378486055776892	-0.749003984063745	5	-2.67369878560914	1.42889927219073	12.9625572	0.660736689768244
61	-0.266932270916335	-0.764940239043825	5	-2.80584612356279	1.52537304737332	10.0931409	0.533391984561726
62	-0.179282868525896	-0.768924302788845	5	-2.91252452047513	1.5707963267949	8.2494	0.450369139886981
63	-0.107569721115538	-0.768924302788845	5	-3.00259834845253	1.67046497928606	4.605915	0.253414670254344
64	-0.0677290836653386	-0.764940239043825	5	-3.0532812825034	1.5707963267949	3.6664	0.20735329085213
65	-0.0358565737051793	-0.764940239043825	5	-3.09475194067382	1.5707963267949	4.1247	0.234203564579847
66	0	-0.764940239043825	5	3.14159265358979	1.81577498992176	5.6687127	0.317034759834161
67	0.047808764940239	-0.752988047808765	5	3.07818570162296	2.06473769571448	6.7667995	0.365506971061489
68	0.099601593625498	-0.725099601593626	5	3.00508430741066	1.9138202672156	6.8130878	0.401826347436391
69	0.155378486055777	-0.705179282868526	5	2.92471903792338	2.45586314268351	6.5138179	0.323028414308171
70	0.191235059760956	-0.661354581673307	5	2.86011335506175	2.46685171136624	8.8034847	0.483706841395799
71	0.239043824701195	-0.601593625498008	5	2.76337198678259	2.42750195497764	9.0967967	0.572021680225827
72	0.290836653386454	-0.541832669322709	5	2.64896765073743	2.55359005004223	11.5670337	0.77518484792368
73	0.346613545816733	-0.458167330677291	5	2.49393068115269	2.53930530745483	8.8983528	0.66330046213523
74	0.390438247011952	-0.394422310756972	5	2.36127058872564	2.92292370771585	8.4505937	0.59665213247369
75	0.406374501992032	-0.322709163346614	5	2.24194016223091	2.95375094317751	0	0
76	0.589641434262948	0.641434262948207	6	0.743351761464437	4.09213949440187	3.9422966	0.196037655184397
77	0.561752988047809	0.661354581673307	6	0.704144230427558	0	0	0
78	0.561752988047809	0.661354581673307	6	0.704144230427558	3.92699081698724	3.2406393	0.161312327725293
79	0.541832669322709	0.681274900398406	6	0.671881764882499	4.17196948011411	2.6723473	0.132720554314758
80	0.52191235059761	0.693227091633466	6	0.645337654019547	4.18431453195833	6.3667036	0.318685058322137
81	0.474103585657371	0.721115537848606	6	0.58160064235512	4.71238898038469	6.4162	0.279670850054043
82	0.418326693227092	0.721115537848606	6	0.525666472344311	5.03413953478133	10.1449288	0.379534296372362
83	0.334661354581673	0.693227091633466	6	0.449759613069839	5.32705193230685	9.5367647	0.288006104712355
84	0.266932270916335	0.645418326693227	6	0.392158392127368	4.81205763287585	18.42366	1.1145358681337
85	0.107569721115538	0.629482071713147	6	0.169251218500627	4.84716026486242	27.287182	1.89716902581398
86	-0.127490039840637	0.597609561752988	6	-0.21018258666217	4.96339166702772	18.4520746	1.29581483185808
87	-0.282868525896414	0.557768924302789	6	-0.469345553033785	4.78046543864269	20.2119466	1.14485902973821
88	-0.458167330677291	0.545816733067729	6	-0.698317358981427	5.49778714378214	12.314521	0.752438781914266
89	-0.533864541832669	0.470119521912351	6	-0.84880511536428	0	10.5409	0.526401405480383
90	-0.533864541832669	0.378486055776892	6	-0.954085396460357	0.904827089415787	16.3196047	0.0681163212119795
91	-0.422310756972112	0.290836653386454	6	-0.967708660702753	0.872136502073433	14.963495	0.161872029513923
92	-0.322709163346614	0.207171314741036	6	-1.00008306660554	5.2824294440844	0	0
93	-0.944223107569721	-0.191235059760956	7	-1.77062497186789	0.835356559119391	12.979056	0.504729826448145
94	-0.860557768924303	-0.266932270916335	7	-1.87157093715752	1.12207298278418	13.7338761	0.498193195032706
95	-0.752988047808765	-0.318725099601594	7	-1.97120957616406	0.484477929037023	9.8401593	0.523929610372187
96	-0.713147410358566	-0.394422310756972	7	-2.07599549823849	0.446105548943404	11.6843585	0.614444498963955
97	-0.669322709163347	-0.48605577689243	7	-2.19888439803129	0.309702944542456	12.0299167	0.574950490908357
98	-0.637450199203187	-0.585657370517928	7	-2.31387449621296	0.340978953496349	15.0753202	0.653867984197014
99	-0.593625498007968	-0.709163346613546	7	-2.44464809305236	2.77718506444459	0	0
100	-0.446215139442231	-0.322709163346614	8	-2.19693304501291	4.95736764351155	3.7791418	-0.105127589791183
101	-0.47808764940239	-0.330677290836653	8	-2.17590752705467	5.23153509463121	3.6948146	-0.0224832641607442
102	-0.50597609561753	-0.346613545816733	8	-2.17141087422252	4.71238898038469	2.7498	-0.106688629527414
103	-0.529880478087649	-0.346613545816733	8	-2.15007314831704	5.69518270363202	3.3048013	0.0855039779498545
104	-0.545816733067729	-0.370517928286853	8	-2.16717394390701	0	2.2915	0.122809999430289
105	-0.545816733067729	-0.390438247011952	8	-2.19173594379307	6.03820664405272	1.8895709	0.0778429939489067
106	-0.549800796812749	-0.406374501992032	8	-2.20730454258285	0.70862627212767	4.225526	0.268712157981228
107	-0.525896414342629	-0.434262948207171	8	-2.26104697417909	5.69518270363202	1.6526298	0.0297695171075918
108	-0.533864541832669	-0.446215139442231	8	-2.26700087760061	5.96143475278294	2.8987475	0.0922287241906283
109	-0.541832669322709	-0.470119521912351	8	-2.28544662243874	0.321750554396642	1.4491446	0.0805739425712404
110	-0.537848605577689	-0.48207171314741	8	-2.30156141095299	5.25280848065527	2.6723473	-0.0294947027137393
111	-0.557768924302789	-0.49402390438247	8	-2.29566247041024	5.49778714378214	3.2406393	0.0110204802805058
112	-0.577689243027888	-0.51394422310757	8	-2.29786656646634	5.60844436495603	2.9344949	0.0268697112538452
113	-0.593625498007968	-0.533864541832669	8	-2.30324050871711	0.321750554396642	2.8987475	0.142842861512591
114	-0.585657370517928	-0.557768924302789	8	-2.33180908101963	1.2571756745782	0	0
115	0.298804780876494	-0.844621513944223	9	2.80156002940403	3.52209903070216	7.4038365	-0.0156585695717526
116	0.274900398406374	-0.784860557768924	9	2.80469174331838	3.53219969728748	8.4258455	-0.025919542342816
117	0.247011952191235	-0.717131474103586	9	2.80987565178694	3.6052402625906	7.1733116	-0.058873818495746
118	0.219123505976096	-0.661354581673307	9	2.82165041548609	3.14159265358979	7.3328	0.15751277949926
119	0.219123505976096	-0.597609561752988	9	2.79014785958624	2.94419709373991	7.0106151	0.271703235463931
120	0.231075697211155	-0.537848605577689	9	2.73580721249346	3.57400042916033	6.5619394	-0.0143692512141103
121	0.207171314741036	-0.48605577689243	9	2.73868106273628	3.50036332386037	3.9157152	0.0151919804739054
122	0.195219123505976	-0.454183266932271	9	2.7356426666415	3.46334320798644	2.8987475	0.0225793880773439
123	0.187250996015936	-0.430278884462151	9	2.73112678902603	3.72959525713736	1.6526298	-0.027870391393412
124	0.179282868525896	-0.418326693227092	9	2.73670086730471	4.51499342053481	2.3368717	-0.188589762334321
125	0.159362549800797	-0.414342629482072	9	2.77441881977157	3.14159265358979	2.7498	0.101749859810298
126	0.159362549800797	-0.390438247011952	9	2.75406884780951	2.94419709373991	2.3368717	0.138517648874763
127	0.163346613545817	-0.370517928286853	9	2.72636531803456	3.14159265358979	1.8332	0.0823384088054757
128	0.163346613545817	-0.354581673306773	9	2.70989763627347	3.46334320798644	1.4491446	0.018291289179877
129	0.159362549800797	-0.342629482071713	9	2.70623937843749	3.26594764813655	3.6948146	0.141471669242521
130	0.155378486055777	-0.310756972111554	9	2.67794504458899	3.14159265358979	3.2081	0.193273845485735
131	0.155378486055777	-0.282868525896414	9	2.63929027549184	3.14159265358979	3.6664	0.260025590517987
132	0.155378486055777	-0.250996015936255	9	2.58728515738824	3.46334320798644	1.4491446	0.0513094873327447
133	0.151394422310757	-0.239043824701195	9	2.57702325992169	3.92699081698724	2.5926031	-0.0945716957055387
134	0.135458167330677	-0.223107569721116	9	2.5959375990628	3.14159265358979	1.3749	0.123641135614752
135	0.135458167330677	-0.211155378486056	9	2.57120937193985	3.38657131671666	1.8895709	0.111570615425602
136	0.131474103585657	-0.195219123505976	9	2.54889524885473	2.89661399046293	1.8895709	0.271748942426302
137	0.135458167330677	-0.179282868525896	9	2.49454546036947	3.14159265358979	3.2081	0.414262324657044
138	0.135458167330677	-0.151394422310757	9	2.41169299543806	3.68201215386038	2.6723473	0.121293359077241
139	0.123505976095618	-0.131474103585657	9	2.38743432362261	5.07301579701549	0	0
140	-0.816733067729084	-0.48605577689243	10	-2.10762130624184	0.540419500270584	5.3446946	0.2442737395343
141	-0.792828685258964	-0.525896414342629	10	-2.1564760541487	0.748378047523518	8.7558215	0.399072253393096
142	-0.741035856573705	-0.581673306772908	10	-2.23629050482732	0.724250000748147	15.9089679	0.733815981217318
143	-0.649402390438247	-0.685258964143426	10	-2.38305370107078	1.42889927219073	16.2031965	0.662176778288186
144	-0.50996015936255	-0.705179282868526	10	-2.51548905672842	1.78946527266884	25.3517811	1.0225519307362
145	-0.294820717131474	-0.657370517928287	10	-2.71999944287566	1.21609067478396	13.1953736	0.796066795270511
146	-0.187250996015936	-0.697211155378486	10	-2.87921280192976	1.07144960511477	17.227497	0.949839108931987
147	-0.0557768924302789	-0.768924302788845	10	-3.06918062371616	1.42889927219073	19.4438358	1.06098949155544
148	0.111553784860558	-0.792828685258964	10	3.00180678515234	2.04291830919867	24.1858659	1.32552958923814
149	0.298804780876494	-0.697211155378486	10	2.73670086730471	2.55359005004223	16.5244648	0.875554939612986
150	0.378486055776892	-0.577689243027888	10	2.56158987938211	3.14159265358979	19.7069	0.84938668763014
151	0.378486055776892	-0.406374501992032	10	2.39171254185608	3.46334320798644	13.043218	0.518675092810477
152	0.342629482071713	-0.298804780876494	10	2.28797752329399	3.29819453057181	8.8154005	0.618192417138754
153	0.330677290836653	-0.223107569721116	10	2.16433903986624	3.03671571485956	8.7558215	0.914926325147456
154	0.338645418326693	-0.147410358565737	10	1.98135377483675	3.47632949090661	11.1605216	1.15351974124686
155	0.306772908366534	-0.0557768924302789	10	1.75064982658737	3.6052402625906	5.123794	0.621774972733808
156	0.286852589641434	-0.0159362549800797	10	1.62629483204061	3.19709115883551	8.2622324	1.25092022314833
157	0.282868525896414	0.0557768924302789	10	1.37611078741095	3.92699081698724	7.1293148	1.00052790157906
158	0.239043824701195	0.099601593625498	10	1.17600520709514	3.68201215386038	8.0170419	1.35155783384866
159	0.203187250996016	0.159362549800797	10	0.905693640325402	3.6052402625906	5.123794	0.809690280132713
160	0.183266932270916	0.199203187250996	10	0.74375558429886	0.306826289406557	0	0
161	0.438247011952191	-0.605577689243028	11	2.51514746002104	2.39617317731564	8.1082436	0.469553729327186
162	0.48605577689243	-0.553784860557769	11	2.4212367141556	2.90474389264287	13.6724639	0.721866453540381
163	0.51394422310757	-0.438247011952191	11	2.27686342344752	3.14159265358979	13.749	0.754796936158213
164	0.51394422310757	-0.318725099601594	11	2.12590403621588	3.27414418588647	13.8704495	0.873006661543103
165	0.49800796812749	-0.199203187250996	11	1.95130270390726	3.14159265358979	10.0826	0.800719763778539
166	0.49800796812749	-0.111553784860558	11	1.79115875115155	3.37533583445869	9.8933221	0.810475606935617
167	0.47808764940239	-0.0278884462151394	11	1.62906362976443	4.02105205161523	0	0
168	-0.099601593625498	0.450199203187251	12	-0.217731739025569	4.87753765779932	11.1508973	1.02370326680073
169	-0.195219123505976	0.434262948207171	12	-0.422472392385715	4.80304886758544	10.1243053	0.81685193653223
170	-0.282868525896414	0.426294820717131	12	-0.585842779692161	4.95736764351155	11.3378837	0.84476347888284
171	-0.378486055776892	0.402390438247012	12	-0.754795475468729	5.19928821219596	8.8154005	0.641647976437187
172	-0.446215139442231	0.366533864541833	12	-0.883125070756167	5.58844703098288	7.158646	0.536365343224279
173	-0.48605577689243	0.318725099601594	12	-0.990398139401022	5.72458599183602	8.6472044	0.644725479206598
174	-0.525896414342629	0.254980079681275	12	-1.11934323524234	5.39811849129098	6.5138179	0.421396288671676
175	-0.569721115537849	0.219123505976096	12	-1.20362249297668	5.49778714378214	5.1852062	0.327103066973637
176	-0.601593625498008	0.187250996015936	12	-1.2690431063714	5.78924393826	6.7667995	0.448977915904363
177	-0.629482071713147	0.135458167330677	12	-1.35883868955228	5.81953769817878	5.123794	0.328843817482221
178	-0.649402390438247	0.0956175298804781	12	-1.42460745304872	5.49778714378214	5.8332424	0.295998285010985
179	-0.685258964143426	0.0597609561752988	12	-1.48380711005092	5.28372646021832	7.6274869	0.273711671543619
180	-0.741035856573705	0.0239043824701195	12	-1.53854944435964	5.14901614019823	7.5862399	0.186109828830541
181	-0.800796812749004	-0.00398406374501992	12	-1.57577141012575	5.43536833378618	10.3905776	0.341440252041927
182	-0.868525896414343	-0.0637450199203187	12	-1.64405946053414	1.55029805930565	0	0
183	0.880478087649402	-0.099601593625498	13	1.68343964267613	3.86042265321142	4.871729	0.166852683246073
184	0.852589641434263	-0.0677290836653386	13	1.65006910602691	4.00376270825702	4.225526	0.130913091365294
185	0.824701195219124	-0.0438247011952191	13	1.62388648775385	3.92699081698724	5.1852062	0.190079629819979
186	0.792828685258964	-0.0119521912350598	13	1.58587056178986	3.66073876783632	3.6948146	0.177920895672031
187	0.776892430278884	0.0159362549800797	13	1.55028638265545	3.99355898076307	4.871729	0.191229392881381
188	0.745019920318725	0.0438247011952191	13	1.51204050407917	3.78509376238308	2.2915	0.112930204471261
189	0.733067729083665	0.0597609561752988	13	1.48945446318492	3.81633359581335	2.9344949	0.146576787819604
190	0.717131474103586	0.0796812749003984	13	1.460139105621	3.92699081698724	3.2406393	0.156199167151341
191	0.697211155378486	0.099601593625498	13	1.42889927219073	3.64093937526992	5.742499	0.339918340284555
192	0.673306772908366	0.143426294820717	13	1.36091560413382	3.6052402625906	7.1733116	0.447427556981385
193	0.645418326693227	0.199203187250996	13	1.27143009273754	4.04124514494868	19.8980111	1.21100685667247
194	0.50996015936255	0.306772908366534	13	1.02922872140305	4.44322148759899	27.5740778	1.92004700621107
195	0.278884462151394	0.370517928286853	13	0.645219320160838	4.38171009180821	32.4650554	3.09681507400789
196	0.0119521912350598	0.462151394422311	13	0.0258563053592597	4.62005964565309	24.8540673	2.12374081821394
197	-0.203187250996016	0.48207171314741	13	-0.398891858283528	4.49372003451075	16.9011874	0.97229143936595
198	-0.346613545816733	0.51394422310757	13	-0.593350146156718	4.6707464012861	11.0088243	0.566862874853198
199	-0.442231075697211	0.51792828685259	13	-0.706722721127358	5.2743105426415	14.6225198	0.889748087320801
200	-0.549800796812749	0.450199203187251	13	-0.884672338591518	5.81953769817878	10.2480463	0.625494825322168
201	-0.589641434262948	0.370517928286853	13	-1.00977130365595	6.02991954094883	0	0
202	-0.764940239043825	-0.306772908366534	14	-1.95220036973437	1.01219701145133	8.6472044	0.388438944620515
203	-0.701195219123506	-0.346613545816733	14	-2.02988815865847	1.10714871779409	6.1485528	0.283824102816963
204	-0.653386454183267	-0.370517928286853	14	-2.08665297922187	1.5707963267949	3.2081	0.0946190493573318
205	-0.625498007968127	-0.370517928286853	14	-2.10557678909333	0.785398163397448	1.2960724	0.0753636018907478
206	-0.617529880478088	-0.378486055776892	14	-2.12064950947148	0.197395559849881	4.6737434	0.258007620918441
207	-0.609561752988048	-0.418326693227092	14	-2.17225103365517	6.17830836844935	8.7558215	0.366431176816397
208	-0.617529880478088	-0.49402390438247	14	-2.24553726901845	0.165148677414627	11.1508973	0.5031205651326
209	-0.601593625498008	-0.589641434262948	14	-2.34616138204497	0.141897054604164	6.4812786	0.25904715362586
210	-0.593625498007968	-0.645418326693227	14	-2.39797081277014	0.436627159813541	7.5862399	0.337522184870029
211	-0.565737051792829	-0.705179282868526	14	-2.46547524974415	1.29249666778979	16.6825783	0.781977922119044
212	-0.426294820717131	-0.745019920318725	14	-2.62187083416796	1.5707963267949	18.332	0.878409816665142
