# Supplementary material for: Fluid extraction from the left-right organizer uncovers mechanical properties needed for symmetry breaking
Source: eLife. 2023 Jul 21;12:e83861. doi: 10.7554/eLife.83861 (PMC10361723; doi:10.7554/eLife.83861)
Supplement: Figure 2—source data 1. [file elife-83861-fig2-data1.zip › Fig2_sourcedata/NoDefects8ss_embryo7.csv]

	x	y	id	omega	alpha	speed	realangvel
1	0.542772861356932	-0.0353982300884956	1	1.63592149012928	2.11122685668	7.1261067	0.224288171979241
2	0.582103244837758	-0.0117994100294985	1	1.59106385573343	2.35619449019234	6.9134555	0.261547217027128
3	0.613569321533923	0.0196666666666666	1	1.53875441232801	2.62241769263469	9.8529917	0.416479341358432
4	0.645035398230089	0.0747286135693216	1	1.45545854405632	2.6992286113897	12.8470656	0.504413821563182
5	0.680433628318584	0.14946017699115	1	1.35457577974369	2.99970309906063	17.2834096	0.703456946502303
6	0.696165191740413	0.259587020648968	1	1.21388439044323	3.32980267090444	13.0629249	0.545222786675452
7	0.680433628318584	0.342182890855457	1	1.10483983310814	3.29819655762486	11.7540201	0.457914509196998
8	0.668634218289086	0.416911504424779	1	1.01325693126874	3.21839983752398	7.9675455	0.279813609452235
9	0.664699115044248	0.468044247787611	1	0.957294209378289	4.3176067364574	15.8878861	0.567844892327516
10	0.57030383480826	0.507374631268437	1	0.843725230912786	4.61272589723837	24.5644217	0.877174489464712
11	0.412979351032448	0.523106194690266	1	0.668290333019843	4.55738580381778	19.7912272	0.908627585155424
12	0.287117994100295	0.542772861356932	1	0.486564815988759	4.36937013051643	18.1683869	0.956961990917096
13	0.176991150442478	0.582103244837758	1	0.29517241780534	4.26262575115176	19.6780271	0.983638934474119
14	0.0629292035398231	0.63716814159292	1	0.0984446309105157	4.74809287017592	34.2414262	1.71711095547088
15	-0.157324483775811	0.629300884955752	1	-0.24497756018366	5.10299602408238	33.7029237	1.67338778531871
16	-0.357914454277286	0.546705014749263	1	-0.579655117247402	5.26093332663982	25.7807499	1.23351374366107
17	-0.499507374631268	0.460176991150442	1	-0.826357865979616	5.55035777428215	8.2209854	0.389090274589465
18	-0.534905604719764	0.420846607669616	1	-0.904175920897509	5.56433539702264	6.4959442	0.305382802366343
19	-0.562439528023599	0.389380530973451	1	-0.965252481370778	5.21950871094181	6.2915424	0.258456892183658
20	-0.597837758112094	0.369713864306785	1	-1.01694385980751	5.03413953478133	5.7970367	0.197014979624803
21	-0.63323598820059	0.357914454277286	1	-1.05634685573247	5.11729369809443	4.6535782	0.159686718726451
22	-0.660766961651917	0.346115044247788	1	-1.08828419947776	5.03406453290643	3.8648439	0.117358129616756
23	-0.684365781710914	0.338250737463127	1	-1.11175582540111	5.44521651328212	8.2209854	0.313525640596151
24	-0.72369616519174	0.302852507374631	1	-1.17446095352034	5.74278786492157	7.1261067	0.28659423402825
25	-0.747294985250737	0.263519174041298	1	-1.23177980032599	5.66289528038232	5.256701	0.202587974413628
26	-0.766961651917404	0.23598820058997	1	-1.27229739520872	5.6396901983383	15.2765139	0.551392875390795
27	-0.825958702064897	0.157324483775811	1	-1.38257597028688	5.93440061737688	14.3049179	0.529192599820203
28	-0.857424778761062	0.0707964601769911	1	-1.48841449025092	5.81957519771002	5.4656858	0.186841723076447
29	-0.873156342182891	0.039330383480826	1	-1.52578283486621	5.69512501354324	2.2030481	0.0688740416148192
30	-0.881023598820059	0.0275309734513275	1	-1.53955764318917	5.63965419718627	3.0554861	0.0901180423460968
31	-0.892823008849558	0.0117994100294985	1	-1.55758125165839	0	4.8886861	0.176195111446864
32	-0.892823008849558	-0.0196666666666666	1	-1.59282027394776	1.79437833835895	0	0
33	0.71583185840708	0.346115044247788	2	1.12042392613632	3.86456471133176	13.8539507	0.554564806112072
34	0.656834808259587	0.412979351032448	2	1.0095109649139	4.23150615780357	15.852597	0.60515596496876
35	0.566371681415929	0.460176991150442	2	0.888479771920148	4.61891292526114	19.6399882	0.687759114718965
36	0.440510324483776	0.471976401179941	2	0.750927948976356	4.65364608909362	10.4061598	0.426607632883102
37	0.373648967551623	0.475908554572271	2	0.665606422399735	4.40139590200709	17.9722345	0.948638719619027
38	0.263519174041298	0.511306784660767	2	0.47587867847593	4.02866853942008	21.2825354	1.0927845325391
39	0.157324483775811	0.597837758112094	2	0.25732177196811	4.4484298517583	23.4205049	1.1940268495005
40	0.0117994100294985	0.63716814159292	2	0.018516402068009	4.90977877102599	31.1584421	1.59201345703602
41	-0.184858407079646	0.597837758112094	2	-0.299886289339194	5.1760365893855	28.694163	1.48436538229869
42	-0.350050147492625	0.515241887905605	2	-0.596759365798931	5.29241172139755	21.1853758	1.073599477808
43	-0.464109144542773	0.440510324483776	2	-0.811479261360532	5.32559013657166	20.174366	0.945125958291708
44	-0.57030383480826	0.365781710914454	2	-1.00050445301887	5.32311746151653	14.9181233	0.618793704936769
45	-0.648967551622419	0.310716814159292	2	-1.12426319400623	5.56742476367842	18.6248537	0.762988897445143
46	-0.727631268436578	0.220256637168142	2	-1.27686097349526	5.89487455345383	14.5249019	0.602205468552366
47	-0.763029498525074	0.133725663716814	2	-1.39730206720573	5.93762653960082	16.2366524	0.645941763154689
48	-0.798427728613569	0.0353982300884956	2	-1.52649041983667	6.11803662976496	11.1508973	0.439837043952545
49	-0.810227138643068	-0.0353982300884956	2	-1.61445782862718	6.21189687761326	8.5766262	0.334984561712595
50	-0.814159292035398	-0.0904631268436577	2	-1.68145474096969	5.78381947654978	7.6568181	0.238147350956095
51	-0.837758112094395	-0.133725663716814	2	-1.72908421116091	6.06448989087312	5.6338819	0.195531669017448
52	-0.845625368731563	-0.16912389380531	2	-1.7681905449644	0	5.4996	0.199538964305546
53	-0.845625368731563	-0.204522123893805	2	-1.80809833782551	0.141957049804476	4.3208524	0.158585606760133
54	-0.841690265486726	-0.23205604719764	2	-1.83981545917754	0.540463621161801	3.5632825	0.127388654352953
55	-0.829890855457227	-0.251719764011799	2	-1.86529319004813	0.785398163397448	5.1852062	0.17276056176617
56	-0.80629203539823	-0.275318584070796	2	-1.89984530240136	0	6.1105139	0.215101273000238
57	-0.80629203539823	-0.31465191740413	2	-1.94286555700141	0.358791219341753	5.2209536	0.193906870232619
58	-0.794492625368731	-0.346115044247787	2	-1.98164693104793	1.446372097751	4.926725	0.0963358780381074
59	-0.763029498525074	-0.350050147492625	2	-2.00091410665556	2.49815153999683	3.0554861	-0.0570467819631992
60	-0.751230088495575	-0.334315634218289	2	-1.98950475026292	0.726657857709076	14.7164713	0.5663244757102
61	-0.688297935103245	-0.40511209439528	2	-2.10276964540496	0.436613473594743	10.1151393	0.401739085641368
62	-0.660766961651917	-0.464109144542773	2	-2.18311746253323	0.862152407245075	5.6338819	0.219864125653224
63	-0.63323598820059	-0.48770796460177	2	-2.22709028766387	0.927310217701617	6.1105139	0.240047005672361
64	-0.601769911504425	-0.511306784660767	2	-2.27509968879835	0.785398163397446	4.3208524	0.175957583792197
65	-0.582103244837758	-0.530973451327434	2	-2.31029120555679	1.29245421395835	4.4487181	0.157583501384362
66	-0.554572271386431	-0.538840707964602	2	-2.34180790583366	0.982822569955914	4.4065545	0.180611456002393
67	-0.530973451327434	-0.554572271386431	2	-2.37793019703414	0.558607742002138	5.7649557	0.231307259927462
68	-0.511306784660767	-0.586038348082596	2	-2.42419164901963	0.321750554396642	5.7970367	0.201752761298601
69	-0.499507374631268	-0.621436578171092	2	-2.46454220127935	1.0303327056331	3.5632825	0.142993249837113
70	-0.479843657817109	-0.63323598820059	2	-2.49314085124677	2.14292665153646	0	0
71	0.271386430678466	-0.14946017699115	3	2.07419849120341	2.8967022166747	2.5192751	0.256248941292885
72	0.275318584070797	-0.133725663716814	3	2.02294870294483	3.50038387293154	5.2209536	0.409885234233531
73	0.263519174041298	-0.102262536873156	3	1.94097165609813	3.5597937870536	6.0183956	0.533038734021023
74	0.247787610619469	-0.0668643067846607	3	1.83436390929392	3.60509027009136	1.3661923	0.13097128562352
75	0.243855457227139	-0.0589970501474926	3	1.80816965216922	3.14159265358979	4.8886861	0.624753127792674
76	0.243855457227139	-0.0275309734513275	3	1.68321902661068	3.92699081698724	2.5926031	0.223670904822804
77	0.23205604719764	-0.015731563421829	3	1.63848484564612	3.92706581886214	4.3208524	0.431001464381652
78	0.212389380530973	0.00393215339233046	3	1.55228455276979	4.83670936047878	4.926725	-0.0925588701255169
79	0.180923303834808	0	3	1.5707963267949	4.83672089649941	4.926725	-0.131514849456355
80	0.14946017699115	-0.00393215339233046	3	1.59709929668617	5.09292121800546	6.581188	-0.752080420131387
81	0.110126843657817	-0.0196666666666666	3	1.74751538071244	5.25285260154648	3.5632825	-0.790120535470118
82	0.0904631268436577	-0.0314660766961651	3	1.90553948780647	5.17588659688626	1.3661923	-0.350743126367559
83	0.0825958702064897	-0.0353982300884956	3	1.97568811307998	4.71238898038469	3.6664	-0.677638569927503
84	0.0589970501474926	-0.0353982300884956	3	2.11121582706548	4.06885787039137	3.0554861	0.205411662816166
85	0.0432654867256636	-0.023598820058997	3	2.07013349450225	4.4340751715041	4.4487181	-1.43030497845049
86	0.015731563421829	-0.015731563421829	3	2.35619449019234	4.51502226974	3.1159817	-5.53536857959595
87	-0.00393215339233046	-0.0117994100294985	3	-2.81991710106805	1.78678210908482	0	0
88	0.928221238938053	0.192722713864307	4	1.36607909738926	4.39060092645681	7.7292295	0.138090125372416
89	0.881023598820059	0.208457227138643	4	1.33846107231478	3.8925306232771	12.5381714	0.40410300293969
90	0.825958702064897	0.267454277286136	4	1.25764047172684	3.80759028251673	10.8795837	0.388516369596695
91	0.782693215339233	0.322516224188791	4	1.1799371978075	4.00787532236502	16.0395834	0.571697254729558
92	0.704032448377581	0.389380530973451	4	1.06559774686159	4.38033987410725	18.7449283	0.6160005253877
93	0.589970501474926	0.428710914454277	4	0.942397641784048	4.45175546856367	9.4863517	0.342612474125339
94	0.530973451327434	0.444445427728614	4	0.87387514695898	4.35361317305744	10.4419072	0.442384917807659
95	0.468044247787611	0.468044247787611	4	0.785398163397449	4.54329469076542	25.4164014	1.15545333597949
96	0.306784660766962	0.495575221238938	4	0.554307496201551	4.40267406189319	16.0395834	0.888330520071495
97	0.208457227138643	0.527041297935103	4	0.376641392187252	4.50129930563607	17.4983523	0.999672878346611
98	0.0983274336283187	0.5506401179941	4	0.17670681651793	4.84671795466209	22.8150906	1.32681349192684
99	-0.0471976401179941	0.530973451327434	4	-0.0886558818674375	4.90061622966567	26.1263081	1.56691098330435
100	-0.212389380530973	0.499507374631269	4	-0.402038078528307	5.05540783025295	18.1683869	1.04629923690818
101	-0.322516224188791	0.460176991150442	4	-0.611297925909942	5.27569336091204	13.7320429	0.77343219137284
102	-0.397247787610619	0.412979351032448	4	-0.76598436418451	5.463326950072	12.5381714	0.698035052891901
103	-0.456244837758112	0.357914454277286	4	-0.90559137476289	5.4013102757172	13.4575212	0.70203478749864
104	-0.523106194690266	0.302852507374631	4	-1.04599833226262	5.60843521879582	15.650945	0.797124493540382
105	-0.586038348082596	0.224188790560472	4	-1.20542323097069	5.49778714378214	10.3699541	0.464128123797309
106	-0.63323598820059	0.176991150442478	4	-1.29824885573016	6.14128825257542	12.9625572	0.636188394164527
107	-0.645035398230088	0.0943952802359882	4	-1.42548653456306	6.23061467667957	11.6261544	0.575072592758306
108	-0.648967551622419	0.0196666666666666	4	-1.54050105311472	0.328918432754165	0	0
109	-0.424778761061947	-0.63716814159292	5	-2.55359005004223	1.24912077427317	1.9321928	0.0786738485200722
110	-0.412979351032448	-0.641100294985251	5	-2.56932481974624	2.49806154359647	3.0554861	0.00942276096805195
111	-0.40117994100295	-0.625368731563422	5	-2.57120937193985	2.49810654449651	6.1105139	0.0204097357966848
112	-0.377581120943953	-0.593902654867257	5	-2.57529131909919	1.9512897724826	6.581188	0.184788284576731
113	-0.338250737463127	-0.578171091445428	5	-2.61224897601453	1.5707963267949	4.8886861	0.207536194578082
114	-0.306784660766962	-0.578171091445428	5	-2.65375621493015	1.5707963267949	5.4996	0.244885698480681
115	-0.271386430678466	-0.578171091445428	5	-2.70273335462629	1.44647594670081	4.926725	0.239566573652499
116	-0.239920353982301	-0.582103244837758	5	-2.75064666935679	0.785344592925542	6.0491017	0.278546363853778
117	-0.212389380530973	-0.609637168141593	5	-2.80635594212754	1.10718621732533	5.4656858	0.26809506732199
118	-0.180923303834808	-0.625368731563422	5	-2.85997495559194	1.21200510745315	5.2209536	0.256068996059793
119	-0.14946017699115	-0.63716814159292	5	-2.9111887548039	1.3734584570338	3.1159817	0.153247772281642
120	-0.129793510324484	-0.641100294985251	5	-2.94183830926023	1.5707963267949	4.2773139	0.207879656172176
121	-0.102262536873156	-0.641100294985251	5	-2.98341424049466	1.44638364215935	4.926725	0.244300222632998
122	-0.0707964601769911	-0.645035398230089	5	-3.03227428502126	1.19039339706624	3.290594	0.155830030602808
123	-0.0511297935103246	-0.652899705014749	5	-3.06344029114182	1.19021235812465	3.290594	0.152838872212921
124	-0.0314660766961651	-0.660766961651917	5	-3.09400806558441	1.46016654472904	5.5335142	0.267501041119824
125	0.00393215339233046	-0.664699115044248	5	3.13567703337121	1.5707963267949	8.5550861	0.413049643886438
126	0.0589970501474926	-0.664699115044248	5	3.05306710459393	1.6614316243356	6.7493841	0.325098434152795
127	0.102262536873156	-0.660766961651917	5	2.98804741776337	1.74547355950376	10.5486911	0.506945025943857
128	0.16912389380531	-0.648967551622419	5	2.8866584125746	1.90553948780647	14.8805427	0.715095676506752
129	0.259587020648968	-0.617501474926254	5	2.74363927727325	1.73593486905727	14.8677103	0.668853454711287
130	0.353982300884956	-0.601769911504425	5	2.60986858633099	1.91383044799226	9.0839643	0.404077073900093
131	0.409047197640118	-0.582103244837758	5	2.52905317155097	2.05770772104774	11.7540201	0.518690340050791
132	0.475908554572271	-0.546705014749262	5	2.42531510354081	2.28959314064924	6.4959442	0.28813433316718
133	0.507374631268437	-0.519174041297935	5	2.36768823690738	2.55361889675081	4.4065545	0.192566287118923
134	0.523106194690265	-0.495575221238938	5	2.32917497948359	2.44682978773304	4.7727362	0.21317531509907
135	0.542772861356932	-0.471976401179941	5	2.28653991646378	2.67798254412023	5.4656858	0.239556148556099
136	0.558504424778761	-0.440510324483776	5	2.23862868675256	3.76181173242086	5.256701	0.0695188664797186
137	0.538840707964602	-0.412979351032448	5	2.22472491345661	3.33907474607669	3.1159817	0.0995309141637479
138	0.534905604719764	-0.393312684365782	5	2.20481873062386	3.52204730032095	3.290594	0.0865555606489421
139	0.527041297935103	-0.373648967551623	5	2.18750761849407	3.14159265358979	3.6664	0.152161948130796
140	0.527041297935103	-0.350050147492625	5	2.15707522886792	3.55986337396506	6.0183956	0.173108331621896
141	0.511306784660767	-0.31465191740413	5	2.12245356254354	3.19416121280888	11.6261544	0.549756315868062
142	0.507374631268437	-0.239920353982301	5	2.01250229936992	3.08284976229873	10.4061598	0.576724232290555
143	0.511306784660767	-0.173058997050147	5	1.89715745291181	3.26591303368388	4.926725	0.271076177928644
144	0.507374631268437	-0.141592920353982	5	1.84294221732608	3.70829540068078	7.9675455	0.350141629849192
145	0.479843657817109	-0.0983274336283187	5	1.77291389135625	3.35269330413557	8.748947	0.549703182588308
146	0.468044247787611	-0.0432654867256636	5	1.66297325483858	3.29425498723918	8.0372071	0.546357082846375
147	0.460176991150442	0.00786725663716806	5	1.55370183826931	3.57400774634951	8.748947	0.586134767136906
148	0.436578171091445	0.0589970501474926	5	1.43647488484193	3.26591303368388	4.926725	0.359008110722126
149	0.432646017699115	0.0904631268436577	5	1.3646732626975	3.46338070751768	3.8648439	0.281047978319325
150	0.424778761061947	0.114061946902655	5	1.30846366703364	2.89656987054502	5.0390085	0.310699775241869
151	0.432646017699115	0.145525073746313	5	1.24632371198526	3.76183200508801	5.256701	0.361737772229453
152	0.412979351032448	0.173058997050147	5	1.17397615753937	3.68202318347489	7.1261067	0.512632762123034
153	0.389380530973451	0.212389380530973	5	1.07144960511477	3.46334320798644	5.7970367	0.407048159437702
154	0.377581120943953	0.247787610619469	5	0.990039973227226	3.72959525713736	6.6096026	0.469922943279411
155	0.353982300884956	0.283185840707965	5	0.896055384571344	3.81636103492139	7.8254725	0.55328610586948
156	0.32251622418879	0.322516224188791	5	0.785398163397448	3.86820395893262	7.3580065	0.513325225710768
157	0.291053097345133	0.357914454277286	5	0.682733118255294	4.2799958384965	8.748947	0.606796436754962
158	0.239920353982301	0.381513274336283	5	0.561373830904302	4.15376017074196	11.5294531	0.816350528263204
159	0.176991150442478	0.420846607669616	5	0.398103725251661	4.12439791538742	11.0161571	0.735505193043132
160	0.117994100294985	0.460176991150442	5	0.251002686643035	4.39063842598805	11.5940734	0.768747441957345
161	0.0471976401179941	0.48377581120944	5	0.0972531982515658	4.71238898038469	10.9992	0.729975247807486
162	-0.023598820058997	0.48377581120944	5	-0.0487418513099316	5.0108939929821	16.6229993	1.1132800431191
163	-0.125861356932153	0.452309734513274	5	-0.271397859933751	5.10299380508017	11.2343079	0.772649384698957
164	-0.192722713864307	0.424778761061947	5	-0.425927736873543	5.19684576006824	13.1202124	0.90338949424525
165	-0.267454277286136	0.385448377581121	5	-0.606605635722593	0.648754339581988	0	0
166	0.275318584070797	-0.330383480825959	6	2.44685613383594	1.5707963267949	6.7218861	0.362409142853095
167	0.31858407079646	-0.330383480825959	6	2.37437430526532	1.73590446339508	3.716813	0.208516908514524
168	0.342182890855457	-0.326451327433628	6	2.33267092356242	1.71276838327397	4.3208524	0.222765422153373
169	0.369713864306785	-0.32251622418879	6	2.28811783913174	2.15877008363388	4.4065545	0.274470030584162
170	0.393312684365782	-0.306784660766962	6	2.23322383301491	2.35619449019234	4.3208524	0.274531054711664
171	0.412979351032448	-0.287117994100295	6	2.17831762207258	2.67787004271407	2.7328429	0.17384559197088
172	0.420846607669617	-0.271386430678466	6	2.1435485036784	2.6780200520896	2.7328429	0.175163359381312
173	0.428710914454277	-0.255654867256637	6	2.10851583180214	3.60509027009134	2.7328429	0.09791604192944
174	0.420846607669617	-0.239920353982301	6	2.08893262341625	2.601129032428	3.5632825	0.236207757918661
175	0.432646017699115	-0.220256637168142	6	2.04169107183252	1.95138029546514	3.290594	0.159445987252673
176	0.452309734513274	-0.212389380530973	6	2.00980187438199	2.03444393579569	2.7328429	0.135192789508265
177	0.468044247787611	-0.204522123893805	6	1.98276331648033	2.35619449019234	2.5926031	0.150253286869342
178	0.479843657817109	-0.192722713864307	6	1.95271265910646	2.24555556326308	3.9125071	0.20694011311635
179	0.499507374631268	-0.176991150442478	6	1.91132463648319	2.55353235995344	2.2030481	0.128853241484941
180	0.507374631268437	-0.165191740412979	6	1.88555398818621	2.67794504458899	4.0990352	0.242528061201917
181	0.519174041297935	-0.141592920353982	6	1.83704837594582	2.89665811135415	2.5192751	0.150680988306791
182	0.523106194690265	-0.125861356932153	6	1.80691217828446	2.76106041596901	6.581188	0.384466699991202
183	0.538840707964602	-0.0865280235988201	6	1.73001883828622	2.44690355973659	4.7727362	0.23510619551173
184	0.558504424778761	-0.0629292035398231	6	1.68299759918388	2.27938730625816	5.6338819	0.225947283863399
185	0.586038348082596	-0.039330383480826	6	1.6378081424112	2.70497917999505	10.1151393	0.495268650415947
186	0.613569321533923	0.0196666666666666	6	1.53875441232801	2.99967309825436	8.6417048	0.438174137638321
187	0.621436578171092	0.0747286135693216	6	1.45111958480035	3.21839983752398	7.9675455	0.4069630621669
188	0.617501474926254	0.125861356932153	6	1.36972697236697	3.14159265358979	6.7218861	0.331296024789474
189	0.617501474926254	0.16912389380531	6	1.30346776740907	2.89659193245036	10.078017	0.419672934242885
190	0.63323598820059	0.23205604719764	6	1.21953318056049	2.77763448932405	13.7320429	0.454292345540254
191	0.664699115044248	0.31465191740413	6	1.12867471145244	3.14159265358979	13.4433139	0.504524813260506
192	0.664699115044248	0.40117994100295	6	1.02776974880034	3.47825243967776	12.9483499	0.512239497793211
193	0.63716814159292	0.479843657817109	6	0.925321849241699	4.26630535450977	15.5789919	0.589341993105375
194	0.546705014749262	0.523106194690266	6	0.807453450620624	4.40786751014234	22.4186611	0.909836347043522
195	0.409047197640118	0.566371681415929	6	0.62548618121192	4.3987722937507	23.7688129	1.09911176434533
196	0.263519174041298	0.613569321533923	6	0.405663828342853	4.34519195045105	8.5110893	0.410257734268759
197	0.212389380530973	0.63323598820059	6	0.323612281489101	4.578079912998	22.8150906	1.10778389403825
198	0.0668643067846607	0.652899705014749	6	0.102055502681452	4.79329199102043	22.6835585	1.12073168236576
199	-0.0786637168141592	0.641100294985251	6	-0.122090833791701	5.0539995389765	29.184544	1.47119892390657
200	-0.255654867256637	0.578171091445428	6	-0.416330618573015	5.3664769532034	23.0996949	1.18707826797571
201	-0.373648967551622	0.48770796460177	6	-0.653746272168158	5.49778714378214	19.0121172	1.00019117409897
202	-0.460176991150442	0.40117994100295	6	-0.853784506987952	5.59275064786445	18.2297991	0.953843045062512
203	-0.534905604719764	0.310716814159292	6	-1.04455311600045	5.99711236815063	10.8282541	0.559862747523123
204	-0.554572271386431	0.243855457227139	6	-1.15652566550508	5.75512640293562	8.4890909	0.44234758829552
205	-0.582103244837758	0.196657817109144	6	-1.24499518316418	5.13065970075995	6.0183956	0.203927889738083
206	-0.617501474926254	0.180923303834808	6	-1.2857807611118	5.39810735282875	8.684785	0.341197939400339
207	-0.660766961651917	0.145525073746313	6	-1.35402034899187	5.6221594462542	6.9670766	0.290609428326603
208	-0.688297935103245	0.110126843657817	6	-1.41214223465719	5.94013421673123	9.0839643	0.405156014314874
209	-0.707964601769911	0.0550648967551622	6	-1.49317343752016	6.03820664405272	7.5582836	0.333464983321519
210	-0.71976401179941	0.00786725663716806	6	-1.55986643418447	6.19255000963888	6.7493841	0.299020251835547
211	-0.72369616519174	-0.0353982300884956	6	-1.61967048455158	0	7.3328	0.323823611334246
212	-0.72369616519174	-0.0825958702064897	6	-1.68443520681842	0.1194301089953	15.3860476	0.676174497989022
213	-0.711896755162242	-0.180923303834808	6	-1.81967010641623	0.158642391902484	15.4708331	0.66303761839632
214	-0.696165191740413	-0.279253687315634	6	-1.95227763009549	0.0624275649917767	19.592325	0.752460076547317
215	-0.688297935103245	-0.40511209439528	6	-2.10276964540496	0.380480515099142	13.1628343	0.514242059374028
216	-0.656834808259587	-0.48377581120944	6	-2.20561805727976	0.620264688248971	10.513402	0.413277805027712
217	-0.617501474926254	-0.538840707964602	6	-2.2882736182853	1.32586178455925	2.5192751	0.0821003047790736
218	-0.601769911504425	-0.542772861356932	6	-2.30469367924112	0.862152407245075	5.6338819	0.223017562403376
219	-0.574238938053097	-0.566371681415929	6	-2.34929719172179	0.321788053927881	3.8648439	0.136513145785442
220	-0.566371681415929	-0.589970501474926	6	-2.37659982087888	0.965242663072925	9.6618806	0.379235489827736
221	-0.515241887905605	-0.625368731563422	6	-2.45244691884443	0.278342112836545	4.4487181	0.142595121670546
222	-0.507374631268437	-0.652899705014749	6	-2.48096594317854	0	2.4441139	0.0575156315161029
223	-0.507374631268437	-0.668634218289086	6	-2.49246906948176	0.785585675114745	1.7282493	0.0655310563734135
224	-0.499507374631268	-0.676498525073746	6	-2.50557528075644	5.2527864226427	3.5632825	-0.0511082110035854
225	-0.519174041297935	-0.688297935103245	6	-2.49535363855573	0.587973756838985	4.4065545	0.153536883868766
226	-0.503442477876106	-0.711896755162242	6	-2.52606101532948	1.5707963267949	3.0554861	0.0932831776102638
227	-0.48377581120944	-0.711896755162242	6	-2.54471765085153	2.1375255443184	0	0
228	0.554572271386431	-0.0511297935103246	7	1.66273322757209	2.12933665304309	5.7649557	0.191477731254195
229	0.586038348082596	-0.0314660766961651	7	1.62443768132126	2.42279583973544	6.4959442	0.268206772631797
230	0.613569321533923	0	7	1.5707963267949	2.70497917999505	10.1151393	0.45883110698363
231	0.641100294985251	0.0589970501474926	7	1.47903010539817	2.7233567261322	12.0367912	0.494363422586848
232	0.672566371681416	0.129793510324484	7	1.3801574208808	2.74305432546766	12.5972921	0.46040290112226
233	0.704032448377581	0.204522123893805	7	1.28807684065635	2.95625036380058	9.9474015	0.374235602217605
234	0.71583185840708	0.267454277286136	7	1.21322972021283	3.4903773433925	14.3049179	0.598893878958017
235	0.684365781710914	0.353982300884956	7	1.09345094442122	3.58770281785746	15.5789919	0.644193951383071
236	0.641100294985251	0.444445427728614	7	0.96461215414461	4.00003226987509	17.7632497	0.73129446566432
237	0.554572271386431	0.519174041297935	7	0.818353261011746	4.48767257539619	21.938821	0.851491847513933
238	0.416911504424779	0.5506401179941	7	0.64805489150896	4.68537510058604	22.6175633	0.964770414703827
239	0.271386430678466	0.554572271386431	7	0.455100808568195	4.40035180703207	19.9044273	1.04281282722294
240	0.14946017699115	0.593902654867257	7	0.246538243123606	4.42093218590682	19.1390663	0.98289105432787
241	0.0314660766961651	0.629300884955752	7	0.0499600322580316	4.84369917096342	32.667624	1.68005736987675
242	-0.176991150442478	0.601769911504425	7	-0.286051441717318	5.16873924703043	37.4399019	1.92402403769008
243	-0.393312684365782	0.495575221238938	7	-0.670856249255334	5.49778714378214	14.6912648	0.749632570930698
244	-0.460176991150442	0.428710914454277	7	-0.820782763441473	5.27571118252659	13.7320429	0.652301604414123
245	-0.534905604719764	0.381513274336283	7	-0.951243084324298	5.46552466909062	13.4016086	0.624147606148338
246	-0.597837758112094	0.322516224188791	7	-1.07607260555397	5.43900028572752	7.3580065	0.31945958488331
247	-0.63323598820059	0.291053097345133	7	-1.13996452253063	5.39473200569196	12.5972921	0.494738621120534
248	-0.696165191740413	0.239920353982301	7	-1.23891224675473	5.43536103812666	13.8539507	0.495358881450214
249	-0.763029498525074	0.180923303834808	7	-1.33798402304478	5.17600658818546	6.8318781	0.172365296000436
250	-0.8023598820059	0.161259587020649	7	-1.37245708224486	5.1760365893855	8.1985287	0.188486488051853
251	-0.849557522123894	0.137660766961652	7	-1.41015437985523	6.15881877454849	9.8529917	0.368534520975461
252	-0.857424778761062	0.0747286135693216	7	-1.48386128405033	0.528105535945488	8.4890909	0.268864972554241
253	-0.829890855457227	0.0275309734513275	7	-1.53763427856118	0.29848676914461	8.3112705	0.310697210426412
254	-0.814159292035398	-0.023598820058997	7	-1.59977372064646	6.18353893252272	6.14122	0.238966972378105
255	-0.818091445427728	-0.0629292035398231	7	-1.64756711512208	6.11795554977973	3.716813	0.140524214039612
256	-0.822026548672566	-0.0865280235988201	7	-1.67567195793	6.18354635626186	6.14122	0.231716112359077
257	-0.825958702064897	-0.125861356932153	7	-1.72201518040182	5.96143475278294	5.7970367	0.194723455531312
258	-0.837758112094395	-0.161259587020649	7	-1.76095987150808	0	6.7218861	0.246415468355992
259	-0.837758112094395	-0.204522123893805	7	-1.81024296517928	0.439848956640563	11.4808733	0.426141264939759
260	-0.80629203539823	-0.271386430678466	7	-1.89547121816723	0.321731804279456	7.7292295	0.292010870823374
261	-0.790560471976401	-0.31858407079646	7	-1.9538733923319	0.587973756838985	4.4065545	0.163947104210898
262	-0.774828908554572	-0.342182890855457	7	-1.98666281317408	1.07566515374887	0	0
263	-0.381513274336283	-0.554572271386431	8	-2.53900557805536	1.06367659623778	6.2915424	0.300787593099354
264	-0.346115044247788	-0.574238938053097	8	-2.59916309667523	1.16589160908516	4.6535782	0.222476515277217
265	-0.31858407079646	-0.586038348082596	8	-2.64365839973068	1.40568819019472	7.4340843	0.346560597831664
266	-0.271386430678466	-0.593902654867257	8	-2.71297051929701	1.29246836663722	8.8974362	0.438225608224596
267	-0.216321533923304	-0.609637168141593	8	-2.80061564094193	1.24907577269825	9.6618806	0.479997262321028
268	-0.157324483775811	-0.629300884955752	8	-2.89661509340613	1.41812532175448	8.0372071	0.399144413845165
269	-0.106194690265487	-0.63716814159292	8	-2.97644397617517	1.49950789722857	8.5766262	0.427819685816559
270	-0.0511297935103246	-0.641100294985251	8	-3.06200791333848	1.40562737917848	7.4340843	0.367628617444415
271	-0.00393215339233046	-0.648967551622419	8	-3.13553363682736	1.49950409099646	8.5766262	0.421056896052008
272	0.0511297935103246	-0.652899705014749	8	3.06344029114182	1.46008422790689	5.5335142	0.264141314914914
273	0.0865280235988201	-0.656834808259587	8	3.01061202815884	1.5707963267949	6.7218861	0.320552531663987
274	0.129793510324484	-0.656834808259587	8	2.94650152182604	1.5707963267949	8.5550861	0.396253582389248
275	0.184858407079646	-0.656834808259587	8	2.86725080534819	1.89258438072278	7.7292295	0.364762212378635
276	0.23205604719764	-0.641100294985251	8	2.79429836287247	1.89251688089154	9.6618806	0.45359299821111
277	0.291053097345133	-0.621436578171092	8	2.70357976323024	1.78189697734067	8.748947	0.391738709697371
278	0.346115044247787	-0.609637168141593	8	2.62523202129077	1.73602608419476	3.716813	0.158314116615985
279	0.369713864306785	-0.605702064896755	8	2.59356919796757	1.5707963267949	2.4441139	0.0935382632919168
280	0.385448377581121	-0.605702064896755	8	2.57486154530919	1.37328537345371	3.1159817	0.0988966053673535
281	0.40511209439528	-0.609637168141593	8	2.55508222423572	1.40568819019472	3.716813	0.1167675137195
282	0.428710914454277	-0.613569321533923	8	2.53172872149182	1.5707963267949	3.0554861	0.106077276866778
283	0.448377581120944	-0.613569321533923	8	2.51051326611846	2.0344439357957	4.0990352	0.170116494990822
284	0.471976401179941	-0.601769911504425	8	2.4764899671203	1.89254688119154	5.7970367	0.225841605085964
285	0.507374631268437	-0.589970501474926	8	2.43132164610311	2.35619449019234	6.9134555	0.286048593452359
286	0.538840707964602	-0.558504424778761	8	2.37411192741263	2.27944024634472	5.6338819	0.232410063390578
287	0.566371681415929	-0.534905604719764	8	2.32762991473452	2.24548239130434	3.9125071	0.159304155615509
288	0.586038348082596	-0.519174041297935	8	2.29576908361142	2.9442547838287	3.1159817	0.112090105340235
289	0.589970501474926	-0.499507374631268	8	2.27335106254337	2.89665811135415	2.5192751	0.094960204001544
290	0.593902654867257	-0.48377581120944	8	2.25435902174306	2.86325054075325	4.4487181	0.174261311735573
291	0.601769911504425	-0.456244837758112	8	2.21950675939595	3.189163879032	12.8470656	0.450553368668993
292	0.597837758112094	-0.373648967551623	8	2.12939608566215	3.2523047524778	5.5335142	0.204396166416223
293	0.593902654867257	-0.338250737463127	8	2.0885168523789	3.26591303368388	4.926725	0.191006167957055
294	0.589970501474926	-0.306784660766962	8	2.05031561878749	4.26778618414783	0	0
295	-0.243855457227139	0.0904631268436577	9	-1.21556323516838	5.63974419358661	3.0554861	0.354264470875609
296	-0.255654867256637	0.0747286135693216	9	-1.2864161293435	5.49778714378214	0.8643538	0.0906407415023502
297	-0.259587020648968	0.0707964601769911	9	-1.30454427764397	6.08584743741848	3.1159817	0.3730322535814
298	-0.263519174041298	0.0511297935103246	9	-1.37915072836025	5.49778714378214	2.5926031	0.248757719212407
299	-0.275318584070797	0.039330383480826	9	-1.42890227220273	5.69512501354324	4.4065545	0.43948052411982
300	-0.291053097345133	0.015731563421829	9	-1.5167983770267	5.74272168601779	3.5632825	0.334904721673295
301	-0.302852507374631	-0.00393215339233046	9	-1.58377932136136	5.81957519771001	5.4656858	0.488371133037182
302	-0.31858407079646	-0.0353982300884956	9	-1.68145354796879	6.01693902713739	6.9670766	0.61544388108361
303	-0.330383480825959	-0.0786637168141592	9	-1.80454232418551	0	1.8332	0.167579346927376
304	-0.330383480825959	-0.0904631268436577	9	-1.83805819357099	6.0858185965349	3.1159817	0.254766770840333
305	-0.334315634218289	-0.110126843657817	9	-1.88901154773906	5.96128476028371	1.9321928	0.13874275807283
306	-0.338250737463127	-0.121926253687316	9	-1.91676009935362	0.982736033158555	2.2030481	0.162312856894418
307	-0.326451327433628	-0.129793510324484	9	-1.94922267073251	0.245111019960105	2.5192751	0.227199382484295
308	-0.322516224188791	-0.145525073746313	9	-1.99466254722936	0.982736033158555	2.2030481	0.173532730778962
309	-0.310716814159292	-0.153392330383481	9	-2.02936909338516	0.785398163397448	0.8643538	0.0763801608021875
310	-0.306784660766962	-0.157324483775811	9	-2.04464512554559	0.785023210284191	0.8643538	0.0771770071080158
311	-0.302852507374631	-0.161259587020649	9	-2.0600805269672	0.785585675114718	1.7282493	0.156470623094673
312	-0.294985250737463	-0.16912389380531	9	-2.09137465158613	0	0.6109139	0.0499102103265692
313	-0.294985250737463	-0.173058997050147	9	-2.10135669365145	0.927265216801576	3.0554861	0.270928734019258
314	-0.279253687315634	-0.184858407079646	9	-2.1555424404553	0	1.2222861	0.0966412208206058
315	-0.279253687315634	-0.192722713864307	9	-2.17487068461942	5.63974419358661	3.0554861	0.0872645017249396
316	-0.291053097345133	-0.208457227138643	9	-2.19232358496441	1.40568819019471	3.716813	0.248073934098034
317	-0.267454277286136	-0.212389380530973	9	-2.24193837178401	5.49797465549941	1.7282493	0.0180140854838484
318	-0.275318584070797	-0.220256637168142	9	-2.24554118888078	5.49759963206486	1.7282493	0.0168616995192705
319	-0.283185840707965	-0.228120943952802	9	-2.24891352878464	0.46349761650156	1.3661923	0.117531408786555
320	-0.279253687315634	-0.23598820058997	9	-2.27241981054195	1.32590588987981	2.5192751	0.184668920148474
321	-0.263519174041298	-0.239920353982301	9	-2.30935359457164	0.46349761650156	1.3661923	0.117946364051194
322	-0.259587020648968	-0.247787610619469	9	-2.33294286738188	0.588060293636342	2.2030481	0.19318488397708
323	-0.251719764011799	-0.259587020648968	9	-2.3715798441773	0	0.6109139	0.0375574729922046
324	-0.251719764011799	-0.263519174041298	9	-2.37909133877574	0.927265216801576	3.0554861	0.269366389884338
325	-0.23598820058997	-0.275318584070796	9	-2.43296461675261	0.588060293636342	2.2030481	0.186187986081383
326	-0.228120943952802	-0.287117994100295	9	-2.47020221396888	1.10684868780008	1.3661923	0.117892450845383
327	-0.220256637168142	-0.291053097345133	9	-2.49378070413796	1.32590588987981	2.5192751	0.207882682194613
328	-0.204522123893805	-0.294985250737463	9	-2.53535724057688	1.24912077427317	1.9321928	0.167849278981733
329	-0.192722713864307	-0.298917404129793	9	-2.56892709637323	1.37328537345371	3.1159817	0.267591970115135
330	-0.173058997050147	-0.302852507374631	9	-2.62244549039626	0.982909116738634	2.2030481	0.202107661353681
331	-0.161259587020649	-0.310716814159292	9	-2.66286702266699	1.5707963267949	1.2222861	0.100764321662701
332	-0.153392330383481	-0.310716814159292	9	-2.68301988699953	1.5707963267949	3.0554861	0.260778924133849
333	-0.133725663716814	-0.310716814159292	9	-2.7351756718263	1.24889577989899	1.9321928	0.183682314150704
334	-0.121926253687316	-0.31465191740413	9	-2.77191213465644	1.24912077427317	1.9321928	0.184315314933823
335	-0.110126843657817	-0.31858407079646	9	-2.80877519764321	1.40568819019472	3.716813	0.353498478548535
336	-0.0865280235988201	-0.32251622418879	9	-2.87947489335291	1.5707963267949	3.0554861	0.288465128457118
337	-0.0668643067846607	-0.32251622418879	9	-2.93716791904434	1.5707963267949	1.2222861	0.117488670718746
338	-0.0589970501474926	-0.32251622418879	9	-2.96066565318809	1.5707963267949	2.4441139	0.237866747907312
339	-0.0432654867256636	-0.32251622418879	9	-3.00823900276955	1.5707963267949	1.8332	0.180485689433461
340	-0.0314660766961651	-0.32251622418879	9	-3.04433614065624	1.89247187931663	1.9321928	0.178016337954796
341	-0.0196666666666666	-0.31858407079646	9	-3.0799394082472	1.5707963267949	1.8332	0.184819093740023
342	-0.00786725663716806	-0.31858407079646	9	-3.11690322699521	1.5707963267949	1.2222861	0.123447132972938
343	0	-0.31858407079646	9	3.14159265358979	1.5707963267949	0.6109139	0.0617098294735063
344	0.00393215339233046	-0.31858407079646	9	3.12925068769509	1.81568676370998	2.5192751	0.25039881189771
345	0.0196666666666666	-0.31465191740413	9	3.07917092531555	0.64350539453206	0	0
346	0.184858407079646	-0.534905604719764	10	2.80885132089684	2.35619449019234	5.1852062	0.271905129400101
347	0.208457227138643	-0.511306784660767	10	2.75447029501682	3.14159265358979	2.4441139	0.0552345567371493
348	0.208457227138643	-0.495575221238938	10	2.74342338366939	2.49806154359647	3.0554861	0.160791294245852
349	0.220256637168142	-0.479843657817109	10	2.71126512482022	2.21432743678822	3.0554861	0.183374638938769
350	0.23598820058997	-0.468044247787611	10	2.67459019703246	2.26555919265164	4.7727362	0.288966575463889
351	0.259587020648968	-0.448377581120944	10	2.61679688193969	2.46690658908035	3.9125071	0.230386526542978
352	0.275318584070797	-0.428710914454277	10	2.57071957663109	2.44682978773305	4.7727362	0.292506992114472
353	0.294985250737463	-0.40511209439528	10	2.5122181782082	2.60112903242799	3.5632825	0.214357317195182
354	0.306784660766962	-0.385448377581121	10	2.46934671476916	2.73672672781312	4.6535782	0.275397146936651
355	0.31858407079646	-0.357914454277286	10	2.41426728538183	2.97648451698961	3.716813	0.200553007870852
356	0.32251622418879	-0.334315634218289	10	2.37415668380766	2.67794504458899	4.0990352	0.272656804604239
357	0.334315634218289	-0.310716814159292	10	2.31962532288681	3.14159265358979	4.2773139	0.230217329702751
358	0.334315634218289	-0.283185840707965	10	2.27358185694626	3.78507876268307	6.1105139	0.109503173924517
359	0.310716814159292	-0.251719764011799	10	2.25168122216136	3.14159265358979	1.2222861	0.0773572337692974
360	0.310716814159292	-0.243855457227139	10	2.2362097754075	2.76106041596901	3.290594	0.261030498690462
361	0.31858407079646	-0.224188790560472	10	2.18400367566941	2.76106041596901	3.290594	0.267646505293673
362	0.326451327433628	-0.204522123893805	10	2.13047437461067	2.86334960129535	4.4487181	0.363887998927477
363	0.334315634218289	-0.176991150442478	10	2.05769677482518	2.67787004271408	2.7328429	0.232510552455949
364	0.342182890855457	-0.161259587020649	10	2.01119466433399	3.14159265358979	2.4441139	0.191433776600709
365	0.342182890855457	-0.145525073746313	10	1.97290790901384	2.94422594294511	3.1159817	0.266685785483651
366	0.346115044247787	-0.125861356932153	10	1.91957075191711	3.14159265358979	3.0554861	0.255367093803356
367	0.346115044247787	-0.106194690265487	10	1.86849733315644	3.14159265358979	2.4441139	0.210263633959991
368	0.346115044247787	-0.0904631268436577	10	1.82644460636444	2.89659193245036	5.0390085	0.452498010774605
369	0.353982300884956	-0.0589970501474926	10	1.73594500420952	2.81984209919315	5.7970367	0.503609189945369
370	0.365781710914454	-0.023598820058997	10	1.63522316622045	3.14159265358979	3.6664	0.322134197127767
