# Supplementary material for: Fluid extraction from the left-right organizer uncovers mechanical properties needed for symmetry breaking
Source: eLife. 2023 Jul 21;12:e83861. doi: 10.7554/eLife.83861 (PMC10361723; doi:10.7554/eLife.83861)
Supplement: Figure 2—source data 1. [file elife-83861-fig2-data1.zip › Fig2_sourcedata/NoDefects8ss_embryo8.csv]

	x	y	id	omega	alpha	speed	realangvel
1	0.73333220338983	-0.223728813559322	1	1.86691190272661	4.95736764351155	15.1170255	-0.428189599796691
2	0.624857627118644	-0.250847457627119	1	1.95254982268595	4.64583740954757	9.1861652	-0.172948444551841
3	0.557061016949152	-0.246328813559322	1	1.98713951159632	4.44612539228404	6.9670766	-0.0690173340357836
4	0.507345762711864	-0.232769491525424	1	2.00094297840348	4.43406102022702	8.8974362	-0.100900052054227
5	0.444067796610169	-0.21468813559322	1	2.02112298881432	4.53258347992019	6.8318781	-0.151840892224877
6	0.394349152542373	-0.205650847457627	1	2.0514911672593	4.54715922298483	3.716813	-0.101869164178083
7	0.367230508474576	-0.201128813559322	1	2.07186500009491	4.71238898038469	6.7218861	-0.317906158186636
8	0.317515254237288	-0.201128813559322	1	2.13544623173224	4.83680166502023	4.926725	-0.332663923963525
9	0.28135593220339	-0.205650847457627	1	2.20197901652495	4.71238898038469	4.2773139	-0.288710871476594
10	0.249718644067797	-0.205650847457627	1	2.25972119082027	4.71238898038469	1.8332	-0.137646942075089
11	0.236159322033898	-0.205650847457627	1	2.28725057923528	5.17588659688623	1.3661923	-0.151018066467912
12	0.227118644067797	-0.210169491525424	1	2.31745419252887	4.71238898038469	4.2773139	-0.374666493472997
13	0.195481355932204	-0.210169491525424	1	2.39238749122346	3.78512376358312	3.0554861	0.0450476531819355
14	0.181922033898305	-0.192091525423729	1	2.38337796058708	3.83635551944654	4.7727362	0.0488010363788494
15	0.159322033898305	-0.164972881355932	1	2.37361775331131	3.72956641042877	4.4065545	0.147841582925161
16	0.14124406779661	-0.137854237288136	1	2.34404943672628	4.17199153812668	3.5632825	-0.177006083977371
17	0.11864406779661	-0.124294915254237	1	2.37945065352175	3.72956641042878	4.4065545	0.201985728047216
18	0.100566101694915	-0.0971762711864406	1	2.33905350791231	4.4340751715041	4.4487181	-0.694233597387806
19	0.0689254237288136	-0.088135593220339	1	2.47790022738987	4.24871137108389	6.8318781	-1.581504720718
20	0.023728813559322	-0.0655355932203391	1	2.79420117153347	4.24874137138388	4.0990352	-2.06259028592989
21	-0.00338983050847458	-0.0519762711864408	1	-3.07646607846014	4.71238898038469	2.4441139	-1.63281231869563
22	-0.0214677966101696	-0.0519762711864408	1	-2.74990361472101	4.87761873778454	3.716813	-1.59280292213036
23	-0.0485864406779662	-0.0564983050847457	1	-2.43134303029494	4.87749711698488	3.716813	-0.91084360357985
24	-0.0757050847457628	-0.0610169491525424	1	-2.24917430957897	4.71238898038469	3.0554861	-0.614421237592659
25	-0.0983050847457627	-0.0610169491525424	1	-2.12629006206044	4.71238898038469	2.4441139	-0.3630686726417
26	-0.116383050847458	-0.0610169491525424	1	-2.0536763275321	4.71238898038469	3.0554861	-0.345953937291701
27	-0.138983050847458	-0.0610169491525424	1	-1.98448554007376	5.03417703431257	3.8648439	-0.0727645239310348
28	-0.166101694915254	-0.070057627118644	1	-1.96993263528755	4.5325174810602	6.8318781	-0.618030895815282
29	-0.215820338983051	-0.0610169491525424	1	-1.8463264561245	4.71238898038469	5.4996	-0.209932355760596
30	-0.256498305084746	-0.0610169491525424	1	-1.80433998497238	4.53771174767583	10.5486911	-0.460603694762853
31	-0.333332203389831	-0.0474576271186441	1	-1.71221924601981	4.84495688819146	9.2471191	-0.00747548752701777
32	-0.401128813559322	-0.0564983050847457	1	-1.7107241485144	4.71238898038469	8.5550861	-0.0943290204887837
33	-0.464406779661017	-0.0564983050847457	1	-1.69185834441665	4.90974126954761	6.2315051	0.0341858031941888
34	-0.509603389830509	-0.0655355932203391	1	-1.69869550505548	5.35587508947797	6.1105139	0.201338059040839
35	-0.545762711864407	-0.0926542372881357	1	-1.73896311686365	5.30039158393226	6.6096026	0.166497316768595
36	-0.586440677966102	-0.119772881355932	1	-1.77226258021737	5.38716650507425	3.9125071	0.105647273810936
37	-0.609040677966102	-0.137854237288136	1	-1.79339203497956	5.27912260986106	7.9675455	0.146162884133261
38	-0.65875593220339	-0.169491525423729	1	-1.82262461180621	5.45434756902785	9.9474015	0.232248988551242
39	-0.712993220338983	-0.219210169491526	1	-1.86907440951646	5.45018028487592	9.0839643	0.177120469079941
40	-0.76271186440678	-0.264406779661017	1	-1.90449850333245	0.10673661843302	17.2077901	0.736435028421389
41	-0.749152542372881	-0.390959322033898	1	-2.05178550901672	0.750937969687309	12.5381714	0.54266111445076
42	-0.685874576271187	-0.45875593220339	1	-2.16031773190688	0.941963553202696	8.3112705	0.358219293854121
43	-0.636159322033898	-0.494915254237288	1	-2.2319615906777	2.31379501229872	0	0
44	0.14124406779661	0.219210169491525	2	0.572380170426363	4.83680166502023	4.926725	0.585934705965857
45	0.105084745762712	0.21468813559322	2	0.455193229233192	5.30039158393226	6.6096026	0.622160295935963
46	0.0644067796610169	0.187569491525424	2	0.330761170045999	4.97297581190149	9.4863517	1.75379252009575
47	-0.00338983050847458	0.169491525423729	2	-0.0199973339731505	4.96756871616527	14.5249019	3.13021841827628
48	-0.107345762711864	0.142372881355932	2	-0.646041017628407	5.35592009037801	6.1105139	1.24046489731842
49	-0.143501694915254	0.115254237288136	2	-0.894133997092091	5.0038320140259	6.379536	0.911832230996252
50	-0.188701694915254	0.101694915254237	2	-1.07650044329134	4.92348963093047	8.748947	0.789097134361838
51	-0.251976271186441	0.088135593220339	2	-1.23431987016371	4.71238898038469	4.8886861	0.198158916273923
52	-0.288135593220339	0.088135593220339	2	-1.27395165341849	4.27577550678994	10.1151393	-0.138787229688588
53	-0.355932203389831	0.119772881355932	2	-1.24619420748078	4.20526924982757	6.2915424	-0.100225981519528
54	-0.396610169491525	0.142372881355932	2	-1.22614901117687	4.10166804969611	7.4588325	-0.152775368076152
55	-0.441806779661017	0.174010169491526	2	-1.19559393756164	3.41990646247038	4.4487181	-0.263740908497734
56	-0.450847457627119	0.205650847457627	2	-1.14284575586209	4.57052192698056	4.3208524	0.085687500935121
57	-0.482484745762712	0.210169491525424	2	-1.15998325604912	4.24889136388312	1.3661923	-0.00496152034770381
58	-0.491525423728814	0.21468813559322	2	-1.15899095197958	2.46690658908034	3.9125071	-0.263977381762013
59	-0.473447457627119	0.23728813559322	2	-1.10619547562717	2.49806154359647	3.0554861	-0.211430474407406
60	-0.45988813559322	0.255366101694915	2	-1.06390938074569	3.14159265358979	1.8332	-0.111266513433634
61	-0.45988813559322	0.268925423728814	2	-1.04165607805897	1.70147693838699	0	0
62	0.331074576271187	0.372881355932203	3	0.726079488746962	4.89224248017717	20.4956343	1.20866849269901
63	0.181922033898305	0.345762711864407	3	0.484345790207161	4.82948876602949	20.9195618	1.99177608456089
64	0.0282474576271187	0.327684745762712	3	0.0859905732949816	5.21174047917672	15.3131779	1.70333622930963
65	-0.0711864406779661	0.273447457627119	3	-0.254676672566945	4.89550874988697	16.7792796	2.00835847548123
66	-0.193220338983051	0.250847457627119	3	-0.656348367663192	4.36683021280593	16.2366524	0.768088384598435
67	-0.306213559322034	0.291525423728814	3	-0.809966044582879	4.18433007614072	8.4890909	0.149618774182805
68	-0.360450847457627	0.323162711864407	3	-0.83988979941944	1.12620970031068	0	0
69	0.692654237288135	-0.178532203389831	4	1.82305647879573	4.79550952258229	7.3580065	-0.134873867552314
70	0.638416949152542	-0.183050847457627	4	1.8500312523062	4.71238898038469	7.3328	-0.122106249746556
71	0.584179661016949	-0.183050847457627	4	1.87445250225551	4.00374506083487	5.6338819	0.143003125536505
72	0.552542372881356	-0.155932203389831	4	1.84585187714821	4.57052192698056	4.3208524	-0.0391173199514938
73	0.520905084745763	-0.151413559322034	4	1.85367534113851	3.83635551944654	4.7727362	0.192159171704689
74	0.498305084745763	-0.124294915254237	4	1.81524350679757	3.54645857936647	4.6535782	0.277926594682514
75	0.484745762711864	-0.0926542372881357	4	1.75965818786107	3.92706581886215	4.3208524	0.192076268249086
76	0.462145762711864	-0.070057627118644	4	1.72124293421125	3.54645857936647	4.6535782	0.325075220116
77	0.448586440677966	-0.0384169491525425	4	1.65622789018805	3.23223409729832	6.7493841	0.554344118178057
78	0.444067796610169	0.0112983050847459	4	1.54535906655244	3.14159265358979	3.0554861	0.253754299659643
79	0.444067796610169	0.0338983050847458	4	1.49460820662051	3.14159265358979	3.6664	0.301806959103128
80	0.444067796610169	0.0610169491525424	4	1.43424681479988	3.30670079018997	3.716813	0.30669933826024
81	0.439549152542373	0.088135593220339	4	1.37290694714784	3.41993476642634	4.4487181	0.367305492233327
82	0.430508474576271	0.119772881355932	4	1.29944584870117	3.25222243565565	5.5335142	0.44434818525813
83	0.425989830508475	0.160450847457627	4	1.21057621164954	3.72959525713736	6.6096026	0.53408874262231
84	0.398871186440678	0.201128813559322	4	1.10375846312508	3.14159265358979	5.4996	0.389741407882628
85	0.398871186440678	0.241806779661017	4	1.02581018154856	3.6607618428069	4.926725	0.38894206918626
86	0.380789830508474	0.273447457627119	4	0.948021767711304	3.72956641042878	4.4065545	0.346007216841028
87	0.36271186440678	0.300566101694915	4	0.878820324343099	3.14159265358979	4.2773139	0.247739477770063
88	0.36271186440678	0.332203389830508	4	0.829272428789086	3.76188268038706	5.256701	0.387847404133169
89	0.34011186440678	0.363840677966102	4	0.751702947962452	4.24866636950898	5.4656858	0.397461804344
90	0.30395593220339	0.381922033898305	4	0.672210587093652	4.02667060794063	8.684785	0.653067432687752
91	0.254237288135593	0.4226	4	0.541597100556102	3.92699081698724	12.9625572	0.891448964837223
92	0.186440677966102	0.490396610169491	4	0.363307307588658	4.11396479772549	16.2710249	1.04339713947075
93	0.0870067796610169	0.558193220338983	4	0.154627879694508	4.5070135580001	14.9804521	0.957870832679442
94	-0.0214677966101696	0.580789830508475	4	-0.0369462868413801	4.64352450299123	17.7632497	1.08064682661611
95	-0.152542372881356	0.589830508474576	4	-0.253075652164602	4.90978454023457	9.3474868	0.560628988117854
96	-0.220338983050847	0.576271186440678	4	-0.365201449788173	5.34118932075009	8.3112705	0.492243348374924
97	-0.270057627118644	0.54011186440678	4	-0.463650119463158	5.59743351843901	8.684785	0.505695573316627
98	-0.310735593220339	0.490396610169491	4	-0.564789234126483	2.06592749984092	0	0
99	-0.0847457627118644	0.612430508474576	5	-0.137502932138205	4.5939107596443	25.8458285	1.35303152223754
100	-0.274576271186441	0.635027118644068	5	-0.408109236585712	4.9284726757309	25.6501344	1.25215221087884
101	-0.45988813559322	0.594349152542373	5	-0.658539678761479	5.49778714378214	17.2834096	0.853861783908372
102	-0.550281355932204	0.50395593220339	5	-0.829312035543154	5.20634411014093	9.0220938	0.40928802797509
103	-0.609040677966102	0.472315254237288	5	-0.911169641138171	5.64487204287924	23.5873261	1.11803199884388
104	-0.712993220338983	0.332203389830508	5	-1.13477604090695	5.42100642907378	22.5350693	0.877928876526508
105	-0.839549152542373	0.223728813559322	5	-1.31036181621225	0.418224329579229	18.0547285	0.658274747020253
106	-0.78531186440678	0.101694915254237	5	-1.4420167656163	0.392337098552655	19.1780218	0.844724515724555
107	-0.731074576271186	-0.0293796610169491	5	-1.61096166876121	0.260633511821021	9.4863517	0.476467093013688
108	-0.712993220338983	-0.0971762711864406	5	-1.70625508736395	6.14121325070052	4.3208524	0.210881259305566
109	-0.717515254237288	-0.128813559322034	5	-1.74843133922506	5.60849924267013	3.9125071	0.126841679519936
110	-0.735593220338983	-0.151413559322034	5	-1.77379967512905	5.74272168601779	3.5632825	0.126128140288135
111	-0.749152542372881	-0.174010169491525	5	-1.79902530318668	5.49788089085227	3.4564986	0.0854895996561456
112	-0.767230508474576	-0.192091525423729	5	-1.81612322311791	5.69518270363202	6.6096026	0.198623879550994
113	-0.794349152542373	-0.232769491525424	5	-1.85584799902811	5.74272168601778	3.5632825	0.105470246101378
114	-0.807908474576271	-0.255366101694915	5	-1.87694204824838	5.3326283318829	5.256701	0.0679211604084751
115	-0.839549152542373	-0.277966101694915	5	-1.89052628033008	4.39060092645681	3.8648439	-0.0942614314587664
116	-0.866667796610169	-0.268925423728813	5	-1.87167399403832	3.52204730032095	3.290594	-0.133356588261362
117	-0.875705084745763	-0.246328813559322	5	-1.84500267638605	2.97648451698961	3.716813	-0.138505737711188
118	-0.871186440677966	-0.219210169491526	5	-1.81730152884381	2.89659193245036	5.0390085	-0.186459864179847
119	-0.862145762711864	-0.183050847457627	5	-1.78000955600784	2.78283225701035	5.2209536	-0.189051549191135
120	-0.848586440677966	-0.146891525423729	5	-1.74219924616962	1.75799254596347	0	0
121	0.774010169491525	0.160450847457627	6	1.36639330047346	1.5707963267949	4.2773139	-0.0390918185967166
122	0.805650847457627	0.160450847457627	6	1.3742116641928	1.27933265142527	6.379536	-0.128141950118801
123	0.850847457627119	0.146891525423729	6	1.39984005421656	1.37345845703379	3.1159817	-0.0468810765938246
124	0.873447457627119	0.142372881355932	6	1.40921626953533	0.785398163397448	2.5926031	-0.0868274214555911
125	0.887006779661017	0.128813559322034	6	1.42658175382644	0.785398163397443	3.4564986	-0.112356575441643
126	0.905084745762712	0.110735593220339	6	1.44905306891477	0.588060293636351	2.2030481	-0.0791791243185658
127	0.914125423728814	0.0971762711864406	6	1.46488889377849	0	1.2222861	-0.0489466221590244
128	0.914125423728814	0.088135593220339	6	1.47467821821029	0.463497616501551	1.3661923	-0.0511514632267943
129	0.91864406779661	0.0790949152542374	6	1.48490851085565	0.463647609000789	1.3661923	-0.0507214414076626
130	0.923162711864407	0.070057627118644	6	1.49505279913718	0	3.0554861	-0.121905450618111
131	0.923162711864407	0.0474576271186441	6	1.51943388926081	0	3.6664	-0.146670752777348
132	0.923162711864407	0.0203389830508475	6	1.54876803981627	0.785398163397448	2.5926031	-0.0739538445805836
133	0.936722033898305	0.00677966101694915	6	1.56355880873239	0.380532237620782	3.290594	-0.119817783466704
134	0.945762711864407	-0.0158203389830508	6	1.58752236542573	5.96150975465786	1.9321928	-0.0723873911320982
135	0.94124406779661	-0.0293796610169491	6	1.60199984365215	0	2.4441139	-0.0958696497447331
136	0.94124406779661	-0.0474576271186441	6	1.6211737736011	0	3.6664	-0.14344488239078
137	0.94124406779661	-0.0745762711864407	6	1.64986275007925	6.06448989087312	5.6338819	-0.219728446740244
138	0.932203389830508	-0.115254237288136	6	1.6938084394273	5.99712431148949	10.8282541	-0.425557660749845
139	0.909603389830508	-0.192091525423729	6	1.77891997157727	5.67538044476699	17.1207131	-0.658661914677698
140	0.83728813559322	-0.29604406779661	6	1.91065235451281	4.30749881047282	0	0
141	0.584179661016949	-0.187569491525424	7	1.88148032991371	3.54649737129953	4.6535782	0.219644268682848
142	0.570620338983051	-0.155932203389831	7	1.83755147617714	3.33893052335089	3.1159817	0.177219395662935
143	0.566101694915254	-0.133332203389831	7	1.80210759704455	3.14159265358979	3.6664	0.229223687103062
144	0.566101694915254	-0.106213559322034	7	1.75626285962394	3.81635189005797	3.9125071	0.170276148736406
145	0.548023728813559	-0.0836169491525423	7	1.72220762987666	3.92699081698725	3.4564986	0.141852420555746
146	0.529942372881356	-0.0655355932203391	7	1.69383714576551	3.60516525508998	2.7328429	0.160927739391039
147	0.520905084745763	-0.0474576271186441	7	1.6616515978873	3.72965294722614	2.2030481	0.123633338639166
148	0.511864406779661	-0.0338983050847458	7	1.63692493015947	3.60531526446551	2.7328429	0.173379935489368
149	0.502823728813559	-0.0158203389830508	7	1.6022489430616	3.46326820611152	1.9321928	0.134576162196494
150	0.498305084745763	-0.00226101694915245	7	1.5753337106223	3.60524026259061	2.7328429	0.184305346458792
151	0.489264406779661	0.0158203389830508	7	1.53847264133054	3.41983570588423	4.4487181	0.330898896078924
152	0.480227118644068	0.0474576271186441	7	1.47229286211475	3.41993476642634	4.4487181	0.339046436556786
153	0.471186440677966	0.0790949152542374	7	1.4044835748034	3.30670079018997	3.716813	0.287374810111075
154	0.46666779661017	0.106213559322034	7	1.34700861278118	3.14159265358979	1.8332	0.137225615536618
155	0.46666779661017	0.119772881355932	7	1.31956348967386	3.33907474607669	3.1159817	0.23805182982129
156	0.462145762711864	0.142372881355932	7	1.2719531237096	3.92680330526995	1.7282493	0.118283939857631
157	0.453108474576271	0.151413559322034	7	1.24829633573807	3.60531526446551	2.7328429	0.210568422521841
158	0.444067796610169	0.169491525423729	7	1.20618265123371	3.41993476642634	4.4487181	0.342258011916608
159	0.435027118644068	0.201128813559322	7	1.13773104885038	3.81627871809924	3.9125071	0.297102439637067
160	0.416949152542373	0.223728813559322	7	1.07831056092297	4.19325440508789	4.926725	0.33976599195929
161	0.38531186440678	0.241806779661017	7	1.01035736253111	4.24870387325881	5.4656858	0.397148837045086
162	0.349152542372881	0.25988813559322	7	0.930927595122096	4.46747649275514	5.0390085	0.349726243349209
163	0.312993220338983	0.268925423728814	7	0.860982346452254	3.81627871809924	3.9125071	0.349019503055722
164	0.294915254237288	0.291525423728814	7	0.79117844584111	4.5472808437845	3.716813	0.279183646728038
165	0.267796610169492	0.29604406779661	7	0.735341716495502	4.71238898038469	3.0554861	0.218073672965866
166	0.245196610169491	0.29604406779661	7	0.691726981902329	4.46727796042458	2.5192751	0.223142083782447
167	0.227118644067797	0.300566101694915	7	0.64709856514584	4.46745443814903	2.5192751	0.231911307095642
168	0.209040677966102	0.305084745762712	7	0.600716303726711	4.5880686002906	4.926725	0.457248686339307
169	0.172881355932203	0.309603389830509	7	0.50926656645885	4.71238898038469	12.8324	1.31285151278589
170	0.0779661016949153	0.309603389830509	7	0.246696263901672	4.61742547630238	12.8906041	1.49918836373304
171	-0.0169491525423729	0.31864406779661	7	-0.0531414088449355	4.65690432130347	11.0161571	1.21080630862102
172	-0.0983050847457627	0.323162711864407	7	-0.295302670569139	5.05537559065759	9.0839643	0.989836252325095
173	-0.161583050847458	0.300566101694915	7	-0.493269921034158	4.97302249220571	9.4863517	0.943748758273035
174	-0.229379661016949	0.282484745762712	7	-0.682019672688765	4.55371265721622	15.4708331	0.841557838090905
175	-0.342372881355932	0.300566101694915	7	-0.850331240306946	4.40035180703207	19.9044273	0.493327388186044
176	-0.482484745762712	0.345762711864407	7	-0.948996717944155	5.00384233453504	12.7595303	0.570994221649352
177	-0.572881355932203	0.31864406779661	7	-1.06319556227403	3.24123902824666	6.14122	-0.273417598677441
178	-0.5774	0.363840677966102	7	-1.00851204253854	4.93104469092559	22.5350693	0.727377732568484
179	-0.74011186440678	0.327684745762712	7	-1.15398758905223	5.3095631768157	18.474073	0.654146823896207
180	-0.853108474576271	0.250847457627119	7	-1.28481695383148	5.44521651328212	8.2209854	0.280755328556634
181	-0.898305084745763	0.210169491525424	7	-1.3409680195428	5.35587508947797	6.1105139	0.181946017100658
182	-0.934464406779661	0.183050847457627	7	-1.37735722296293	5.11729369809443	4.6535782	0.098839527451946
183	-0.966101694915254	0.169491525423729	7	-1.39712512845332	5.30044927402103	2.2030481	0.0566526152708047
184	-0.979661016949153	0.160450847457627	7	-1.40845565150748	4.71238898038469	1.8332	0.0108914712397001
185	-0.993220338983051	0.160450847457627	7	-1.41063394575542	0.321765554321642	9.6618806	0.324959871048092
186	-0.970620338983051	0.0926542372881357	7	-1.47562591996504	0.321720554096648	9.6618806	0.344779719898576
187	-0.948023728813559	0.0248576271186442	7	-1.54458186394476	0.390642547181451	11.2343079	0.414363465998586
188	-0.916383050847458	-0.0519762711864408	7	-1.62745455714447	0.463587610200856	6.8318781	0.258203181106873
189	-0.893786440677966	-0.0971762711864406	7	-1.67909519336585	1.52597286701436	0	0
190	0.819210169491525	-0.174010169491525	8	1.78009763590051	5.07957634493022	17.0221786	-0.467466668735277
191	0.701694915254237	-0.219210169491526	8	1.87359096964757	4.01247423071587	15.1784377	0.343201091175693
192	0.615820338983051	-0.146891525423729	8	1.80495075141243	3.49461048052474	12.3731834	0.650414221085192
193	0.584179661016949	-0.0610169491525424	8	1.67486790719539	2.76106558678659	16.4534283	0.932339699721597
194	0.629379661016949	0.0519762711864408	8	1.48839996725107	3.33899398254841	15.5789919	0.915347008624168
195	0.606779661016949	0.164972881355932	8	1.30533056552624	4.22407045203027	22.1423062	1.08294852762843
196	0.462145762711864	0.241806779661017	8	1.08874086000055	4.71238898038469	32.9976	1.77447142947654
197	0.218077966101695	0.241806779661017	8	0.733846574105244	5.05335615000291	20.1001214	1.74140780645149
198	0.0779661016949153	0.192091525423729	8	0.385565012814946	5.46077730159934	11.6742759	1.37922737253735
199	0.0146881355932204	0.133332203389831	8	0.109719538307477	5.60844436495603	11.7379796	3.26345472346882
200	-0.0395491525423728	0.0655355932203391	8	-0.542971406386288	5.77612925661868	6.2915424	3.23663973945664
201	-0.0621457627118645	0.0248576271186442	8	-1.19029935427762	5.30036273722368	4.4065545	1.52346089636736
202	-0.0892644067796611	0.00677966101694915	8	-1.49499153355109	4.71238898038469	6.7218861	0.135314709669383
203	-0.138983050847458	0.00677966101694915	8	-1.52205447548496	4.63563473653706	7.9675455	-0.0416678042215368
204	-0.197738983050848	0.0112983050847459	8	-1.51372091464066	4.50487286065711	11.8649287	-0.230728273897951
205	-0.283616949152542	0.0293796610169491	8	-1.46757525986107	4.61274260572782	6.14122	0.00245599757579873
206	-0.328813559322034	0.0338983050847458	8	-1.46806645937623	1.45323086730799	0	0
207	0.819210169491525	-0.101694915254237	9	1.694302256485	5.01527918666224	10.2434633	-0.206995631166214
208	0.746891525423729	-0.124294915254237	9	1.73570138271824	3.86820395893262	7.3580065	0.238974638613549
209	0.710735593220339	-0.0836169491525423	9	1.68790645499553	3.08285234790142	10.4061598	0.538158695353865
210	0.715254237288136	-0.00677966101694915	9	1.58027471592476	3.09402142814758	12.8470656	0.65660507769017
211	0.719772881355932	0.088135593220339	9	1.44895370038673	3.14159265358979	10.9992	0.547116922356821
212	0.719772881355932	0.169491525423729	9	1.33953031591536	3.14159265358979	5.4996	0.264149535372528
213	0.719772881355932	0.210169491525424	9	1.28670040884086	2.78283225701035	5.2209536	0.199829754295866
214	0.73333220338983	0.246328813559322	9	1.24673445798168	2.76100868491954	3.290594	0.117425732603534
215	0.742372881355932	0.268925423728814	9	1.22324931146098	2.21432743678822	3.0554861	0.0406267738121613
216	0.760450847457627	0.282484745762712	9	1.21512395669854	1.9974340936129	7.3836713	0.022365923670572
217	0.810169491525424	0.305084745762712	9	1.21065077196443	5.96143695866692	0	0
218	0.656498305084746	-0.155932203389831	10	1.80399610622876	3.7562486771735	12.7155335	0.513085706311331
219	0.602261016949153	-0.0790949152542374	10	1.70137896496649	3.25226359425497	11.0670284	0.671970241434973
220	0.593220338983051	0.00226101694915245	10	1.5669849166795	3.08610799450857	11.0161571	0.675877009273134
221	0.597738983050847	0.0836169491525423	10	1.43180951482487	3.24123902824666	12.28244	0.742063553826992
222	0.588701694915254	0.174010169491526	10	1.28339680405947	3.57398579547799	8.748947	0.527669342076728
223	0.561583050847458	0.232769491525424	10	1.17786293564413	3.70837481291257	7.9675455	0.484008992019432
224	0.529942372881356	0.282484745762712	10	1.08106113724024	3.76182186937083	10.513402	0.649262415780804
225	0.484745762711864	0.345762711864407	10	0.951208654084081	4.12437195389888	8.813109	0.530389114940438
226	0.430508474576271	0.381922033898305	10	0.845130831095994	4.31763336416869	7.9437139	0.479474757149324
227	0.376271186440678	0.404518644067797	10	0.749235879666129	6.1754969255192	0	0
228	0.30395593220339	-0.264406779661017	11	2.28672211907604	6.18346467346112	6.14122	-0.430842348137559
229	0.299433898305085	-0.309603389830508	11	2.37289058870355	0	3.6664	-0.209258425768275
230	0.299433898305085	-0.336722033898305	11	2.4147422738572	0.718849910156952	6.4959442	-0.0038544549281383
231	0.331074576271187	-0.372881355932203	11	2.41551316484283	0.726611305342827	7.3580065	0.000261660570703981
232	0.367230508474576	-0.413559322033898	11	2.41546083272869	0.661077783303364	6.9670766	-0.0277101108130351
233	0.398871186440678	-0.454237288135593	11	2.4210028548913	1.06793296203572	13.9479022	0.25008817243886
234	0.489264406779661	-0.50395593220339	11	2.37098522040353	1.5707963267949	18.332	0.60744539566385
235	0.624857627118644	-0.50395593220339	11	2.24949614127076	2.05167914937601	15.852597	0.629167895817031
236	0.728813559322034	-0.449718644067797	11	2.12366256210735	2.67794504458899	8.1985287	0.354272940381852
237	0.75593220338983	-0.395481355932204	11	2.05280797403098	2.52135330209158	5.256701	0.224150972003869
238	0.778532203389831	-0.363840677966102	11	2.0079777796302	4.12201108439216	0	0
239	-0.536722033898305	0.517515254237288	12	-0.803614797610004	5.35587508947797	6.1105139	0.296021040320857
240	-0.572881355932203	0.490396610169491	12	-0.862819005674176	5.35587508947797	6.1105139	0.288416798979552
241	-0.609040677966102	0.463277966101695	12	-0.920502365470086	5.03417703431257	3.8648439	0.151066771608528
242	-0.636159322033898	0.454237288135593	12	-0.950715719791792	5.58849621332638	4.7727362	0.224254883853312
243	-0.65875593220339	0.427118644067797	12	-0.995566696562454	5.49773357331024	6.0491017	0.275130468664007
244	-0.690396610169491	0.395481355932203	12	-1.05059279029526	5.62752034962698	10.0221044	0.454593337212077
245	-0.735593220338983	0.336722033898305	12	-1.14151145773767	5.52341663891719	16.8571906	0.689763164963177
246	-0.821467796610169	0.246328813559322	12	-1.27946409073031	5.40131491496659	13.4575212	0.451554381475026
247	-0.898305084745763	0.183050847457627	12	-1.36977496702531	5.98028175534775	10.2434633	0.406747307587829
248	-0.920905084745763	0.110735593220339	12	-1.45112442854288	0.785398163397451	6.0491017	0.154805673366076
249	-0.889264406779661	0.0790949152542374	12	-1.48208556321609	1.35949796963751	0	0
250	0.606779661016949	-0.241806779661017	13	1.95001616347571	4.31388418214042	12.5972921	0.016041797166535
251	0.520905084745763	-0.205650847457627	13	1.94680780404241	4.19323709702944	9.8529917	0.106529126182848
252	0.457627118644068	-0.169491525423729	13	1.92550197880584	3.92699081698724	3.4564986	0.114808050763684
253	0.439549152542373	-0.151413559322034	13	1.9025403686531	4.09214962888648	5.256701	0.129321875059336
254	0.407908474576271	-0.128813559322034	13	1.87667599364123	3.83628174744299	4.7727362	0.239175353662566
255	0.38531186440678	-0.101694915254237	13	1.82884092290872	3.46338070751768	7.7292295	0.647628610157582
256	0.367230508474576	-0.0474576271186441	13	1.6993152008772	3.60520276305936	5.4656858	0.480854691733148
257	0.349152542372881	-0.0112983050847459	13	1.60314426253057	4.24881637888448	2.7328429	0.127593568389095
258	0.331074576271187	-0.00226101694915245	13	1.57762554885275	3.92699081698725	3.4564986	0.286657759439889
259	0.312993220338983	0.0158203389830508	13	1.52029399696478	3.92699081698724	2.5926031	0.236509843875276
260	0.299433898305085	0.0293796610169491	13	1.47299202818972	4.01769988653148	4.7727362	0.453976414200958
261	0.272315254237288	0.0519762711864408	13	1.38219674534953	3.76176105958739	5.256701	0.672552652710281
262	0.249718644067797	0.0836169491525423	13	1.24768621480747	3.41993476642634	4.4487181	0.617468465091934
263	0.240677966101695	0.115254237288136	13	1.12419252178909	3.92699081698724	3.4564986	0.465314479669704
264	0.2226	0.133332203389831	13	1.03112962585515	3.81637017827936	3.9125071	0.558727592097473
265	0.204518644067797	0.155932203389831	13	0.919384107435653	4.24874137138388	4.0990352	0.555958863750161
266	0.1774	0.169491525423729	13	0.80819233468562	4.12432868674835	2.2030481	0.328393767626045
267	0.163840677966102	0.17853220338983	13	0.742513581160411	4.12450177032841	2.2030481	0.335195770226845
268	0.150281355932203	0.187569491525424	13	0.675474427115043	5.1760365893855	5.4656858	0.414330210214905
269	0.114125423728813	0.169491525423729	13	0.592608385072061	5.03417703431257	3.8648439	0.478618105107071
270	0.0870067796610169	0.160450847457627	13	0.496884764050647	4.83670936047878	4.926725	0.90835032149968
271	0.0508474576271186	0.155932203389831	13	0.315214699750711	4.95738970152412	5.0390085	1.07776450924291
272	0.0146881355932204	0.146891525423729	13	0.0996617979021296	4.39060092645681	3.8648439	0.896054829055796
273	-0.0124305084745762	0.155932203389831	13	-0.0795491679090296	4.1719253592229	3.5632825	0.62120979767745
274	-0.0350271186440679	0.169491525423729	13	-0.20379112744452	4.71238898038469	6.1105139	1.19150963437704
275	-0.0802271186440677	0.169491525423729	13	-0.442093054319929	4.93919204199865	8.1526987	1.4294849722036
276	-0.138983050847458	0.155932203389831	13	-0.727990048760649	4.89226047970918	6.8318781	0.90677659206394
277	-0.188701694915254	0.146891525423729	13	-0.909345367173437	4.83672089649941	4.926725	0.484994273761401
278	-0.224857627118644	0.142372881355932	13	-1.00634422192572	5.07114937696413	5.2209536	0.530063910537228
279	-0.261016949152542	0.128813559322034	13	-1.11235700403316	4.39063842598805	5.7970367	0.0875753730128448
280	-0.301694915254237	0.142372881355932	13	-1.12987207863573	3.78510126245808	12.2214861	-0.509119612438687
281	-0.355932203389831	0.21468813559322	13	-1.02804815614799	4.05953088667087	13.0775905	-0.103826110773275
282	-0.432769491525424	0.273447457627119	13	-1.00728293399334	4.03007419024593	12.5972921	-0.0913422558860844
283	-0.505084745762712	0.332203389830508	13	-0.989014482816122	5.04713214139626	14.8805427	0.646650137370346
284	-0.609040677966102	0.29604406779661	13	-1.11834451029019	5.13061330996392	18.0547285	0.665116487715076
285	-0.731074576271186	0.241806779661017	13	-1.25136780783321	0.227258569977005	0	0
286	-0.563840677966102	-0.48135593220339	14	-2.27743979215097	3.20819400313289	9.1861652	-0.388058730435699
287	-0.568362711864407	-0.413559322033898	14	-2.19982804606383	3.72956641042878	8.813109	-0.463723722837923
288	-0.604518644067797	-0.359322033898305	14	-2.10708330149624	4.02667060794063	8.684785	-0.41527827815754
289	-0.654237288135593	-0.31864406779661	14	-2.02402764586473	3.82731102603385	8.684785	-0.419951561646901
290	-0.694915254237288	-0.268925423728813	14	-1.94003733353535	4.43414592809025	4.4487181	-0.128613402894784
291	-0.726552542372881	-0.25988813559322	14	-1.9143146529564	3.6052402625906	4.0990352	-0.194035665684167
292	-0.74011186440678	-0.232769491525424	14	-1.87550751981956	2.08663675097895	0	0
293	0.439549152542373	0.436159322033898	15	0.789269101815441	3.92704438745915	6.0491017	0.360765473460556
294	0.407908474576271	0.467796610169492	15	0.717116007123329	4.33189553469698	6.581188	0.379250412175073
295	0.36271186440678	0.485874576271187	15	0.641265924688315	4.06890287129141	6.1105139	0.371973829006133
296	0.326552542372881	0.512993220338983	15	0.566871158887088	4.09209895358743	5.256701	0.317710786866005
297	0.294915254237288	0.535593220338983	15	0.503329001513887	4.5325174810602	6.8318781	0.401525295773522
298	0.245196610169491	0.544633898305085	15	0.423023942359183	5.23160432513406	4.926725	0.188581319408314
299	0.213559322033898	0.526552542372881	15	0.38530767847752	0.785402110771063	0	0
300	0.642938983050848	0.0971762711864406	16	1.42078789071259	3.20404356519024	9.7961625	0.547462333432759
301	0.638416949152542	0.169491525423729	16	1.31129542402603	3.14159265358979	7.3328	0.387843021381046
302	0.638416949152542	0.223728813559322	16	1.23372681974982	2.25651469923896	8.684785	0.148870924120493
303	0.688135593220339	0.264406779661017	16	1.20395263492573	2.26552230778366	9.5450141	0.141351576969359
304	0.742372881355932	0.309603389830509	16	1.17568231953185	2.58298491158765	5.7649557	0.146982073232059
305	0.764972881355932	0.345762711864407	16	1.14628590488544	3.522150755063	6.581188	0.288598068587022
306	0.746891525423729	0.390959322033898	16	1.08856629116804	4.36933788993633	9.0839643	0.309134220712718
307	0.683616949152542	0.413559322033898	16	1.02673944702549	4.27577550678994	10.1151393	0.409474380289269
308	0.615820338983051	0.445196610169492	16	0.944844570967641	4.50698360785462	14.9804521	0.594556560519439
309	0.507345762711864	0.467796610169492	16	0.825933258863753	4.37310098125491	11.0161571	0.550100600984184
310	0.430508474576271	0.494915254237288	16	0.715913138666916	4.34519195045105	8.5110893	0.464916968118126
311	0.371752542372881	0.517515254237288	16	0.622929745043291	4.76791517789549	11.0161571	0.539114206913497
312	0.290396610169492	0.512993220338983	16	0.515106903660592	5.12477483232203	10.6719738	0.448600381819257
313	0.218077966101695	0.48135593220339	16	0.42538682729674	5.25280848065527	10.6893892	0.48365771167609
314	0.150281355932203	0.440677966101695	16	0.328655284961522	5.33263846636751	15.7696447	0.906252207057164
315	0.0553661016949153	0.372881355932203	16	0.147404843550089	5.10071168089681	14.5249019	1.39643963374231
316	-0.0440677966101695	0.332203389830508	16	-0.131883083198373	4.71238898038469	9.166	0.964627828203644
317	-0.111864406779661	0.332203389830508	16	-0.324808648839101	4.78914322423232	7.9675455	0.776246145897284
318	-0.170620338983051	0.327684745762712	16	-0.480057878018558	4.62175368284399	6.7493841	0.527931196679872
319	-0.220338983050847	0.332203389830508	16	-0.585644117354532	4.15378123838255	5.7649557	0.201532282259782
320	-0.256498305084746	0.354803389830508	16	-0.625950573806489	4.24877137258392	6.8318781	0.242132992971154
321	-0.301694915254237	0.3774	16	-0.67437717240072	4.54722003276828	7.4340843	0.349741062031372
322	-0.355932203389831	0.386440677966102	16	-0.744325384806994	4.63563473653706	7.9675455	0.352586821794838
323	-0.41468813559322	0.390959322033898	16	-0.814842749165962	4.49369356407823	5.6338819	0.175966011949018
324	-0.455366101694915	0.4	16	-0.850035951555766	0.957590526087212	0	0
325	0.0327694915254236	0.0564983050847457	17	0.525590078946238	6.1033138078551	6.8318781	-3.83453294421774
326	0.023728813559322	0.00677966101694915	17	1.29249666778979	5.63965419718627	3.0554861	-5.5811557875466
327	0.0101694915254237	-0.0112983050847459	17	2.4087278252991	5.17607408751057	5.4656858	-7.28558659282079
328	-0.0259898305084745	-0.0293796610169491	17	-2.41734016331632	4.87749711698488	3.716813	-1.3922437665304
329	-0.0531084745762711	-0.0338983050847458	17	-2.13889141001024	4.71238898038469	7.9437139	-1.3693025905208
330	-0.111864406779661	-0.0338983050847458	17	-1.86503089190608	4.71238898038469	1.8332	-0.151354207427414
331	-0.125423728813559	-0.0338983050847458	17	-1.8347600504206	4.71238898038469	3.0554861	-0.194198542441641
332	-0.148023728813559	-0.0338983050847458	17	-1.79592034193227	4.71238898038469	3.6664	-0.169703795718548
333	-0.175142372881356	-0.0338983050847458	17	-1.76197958278856	4.51502226974	3.1159817	-0.218421573275114
334	-0.197738983050848	-0.0293796610169491	17	-1.71829526813354	4.24874137138388	4.0990352	-0.386287762638471
335	-0.224857627118644	-0.0158203389830508	17	-1.64103771560585	4.33185674276391	3.290594	-0.214254901680437
336	-0.247457627118644	-0.00677966101694915	17	-1.59818673526976	4.5472808437845	3.716813	-0.0957801334477382
337	-0.274576271186441	-0.00226101694915245	17	-1.57903070858021	4.5149068878978	3.1159817	-0.0792128553651783
338	-0.297176271186441	0.00226101694915245	17	-1.56318813750718	4.35359776104294	5.2209536	-0.199087000980143
339	-0.333332203389831	0.0158203389830508	17	-1.52337073731115	4.64998767958835	9.7961625	-0.0133579720202404
340	-0.405650847457627	0.0203389830508475	17	-1.5206991429071	4.01762611452795	4.7727362	-0.243991015589295
341	-0.432769491525424	0.0429389830508474	17	-1.47190093978924	4.06885787039137	6.1105139	-0.247040320459821
342	-0.468925423728814	0.070057627118644	17	-1.42249287569728	4.80309189922596	6.7493841	0.113050595947504
343	-0.51864406779661	0.0655355932203391	17	-1.44510299488678	4.93100498445937	5.6338819	0.125113399763477
344	-0.559322033898305	0.0564983050847457	17	-1.47012567483947	5.30044927402103	2.2030481	0.0900956799628805
345	-0.572881355932203	0.0474576271186441	17	-1.48814481083205	5.60849924267013	3.9125071	0.203065596666012
346	-0.590959322033898	0.0248576271186442	17	-1.52875793016525	5.81950769787879	6.8318781	0.375877168583691
347	-0.613559322033898	-0.0203389830508475	17	-1.60393336388199	1.20841819004166	0	0
348	0.209040677966102	-0.332203389830508	18	2.57993933958422	0.519134575296798	4.926725	-0.0180555340116539
349	0.227118644067797	-0.363840677966102	18	2.58355044638655	0.927310217701618	6.1105139	0.173089727748437
350	0.263277966101695	-0.390959322033898	18	2.54893250083686	0.862152407245074	5.6338819	0.108428342433373
351	0.294915254237288	-0.418077966101695	18	2.52724683235018	1.17598745574714	7.9437139	0.278435289209513
352	0.349152542372881	-0.440677966101695	18	2.47155977450828	0.862152407245074	5.6338819	0.0659545030256048
353	0.380789830508474	-0.467796610169492	18	2.45836887390316	4.89495020683778	0	0
354	0.0870067796610169	-0.522033898305085	19	2.9764418701738	1.65391686899249	7.3580065	0.506437418071761
355	0.14124406779661	-0.517515254237288	19	2.87515438655945	1.89254688119154	5.7970367	0.399958330382755
356	0.181922033898305	-0.50395593220339	19	2.7951627204829	1.76822073335336	6.2315051	0.419019664223588
357	0.227118644067797	-0.494915254237288	19	2.71135878763818	2.35619449019234	5.1852062	0.337942333326935
358	0.254237288135593	-0.467796610169492	19	2.64377032097279	2.58298491158765	5.7649557	0.362295051378534
359	0.276837288135593	-0.431637288135593	19	2.57131131069709	4.78189854190798	0	0
360	-0.43728813559322	-0.48135593220339	20	-2.404128224591	1.10718621732533	5.4656858	0.303976926052754
361	-0.401128813559322	-0.499433898305085	20	-2.46492360980156	0.885044538054318	8.684785	0.49925158944371
362	-0.351413559322034	-0.54011186440678	20	-2.5647739276903	1.06367659623778	6.2915424	0.361398575921603
363	-0.310735593220339	-0.56271186440678	20	-2.63705364287462	0.927310217701616	6.1105139	0.344280688421175
364	-0.274576271186441	-0.589830508474576	20	-2.70590978055885	1.89247187931663	1.9321928	0.0810306468410538
365	-0.261016949152542	-0.58531186440678	20	-2.72211590992706	2.46690658908035	3.9125071	0.0596023880033902
