# Supplementary material for: Fluid extraction from the left-right organizer uncovers mechanical properties needed for symmetry breaking
Source: eLife. 2023 Jul 21;12:e83861. doi: 10.7554/eLife.83861 (PMC10361723; doi:10.7554/eLife.83861)
Supplement: Figure 2—source data 1. [file elife-83861-fig2-data1.zip › Fig2_sourcedata/NoDefects8ss_embryo9.csv]

	x	y	id	omega	alpha	speed	realangvel
1	0.743202416918429	0.453172205438066	1	1.0232340908549	3.44964543461357	10.5807721	0.381201670914371
2	0.722054380664653	0.51963746223565	1	0.946993756672025	3.97957387859818	12.3314781	0.454047071402349
3	0.661631419939577	0.574018126888218	1	0.856184342391555	3.99664539071581	13.968984	0.526276399968075
4	0.59214501510574	0.634441087613293	1	0.75092906239794	3.9502424397977	13.9387362	0.526766338923426
5	0.525679758308157	0.697885196374622	1	0.645575794613255	3.8438495850988	7.8043907	0.283140058815147
6	0.492447129909366	0.737160120845921	1	0.588947782850225	3.95728457690602	10.6990135	0.386445247414329
7	0.441087613293051	0.785498489425982	1	0.51165873336736	4.17743390659859	14.3837455	0.522912952869569
8	0.359516616314199	0.833836858006042	1	0.407076142793446	4.37765214306788	11.1605216	0.405531020769001
9	0.290030211480363	0.858006042296072	1	0.325969938639646	4.44613693123376	10.4510732	0.380645385999967
10	0.223564954682779	0.876132930513595	1	0.249840861439652	4.58803398583793	18.4745313	0.675464615159109
11	0.102719033232628	0.891238670694864	1	0.11474793840783	4.56531062499629	12.5092985	0.456704214809022
12	0.0211480362537764	0.903323262839879	1	0.0234070954460262	4.77480779038065	22.0414802	0.805224144537547
13	-0.123867069486405	0.894259818731118	1	-0.137637733461483	4.96971269535578	18.0084402	0.659329280537195
14	-0.238670694864048	0.86404833836858	1	-0.269503589568922	5.02662087946903	19.2756397	0.70780478910471
15	-0.359516616314199	0.824773413897281	1	-0.411064547389864	4.97687736293392	22.7908007	0.799420271883228
16	-0.504531722054381	0.785498489425982	1	-0.57094860176651	5.43663898113284	15.9089679	0.562394437117335
17	-0.583081570996979	0.716012084592145	1	-0.683427489189977	5.94924023533469	23.7697295	0.785954302534269
18	-0.634441087613293	0.56797583081571	1	-0.840618349696831	5.9511258396367	14.0588108	0.521805484089615
19	-0.664652567975831	0.48036253776435	1	-0.944979446514754	5.89486658900712	10.893791	0.433413631727066
20	-0.691842900302115	0.413897280966767	1	-1.03166217286017	6.00488564817447	10.009272	0.403029770673062
21	-0.709969788519637	0.350453172205438	1	-1.11226812699478	6.15883031263282	7.3900875	0.296257321261173
22	-0.716012084592145	0.302114803625378	1	-1.17151959124701	6.24616519130566	12.3828077	0.50831902455601
23	-0.719033232628399	0.220543806646526	1	-1.27318339615822	6.11099449265665	10.6990135	0.469341248764119
24	-0.731117824773414	0.151057401812689	1	-1.36705164591104	0.0570807824062646	16.0666231	0.706629354439499
25	-0.725075528700906	0.0453172205438066	1	-1.50837751679894	0.705568177685211	16.2549844	0.588310414929292
26	-0.655589123867069	-0.0362537764350453	1	-1.6260395997848	1.21202565652432	7.8314304	0.170353600016604
27	-0.607250755287009	-0.054380664652568	1	-1.66011031978812	1.20982689137816	0	0
28	0.145015105740181	-0.338368580060423	2	2.73670086730471	1.16590454050981	3.4904128	0.206068813291602
29	0.166163141993958	-0.347432024169184	2	2.69548710464639	1.05165021254837	3.6948146	0.171035918856717
30	0.187311178247734	-0.359516616314199	2	2.66127992087505	0.785398163397448	3.2406393	0.0753512490725861
31	0.202416918429003	-0.374622356495468	2	2.64620967106053	1.22202532321099	5.3644015	0.259506992290861
32	0.235649546827795	-0.386706948640483	2	2.59430827260236	1.32581766366803	5.6687127	0.273394605444381
33	0.27190332326284	-0.395770392749245	2	2.53962935151348	1.34399747874101	6.1146386	0.266857869100612
34	0.311178247734139	-0.404833836858006	2	2.48625777769336	1.5707963267949	3.2081	0.160090051035868
35	0.332326283987915	-0.404833836858006	2	2.45423976748618	1.40564764938027	2.7878389	0.11246077231938
36	0.350453172205438	-0.40785498489426	2	2.43174761302231	1.47112767430373	4.605915	0.187018509794905
37	0.380664652567976	-0.410876132930514	2	2.39434391106333	1.22777238637419	6.8130878	0.172953585163831
38	0.422960725075529	-0.425981873111782	2	2.35975319403056	1.34399747874101	6.1146386	0.169262318784957
39	0.462235649546828	-0.435045317220544	2	2.32590073027357	1.29249666778979	3.336424	0.077129957387565
40	0.483383685800604	-0.441087613293051	2	2.31047473879606	1.5707963267949	4.1247	0.135833890858792
41	0.510574018126888	-0.441087613293051	2	2.2833079606243	1.44644133224814	3.6948146	0.0972140258177623
42	0.534743202416918	-0.444108761329305	2	2.26386515546075	1.5707963267949	3.6664	0.108162835378907
43	0.558912386706949	-0.444108761329305	2	2.24223258838496	1.5707963267949	6.8745	0.188022363559575
44	0.604229607250755	-0.444108761329305	2	2.20462811567305	1.79759517484878	6.1146386	0.196783919016448
45	0.643504531722054	-0.435045317220544	2	2.16527133186976	2.22649195303643	7.5165783	0.296386947275278
46	0.682779456193353	-0.404833836858006	2	2.1059939424147	2.35619449019234	4.5367117	0.180758229051543
47	0.70392749244713	-0.38368580060423	2	2.0698422966044	2.72336832401056	4.5137967	0.185437741956318
48	0.716012084592145	-0.356495468277946	2	2.03275474821313	2.87534060443887	10.4510732	0.428582053904312
49	0.734138972809668	-0.290030211480363	2	1.94703833743227	3.1016139664665	11.466666	0.465387625728124
50	0.737160120845921	-0.214501510574018	2	1.85396081228664	3.01189011643388	10.6302685	0.456124170468399
51	0.746223564954683	-0.145015105740181	2	1.76273597819296	2.84615181644607	11.0184486	0.469152259168988
52	0.767371601208459	-0.0755287009063444	2	1.66890552635917	2.79282165000589	10.7283447	0.433296591350505
53	0.791540785498489	-0.00906344410876133	2	1.58224620808907	3.14159265358979	9.6243	0.400221923742224
54	0.791540785498489	0.054380664652568	2	1.50220182334062	3.01723765904303	7.3900875	0.297441698103829
55	0.797583081570997	0.102719033232628	2	1.44271348371986	3.32694060358549	7.4606657	0.305974069614668
56	0.788519637462236	0.151057401812689	2	1.38151866979692	3.30674133100442	2.7878389	0.114330480032509
57	0.785498489425982	0.169184290030211	2	1.35865257379042	3.24126130608095	4.605915	0.186860420348969
58	0.782477341389728	0.199395770392749	2	1.32128048972063	3.20034847630552	7.8043907	0.308666765365573
59	0.779456193353474	0.250755287009063	2	1.25954713664751	3.31378346811273	10.6990135	0.420504504933074
60	0.767371601208459	0.3202416918429	2	1.1754462356609	3.63553402250937	6.7667995	0.268083401652658
61	0.746223564954683	0.359516616314199	2	1.12182955533037	3.752318617979	5.5944681	0.221144427190848
62	0.725075528700906	0.389728096676737	2	1.0776006698922	5.02975359799254	0	0
63	-0.516616314199396	-0.0181268882175227	3	-1.60586965732812	1.10714871779409	1.0247588	0.0316156250815425
64	-0.510574018126888	-0.0211480362537764	3	-1.61219278234443	1.5707963267949	4.583	0.0130014565808412
65	-0.48036253776435	-0.0211480362537764	3	-1.6147930736606	1.5707963267949	1.3749	0.00422484106590737
66	-0.471299093655589	-0.0211480362537764	3	-1.61563804187378	1.40564764938027	2.7878389	0.042205682404044
67	-0.453172205438066	-0.0241691842900302	3	-1.62407917835459	1.5707963267949	3.6664	0.0149784236453465
68	-0.429003021148036	-0.0241691842900302	3	-1.62707486308366	1.19028994968253	2.4679455	0.0829247191911908
69	-0.413897280966767	-0.0302114803625378	3	-1.6436598069219	1.24904577239825	4.3478921	0.141759807702333
70	-0.386706948640483	-0.0392749244712991	3	-1.67201176846236	1.5707963267949	2.7498	0.0247067992258487
71	-0.368580060422961	-0.0392749244712991	3	-1.67695312830753	1.5707963267949	1.8332	0.0178509368572
72	-0.356495468277946	-0.0392749244712991	3	-1.68052331567897	1.37340076694502	2.3368717	0.0676934073741142
73	-0.341389728096677	-0.0422960725075529	3	-1.6940619971538	1.5707963267949	1.8332	0.0223765788120667
74	-0.329305135951662	-0.0422960725075529	3	-1.69853731291621	0	0	0
75	-0.329305135951662	-0.0422960725075529	3	-1.69853731291621	1.24904577239825	1.4491446	0.064175326441227
76	-0.3202416918429	-0.0453172205438066	3	-1.71137237820445	1.44644133224814	3.6948146	0.106306899144326
77	-0.29607250755287	-0.0483383685800604	3	-1.73263375803332	1.24904577239825	2.8987475	0.156870263046915
78	-0.277945619335347	-0.054380664652568	3	-1.7640078106427	1.5707963267949	1.8332	0.0427543023624044
79	-0.265861027190332	-0.054380664652568	3	-1.77255867111518	1.5707963267949	2.7498	0.071613139882496
80	-0.24773413897281	-0.054380664652568	3	-1.78688129909168	1.5707963267949	3.6664	0.112621751057074
81	-0.223564954682779	-0.054380664652568	3	-1.8094056493031	1.32581766366803	3.7791418	0.278126213014933
82	-0.199395770392749	-0.0604229607250755	3	-1.86503089190608	1.5707963267949	3.6664	0.189124512158489
83	-0.175226586102719	-0.0604229607250755	3	-1.90285579433778	1.5707963267949	3.6664	0.242234547847398
84	-0.151057401812689	-0.0604229607250755	3	-1.95130270390726	1.460139105621	4.1499065	0.46424832361275
85	-0.123867069486405	-0.0634441087613293	3	-2.04415236862981	1.460139105621	4.1499065	0.644656521500246
86	-0.0966767371601208	-0.0664652567975831	3	-2.17308367292986	2.0344439357957	4.0990352	0.2060688132916
87	-0.0725075528700906	-0.054380664652568	3	-2.21429743558818	2.46685171136624	2.9344949	-0.335629441010503
88	-0.0604229607250755	-0.0392749244712991	3	-2.14717154738608	2.19104581277772	3.9422966	-0.123601190313185
89	-0.0392749244712991	-0.0241691842900302	3	-2.12245130932344	2.35619449019234	4.5367117	-1.9325315255696
90	-0.0181268882175227	-0.00302114803625378	3	-1.73594500420952	2.44685437739309	3.579323	-7.69274722179822
91	-0.00302114803625378	0.0151057401812689	3	-0.197395559849881	2.21429743558818	2.2915	-2.78083115060227
92	0.00906344410876133	0.0241691842900302	3	0.358770670270572	2.94419709373991	2.3368717	0.301358693421965
93	0.0120845921450151	0.0392749244712991	3	0.298498931586179	2.97644397617517	2.7878389	0.205876083075454
94	0.0151057401812689	0.0574018126888218	3	0.257323714971089	2.35619449019234	0.6480362	-0.170665397533892
95	0.0181268882175227	0.0604229607250755	3	0.291456794477867	1.07735621096617	0	0
96	0.737160120845921	-0.326283987915408	4	1.9874985875343	3.34561063318234	13.5720962	0.481063698611206
97	0.719033232628399	-0.238670694864048	4	1.89128584781205	3.20034847630552	7.8043907	0.323100996846168
98	0.716012084592145	-0.187311178247734	4	1.82666564844282	3.01408309537455	18.0198977	0.805563115515038
99	0.731117824773414	-0.0694864048338369	4	1.66555302533981	3.14159265358979	11.9158	0.535763788925846
100	0.731117824773414	0.00906344410876133	4	1.55840026755464	3.19709115883551	8.2622324	0.372606652316812
101	0.72809667673716	0.0634441087613293	4	1.48387893709128	3.64093937526992	5.742499	0.242102134143971
102	0.709969788519637	0.0966767371601208	4	1.43545851026249	3.6663884252399	10.0615182	0.442623307471692
103	0.676737160120846	0.154078549848943	4	1.34693384876815	3.41253950392821	8.5619606	0.406803278835868
104	0.661631419939577	0.208459214501511	4	1.26557319300098	3.32694060358549	7.4606657	0.348416509280044
105	0.652567975830816	0.256797583081571	4	1.19588989114497	3.52209903070216	7.4038365	0.347563871255843
106	0.634441087613293	0.302114803625378	4	1.1263771168938	3.40784470274072	5.2255366	0.238960284692336
107	0.625377643504532	0.335347432024169	4	1.07858505995533	4.24874137138388	6.1485528	0.24104116715509
108	0.589123867069486	0.353474320241692	4	1.03037682652431	4.36361797680078	5.3644015	0.206429786474677
109	0.555891238670695	0.365558912386707	4	0.989090869229377	4.49832829682087	10.7870071	0.411703526305825
110	0.486404833836858	0.380664652567976	4	0.906750163968212	4.44613693123376	5.2255366	0.231124223300008
111	0.453172205438066	0.389728096676737	4	0.86052531930821	4.33188260327232	7.4038365	0.375635779553811
112	0.40785498489426	0.40785498489426	4	0.785398163397448	5.61669260099469	0	0
113	-0.193353474320242	-0.356495468277946	5	-2.64462404871074	0.785398163397448	3.2406393	0.248564850931263
114	-0.178247734138973	-0.371601208459215	5	-2.69433701889699	0.982793723247329	4.9574311	0.387435499496918
115	-0.151057401812689	-0.389728096676737	5	-2.77182411879638	1.37340076694502	4.6737434	0.367083372594013
116	-0.120845921450151	-0.395770392749245	5	-2.84524079331518	1.19028994968253	4.935891	0.388414572003364
117	-0.0906344410876133	-0.40785498489426	5	-2.92292370771585	1.37340076694502	4.6737434	0.368537747412203
118	-0.0604229607250755	-0.413897280966767	5	-2.99663125719829	1.39094282700242	5.123794	0.4015172498376
119	-0.027190332326284	-0.419939577039275	5	-3.07693470716581	1.32581766366803	3.7791418	0.287829333748308
120	-0.00302114803625378	-0.425981873111782	5	-3.13450057391547	1.39094282700242	5.123794	0.384542459433335
121	0.0302114803625378	-0.43202416918429	5	3.07177624137745	1.37340076694502	4.6737434	0.336248810489201
122	0.0604229607250755	-0.438066465256798	5	3.00452647927961	1.19028994968253	2.4679455	0.156950492698624
123	0.0755287009063444	-0.444108761329305	5	2.97313638073988	1.42889927219073	3.2406393	0.222410383647422
124	0.0966767371601208	-0.447129909365559	5	2.9286543040104	1.40564764938027	2.7878389	0.183860697152087
125	0.114803625377644	-0.450151057401813	5	2.89188216457998	0.785398163397448	3.8886755	0.134420709047589
126	0.132930513595166	-0.468277945619335	5	2.86499802277046	0.851966327173272	4.871729	0.17001984775848
127	0.157099697885196	-0.489425981873112	5	2.83099405321877	1.05165021254837	3.6948146	0.154490203704256
128	0.178247734138973	-0.501510574018127	5	2.80009601247791	1.13838855122436	6.5619394	0.274723210532808
129	0.217522658610272	-0.51963746223565	5	2.74515137037135	1.29249666778979	6.672848	0.290370797814772
130	0.259818731117825	-0.531722054380665	5	2.6870772108084	1.27933953231703	9.5697623	0.364377393760491
131	0.3202416918429	-0.549848942598187	5	2.6142017320563	1.51204050407917	7.8043907	0.321926245040047
132	0.371601208459215	-0.552870090634441	5	2.54981648304829	1.5707963267949	6.4162	0.254250239181673
133	0.413897280966767	-0.552870090634441	5	2.49896643521196	1.97568811307998	3.4904128	0.160573619228574
134	0.435045317220544	-0.54380664652568	5	2.46685171136624	1.71269338139906	6.4812786	0.256017809326194
135	0.477341389728097	-0.537764350453172	5	2.415648149501	1.84909598580001	3.336424	0.136033884367017
136	0.498489425981873	-0.531722054380665	5	2.3884413726276	1.84909598580001	6.672848	0.260936295347562
137	0.540785498489426	-0.51963746223565	5	2.33625411355809	2.35619449019234	7.1293148	0.312467375186718
138	0.574018126888218	-0.486404833836858	5	2.27376063852074	2.48054948473911	5.2255366	0.228992293291599
139	0.595166163141994	-0.459214501510574	5	2.22796217986242	2.15879893034246	3.3048013	0.135994748430388
140	0.613293051359517	-0.447129909365559	5	2.20076323017634	1.98902065637413	4.5137967	0.166532537520667
141	0.640483383685801	-0.435045317220544	5	2.16745672267221	4.23728524411056	0	0
142	-0.827794561933535	0.3202416918429	6	-1.20166746125439	6.04944212631068	9.8933221	0.367014015382561
143	-0.842900302114804	0.256797583081571	6	-1.2750702643309	5.67245934279038	11.1884779	0.387092594075058
144	-0.885196374622356	0.196374622356495	6	-1.35248878314591	6.01017660409288	11.8983846	0.428780056761544
145	-0.906344410876133	0.120845921450151	6	-1.43824479449822	0	13.749	0.496152682092132
146	-0.906344410876133	0.0302114803625378	6	-1.53747533091665	0.156601876982015	8.8154005	0.318073778985111
147	-0.897280966767372	-0.027190332326284	6	-1.60109008671367	0.412410441597387	8.0037512	0.278502656377329
148	-0.876132930513595	-0.0755287009063444	6	-1.65679061798914	0.152649328395265	6.0280199	0.225961823944576
149	-0.870090634441088	-0.114803625377644	6	-1.70198298277805	0.0713074647852903	12.8649393	0.47806096035365
150	-0.86404833836858	-0.199395770392749	6	-1.79759517484878	0.35299038782691	9.2796584	0.344636072050541
151	-0.842900302114804	-0.256797583081571	6	-1.86652238925889	0.856705628182739	9.0967967	0.298597996393322
152	-0.797583081570997	-0.29607250755287	6	-1.92624198853756	0.856705628182739	9.0967967	0.319479929036857
153	-0.75226586102719	-0.335347432024169	6	-1.99013797434493	0.388318718172466	10.893791	0.433474551694244
154	-0.725075528700906	-0.401812688821752	6	-2.07683288468378	0.507098504392337	9.4368553	0.374548555820582
155	-0.694864048338369	-0.45619335347432	6	-2.15174259584789	0.334736837316815	11.1605216	0.419141128821752
156	-0.670694864048338	-0.525679758308157	6	-2.23557082161224	0.463647609000806	7.1733116	0.268630620260137
157	-0.649546827794562	-0.56797583081571	6	-2.28929694566427	0.785398163397448	6.4812786	0.247647820116355
158	-0.619335347432024	-0.598187311178248	6	-2.33882650968754	0.825376850520738	8.1082436	0.3105710597971
159	-0.580060422960725	-0.634441087613293	6	-2.40094072164696	0.785398163397448	5.8332424	0.222838807693031
160	-0.552870090634441	-0.661631419939577	6	-2.44550848318557	0.88506681588861	6.5138179	0.248909742444248
161	-0.51963746223565	-0.688821752265861	6	-2.49529043167442	0.968508980659932	8.8983528	0.340087427155944
162	-0.471299093655589	-0.722054380664653	6	-2.5633079171056	0.870903457075653	11.3837137	0.426396293639768
163	-0.413897280966767	-0.770392749244713	6	-2.64858717583356	1.43824479449822	13.8704495	0.506169191558818
164	-0.323262839879154	-0.782477341389728	6	-2.74982101414532	1.39094282700242	10.2480463	0.395870737534789
165	-0.256797583081571	-0.794561933534743	6	-2.82899516165228	1.29249666778979	13.345696	0.526436214054673
166	-0.172205438066465	-0.818731117824773	6	-2.93428240446321	1.90189240349903	15.5079554	0.557255510082828
167	-0.0755287009063444	-0.785498489425982	6	-3.04573350647978	2.1375255443184	11.9510891	0.418323148308803
168	-0.00906344410876133	-0.743202416918429	6	-3.12939813614154	4.29416465080546	0	0
169	-0.253776435045317	-0.634441087613293	7	-2.76108627647743	1.460139105621	4.1499065	0.194921940502821
170	-0.226586102719033	-0.637462235649547	7	-2.80007066457799	1.15257199721567	4.5137967	0.218384328832952
171	-0.199395770392749	-0.649546827794562	7	-2.84374753034458	1.66145621399564	5.0619235	0.231401931508235
172	-0.166163141993958	-0.646525679758308	7	-2.89002791664623	1.81577498992176	5.6687127	0.252631029799013
173	-0.129909365558912	-0.637462235649547	7	-2.94055412260603	1.75064982658737	5.123794	0.245541841161105
174	-0.0966767371601208	-0.631419939577039	7	-2.98966249083825	1.66145621399564	5.0619235	0.256547914472072
175	-0.0634441087613293	-0.628398791540785	7	-3.04097207373267	1.5707963267949	8.7077	0.455027457787112
176	-0.00604229607250755	-0.628398791540785	7	-3.13197756529009	1.4219063791854	9.2686592	0.473585509945078
177	0.054380664652568	-0.637462235649547	7	3.05649063990048	1.460139105621	8.3002713	0.411648823906052
178	0.108761329305136	-0.643504531722054	7	2.97416087511927	1.16590454050981	6.9808256	0.285157024141549
179	0.151057401812689	-0.661631419939577	7	2.91712947029096	1.460139105621	4.1499065	0.187766173276969
180	0.178247734138973	-0.664652567975831	7	2.87957623563557	1.30454427764397	5.2255366	0.210723055173769
181	0.211480362537764	-0.673716012084592	7	2.83743162460081	1.5707963267949	3.6664	0.161570150563746
182	0.235649546827795	-0.673716012084592	7	2.80511759448806	1.5707963267949	5.0413	0.216289614799425
183	0.268882175226586	-0.673716012084592	7	2.76185967152818	1.75064982658737	5.123794	0.225943051488304
184	0.302114803625378	-0.667673716012085	7	2.71667106123052	1.89254688119154	4.3478921	0.193630083207652
185	0.329305135951662	-0.658610271903323	7	2.67794504458899	1.83704837594582	5.2255366	0.227116397107885
186	0.362537764350453	-0.649546827794562	7	2.63252176516741	1.96558744649466	5.9579	0.260462619329842
187	0.398791540785498	-0.634441087613293	7	2.58042924130144	2.22649195303643	7.5165783	0.330723899937055
188	0.438066465256798	-0.604229607250755	7	2.51428446131403	4.24874137138388	0	0
189	-0.583081570996979	-0.0936555891238671	8	-1.73005777197434	1.39094282700242	5.123794	0.100542478282661
190	-0.549848942598187	-0.0996978851963746	8	-1.75016626763087	1.06369782240256	4.7186568	0.184247652256311
191	-0.522658610271903	-0.114803625377644	8	-1.78701579808213	1.01219701145133	4.3236022	0.193580942609566
192	-0.498489425981873	-0.129909365558912	8	-1.82573198660404	0.463647609000806	4.0990352	0.259173709100631
193	-0.486404833836858	-0.154078549848943	8	-1.87756672842417	0.620249485982821	3.9422966	0.245936682693566
194	-0.471299093655589	-0.175226586102719	8	-1.92675406496288	0.620249485982821	3.9422966	0.25265745423878
195	-0.45619335347432	-0.196374622356495	8	-1.97728555581064	0.321750554396642	4.3478921	0.285791899925323
196	-0.447129909365559	-0.223564954682779	8	-2.0344439357957	0.70862627212767	4.225526	0.273698900249402
197	-0.429003021148036	-0.244712990936556	8	-2.08918371584558	1.10714871779409	3.0742764	0.17453468135803
198	-0.410876132930514	-0.253776435045317	8	-2.12409065211719	0.785398163397448	2.5926031	0.173541391126375
199	-0.398791540785498	-0.265861027190332	8	-2.15879893034246	1.24904577239825	4.3478921	0.244813252998928
200	-0.371601208459215	-0.274924471299094	8	-2.20776158094225	1.34399747874101	6.1146386	0.350808843644086
201	-0.332326283987915	-0.283987915407855	8	-2.27792334967107	1.22777238637419	6.8130878	0.468272711509365
202	-0.290030211480363	-0.299093655589124	8	-2.37157789197294	1.10714871779409	2.0495176	0.15607482615863
203	-0.277945619335347	-0.305135951661631	8	-2.40279285720467	1.15838588519751	8.0037512	0.627962237553092
204	-0.229607250755287	-0.326283987915408	8	-2.52838530471528	1.51821326518395	8.7196158	0.65689962400362
205	-0.172205438066465	-0.329305135951662	8	-2.65976522951601	1.69515132134166	7.3900875	0.579533612158487
206	-0.123867069486405	-0.323262839879154	8	-2.77567195194771	1.5707963267949	8.7077	0.815695987313392
207	-0.0664652567975831	-0.323262839879154	8	-2.93881114941038	1.91008894124894	8.2622324	0.766584677889091
208	-0.0151057401812689	-0.305135951661631	8	-3.0921280849882	1.76819188664478	4.6737434	0.499633713092233
209	0.0151057401812689	-0.299093655589124	8	3.09113047957294	1.5707963267949	5.4996	0.597982237876002
210	0.0513595166163142	-0.299093655589124	8	2.97153403199774	1.98902065637413	4.5137967	0.485419496368196
211	0.0785498489425982	-0.287009063444109	8	2.8744501327241	2.09887077522126	6.3667036	0.702444922959655
212	0.114803625377644	-0.265861027190332	8	2.73396114813217	2.07789483118723	4.7186568	0.538067291142084
213	0.141993957703928	-0.250755287009063	8	2.62634768990375	1.84909598580001	3.336424	0.363788199307624
214	0.163141993957704	-0.244712990936556	8	2.55359005004223	1.44644133224814	3.6948146	0.296947680961805
215	0.187311178247734	-0.24773413897281	8	2.49420051384986	1.15257199721567	4.5137967	0.213768731193764
216	0.214501510574018	-0.259818731117825	8	2.45144676761111	1.01219701145133	4.3236022	0.123904664199852
217	0.238670694864048	-0.274924471299094	8	2.42666583477114	1.40564764938027	2.7878389	0.154719604813902
218	0.256797583081571	-0.277945619335347	8	2.39572191380836	1.5707963267949	1.8332	0.114771777516989
219	0.268882175226586	-0.277945619335347	8	2.37276755830496	1.5707963267949	4.1247	0.240707623001981
220	0.29607250755287	-0.277945619335347	8	2.32462603370457	1.81577498992176	3.7791418	0.249417939090462
221	0.3202416918429	-0.27190332326284	8	2.27474244588647	1.68145354796879	4.1499065	0.226577453977459
222	0.347432024169184	-0.268882175226586	8	2.22942695509098	1.81577498992176	3.7791418	0.215053694334881
223	0.371601208459215	-0.262839879154079	8	2.18641621622401	1.95130270390726	2.4679455	0.147111690363744
224	0.386706948640483	-0.256797583081571	8	2.15699387815126	2.43416112402389	0	0
225	0.743202416918429	0.16012084592145	9	1.35859280807211	3.31626485259803	7.9116329	0.341344345370507
226	0.734138972809668	0.211480362537764	9	1.29032393899801	3.51248394240246	8.8511479	0.382197742773903
227	0.712990936555891	0.265861027190332	9	1.21388439044323	3.48714823417151	12.1774893	0.524860030237214
228	0.685800604229607	0.341389728096677	9	1.10891238439578	3.88353992159571	7.4606657	0.313646570977642
229	0.652567975830816	0.377643504531722	9	1.04618307020025	3.4198923125949	6.672848	0.278654266801963
230	0.640483383685801	0.419939577039275	9	0.990452216839862	3.92699081698724	4.5367117	0.192598478106858
231	0.619335347432024	0.441087613293051	9	0.951932521218491	4.30749719409961	6.9808256	0.266589805860524
232	0.577039274924471	0.459214501510574	9	0.898614560046386	4.51499342053481	4.6737434	0.163966104147529
233	0.546827794561934	0.465256797583082	9	0.86582133921688	4.31759786068493	5.9579	0.24972405939193
234	0.510574018126888	0.48036253776435	9	0.815876527338494	4.71238898038469	6.8745	0.232257231214865
235	0.465256797583082	0.48036253776435	9	0.769425081095521	4.63561708911491	5.9753154	0.235331016562199
236	0.425981873111782	0.483383685800604	9	0.722358877783081	3.85021892571746	4.225526	0.212635352244512
237	0.40785498489426	0.504531722054381	9	0.679831807334179	3.8363309297865	3.579323	0.177032421931478
238	0.392749244712991	0.522658610271903	9	0.644425322947883	4.06888787159141	4.583	0.230898998933053
239	0.368580060422961	0.540785498489426	9	0.598245523161273	4.37309636593065	8.2622324	0.410074262747624
240	0.317220543806647	0.558912386706949	9	0.516230670611748	4.21304225870456	11.484998	0.587406566089428
241	0.250755287009063	0.595166163141994	9	0.398749357393862	4.14565976286118	11.9510891	0.586613771169241
242	0.18429003021148	0.637462235649547	9	0.281426603160014	4.07736224499438	10.8163383	0.484419029846999
243	0.126888217522659	0.6797583081571	9	0.184542797190615	4.67536886451076	12.3828077	0.59134159581294
244	0.0453172205438066	0.682779456193353	9	0.0662744780280266	4.91778436957446	11.2352245	0.534879847534144
245	-0.027190332326284	0.667673716012085	9	-0.0407014914788024	4.52982912725378	0	0
246	-0.419939577039275	0.740181268882175	10	-0.516063781427716	5.57455903505192	12.6761197	0.476305823104575
247	-0.474320241691843	0.676737160120846	10	-0.611324946048632	6.23444345586965	18.8127567	0.520063173551806
248	-0.48036253776435	0.552870090634441	10	-0.715337580758993	0.26299473168092	12.3401858	0.269403824494086
249	-0.459214501510574	0.474320241691843	10	-0.76921834565781	0	9.6243	0.358391614926776
250	-0.459214501510574	0.410876132930514	10	-0.840896668643165	0	1.8332	0.0740397943645377
251	-0.459214501510574	0.398791540785498	10	-0.855704627516073	5.57455903505192	4.225526	0.228885301925221
252	-0.477341389728097	0.377643504531722	10	-0.901481687901117	5.4452040821712	6.1659682	0.32504566013775
253	-0.507552870090634	0.350453172205438	10	-0.966490819928667	5.77608680278725	4.7186568	0.251980499078119
254	-0.522658610271903	0.323262839879154	10	-1.01688691974429	5.81953769817878	3.0742764	0.164647770140827
255	-0.531722054380665	0.305135951661631	10	-1.04981647377246	0	4.583	0.218945270226403
256	-0.531722054380665	0.274924471299094	10	-1.09360552781774	0	4.1247	0.20592958309539
257	-0.531722054380665	0.24773413897281	10	-1.13479144443682	6.06451636130564	4.225526	0.234057325432924
258	-0.537764350453172	0.220543806646526	10	-1.1816029095234	5.742765806909	2.6723473	0.149087100991732
259	-0.546827794561934	0.205438066465257	10	-1.21142032972175	5.69518270363202	1.6526298	0.0904197827441733
260	-0.552870090634441	0.196374622356495	10	-1.22950428627058	0	1.8332	0.0977074306383696
261	-0.552870090634441	0.18429003021148	10	-1.24904577239825	0.278299659005111	3.336424	0.159075284598071
262	-0.546827794561934	0.163141993957704	10	-1.28086082931787	1.19232799033905	0	0
263	0.220543806646526	-0.141993957703928	11	2.14282584804054	2.40377759346933	6.8130878	0.813918130233033
264	0.250755287009063	-0.108761329305136	11	1.98004222199393	2.29743866747662	5.5188486	0.569025290276568
265	0.277945619335347	-0.0845921450151057	11	1.86623716393862	2.39964538558388	7.4606657	0.706663602891466
266	0.311178247734139	-0.0483383685800604	11	1.72490444336032	2.31621580306905	8.1082436	0.598195077829593
267	0.350453172205438	-0.0120845921450151	11	1.6052654277944	2.41495031290807	5.5188486	0.373849246516446
268	0.374622356495468	0.0151057401812689	11	1.53049557849112	2.46685171136624	5.8689898	0.364251166433516
269	0.398791540785498	0.0453172205438066	11	1.45764534520441	2.24553726901845	2.9344949	0.123280581344913
270	0.413897280966767	0.0574018126888218	11	1.43298922893543	2.42276265396817	4.871729	0.237704260681139
271	0.435045317220544	0.081570996978852	11	1.3854483767992	2.08994244104142	3.6948146	0.0856831222300969
272	0.45619335347432	0.0936555891238671	11	1.36831175235318	2.44685437739309	3.579323	0.151959025709101
273	0.471299093655589	0.11178247734139	11	1.33791994721136	2.78282198331922	3.9157152	0.214647595024941
274	0.48036253776435	0.13595166163142	11	1.29499042820637	2.81984209919315	7.2461813	0.374610248298405
275	0.495468277945619	0.181268882175227	11	1.22006837854669	2.93409642715459	8.8983528	0.444139686638406
276	0.507552870090634	0.238670694864048	11	1.13124044121901	3.4846165940105	6.8130878	0.394646451170815
277	0.492447129909366	0.280966767371601	11	1.05231115098485	3.85568335220195	9.0967967	0.527689385833545
278	0.453172205438066	0.326283987915408	11	0.94677327381814	4.16073399785614	6.9954912	0.392804983051064
