# Supplementary material for: Fluid extraction from the left-right organizer uncovers mechanical properties needed for symmetry breaking
Source: eLife. 2023 Jul 21;12:e83861. doi: 10.7554/eLife.83861 (PMC10361723; doi:10.7554/eLife.83861)
Supplement: Figure 2—source data 1. [file elife-83861-fig2-data1.zip › Fig2_sourcedata/sham6ss_embryo1.csv]

	x	y	id	omega	alpha	speed	realangvel
1	0.363970588235294	0.408088235294118	1	0.728317380991184	2.81984209919315	5.7970367	0.155924277892719
2	0.378676470588235	0.452205882352941	1	0.69713252541264	2.89661399046293	5.6687127	0.157452565763703
3	0.389705882352941	0.496323529411765	1	0.665642012259899	3.14159265358979	4.583	0.171948670286179
4	0.389705882352941	0.533088235294118	1	0.631252278202663	3.41253950392821	8.5619606	0.382612423644592
5	0.371323529411765	0.599264705882353	1	0.554729793473745	3.6052402625906	6.1485528	0.286935385634614
6	0.349264705882353	0.643382352941177	1	0.497342716346822	4.18759320873458	10.0615182	0.54721379309445
7	0.279411764705882	0.683823529411765	1	0.387899957727932	4.34521514656647	6.3832024	0.346470235268659
8	0.231617647058824	0.702205882352941	1	0.318605910674201	4.79553021227313	5.5188486	0.281831616355566
9	0.1875	0.698529411764706	1	0.262239587403088	4.93105792625863	4.225526	0.212222579395275
10	0.154411764705882	0.691176470588235	1	0.219795071524032	4.71238898038469	4.1247	0.230166713369623
11	0.121323529411765	0.691176470588235	1	0.173761728850108	4.93105792625863	4.225526	0.227192505821565
12	0.0882352941176471	0.683823529411765	1	0.128323227685795	5.61721606980048	8.1595732	0.264426309071287
13	0.0477941176470588	0.632352941176471	1	0.0754379658715376	5.55654296649786	5.5188486	0.223863674722944
14	0.0183823529411765	0.599264705882353	1	0.0306652309269486	4.93586558152532	10.3397063	0.689239154603145
15	-0.0625	0.580882352941177	1	-0.10718259999368	5.12479942198208	8.0037512	0.539887941748615
16	-0.121323529411765	0.555147058823529	1	-0.215160188343403	4.81205763287585	9.21183	0.632938500131948
17	-0.194852941176471	0.547794117647059	1	-0.341747888369793	4.75997208366167	9.6352992	0.609498603155066
18	-0.272058823529412	0.544117647058823	1	-0.463647609000806	4.75403155948328	11.0088243	0.621774972733808
19	-0.360294117647059	0.540441176470588	1	-0.588002603547568	4.77895714416051	6.8896239	0.353326364290798
20	-0.415441176470588	0.536764705882353	1	-0.658667876405728	4.81205763287585	4.605915	0.224121924628937
21	-0.452205882352941	0.533088235294118	1	-0.703492261331515	4.60173175921079	4.1499065	0.157943488022276
22	-0.485294117647059	0.536764705882353	1	-0.73508095893597	5.40712725658139	3.579323	0.197824653351886
23	-0.507352941176471	0.518382352941177	1	-0.774645889606347	5.1760365893855	4.0990352	0.212718395727889
24	-0.536764705882353	0.503676470588235	1	-0.817189568751925	5.46076702790821	8.7558215	0.471483448550569
25	-0.588235294117647	0.455882352941176	1	-0.911486258462039	5.15223156320043	8.6105404	0.395854993187008
26	-0.650735294117647	0.426470588235294	1	-0.99065725709944	5.37343214923538	5.2255366	0.250306425254856
27	-0.683823529411765	0.400735294117647	1	-1.04071854215041	5.43903132106642	5.5188486	0.260872611364507
28	-0.716911764705882	0.371323529411765	1	-1.09289306442331	0.0143530812738207	0	0
29	-0.705882352941177	-0.397058823529412	2	-2.08318578710563	0.588002603547568	1.6526298	0.0816961210076972
30	-0.698529411764706	-0.408088235294118	2	-2.09952501130717	0	3.2081	0.135135183000181
31	-0.698529411764706	-0.433823529411765	2	-2.12655204790721	0	0.9166	0.037802701898273
32	-0.698529411764706	-0.441176470588235	2	-2.13411258828686	0.982793723247329	1.6526298	0.073743904990542
33	-0.6875	-0.448529411764706	2	-2.14886136928497	0.165148677414627	2.7878389	0.123392539964005
34	-0.683823529411765	-0.470588235294118	2	-2.17353987727777	1.10714871779409	3.0742764	0.131914934556512
35	-0.661764705882353	-0.481617647058824	2	-2.19992286418908	0.519146114246523	3.6948146	0.179190899906334
36	-0.647058823529412	-0.507352941176471	2	-2.23576104417034	0.463647609000806	4.0990352	0.194269497427664
37	-0.632352941176471	-0.536764705882353	2	-2.27461494365588	0.785398163397448	4.5367117	0.219307970348024
38	-0.606617647058823	-0.5625	2	-2.31847653772548	0.588002603547568	3.3048013	0.157340169225826
39	-0.591911764705882	-0.584558823529412	2	-2.34994457157065	0.927295218001612	6.8745	0.33057604168911
40	-0.547794117647059	-0.617647058823529	2	-2.41605977990847	0.685729510906286	6.5138179	0.308940259064119
41	-0.514705882352941	-0.658088235294118	2	-2.47784783172129	0.851966327173272	9.743458	0.463346296315197
42	-0.455882352941176	-0.709558823529412	2	-2.57051709098433	1.00406710927139	5.9753154	0.283945106680066
43	-0.415441176470588	-0.735294117647059	2	-2.62730611232034	0.896055384571344	5.8689898	0.272462388704628
44	-0.378676470588235	-0.764705882352941	2	-2.68179859006127	0.785398163397448	6.4812786	0.282821627872587
45	-0.341911764705882	-0.801470588235294	2	-2.73836291563579	0.610725964389209	5.5944681	0.212689202301624
46	-0.316176470588235	-0.838235294117647	2	-2.78090075609611	1.01219701145133	4.3236022	0.188271712603107
47	-0.286764705882353	-0.856617647058823	2	-2.81855509861673	0.785398163397448	5.1852062	0.201795804768365
48	-0.257352941176471	-0.886029411764706	2	-2.85891425957041	1.44644133224814	3.6948146	0.159372770314667
49	-0.227941176470588	-0.889705882352941	2	-2.89078881363334	2.67794504458899	0	0
50	0.0147058823529412	-0.404411764705882	3	3.10524503257077	1.71269338139906	6.4812786	0.644005281978033
51	0.0661764705882353	-0.397058823529412	3	2.97644397617517	2.21429743558818	6.8745	0.645429438482803
52	0.110294117647059	-0.363970588235294	3	2.84735808847861	2.15879893034246	6.6096026	0.690866052296752
53	0.154411764705882	-0.334558823529412	3	2.70918487801926	2.48054948473911	5.2255366	0.531081972462562
54	0.180147058823529	-0.301470588235294	3	2.60296848352674	2.47562341621068	8.1595732	0.921775916692202
55	0.220588235294118	-0.25	3	2.4186133001883	2.48874602248902	9.8080783	1.19005485973069
56	0.268382352941176	-0.1875	3	2.18060232824216	2.70175007077406	8.6105404	1.06193958781347
57	0.297794117647059	-0.125	3	1.96821441067947	2.98499077660778	8.8154005	1.10354613907269
58	0.308823529411765	-0.0551470588235294	3	1.74750518286493	3.08609414834408	8.2622324	1.05994164831814
59	0.3125	0.0110294117647059	3	1.53551685320131	3.06482076232002	11.9510891	1.43235540401525
60	0.319852941176471	0.106617647058824	3	1.24904577239825	3.03851104506709	13.3617365	1.25354629710704
61	0.330882352941176	0.213235294117647	3	0.998336512976845	3.05093276638905	10.1243053	0.716418879254145
62	0.338235294117647	0.294117647058824	3	0.855052737126016	3.02448390902293	7.8447211	0.426800442798538
63	0.345588235294118	0.356617647058824	3	0.769692648566309	2.70496549377625	7.5862399	0.179459199270489
64	0.371323529411765	0.411764705882353	3	0.733800808712211	2.63449414919746	4.7186568	0.071930069178065
65	0.389705882352941	0.444852941176471	3	0.719414794876598	2.85013585911193	4.784652	0.127139166697153
66	0.400735294117647	0.481617647058824	3	0.693986961537167	3.06482076232002	5.9753154	0.208280300741381
67	0.404411764705882	0.529411764705882	3	0.652330901388891	3.18323523268838	11.0088243	0.383965131082045
68	0.400735294117647	0.617647058823529	3	0.575537875172482	3.48088526804384	8.2622324	0.337609699224396
69	0.378676470588235	0.680147058823529	3	0.508015935327603	3.99829828177253	9.0967967	0.448958028741869
70	0.323529411764706	0.727941176470588	3	0.418224329579229	4.59751237496779	11.9950859	0.595131709164457
71	0.227941176470588	0.738970588235294	3	0.299197987746338	4.56349903277519	9.2686592	0.480763852464363
72	0.154411764705882	0.75	3	0.203045217253465	4.95736764351155	5.6687127	0.27442598260817
73	0.110294117647059	0.738970588235294	3	0.148160020731831	5.6396841983863	4.583	0.122213906003228
74	0.0882352941176471	0.709558823529412	3	0.123717239531186	5.81953769817878	5.123794	0.101313874741049
75	0.0698529411764706	0.672794117647059	3	0.103454464582976	4.92348231360744	6.5619394	0.378419139947774
76	0.0183823529411765	0.661764705882353	3	0.027770636593421	5.6396841983863	4.583	0.167922622876314
77	-0.00367647058823529	0.632352941176471	3	-0.00581388798184179	6.15883031263282	3.6948146	0.0319031473320497
78	-0.00735294117647059	0.602941176470588	3	-0.0121945174482518	5.1760365893855	3.0742764	0.187270444701773
79	-0.0294117647058824	0.591911764705882	3	-0.0496486063886063	5.6396841983863	2.2915	0.101503893260878
80	-0.0404411764705882	0.577205882352941	3	-0.0699493850407819	5.60844436495603	2.9344949	0.142081682957935
81	-0.0551470588235294	0.558823529411765	3	-0.098365721632369	5.81953769817878	2.0495176	0.0799896589526761
82	-0.0625	0.544117647058823	3	-0.114363653422904	5.1760365893855	1.0247588	0.0708770856296603
83	-0.0698529411764706	0.540441176470588	3	-0.128539070548836	6.03820664405272	1.8895709	0.0520984836142357
84	-0.0735294117647059	0.525735294117647	3	-0.138958767271683	1.37340076694502	4.6737434	-0.340776673508874
85	-0.0367647058823529	0.518382352941177	3	-0.0708034325699087	0.785398163397448	1.2960724	-0.0665644904329832
86	-0.0294117647058824	0.511029411764706	3	-0.0574905344833121	0.785398163397448	2.5926031	-0.139347855270929
87	-0.0147058823529412	0.496323529411765	3	-0.0296209634291261	5.38712992260824	2.9344949	0.194867700125743
88	-0.0330882352941176	0.481617647058824	3	-0.0685945034542746	5.23153509463121	3.6948146	0.283647415186359
89	-0.0588235294117647	0.466911764705882	3	-0.125323986491546	5.03413953478133	1.4491446	0.121710285990316
90	-0.0698529411764706	0.463235294117647	3	-0.14966604368961	5.1760365893855	4.0990352	0.340674234234045
91	-0.0992647058823529	0.448529411764706	3	-0.217800890536419	5.40712725658139	3.579323	0.285544754721269
92	-0.121323529411765	0.430147058823529	3	-0.274909841480673	4.71238898038469	2.7498	0.234203564579848
93	-0.143382352941176	0.430147058823529	3	-0.321750554396642	5.03413953478133	1.4491446	0.128177042608388
94	-0.154411764705882	0.426470588235294	3	-0.34738596291832	1.52431819544389	0	0
95	0.00367647058823529	0.419117647058824	4	0.00877170484444281	1.24904577239825	2.8987475	-0.268235525757573
96	0.0257352941176471	0.411764705882353	4	0.0624188099959574	1.40564764938027	5.5756778	-0.543104077364832
97	0.0698529411764706	0.404411764705882	4	0.171039625468924	1.5707963267949	6.8745	-0.64368222315528
98	0.125	0.404411764705882	4	0.29977607009998	1.86929525838108	6.2333383	-0.456360425851658
99	0.172794117647059	0.419117647058824	4	0.391048155270312	1.89254688119154	5.7970367	-0.362997268652474
100	0.216911764705882	0.433823529411765	4	0.463647609000806	2.11934572924542	9.6678385	-0.372443951069408
101	0.283088235294118	0.474264705882353	4	0.538136399214688	2.62244653934327	7.3900875	0.00920293454992227
102	0.3125	0.525735294117647	4	0.536295812304703	3.19867343599606	16.0666231	0.499881250718592
103	0.305147058823529	0.654411764705882	4	0.436319562160985	4.21304225870456	11.484998	0.628310275491125
104	0.224264705882353	0.698529411764706	4	0.31065750706276	4.66243058466275	9.1774575	0.496033239673088
105	0.150735294117647	0.702205882352941	4	0.211450859128142	5.05541292080539	6.8130878	0.336482360074939
106	0.0992647058823529	0.683823529411765	4	0.144154387113154	5.00782981752841	11.0184486	0.609058684565091
107	0.0147058823529412	0.658088235294118	4	0.0223426502001361	5.00384577486256	4.784652	0.28210180893572
108	-0.0220588235294118	0.647058823529412	4	-0.0340777115870078	6.08578974732971	7.0106151	0.108823954465811
109	-0.0330882352941176	0.591911764705882	4	-0.05584250248017	5.69518270363202	6.6096026	0.288801091377451
110	-0.0625	0.547794117647059	4	-0.11360272075566	4.79553021227313	5.5188486	0.399458442668704
111	-0.106617647058824	0.544117647058823	4	-0.193494409289401	4.71238898038469	4.1247	0.289166874357197
112	-0.139705882352941	0.544117647058823	4	-0.25132778416084	5.03413953478133	5.7970367	0.414351300523313
113	-0.183823529411765	0.529411764705882	4	-0.334198044265503	4.78369644516998	6.4326988	0.433093160332878
114	-0.235294117647059	0.525735294117647	4	-0.420816676332079	4.63561708911491	5.9753154	0.351106705717948
115	-0.283088235294118	0.529411764705882	4	-0.491038017475669	4.39063842598805	7.2461813	0.310567049383741
116	-0.338235294117647	0.547794117647059	4	-0.553151427352416	4.51499342053481	7.0106151	0.301094337927514
117	-0.393382352941176	0.558823529411765	4	-0.61337029493792	4.45178658863735	7.1146492	0.251650432182164
118	-0.448529411764706	0.573529411764706	4	-0.663700381374352	4.71238898038469	4.583	0.192782750673273
119	-0.485294117647059	0.573529411764706	4	-0.702256931509007	4.71238898038469	4.583	0.18097941813517
120	-0.522058823529412	0.573529411764706	4	-0.738452815136041	4.95736764351155	3.7791418	0.168941063943258
121	-0.551470588235294	0.566176470588235	4	-0.772241027924693	4.87753765779932	8.3630584	0.331991541047412
122	-0.617647058823529	0.555147058823529	4	-0.838639336134175	5.08328026919735	8.8511479	0.366754772716229
123	-0.683823529411765	0.529411764705882	4	-0.91199029067742	5.4478287480602	12.979056	0.57774832012262
124	-0.761029411764706	0.459558823529412	4	-1.02753995470194	5.98030043880461	15.3649658	0.691822929039343
125	-0.797794117647059	0.341911764705882	4	-1.16590454050981	6.24748619450026	12.8406494	0.575596003705388
126	-0.801470588235294	0.238970588235294	4	-1.28102374125089	0.132551532296674	6.9354539	0.31148802535589
127	-0.794117647058823	0.183823529411765	4	-1.34332134632207	6.03820664405272	7.5582836	0.370712960372526
128	-0.808823529411765	0.125	4	-1.41746393839657	5.76403919293306	3.6948146	0.166876931930606
129	-0.823529411764706	0.0992647058823529	4	-1.4508393247827	6.15883031263282	3.6948146	0.178562118764027
130	-0.827205882352941	0.0698529411764706	4	-1.4865517485355	0	1.8332	0.0883820724178608
131	-0.827205882352941	0.0551470588235294	4	-1.50422816301907	5.69518270363202	3.3048013	0.1364353492124
132	-0.841911764705882	0.0330882352941176	4	-1.53151523286155	5.81953769817878	2.0495176	0.0881972580976997
133	-0.849264705882353	0.0183823529411765	4	-1.54915468448109	6.00488564817447	3.336424	0.151125612477545
134	-0.856617647058823	-0.00735294117647059	4	-1.5793798069766	0	2.7498	0.128689005794322
135	-0.856617647058823	-0.0294117647058824	4	-1.60511760813547	0	2.7498	0.128462011734853
136	-0.856617647058823	-0.0514705882352941	4	-1.63081001048244	0	1.3749	0.0640931752732876
137	-0.856617647058823	-0.0625	4	-1.64362864553709	0.165148677414627	2.7878389	0.129913637344399
138	-0.852941176470588	-0.0845588235294118	4	-1.66961137300597	0	1.3749	0.0639412423715546
139	-0.852941176470588	-0.0955882352941176	4	-1.68239962148029	0	1.8332	0.0849672798475742
140	-0.852941176470588	-0.110294117647059	4	-1.6993930774498	0	3.2081	0.147770701785255
141	-0.852941176470588	-0.136029411764706	4	-1.72894721780685	0	2.7498	0.125571355278007
142	-0.852941176470588	-0.158088235294118	4	-1.75406148886245	0	3.2081	0.145026668242676
143	-0.852941176470588	-0.183823529411765	4	-1.78306682251099	0	2.7498	0.122891326154146
144	-0.852941176470588	-0.205882352941176	4	-1.80764508774182	1.06510231586108	0	0
145	0.0367647058823529	-0.698529411764706	5	3.08900959197885	1.68145354796879	8.3002713	0.47633151823907
146	0.102941176470588	-0.691176470588235	5	2.99374328833104	1.94168761560756	8.8511479	0.505126910252964
147	0.169117647058824	-0.665441176470588	5	2.89271790628045	2.1375255443184	5.9753154	0.338472531515275
148	0.209558823529412	-0.639705882352941	5	2.82502339997739	2.08318578710563	8.4134714	0.499834194831723
149	0.268382352941176	-0.606617647058823	5	2.72505656101105	2.08994244104142	7.3900875	0.447400805769362
150	0.319852941176471	-0.577205882352941	5	2.63557639985717	2.18152229118411	5.5944681	0.340060521172916
151	0.356617647058824	-0.551470588235294	5	2.56756429562259	2.0344439357957	7.1733116	0.430229094693488
152	0.408088235294118	-0.525735294117647	5	2.48151847668389	1.98092366733639	11.494164	0.645346436656915
153	0.492647058823529	-0.488970588235294	5	2.35244918935251	2.19959261321033	12.4671349	0.69075876882164
154	0.573529411764706	-0.430147058823529	5	2.21429743558818	2.48370404840758	12.7421149	0.706619122575223
155	0.636029411764706	-0.349264705882353	5	2.07297361107314	2.67794504458899	11.2728051	0.622425793240184
156	0.676470588235294	-0.268382352941176	5	1.9484884524251	2.70175007077406	8.6105404	0.469490082109374
157	0.705882352941177	-0.205882352941176	5	1.85459043600322	2.8842689386187	9.0042201	0.490698463901516
158	0.724264705882353	-0.136029411764706	5	1.75645074322292	3.09163425786785	9.1774575	0.50002938398749
159	0.727941176470588	-0.0625	5	1.65644486642542	3.20034847630552	7.8043907	0.428242698152636
160	0.724264705882353	0	5	1.5707963267949	3.41253950392821	8.5619606	0.467383905792947
161	0.705882352941177	0.0661764705882353	5	1.47731954563631	3.50036332386037	3.9157152	0.216156455539093
162	0.694852941176471	0.0955882352941176	5	1.43408825452849	3.81633359581335	2.9344949	0.146585145565635
163	0.680147058823529	0.113970588235294	5	1.40477122541536	3.78509376238308	4.583	0.242497020217095
164	0.658088235294118	0.143382352941176	5	1.35627182137194	3.80263582244048	5.2255366	0.288106925541167
165	0.632352941176471	0.176470588235294	5	1.29865043626371	4.57675053669086	0	0
166	-0.849264705882353	0.378676470588235	6	-1.15136766218974	0.418224329579229	4.5137967	0.134145753319506
167	-0.834558823529412	0.345588235294118	6	-1.17819681285364	0.588002603547568	4.9574311	0.127128400615164
168	-0.8125	0.3125	6	-1.20362249297668	0.99945884696127	7.6274869	0.0765163317594597
169	-0.761029411764706	0.279411764705882	6	-1.21892575932857	1.10714871779409	4.0990352	0.0235720958008567
170	-0.731617647058823	0.264705882352941	6	-1.22364017848874	1.06369782240256	4.7186568	0.0406943212081479
171	-0.698529411764706	0.246323529411765	6	-1.23177904273037	1.72344565519016	12.0560398	-0.347741274901026
172	-0.602941176470588	0.261029411764706	6	-1.16223078775017	2.23676556417401	8.1595732	-0.458574445900604
173	-0.551470588235294	0.301470588235294	6	-1.07051589857004	2.67794504458899	9.2232875	-0.58303297824378
174	-0.518382352941177	0.367647058823529	6	-0.953909302921288	3.02448390902293	7.8447211	-0.413921318765476
175	-0.511029411764706	0.430147058823529	6	-0.871125039168193	3.06482076232002	5.9753154	-0.279424955518177
176	-0.507352941176471	0.477941176470588	6	-0.815240048064558	3.38657131671666	3.7791418	-0.113238820884087
177	-0.514705882352941	0.507352941176471	6	-0.79259228388774	4.33188260327232	2.4679455	0.0517396978355533
178	-0.533088235294118	0.514705882352941	6	-0.802940223454851	4.81205763287585	4.605915	0.184130382078973
179	-0.569852941176471	0.511029411764706	6	-0.839766299870646	4.97299137213203	7.1146492	0.299430957441211
180	-0.625	0.496323529411765	6	-0.899652491358888	5.90267893006722	2.4679455	0.11966084266479
181	-0.632352941176471	0.477941176470588	6	-0.923584659891846	5.85077753160905	6.5619394	0.328596940210062
182	-0.654411764705882	0.430147058823529	6	-0.989304047933858	5.55037020539308	6.1659682	0.308852297196005
183	-0.6875	0.393382352941176	6	-1.05107450737306	5.46076702790821	8.7558215	0.411389443790342
184	-0.738970588235294	0.345588235294118	6	-1.13335239613113	5.93019491935268	9.2796584	0.456888559142838
185	-0.764705882352941	0.275735294117647	6	-1.2247301079597	6.07209197395684	6.5619394	0.323198078375935
186	-0.775735294117647	0.224264705882353	6	-1.28936972363488	0	1.8332	0.087911270057397
187	-0.775735294117647	0.209558823529412	6	-1.30695197764636	0.218668945873942	4.225526	0.19047042560689
188	-0.768382352941177	0.176470588235294	6	-1.34504606276774	0.099668652491162	4.605915	0.225253703739321
189	-0.764705882352941	0.139705882352941	6	-1.3900968035156	0.321750554396642	1.4491446	0.0660079705879557
190	-0.761029411764706	0.128676470588235	6	-1.4032983976332	6.08578974732971	2.3368717	0.121274901750072
191	-0.764705882352941	0.110294117647059	6	-1.42755337798321	5.30039158393226	1.6526298	0.0565617080686498
192	-0.775735294117647	0.102941176470588	6	-1.43886571959694	0.785398163397448	2.5926031	0.082519734155162
193	-0.761029411764706	0.0882352941176471	6	-1.45536966642797	6.15883031263282	3.6948146	0.193273845485733
194	-0.764705882352941	0.0588235294117647	6	-1.49402443552512	0	4.1247	0.215653708643528
195	-0.764705882352941	0.0257352941176471	6	-1.53715517725382	0	2.2915	0.120130306206849
196	-0.764705882352941	0.00735294117647059	6	-1.56118123849519	0	1.8332	0.0961508829970237
197	-0.764705882352941	-0.00735294117647059	6	-1.5804114150946	0	2.7498	0.144137508607427
198	-0.764705882352941	-0.0294117647058824	6	-1.60923891681608	0	0.4583	0.0239983388843767
199	-0.764705882352941	-0.0330882352941176	6	-1.61403858459296	0	1.3749	0.0719308483970527
200	-0.764705882352941	-0.0441176470588235	6	-1.62842475427237	5.81953769817878	1.0247588	0.0462864870909652
201	-0.768382352941177	-0.0514705882352941	6	-1.63768205169056	5.60844436495603	2.9344949	0.110403419111815
202	-0.783088235294118	-0.0698529411764706	6	-1.65976273551293	0.785398163397448	1.9445669	0.0770737211615025
203	-0.772058823529412	-0.0808823529411765	6	-1.67517747974523	0.785398163397448	0.6480362	0.0261282422091802
204	-0.768382352941177	-0.0845588235294118	6	-1.68040312818706	0	0.4583	0.0236247196304484
205	-0.768382352941177	-0.0882352941176471	6	-1.68512807211315	0	3.2081	0.164600052249446
206	-0.768382352941177	-0.113970588235294	6	-1.71804808256304	0	1.3749	0.0700747678447988
207	-0.768382352941177	-0.125	6	-1.732063036132	5.69518270363202	1.6526298	0.0616191216385276
208	-0.775735294117647	-0.136029411764706	6	-1.74438686045971	5.96143475278294	1.4491446	0.0644818400120317
209	-0.779411764705882	-0.147058823529412	6	-1.75728322846211	0	0.9166	0.0454688907130474
210	-0.779411764705882	-0.154411764705882	6	-1.76637700660472	5.96143475278294	1.4491446	0.0631263485708056
211	-0.783088235294118	-0.165441176470588	6	-1.77900227631888	5.49778714378214	1.2960724	0.0350651734005969
212	-0.790441176470588	-0.172794117647059	6	-1.786015310999	0	0.4583	0.0221734896724879
213	-0.790441176470588	-0.176470588235294	6	-1.7904500089335	5.96143475278294	1.4491446	0.0610548935539224
214	-0.794117647058823	-0.1875	6	-1.80266098764429	6.08578974732971	2.3368717	0.103448074643353
215	-0.797794117647059	-0.205882352941176	6	-1.82335060257296	0	2.7498	0.128726916135258
216	-0.797794117647059	-0.227941176470588	6	-1.84909598580001	0.244978663126864	3.7791418	0.182290011930988
217	-0.790441176470588	-0.257352941176471	6	-1.88555398818621	0.643501108793284	2.2915	0.105382344140967
218	-0.779411764705882	-0.272058823529412	6	-1.9066304570144	0	7.3328	0.328184584213116
219	-0.779411764705882	-0.330882352941176	6	-1.97226737385702	0.218668945873942	4.225526	0.195296467771939
220	-0.772058823529412	-0.363970588235294	6	-2.01132666741141	2.23183949564558	5.2255366	-0.056410560971083
221	-0.738970588235294	-0.338235294117647	6	-2.00004455521719	0.179853499792478	5.123794	0.24185263686334
222	-0.731617647058823	-0.378676470588235	6	-2.04841508258986	0.463647609000806	7.1733116	0.348328125962363
223	-0.705882352941177	-0.430147058823529	6	-2.11808070778233	2.51610761335056	0	0
224	-0.5625	-0.231617647058824	7	-1.96140337049258	0.463647609000806	3.0742764	0.202658485105478
225	-0.551470588235294	-0.253676470588235	7	-2.00193506751368	0	4.1247	0.24190275636907
226	-0.551470588235294	-0.286764705882353	7	-2.05031561878749	0.540419500270584	5.3446946	0.345150552289659
227	-0.529411764705882	-0.323529411764706	7	-2.11934572924542	0	1.3749	0.0751404602767569
228	-0.529411764705882	-0.334558823529412	7	-2.13437382130078	0	1.8332	0.0980099765787146
229	-0.529411764705882	-0.349264705882353	7	-2.15397581661652	0.179853499792478	5.123794	0.290321432313358
230	-0.522058823529412	-0.389705882352941	7	-2.21204010307919	0.152649328395265	6.0280199	0.316251439789619
231	-0.514705882352941	-0.4375	7	-2.27529039103711	0.266252049150925	5.2255366	0.273464374791146
232	-0.503676470588235	-0.477941176470588	7	-2.32998326599534	1.03037682652431	5.3446946	0.302092039841724
233	-0.466911764705882	-0.5	7	-2.39040167396369	0.380506377112365	4.935891	0.255436142126908
234	-0.452205882352941	-0.536764705882353	7	-2.44148890238907	0.960070362405688	5.5944681	0.319815912275159
235	-0.415441176470588	-0.5625	7	-2.5054520848441	0.718829999621625	4.871729	0.269466486672432
236	-0.389705882352941	-0.591911764705882	7	-2.55934538217859	1.07144960511477	5.742499	0.325189440597695
237	-0.349264705882353	-0.613970588235294	7	-2.62438327029813	1.15257199721567	4.5137967	0.256126649721331
238	-0.316176470588235	-0.628676470588235	7	-2.67560860024239	1.01219701145133	4.3236022	0.244072878487982
239	-0.286764705882353	-0.647058823529412	7	-2.72442317593999	0.785398163397448	3.2406393	0.169043419660069
240	-0.268382352941176	-0.665441176470588	7	-2.758231859872	1.24904577239825	2.8987475	0.161988863006628
241	-0.246323529411765	-0.672794117647059	7	-2.79062963247333	1.29249666778979	3.336424	0.186711844498828
242	-0.220588235294118	-0.680147058823529	7	-2.82797200137309	1.10714871779409	3.0742764	0.169582498765339
243	-0.198529411764706	-0.691176470588235	7	-2.86188850112616	1.32581766366803	1.8895709	0.105393469452073
244	-0.183823529411765	-0.694852941176471	7	-2.88296719501658	1.42889927219073	3.2406393	0.18029491161748
245	-0.158088235294118	-0.698529411764706	7	-2.91902617734007	1.32581766366803	5.6687127	0.316525155351406
246	-0.113970588235294	-0.709558823529412	7	-2.98233120841035	1.24904577239825	2.8987475	0.158759434821003
247	-0.0919117647058824	-0.716911764705882	7	-3.01408309537455	1.37340076694502	4.6737434	0.257570321524931
248	-0.0551470588235294	-0.724264705882353	7	-3.06559715967954	1.37340076694502	2.3368717	0.127666599466982
249	-0.0367647058823529	-0.727941176470588	7	-3.09113047957294	1.47112767430373	4.605915	0.252310870084278
250	0	-0.731617647058823	7	3.14159265358979	1.5707963267949	8.7077	0.475944208713135
251	0.0698529411764706	-0.731617647058823	7	3.04640381184717	1.68790507136176	7.8447211	0.42778956865047
252	0.132352941176471	-0.724264705882353	7	2.96084589811707	1.81577498992176	5.6687127	0.309023639772348
253	0.176470588235294	-0.713235294117647	7	2.8990411701626	2.1025203940537	9.0390509	0.485126917176721
254	0.238970588235294	-0.676470588235294	7	2.80201578672726	2.06473769571448	6.7667995	0.377489334160694
255	0.286764705882353	-0.650735294117647	7	2.72651791989512	2.15879893034246	6.6096026	0.371340766561312
256	0.330882352941176	-0.621323529411765	7	2.65224976658286	2.40877755180329	6.1659682	0.337793185493247
257	0.363970588235294	-0.584558823529412	7	2.58469112948421	2.35619449019234	7.1293148	0.411306085560379
258	0.404411764705882	-0.544117647058823	7	2.50242991237213	2.31274359480081	7.4606657	0.441924931348199
259	0.448529411764706	-0.503676470588235	7	2.41404492610249	2.53930530745483	8.8983528	0.52529713859681
260	0.488970588235294	-0.444852941176471	7	2.30898549838313	2.56728782341509	9.2796584	0.563520656745022
261	0.529411764705882	-0.382352941176471	7	2.19628136703413	2.39066359119185	9.4033994	0.562473994927264
262	0.580882352941177	-0.327205882352941	7	2.08378656804867	2.57486343606629	5.9753154	0.356989394732428
263	0.606617647058823	-0.286764705882353	7	2.01238868910219	2.88099026184245	7.1146492	0.423842386887117
264	0.621323529411765	-0.231617647058824	7	1.92762021172476	2.9562447035941	7.4606657	0.450399759516085
265	0.632352941176471	-0.172794117647059	7	1.83754025982155	3.01723765904303	7.3900875	0.452164642684876
266	0.639705882352941	-0.113970588235294	7	1.74710733128457	3.14159265358979	4.583	0.281011344613811
267	0.639705882352941	-0.0772058823529412	7	1.69090506236181	3.14159265358979	4.1247	0.256261231329344
268	0.639705882352941	-0.0441176470588235	7	1.63965281609594	3.14159265358979	3.2081	0.200643812774075
269	0.639705882352941	-0.0183823529411765	7	1.59952405354113	3.32144615338227	5.123794	0.317986541505096
270	0.632352941176471	0.0220588235294118	7	1.53592674524011	3.23225254079054	5.0619235	0.321100161027437
271	0.628676470588235	0.0625	7	1.47170671303462	6.09496380187482	0	0
272	0.599264705882353	-0.0919117647058824	8	1.72298461326801	3.33898821343967	7.0106151	0.44884738238578
273	0.588235294117647	-0.0367647058823529	8	1.63321513679085	3.6052402625906	4.0990352	0.247994997615284
274	0.573529411764706	-0.00735294117647059	8	1.5836161372678	3.66966710201615	6.3667036	0.39916704258853
275	0.547794117647059	0.0367647058823529	8	1.50378272875009	3.32144615338227	5.123794	0.374417282796795
276	0.540441176470588	0.0772058823529412	8	1.42889927219073	3.56822014671667	5.5376389	0.398762541872568
277	0.522058823529412	0.117647058823529	8	1.34914676381622	3.23225254079054	5.0619235	0.371778040954564
278	0.518382352941177	0.158088235294118	8	1.27479115562531	3.14159265358979	4.583	0.317712498608082
279	0.518382352941177	0.194852941176471	8	1.21124865590369	3.14159265358979	3.6664	0.243814527464341
280	0.518382352941177	0.224264705882353	8	1.16248575041082	2.99969559898563	3.2406393	0.191466143108668
281	0.522058823529412	0.25	8	1.12419252178909	2.91479380553591	6.1146386	0.314169382033027
282	0.533088235294118	0.297794117647059	8	1.06135864538248	2.67794504458899	5.123794	0.179346827362291
283	0.551470588235294	0.334558823529412	8	1.02548927991002	2.62244653934327	3.6948146	0.107110853193171
284	0.566176470588235	0.360294117647059	8	1.00406710927139	2.49809154479651	2.2915	0.0471104452720106
285	0.577205882352941	0.375	8	0.994645020216988	2.18152229118411	5.5944681	0.0105793023152861
286	0.613970588235294	0.400735294117647	8	0.992529159753931	1.80188699399079	8.0037512	-0.137611892179125
287	0.676470588235294	0.415441176470588	8	1.02005153818976	2.06075365304863	7.7911	-0.0221717014012973
288	0.731617647058823	0.444852941176471	8	1.02448587847002	2.87064580325137	8.5619606	0.259020850491939
289	0.75	0.511029411764706	8	0.972681708371628	3.34561063318234	13.5720962	0.527495821780917
290	0.727941176470588	0.617647058823529	8	0.867182544015444	3.55981698316902	9.0275934	0.355732420212273
291	0.698529411764706	0.683823529411765	8	0.79603605997299	4.14565976286118	5.9753154	0.241272762231589
292	0.658088235294118	0.709558823529412	8	0.747781507526672	4.42468099683641	0	0
293	0.297794117647059	0.816176470588235	9	0.349855601857098	0	4.583	-0.0755187324765072
294	0.297794117647059	0.779411764705882	9	0.3649593483524	6.15883031263282	3.6948146	-0.0438373580657703
295	0.294117647058824	0.75	9	0.373726819965553	6.08578974732971	4.6737434	-0.0427787710659788
296	0.286764705882353	0.713235294117647	9	0.382282574178749	5.33263846636751	7.8850515	0.237728684309673
297	0.235294117647059	0.676470588235294	9	0.334736837316815	4.87104424257109	11.6032394	0.606840975825034
298	0.143382352941176	0.661764705882353	9	0.213368642151808	4.80734068672745	9.6678385	0.562938215335701
299	0.0661764705882353	0.654411764705882	9	0.100780999084668	4.71238898038469	7.3328	0.447727584133526
300	0.00735294117647059	0.654411764705882	9	0.0112354822579627	4.54724030297006	5.5756778	0.333669937518397
301	-0.0367647058823529	0.661764705882353	9	-0.0554985052457168	4.63844994272675	12.4080142	0.725324713171183
302	-0.136029411764706	0.669117647058823	9	-0.200563447879953	4.59751237496779	11.9950859	0.638297540219922
303	-0.231617647058824	0.680147058823529	9	-0.328222955923938	4.58803398583793	7.3900875	0.357471161521234
304	-0.290441176470588	0.6875	9	-0.399717188228185	1.37181848978447	0	0
305	0.602941176470588	0.507352941176471	10	0.871279114458433	4.93105792625863	8.4505937	0.215250091961287
306	0.536764705882353	0.492647058823529	10	0.828229096066176	4.6410815155994	6.4326988	0.27033207463345
307	0.485294117647059	0.496323529411765	10	0.774162681139486	4.14565976286118	5.9753154	0.342216887837803
308	0.444852941176471	0.522058823529412	10	0.705719303571925	3.38657131671666	3.7791418	0.175283210817495
309	0.4375	0.551470588235294	10	0.670662661408426	3.92699081698724	5.1852062	0.29119813049292
310	0.408088235294118	0.580882352941177	10	0.612423035309842	3.64093937526992	5.742499	0.282437694592831
311	0.386029411764706	0.621323529411765	10	0.555935496391276	3.86042265321142	4.871729	0.25138610720002
312	0.360294117647059	0.650735294117647	10	0.505658274951272	4.18431453195833	6.3667036	0.34218115605142
313	0.316176470588235	0.676470588235294	10	0.437222043740988	4.64582081660887	6.8896239	0.353864237385462
314	0.261029411764706	0.680147058823529	10	0.366449196263895	5.99948373058874	0	0
315	-0.183823529411765	-0.845588235294118	11	-2.92753197002597	1.24904577239825	4.3478921	0.199391002405869
316	-0.150735294117647	-0.856617647058823	11	-2.96741017050715	1.05165021254837	3.6948146	0.158473805464765
317	-0.125	-0.871323529411765	11	-2.9991049316001	1.32581766366803	3.7791418	0.170636177042587
318	-0.0955882352941176	-0.878676470588235	11	-3.03323216700862	1.5707963267949	2.7498	0.124364971593813
319	-0.0735294117647059	-0.878676470588235	11	-3.05810516132738	1.50422816301907	6.8896239	0.313285861130987
320	-0.0183823529411765	-0.882352941176471	11	-3.12076233355358	1.5707963267949	3.6664	0.166648345277896
321	0.0110294117647059	-0.882352941176471	11	3.12909330457043	1.67046497928606	4.605915	0.209202040967034
322	0.0477941176470588	-0.878676470588235	11	3.08725289637702	1.5707963267949	2.2915	0.104160677111702
323	0.0661764705882353	-0.878676470588235	11	3.06642076095468	1.5707963267949	4.583	0.207256486118079
324	0.102941176470588	-0.878676470588235	11	3.02496946373107	2.15879893034246	3.3048013	0.135303203439614
325	0.125	-0.863970588235294	11	2.99790882304314	1.68145354796879	4.1499065	0.190246831400636
326	0.158088235294118	-0.860294117647059	11	2.95985945676302	1.76819188664478	4.6737434	0.214304651949502
327	0.194852941176471	-0.852941176470588	11	2.91699852637312	1.81577498992176	3.7791418	0.173273595329935
328	0.224264705882353	-0.845588235294118	11	2.88234380730713	2.35619449019234	2.5926031	0.104015736887137
329	0.238970588235294	-0.830882352941177	11	2.8615406599297	2.29743866747662	5.5188486	0.235965054698846
330	0.272058823529412	-0.801470588235294	11	2.81434764898993	2.0344439357957	5.123794	0.241976154366035
331	0.308823529411765	-0.783088235294118	11	2.76595241811673	2.55359005004223	6.6096026	0.268039964746154
332	0.338235294117647	-0.738970588235294	11	2.7123444251675	2.11934572924542	19.335677	0.957647597646734
