# Supplementary material for: Fluid extraction from the left-right organizer uncovers mechanical properties needed for symmetry breaking
Source: eLife. 2023 Jul 21;12:e83861. doi: 10.7554/eLife.83861 (PMC10361723; doi:10.7554/eLife.83861)
Supplement: Figure 2—source data 1. [file elife-83861-fig2-data1.zip › Fig2_sourcedata/sham6ss_embryo2.csv]

	x	y	id	omega	alpha	speed	realangvel
1	0.584848484848485	-0.333333333333333	1	2.08882574692156	3.05093276638905	10.1243053	0.470549253741708
2	0.590909090909091	-0.266666666666667	1	1.99471589617322	2.78282198331922	7.8314304	0.399752248274816
3	0.609090909090909	-0.218181818181818	1	1.91476544651826	2.81984209919315	2.8987475	0.148129186289423
4	0.615151515151515	-0.2	1	1.88513960926037	3.14159265358979	4.583	0.225878948398881
5	0.615151515151515	-0.16969696969697	1	1.8399638195806	2.99969559898563	6.4812786	0.335429658108031
6	0.621212121212121	-0.127272727272727	1	1.77287788795899	3.33898821343967	4.6737434	0.228663283013444
7	0.615151515151515	-0.096969696969697	1	1.7271452313563	3.14159265358979	7.3328	0.388468881733037
8	0.615151515151515	-0.0484848484848485	1	1.6494514550097	3.25224987476369	8.3002713	0.443025243038019
9	0.609090909090909	0.00606060606060606	1	1.56084640640209	3.38657131671666	7.5582836	0.405838163399381
10	0.596969696969697	0.0545454545454545	1	1.47967877372222	3.14159265358979	8.2494	0.448146012000197
11	0.596969696969697	0.109090909090909	1	1.39004957132218	3.26594764813655	7.3900875	0.399278181373101
12	0.590909090909091	0.157575757575758	1	1.31019393504756	3.28348970819396	6.4812786	0.344499726807541
13	0.584848484848485	0.2	1	1.24129398968605	3.54648443987488	6.9808256	0.373719357368982
14	0.566666666666667	0.242424242424242	1	1.16655011821225	3.14159265358979	2.7498	0.13402127650104
15	0.566666666666667	0.260606060606061	1	1.13974586291204	3.68201215386038	5.3446946	0.283049979480358
16	0.548484848484848	0.290909090909091	1	1.08313586701597	3.54648443987488	6.9808256	0.367514762547136
17	0.53030303030303	0.333333333333333	1	1.00963291450654	3.52209903070216	4.935891	0.253695110731573
18	0.518181818181818	0.363636363636364	1	0.95889389236023	3.38657131671666	7.5582836	0.357701230450859
19	0.506060606060606	0.412121212121212	1	0.887353646270058	3.85021892571746	8.4505937	0.427817542823022
20	0.46969696969697	0.454545454545455	1	0.801790137705454	3.72959525713736	3.3048013	0.163385897256756
21	0.457575757575758	0.472727272727273	1	0.769112958254103	3.92699081698724	3.8886755	0.195164461914389
22	0.439393939393939	0.490909090909091	1	0.730080065871225	3.92699081698724	6.4812786	0.323122855309336
23	0.409090909090909	0.521212121212121	1	0.665455494809358	4.12438637683712	3.3048013	0.164765129511072
24	0.390909090909091	0.533333333333333	1	0.632502468907143	3.92699081698724	3.8886755	0.190934089578537
25	0.372727272727273	0.551515151515152	1	0.594315650991436	3.92699081698724	5.1852062	0.250175830227278
26	0.348484848484849	0.575757575757576	1	0.54428048494598	4.06888787159141	4.583	0.222881825697687
27	0.324242424242424	0.593939393939394	1	0.499704119806442	3.78509376238308	4.583	0.199928818343545
28	0.306060606060606	0.618181818181818	1	0.459718356137733	3.72959525713736	3.3048013	0.135043241046104
29	0.293939393939394	0.636363636363636	1	0.432709707928513	3.6052402625906	2.0495176	0.0745951483320972
30	0.287878787878788	0.648484848484848	1	0.417790678262093	4.12438637683712	3.3048013	0.15093314270202
31	0.26969696969697	0.660606060606061	1	0.387604049721689	4.46741031725783	3.7791418	0.174121606277355
32	0.245454545454545	0.666666666666667	1	0.352779728466218	4.46741031725783	3.7791418	0.175443458441915
33	0.221212121212121	0.672727272727273	1	0.317691036777835	4.39063842598805	2.8987475	0.135267892270956
34	0.203030303030303	0.678787878787879	1	0.290637458323644	3.92699081698724	1.2960724	0.0529273233177718
35	0.196969696969697	0.684848484848485	1	0.28005199366009	4.24874137138388	4.0990352	0.185602052903118
36	0.172727272727273	0.696969696969697	1	0.242931583079466	4.24874137138388	6.1485528	0.272576868636557
37	0.136363636363636	0.715151515151515	1	0.188416209352155	4.43408932137958	6.672848	0.299803882423434
38	0.0939393939393939	0.727272727272727	1	0.128455432867468	4.19324286613817	7.3900875	0.300070554967208
39	0.0515151515151515	0.751515151515151	1	0.0684413218740261	4.17196948011411	5.3446946	0.204446203131337
40	0.0212121212121212	0.76969696969697	1	0.0275520812477587	4.39063842598805	2.8987475	0.118229255578959
41	0.00303030303030303	0.775757575757576	1	0.00390623013196697	4.24874137138388	4.0990352	0.154114024000126
42	-0.0212121212121212	0.787878787878788	1	-0.026916574668058	4.46741031725783	7.5582836	0.299926080575018
43	-0.0696969696969697	0.8	1	-0.0869017907830617	4.54724030297006	5.5756778	0.219628026454977
44	-0.106060606060606	0.806060606060606	1	-0.130827396074057	5.03413953478133	2.8987475	0.116224056349484
45	-0.124242424242424	0.8	1	-0.154072207343954	5.96143475278294	2.8987475	0.0553823503533646
46	-0.13030303030303	0.781818181818182	1	-0.165148677414627	5.49778714378214	6.4812786	0.226969217077314
47	-0.160606060606061	0.751515151515151	1	-0.21054252083009	5.35589008917797	4.583	0.181898872229882
48	-0.184848484848485	0.733333333333333	1	-0.246922295276066	5.25280848065527	5.3446946	0.226559009023386
49	-0.215151515151515	0.715151515151515	1	-0.292234097080743	4.97864102953561	10.4510732	0.460073887643758
50	-0.281818181818182	0.696969696969697	1	-0.384248874609495	4.93105792625863	16.9011874	0.710717448084626
51	-0.390909090909091	0.672727272727273	1	-0.52639236422642	5.55654296649786	11.0372389	0.457673925058715
52	-0.439393939393939	0.618181818181818	1	-0.617927149238163	5.45020404050515	13.6261756	0.595378916430394
53	-0.506060606060606	0.557575757575758	1	-0.737002932524242	5.81953769817878	20.4956343	0.887905528569721
54	-0.566666666666667	0.436363636363636	1	-0.914584038238186	5.96143475278294	8.6957842	0.38918171548906
55	-0.584848484848485	0.381818181818182	1	-0.992420381335998	6.15883031263282	7.3900875	0.32384970368075
56	-0.590909090909091	0.333333333333333	1	-1.05719032207215	0.17467219900824	15.8228075	0.656382377869251
57	-0.572727272727273	0.23030303030303	1	-1.188466797646	0.588002603547568	9.9144039	0.328361546578753
58	-0.536363636363636	0.175757575757576	1	-1.25413910696175	0.588002603547568	6.6096026	0.25452960883529
59	-0.512121212121212	0.139393939393939	1	-1.30504502872881	0.141897054604164	6.4812786	0.382146902753697
60	-0.506060606060606	0.096969696969697	1	-1.38147440927955	0	2.7498	0.174366104208095
61	-0.506060606060606	0.0787878787878788	1	-1.41634763012117	0.278299659005111	6.672848	0.40480818193072
62	-0.493939393939394	0.0363636363636364	1	-1.49730926650731	0.244978663126864	3.7791418	0.243237248917494
63	-0.487878787878788	0.0121212121212121	1	-1.54595671629081	0.380506377112365	4.935891	0.315187910674262
64	-0.475757575757576	-0.0181818181818182	1	-1.60899429842566	0.785398163397448	6.4812786	0.351093876616804
65	-0.445454545454545	-0.0484848484848485	1	-1.67921307374902	0.463647609000806	4.0990352	0.28932858411379
66	-0.433333333333333	-0.0727272727272727	1	-1.73707879057178	0.244978663126864	7.5582836	0.56958264088484
67	-0.421212121212121	-0.121212121212121	1	-1.85099531874875	0.321750554396642	2.8987475	0.218698713788958
68	-0.415151515151515	-0.139393939393939	1	-1.89473506150654	0	3.6664	0.257617744941161
69	-0.415151515151515	-0.163636363636364	1	-1.94625861049477	0.165148677414627	5.5756778	0.396284955605475
70	-0.409090909090909	-0.2	1	-2.02551560161587	0	2.7498	0.176190257163793
71	-0.409090909090909	-0.218181818181818	1	-2.06075365304863	1.24904577239825	2.8987475	0.154284215798257
72	-0.390909090909091	-0.224242424242424	1	-2.09161049620828	1.19028994968253	4.935891	0.296956605956407
73	-0.360606060606061	-0.236363636363636	1	-2.15100181739956	0.463647609000806	2.0495176	0.155469341085601
74	-0.354545454545455	-0.248484848484848	1	-2.18209568561668	0.643501108793284	4.583	0.349994332330339
75	-0.336363636363636	-0.272727272727273	1	-2.25209455208275	0.197395559849881	4.6737434	0.30532162543111
76	-0.33030303030303	-0.303030303030303	1	-2.31315887716897	0	3.6664	0.192136753566285
77	-0.33030303030303	-0.327272727272727	1	-2.35158622788222	5.66293582119676	7.8850515	0.0852787608949068
78	-0.360606060606061	-0.36969696969697	1	-2.36864198006121	5.42101525251236	8.4505937	-0.0435109451451265
79	-0.403030303030303	-0.406060606060606	1	-2.35993979103218	5.71645608965608	11.9510891	0.12974469383537
80	-0.445454545454545	-0.472727272727273	1	-2.38588872979925	6.15883031263282	7.3900875	0.209173055251726
81	-0.451515151515152	-0.521212121212121	1	-2.4277233408496	0.165148677414627	5.5756778	0.19895750196457
82	-0.445454545454545	-0.557575757575758	1	-2.46751484124251	0.380506377112365	4.935891	0.194376341193321
83	-0.433333333333333	-0.587878787878788	1	-2.50639010948118	1.10714871779409	6.1485528	0.276602058574014
84	-0.396969696969697	-0.606060606060606	1	-2.56171052119598	0.785398163397448	5.1852062	0.229250270631001
85	-0.372727272727273	-0.63030303030303	1	-2.60756057532218	0.785398163397448	5.1852062	0.223979528675118
86	-0.348484848484849	-0.654545454545455	1	-2.6523564810572	0.099668652491162	9.21183	0.2134045796475
87	-0.342424242424242	-0.715151515151515	1	-2.6950373969867	0	1.8332	0.0325601586773505
88	-0.342424242424242	-0.727272727272727	1	-2.70154942872218	0.785398163397448	3.8886755	0.148836258734804
89	-0.324242424242424	-0.745454545454545	1	-2.73131668046914	0.643501108793284	4.583	0.159038183324038
90	-0.306060606060606	-0.76969696969697	1	-2.76312431713394	0.785398163397448	2.5926031	0.0942420474461914
91	-0.293939393939394	-0.781818181818182	1	-2.78197272662318	0.463647609000806	2.0495176	0.0588430215030211
92	-0.287878787878788	-0.793939393939394	1	-2.79374133092379	0	1.8332	0.0241369112265222
93	-0.287878787878788	-0.806060606060606	1	-2.79856871316909	0	0.9166	0.0118286980651128
94	-0.287878787878788	-0.812121212121212	1	-2.80093445278211	0	0.9166	0.0116728914921094
95	-0.287878787878788	-0.818181818181818	1	-2.80326903108053	0	0.9166	0.0115200184198816
96	-0.287878787878788	-0.824242424242424	1	-2.80557303476451	0.982793723247329	3.3048013	0.120416810893604
97	-0.26969696969697	-0.836363636363636	1	-2.82965639694323	0	0	0
98	-0.26969696969697	-0.836363636363636	1	-2.82965639694323	1.10714871779409	2.0495176	0.0760384117042223
99	-0.257575757575758	-0.842424242424242	1	-2.84486407928408	0.785398163397448	3.8886755	0.127092749206312
100	-0.239393939393939	-0.860606060606061	1	-2.87028262912534	1.5707963267949	4.583	0.164851339742333
101	-0.209090909090909	-0.860606060606061	1	-2.9032528970738	1.32581766366803	3.7791418	0.141008804767027
102	-0.184848484848485	-0.866666666666667	1	-2.93145465802721	0.785398163397448	1.2960724	0.0403634490170468
103	-0.178787878787879	-0.872727272727273	1	-2.93952734783062	1.5707963267949	1.8332	0.0668258946053557
104	-0.166666666666667	-0.872727272727273	1	-2.95289252675169	1.32581766366803	3.7791418	0.140140981187225
105	-0.142424242424242	-0.878787878787879	1	-2.98092072298914	1.37340076694502	4.6737434	0.173156538230832
106	-0.112121212121212	-0.884848484848485	1	-3.0155520306353	1.81577498992176	3.7791418	0.131859852316647
107	-0.0878787878787879	-0.878787878787879	1	-3.04192400109863	2.0344439357957	6.1485528	0.199404191988664
108	-0.0515151515151515	-0.860606060606061	1	-3.08180483949636	2.35619449019234	2.5926031	0.0669628012464063
109	-0.0393939393939394	-0.848484848484849	1	-3.09519739974565	2.35619449019234	2.5926031	0.0689905436309735
110	-0.0272727272727273	-0.836363636363636	1	-3.10899550847184	2.0344439357957	2.0495176	0.0717549752668178
111	-0.0151515151515152	-0.83030303030303	1	-3.1233465035252	1.81577498992176	3.7791418	0.146375573134607
112	0.00909090909090909	-0.824242424242424	1	3.13056368902746	1.5707963267949	5.4996	0.220311458365581
113	0.0454545454545455	-0.824242424242424	1	3.08650139735435	1.89254688119154	2.8987475	0.112651262509726
114	0.0636363636363636	-0.818181818181818	1	3.0639711448524	2.35619449019234	1.2960724	0.0399480812265818
115	0.0696969696969697	-0.812121212121212	1	3.05598152860708	1.5707963267949	1.8332	0.073981763209221
116	0.0818181818181818	-0.812121212121212	1	3.04118517596524	2.55359005004223	3.3048013	0.0868278576950532
117	0.0939393939393939	-0.793939393939394	1	3.02381960442623	0	0	0
118	0.0939393939393939	-0.793939393939394	1	3.02381960442623	2.0344439357957	2.0495176	0.0801896415551306
119	0.106060606060606	-0.787878787878788	1	3.0077816761152	2.67794504458899	2.0495176	0.0486315811361537
120	0.112121212121212	-0.775757575757576	1	2.99805535988797	1.89254688119154	2.8987475	0.120820132705748
121	0.13030303030303	-0.76969696969697	1	2.97389133334682	1.81577498992176	3.7791418	0.159912825660653
122	0.154545454545455	-0.763636363636364	1	2.94190876821469	1.5707963267949	2.7498	0.1138169002542
123	0.172727272727273	-0.763636363636364	1	2.91914538816385	2.35619449019234	2.5926031	0.093663727534512
124	0.184848484848485	-0.751515151515151	1	2.90041264265695	2.35619449019234	2.5926031	0.0958363938960716
125	0.196969696969697	-0.739393939393939	1	2.88124536387773	3.14159265358979	1.8332	0.0207054641858706
126	0.196969696969697	-0.727272727272727	1	2.87710427104056	2.81984209919315	2.8987475	0.0718780524087448
127	0.203030303030303	-0.709090909090909	1	2.86272866055881	2.67794504458899	2.0495176	0.0629640072344273
128	0.209090909090909	-0.696969696969697	1	2.85013585911193	2.67794504458899	2.0495176	0.0646951358341008
129	0.215151515151515	-0.684848484848485	1	2.83719683194511	2.35619449019234	2.5926031	0.107016468139918
130	0.227272727272727	-0.672727272727273	1	2.81579353831712	0	0	0
131	0.227272727272727	-0.672727272727273	1	2.81579353831712	3.14159265358979	1.8332	0.0277666940667931
132	0.227272727272727	-0.660606060606061	1	2.81024019950376	3.14159265358979	3.6664	0.0583574316733726
133	0.227272727272727	-0.636363636363636	1	2.79856871316909	2.81984209919315	2.8987475	0.0894690058071657
134	0.233333333333333	-0.618181818181818	1	2.78067491200766	1.5707963267949	0.9166	0.0427671492099879
135	0.239393939393939	-0.618181818181818	1	2.77212148216566	2.67794504458899	4.0990352	0.155511598398799
136	0.251515151515152	-0.593939393939394	1	2.7410191624859	0	0	0
137	0.251515151515152	-0.593939393939394	1	2.7410191624859	0	0	0
138	0.251515151515152	-0.593939393939394	1	2.7410191624859	3.14159265358979	6.4162	0.136476047474043
139	0.251515151515152	-0.551515151515152	1	2.71372395299109	2.35619449019234	1.2960724	0.0665538990813896
140	0.257575757575758	-0.545454545454545	1	2.70041317317481	4.37217086874001	0	0
141	-0.427272727272727	-0.303030303030303	2	-2.1876833506685	0.358770670270572	7.8314304	0.464790083469382
142	-0.409090909090909	-0.351515151515152	2	-2.28064136736238	0	4.583	0.205420109152279
143	-0.409090909090909	-0.381818181818182	2	-2.32172538919284	5.81953769817878	4.0990352	0.0807806506751985
144	-0.421212121212121	-0.406060606060606	2	-2.33788151932788	6.11803662976496	5.5756778	0.17866405708123
145	-0.427272727272727	-0.442424242424242	2	-2.37361433074412	0.380506377112365	4.935891	0.236679550827499
146	-0.415151515151515	-0.472727272727273	2	-2.42095024090962	0	9.166	0.296030037573578
147	-0.415151515151515	-0.533333333333333	2	-2.48015624842434	0.197395559849881	9.3474868	0.326186319339872
148	-0.403030303030303	-0.593939393939394	2	-2.54539351229231	0.463647609000806	10.2480463	0.39275015960353
149	-0.372727272727273	-0.654545454545455	2	-2.62394354421302	0.70862627212767	8.4505937	0.340055458185375
150	-0.336363636363636	-0.696969696969697	2	-2.69195463585009	0.70862627212767	8.4505937	0.320975752011647
151	-0.3	-0.739393939393939	2	-2.75614978625242	0.785398163397448	2.5926031	0.0981037468803914
152	-0.287878787878788	-0.751515151515151	2	-2.7757705356285	0.927295218001612	4.583	0.179133781388399
153	-0.263636363636364	-0.76969696969697	2	-2.81159729190618	0.244978663126864	3.7791418	0.0814068682244828
154	-0.257575757575758	-0.793939393939394	2	-2.82787866555108	0	1.8332	0.0221016020873632
155	-0.257575757575758	-0.806060606060606	2	-2.83229898596855	0.321750554396642	2.8987475	0.0656075785184962
156	-0.251515151515152	-0.824242424242424	2	-2.84542050167225	0.643501108793284	4.583	0.139029705058187
157	-0.233333333333333	-0.848484848484849	2	-2.87322644268389	0.519146114246523	7.3900875	0.189221859312689
158	-0.209090909090909	-0.890909090909091	2	-2.91107081454642	1.06369782240256	9.4368553	0.321532476833091
159	-0.154545454545455	-0.921212121212121	2	-2.97537730991304	1.10714871779409	6.1485528	0.205331917186773
160	-0.118181818181818	-0.939393939393939	2	-3.0164436933504	1.37340076694502	4.6737434	0.162332694787071
161	-0.0878787878787879	-0.945454545454545	2	-3.04891023230781	1.44644133224814	7.3900875	0.256523889651374
162	-0.0393939393939394	-0.951515151515152	2	-3.10021501023809	1.67046497928606	9.21183	0.31904888704358
163	0.0212121212121212	-0.945454545454545	2	3.11916051953278	1.84909598580001	6.672848	0.228221621004949
164	0.0636363636363636	-0.933333333333333	2	3.07351619533179	2.15879893034246	9.9144039	0.314628585776799
165	0.118181818181818	-0.896969696969697	2	3.01059047817643	2.0344439357957	6.1485528	0.215399105135861
166	0.154545454545455	-0.878787878787879	2	2.96751065714926	1.81577498992176	7.5582836	0.280170060972997
167	0.203030303030303	-0.866666666666667	2	2.91147664495466	2.21429743558818	4.583	0.157987468830374
168	0.227272727272727	-0.848484848484849	2	2.87987915118859	2.0344439357957	8.1985287	0.305697936905549
169	0.275757575757576	-0.824242424242424	2	2.81873956380748	2.0344439357957	4.0990352	0.155008010322342
170	0.3	-0.812121212121212	2	2.78773796174301	2.35619449019234	5.1852062	0.182794454178556
171	0.324242424242424	-0.787878787878788	2	2.7511790709073	2.35619449019234	2.5926031	0.0935673619833688
172	0.336363636363636	-0.775757575757576	2	2.73246559851062	2.35619449019234	5.1852062	0.191309120582539
173	0.360606060606061	-0.751515151515151	2	2.69420377439412	2.35619449019234	3.8886755	0.146971316366113
174	0.378787878787879	-0.733333333333333	2	2.66480951112089	2.60117315331921	5.3446946	0.186209868564826
175	0.396969696969697	-0.703030303030303	2	2.62756753740793	2.67794504458899	2.0495176	0.070246661222475
176	0.403030303030303	-0.690909090909091	2	2.61351820516343	2.89661399046293	3.7791418	0.111557496252157
177	0.409090909090909	-0.666666666666667	2	2.591206705913	2.89661399046293	3.7791418	0.116659566416901
178	0.415151515151515	-0.642424242424242	2	2.56787479262962	0	0	0
179	0.415151515151515	-0.642424242424242	2	2.56787479262962	2.67794504458899	2.0495176	0.0769669479164747
180	0.421212121212121	-0.63030303030303	2	2.55248140304633	2.67794504458899	2.0495176	0.0783415113485741
181	0.427272727272727	-0.618181818181818	2	2.53681310077661	2.0344439357957	2.0495176	0.0890373490955154
182	0.439393939393939	-0.612121212121212	2	2.51900563095751	2.35619449019234	2.5926031	0.112641448815083
183	0.451515151515152	-0.6	2	2.49647734119449	2.0344439357957	2.0495176	0.0884576152853978
184	0.463636363636364	-0.593939393939394	2	2.47878581813741	2.35619449019234	1.2960724	0.0565258801824386
185	0.46969696969697	-0.587878787878788	2	2.46748064210093	3.14159265358979	0.9166	0.0252964074748663
186	0.46969696969697	-0.581818181818182	2	2.46242136060595	2.35619449019234	1.2960724	0.0570558149101075
187	0.475757575757576	-0.575757575757576	2	2.45101019762393	2.81984209919315	2.8987475	0.11029033785031
188	0.481818181818182	-0.557575757575758	2	2.42895213005387	2.67794504458899	2.0495176	0.085483589279125
189	0.487878787878788	-0.545454545454545	2	2.41185541219804	1.5707963267949	0.9166	0.0306938149360825
190	0.493939393939394	-0.545454545454545	2	2.40571664921083	2.35619449019234	3.8886755	0.1747296597524
191	0.512121212121212	-0.527272727272727	2	2.37077071726035	2.21429743558818	9.166	0.403809176959724
192	0.560606060606061	-0.490909090909091	2	2.2900088818684	2.12939564213846	8.6472044	0.35871606570594
193	0.609090909090909	-0.460606060606061	2	2.21826566872721	2.08994244104142	7.3900875	0.286615594728703
194	0.651515151515151	-0.436363636363636	2	2.16094254978147	2.28962632641652	9.743458	0.387756275374755
195	0.7	-0.393939393939394	2	2.08339129470652	2.62244653934327	7.3900875	0.303656626085997
196	0.724242424242424	-0.351515151515152	2	2.02265996948932	2.60117315331921	10.6893892	0.432799821617489
197	0.760606060606061	-0.290909090909091	2	1.93610000516583	2.81984209919315	11.5940734	0.470788520900514
198	0.784848484848485	-0.218181818181818	2	1.84194230098572	3.51248394240246	17.7022958	0.626256126460856
199	0.742424242424242	-0.109090909090909	2	1.71669107569355	3.66073876783632	14.7797167	0.554872261306216
200	0.693939393939394	-0.0242424242424242	2	1.60571662343231	4.10166301599548	11.1884779	0.318102739184428
201	0.633333333333333	0.0181818181818182	2	1.54209607559542	3.99355898076307	9.743458	0.372790647310482
202	0.584848484848485	0.0606060606060606	2	1.46753794613333	0	0	0
203	0.584848484848485	0.0606060606060606	2	1.46753794613333	4.90978454023457	4.6737434	-0.0260655168386517
204	0.554545454545455	0.0545454545454545	2	1.47275104950106	5.49778714378214	2.5926031	-0.0999594154732533
205	0.542424242424242	0.0424242424242424	2	1.49274293259571	4.71238898038469	0.9166	0.00439160462997926
206	0.536363636363636	0.0424242424242424	2	1.49186461166971	4.24874137138388	4.0990352	0.13588564678494
207	0.512121212121212	0.0545454545454545	2	1.46468748231272	4.24874137138388	2.0495176	0.072574120489652
208	0.5	0.0606060606060606	2	1.45017265821479	4.90978454023457	4.6737434	-0.0250624467410899
209	0.46969696969697	0.0545454545454545	2	1.45518514756301	0	0.9166	-0.0637484478490805
210	0.46969696969697	0.0484848484848485	2	1.46793483713283	5.49778714378214	1.2960724	-0.0580616366900837
211	0.463636363636364	0.0424242424242424	2	1.47954716447084	1.71269338139906	6.4812786	0.0213383767579532
212	0.506060606060606	0.0484848484848485	2	1.47527948911925	5.49778714378214	1.2960724	-0.0543554669088198
213	0.5	0.0424242424242424	2	1.48615058250102	0.982793723247329	3.3048013	-0.131163697641937
214	0.518181818181818	0.0303030303030303	2	1.51238332202941	0.519146114246523	7.3900875	-0.403778274828138
215	0.542424242424242	-0.0121212121212121	2	1.59313897699503	0	3.6664	-0.222981479547277
216	0.542424242424242	-0.0363636363636364	2	1.63773527290449	0.358770670270572	7.8314304	-0.416361768982147
217	0.560606060606061	-0.0848484848484849	2	1.72100762670092	0.124354994546761	7.3900875	-0.404396836449377
218	0.566666666666667	-0.133333333333333	2	1.80188699399079	0	7.3328	-0.396941114373157
219	0.566666666666667	-0.181818181818182	2	1.88127521686542	6.03820664405272	3.7791418	-0.208799032962617
220	0.560606060606061	-0.206060606060606	2	1.92303502345795	5.6396841983863	4.583	-0.246385026086497
221	0.542424242424242	-0.23030303030303	2	1.97231202867525	5.96143475278294	2.8987475	-0.161621122595688
222	0.536363636363636	-0.248484848484848	2	2.00463625319438	5.35589008917797	4.583	-0.231190644027919
223	0.512121212121212	-0.266666666666667	2	2.05087438199997	5.07115965065526	0	0
224	0.0272727272727273	-0.448484848484848	3	3.0808566354425	2.62244653934327	7.3900875	0.327277608128673
225	0.0515151515151515	-0.406060606060606	3	3.01540111381677	2.81984209919315	2.8987475	0.105849706578134
226	0.0575757575757576	-0.387878787878788	3	2.99423117250114	2.92292370771585	8.4505937	0.293799303933278
227	0.0696969696969697	-0.333333333333333	3	2.93547131171449	3.46334320798644	2.8987475	-0.0343867764755057
228	0.0636363636363636	-0.315151515151515	3	2.94234866700959	2.35619449019234	2.5926031	0.228673382733291
229	0.0757575757575758	-0.303030303030303	3	2.89661399046293	2.35619449019234	2.5926031	0.241941743514227
230	0.0878787878787879	-0.290909090909091	3	2.84822564176008	2.19104581277772	7.8850515	0.851402985855483
231	0.13030303030303	-0.260606060606061	3	2.67794504458899	2.0344439357957	8.1985287	0.919717282685877
232	0.178787878787879	-0.236363636363636	3	2.49400158805181	1.75614427679059	14.9213314	1.26923923552186
233	0.275757575757576	-0.218181818181818	3	2.24015374094744	2.0344439357957	4.0990352	0.33749442228924
234	0.3	-0.206060606060606	3	2.17265485648959	2.12939564213846	8.6472044	0.673693562128248
235	0.348484848484849	-0.175757575757576	3	2.03791614406394	2.21429743558818	4.583	0.335722061091208
236	0.372727272727273	-0.157575757575758	3	1.9707717318457	2.24553726901845	5.8689898	0.402410915815765
237	0.403030303030303	-0.133333333333333	3	1.89028954868255	2.35619449019234	1.2960724	0.0893708781070623
238	0.409090909090909	-0.127272727272727	3	1.87241537306114	2.35619449019234	6.4812786	0.42205509866398
239	0.439393939393939	-0.096969696969697	3	1.78800435332834	2.21429743558818	4.583	0.244406968578232
240	0.463636363636364	-0.0787878787878788	3	1.73912295961269	2.58993767106125	13.9914407	0.841633164088985
241	0.512121212121212	0	3	1.5707963267949	2.85013585911193	9.5697623	0.56896003571854
242	0.53030303030303	0.0606060606060606	3	1.45700431965119	2.52134316760697	7.8850515	0.339817675265515
243	0.560606060606061	0.103030303030303	3	1.38904078459809	2.94419709373991	4.6737434	0.24667562499543
244	0.566666666666667	0.133333333333333	3	1.339705659599	4.71238898038469	2.7498	0.0368883562221888
245	0.548484848484848	0.133333333333333	3	1.33232798835456	3.92699081698724	2.5926031	0.13174495732727
246	0.536363636363636	0.145454545454545	3	1.30597899688911	3.6052402625906	2.0495176	0.120080878656332
247	0.53030303030303	0.157575757575758	3	1.28196282115784	3.92699081698724	2.5926031	0.138223449402677
248	0.518181818181818	0.16969696969697	3	1.25431813127731	3.38657131671666	3.7791418	0.227654027009766
249	0.512121212121212	0.193939393939394	3	1.20878732587535	3.14159265358979	2.7498	0.153397573228764
250	0.512121212121212	0.212121212121212	3	1.1781078112296	3.14159265358979	0.9166	0.0502944257876076
251	0.512121212121212	0.218181818181818	3	1.16804892607208	3.6052402625906	4.0990352	0.243528454148681
252	0.5	0.242424242424242	3	1.11934323524234	3.92699081698724	1.2960724	0.0732274646624875
253	0.493939393939394	0.248484848484848	3	1.10469774230984	3.38657131671666	3.7791418	0.218164392706189
254	0.487878787878788	0.272727272727273	3	1.06106486376861	3.14159265358979	3.6664	0.185286889314789
255	0.487878787878788	0.296969696969697	3	1.02400748590565	2.94419709373991	4.6737434	0.191884454179762
256	0.493939393939394	0.327272727272727	3	0.985630595069697	3.14159265358979	3.6664	0.166702917245822
257	0.493939393939394	0.351515151515152	3	0.952290011620532	3.14159265358979	3.6664	0.159153123203456
258	0.493939393939394	0.375757575757576	3	0.920459386979841	3.14159265358979	3.6664	0.151803725292753
259	0.493939393939394	0.4	3	0.890098641921291	3.6052402625906	2.0495176	0.103616796981279
260	0.487878787878788	0.412121212121212	3	0.869375282525035	3.68201215386038	5.3446946	0.270428463608013
261	0.46969696969697	0.442424242424242	3	0.815289589803432	3.14159265358979	4.583	0.165534247040893
262	0.46969696969697	0.472727272727273	3	0.782182740395253	3.6052402625906	6.1485528	0.283249333569642
263	0.451515151515152	0.509090909090909	3	0.725532873681325	3.6052402625906	4.0990352	0.182046808070289
264	0.439393939393939	0.533333333333333	3	0.689123512067268	3.92699081698724	2.5926031	0.123140564862553
265	0.427272727272727	0.545454545454545	3	0.664495399094757	3.38657131671666	3.7791418	0.139188197083943
266	0.421212121212121	0.56969696969697	3	0.636657759677968	4.14105150055106	15.2554321	0.712134775829452
267	0.336363636363636	0.624242424242424	3	0.494230804512078	3.92699081698724	9.0738817	0.394812737017434
268	0.293939393939394	0.666666666666667	3	0.415268257108591	4.06888787159141	9.166	0.396808171145487
269	0.245454545454545	0.703030303030303	3	0.335906622879494	4.03764803816114	5.8689898	0.241384142352923
270	0.215151515151515	0.727272727272727	3	0.287629794408909	3.86042265321142	9.743458	0.342736418144256
271	0.172727272727273	0.775757575757576	3	0.219082510780058	3.92699081698724	6.4812786	0.220979287805403
272	0.142424242424242	0.806060606060606	3	0.174886653218977	4.21304225870456	11.484998	0.425999219408578
273	0.0757575757575758	0.842424242424242	3	0.0896868093372617	4.54724030297006	16.7265751	0.641999261803227
274	-0.0333333333333333	0.860606060606061	3	-0.0387130430233836	4.81726591911492	17.511643	0.672663117144906
275	-0.148484848484848	0.848484848484849	3	-0.173245666452365	5.30039158393226	6.6096026	0.236844011293813
276	-0.184848484848485	0.824242424242424	3	-0.220614468711127	5.07115965065526	7.8314304	0.305786992811123
277	-0.233333333333333	0.806060606060606	3	-0.281771867273352	5.30039158393226	6.6096026	0.252035230202925
278	-0.26969696969697	0.781818181818182	3	-0.332178913313937	0	1.8332	0.0242329933816687
279	-0.26969696969697	0.76969696969697	3	-0.337025511990271	5.96143475278294	2.8987475	0.0732811038008985
280	-0.275757575757576	0.751515151515151	3	-0.351681732750451	5.76403919293306	7.3900875	0.242794621417618
281	-0.3	0.709090909090909	3	-0.400240657033974	6.19252541997884	10.1243053	0.221808179924078
282	-0.306060606060606	0.642424242424242	3	-0.44460229301879	5.49778714378214	5.1852062	0.230590017926824
283	-0.33030303030303	0.618181818181818	3	-0.490720296604155	5.13901647351157	22.1505556	1.01473944521634
284	-0.463636363636364	0.557575757575758	3	-0.693668185647423	5.79628607536832	17.6312593	0.785287236866883
285	-0.518181818181818	0.454545454545455	3	-0.8507256330208	5.89486658900712	21.7871237	1.04469072911538
286	-0.572727272727273	0.321212121212121	3	-1.05966377884388	0.104876938730234	17.511643	0.794469256439849
287	-0.560606060606061	0.206060606060606	3	-1.21855763013184	0.540419500270584	5.3446946	0.194456529070282
288	-0.542424242424242	0.175757575757576	3	-1.2574489359459	0.737815060120465	13.6261756	0.453432251063153
289	-0.481818181818182	0.109090909090909	3	-1.34813538615853	0.661043168850687	10.4510732	0.495774211601632
290	-0.439393939393939	0.0545454545454545	3	-1.44729022847886	1.05165021254837	7.3900875	0.236589890708254
291	-0.396969696969697	0.0303030303030303	3	-1.49460820662051	1.16590454050981	6.9808256	0.210066982790962
292	-0.354545454545455	0.0121212121212121	3	-1.5366216031787	1.10714871779409	6.1485528	0.266100197991057
293	-0.318181818181818	-0.00606060606060606	3	-1.58984164277691	1.19028994968253	4.935891	0.220144009574479
294	-0.287878787878788	-0.0181818181818182	3	-1.63387044469181	1.37340076694502	4.6737434	0.153835473662121
295	-0.257575757575758	-0.0242424242424242	3	-1.66463753942423	1.06369782240256	9.4368553	0.843090935984701
296	-0.203030303030303	-0.0545454545454545	3	-1.83325572662117	1.24904577239825	2.8987475	0.271825430209713
297	-0.184848484848485	-0.0606060606060606	3	-1.88762081266312	1.16590454050981	6.9808256	0.942328511155877
298	-0.142424242424242	-0.0787878787878788	3	-2.07608651489429	0.588002603547568	3.3048013	0.672397973636156
299	-0.13030303030303	-0.096969696969697	3	-2.21056610962152	0.694738276196703	7.158646	1.43762717587493
300	-0.1	-0.133333333333333	3	-2.49809154479651	0.404891786285083	6.9808256	1.03909117881172
301	-0.0818181818181818	-0.175757575757576	3	-2.70590978055885	0.785398163397448	1.2960724	0.204458766655895
302	-0.0757575757575758	-0.181818181818182	3	-2.74680153389003	0.380506377112365	9.8722403	0.92702863373133
303	-0.0515151515151515	-0.242424242424242	3	-2.9322072606363	0.218668945873942	8.4505937	0.387511548775614
304	-0.0393939393939394	-0.296969696969697	3	-3.00970957039142	0.674740942223553	11.7379796	0.786506682287245
305	0.00909090909090909	-0.357575757575758	3	3.11617440033072	0.982793723247329	6.6096026	0.46535852949531
