# Supplementary material for: Fluid extraction from the left-right organizer uncovers mechanical properties needed for symmetry breaking
Source: eLife. 2023 Jul 21;12:e83861. doi: 10.7554/eLife.83861 (PMC10361723; doi:10.7554/eLife.83861)
Supplement: Figure 2—source data 1. [file elife-83861-fig2-data1.zip › Fig2_sourcedata/sham6ss_embryo3.csv]

	x	y	id	omega	alpha	speed	realangvel
1	0.615384615384615	0.260513846153846	1	1.17033679417497	4.07737301721443	14.4217844	0.668803069713103
2	0.537436923076923	0.317947692307692	1	1.03657618023235	4.20526924982757	12.5826265	0.623377197879343
3	0.463590769230769	0.358975384615385	1	0.911900740656477	4.16385980290323	12.8906041	0.722929386023615
4	0.389744615384615	0.404101538461539	1	0.767314863451754	4.40651766547408	12.1751978	0.692595018900034
5	0.311793846153846	0.428716923076923	1	0.628795859671747	4.53771174767582	10.5486911	0.634215282563264
6	0.242052307692308	0.441024615384615	1	0.501952803159095	4.54722003276828	7.4340843	0.482540624126505
7	0.192821538461539	0.449230769230769	1	0.405444678333794	4.77479028118102	9.7961625	0.635738791083925
8	0.127178461538461	0.445129230769231	1	0.278296920117008	4.95741176342946	5.0390085	0.327993906755851
9	0.0943599999999999	0.436923076923077	1	0.212698138765838	4.71238898038469	9.7769139	0.735335913572772
10	0.0287169230769232	0.436923076923077	1	0.0656309560512838	4.08355620679249	8.3112705	0.502744978827671
11	-0.0164092307692309	0.469744615384615	1	-0.0349180397142502	4.51505111062358	6.2315051	0.423412446309474
12	-0.057436923076923	0.477947692307692	1	-0.119600528976145	4.35359776104294	5.2209536	0.312298171365226
13	-0.0902553846153847	0.490255384615385	1	-0.18206016324919	3.81637017827935	3.9125071	0.119091138168466
14	-0.106667692307692	0.510769230769231	1	-0.205878390882883	2.94411056110291	3.1159817	-0.0758820070460553
15	-0.102563076923077	0.531283076923077	1	-0.190701989473672	0	0	0
16	-0.102563076923077	0.531283076923077	1	-0.190701989473672	5.60840778249003	3.9125071	0.190754722488821
17	-0.118975384615385	0.510769230769231	1	-0.228852933971437	4.71238898038469	4.2773139	0.263131822783031
18	-0.147692307692308	0.510769230769231	1	-0.281479298528043	4.39065717610523	7.7292295	0.380060733539223
19	-0.196923076923077	0.527178461538462	1	-0.357491445235887	4.0376205990531	7.8254725	0.221500416595922
20	-0.237947692307692	0.56	1	-0.401791528555072	3.98573112267562	7.3580065	0.161840811588471
21	-0.274870769230769	0.592821538461538	1	-0.434159690872766	4.71238898038469	6.7218861	0.304060474719468
22	-0.32	0.592821538461538	1	-0.494971785816659	4.95738970152412	5.0390085	0.240124932542678
23	-0.352821538461538	0.584615384615385	1	-0.542996772325195	5.38715736171628	7.8254725	0.384509257371697
24	-0.393846153846154	0.551793846153846	1	-0.619898623799534	5.49778714378214	8.6417048	0.427048733770148
25	-0.434870769230769	0.510769230769231	1	-0.705308370553564	5.77606557662247	6.2915424	0.301124282963598
26	-0.455384615384615	0.473846153846154	1	-0.765533227146283	5.57454138762977	5.6338819	0.287699817925948
27	-0.48	0.445129230769231	1	-0.823073190731473	2.67787004271409	2.7328429	-0.133437726732668
28	-0.471793846153846	0.461538461538462	1	-0.79638564538494	2.15877008363388	4.4065545	-0.221173617748471
29	-0.447178461538462	0.477947692307692	1	-0.752150921835245	1.69522055583878	4.926725	-0.210622043980868
30	-0.41436	0.482052307692308	1	-0.710026513039072	1.75060182725941	6.8318781	-0.322595269941353
31	-0.369230769230769	0.490255384615385	1	-0.645507459050801	0.67476838133159	7.8254725	-0.0136940353500714
32	-0.336409230769231	0.449230769230769	1	-0.642768651980787	1.37342961615021	3.1159817	-0.127884077788771
33	-0.315898461538461	0.445129230769231	1	-0.617191836423033	6.17255552511373	11.0670284	0.502302996844382
34	-0.324101538461539	0.371283076923077	1	-0.717652435791909	6.03818458604015	5.0390085	0.292858365302147
35	-0.332307692307692	0.338461538461538	1	-0.776224108852338	1.32579560565546	5.0390085	-0.198236068413942
36	-0.299486153846154	0.330255384615385	1	-0.73657689516955	0.558582460179986	5.7649557	0.0840192872494927
37	-0.278975384615385	0.297436923076923	1	-0.753380752619448	5.92442491060014	5.2209536	0.399764488262804
38	-0.291283076923077	0.264615384615385	1	-0.833333650272009	0.197424406558461	6.2315051	0.344680596421891
39	-0.283076923076923	0.223590769230769	1	-0.902269769556387	0.785398163397448	4.3208524	0.0509575922693428
40	-0.262563076923077	0.203076923076923	1	-0.912461288010256	6.11795554977974	3.716813	0.342805826022765
41	-0.266667692307692	0.178461538461538	1	-0.981022453214809	0.278342112836541	4.4487181	0.323311688521117
42	-0.258461538461538	0.149744615384615	1	-1.04568479091903	0.643441113592977	3.0554861	0.143460019765567
43	-0.246153846153846	0.133332307692308	1	-1.07437679487215	1.24624430619615	0	0
44	0.631793846153846	-0.162052307692308	2	1.82187904008675	3.14159265358979	3.6664	0.18442676730591
45	0.631793846153846	-0.137436923076923	2	1.78499368662557	2.67794504458898	6.8318781	0.337312312254903
46	0.652307692307692	-0.0964092307692309	2	1.71753122417459	2.51275987999759	8.3112705	0.360112686682794
47	0.685129230769231	-0.0512830769230768	2	1.64550868683803	2.58998273495538	9.3273216	0.387854638845916
48	0.717947692307692	0.00205230769230761	2	1.56793775906885	3.43305632895942	6.379536	0.29056183941008
49	0.70564	0.0430769230769231	2	1.50982539118683	3.49033628526057	7.1522298	0.331574222957478
50	0.689230769230769	0.0882061538461538	2	1.44351054659534	3.76188268038706	5.256701	0.229056629360411
51	0.668716923076923	0.116923076923077	2	1.39769922072325	3.92699081698724	3.4564986	0.142632632688224
52	0.652307692307692	0.133332307692308	2	1.36917269418561	3.92699081698724	6.9134555	0.302106409989981
53	0.619486153846154	0.166153846153846	2	1.30875141218761	3.92699081698724	6.0491017	0.282879128225902
54	0.590769230769231	0.194870769230769	2	1.25217558654243	3.82731102603386	8.684785	0.451435443492303
55	0.553846153846154	0.24	2	1.16188849784397	3.77435232665613	11.3662983	0.630793254182382
56	0.508716923076923	0.301538461538462	2	1.03572984700749	3.85567383435694	12.1293678	0.690121494587355
57	0.455384615384615	0.363076923076923	2	0.897705548090024	4.32005188183204	19.1780218	1.06666822908932
58	0.336409230769231	0.412307692307692	2	0.68437190227216	4.48889911783667	13.7861223	0.836353741518149
59	0.246153846153846	0.432821538461538	2	0.51710115396853	4.12438637683712	6.6096026	0.440560214430702
60	0.209230769230769	0.457436923076923	2	0.428989111082389	4.22549582958465	11.7540201	0.769915911105177
61	0.139486153846154	0.49436	2	0.275005928861354	4.48558591877072	8.1526987	0.532883789306351
62	0.0861538461538462	0.506667692307692	2	0.168429171000084	4.75783545592168	13.4575212	0.88295115478614
63	-0.00410153846153854	0.502563076923077	2	-0.00816105995714414	5.1305901138485	6.0183956	0.380127813972196
64	-0.0410246153846155	0.486153846153846	2	-0.0841866227515835	5.0182602952953	12.1751978	0.840504417245671
65	-0.118975384615385	0.461538461538462	2	-0.252287506200718	5.07116478771193	10.4419072	0.737467960210396
66	-0.184615384615385	0.436923076923077	2	-0.399781098242797	5.35589008917797	9.166	0.646246864184259
67	-0.233846153846154	0.4	2	-0.529030471079649	5.70887681853076	12.3731834	0.861969582528253
68	-0.278975384615385	0.330255384615385	2	-0.701424387585299	5.88842969096359	7.9437139	0.57882646714233
69	-0.299486153846154	0.281024615384615	2	-0.817189681013765	5.93435955767157	7.1522298	0.560930857844921
70	-0.315898461538461	0.235898461538461	2	-0.929375852582749	5.58849621332638	4.7727362	0.403141106693723
71	-0.336409230769231	0.211283076923077	2	-1.01000407392149	5.86491458680433	6.0183956	0.509027164939273
72	-0.352821538461538	0.17436	2	-1.11180950690935	5.49778714378214	2.5926031	0.206412807448186
73	-0.365129230769231	0.162052307692308	2	-1.15309206839899	4.71238898038469	2.4441139	0.0802952311693117
74	-0.381538461538462	0.162052307692308	2	-1.16915111463285	4.95736764351155	7.5582836	0.335454784513098
75	-0.430769230769231	0.149744615384615	2	-1.23624207153547	4.39065717610523	7.7292295	0.0065497707387796
76	-0.48	0.166153846153846	2	-1.23755202568322	4.71238898038469	4.8886861	0.0995885998226687
77	-0.512821538461538	0.166153846153846	2	-1.25746974564776	4.71238898038469	4.8886861	0.0886781577741957
78	-0.54564	0.166153846153846	2	-1.2752053772026	5.1305901138485	6.0183956	0.219966341089504
79	-0.582563076923077	0.149744615384615	2	-1.3191986454205	5.3326283318829	5.256701	0.216281716037241
80	-0.611283076923077	0.129230769230769	2	-1.36245498862795	4.99073109322123	4.4487181	0.10723624250961
81	-0.64	0.121024615384615	2	-1.38390223712987	5.27092930663288	5.7649557	0.192996327308266
82	-0.672821538461538	0.100513846153846	2	-1.42250150259152	5.11729369809443	4.6535782	0.116093536026745
83	-0.701538461538462	0.0882061538461538	2	-1.44572020979687	5.81953769817878	4.0990352	0.181143718867571
84	-0.713846153846154	0.0635907692307691	2	-1.48194895357038	5.87831938140291	4.6535782	0.204315243147795
85	-0.726153846153846	0.0348707692307693	2	-1.52281200219994	5.96145350290013	7.7292295	0.336601694713643
86	-0.742563076923077	-0.0143599999999999	2	-1.59013234114267	1.26274354577112	0	0
87	0.340513846153846	-0.358975384615385	3	2.38258124894064	2.46690658908035	3.9125071	0.264645982498442
88	0.356923076923077	-0.338461538461538	3	2.32965205244095	2.46690658908035	3.9125071	0.26702861310866
89	0.373332307692308	-0.317947692307692	3	2.27624632981922	1.9889974602587	6.0183956	0.358085105683577
90	0.410255384615385	-0.301538461538462	3	2.2046293086825	1.75066782611939	6.8318781	0.307934844752538
91	0.455384615384615	-0.293332307692308	3	2.14304233973199	1.373314234308	3.1159817	0.0682305821245421
92	0.475898461538462	-0.297436923076923	3	2.12939622330708	1.44646441068018	4.926725	0.117667083623934
93	0.508716923076923	-0.301538461538462	3	2.1058628065823	1.73596527441131	7.4340843	0.255219584909168
94	0.557947692307692	-0.293332307692308	3	2.05481888960046	2.25651469923896	8.684785	0.410046576754013
95	0.603076923076923	-0.256409230769231	3	1.97280957424966	4.53551409853328	0	0
96	-0.246153846153846	-0.104615384615385	4	-1.97266697423535	3.92699081698724	7.7778093	-0.835740174776298
97	-0.283076923076923	-0.0676923076923077	4	-1.80551893928009	5.49778714378214	2.5926031	0.148828850320177
98	-0.295384615384615	-0.08	4	-1.83528470934413	5.38707504489414	3.9125071	0.158617857110153
99	-0.315898461538461	-0.0964092307692309	4	-1.86700828076616	4.95741176342946	5.0390085	-0.0237717499655021
100	-0.348716923076923	-0.104615384615385	4	-1.86225393077306	4.39060092645681	3.8648439	-0.193695352205121
101	-0.373332307692308	-0.0964092307692309	4	-1.82351486033204	3.14159265358979	1.8332	-0.155723223424893
102	-0.373332307692308	-0.0841015384615385	4	-1.79237021564706	0	3.6664	0.30898197701926
103	-0.373332307692308	-0.108716923076923	4	-1.85416661105091	0.982736033158555	4.4065545	0.30573476823412
104	-0.348716923076923	-0.125129230769231	4	-1.91531356469773	2.46690658908034	3.9125071	-0.197624455442156
105	-0.332307692307692	-0.104615384615385	4	-1.8757886736093	4.39060092645681	3.8648439	-0.205880305238382
106	-0.356923076923077	-0.0964092307692309	4	-1.83461261256162	3.38661543663456	5.0390085	-0.456930702888267
107	-0.365129230769231	-0.0635907692307691	4	-1.74322647198397	4.06885787039137	3.0554861	-0.194098173939499
108	-0.381538461538462	-0.0512830769230768	4	-1.70440683719607	4.95732352262034	2.5192751	0.023384017335526
109	-0.397947692307692	-0.0553846153846154	4	-1.70908364066318	5.35583009397767	3.0554861	0.118240646679248
110	-0.41436	-0.0676923076923077	4	-1.73273176999903	3.92699081698724	0.8643538	-0.0556300812760302
111	-0.418461538461538	-0.0635907692307691	4	-1.72160575374382	0	1.2222861	0.0955126027128328
112	-0.418461538461538	-0.0717938461538462	4	-1.74070827428639	4.99073109322123	4.4487181	0.0355740843939634
113	-0.447178461538462	-0.08	4	-1.74782309116518	4.71238898038469	1.2222861	-0.0156278761619832
114	-0.455384615384615	-0.08	4	-1.74469751593278	3.92699081698724	1.7282493	-0.101285079076952
115	-0.463590769230769	-0.0717938461538462	4	-1.72444050011739	2.89648163362969	2.5192751	-0.168434530549146
116	-0.459486153846154	-0.0553846153846154	4	-1.69075359400756	5.35583009397767	3.0554861	0.106679933441758
