# Supplementary material for: Fluid extraction from the left-right organizer uncovers mechanical properties needed for symmetry breaking
Source: eLife. 2023 Jul 21;12:e83861. doi: 10.7554/eLife.83861 (PMC10361723; doi:10.7554/eLife.83861)
Supplement: Figure 2—source data 1. [file elife-83861-fig2-data1.zip › Fig2_sourcedata/sham6ss_embryo4.csv]

	x	y	id	omega	alpha	speed	realangvel
1	0.737254901960784	0.176470588235294	1	1.3358549677311	3.26594764813655	7.3900875	0.409813533114083
2	0.729411764705882	0.23921568627451	1	1.25389226110829	3.8744077553763	12.3314781	0.661780234626356
3	0.658823529411765	0.317647058823529	1	1.12153621418302	4.05450037520248	12.7421149	0.70948527302082
4	0.572549019607843	0.384313725490196	1	0.979639159578852	3.6052402625906	6.1485528	0.374060350815327
5	0.549019607843137	0.431372549019608	1	0.904827089415787	4.34521514656647	12.7668631	0.725321672700079
6	0.447058823529412	0.470588235294118	1	0.759762754875771	3.86823499427152	11.0372389	0.711302573643485
7	0.384313725490196	0.541176470588235	1	0.617502240147074	3.78509376238308	11.4575	0.669035959760975
8	0.325490196078431	0.619607843137255	1	0.483695048194879	4.17196948011411	8.0170419	0.48504776510976
9	0.266666666666667	0.654901960784314	1	0.386685495172927	4.46741031725783	20.7857382	1.26331146796432
10	0.0941176470588235	0.698039215686274	1	0.134023201580063	4.97635270401039	17.5657224	1.05625129477024
11	-0.0509803921568627	0.658823529411765	1	-0.0772270573739844	5.0611599839686	10.7283447	0.690653211618769
12	-0.137254901960784	0.627450980392157	1	-0.215357699697738	4.94347964758059	8.0037512	0.53196427349452
13	-0.203921568627451	0.611764705882353	1	-0.321750554396642	4.79553021227313	5.5188486	0.349147835822641
14	-0.250980392156863	0.607843137254902	1	-0.39158012156117	4.93918782843858	6.1146386	0.386583915280811
15	-0.301960784313725	0.596078431372549	1	-0.468896904617333	4.89224248017717	5.123794	0.308304912060575
16	-0.345098039215686	0.588235294117647	1	-0.530557887029448	4.9906886393898	6.672848	0.396240572089104
17	-0.4	0.572549019607843	1	-0.609806001447268	5.39811849129098	6.5138179	0.399427269316881
18	-0.443137254901961	0.537254901960784	1	-0.689691455310645	5.742765806909	5.3446946	0.315989199023898
19	-0.466666666666667	0.498039215686275	1	-0.752889295115424	5.77608680278725	4.7186568	0.28648589159662
20	-0.486274509803922	0.462745098039216	1	-0.810186473434748	5.49778714378214	3.2406393	0.206156537206885
21	-0.505882352941176	0.443137254901961	1	-0.851417780876125	5.27098829572825	4.3236022	0.258997612110767
22	-0.537254901960784	0.423529411764706	1	-0.903217303298279	5.81953769817878	6.1485528	0.381779095839061
23	-0.56078431372549	0.376470588235294	1	-0.979573122466091	5.49778714378214	5.8332424	0.356844374516194
24	-0.596078431372549	0.341176470588235	1	-1.05094199736933	5.93441430359568	5.3644015	0.33257816785502
25	-0.611764705882353	0.298039215686275	1	-1.11745763094033	5.31793364398966	7.2461813	0.379483302647678
26	-0.662745098039216	0.262745098039216	1	-1.19335429146987	5.83566533202242	12.7091173	0.747165112363168
27	-0.709803921568627	0.164705882352941	1	-1.3427873139425	2.06344604052993	0	0
28	0.196078431372549	0.650980392156863	2	0.292561766403848	4.84494051268136	20.8059034	1.3066096648679
29	0.0196078431372549	0.627450980392157	2	0.0312398334302683	5.09827164978276	15.829682	1.0644433171514
30	-0.105882352941176	0.576470588235294	2	-0.181648830000012	4.96494325616275	14.6729328	1.06826507442585
31	-0.227450980392157	0.545098039215686	2	-0.395301844885182	4.95736764351155	5.6687127	0.400205686406565
32	-0.274509803921569	0.533333333333333	2	-0.475342982166495	5.22287730230147	13.1316699	0.931337007989184
33	-0.372549019607843	0.47843137254902	2	-0.661610383764332	5.42101525251236	8.4505937	0.596108006613172
34	-0.427450980392157	0.431372549019608	2	-0.780831985086966	5.47076669459487	11.9950859	0.833825058869322
35	-0.501960784313725	0.36078431372549	2	-0.947596996860831	5.66852235525742	9.5367647	0.656950769726838
36	-0.549019607843137	0.294117647058824	2	-1.0789871508062	5.69518270363202	3.3048013	0.22483353751467
37	-0.564705882352941	0.270588235294118	2	-1.12395385830913	5.55654296649786	11.0372389	0.691369123636234
38	-0.627450980392157	0.2	2	-1.26222768303638	6.04764032645872	11.782893	0.766021949534921
39	-0.650980392156863	0.101960784313725	2	-1.41543207294336	6.17830836844935	8.7558215	0.568608373764725
40	-0.658823529411765	0.0274509803921569	2	-1.52915374769631	6.1964469685036	10.5807721	0.677418958639622
41	-0.666666666666667	-0.0627450980392157	2	-1.66463753942423	0.639385905686173	0	0
42	-0.552941176470588	-0.215686274509804	3	-1.94271395804568	0.785398163397448	2.5926031	0.173673582977916
43	-0.537254901960784	-0.231372549019608	3	-1.97744867464126	0.278299659005111	3.336424	0.240334634873027
44	-0.529411764705882	-0.258823529411765	3	-2.02551560161587	0.70862627212767	4.225526	0.301213817117394
45	-0.505882352941176	-0.286274509803922	3	-2.08575836503934	0.90975315794421	5.2255366	0.365202826515596
46	-0.470588235294118	-0.313725490196078	3	-2.15879893034246	0.785398163397448	5.8332424	0.439180165379682
47	-0.435294117647059	-0.349019607843137	3	-2.2466349634184	0.610725964389209	5.5944681	0.424669819537378
48	-0.407843137254902	-0.388235294117647	3	-2.33156892732588	0.785398163397448	7.1293148	0.540872294085604
49	-0.364705882352941	-0.431372549019608	3	-2.439743386143	0.982793723247329	4.9574311	0.375531831178746
50	-0.329411764705882	-0.454901960784314	3	-2.51484975237875	1.12469077785149	0	0
51	-0.23921568627451	-0.498039215686275	4	-2.69381672758078	6.17252808600569	4.1499065	0.10020506811387
52	-0.243137254901961	-0.533333333333333	4	-2.71385774120355	5.77608680278725	4.7186568	-0.0255505860051475
53	-0.262745098039216	-0.568627450980392	4	-2.70874762400252	0	3.2081	0.0883846260563192
54	-0.262745098039216	-0.596078431372549	4	-2.72642454921378	0.418224329579229	4.5137967	0.210901912879735
55	-0.247058823529412	-0.631372549019608	4	-2.76860493178973	0.540419500270584	2.6723473	0.130764121095264
56	-0.235294117647059	-0.650980392156863	4	-2.79475775600879	1.15257199721567	4.5137967	0.276890515515706
57	-0.2	-0.666666666666667	4	-2.85013585911193	1.30454427764397	5.2255366	0.321179137057421
58	-0.156862745098039	-0.67843137254902	4	-2.91437168652341	1.80800312567854	0	0
59	0.2	-0.592156862745098	5	2.81587386605412	1.5707963267949	2.7498	0.176136843940107
60	0.223529411764706	-0.592156862745098	5	2.7806464972661	1.89254688119154	1.4491446	0.097801103943338
61	0.235294117647059	-0.588235294117647	5	2.76108627647743	1.92956699706547	3.9157152	0.263819194757726
62	0.266666666666667	-0.576470588235294	5	2.70832243752588	2.49809154479651	2.2915	0.137881399074016
63	0.27843137254902	-0.56078431372549	5	2.68074615771108	2.46685171136624	2.9344949	0.184879183691442
64	0.294117647058824	-0.541176470588235	5	2.64377032097279	2.08994244104142	3.6948146	0.256652850310046
65	0.32156862745098	-0.525490196078431	5	2.59243975091078	1.97568811307998	3.4904128	0.23803022246967
66	0.349019607843137	-0.513725490196078	5	2.54483370641685	2.46685171136624	2.9344949	0.195397381754003
67	0.364705882352941	-0.494117647058824	5	2.50575423006605	2.0344439357957	1.0247588	0.0701601294410104
68	0.372549019607843	-0.490196078431373	5	2.49172220417785	2.15879893034246	1.6526298	0.114421990521358
69	0.384313725490196	-0.482352941176471	5	2.46883780607357	1.81577498992176	1.8895709	0.117968666233654
70	0.4	-0.47843137254902	5	2.44524407282684	2.21429743558818	2.2915	0.156679845127661
71	0.415686274509804	-0.466666666666667	5	2.41390810380131	1.95130270390726	2.4679455	0.157019481780218
72	0.435294117647059	-0.458823529411765	5	2.38250420744527	1.81577498992176	1.8895709	0.109903699829315
73	0.450980392156863	-0.454901960784314	5	2.3605234674794	1.5707963267949	0.4583	0.0216448864352969
74	0.454901960784314	-0.454901960784314	5	2.35619449019234	1.5707963267949	0.9166	0.0427340021630584
75	0.462745098039216	-0.454901960784314	5	2.34764768975973	2.35619449019234	1.9445669	0.128139615917919
76	0.474509803921569	-0.443137254901961	5	2.32201976657615	2.0344439357957	1.0247588	0.0629982275316676
77	0.482352941176471	-0.43921568627451	5	2.30942012106982	1.81577498992176	1.8895709	0.101757595397856
78	0.498039215686275	-0.435294117647059	5	2.28906860199024	2.15879893034246	1.6526298	0.102575701224739
79	0.509803921568627	-0.427450980392157	5	2.2685534617453	2.0344439357957	1.0247588	0.0601381202205697
80	0.517647058823529	-0.423529411764706	5	2.25652583770118	2.35619449019234	1.2960724	0.0823648719441428
81	0.525490196078431	-0.415686274509804	5	2.24005286331235	3.14159265358979	0.4583	0.0230349742101676
82	0.525490196078431	-0.411764705882353	5	2.23544586847032	2.0344439357957	1.0247588	0.0590145528732489
83	0.533333333333333	-0.407843137254902	5	2.22364295789567	2.21429743558818	2.2915	0.139416876585963
84	0.549019607843137	-0.396078431372549	5	2.19575958257848	2.55359005004223	1.6526298	0.104424333938118
85	0.556862745098039	-0.384313725490196	5	2.17487471579085	1.5707963267949	0.4583	0.0163824221517306
86	0.56078431372549	-0.384313725490196	5	2.17159823136051	1.89254688119154	2.8987475	0.142237379650072
87	0.584313725490196	-0.376470588235294	5	2.14315075543049	2.15879893034246	1.6526298	0.0925001808190018
88	0.596078431372549	-0.368627450980392	5	2.12465071926669	1.89254688119154	1.4491446	0.0671744610060676
89	0.607843137254902	-0.364705882352941	5	2.11121582706548	2.0344439357957	1.0247588	0.0518360316099464
90	0.615686274509804	-0.36078431372549	5	2.10084862074349	2.35619449019234	1.9445669	0.112116428136226
91	0.627450980392157	-0.349019607843137	5	2.07842533511625	3.14159265358979	0.9166	0.0479846108391691
92	0.627450980392157	-0.341176470588235	5	2.06882841294841	2.35619449019234	2.5926031	0.147591677567052
93	0.643137254901961	-0.325490196078431	5	2.039310077435	2.35619449019234	1.2960724	0.0727553442190709
94	0.650980392156863	-0.317647058823529	5	2.02475900859119	1.5707963267949	2.7498	0.0692007189035104
95	0.674509803921569	-0.317647058823529	5	2.01091886481049	0.404891786285083	3.4904128	-0.129040860205567
96	0.686274509803922	-0.345098039215686	5	2.0367270368516	0	1.3749	-0.0679429096794681
97	0.686274509803922	-0.356862745098039	5	2.05031561878749	4.71238898038469	2.2915	-0.0598167669773142
98	0.666666666666667	-0.356862745098039	5	2.06227897218296	2.67794504458899	1.0247588	0.0579758244979089
99	0.670588235294118	-0.349019607843137	5	2.05068380728337	3.14159265358979	1.8332	0.0929089379045012
100	0.670588235294118	-0.333333333333333	5	2.03210201970247	2.55359005004223	1.6526298	0.0934151136548733
101	0.67843137254902	-0.32156862745098	5	2.0134189969715	2.0344439357957	1.0247588	0.0456416609705945
102	0.686274509803922	-0.317647058823529	5	2.00429066477738	2.67794504458899	1.0247588	0.0579290727294968
103	0.690196078431373	-0.309803921568627	5	1.99270485023148	2.35619449019234	1.2960724	0.0681575486539909
104	0.698039215686274	-0.301960784313725	5	1.97907334050068	2.81984209919315	1.4491446	0.0813293547945326
105	0.701960784313725	-0.290196078431373	5	1.96280746954178	0	0	0
106	0.701960784313725	-0.290196078431373	5	1.96280746954178	3.68201215386038	2.6723473	0.0919044258016122
107	0.690196078431373	-0.270588235294118	5	1.94442658438145	2.0344439357957	1.0247588	0.0435857921238192
108	0.698039215686274	-0.266666666666667	5	1.93570942595669	2.81984209919315	1.4491446	0.082953636105918
109	0.701960784313725	-0.254901960784314	5	1.91911869873551	3.14159265358979	1.8332	0.0994147704514736
110	0.701960784313725	-0.23921568627451	5	1.89923574464521	0	0	0
111	0.701960784313725	-0.23921568627451	5	1.89923574464521	2.55359005004223	1.6526298	0.0916779569453219
112	0.709803921568627	-0.227450980392157	5	1.88090015325615	3.46334320798644	1.4491446	0.0677900869577508
113	0.705882352941177	-0.215686274509804	5	1.8673421358646	0	0	0
114	0.705882352941177	-0.215686274509804	5	1.8673421358646	2.67794504458899	1.0247588	0.0584562743590755
115	0.709803921568627	-0.207843137254902	5	1.85565088099278	3.14159265358979	0.4583	0.0254805351130605
116	0.709803921568627	-0.203921568627451	5	1.85055477397017	2.94419709373991	2.3368717	0.135190016182816
117	0.713725490196078	-0.184313725490196	5	1.82351677073361	1.5707963267949	0.9166	0.0131663420919592
118	0.72156862745098	-0.184313725490196	5	1.82088350231521	2.55359005004223	1.6526298	0.08899093274648
119	0.729411764705882	-0.172549019607843	5	1.80308531576592	2.55359005004223	1.6526298	0.087829538118771
120	0.737254901960784	-0.16078431372549	5	1.78551940814216	2.81984209919315	1.4491446	0.0815511392517498
121	0.741176470588235	-0.149019607843137	5	1.76920918029181	3.14159265358979	0.9166	0.0509567409607348
122	0.741176470588235	-0.141176470588235	5	1.75901783209967	2.89661399046293	1.8895709	0.106831724524907
123	0.745098039215686	-0.125490196078431	5	1.73765148719469	3.14159265358979	3.6664	0.206024148949715
124	0.745098039215686	-0.0941176470588235	5	1.69644665740474	3.08900959197885	8.7196158	0.497391487543042
125	0.749019607843137	-0.0196078431372549	5	1.59696835989613	3.55981698316902	9.0275934	0.485455741957442
126	0.717647058823529	0.0509803921568627	5	1.49987721150465	3.6052402625906	6.1485528	0.34697831076683
127	0.694117647058824	0.0980392156862745	5	1.43048154935128	3.46334320798644	4.3478921	0.263280162609768
128	0.682352941176471	0.133333333333333	5	1.37782551682933	4.94514960200211	0	0
129	-0.756862745098039	-0.207843137254902	6	-1.83880122252924	0.165148677414627	8.3630584	0.448058534792819
130	-0.745098039215686	-0.27843137254902	6	-1.92841292948781	0.343023940420703	6.8130878	0.365379543467981
131	-0.725490196078431	-0.333333333333333	6	-2.0014888381814	0.412410441597387	8.0037512	0.427116545525761
132	-0.698039215686274	-0.396078431372549	6	-2.08691214728656	0.531724067258806	9.0390509	0.481031558679677
133	-0.658823529411765	-0.462745098039216	6	-2.18311845902249	0.620249485982821	7.8850515	0.418299622111313
134	-0.619607843137255	-0.517647058823529	6	-2.26677838344476	1.10714871779409	6.1485528	0.306272698798489
135	-0.572549019607843	-0.541176470588235	6	-2.32803292320445	0.982793723247329	3.3048013	0.176268233311061
136	-0.549019607843137	-0.556862745098039	6	-2.36328656986666	0.588002603547568	3.3048013	0.17568161219341
137	-0.533333333333333	-0.580392156862745	6	-2.39842289230535	1.03037682652431	5.3446946	0.287201251890801
138	-0.494117647058824	-0.603921568627451	6	-2.45586314268351	0.785398163397448	2.5926031	0.141006330344187
139	-0.47843137254902	-0.619607843137255	6	-2.48406440875234	0.643501108793284	2.2915	0.119885282184846
140	-0.466666666666667	-0.635294117647059	6	-2.50804146518931	2.26226877528165	0	0
141	0.717647058823529	0.345098039215686	7	1.12256599835639	3.92699081698724	8.4258455	0.439263427858984
142	0.666666666666667	0.396078431372549	7	1.03471331278459	3.98574663970296	5.5188486	0.295260681003086
143	0.631372549019608	0.427450980392157	7	0.975661176583978	4.39063842598805	7.2461813	0.33900977884594
144	0.572549019607843	0.447058823529412	7	0.90785922081479	4.10684431677972	7.2461813	0.417092037310872
145	0.52156862745098	0.482352941176471	7	0.824440813352615	4.06131225894021	12.0995783	0.731001614302929
146	0.43921568627451	0.545098039215686	7	0.67824049049203	4.16560013949544	12.3401858	0.756930247968817
147	0.349019607843137	0.6	7	0.526854440898266	4.22791105134767	9.8401593	0.606112311491629
148	0.274509803921569	0.63921568627451	7	0.40563197859994	4.43938027729798	11.8983846	0.734305433181215
149	0.176470588235294	0.666666666666667	7	0.258770891963698	4.83674397493145	14.7797167	0.903085749461103
150	0.0509803921568627	0.650980392156863	7	0.0781537420714769	4.98155647317039	13.7870389	0.895377633693853
151	-0.0627450980392157	0.619607843137255	7	-0.100921784667294	4.8689908573667	8.8154005	0.605800586190932
152	-0.137254901960784	0.607843137254902	7	-0.22208190190548	4.81205763287585	4.605915	0.311054180162015
153	-0.176470588235294	0.603921568627451	7	-0.284292737937883	4.71238898038469	7.7911	0.492253859538462
154	-0.243137254901961	0.603921568627451	7	-0.382743509845576	4.71238898038469	2.7498	0.165341395895265
155	-0.266666666666667	0.603921568627451	7	-0.415811789024629	5.11728076666977	6.9808256	0.450693051232237
156	-0.32156862745098	0.580392156862745	7	-0.505950399271076	4.94347964758059	8.0037512	0.481684734319441
157	-0.388235294117647	0.564705882352941	7	-0.602287346134964	5.27098829572825	4.3236022	0.268779321908823
158	-0.419607843137255	0.545098039215686	7	-0.656043210516729	4.90978454023457	2.3368717	0.128637464419239
159	-0.43921568627451	0.541176470588235	7	-0.681770703400577	6.0264769767462	0	0
160	-0.603921568627451	-0.0862745098039216	8	-1.71269338139906	6.14128825257542	6.4812786	0.424508967248609
161	-0.611764705882353	-0.141176470588235	8	-1.79759517484878	0.321750554396642	2.8987475	0.197266005485197
162	-0.603921568627451	-0.164705882352941	8	-1.83704837594582	0	2.7498	0.179465871942561
163	-0.603921568627451	-0.188235294117647	8	-1.87294155033433	0	3.2081	0.204393584406328
164	-0.603921568627451	-0.215686274509804	8	-1.9138202672156	0.404891786285083	3.4904128	0.232917184161214
165	-0.592156862745098	-0.243137254901961	8	-1.96040370404784	0	2.7498	0.167609396347566
166	-0.592156862745098	-0.266666666666667	8	-1.99392558331736	0.588002603547568	3.3048013	0.216178685470616
167	-0.576470588235294	-0.290196078431373	8	-2.03716132041148	0.463647609000806	2.0495176	0.135825109868355
168	-0.568627450980392	-0.305882352941176	8	-2.06432634238515	2.12542853345154	0	0
169	0.67843137254902	0.466666666666667	9	0.968263702273877	4.36936503996399	6.8130878	0.299077293847551
170	0.623529411764706	0.486274509803922	9	0.908448243504367	3.92699081698724	6.4812786	0.35048049315841
171	0.584313725490196	0.525490196078431	9	0.838352144872685	3.89252171598773	9.4033994	0.511049417297803
172	0.529411764705882	0.584313725490196	9	0.736142261413125	3.82732216449608	6.5138179	0.345349402606047
173	0.494117647058824	0.627450980392157	9	0.667072380891915	3.6052402625906	3.0742764	0.146897660241853
174	0.482352941176471	0.650980392156863	9	0.637692848843545	4.15378966504113	4.3236022	0.22826291088595
175	0.450980392156863	0.670588235294118	9	0.592040266666355	4.33188260327232	2.4679455	0.128425803053087
176	0.431372549019608	0.67843137254902	9	0.566355106055737	4.24874137138388	2.0495176	0.108722577439725
177	0.415686274509804	0.686274509803922	9	0.544610590567792	4.71238898038469	3.6664	0.170611343255083
178	0.384313725490196	0.686274509803922	9	0.510488321916776	4.37309636593065	8.2622324	0.448519170402587
179	0.317647058823529	0.709803921568627	9	0.420784487836258	4.54724030297006	8.3630584	0.454520156298361
180	0.247058823529412	0.72156862745098	9	0.329880456576586	5.14901614019823	15.1724798	0.690736751815391
181	0.129411764705882	0.666666666666667	9	0.191733106213508	5.07956281420291	12.7668631	0.740054938059602
182	0.0274509803921569	0.627450980392157	9	0.0437221186015876	5.07115965065526	7.8314304	0.510486394916017
183	-0.0352941176470588	0.603921568627451	9	-0.0583751603816158	5.18544070086564	0	0
184	-0.533333333333333	0.349019607843137	10	-0.991325939404707	5.81953769817878	11.2728051	0.759091522289559
185	-0.576470588235294	0.262745098039216	10	-1.14314424386262	5.77079584686885	8.4134714	0.558409054896487
186	-0.611764705882353	0.2	10	-1.25482605484192	5.64667709139164	13.1078383	0.777559958308891
187	-0.67843137254902	0.109803921568627	10	-1.41033804650369	5.66293582119676	11.8273481	0.616207151038655
188	-0.737254901960784	0.0274509803921569	10	-1.53357947671143	5.71184782734596	7.6274869	0.363674508736054
189	-0.772549019607843	-0.0274509803921569	10	-1.60631437845864	5.73153032465104	6.9954912	0.30867573293913
190	-0.803921568627451	-0.0784313725490196	10	-1.66804952504646	2.79489526030493	0	0
191	-0.584313725490196	0.529411764705882	11	-0.834654065381772	5.30039158393226	3.3048013	0.172320167716096
192	-0.607843137254902	0.513725490196078	11	-0.869118098924991	6.08578974732971	4.6737434	0.225299044517648
193	-0.615686274509804	0.474509803921569	11	-0.914177907828521	5.72458599183602	4.3236022	0.237757578423001
194	-0.635294117647059	0.443137254901961	11	-0.961729423513121	5.71645608965608	5.9753154	0.330204898606981
195	-0.662745098039216	0.4	11	-1.02777040323452	5.81953769817878	2.0495176	0.113105783687399
196	-0.670588235294118	0.384313725490196	11	-1.050391559972	5.57455903505192	4.225526	0.227608377820654
197	-0.694117647058824	0.356862745098039	11	-1.09591323553613	5.96143475278294	2.8987475	0.157743574762488
198	-0.701960784313725	0.333333333333333	11	-1.12746195048863	5.81953769817878	6.1485528	0.337482496787105
199	-0.725490196078431	0.286274509803922	11	-1.19495844984605	5.99172851270172	9.5697623	0.52580538956807
200	-0.749019607843137	0.207843137254902	11	-1.30011952775966	6.09783735718389	7.4606657	0.411092195818008
