# Supplementary material for: Fluid extraction from the left-right organizer uncovers mechanical properties needed for symmetry breaking
Source: eLife. 2023 Jul 21;12:e83861. doi: 10.7554/eLife.83861 (PMC10361723; doi:10.7554/eLife.83861)
Supplement: Figure 2—source data 1. [file elife-83861-fig2-data1.zip › Fig2_sourcedata/sham6ss_embryo5.csv]

	x	y	id	omega	alpha	speed	realangvel
1	0.00555666666666658	0.68889	1	0.00806594109606292	4.60175919831883	5.5335142	0.288515097812765
2	-0.0344433333333334	0.693333333333333	1	-0.0496370784664901	4.06894786679171	3.0554861	0.12064885548863
3	-0.0522233333333332	0.706666666666667	1	-0.073766849564216	3.46326820611154	1.9321928	0.0238747568092823
4	-0.0566666666666667	0.72	1	-0.0785418009260725	4.60171803971951	11.0670284	0.534029364770301
5	-0.136666666666667	0.72889	1	-0.185347673880133	4.56350086649361	12.3580595	0.548385391201937
6	-0.225556666666667	0.742223333333333	1	-0.29502475212052	2.03442250737734	9.564721	-0.43438459239769
7	-0.163333333333333	0.773333333333333	1	-0.208147833640982	6.23324000357189	12.23661	0.161203977916338
8	-0.167776666666667	0.684443333333333	1	-0.240388629224249	4.81546970656197	17.8154959	0.879187726338747
9	-0.296666666666667	0.67111	1	-0.416226174491999	4.64104725233572	8.5766262	0.360541889189638
10	-0.35889	0.675556666666667	1	-0.488334552329927	4.71238898038469	6.7218861	0.27369685860539
11	-0.407776666666667	0.675556666666667	1	-0.543073924051005	4.71238898038469	6.1105139	0.234122139958719
12	-0.452223333333333	0.675556666666667	1	-0.589898352042749	0.685718372444063	0	0
13	-0.412223333333333	0.626666666666667	2	-0.581841223965919	6.01693902713739	6.9670766	0.264954259347461
14	-0.425556666666667	0.577776666666667	2	-0.634832075835411	5.99172163180996	6.379536	0.268641622275589
15	-0.43889	0.533333333333333	2	-0.688560400290529	5.63969919808631	6.1105139	0.317019298293726
16	-0.465556666666667	0.497776666666667	2	-0.751964259949274	5.6221594462542	6.9670766	0.370788200397032
17	-0.496666666666667	0.457776666666667	2	-0.826121900028681	5.17600658818546	6.8318781	0.334667463965914
18	-0.54111	0.435556666666667	2	-0.893055392821864	5.30044927402104	4.4065545	0.216912013604729
19	-0.567776666666667	0.417776666666667	2	-0.93643779554281	5.09279191011335	3.290594	0.141615596101061
20	-0.59	0.40889	2	-0.964760914763022	5.35592009037801	3.0554861	0.145399812853539
21	-0.607776666666667	0.395556666666667	2	-0.993840877333729	5.03417703431257	3.8648439	0.148052145397903
22	-0.634443333333333	0.386666666666667	2	-1.02345130641331	1.59763393142586	0	0
23	0.0277766666666668	0.404443333333333	3	0.0685710839865648	3.82731102603386	8.684785	0.47763893947246
24	-0.0122233333333332	0.453333333333333	3	-0.0269567039079272	3.68202318347489	7.1261067	0.255061609291719
25	-0.0388899999999999	0.497776666666667	3	-0.077969025766271	4.43404686754815	8.8974362	0.578455890716724
26	-0.10111	0.515556666666667	3	-0.193660203909616	4.71238898038469	5.4996	0.367504341388378
27	-0.14111	0.515556666666667	3	-0.267161072187291	4.93108439669115	11.2673055	0.754275480526818
28	-0.22111	0.497776666666667	3	-0.418016168292655	5.03410953448134	9.6618806	0.630857833074725
29	-0.287776666666667	0.475556666666667	3	-0.5441877349076	4.90987107287158	3.1159817	0.189025475378273
30	-0.31	0.47111	3	-0.581992829983254	5.0928824260724	6.581188	0.407945162216374
31	-0.354443333333333	0.453333333333333	3	-0.66358186242653	5.28371833757727	10.1701353	0.629161718183804
32	-0.416666666666667	0.413333333333333	3	-0.78941420606329	5.39810735282875	8.684785	0.527396075163458
33	-0.465556666666667	0.373333333333333	3	-0.894893421095982	5.20632346841251	9.0220938	0.483849737255648
34	-0.523333333333333	0.342223333333333	3	-0.991663368547111	5.11727430125007	9.3076147	0.424257531954713
35	-0.585556666666667	0.315556666666667	3	-1.07651487493805	5.00385265575432	6.379536	0.234947069603046
36	-0.63	0.302223333333333	3	-1.12350428885866	0.591545384744926	0	0
37	-0.0477766666666668	-0.564443333333333	4	-3.05715006766849	1.44642402432284	9.8529917	0.625589067236945
38	0.0233333333333333	-0.573333333333333	4	3.10091742606371	1.44644133224814	14.7797167	0.886960168516291
39	0.13	-0.586666666666667	4	2.92352539236045	1.95130270390726	9.8722403	0.598338610428328
40	0.196666666666667	-0.56	4	2.80385767027479	1.85685732248499	10.8282541	0.654307382105959
41	0.272223333333333	-0.537776666666667	4	2.67299619385359	2.6011621237047	7.1261067	0.380596714225669
42	0.29889	-0.493333333333333	4	2.59687685100846	1.98899746025871	6.0183956	0.372140895775566
43	0.33889	-0.475556666666667	4	2.52244867185335	2.60988593843801	12.0519151	0.724903978184703
44	0.383333333333333	-0.4	4	2.37746787621641	2.60909050794419	0	0
45	0.53	-0.15111	5	1.84854018383243	2.71492920051205	7.3836713	0.473517528921867
46	0.552223333333333	-0.102223333333333	5	1.75383667804805	2.63453660302889	6.2915424	0.375708376154318
47	0.574443333333333	-0.0622233333333332	5	1.67869500281719	2.9617211542653	6.8318781	0.42522756240742
48	0.583333333333333	-0.0133333333333333	5	1.5936494903357	3.41993476642634	4.4487181	0.268945960135946
49	0.574443333333333	0.0177766666666668	5	1.53986029830852	3.30670079018997	7.4340843	0.47071063593111
50	0.565556666666667	0.0711100000000001	5	1.44571817112229	3.14159265358979	8.5550861	0.532250224487675
51	0.565556666666667	0.133333333333333	5	1.33926812622476	3.54649737129953	4.6535782	0.289472143374192
52	0.552223333333333	0.164443333333333	5	1.28137369754992	3.46338070751767	3.8648439	0.243990374095114
53	0.543333333333333	0.19111	5	1.2325756227309	3.41990646247038	4.4487181	0.279172955134331
54	0.534443333333333	0.222223333333333	5	1.17674103170403	3.78512376358311	3.0554861	0.187708561449755
55	0.52111	0.24	5	1.13919931941408	3.81627871809925	3.9125071	0.24344140564965
56	0.503333333333333	0.262223333333333	5	1.09051103828415	3.78512376358312	6.1105139	0.390513972134355
57	0.476666666666667	0.297776666666667	5	1.01240824385728	3.60520276305936	5.4656858	0.34915466191968
58	0.45889	0.333333333333333	5	0.942577311473343	3.3867036735499	2.5192751	0.147998261507206
59	0.454443333333333	0.35111	5	0.912977659171902	3.54645857936646	4.6535782	0.280894057226616
60	0.44111	0.382223333333333	5	0.856798847726579	3.92699081698724	3.4564986	0.215340934557943
61	0.423333333333333	0.4	5	0.81373066081499	4.35362858380525	5.2209536	0.301116258710884
62	0.387776666666667	0.413333333333333	5	0.753507409072814	3.72956641042878	4.4065545	0.271574096755721
63	0.37	0.44	5	0.699192589721669	3.46326820611154	1.9321928	0.102882612635844
64	0.365556666666667	0.453333333333333	5	0.678616067194501	3.64871238414691	6.2915424	0.353080648368913
65	0.343333333333333	0.493333333333333	5	0.607999937520718	4.15378123838255	5.7649557	0.349022440133722
66	0.307776666666667	0.515556666666667	5	0.538195449493974	4.12438637683712	6.6096026	0.397402088178158
67	0.267776666666667	0.542223333333333	5	0.458715031858342	4.49377297631001	5.6338819	0.333957380708254
68	0.227776666666667	0.55111	5	0.391923555716691	4.24874137138388	8.1985287	0.493523179704447
69	0.174443333333333	0.577776666666667	5	0.293218919775802	4.18063020844347	12.0519151	0.678035257961574
70	0.0988899999999999	0.622223333333333	5	0.157611868183487	4.27577550678995	10.1151393	0.541651872488523
71	0.0322233333333332	0.653333333333333	5	0.0492814936857822	4.50129930563607	8.748947	0.471255777690549
72	-0.03	0.666666666666667	5	-0.0449696618523276	4.71238898038469	10.3882861	0.560308700125448
73	-0.105556666666667	0.666666666666667	5	-0.157031401877417	4.90978454023457	9.3474868	0.503562091794718
74	-0.172223333333333	0.653333333333333	5	-0.257743820236361	4.93919204199865	8.1526987	0.436291784853722
75	-0.23	0.64	5	-0.345002177207105	5.40711496137345	9.5450141	0.495270737800152
76	-0.283333333333333	0.595556666666667	5	-0.444056324767136	5.07114937696413	5.2209536	0.285138170367782
77	-0.31889	0.582223333333333	5	-0.501083958840692	5.03413953478133	5.7970367	0.308591319398375
78	-0.35889	0.56889	5	-0.562802222720367	5.66301690118199	5.256701	0.268617898853891
79	-0.38111	0.537776666666667	5	-0.616525802491145	0.692262425032796	0	0
80	0.352223333333333	-0.346666666666667	6	2.34824395493596	2.97648451698961	3.716813	0.230918571777479
81	0.356666666666667	-0.32	6	2.30206024058046	2.94425478382869	3.1159817	0.208465430373597
82	0.36111	-0.297776666666667	6	2.26036715450575	2.52130262679253	5.256701	0.408844157984443
83	0.383333333333333	-0.266666666666667	6	2.17859832290886	3.46338070751767	3.8648439	0.189070565066922
84	0.374443333333333	-0.24	6	2.14078420989547	3.14159265358979	6.7218861	0.490336919282779
85	0.374443333333333	-0.19111	6	2.04271682603892	3.14159265358979	3.6664	0.290556646114855
86	0.374443333333333	-0.164443333333333	6	1.98460549681595	3.25222243565565	5.5335142	0.446805249913309
87	0.37	-0.124443333333333	6	1.89524444683328	3.6053152644655	2.7328429	0.186150738271817
88	0.36111	-0.106666666666667	6	1.85801429917892	3.14159265358979	1.8332	0.171453771307766
89	0.36111	-0.0933333333333333	6	1.82372354491737	3.14159265358979	1.8332	0.17454650229344
90	0.36111	-0.08	6	1.78881424445868	2.81969210669391	1.9321928	0.188150260081583
91	0.365556666666667	-0.0666666666666667	6	1.75118419244236	2.35638200190961	1.7282493	0.136475287685975
92	0.374443333333333	-0.0577766666666668	6	1.72388913490517	3.14159265358979	0.6109139	0.0580539707875438
93	0.374443333333333	-0.0533333333333333	6	1.71227834074766	3.92699081698724	3.4564986	0.210593642076451
94	0.356666666666667	-0.0355566666666666	6	1.67015961233237	4.12432868674835	2.2030481	0.109245019533404
95	0.343333333333333	-0.0266666666666667	6	1.64831060842569	4.46745443814904	2.5192751	0.0467872498858091
96	0.325556666666667	-0.0222233333333332	6	1.63895315844853	3.6052402625906	2.7328429	0.270630867338024
97	0.316666666666667	-0.00444333333333342	6	1.58482698498092	3.72965294722613	2.2030481	0.214536050153461
98	0.307776666666667	0.00888999999999991	6	1.54191977495023	3.99354570575129	6.4959442	0.585088049908795
99	0.272223333333333	0.04	6	1.42490216496847	3.46349320048567	1.9321928	0.253520542492495
100	0.267776666666667	0.0533333333333333	6	1.37419805646997	3.92699081698724	5.1852062	0.618852682395443
101	0.24111	0.08	6	1.25042751999088	3.14159265358979	3.6664	0.480728166947094
102	0.24111	0.106666666666667	6	1.15428188660146	3.28345970699392	4.3208524	0.553401668821182
103	0.236666666666667	0.137776666666667	6	1.04360155283723	3.29425498723918	8.0372071	0.911198037557992
104	0.227776666666667	0.195556666666667	6	0.861361945325629	3.6486487041507	6.2915424	0.719344746176502
105	0.205556666666667	0.235556666666667	6	0.717492996090329	4.17199153812667	3.5632825	0.413103460869663
106	0.183333333333333	0.24889	6	0.634872303916397	4.35362858380525	5.2209536	0.608417642964702
107	0.147776666666667	0.262223333333333	6	0.513188775323456	3.14159265358979	2.4441139	0.137848928734545
108	0.147776666666667	0.28	6	0.485618989576547	3.85023657313961	5.6338819	0.57192472776308
109	0.12111	0.31111	6	0.371234044023931	4.09209895358743	5.256701	0.537611047808325
110	0.09	0.333333333333333	6	0.263711834462266	3.92699081698724	2.5926031	0.230306090876116
111	0.0766666666666667	0.346666666666667	6	0.217650616287043	4.35362858380525	5.2209536	0.519743515928014
112	0.0411100000000001	0.36	6	0.11370191310144	5.50396069075271	0	0
113	-0.674443333333333	-0.364443333333333	7	-2.06620957346158	0.404885320865381	9.3076147	0.435140124945275
114	-0.647776666666667	-0.426666666666667	7	-2.15323759845064	0.566702747090986	7.9675455	0.372367023415272
115	-0.616666666666667	-0.475556666666667	7	-2.22771100313369	0.655692838077848	10.0221044	0.466605683152408
116	-0.572223333333333	-0.533333333333333	7	-2.32103213976417	0.643501108793284	9.166	0.418911730543516
117	-0.532223333333333	-0.586666666666667	7	-2.40481448587288	0.702277621199849	10.4061598	0.466381156682554
118	-0.483333333333333	-0.644443333333333	7	-2.49809071720939	0.95050629999763	5.256701	0.237323496649107
119	-0.452223333333333	-0.666666666666667	7	-2.54555541653921	1.16591100592952	9.3076147	0.418238883699229
120	-0.39	-0.693333333333333	7	-2.62920319327906	0.896027945463303	7.8254725	0.348434965865003
121	-0.345556666666667	-0.72889	7	-2.69889018645206	1.99364557522178	13.4016086	0.430275440178471
122	-0.256666666666667	-0.68889	7	-2.78494527448775	2.22652541006784	10.0221044	0.28649259734209
123	-0.19889	-0.644443333333333	7	-2.84224379395617	1.91953995846568	7.1522298	0.32203750284916
124	-0.15	-0.626666666666667	7	-2.906651294526	1.96560519784265	7.9437139	0.381787525462207
125	-0.0966666666666667	-0.604443333333333	7	-2.98300879961844	2.48015398688807	0	0
126	0.512223333333333	0.177776666666667	8	1.23673532795655	3.33907474607668	3.1159817	0.205765840750322
127	0.507776666666667	0.2	8	1.19558215980649	3.72956641042878	4.4065545	0.290280245377515
128	0.49	0.226666666666667	8	1.13752611073099	3.14159265358979	3.0554861	0.1835411243749
129	0.49	0.24889	8	1.10081788585601	4.03770291587524	3.9125071	0.240724461027428
130	0.467776666666667	0.266666666666667	8	1.05267299365052	4.00374506083487	5.6338819	0.36697097208215
131	0.436666666666667	0.293333333333333	8	0.979278799234091	3.6052402625906	4.0990352	0.278762038046401
132	0.423333333333333	0.32	8	0.92352639162481	3.81627871809924	3.9125071	0.268173663090179
133	0.405556666666667	0.342223333333333	8	0.869891659006775	4.1456862332937	7.9675455	0.536602900653558
134	0.356666666666667	0.373333333333333	8	0.762571078876063	4.33189553469698	6.581188	0.444336189442769
135	0.312223333333333	0.39111	8	0.673703840987509	4.28575121356668	7.3836713	0.532264875511735
136	0.263333333333333	0.413333333333333	8	0.567250865885162	3.92699081698724	5.1852062	0.368806861086233
137	0.236666666666667	0.44	8	0.493489493667916	4.15378123838255	5.7649557	0.415506935194967
138	0.20111	0.462223333333333	8	0.410388106628922	3.85023657313961	5.6338819	0.352542830162154
139	0.174443333333333	0.493333333333333	8	0.339879540596491	4.19321401942959	9.8529917	0.653970470675619
140	0.112223333333333	0.52889	8	0.209085446461368	4.06890287129141	6.1105139	0.359759328391355
141	0.0766666666666667	0.555556666666667	8	0.137133580783097	4.44614270034249	6.9670766	0.441731245449276
142	0.0277766666666668	0.56889	8	0.0487873316932416	5.21950871094181	6.2915424	0.355716812950317
143	-0.0122233333333332	0.546666666666667	8	-0.022356030896822	5.30036273722367	4.4065545	0.255216154503203
144	-0.0388899999999999	0.52889	8	-0.0733992617974625	5.30044927402104	4.4065545	0.270837745303972
145	-0.0655566666666666	0.51111	8	-0.127566810858257	5.11729369809443	4.6535782	0.321213163264191
146	-0.0966666666666667	0.497776666666667	8	-0.191809443511095	4.62168606154342	6.7493841	0.451430796344293
147	-0.145556666666667	0.502223333333333	8	-0.282095602779954	4.54728084378451	3.716813	0.227831190202956
148	-0.172223333333333	0.506666666666667	8	-0.327661840820545	4.39063842598805	5.7970367	0.299132081211529
149	-0.212223333333333	0.52	8	-0.387488257062851	4.99073109322123	4.4487181	0.284237041932957
150	-0.243333333333333	0.51111	8	-0.444335665449442	5.09279191011335	3.290594	0.210279963799784
151	-0.265556666666667	0.502223333333333	8	-0.486391658209399	5.07118019972644	5.2209536	0.328204931668039
152	-0.30111	0.48889	8	-0.552032644543007	4.71238898038469	3.6664	0.192925674597784
153	-0.327776666666667	0.48889	8	-0.590617779462564	4.95736764351155	0	0
154	-0.647776666666667	0.40889	9	-1.00773624562349	4.60175919831883	5.5335142	0.109637239511722
155	-0.687776666666667	0.413333333333333	9	-1.02966369352583	4.71238898038469	1.2222861	0.0282655346422733
156	-0.696666666666667	0.413333333333333	9	-1.03531680045429	4.71238898038469	1.8332	0.0414062295717277
157	-0.71	0.413333333333333	9	-1.04359804636863	5.1760365893855	4.0990352	0.148778569275549
158	-0.736666666666667	0.4	9	-1.07335376022374	4.71238898038469	0.6109139	0.0125881930488014
159	-0.74111	0.4	9	-1.0758713988335	4.33185674276391	3.290594	0.0157750757890174
160	-0.763333333333333	0.40889	9	-1.07902641399131	5.49816209689543	0.8643538	0.034673583897582
161	-0.767776666666667	0.404443333333333	9	-1.08596113077082	5.69512501354324	2.2030481	0.0916579657822725
162	-0.776666666666667	0.39111	9	-1.10429272392728	5.17588659688624	1.3661923	0.0454968949121581
163	-0.785556666666667	0.386666666666667	9	-1.11339210290971	5.96150975465785	1.9321928	0.0796863850793961
164	-0.79	0.373333333333333	9	-1.12932937992559	5.49778714378214	3.4564986	0.134100660583858
165	-0.807776666666667	0.355556666666667	9	-1.15614951204236	5.92442491060015	5.2209536	0.215184794133447
166	-0.82111	0.32	9	-1.19918647086905	5.69512501354324	2.2030481	0.0884461790455848
167	-0.83	0.306666666666667	9	-1.21687570667817	6.03825076494394	2.5192751	0.103144926040584
168	-0.834443333333333	0.28889	9	-1.23750469188628	5.81953769817878	2.7328429	0.111259504291605
169	-0.843333333333333	0.27111	9	-1.2597565927446	1.70589347232988	0	0
170	-0.385556666666667	0.333333333333333	10	-0.857915180789655	4.86899288441975	11.7540201	0.575613772060797
171	-0.47	0.32	10	-0.973037935201814	4.81203535504156	6.14122	0.237741143072463
172	-0.514443333333333	0.315556666666667	10	-1.02058616381631	4.54728084378451	7.4340843	0.155323404890002
173	-0.567776666666667	0.324443333333333	10	-1.05165084479431	4.78367740995102	8.5766262	0.245844217917908
174	-0.63	0.32	10	-1.10081968837789	5.17599908985426	5.4656858	0.218628978326374
175	-0.665556666666667	0.302223333333333	10	-1.14454548404316	4.33193433365353	3.290594	0.00725672408567135
176	-0.687776666666667	0.31111	10	-1.1459968288603	5.27092930663288	5.7649557	0.224107986571198
177	-0.723333333333333	0.28889	10	-1.19081842617454	5.09294708185789	6.581188	0.202673647753919
178	-0.767776666666667	0.27111	10	-1.23135315572532	5.90260133850934	3.290594	0.146618557194735
179	-0.776666666666667	0.24889	10	-1.26067686716427	4.85436103686375	4.3208524	0.0813379191945729
180	-0.807776666666667	0.244443333333333	10	-1.27694445100318	5.92439408783784	5.2209536	0.223683909639292
181	-0.82111	0.20889	10	-1.32168123293104	5.09292121800546	3.290594	0.0813135099930218
182	-0.843333333333333	0.2	10	-1.33794393492965	5.96139725325171	3.8648439	0.160998845934777
183	-0.852223333333333	0.173333333333333	10	-1.3701437041166	4.82301876245055	5.5335142	0.0678744818053501
184	-0.892223333333333	0.16889	10	-1.38371860047767	5.49797465549942	1.7282493	0.0567519447347964
185	-0.90111	0.16	10	-1.39506898942463	5.03406453290643	0	0
186	-0.914443333333333	0.155556666666667	11	-1.40229850539488	0	3.6664	0.142355542678214
187	-0.914443333333333	0.12889	11	-1.43076961393052	0.927265216801573	3.0554861	0.0592977112197635
188	-0.896666666666667	0.115556666666667	11	-1.44262915617447	0.244890436915088	2.5192751	0.0950753655819292
189	-0.892223333333333	0.0977766666666668	11	-1.46164422929086	6.0858185965349	3.1159817	0.125433739219045
190	-0.896666666666667	0.0755566666666666	11	-1.48673097713467	0.0906352975407022	6.7493841	0.270931806431078
191	-0.892223333333333	0.0266666666666667	11	-1.54091733842088	0.674768381331591	7.8254725	0.253134917149007
192	-0.856666666666667	-0.0177766666666668	11	-1.59154432185068	0.71540029402872	0	0
193	-0.296666666666667	-0.662223333333333	12	-2.72041497852074	0.982805261797626	11.0161571	0.532596001733672
194	-0.23	-0.706666666666667	12	-2.82693417886747	1.48214595693408	27.6066171	1.36635507813019
195	-0.03	-0.724443333333333	12	-3.10020519449351	1.43371440002929	17.8888239	0.869211039357611
196	0.0988899999999999	-0.742223333333333	12	3.00913790481455	1.65394790350201	14.7164713	0.704181684423268
197	0.205556666666667	-0.733333333333333	12	2.8683015679299	1.61423731630644	14.0679768	0.631256590083136
198	0.307776666666667	-0.72889	12	2.74205024991327	1.77831244652248	11.8649287	0.522507453262135
199	0.392223333333333	-0.71111	12	2.63754875926085	1.96555194301089	7.9437139	0.350303410299317
200	0.445556666666667	-0.68889	12	2.56748807720098	2.4610858126517	0	0
201	0.52111	-0.595556666666667	13	2.42276463521213	2.67794504458899	4.0990352	0.17679869536086
202	0.534443333333333	-0.56889	13	2.38740489613996	2.35619449019234	2.5926031	0.12079581647984
203	0.547776666666667	-0.555556666666667	13	2.36324573284399	2.60119521133178	3.5632825	0.162127583361764
204	0.56111	-0.533333333333333	13	2.33082021617164	2.81969210669389	1.9321928	0.0828364788390878
205	0.565556666666667	-0.52	13	2.31425292040382	3.14159265358979	1.8332	0.0646328129204132
206	0.565556666666667	-0.506666666666667	13	2.30132635781974	2.81991710106806	1.9321928	0.0855381630139229
207	0.57	-0.493333333333333	13	2.28421872521695	2.81991710106806	1.9321928	0.0867643931019035
208	0.574443333333333	-0.48	13	2.26686584659657	2.81980459966191	3.8648439	0.177110385439145
209	0.583333333333333	-0.453333333333333	13	2.23144376950874	2.81991710106806	1.9321928	0.0902670854719823
210	0.587776666666667	-0.44	13	2.21339035241434	4.28393777085945	0	0
211	-0.696666666666667	0.146666666666667	14	-1.36330010035969	0.270959744275046	11.4157947	0.544846685687803
212	-0.674443333333333	0.0666666666666667	14	-1.47226943749725	0.117078028184035	10.4597809	0.55941667402911
213	-0.665556666666667	-0.00888999999999991	14	-1.58415277230308	0.197395559849881	9.3474868	0.50987125937439
214	-0.652223333333333	-0.0755566666666666	14	-1.68612702417795	0.348825749508017	7.1522298	0.391780376036575
215	-0.634443333333333	-0.124443333333333	14	-1.76448309938527	0.837968793897464	8.2209854	0.390661430730606
216	-0.59	-0.164443333333333	14	-1.84261538553139	0.602283367468575	11.8649287	0.693805880714475
217	-0.54111	-0.235556666666667	14	-1.98137656167429	0.463647609000805	9.564721	0.589494363150291
218	-0.51	-0.297776666666667	14	-2.09927543430434	5.81955912659715	9.564721	0.29288063276441
219	-0.54111	-0.36	14	-2.15785156085723	5.43118579423904	6.4959442	0.0445348037516524
220	-0.576666666666667	-0.39111	14	-2.16675852160756	0	6.1105139	0.254613308911493
221	-0.576666666666667	-0.435556666666667	14	-2.21768118338986	0.321765554321642	9.6618806	0.445669609665147
222	-0.554443333333333	-0.502223333333333	14	-2.30681510532288	0.785398163397448	10.3699541	0.504303349048694
