# Supplementary material for: Fluid extraction from the left-right organizer uncovers mechanical properties needed for symmetry breaking
Source: eLife. 2023 Jul 21;12:e83861. doi: 10.7554/eLife.83861 (PMC10361723; doi:10.7554/eLife.83861)
Supplement: Figure 2—source data 1. [file elife-83861-fig2-data1.zip › Fig2_sourcedata/sham6ss_embryo6.csv]

	x	y	id	omega	alpha	speed	realangvel
1	0.457446808510638	0.0673758865248227	1	1.42456090461511	2.44685437739309	3.579323	0.191056105824852
2	0.475177304964539	0.0886524822695035	1	1.38634968345014	1.95130270390726	2.4679455	0.0370440349067483
3	0.49290780141844	0.0957446808510638	1	1.37894087646879	2.0344439357957	4.0990352	0.0799179702966374
4	0.521276595744681	0.109929078014184	1	1.36295728240946	2.25652583770118	6.5138179	0.200579002151283
5	0.560283687943262	0.141843971631206	1	1.32284148197921	2.62244653934327	3.6948146	0.172082264634261
6	0.574468085106383	0.166666666666667	1	1.28842502905235	3.14159265358979	2.2915	0.141136513142424
7	0.574468085106383	0.184397163120567	1	1.26019772642387	3.72959525713736	1.6526298	0.102487381665522
8	0.567375886524823	0.195035460992908	1	1.23970025009076	4.24874137138388	3.0742764	0.14548533856849
9	0.546099290780142	0.205673758865248	1	1.21060318237707	2.55359005004223	1.6526298	0.0627642816651744
10	0.553191489361702	0.216312056737589	1	1.19805032604403	3.14159265358979	1.3749	0.0828536054113788
11	0.553191489361702	0.226950354609929	1	1.18147960496176	3.14159265358979	2.2915	0.135609476792255
12	0.553191489361702	0.24468085106383	1	1.1543577096033	4.24874137138388	3.0742764	0.15540678982789
13	0.531914893617021	0.25531914893617	1	1.12327635163773	3.46334320798644	4.3478921	0.280531604834632
14	0.521276595744681	0.287234042553192	1	1.0671700306708	2.24553726901845	2.9344949	0.0313041173015183
15	0.539007092198582	0.301418439716312	1	1.0609092072105	3.14159265358979	4.1247	0.21983636443699
16	0.539007092198582	0.333333333333333	1	1.0169419343231	3.14159265358979	5.4996	0.275516135823552
17	0.539007092198582	0.375886524822695	1	0.961838707158388	3.57821981340333	7.5862399	0.432293112790085
18	0.514184397163121	0.429078014184397	1	0.875380084600372	3.92699081698724	6.4812786	0.374727302720309
19	0.478723404255319	0.464539007092199	1	0.80043462405631	4.12438637683712	4.9574311	0.284185962658562
20	0.446808510638298	0.485815602836879	1	0.743597431524597	4.06888787159141	4.583	0.268466859066038
21	0.418439716312057	0.50709219858156	1	0.68990405971139	3.78509376238308	4.583	0.258610248448105
22	0.397163120567376	0.535460992907801	1	0.638182010021769	3.96401093286117	8.7558215	0.49778919979359
23	0.347517730496454	0.581560283687943	1	0.538624170063051	4.26262936731485	14.7581766	0.844088868457905
24	0.24468085106383	0.631205673758865	1	0.36980639637147	4.42433353333406	12.905728	0.738622472329947
25	0.148936170212766	0.659574468085106	1	0.22208190190548	4.53253548059221	10.2480463	0.586024815876232
26	0.0709219858156028	0.673758865248227	1	0.104876938730234	4.65363315766897	7.8043907	0.445857119495472
27	0.0106382978723404	0.677304964539007	1	0.0157055148311393	4.53253548059221	5.123794	0.285662883458426
28	-0.0283687943262411	0.684397163120567	1	-0.0414270618605459	4.97538371206561	12.3401858	0.696862557217128
29	-0.120567375886525	0.659574468085106	1	-0.180799573303971	5.0611599839686	5.3644015	0.307958867373234
30	-0.159574468085106	0.645390070921986	1	-0.242391346778618	5.56909460856743	9.0967967	0.459404572486438
31	-0.205673758865248	0.592198581560284	1	-0.334272261275906	5.81953769817878	9.2232875	0.441512845672231
32	-0.23758865248227	0.528368794326241	1	-0.422574830410352	5.49778714378214	7.7778093	0.502464161804654
33	-0.280141843971631	0.485815602836879	1	-0.523067662771283	5.69518270363202	4.9574311	0.31564944292539
34	-0.301418439716312	0.453900709219858	1	-0.586197551356361	6.09783735718389	7.4606657	0.398858430113744
35	-0.312056737588652	0.397163120567376	1	-0.66596923737911	6.1000744899171	12.5844597	0.821712607440639
36	-0.329787234042553	0.301418439716312	1	-0.830311758867238	6.0258615922085	9.0042201	0.738935815962982
37	-0.347517730496454	0.234042553191489	1	-0.978098922059834	6.2118778423943	6.4326988	0.54526230880553
38	-0.351063829787234	0.184397163120567	1	-1.08715138382094	5.96143475278294	7.2461813	0.709198854965338
39	-0.368794326241135	0.131205673758865	1	-1.22899115481401	6.0563864591257	6.1146386	0.605789946602728
40	-0.379432624113475	0.0851063829787234	1	-1.35014914413455	6.2118778423943	6.4326988	0.641589239643723
41	-0.382978723404255	0.0354609929078014	1	-1.4784669920633	0.66596923737911	8.1595732	0.667715486949594
42	-0.343971631205674	-0.0141843971631206	1	-1.61201008945322	1.66688504231226	0	0
43	0.833333333333333	0.099290780141844	2	1.45220646753719	3.54648443987488	3.4904128	0.155715403879596
44	0.822695035460993	0.124113475177305	2	1.42106338676127	3.46334320798644	4.3478921	0.200466891683913
45	0.812056737588652	0.156028368794326	2	1.38097000842449	4.12438637683712	1.6526298	0.0548529445335727
46	0.801418439716312	0.163120567375887	2	1.36999941951777	4.71238898038469	1.3749	0.0131393230699359
47	0.790780141843972	0.163120567375887	2	1.36737155490379	4.71238898038469	1.8332	0.018055776910629
48	0.776595744680851	0.163120567375887	2	1.36376039952166	3.4198923125949	6.672848	0.325549816289762
49	0.762411347517731	0.212765957446809	2	1.29865043626371	3.74713731719476	7.2461813	0.342078793873065
50	0.730496453900709	0.25886524822695	2	1.2302346774891	3.14159265358979	3.6664	0.170361560449797
51	0.730496453900709	0.287234042553192	2	1.19616236539914	3.30674133100442	5.5756778	0.265504754952412
52	0.723404255319149	0.329787234042553	2	1.14306141440865	4.01765070418799	7.158646	0.323261073506164
53	0.680851063829787	0.365248226950355	2	1.07840919970742	3.86823499427152	5.5188486	0.272008569008862
54	0.652482269503546	0.397163120567376	2	1.02400748590565	3.54011509925621	9.4483128	0.465329879753895
55	0.624113475177305	0.464539007092199	2	0.93094150995487	3.89669705706847	10.6990135	0.533010017301914
56	0.567375886524823	0.524822695035461	2	0.824339506494488	4.20954576945683	10.4606975	0.512005843742945
57	0.49645390070922	0.563829787234043	2	0.721938337745899	3.80563881641648	13.3851098	0.657020470186611
58	0.432624113475177	0.645390070921986	2	0.590534243708576	3.89842715914848	11.3470497	0.535436210706886
59	0.372340425531915	0.709219858156028	2	0.483447001567199	4.32004883616917	28.7670327	1.383129212681
60	0.166666666666667	0.794326241134752	2	0.206821159030998	4.051345811534	10.4510732	0.427850689805264
61	0.102836879432624	0.843971631205674	2	0.121251021069946	4.58803398583793	11.0849021	0.502535545260888
62	0.0177304964539007	0.854609929078014	2	0.020743912017768	4.96757137100551	10.893791	0.48595194197515
63	-0.0638297872340425	0.833333333333333	2	-0.076446476377262	4.86503830877995	6.0280199	0.279119600691164
64	-0.109929078014184	0.826241134751773	2	-0.132270396515495	4.93918782843858	6.1146386	0.283750748849207
65	-0.156028368794326	0.815602836879433	2	-0.189020546285336	5.73153032465104	6.9954912	0.230879100956631
66	-0.184397163120567	0.769503546099291	2	-0.235196366476663	5.1760365893855	9.2232875	0.447180121612455
67	-0.24822695035461	0.737588652482269	2	-0.324632390799154	5.31243919378644	10.5509826	0.517697513221179
68	-0.315602836879433	0.691489361702128	2	-0.428171893443389	5.2791181979082	5.9753154	0.303402304421793
69	-0.354609929078014	0.666666666666667	2	-0.488852354327748	6.19252541997884	5.0619235	0.148425586336061
70	-0.358156028368794	0.627659574468085	2	-0.51853747159496	4.94347964758059	8.0037512	0.400303809551743
71	-0.418439716312057	0.613475177304965	2	-0.598598233505309	5.22477844069543	8.4134714	0.432334128357597
72	-0.475177304964539	0.581560283687943	2	-0.685065059176828	5.46554026134688	10.0514356	0.518387866780459
73	-0.531914893617021	0.528368794326241	2	-0.78874263253292	5.10070769855716	10.893791	0.494311244858909
74	-0.609929078014184	0.49645390070922	2	-0.887604881504702	5.03413953478133	13.043218	0.505047488882779
75	-0.705673758865248	0.464539007092199	2	-0.988614379281258	0.673144774385166	0	0
76	0.159574468085106	-0.620567375886525	3	2.88990268183161	2.09887077522126	6.3667036	0.377040626238032
77	0.202127659574468	-0.595744680851064	3	2.814494556584	2.44685437739309	3.579323	0.192100545930516
78	0.219858156028369	-0.574468085106383	3	2.7760744473979	2.06473769571448	6.7667995	0.425715599443688
79	0.265957446808511	-0.549645390070922	3	2.69093132750916	2.46685171136624	5.8689898	0.346135892634511
80	0.294326241134752	-0.514184397163121	3	2.62170414898226	2.86329299458468	3.336424	0.160853408088357
81	0.301418439716312	-0.48936170212766	3	2.58953346736459	1.97568811307998	3.4904128	0.230649110999539
82	0.326241134751773	-0.478723404255319	3	2.54340364516468	2.67794504458899	3.0742764	0.182866233375738
83	0.336879432624113	-0.457446808510638	3	2.50683039848953	2.67794504458899	3.0742764	0.189962962079782
84	0.347517730496454	-0.436170212765957	3	2.46883780607357	2.81984209919315	2.8987475	0.172309911374211
85	0.354609929078014	-0.414893617021277	3	2.43437582379873	2.76108627647743	4.935891	0.319821410384491
86	0.368794326241135	-0.379432624113475	3	2.37041154172183	2.35619449019234	5.1852062	0.378753224392661
87	0.397163120567376	-0.351063829787234	3	2.2946608968433	2.81984209919315	2.8987475	0.197848891936276
88	0.404255319148936	-0.329787234042553	3	2.25509111845605	3.14159265358979	4.1247	0.246340281354178
89	0.404255319148936	-0.297872340425532	3	2.20582306218521	2.0344439357957	2.0495176	0.138607551120318
90	0.418439716312057	-0.290780141843972	3	2.17810155196115	2.19104581277772	3.9422966	0.276020066527147
91	0.443262411347518	-0.273049645390071	3	2.12289753865572	2.12939564213846	4.3236022	0.279603532566077
92	0.471631205673759	-0.25531914893617	3	2.0669768321425	2.29743866747662	5.5188486	0.36370549593943
93	0.50354609929078	-0.226950354609929	3	1.99423573295462	2.71496516046292	5.5376389	0.387010650234312
94	0.521276595744681	-0.187943262411348	3	1.91683360290775	2.85013585911193	4.784652	0.3342866782249
95	0.531914893617021	-0.152482269503546	3	1.84997626726277	3.50036332386037	3.9157152	0.227183797994877
96	0.521276595744681	-0.124113475177305	3	1.8045395076638	3.14159265358979	3.2081	0.227608377820654
97	0.521276595744681	-0.099290780141844	3	1.75901783209967	2.62244653934327	3.6948146	0.250175044051866
98	0.535460992907801	-0.074468085106383	3	1.70898282328929	2.19104581277772	3.9422966	0.186323559135517
99	0.560283687943262	-0.0567375886524823	3	1.67171811146219	2.35619449019234	4.5367117	0.232151642132816
100	0.585106382978723	-0.0319148936170213	3	1.62528778303563	2.53604798998482	7.2461813	0.387379568410916
101	0.617021276595745	0.0141843971631206	3	1.54781186935344	2.67794504458899	5.123794	0.275344683788682
102	0.634751773049645	0.049645390070922	3	1.49274293259571	2.87534060443887	5.2255366	0.292274759899707
103	0.645390070921986	0.0886524822695035	3	1.43428798061577	2.97644397617517	5.5756778	0.309660726849256
104	0.652482269503546	0.131205673758865	3	1.37235583524592	2.67794504458899	2.0495176	0.0926001387054468
105	0.659574468085106	0.145390070921986	3	1.35383580750483	2.57025517375617	7.6274869	0.28974661095301
106	0.691489361702128	0.195035460992908	3	1.29588648531422	3.14159265358979	7.3328	0.371364270671592
107	0.691489361702128	0.25177304964539	3	1.22161363117991	3.46334320798644	8.6957842	0.454573321326481
108	0.670212765957447	0.315602836879433	3	1.13069896691461	3.58143523640553	8.6105404	0.448464706788497
109	0.641843971631206	0.375886524822695	3	1.04100602555691	3.52209903070216	7.4038365	0.375799160579929
110	0.620567375886525	0.429078014184397	3	0.965846193440924	3.97044171237877	7.4606657	0.378737757598167
111	0.578014184397163	0.468085106382979	3	0.890098641921291	4.06888787159141	9.166	0.471957826887995
112	0.521276595744681	0.51063829787234	3	0.795707076543692	3.97957387859818	12.3314781	0.654146219577044
113	0.450354609929078	0.574468085106383	3	0.664877832628283	4.07736224499438	10.8163383	0.572459424757458
114	0.382978723404255	0.624113475177305	3	0.550385947676791	5.94135712976942	0	0
115	-0.0851063829787234	-0.691489361702128	4	-3.01913159617245	2.89661399046293	1.8895709	0.0130962475334595
116	-0.0815602836879433	-0.677304964539007	4	-3.02175084567914	4.71238898038469	2.2915	-0.128591169868746
117	-0.099290780141844	-0.677304964539007	4	-2.99603261170539	0	1.8332	0.0147255615690911
118	-0.099290780141844	-0.691489361702128	4	-2.99897772401921	5.13061330996392	4.5137967	-0.206077854534912
119	-0.131205673758865	-0.705673758865248	4	-2.95776215311223	4.83674397493145	7.3900875	-0.369914652095589
120	-0.187943262411348	-0.712765957446808	4	-2.88377922269311	5.03413953478133	4.3478921	-0.186186192473481
121	-0.219858156028369	-0.723404255319149	4	-2.84654198419842	4.90978454023457	2.3368717	-0.104174248083209
122	-0.23758865248227	-0.726950354609929	4	-2.82570713458177	3.33898821343967	2.3368717	-0.0592649388626842
123	-0.24113475177305	-0.709219858156028	4	-2.81385414680924	1.76819188664478	2.3368717	0.105691541293416
124	-0.223404255319149	-0.705673758865248	4	-2.83499245506792	0.70862627212767	4.225526	0.183275504581157
125	-0.202127659574468	-0.730496453900709	4	-2.87164755598415	2.21429743558818	2.2915	0.0728109281599298
126	-0.187943262411348	-0.719858156028369	4	-2.88620974161614	6.03820664405272	1.8895709	0.00100260676417996
127	-0.191489361702128	-0.734042553191489	4	-2.88641026296897	4.71238898038469	3.6664	-0.179155707373662
128	-0.219858156028369	-0.734042553191489	4	-2.85057912149424	1.10714871779409	3.0742764	0.152055701741052
129	-0.198581560283688	-0.74468085106383	4	-2.88099026184245	5.09289535749705	2.4679455	-0.097826300518622
130	-0.216312056737589	-0.75177304964539	4	-2.86142500173873	3.28348970819396	3.2406393	-0.0676263742838001
131	-0.219858156028369	-0.726950354609929	4	-2.84789972688197	1.5707963267949	3.2081	0.157865427211763
132	-0.195035460992908	-0.726950354609929	4	-2.87947281232432	2.94419709373991	2.3368717	-0.00795996598396798
133	-0.191489361702128	-0.709219858156028	4	-2.87788081912753	4.12438637683712	3.3048013	-0.166761889393885
134	-0.212765957446809	-0.695035460992908	4	-2.84452844124875	1.83704837594582	5.2255366	0.242157425438716
135	-0.173758865248227	-0.684397163120567	4	-2.89295992633649	1.10714871779409	5.123794	0.270763055190972
136	-0.138297872340426	-0.702127659574468	4	-2.94711253737469	1.03037682652431	2.6723473	0.134560443410687
137	-0.120567375886525	-0.712765957446808	4	-2.97402462605683	4.95736764351155	3.7791418	-0.182249760297903
138	-0.148936170212766	-0.719858156028369	4	-2.93757467399724	1.5707963267949	4.583	0.238345375155711
139	-0.113475177304965	-0.719858156028369	4	-2.98524374902839	3.14159265358979	2.2915	-0.0194088985832774
140	-0.113475177304965	-0.702127659574468	4	-2.98136196931173	3.46334320798644	2.8987475	-0.0751784586250936
141	-0.120567375886525	-0.680851063829787	4	-2.96632627758671	2.67794504458899	3.0742764	0.0505884929422695
142	-0.109929078014184	-0.659574468085106	4	-2.97644397617517	3.14159265358979	2.7498	-0.027002437755872
143	-0.109929078014184	-0.638297872340426	4	-2.97104348862399	0.70862627212767	4.225526	0.18823684993214
144	-0.0886524822695035	-0.663120567375887	4	-3.00869085861042	1.5707963267949	3.2081	0.184703763090157
145	-0.0638297872340425	-0.663120567375887	4	-3.04563161122845	2.89661399046293	1.8895709	0.0166535718050786
146	-0.0602836879432624	-0.648936170212766	4	-3.04896232558947	4.33188260327232	2.4679455	-0.141616595595973
147	-0.0780141843971631	-0.641843971631206	4	-3.02063900647027	0	1.8332	0.0129529575700049
148	-0.0780141843971631	-0.656028368794326	4	-3.02322959798427	2.44685437739309	3.579323	0.118374964052852
149	-0.0602836879432624	-0.634751773049645	4	-3.04690459079484	3.14159265358979	3.6664	-0.0220077548266406
150	-0.0602836879432624	-0.606382978723404	4	-3.04250303982952	3.66073876783632	3.6948146	-0.141330609836632
151	-0.074468085106383	-0.581560283687943	4	-3.01423691786219	3.56822014671667	5.5376389	-0.204854485450965
152	-0.0921985815602837	-0.542553191489362	4	-2.973266020772	5.69518270363202	1.6526298	-0.046347672328455
153	-0.099290780141844	-0.553191489361702	4	-2.96399648630631	5.96143475278294	4.3478921	-0.0405884048807792
154	-0.109929078014184	-0.585106382978723	4	-2.95587880533015	1.16590454050981	3.4904128	0.219083968277398
155	-0.0851063829787234	-0.595744680851064	4	-2.99969559898563	4.24874137138388	2.0495176	-0.12602372663471
156	-0.099290780141844	-0.588652482269504	4	-2.97449085365869	3.92699081698724	0.6480362	-0.0343941812757764
157	-0.102836879432624	-0.585106382978723	4	-2.96761201740353	0.785398163397448	2.5926031	0.135583675042983
158	-0.0886524822695035	-0.599290780141844	4	-2.99472875241213	2.0344439357957	3.0742764	0.164509996851421
159	-0.0673758865248227	-0.588652482269504	4	-3.02763075178241	2.35619449019234	3.2406393	0.136117815656975
160	-0.049645390070922	-0.570921985815603	4	-3.05485431491381	4.03764803816114	2.9344949	-0.168475536730082
161	-0.0673758865248227	-0.556737588652482	4	-3.02115920756779	3.6052402625906	2.0495176	-0.0798457918947282
162	-0.074468085106383	-0.542553191489362	4	-3.00519004918885	0.380506377112365	2.4679455	0.0836205756175135
163	-0.0673758865248227	-0.560283687943262	4	-3.02191416431235	4.71238898038469	1.8332	-0.124378889251924
164	-0.0815602836879433	-0.560283687943262	4	-2.99703838646196	1.89254688119154	2.8987475	0.180041160603208
165	-0.0602836879432624	-0.553191489361702	4	-3.03304661858261	2.84309372200361	6.2333383	0.0894307390322124
166	-0.0460992907801418	-0.50709219858156	4	-3.05093276638905	2.81984209919315	5.7970367	0.110326918732353
167	-0.0319148936170213	-0.464539007092199	4	-3.07299815013552	3.50036332386037	3.9157152	-0.143293473986454
168	-0.0425531914893617	-0.436170212765957	4	-3.04433945533823	0.141897054604164	3.2406393	0.0641944628801605
169	-0.0390070921985816	-0.460992907801418	4	-3.05717834791426	1.10714871779409	4.0990352	0.310149926681218
170	-0.0106382978723404	-0.475177304964539	4	-3.1192083332505	0	2.2915	0.00402468386379695
171	-0.0106382978723404	-0.49290780141844	4	-3.12001327002326	1.21202565652432	3.9157152	0.283880549765145
172	0.0177304964539007	-0.50354609929078	4	3.1063959272033	0.643501108793284	2.2915	0.0977152683169091
173	0.0283687943262411	-0.517730496453901	4	3.08685287353991	3.6052402625906	1.0247588	-0.0308345237187391
174	0.024822695035461	-0.51063829787234	4	3.09301977828366	2.55359005004223	3.3048013	0.154845459904447
175	0.0390070921985816	-0.48936170212766	4	3.06205068630277	1.97568811307998	3.4904128	0.265047825048259
176	0.0638297872340425	-0.478723404255319	4	3.00904112129312	2.76108627647743	2.4679455	0.100488980492957
177	0.0709219858156028	-0.460992907801418	4	2.98894332519453	4.24874137138388	2.0495176	-0.141471669242517
178	0.0567375886524823	-0.453900709219858	4	3.01723765904303	1.10714871779409	1.0247588	0.0714237129369799
179	0.0638297872340425	-0.457446808510638	4	3.00295291645564	5.96143475278294	1.4491446	-0.0527844702955882
180	0.0602836879432624	-0.468085106382979	4	3.01350981051475	1.44644133224814	3.6948146	0.28859516676695
181	0.0886524822695035	-0.471631205673759	4	2.95579077716136	2.52134316760697	3.9422966	0.239706522202359
182	0.106382978723404	-0.446808510638298	4	2.90784947272089	2.89661399046293	1.8895709	0.0754451386512267
183	0.109929078014184	-0.432624113475177	4	2.89276044499065	2.99969559898563	3.2406393	0.112815361012446
184	0.113475177304965	-0.407801418439716	4	2.87019737278816	2.11121582706548	2.6723473	0.238371574353686
185	0.131205673758865	-0.397163120567376	4	2.82252305791742	1.76819188664478	2.3368717	0.213298229237795
186	0.148936170212766	-0.393617021276596	4	2.77986341206986	2.76468338326497	0	0
187	0.553191489361702	0.627659574468085	5	0.722418500964504	4.71238898038469	10.0826	0.372064590663257
188	0.475177304964539	0.627659574468085	5	0.648005582831852	4.33940125858463	11.3190934	0.549806875031138
189	0.393617021276596	0.659574468085106	5	0.538044207825625	4.28576148725781	11.0752778	0.559005910961502
190	0.315602836879433	0.695035460992908	5	0.426243025633324	4.5106266360644	20.5827113	1.05079026668269
191	0.159574468085106	0.726950354609929	5	0.216084972296786	4.66480587710771	19.2705984	1.00796616615643
192	0.0106382978723404	0.734042553191489	5	0.0144917390655	4.96606307652333	12.7833619	0.669603325419192
193	-0.0851063829787234	0.709219858156028	5	-0.119428926018338	5.10472912460021	14.3837455	0.776772865375676
194	-0.187943262411348	0.666666666666667	5	-0.274783499093474	4.99844042210201	8.121076	0.452790819088645
195	-0.24822695035461	0.648936170212766	5	-0.365341662911203	5.26093838283522	9.6678385	0.537824703758634
196	-0.312056737588652	0.609929078014184	5	-0.472906603662929	5.40131336859955	10.0931409	0.568170063110829
197	-0.372340425531915	0.560283687943262	5	-0.586540616285095	5.55037020539308	6.1659682	0.349038756890483
198	-0.404255319148936	0.524822695035461	5	-0.656348367663192	5.742765806909	5.3446946	0.296976110028442
199	-0.425531914893617	0.48936170212766	5	-0.71574358966888	0.0525830616109417	8.7196158	0.34827286864284
200	-0.421985815602837	0.421985815602837	5	-0.785398163397448	0.745419476274158	8.1082436	0.0234740059374761
201	-0.379432624113475	0.375886524822695	5	-0.790092964584943	0.718829999621625	4.871729	0.0270293269891342
202	-0.354609929078014	0.347517730496454	5	-0.79549882998277	0.141897054604164	3.2406393	0.159898704282844
203	-0.351063829787234	0.322695035460993	5	-0.827478570839339	6.17830836844935	8.7558215	0.620027384105548
204	-0.358156028368794	0.25531914893617	5	-0.951484047660449	6.04944212631068	9.8933221	0.854363115296894
205	-0.375886524822695	0.180851063829787	5	-1.12235667071983	6.13429535957009	9.2686592	0.85676058844224
206	-0.386524822695035	0.109929078014184	5	-1.29370878840828	6.20004407529114	11.0372389	1.07053937976838
207	-0.393617021276596	0.024822695035461	5	-1.50781666436195	0.0416425790985884	11.0088243	1.08156025415634
208	-0.390070921985816	-0.0602836879432624	5	-1.72412871519322	0.463647609000806	6.1485528	0.593030166280866
209	-0.368794326241135	-0.102836879432624	5	-1.84273474844939	0.302884868374971	7.6824829	0.773445357361902
210	-0.351063829787234	-0.159574468085106	5	-1.99742381992177	0.493941368919581	6.7667995	0.679352189710982
211	-0.326241134751773	-0.205673758865248	5	-2.13329425786397	0.732815101786507	6.1659682	0.619436587240723
212	-0.294326241134752	-0.24113475177305	5	-2.25718157531211	0.896055384571344	5.8689898	0.595722115053168
213	-0.25886524822695	-0.269503546099291	5	-2.37632599832275	0.982793723247329	1.6526298	0.169349961227829
214	-0.24822695035461	-0.276595744680851	5	-2.41019599056831	1.5707963267949	4.1247	0.338481408235636
215	-0.216312056737589	-0.276595744680851	5	-2.47789227221544	1.5707963267949	5.9579	0.560226994229032
216	-0.170212765957447	-0.276595744680851	5	-2.58993767106125	1.71269338139906	9.7219179	1.03049700973417
217	-0.0957446808510638	-0.265957446808511	5	-2.79603707300808	1.93797016061312	6.3832024	0.740800103659156
218	-0.049645390070922	-0.24822695035461	5	-2.94419709373991	1.97568811307998	6.9808256	0.986977799249402
219	0	-0.226950354609929	5	3.14159265358979	1.95130270390726	7.4038365	1.26537826082301
220	0.0531914893617021	-0.205673758865248	5	2.88851700142519	2.0344439357957	6.1485528	1.12918973191492
221	0.0957446808510638	-0.184397163120567	5	2.66267905504221	1.93797016061312	6.3832024	1.13098874783423
222	0.141843971631206	-0.166666666666667	5	2.43648130547536	2.35619449019234	7.1293148	1.2551101337915
223	0.180851063829787	-0.127659574468085	5	2.18545927871706	2.48589702734826	7.5165783	1.2704847572203
224	0.216312056737589	-0.0815602836879433	5	1.931362327273	2.58299333824623	4.3236022	0.685446996687364
225	0.234042553191489	-0.0531914893617021	5	1.79427292793553	3.28348970819396	3.2406393	0.505077718616458
226	0.230496453900709	-0.0283687943262411	5	1.69325738421224	4.98193049135517	0	0
227	-0.680851063829787	-0.280141843971631	6	-1.96114138464581	6.00488564817447	3.336424	0.134611671106839
228	-0.687943262411348	-0.304964539007092	6	-1.98806371886718	0.463647609000806	2.0495176	0.105345838928366
229	-0.680851063829787	-0.319148936170213	6	-2.00913288665285	0.404891786285083	3.4904128	0.179184880872867
230	-0.670212765957447	-0.343971631205674	6	-2.04496986282743	0.927295218001612	2.2915	0.106890687266485
231	-0.656028368794326	-0.354609929078014	6	-2.06634800028073	0.244978663126864	3.7791418	0.188020160109008
232	-0.648936170212766	-0.382978723404255	6	-2.10395203230253	5.69518270363202	1.6526298	0.0363189738147707
233	-0.656028368794326	-0.393617021276596	6	-2.11121582706548	2.35619449019234	2.5926031	-0.0326259643473326
234	-0.641843971631206	-0.379432624113475	6	-2.10469063419601	2.35619449019234	5.1852062	-0.0706295784956756
235	-0.613475177304965	-0.351063829787234	6	-2.09056471849688	2.63449414919746	4.7186568	-0.139796078566419
236	-0.595744680851064	-0.319148936170213	6	-2.0626055027836	1.19028994968253	2.4679455	0.11017731868638
237	-0.578014184397163	-0.326241134751773	6	-2.08464096652087	1.460139105621	4.1499065	0.147173596437078
238	-0.546099290780142	-0.329787234042553	6	-2.11407568580829	1.5707963267949	4.1247	0.135058656237441
239	-0.514184397163121	-0.329787234042553	6	-2.14108741705578	0	3.6664	0.190584219866134
240	-0.514184397163121	-0.358156028368794	6	-2.179204261029	0	2.7498	0.136620927368665
241	-0.514184397163121	-0.379432624113475	6	-2.20652844650274	0.785398163397448	0.6480362	0.0388449454272299
242	-0.51063829787234	-0.382978723404255	6	-2.21429743558818	0.851966327173272	4.871729	0.292130580832546
243	-0.482269503546099	-0.407801418439716	6	-2.27272355175469	0.950546840812075	3.9422966	0.236710439624397
244	-0.457446808510638	-0.425531914893617	6	-2.32006563967957	0.610725964389209	5.5944681	0.339321120206166
245	-0.432624113475177	-0.460992907801418	6	-2.3879298637208	0.643501108793284	4.583	0.273315879149945
246	-0.411347517730496	-0.48936170212766	6	-2.44259303955079	0.380506377112365	2.4679455	0.129833060423499
247	-0.404255319148936	-0.50709219858156	6	-2.46855965163549	0.519146114246523	3.6948146	0.201420834760593
248	-0.390070921985816	-0.531914893617021	6	-2.50884381858761	0.588002603547568	1.6526298	0.0904294154000906
249	-0.382978723404255	-0.542553191489362	6	-2.52692970166763	2.94419709373991	2.3368717	-0.0565765326307233
250	-0.379432624113475	-0.524822695035461	6	-2.51561439514148	1.40564764938027	2.7878389	0.15135823536621
251	-0.358156028368794	-0.528368794326241	6	-2.54588604221473	0	1.8332	0.0612127728861012
252	-0.358156028368794	-0.542553191489362	6	-2.55812859679195	0	0.9166	0.0297791030133077
253	-0.358156028368794	-0.549645390070922	6	-2.56408441739461	0.463647609000806	1.0247588	0.0518349369030791
254	-0.354609929078014	-0.556737588652482	6	-2.57445140477522	5.03413953478133	1.4491446	-0.0528380034072562
255	-0.365248226950355	-0.560283687943262	6	-2.56388380409377	5.90267893006722	2.4679455	0.0272085695147339
256	-0.372340425531915	-0.578014184397163	6	-2.56932551799672	1.89254688119154	2.8987475	0.104793867506263
257	-0.351063829787234	-0.570921985815603	6	-2.59028429149797	4.95736764351155	3.7791418	-0.147909929236416
258	-0.379432624113475	-0.578014184397163	6	-2.56070230565069	5.96143475278294	1.4491446	0.0204587867390726
259	-0.382978723404255	-0.588652482269504	6	-2.5647940629985	4.71238898038469	0.4583	-0.0211044312178066
260	-0.386524822695035	-0.588652482269504	6	-2.56057317675494	0.785398163397448	1.2960724	0.0695259982306284
261	-0.379432624113475	-0.595744680851064	6	-2.57447837640107	0	0.9166	0.0267437275631943
262	-0.379432624113475	-0.602836879432624	6	-2.57982712191371	4.71238898038469	0.9166	-0.0419091336596367
263	-0.386524822695035	-0.602836879432624	6	-2.57144529518178	5.23153509463121	3.6948146	-0.0892762256977608
264	-0.411347517730496	-0.617021276595745	6	-2.55359005004223	6.08578974732971	2.3368717	0.045394342879046
265	-0.414893617021277	-0.634751773049645	6	-2.56266891861803	4.71238898038469	1.3749	-0.0582643273257988
266	-0.425531914893617	-0.634751773049645	6	-2.55101605315288	4.15378966504113	4.3236022	-0.218327568471222
267	-0.453900709219858	-0.617021276595745	6	-2.50735053945863	1.5707963267949	1.8332	0.0754038350034936
268	-0.439716312056738	-0.617021276595745	6	-2.52243130645933	2.67794504458899	3.0742764	-0.0250924740353309
269	-0.429078014184397	-0.595744680851064	6	-2.51741281165226	2.11121582706548	2.6723473	0.0571150556417521
270	-0.411347517730496	-0.585106382978723	6	-2.52883582278061	3.14159265358979	2.7498	-0.0876683221536467
271	-0.411347517730496	-0.563829787234043	6	-2.51130215834989	4.71238898038469	4.583	-0.199157710932942
272	-0.446808510638298	-0.563829787234043	6	-2.4714706161633	4.06888787159141	2.2915	-0.123081193851036
273	-0.460992907801418	-0.553191489361702	6	-2.44685437739309	2.32630306378636	0	0
274	0.0886524822695035	-0.0354609929078014	7	1.95130270390726	2.64224593190966	5.742499	2.06376629773809
275	0.109929078014184	0.00354609929078014	7	1.53854944435964	3.14159265358979	2.7498	0.949175097351131
276	0.109929078014184	0.024822695035461	7	1.34871442488942	2.94419709373991	2.3368717	0.68344384182546
277	0.113475177304965	0.0425531914893617	7	1.21202565652432	0	0.4583	-0.138372967832201
278	0.113475177304965	0.0390070921985816	7	1.23970025009076	2.15879893034246	1.6526298	0.122699037983138
279	0.124113475177305	0.0460992907801418	7	1.21516044249414	2.55359005004223	1.6526298	0.262566097271648
280	0.131205673758865	0.0567375886524823	7	1.16264722303981	2.86329299458468	3.336424	0.623473919321497
281	0.138297872340426	0.0815602836879433	7	1.03795243917551	2.81984209919315	1.4491446	0.217656664858975
282	0.141843971631206	0.0921985815602837	7	0.994421106203713	3.01723765904303	3.6948146	0.579796070409234
283	0.145390070921986	0.120567375886525	7	0.878461892121866	2.62244653934327	3.6948146	0.232927986867075
284	0.159574468085106	0.145390070921986	7	0.831876294748451	2.35619449019234	0.6480362	0.00527425964712946
285	0.163120567375887	0.148936170212766	7	0.830821442819025	2.44685437739309	3.579323	0.0756475975140097
286	0.180851063829787	0.170212765957447	7	0.815691923316223	3.24646959232003	8.7558215	0.921192121885626
287	0.173758865248227	0.23758865248227	7	0.631453498939098	3.14159265358979	9.166	0.592592424727209
288	0.173758865248227	0.308510638297872	7	0.512935013993657	3.54648443987488	6.9808256	0.552177838210759
289	0.152482269503546	0.358156028368794	7	0.402499446351505	3.75625560551196	9.5367647	0.727964597540347
290	0.109929078014184	0.418439716312057	7	0.256906526843435	3.97044171237877	7.4606657	0.553355523318244
291	0.0673758865248227	0.457446808510638	7	0.146235422179787	4.49372003451075	8.4505937	0.693583834337413
292	0.00354609929078014	0.471631205673759	7	0.00751865531230388	4.42633753866737	8.121076	0.614726578396143
293	-0.0567375886524823	0.48936170212766	7	-0.115426660366925	4.94347964758059	8.0037512	0.630185393733506
294	-0.117021276595745	0.475177304964539	7	-0.241463739113626	5.19928821219596	8.8154005	0.695213189993695
295	-0.177304964539007	0.443262411347518	7	-0.380506377112365	5.45780845665885	8.1082436	0.640468138265466
296	-0.223404255319149	0.400709219858156	7	-0.508600004765458	5.79870737814256	9.8401593	0.75853122271434
297	-0.25886524822695	0.333333333333333	7	-0.660306249308326	5.98468637559341	6.2333383	0.498904324731368
298	-0.273049645390071	0.287234042553192	7	-0.7600871142546	4.06385435705501	0	0
299	-0.609929078014184	0.542553191489362	8	-0.84379323576807	6.22442948446386	7.8043907	0.303893106959505
300	-0.613475177304965	0.482269503546099	8	-0.904571857159971	5.96143475278294	8.6957842	0.416982320721284
301	-0.634751773049645	0.418439716312057	8	-0.987968321304228	5.66852235525742	9.5367647	0.482050027980263
302	-0.677304964539007	0.358156028368794	8	-1.08437832690028	5.46076702790821	8.7558215	0.404688160794797
303	-0.726950354609929	0.312056737588652	8	-1.16531595905924	5.67245934279038	5.5944681	0.264636169627399
304	-0.75177304964539	0.276595744680851	8	-1.21824319298472	5.58844703098288	3.579323	0.160928521979995
305	-0.769503546099291	0.25531914893617	8	-1.25042889738072	5.69518270363202	6.6096026	0.298825188334184
306	-0.797872340425532	0.212765957446809	8	-1.31019393504756	6.01693325802866	5.2255366	0.244550384325857
307	-0.808510638297872	0.173758865248227	8	-1.35910401191273	0	3.2081	0.14762002204703
308	-0.808510638297872	0.148936170212766	8	-1.38862801632213	6.18351665468842	4.605915	0.216646751555294
309	-0.812056737588652	0.113475177304965	8	-1.43195736663319	0	1.3749	0.0643596523591272
310	-0.812056737588652	0.102836879432624	8	-1.44482929710502	6.06451636130564	4.225526	0.198011566321981
311	-0.819148936170213	0.0709219858156028	8	-1.48443161036941	0.0713074647852903	6.4326988	0.301418375673654
312	-0.815602836879433	0.0212765957446809	8	-1.54471528550414	0.321750554396642	4.3478921	0.196480654898061
313	-0.804964539007092	-0.0106382978723404	8	-1.58401141648376	0.482513295022477	10.8649181	0.487210657425177
314	-0.765957446808511	-0.0851063829787234	8	-1.68145354796879	0.463647609000806	8.1985287	0.396655333724101
315	-0.737588652482269	-0.141843971631206	8	-1.76078461471361	0.418224329579229	4.5137967	0.228710419877018
316	-0.723404255319149	-0.173758865248227	8	-1.80652669868902	1.01219701145133	4.3236022	0.165550548924298
317	-0.695035460992908	-0.191489361702128	8	-1.83963680847388	0.463647609000806	3.0742764	0.162842954185327
318	-0.684397163120567	-0.212765957446809	8	-1.87220539931094	0	3.2081	0.163623748992421
319	-0.684397163120567	-0.23758865248227	8	-1.90493014910943	1.3892428711389	0	0
320	0.049645390070922	-0.372340425531915	9	3.00904112129312	2.0344439357957	3.0742764	0.305352302796358
321	0.0709219858156028	-0.361702127659574	9	2.94797066073385	0	0	0
322	0.0709219858156028	-0.361702127659574	9	2.94797066073385	0.463647609000806	1.0247588	0.0281099686213038
323	0.074468085106383	-0.368794326241135	9	2.94234866700959	1.5707963267949	0.9166	0.092033148534183
324	0.0815602836879433	-0.368794326241135	9	2.92394203730275	1.5707963267949	1.8332	0.181785734197755
325	0.0957446808510638	-0.368794326241135	9	2.8875848904632	2.35619449019234	2.5926031	0.232989534579011
326	0.109929078014184	-0.354609929078014	9	2.8409869835474	2.0344439357957	4.0990352	0.426384996778388
327	0.138297872340426	-0.340425531914894	9	2.75570998419172	2.46685171136624	2.9344949	0.277731871380067
328	0.152482269503546	-0.322695035460993	9	2.70016360991571	1.5707963267949	2.2915	0.21977136084256
329	0.170212765957447	-0.322695035460993	9	2.65620933774719	1.40564764938027	2.7878389	0.226950906801537
330	0.191489361702128	-0.326241134751773	9	2.61081915638689	1.47112767430373	4.605915	0.359850266399855
331	0.226950354609929	-0.329787234042553	9	2.53884910310692	1.86225312127276	4.784652	0.427007073315027
332	0.26241134751773	-0.319148936170213	9	2.45344768844391	2.2655346029916	3.579323	0.334797191663951
333	0.283687943262411	-0.301418439716312	9	2.38648825011112	1.81577498992176	1.8895709	0.151468799593877
334	0.297872340425532	-0.297872340425532	9	2.35619449019234	2.08994244104142	3.6948146	0.32119487720645
335	0.322695035460993	-0.283687943262411	9	2.29195551475106	1.89254688119154	2.8987475	0.219544203556863
336	0.343971631205674	-0.276595744680851	9	2.24804667403968	0.927295218001612	4.583	0.0125470251061666
337	0.372340425531915	-0.297872340425532	9	2.24553726901845	1.44644133224814	7.3900875	0.284203539939027
338	0.429078014184397	-0.304964539007092	9	2.18869656103064	1.5707963267949	2.2915	0.0949448625275773
339	0.446808510638298	-0.304964539007092	9	2.16970758852513	1.47112767430373	4.605915	0.149033758808828
340	0.482269503546099	-0.308510638297872	9	2.13990083676336	1.83704837594582	5.2255366	0.249791978609717
341	0.521276595744681	-0.297872340425532	9	2.08994244104142	2.0344439357957	6.1485528	0.31537058948456
342	0.563829787234043	-0.276595744680851	9	2.02686832314451	2.67794504458899	3.0742764	0.189238333851907
343	0.574468085106383	-0.25531914893617	9	1.98902065637413	2.52134316760697	3.9422966	0.235220534702276
344	0.592198581560284	-0.230496453900709	9	1.94197654943367	0.244978663126864	1.8895709	-0.0926417435204607
345	0.595744680851064	-0.24468085106383	9	1.96050489813776	2.49809154479651	4.583	0.262609251429908
346	0.617021276595745	-0.216312056737589	9	1.90798304785178	2.86329299458468	3.336424	0.197432556727919
347	0.624113475177305	-0.191489361702128	9	1.8684965365062	3.14159265358979	1.8332	0.10451025539655
348	0.624113475177305	-0.177304964539007	9	1.84759448542689	3.14159265358979	1.8332	0.105766166770276
349	0.624113475177305	-0.163120567375887	9	1.82644125207283	2.21429743558818	2.2915	0.105754029384229
350	0.638297872340426	-0.152482269503546	9	1.80529044619599	1.89254688119154	2.8987475	0.0876680005550945
351	0.659574468085106	-0.145390070921986	9	1.78775684608497	1.5707963267949	1.3749	0.0166960150452455
352	0.670212765957447	-0.145390070921986	9	1.78441764307592	0.876058050598193	3.579323	-0.0902047136801043
353	0.691489361702128	-0.163120567375887	9	1.80245858581194	1.89254688119154	2.8987475	0.0807809568393525
354	0.712765957446808	-0.156028368794326	9	1.78630239444407	2.11121582706548	2.6723473	0.0952210717200686
355	0.730496453900709	-0.145390070921986	9	1.76725818010006	2.49809154479651	2.2915	0.106219014113735
356	0.74113475177305	-0.131205673758865	9	1.74601437727731	3.92699081698724	3.2406393	0.098116112526907
357	0.723404255319149	-0.113475177304965	9	1.72639115477193	6.03820664405272	1.8895709	-0.0996015211991264
358	0.719858156028369	-0.127659574468085	9	1.74631145901175	0.785398163397448	1.2960724	-0.0388517876646777
359	0.726950354609929	-0.134751773049645	9	1.75408181654469	1.29249666778979	3.336424	-0.0160070595871309
360	0.75177304964539	-0.141843971631206	9	1.75728322846211	0.463647609000806	2.0495176	-0.081473012560962
361	0.75886524822695	-0.156028368794326	9	1.77357783097431	1.5707963267949	2.2915	0.0225399071478183
362	0.776595744680851	-0.156028368794326	9	1.76906984954474	0.674740942223553	2.9344949	-0.0901006533956838
363	0.790780141843972	-0.173758865248227	9	1.78708998022388	2.28962632641652	4.871729	0.182200768182521
364	0.819148936170213	-0.148936170212766	9	1.75064982658737	3.4198923125949	3.336424	0.140943730354315
365	0.812056737588652	-0.124113475177305	9	1.72246108051651	3.33898821343967	4.6737434	0.20987325117297
366	0.804964539007092	-0.0886524822695035	9	1.68048643028192	2.35619449019234	3.2406393	0.118479061463903
367	0.822695035460993	-0.0709219858156028	9	1.65679061798914	2.86329299458468	3.336424	0.152478929742621
368	0.829787234042553	-0.0460992907801418	9	1.62629483204061	4.71238898038469	1.3749	-0.00359625926957374
369	0.819148936170213	-0.0460992907801418	9	1.62701408389453	2.15879893034246	1.6526298	0.0462189540157265
370	0.829787234042553	-0.0390070921985816	9	1.61777029309138	5.8782935208945	3.4904128	-0.153954866531234
371	0.819148936170213	-0.0638297872340425	9	1.64856126639763	1.5707963267949	1.3749	0.00496524166477386
372	0.829787234042553	-0.0638297872340425	9	1.64756821806467	3.33898821343967	4.6737434	0.21151395135135
373	0.822695035460993	-0.0283687943262411	9	1.6052654277944	2.49809154479651	2.2915	0.0872473397068552
374	0.833333333333333	-0.0141843971631206	9	1.58781595985303	3.14159265358979	1.3749	0.0638216979683026
375	0.833333333333333	-0.00354609929078014	9	1.57505162025937	3.33898821343967	2.3368717	0.106738229310969
376	0.829787234042553	0.0141843971631206	9	1.55370397439718	2.67794504458899	2.0495176	0.0839648875320039
377	0.836879432624113	0.0283687943262411	9	1.53691099689078	2.0344439357957	2.0495176	0.0387862459723541
378	0.851063829787234	0.0354609929078014	9	1.52915374769631	1.89254688119154	1.4491446	0.0179701434028984
379	0.861702127659574	0.0390070921985816	9	1.52555971901573	4.25539315797724	0	0
380	0.219858156028369	0.354609929078014	10	0.554995727338587	4.17196948011411	8.0170419	0.739457776412991
381	0.166666666666667	0.386524822695035	10	0.407104172055989	3.88353992159571	7.4606657	0.589617748357372
382	0.127659574468085	0.429078014184397	10	0.289180622384514	4.15378966504113	12.9708066	1.00586624428387
383	0.0425531914893617	0.482269503546099	10	0.0880073735277408	4.09772602846252	9.5367647	0.608891565663273
384	-0.0177304964539007	0.524822695035461	10	-0.033770939604914	4.71238898038469	6.4162	0.469545317348806
385	-0.0673758865248227	0.524822695035461	10	-0.127680003074675	4.29416465080546	4.5137967	0.272441536990442
386	-0.099290780141844	0.539007092198582	10	-0.182168310472763	4.57983744808802	6.9354539	0.450588376611436
387	-0.152482269503546	0.546099290780142	10	-0.272285985795051	4.51499342053481	4.6737434	0.276113311763073
388	-0.187943262411348	0.553191489361702	10	-0.327508648147665	4.78369644516998	6.4326988	0.402467740066791
389	-0.23758865248227	0.549645390070922	10	-0.408002196161024	5.20234630663842	7.7911	0.50413704318568
390	-0.290780141843972	0.521276595744681	10	-0.50882960479816	5.35589008917797	4.583	0.296375638381339
391	-0.319148936170213	0.5	10	-0.568104732474427	5.55654296649786	5.5188486	0.352651173397789
392	-0.347517730496454	0.468085106382979	10	-0.638634967153985	5.60844436495603	5.8689898	0.383513068025039
393	-0.375886524822695	0.432624113475177	10	-0.715337580758993	5.55654296649786	5.5188486	0.372329202426331
394	-0.404255319148936	0.400709219858156	10	-0.789803421244259	6.06451636130564	4.225526	0.250430991969604
395	-0.411347517730496	0.368794326241135	10	-0.83988961963818	5.60844436495603	2.9344949	0.205533312115544
396	-0.425531914893617	0.351063829787234	10	-0.880996282061289	6.03820664405272	5.6687127	0.370900776522491
397	-0.436170212765957	0.308510638297872	10	-0.955176437365787	6.08578974732971	4.6737434	0.317593387841444
398	-0.443262411347518	0.273049645390071	10	-1.01869511493408	6.17252808600569	4.1499065	0.286068847148733
399	-0.446808510638298	0.24113475177305	10	-1.07590888436382	6.00488564817447	3.336424	0.250825092350675
400	-0.453900709219858	0.216312056737589	10	-1.12607390283396	5.81953769817878	3.0742764	0.236121091457118
401	-0.464539007092199	0.195035460992908	10	-1.17329812112538	6.10333180738711	5.123794	0.39002491890932
402	-0.471631205673759	0.156028368794326	10	-1.25130310490724	6.14128825257542	6.4812786	0.50412138006855
403	-0.478723404255319	0.106382978723404	10	-1.35212738092095	6.17252808600569	4.1499065	0.327335656735226
404	-0.482269503546099	0.074468085106383	10	-1.417594512268	5.90267893006722	4.935891	0.373957378941276
405	-0.49645390070922	0.0390070921985816	10	-1.49238598805625	0	1.8332	0.142259715083495
406	-0.49645390070922	0.024822695035461	10	-1.52083793107295	0	4.583	0.356918440852385
407	-0.49645390070922	-0.0106382978723404	10	-1.59222161924343	0	4.1247	0.320400006148349
408	-0.49645390070922	-0.0425531914893617	10	-1.6563016204731	0.620249485982821	3.9422966	0.271585375529944
409	-0.478723404255319	-0.0673758865248227	10	-1.71061869557909	0.321750554396642	4.3478921	0.346002870110358
410	-0.468085106382979	-0.099290780141844	10	-1.77981926960116	0.321750554396642	5.7970367	0.469309627843533
411	-0.453900709219858	-0.141843971631206	10	-1.87368119516987	0.83798122500839	6.1659682	0.453510789936897
412	-0.418439716312057	-0.173758865248227	10	-1.96438335315725	1.1516178251904	0	0
413	0.385343971631206	-0.531914893617021	11	2.51464724957957	2.64765816556197	9.0220938	0.500037534262439
414	0.418439716312057	-0.470450354609929	11	2.41463974272708	2.46686085731733	7.8254725	0.480322963876416
415	0.456265957446808	-0.423166666666667	11	2.3185751499518	2.27304032687925	10.4061598	0.629011026462787
416	0.517730496453901	-0.371159574468085	11	2.19277294465924	2.35624806066425	6.0491017	0.35760207817777
417	0.550826241134752	-0.338060283687943	11	2.12125252902369	2.71492920051204	7.3836713	0.442271946989385
418	0.574468085106383	-0.286053191489362	11	2.03279813962581	2.52135330209158	5.256701	0.309462451459974
419	0.598109929078014	-0.25295390070922	11	1.97090564933382	2.53087172290121	7.4588325	0.425577110390321
