# Supplementary material for: Fluid extraction from the left-right organizer uncovers mechanical properties needed for symmetry breaking
Source: eLife. 2023 Jul 21;12:e83861. doi: 10.7554/eLife.83861 (PMC10361723; doi:10.7554/eLife.83861)
Supplement: Figure 2—source data 1. [file elife-83861-fig2-data1.zip › Fig2_sourcedata/sham6ss_embryo7.csv]

	x	y	id	omega	alpha	speed	realangvel
1	0.0533333333333333	0.286666666666667	1	0.183943456537175	5.30039158393226	6.6096026	0.663531445668782
2	0.0133333333333333	0.26	1	0.0512371674034188	5.43118579423904	6.4959442	0.740127773150535
3	-0.0222233333333332	0.22889	1	-0.0967883872266883	5.35590208936998	15.2765139	2.51872444377242
4	-0.11111	0.162223333333333	1	-0.600533275981172	4.81206877133807	12.28244	1.58090163199682
5	-0.2	0.153333333333333	1	-0.916713602380536	4.82305992104986	11.0670284	0.889103113490439
6	-0.28	0.144443333333333	1	-1.09453422507862	5.06113261205547	7.1522298	0.543183537323995
7	-0.32889	0.126666666666667	1	-1.20317093254342	5.19930037463753	11.7540201	0.78265749087733
8	-0.404443333333333	0.0866666666666667	1	-1.35970243071889	5.11727430125007	9.3076147	0.416119887580038
9	-0.466666666666667	0.06	1	-1.4429264082349	5.03415453470633	9.6618806	0.285783841365195
10	-0.533333333333333	0.0377766666666668	1	-1.50008317650794	4.95730146801424	5.0390085	0.0998681708547311
11	-0.56889	0.0288899999999999	1	-1.52005681067888	5.35589008917797	9.166	0.342964721180599
12	-0.622223333333333	-0.0111100000000001	1	-1.588649754915	5.62752034962698	10.0221044	0.425580513165165
13	-0.666666666666667	-0.0688899999999999	1	-1.67376585754803	6.21189307138115	8.5766262	0.449816675423416
14	-0.67111	-0.13111	1	-1.76372919263272	0.110629782065856	5.5335142	0.291544172646079
15	-0.666666666666667	-0.17111	1	-1.82203802716193	0.571329357192578	10.1701353	0.525976259265797
16	-0.626666666666667	-0.233333333333333	1	-1.92723327901509	0.819858357107588	12.5381714	0.645933464669599
17	-0.56	-0.295556666666667	1	-2.05641997194901	0.819885079420006	12.5381714	0.709153417616086
18	-0.493333333333333	-0.357776666666667	1	-2.19825065547223	0.904824723531834	10.8795837	0.643878390877848
19	-0.43111	-0.406666666666667	1	-2.3270263336478	0.628755745600993	8.3112705	0.497738112612782
20	-0.395556666666667	-0.455556666666667	1	-2.42657395617036	1.1802070344452	11.2343079	0.66682607452923
21	-0.32	-0.486666666666667	1	-2.5599391710762	1.27230955765029	8.3112705	0.511351352667688
22	-0.262223333333333	-0.504443333333333	1	-2.66220944160974	1.48761371573882	7.3580065	0.449368629616176
23	-0.20889	-0.50889	1	-2.75208316753298	1.4876757845973	7.3580065	0.476364692442868
24	-0.155556666666667	-0.513333333333333	1	-2.84735610602155	0.708643919549823	5.6338819	0.308894622305749
25	-0.12889	-0.544443333333333	1	-2.9091350304827	0.718849910156946	6.4959442	0.327237282906232
26	-0.0977766666666668	-0.58	1	-2.97458248706394	1.0303327056331	3.5632825	0.201745929072179
27	-0.0755566666666666	-0.593333333333333	1	-3.01493167287838	1.5707963267949	4.2773139	0.259480525403317
28	-0.0444433333333334	-0.593333333333333	1	-3.06682777795904	1.0516617514981	4.926725	0.264750576160275
29	-0.0133333333333333	-0.61111	1	-3.1197778931911	0.927265216801576	3.0554861	0.144651556656403
30	0.00444333333333342	-0.624443333333333	1	3.13447710265721	1.42883927699041	4.3208524	0.246815445817012
31	0.0355566666666666	-0.62889	1	3.0851140134938	1.46016654472904	5.5335142	0.31130082896623
32	0.0755566666666666	-0.633333333333333	1	3.02285384770056	0.643531109993326	3.0554861	0.0847155589529303
33	0.0888899999999999	-0.65111	1	3.00591073590997	1.78941233086957	5.6338819	0.311901537036463
34	0.12889	-0.642223333333333	1	2.94353042850268	2.07791605735202	6.2915424	0.339440931787998
35	0.16889	-0.62	1	2.87564224214508	2.0344439357957	5.4656858	0.306613663190465
36	0.204443333333333	-0.602223333333333	1	2.81431950950699	2.15879893034246	6.6096026	0.371749374069377
37	0.244443333333333	-0.575556666666667	1	2.73996963469311	2.08317243430689	11.2178091	0.654133562909767
38	0.315556666666667	-0.535556666666667	1	2.60914292211116	2.89661399046293	7.5582836	0.330563208726091
39	0.32889	-0.482223333333333	1	2.54303028036594	2.19962910038709	8.3112705	0.517350215898311
40	0.377776666666667	-0.446666666666667	1	2.43956023718628	2.32173429648221	12.5381714	0.778129834687089
41	0.444443333333333	-0.384443333333333	1	2.28393427024886	2.30858763128613	9.0839643	0.548522330078507
42	0.493333333333333	-0.34	1	2.17422980423316	2.35619449019234	9.5060586	0.55358672725625
43	0.542223333333333	-0.29111	1	2.06351245878191	2.7149857095341	7.3836713	0.43673455302625
44	0.564443333333333	-0.242223333333333	1	1.97616554817666	2.88095914176877	9.4863517	0.562555679722201
45	0.582223333333333	-0.175556666666667	1	1.86365441223222	2.72920680165245	10.6719738	0.620939943894148
46	0.613333333333333	-0.104443333333333	1	1.73946642345339	3.19416328408981	11.6261544	0.679176232053287
47	0.60889	-0.02	1	1.60363117704273	3.64092982129714	7.6568181	0.412071602087597
48	0.582223333333333	0.0288899999999999	1	1.52121685662521	3.53640152463755	7.9437139	0.481031183566691
49	0.56	0.0822233333333332	1	1.42501061991187	3.41988523685619	8.8974362	0.572795798605655
50	0.542223333333333	0.144443333333333	1	1.31045146019074	4.05668777817336	10.0221044	0.55717170368369
51	0.484443333333333	0.18889	1	1.19901711945401	3.70832628306616	7.9675455	0.556407576946862
52	0.453333333333333	0.237776666666667	1	1.08773560406463	4.06129719455071	16.1326183	1.1303772855625
53	0.36	0.30889	1	0.861660146952133	4.18433007614072	8.4890909	0.638813972529549
54	0.306666666666667	0.34	1	0.733897352446223	4.07962930731836	11.3662983	0.904846781785223
55	0.24	0.38889	1	0.552927996089178	4.24874137138388	12.2975639	0.979313590083409
56	0.16	0.42889	1	0.357065278072496	4.31763336416869	7.9437139	0.624380318001205
57	0.106666666666667	0.45111	1	0.232189214472255	4.65977898475588	11.6261544	0.917225243140855
58	0.0222233333333332	0.455556666666667	1	0.0487441658440842	4.81727619280606	11.6742759	0.935796770995455
59	-0.0622233333333332	0.446666666666667	1	-0.138415188355007	4.97865256848534	6.9670766	0.562925461821367
60	-0.11111	0.433333333333333	1	-0.25100028071928	5.78920609426673	9.0220938	0.555051639065547
61	-0.142223333333333	0.375556666666667	1	-0.36201060853239	5.81955912659714	9.564721	0.716397897835025
62	-0.173333333333333	0.313333333333333	1	-0.505290188099395	5.49778714378214	4.3208524	0.431158680863475
63	-0.195556666666667	0.29111	1	-0.59152192427209	5.03413953478133	5.7970367	0.559070951465646
64	-0.235556666666667	0.277776666666667	1	-0.703336114565219	4.95736764351155	7.5582836	0.631070296789504
65	-0.28889	0.264443333333333	1	-0.82955017392312	4.10161771428613	7.4588325	0.0792234799622338
66	-0.333333333333333	0.295556666666667	1	-0.845394869915566	4.5472808437845	3.716813	0.153315903413136
67	-0.36	0.3	1	-0.876058050598193	4.24866636950898	2.7328429	0.0466298570256218
68	-0.377776666666667	0.30889	1	-0.885384022003318	5.81953769817878	4.0990352	0.301695360858178
69	-0.39111	0.282223333333333	1	-0.945723094174954	5.49778714378214	1.7282493	0.128103738891028
70	-0.4	0.273333333333333	1	-0.971343841953159	0	1.2222861	0.0765391813209892
71	-0.4	0.264443333333333	1	-0.986651678217357	0.785585675114718	1.7282493	0.0268665961736092
72	-0.39111	0.255556666666667	1	-0.992024997452079	1.5707963267949	0.6109139	-0.0262196680868665
73	-0.386666666666667	0.255556666666667	1	-0.986781063834706	2.03429394329646	1.3661923	-0.0938629162938076
74	-0.377776666666667	0.26	1	-0.968008480575944	4.3319213950381	6.581188	0.104428865132022
75	-0.422223333333333	0.277776666666667	1	-0.988894253602348	5.25285260154648	3.5632825	0.225839511996264
76	-0.444443333333333	0.264443333333333	1	-1.0340621560016	6.03807428721948	2.5192751	0.171360802074607
77	-0.44889	0.246666666666667	1	-1.06833431641652	4.95732352262034	2.5192751	0.118454025562491
78	-0.466666666666667	0.242223333333333	1	-1.09202512152902	5.49778714378213	1.7282493	0.1131453488239
79	-0.475556666666667	0.233333333333333	1	-1.1146541912938	5.60849924267014	3.9125071	0.258980133026536
80	-0.493333333333333	0.21111	1	-1.16645021789911	6.0858185965349	3.1159817	0.208323043239864
81	-0.497776666666667	0.18889	1	-1.20811482654708	5.69512501354324	4.4065545	0.289165316472568
82	-0.515556666666667	0.162223333333333	1	-1.26594788984159	5.07118019972644	5.2209536	0.20491945397076
83	-0.55111	0.14889	1	-1.30693178063575	4.57052942531176	8.6417048	0.0603958837407559
84	-0.613333333333333	0.157776666666667	1	-1.3190109573839	4.67667171468882	17.1207131	0.17674117352156
85	-0.737776666666667	0.162223333333333	1	-1.35435919208821	5.45434756902784	19.894803	0.701350974548161
86	-0.844443333333333	0.0644433333333334	1	-1.49462938699784	1.19780122780658	15.0922773	0.216231261803705
87	-0.742223333333333	0.0244433333333334	1	-1.53787563935858	0.0454464755369968	13.4575212	0.659965037328032
88	-0.737776666666667	-0.0733333333333333	1	-1.66986864682419	0.632727158357037	11.3662983	0.507113645604729
89	-0.68889	-0.14	1	-1.77129137594514	0	6.1105139	0.305545236491582
90	-0.68889	-0.184443333333333	1	-1.83240042324345	0	3.6664	0.17879561249549
91	-0.68889	-0.21111	1	-1.86815954574255	0.244978663126864	7.5582836	0.378732708445868
92	-0.675556666666667	-0.264443333333333	1	-1.94390608743172	0.674750088383766	15.650945	0.779396781844104
93	-0.604443333333333	-0.353333333333333	1	-2.09978544380054	0.968491076091286	11.8649287	0.585873287441905
94	-0.533333333333333	-0.402223333333333	1	-2.21696010128893	0.718843274633403	6.4959442	0.353906130435324
95	-0.502223333333333	-0.437776666666667	1	-2.28774132737599	0.785398163397449	12.0986617	0.660982376745209
96	-0.44	-0.5	1	-2.41993780272503	0.844161744787369	14.7164713	0.796082874211763
97	-0.36	-0.57111	1	-2.57915437756739	0.785360663866209	8.6417048	0.443664191034809
98	-0.315556666666667	-0.615556666666667	1	-2.66788721577435	1.19032874144831	6.581188	0.346193417705014
99	-0.27111	-0.633333333333333	1	-2.73712589931535	1.28472338776594	10.8282541	0.572822801269668
100	-0.195556666666667	-0.655556666666667	1	-2.85169045956928	0.904857846707622	10.8795837	0.514201622925556
101	-0.133333333333333	-0.704443333333333	1	-2.95453078415439	0.960067845663056	14.9181233	0.645785543042989
102	-0.0444433333333334	-0.766666666666667	1	-3.08368789276299	1.50424475595778	9.1861652	0.433583559456547
103	0.0222233333333332	-0.77111	1	3.11278070252529	1.71269338139906	12.9625572	0.612582848986012
104	0.115556666666667	-0.757776666666667	1	2.99026413272808	2.31622538783311	10.8108387	0.449679075229108
105	0.173333333333333	-0.704443333333333	1	2.90032831768226	2.47559502466285	10.8795837	0.459310630671741
106	0.222223333333333	-0.642223333333333	1	2.80846619154791	2.45587428114573	8.684785	0.415062403533577
107	0.262223333333333	-0.593333333333333	1	2.7254537108412	2.11122685667999	7.1261067	0.39952367808791
108	0.306666666666667	-0.566666666666667	1	2.64554897522361	2.15885662043125	2.2030481	0.124089123419058
109	0.32	-0.557776666666667	1	2.6207311505398	2.49806154359647	3.0554861	0.160849705503257
110	0.333333333333333	-0.54	1	2.58856120943915	2.21432743678822	3.0554861	0.174848494153768
111	0.35111	-0.526666666666667	1	2.5535915106084	2.49806154359647	3.0554861	0.167420000687177
112	0.364443333333333	-0.50889	1	2.52010751047096	2.89652576814292	2.5192751	0.113710436862484
113	0.36889	-0.49111	1	2.49736542309847	2.78280143424804	5.2209536	0.269302729478653
114	0.382223333333333	-0.455556666666667	1	2.44350487720274	1.97570104450463	4.6535782	0.267778620036832
115	0.413333333333333	-0.442223333333333	1	2.38994915319537	2.35619449019234	2.5926031	0.155779854645508
116	0.426666666666667	-0.42889	1	2.35879318226627	2.81991710106806	1.9321928	0.104833524223586
117	0.43111	-0.415556666666667	1	2.33782647742155	2.11119376905291	3.5632825	0.206499791991148
118	0.453333333333333	-0.402223333333333	1	2.29652651902332	0	0	0
119	0.453333333333333	-0.402223333333333	1	2.29652651902332	2.24557385148445	3.9125071	0.229420088571031
120	0.475556666666667	-0.384443333333333	1	2.25064250130912	2.35619449019235	3.4564986	0.203417166482787
121	0.493333333333333	-0.366666666666667	1	2.20995906801256	2.15877008363388	4.4065545	0.24102958444304
122	0.52	-0.34889	1	2.16175315112395	2.35619449019234	5.1852062	0.291717323851568
123	0.546666666666667	-0.322223333333333	1	2.10340968635364	2.72920680165245	10.6719738	0.61313790263128
124	0.577776666666667	-0.25111	1	1.98078210582738	3.14159265358979	8.5550861	0.470066008487948
125	0.577776666666667	-0.18889	1	1.88676890412979	3.70013297983798	5.7649557	0.233387126063369
126	0.555556666666667	-0.153333333333333	1	1.84009147891712	3.26600533822534	4.926725	0.293770736594388
127	0.55111	-0.117776666666667	1	1.78133733159824	4.27577550678994	10.1151393	0.167571202165298
128	0.484443333333333	-0.0866666666666667	1	1.74782309116518	4.14565535090832	7.9675455	0.250792997698919
129	0.435556666666667	-0.0555566666666666	1	1.6976644916254	3.63156295553227	10.3882861	0.773180128938119
130	0.4	0.0111100000000001	1	1.54302846583777	3.6052402625906	6.8318781	0.591238495242291
131	0.377776666666667	0.0555566666666666	1	1.42478076678931	4.33189553469698	6.581188	0.352673724852536
132	0.333333333333333	0.0733333333333333	1	1.35424602181881	4.33189553469698	6.581188	0.44477888234639
133	0.28889	0.0911100000000001	1	1.26529024534953	4.24871994342469	9.564721	0.945117693434845
134	0.226666666666667	0.122223333333333	1	1.07626670666256	4.0836332347837	8.3112705	1.15667964932503
135	0.177776666666667	0.157776666666667	1	0.844930776797554	4.71238898038469	5.4996	0.635496436559883
136	0.137776666666667	0.157776666666667	1	0.717831489485578	4.71238898038469	6.1105139	0.918229142989467
137	0.0933333333333333	0.157776666666667	1	0.534185660887684	4.10683531666272	9.6618806	1.78151988702676
138	0.0355566666666666	0.197776666666667	1	0.177881683482332	4.57982107257792	9.2471191	1.63646068093589
139	-0.0311100000000001	0.206666666666667	1	-0.149410452704846	4.1244152235457	4.4065545	0.512706968759252
140	-0.0577766666666668	0.224443333333333	1	-0.251951846456696	4.63558179645051	7.9675455	1.07786813768332
141	-0.115556666666667	0.22889	1	-0.46752547399336	4.71238898038469	7.3328	0.840820588298219
142	-0.16889	0.22889	1	-0.635689591653004	4.85430853572012	8.6417048	0.871658668367938
143	-0.23111	0.22	1	-0.810021325326591	4.24874137138388	6.8318781	0.198327641783032
144	-0.275556666666667	0.242223333333333	1	-0.849686853683197	4.56349536520386	12.3580595	0.547810180053314
145	-0.364443333333333	0.255556666666667	1	-0.95924888969386	4.87761873778454	3.716813	0.203926124163361
146	-0.39111	0.25111	1	-1.00003411452653	5.03406453290643	3.8648439	0.22667248591834
147	-0.417776666666667	0.242223333333333	1	-1.0453686117102	5.0038320140259	6.379536	0.328163385224256
148	-0.462223333333333	0.22889	1	-1.11100128875505	5.11729369809443	4.6535782	0.239277033506287
149	-0.493333333333333	0.215556666666667	1	-1.15885669545631	5.1390267472027	7.3836713	0.347178423661811
150	-0.542223333333333	0.193333333333333	1	-1.22829238018867	5.1761115912604	2.7328429	0.121654261310724
151	-0.56	0.184443333333333	1	-1.25262323245082	6.05210201726265	10.6719738	0.659471084067464
152	-0.577776666666667	0.10889	1	-1.38451744926431	0	2.4441139	0.149380462131259
153	-0.577776666666667	0.0911100000000001	1	-1.41439354169056	0.643531109993321	6.1105139	0.279667662718128
154	-0.55111	0.0555566666666666	1	-1.47032707423419	0	7.3328	0.482174960599397
155	-0.55111	0.00222333333333324	1	-1.56676206635407	6.08570321469269	3.1159817	0.200093243081085
156	-0.555556666666667	-0.02	1	-1.60678071497028	0	4.2773139	0.278775968689933
157	-0.555556666666667	-0.0511100000000001	1	-1.66253590870827	0.876033460938152	4.7727362	0.230185697878258
158	-0.52889	-0.0733333333333333	1	-1.70857304828392	0.620290026797263	5.256701	0.327569431438874
159	-0.506666666666667	-0.104443333333333	1	-1.7740869345717	1.17598745574715	7.9437139	0.345862708134961
160	-0.453333333333333	-0.126666666666667	1	-1.84325947619869	0.540397442258016	3.5632825	0.269141087750009
161	-0.44	-0.14889	1	-1.89708769374869	0.463647609000806	4.0990352	0.320279590074528
162	-0.426666666666667	-0.175556666666667	1	-1.9611436117636	1.35218032272022	5.6338819	0.273693147064524
163	-0.386666666666667	-0.184443333333333	1	-2.0158822411765	0.927265216801576	3.0554861	0.235269740910635
164	-0.36889	-0.197776666666667	1	-2.06293618935863	1.37338634463081	6.2315051	0.375169863809226
165	-0.324443333333333	-0.206666666666667	1	-2.13797016212047	1.76822073335336	6.2315051	0.238989978343918
166	-0.28	-0.197776666666667	1	-2.18576815778926	1.5707963267949	5.4996	0.371371323120269
167	-0.24	-0.197776666666667	1	-2.26004242241331	1.71030974218798	0	0
168	0.804443333333333	-0.0511100000000001	2	1.634245662438	3.14159265358979	12.2214861	0.551874357278518
169	0.804443333333333	0.0377766666666668	2	1.5238707909823	3.23652076437391	12.8906041	0.582045723701751
170	0.795556666666667	0.13111	2	1.40746164624195	3.23229557243107	6.7493841	0.301925156316325
171	0.79111	0.18	2	1.34707661497868	3.60516525508998	2.7328429	0.119646414846096
172	0.782223333333333	0.197776666666667	2	1.32314733200946	3.84716619691026	21.6734653	0.947567002557425
173	0.68	0.317776666666667	2	1.13363393149798	3.99071789875086	20.3494366	0.968607149345753
174	0.56889	0.415556666666667	2	0.939912501628827	4.71238898038469	18.332	0.65510014419829
175	0.435556666666667	0.415556666666667	2	0.808892472789169	4.57049192578053	12.9625572	0.677081160869815
176	0.342223333333333	0.42889	2	0.673476240615206	4.71238898038469	14.0546861	0.816523147203697
177	0.24	0.42889	2	0.510171611174467	4.39065717610523	7.7292295	0.571605849185254
178	0.186666666666667	0.446666666666667	2	0.395850441337416	3.92699081698724	6.0491017	0.405449963280455
179	0.155556666666667	0.477776666666667	2	0.314760448681325	3.6052402625906	16.3965991	0.708024243870985
180	0.102223333333333	0.584443333333333	2	0.173155599907128	4.2679503621602	14.2132579	0.795102619763262
181	0.00888999999999991	0.62889	2	0.0141350759544757	4.77899032992779	9.1861652	0.531987336371664
182	-0.0577766666666668	0.624443333333333	2	-0.0922623913198571	4.81202793130242	6.14122	0.355719232521173
183	-0.102223333333333	0.62	2	-0.163406237824092	5.05168390254613	22.0323142	1.28499556689326
184	-0.253333333333333	0.566666666666667	2	-0.420405351202743	5.78384813947224	7.6568181	0.37663368632606
185	-0.28	0.517776666666667	2	-0.495732088467955	4.97297581190149	9.4863517	0.55252787859539
186	-0.346666666666667	0.5	2	-0.606237664187033	5.19928213118473	11.7540201	0.68183397881532
187	-0.422223333333333	0.46	2	-0.742604459950097	4.88706243779116	21.0973822	0.904900999708744
188	-0.573333333333333	0.433333333333333	2	-0.923584659891846	5.45434756902785	9.9474015	0.484720551628937
189	-0.626666666666667	0.384443333333333	2	-1.02052877021763	5.15220181817901	11.4808733	0.445770789328876
190	-0.702223333333333	0.34889	2	-1.10968292808341	5.34743052729837	14.4217844	0.558310615618369
191	-0.786666666666667	0.286666666666667	2	-1.22134505120708	5.96139725325171	3.8648439	0.167892399261103
192	-0.795556666666667	0.26	2	-1.2549235310593	6.14131825377546	4.3208524	0.186025075459917
193	-0.8	0.22889	2	-1.29212854615129	5.98029510090204	10.2434633	0.44541024335192
194	-0.822223333333333	0.157776666666667	2	-1.38121059482167	5.78381947654978	7.6568181	0.310045070559419
195	-0.84889	0.10889	2	-1.44321960893355	0.260633511821023	9.4863517	0.38408407214036
196	-0.83111	0.0422233333333332	2	-1.52003642336163	6.01693902713739	6.9670766	0.29327243325304
197	-0.844443333333333	-0.00666666666666667	2	-1.57869091001223	6.14121325070052	4.3208524	0.182886630532222
198	-0.84889	-0.0377766666666668	2	-1.61526823611868	0.367177699643168	8.5110893	0.353050416320912
199	-0.826666666666667	-0.0955566666666666	2	-1.68587831938286	0.785398163397447	8.6417048	0.310099460607569
200	-0.782223333333333	-0.14	2	-1.74789821150438	0.718849910156951	6.4959442	0.26252927778222
201	-0.75111	-0.175556666666667	2	-1.80040406706082	0.493934488027817	9.0220938	0.418932313396421
202	-0.72	-0.233333333333333	2	-1.8841905297401	0.558607742002141	5.7649557	0.272108099057369
203	-0.697776666666667	-0.26889	2	-1.93861214955158	0.72661130534283	7.3580065	0.343141750527711
204	-0.662223333333333	-0.30889	2	-2.00724049965712	0.685751788740578	8.684785	0.426939966425022
205	-0.622223333333333	-0.357776666666667	2	-2.09262849294212	0.876033460938152	4.7727362	0.230512387098645
206	-0.595556666666667	-0.38	2	-2.13873097036185	1.5707963267949	8.5550861	0.25565705507836
207	-0.533333333333333	-0.38	2	-2.18986238137752	1.4536747838007	10.4597809	0.425743642119367
208	-0.457776666666667	-0.38889	2	-2.2750111098014	1.43827754573293	9.2471191	0.448169536303784
209	-0.39111	-0.397776666666667	2	-2.36464501706215	1.13838123403518	8.748947	0.556041974457302
210	-0.333333333333333	-0.424443333333333	2	-2.47585341195361	0.965242663072926	9.6618806	0.651284479916914
211	-0.275556666666667	-0.464443333333333	2	-2.606110307937	1.4600842279069	5.5335142	0.349699289697183
212	-0.235556666666667	-0.46889	2	-2.67605016587643	0.982822569955909	4.4065545	0.300489046897825
213	-0.20889	-0.486666666666667	2	-2.736147975256	1.98899746025871	6.0183956	0.29859971168813
214	-0.16889	-0.46889	2	-2.79586791759362	1.5707963267949	4.8886861	0.343390239581001
215	-0.133333333333333	-0.46889	2	-2.86454596550983	1.5707963267949	3.6664	0.266828827016847
216	-0.106666666666667	-0.46889	2	-2.9179117309132	1.5707963267949	1.2222861	0.0904951369489471
217	-0.0977766666666668	-0.46889	2	-2.93601075830298	1.97570104450463	4.6535782	0.301361170484906
218	-0.0666666666666667	-0.455556666666667	2	-2.99628299239997	1.5707963267949	3.6664	0.288648036084402
219	-0.04	-0.455556666666667	2	-3.05401259961685	1.95132856441567	3.290594	0.239012695649961
220	-0.0177766666666668	-0.446666666666667	2	-3.10181513874684	1.5707963267949	0.6109139	0.0496781508792266
221	-0.0133333333333333	-0.446666666666667	2	-3.11175076892268	1.89254688119154	5.7970367	0.456514202749378
222	0.0266666666666667	-0.433333333333333	2	3.08013169770703	1.5707963267949	3.0554861	0.254435170832763
223	0.0488899999999999	-0.433333333333333	2	3.02924466354047	1.5707963267949	7.3328	0.596583489521629
224	0.102223333333333	-0.433333333333333	2	2.90992796563615	1.47114995213803	6.14122	0.458043498964273
225	0.146666666666667	-0.437776666666667	2	2.81831926584329	1.40562737917848	7.4340843	0.488585932528731
226	0.2	-0.446666666666667	2	2.72060207933755	1.5707963267949	8.5550861	0.549326052529531
227	0.262223333333333	-0.446666666666667	2	2.61073686883164	1.98899746025871	6.0183956	0.414967560509831
228	0.302223333333333	-0.42889	2	2.52774335672968	1.99745977987264	7.3836713	0.491822239409792
229	0.35111	-0.406666666666667	2	2.42937890884772	1.89256188111654	9.6618806	0.573559460046376
230	0.417776666666667	-0.384443333333333	2	2.31466701683844	2.27301187913627	10.4061598	0.646953825776597
231	0.475556666666667	-0.335556666666667	2	2.18527625168312	2.15882200691051	11.0161571	0.608818964506068
232	0.542223333333333	-0.29111	2	2.06351245878191	2.35619449019235	9.5060586	0.519048752551758
233	0.59111	-0.242223333333333	2	1.95970270827156	2.21429143563618	15.2765139	0.68125870026849
234	0.68	-0.175556666666667	2	1.82345096821786	2.10253581785146	12.0519151	0.404189477291697
235	0.755556666666667	-0.13111	2	1.74261307275952	2.48589981551195	10.0221044	0.402027720521709
236	0.8	-0.0733333333333333	2	1.66220752865518	2.77760330108172	13.7320429	0.57671385250191
237	0.835556666666667	0.02	2	1.5468647581548	3.0981530788355	14.0679768	0.602792041090429
238	0.84	0.122223333333333	2	1.42630634993671	3.78509376238308	9.166	0.357658417269987
239	0.8	0.175556666666667	2	1.35477466648271	3.45130757208129	16.0395834	0.713747439090942
240	0.764443333333333	0.286666666666667	2	1.21202517866452	3.87440153994961	16.4419708	0.715381824249328
241	0.684443333333333	0.375556666666667	2	1.06894881381466	3.72957877343974	15.4227116	0.719678375722403
242	0.622223333333333	0.46889	2	0.925013138670178	3.03096287152394	5.5335142	0.181336884341624
243	0.626666666666667	0.50889	2	0.888745761801853	4.7523880351072	15.288888	0.462263023350423
244	0.515556666666667	0.504443333333333	2	0.796293157131769	4.11010561291612	11.8649287	0.5979872388005
245	0.444443333333333	0.553333333333333	2	0.676695709371669	3.75231358427837	7.4588325	0.358651673844426
246	0.413333333333333	0.597776666666667	2	0.604965374602784	0.73442678550987	0	0
247	0.516666666666667	0.483333333333333	3	0.818719159275696	5.04563328149636	12.6096662	0.298649745072696
248	0.43	0.453333333333333	3	0.758989210261156	4.79221896609693	11.494164	0.494900836026121
249	0.346666666666667	0.446666666666667	3	0.660009043055932	5.03413953478133	10.1449288	0.4057347638208
250	0.276666666666667	0.423333333333333	3	0.578862090291772	4.81547058890739	13.3617365	0.840725635885501
251	0.18	0.413333333333333	3	0.410716963114672	3.80263582244048	5.2255366	0.355155561729296
252	0.156666666666667	0.443333333333333	3	0.339685850768813	5.07636793689433	10.2989176	0.673049751930332
253	0.0866666666666667	0.416666666666667	3	0.205075900382746	4.61743727404193	9.6678385	0.828630719970705
254	0.0166666666666667	0.423333333333333	3	0.0393497563886053	5.49778714378214	18.1477634	1.33811764813329
255	-0.0766666666666667	0.33	3	-0.228273773238053	5.47651375775808	15.2348086	1.62790309616873
256	-0.156666666666667	0.253333333333333	3	-0.553854392471798	5.49778714378214	7.7778093	0.954578666221386
257	-0.196666666666667	0.213333333333333	3	-0.744770125716075	5.03413953478133	5.7970367	0.622004907125697
258	-0.236666666666667	0.2	3	-0.869171107141215	5.03413953478133	4.3478921	0.41279582535527
259	-0.266666666666667	0.19	3	-0.951730272212268	5.30039158393226	6.6096026	0.648365311773851
260	-0.306666666666667	0.163333333333333	3	-1.08140333456704	5.347415715775	10.8163383	0.919726705749389
261	-0.37	0.116666666666667	3	-1.26534867571692	5.27098829572825	4.3236022	0.292463529695275
262	-0.396666666666667	0.1	3	-1.32384138165597	5.37343214923538	10.4510732	0.653466495282193
263	-0.456666666666667	0.0533333333333333	3	-1.45453468071241	4.90978454023457	7.0106151	0.154714771900484
264	-0.506666666666667	0.0433333333333333	3	-1.48547763509251	6.00488564817447	3.336424	0.231886743026752
265	-0.513333333333333	0.02	3	-1.53185498369786	5.6221421383289	5.2255366	0.287863636711518
266	-0.536666666666667	-0.01	3	-1.58942771104016	6.08578974732971	4.6737434	0.304773792533375
267	-0.543333333333333	-0.0433333333333333	3	-1.65038246954684	1.10714871779409	8.1985287	0.311554559261122
268	-0.49	-0.07	3	-1.71269338139906	1.19990503798223	8.8511479	0.359208875462158
269	-0.43	-0.0933333333333333	3	-1.78453515649149	5.27098829572825	4.3236022	0.113170969466281
270	-0.456666666666667	-0.11	3	-1.80716935038475	0.226798848053886	6.1146386	0.471529324933135
271	-0.446666666666667	-0.153333333333333	3	-1.90147521537138	0.70862627212767	8.4505937	0.631949339856552
272	-0.406666666666667	-0.2	3	-2.02786508334269	0.321750554396642	2.8987475	0.228872271900358
273	-0.4	-0.22	3	-2.07363953772276	0	5.0413	0.338257270516098
274	-0.4	-0.256666666666667	3	-2.14129099182598	0.493941368919581	6.7667995	0.510420591998151
275	-0.376666666666667	-0.3	3	-2.24337511022561	0.380506377112365	7.4038365	0.516928487803683
276	-0.356666666666667	-0.35	3	-2.34676080778634	0.620249485982821	7.8850515	0.554677567059774
277	-0.323333333333333	-0.396666666666667	3	-2.4576963211983	1.01914134426635	6.9954912	0.49768349988903
278	-0.28	-0.423333333333333	3	-2.5572330211761	1.01219701145133	8.6472044	0.618179958440654
279	-0.226666666666667	-0.456666666666667	3	-2.68086901286424	1.05165021254837	3.6948146	0.262065321707414
280	-0.203333333333333	-0.47	3	-2.73328207720572	1.16590454050981	6.9808256	0.494272422327926
281	-0.156666666666667	-0.49	3	-2.8321365616713	0.741947268005917	7.4606657	0.433975756410625
282	-0.12	-0.53	3	-2.91893171295343	1.89254688119154	5.7970367	0.345210752980996
283	-0.08	-0.516666666666667	3	-2.98797386354963	2.11121582706548	2.6723473	0.146318977467019
284	-0.0633333333333333	-0.506666666666667	3	-3.01723765904303	1.19028994968253	4.935891	0.333632835346438
285	-0.03	-0.52	3	-3.08396422611232	0.785398163397448	3.2406393	0.163944084866925
286	-0.0133333333333333	-0.536666666666667	3	-3.1167530430857	1.75064982658737	5.123794	0.344181786848954
287	0.0233333333333333	-0.53	3	3.09759590672409	1.86929525838108	6.2333383	0.421632404100465
288	0.0666666666666667	-0.516666666666667	3	3.013269425904	1.95130270390726	4.935891	0.338992237514235
289	0.1	-0.503333333333333	3	2.94547097840115	2.27942259892257	4.225526	0.268595931255056
290	0.123333333333333	-0.483333333333333	3	2.89175179215014	1.98902065637413	4.5137967	0.327565958551896
291	0.153333333333333	-0.47	3	2.82623860043976	2.24553726901845	2.9344949	0.205073501011857
292	0.17	-0.456666666666667	3	2.78522390023739	2.27942259892257	4.225526	0.302190713662163
293	0.193333333333333	-0.436666666666667	3	2.72478575750496	2.39617317731564	8.1082436	0.593063229258952
294	0.233333333333333	-0.393333333333333	3	2.60617311165317	2.39964538558388	7.4606657	0.585384132407247
295	0.27	-0.353333333333333	3	2.48909628517172	2.21429743558818	6.8745	0.559261364211632
296	0.31	-0.323333333333333	3	2.37724401232939	2.1375255443184	5.9753154	0.46544793761937
297	0.346666666666667	-0.3	3	2.28415442480552	2.22364295789567	9.8080783	0.73314440243557
298	0.403333333333333	-0.256666666666667	3	2.1375255443184	2.46685171136624	2.9344949	0.220718679636605
299	0.416666666666667	-0.24	3	2.09338180839108	2.63874944266193	10.4606975	0.786920159040063
300	0.453333333333333	-0.173333333333333	3	1.93599777658307	2.97644397617517	11.1508973	0.839029449691462
301	0.466666666666667	-0.0933333333333333	3	1.76819188664478	3.40219504533713	7.1146492	0.510484361290189
302	0.453333333333333	-0.0433333333333333	3	1.66609501438674	3.21836454485957	5.9753154	0.476493437959215
303	0.45	0	3	1.5707963267949	3.05845142170135	5.5188486	0.440036867638704
304	0.453333333333333	0.04	3	1.48278895326716	3.6052402625906	7.1733116	0.554392490922598
305	0.43	0.0866666666666667	3	1.37191045508264	3.44009158517597	6.2333383	0.517717079143133
306	0.416666666666667	0.13	3	1.26836703925401	3.63553402250937	6.7667995	0.563227230768933
307	0.393333333333333	0.173333333333333	3	1.15572159310022	3.50876648740801	6.3832024	0.534628985786371
308	0.376666666666667	0.216666666666667	3	1.04879579594295	3.68201215386038	8.0170419	0.668475476947942
309	0.346666666666667	0.266666666666667	3	0.91510070055336	4.06888787159141	4.583	0.374063372808792
310	0.32	0.286666666666667	3	0.840288025991602	4.13808415020999	9.2796584	0.784041150375138
311	0.263333333333333	0.323333333333333	3	0.683479795916574	4.19999952007395	8.4134714	0.736163665926368
312	0.21	0.353333333333333	3	0.536247062731301	6.0513555418182	0	0
313	-0.0866666666666667	-0.903333333333333	4	-3.0459444472726	1.35212738092095	4.225526	0.167287232441593
314	-0.0566666666666667	-0.91	4	-3.07940189376092	1.27933953231703	4.784652	0.184169384853878
315	-0.0233333333333333	-0.92	4	-3.1162357707317	1.92956699706547	3.9157152	0.14509935069166
316	0.00333333333333333	-0.91	4	3.13792966630956	1.5707963267949	5.0413	0.201323898983277
317	0.04	-0.91	4	3.0976648865129	1.64756821806467	5.9753154	0.238632425298158
318	0.0833333333333333	-0.906666666666667	4	3.04993840145327	1.95130270390726	4.935891	0.19103900046106
319	0.116666666666667	-0.893333333333333	4	3.01173060136106	1.73594500420952	8.3630584	0.337667538105735
320	0.176666666666667	-0.883333333333333	4	2.94419709373991	2.28315392488923	13.3223227	0.49265239307164
321	0.25	-0.82	4	2.84566661512558	2.29377568019639	10.3905776	0.415433438899218
322	0.306666666666667	-0.77	4	2.76257992734574	2.27942259892257	8.4505937	0.358839729100113
323	0.353333333333333	-0.73	4	2.69081198152572	2.23183949564558	5.2255366	0.231248534842972
324	0.383333333333333	-0.706666666666667	4	2.64456227455712	2.60986858633099	9.0390509	0.365050423335207
325	0.416666666666667	-0.65	4	2.57155218989008	2.15879893034246	6.6096026	0.311222747216702
326	0.456666666666667	-0.623333333333333	4	2.50930764044674	2.63874944266193	10.4606975	0.464343397936702
327	0.493333333333333	-0.556666666666667	4	2.4164389608594	2.53930530745483	8.8983528	0.430225978842409
328	0.53	-0.503333333333333	4	2.33039376509092	2.15879893034246	9.9144039	0.469388820880101
329	0.59	-0.463333333333333	4	2.2365160009149	2.46685171136624	11.7379796	0.565989451530449
330	0.643333333333333	-0.396666666666667	4	2.12331811060881	3.28488246495358	0	0
331	0.546666666666667	0.273333333333333	5	1.10714871779409	4.18759320873458	10.0615182	0.533217406300363
332	0.483333333333333	0.31	5	1.00050523653402	4.60751204165446	8.7558215	0.37872433674542
333	0.42	0.316666666666667	5	0.924760369184934	4.06888787159141	13.749	0.952402123480819
334	0.34	0.376666666666667	5	0.73427994448877	4.19999952007395	8.4134714	0.601304537404147
335	0.286666666666667	0.406666666666667	5	0.614019037007941	4.35361831011412	7.8314304	0.567891119303233
336	0.233333333333333	0.426666666666667	5	0.500440813147294	4.44322148759899	13.7870389	1.03817700910071
337	0.136666666666667	0.453333333333333	5	0.292805411327151	4.00376270825702	8.4505937	0.561786906418376
338	0.09	0.493333333333333	5	0.180448030043476	3.92699081698724	6.4812786	0.366327150248978
339	0.0566666666666667	0.526666666666667	5	0.10718259999368	4.49372003451075	8.4505937	0.566776805492306
340	-0.00333333333333333	0.54	5	-0.00617276110478098	4.89773693038038	7.4606657	0.501704186876158
341	-0.0566666666666667	0.53	5	-0.106513598480013	5.53776583090543	8.1082436	0.447822195377811
342	-0.0966666666666667	0.486666666666667	5	-0.196078037555575	5.2791181979082	5.9753154	0.420604771991379
343	-0.133333333333333	0.463333333333333	5	-0.280198991953851	0.897963779201133	0	0
344	0.293333333333333	0.123333333333333	6	1.17278201116604	2.46685171136624	5.8689898	0.286326439298309
345	0.32	0.156666666666667	6	1.11551672330638	3.07716581416424	14.2366312	1.08483789159225
346	0.326666666666667	0.26	6	0.898549144987933	3.39677504421061	10.893791	0.798746743014027
347	0.306666666666667	0.336666666666667	6	0.738799796385127	3.6733167208486	9.0390509	0.657472856094383
348	0.273333333333333	0.393333333333333	6	0.607305225166251	3.92699081698724	11.0184486	0.792909405777649
349	0.216666666666667	0.45	6	0.448723344010721	4.16560013949544	12.3401858	0.869864579437688
350	0.14	0.496666666666667	6	0.274750428123183	4.10166301599548	5.5944681	0.362143998724399
351	0.106666666666667	0.52	6	0.202321628378304	4.01765070418799	7.158646	0.412088215066398
352	0.0666666666666667	0.553333333333333	6	0.119903985365024	3.81633359581335	11.7379796	0.492009616893964
353	0.0133333333333333	0.62	6	0.0215020619862311	4.00789491614247	12.0299167	0.500785951005149
354	-0.0533333333333333	0.676666666666667	6	-0.0786551282147986	4.3022616398432	11.494164	0.5121876415821
355	-0.13	0.71	6	-0.181092656531219	4.27254639756895	17.2215391	0.637503811963339
356	-0.243333333333333	0.763333333333333	6	-0.308593418923886	4.71238898038469	10.9992	0.460372638219875
357	-0.323333333333333	0.763333333333333	6	-0.400667946567862	5.94121981568489	0	0
358	-0.725556666666667	-0.366666666666667	7	-2.03872202182575	1.05164444343964	9.8529917	0.385810770159647
359	-0.663333333333333	-0.402223333333333	7	-2.11588417585768	1.0303657969098	7.1261067	0.304619112077247
360	-0.61889	-0.42889	7	-2.17680799827313	1.22524712003801	16.2366524	0.697959060399946
361	-0.507776666666667	-0.46889	7	-2.31639981035312	1.27535938247398	14.6912648	0.718560590746091
362	-0.405556666666667	-0.5	7	-2.46011192850234	0.422849248426887	13.4016086	0.62969753652089
