# Supplementary material for: Fluid extraction from the left-right organizer uncovers mechanical properties needed for symmetry breaking
Source: eLife. 2023 Jul 21;12:e83861. doi: 10.7554/eLife.83861 (PMC10361723; doi:10.7554/eLife.83861)
Supplement: Figure 2—source data 1. [file elife-83861-fig2-data1.zip › Fig2_sourcedata/sham7ss_embryo1.csv]

	x	y	id	omega	alpha	speed	realangvel
1	-0.0164598765432098	-0.783950617283951	1	-3.12059967504597	1.5707963267949	2.4441139	0.104964892719095
2	0	-0.783950617283951	1	3.14159265358979	1.4801610292542	6.7493841	0.286897891067142
3	0.0452685185185186	-0.788064814814815	1	3.08421307537637	1.5707963267949	5.4996	0.233416185758708
4	0.0823055555555556	-0.788064814814815	1	3.03752983822462	1.83705991489555	6.9670766	0.294666617029447
5	0.127570987654321	-0.775719135802469	1	2.97859651481873	1.73590446339508	3.716813	0.159163625922649
6	0.152262345679012	-0.771604938271605	1	2.9467637896342	1.8313831583117	9.4863517	0.406542874712783
7	0.213990740740741	-0.755145061728395	1	2.86545521469165	2.07791605735202	6.2915424	0.265778624962008
8	0.251027777777778	-0.734567901234568	1	2.81229948969925	2.42274274343284	6.4959442	0.251016746847323
9	0.279836419753086	-0.701645061728395	1	2.76209614032978	2.19101540562596	5.256701	0.229958598298339
10	0.308641975308642	-0.681070987654321	1	2.71610442067011	1.66149924563617	6.7493841	0.281157578153031
11	0.353910493827161	-0.676953703703704	1	2.65987290503951	1.5707963267949	3.0554861	0.117849598087463
12	0.374484567901234	-0.676953703703704	1	2.63630298542201	1.5707963267949	8.5550861	0.314078767753019
13	0.432098765432099	-0.676953703703704	1	2.57348723187141	1.89251688089154	9.6618806	0.384489694742909
14	0.493827160493827	-0.65637962962963	1	2.49658929292283	1.83704260683709	6.9670766	0.259653995262754
15	0.539095679012346	-0.644033950617284	1	2.44465849387028	2.0344739360957	6.8318781	0.262909876623882
16	0.580246913580247	-0.623456790123457	1	2.3920765185455	2.28959314064924	6.4959442	0.256064993060789
17	0.61316975308642	-0.594651234567901	1	2.34086351993334	2.43300167412653	5.6338819	0.222142797169629
18	0.637861111111111	-0.565842592592593	1	2.29643496049942	2.4037674121053	9.0839643	0.357774775158415
19	0.679012345679012	-0.520577160493827	1	2.22488000546774	2.49809754474851	15.2765139	0.599070811830891
20	0.740740740740741	-0.438271604938272	1	2.10506584310156	2.64517795391132	16.6789119	0.651578206572463
21	0.794237654320988	-0.339506172839506	1	1.97475020178706	2.60985316253322	12.0519151	0.459206327864115
22	0.835391975308642	-0.269546296296296	1	1.88290893621424	2.93410637425591	11.8649287	0.455715270536854
23	0.851851851851852	-0.191358024691358	1	1.79176588210687	2.81986084931034	7.7292295	0.294482098068629
24	0.868311728395062	-0.141975308641975	1	1.73286946249314	2.92289723728333	5.6338819	0.214609551557414
25	0.876543209876543	-0.104938271604938	1	1.68994755218166	3.14159265358979	7.3328	0.279278035990709
26	0.876543209876543	-0.0555555555555556	1	1.63409194498352	3.75231358427837	7.4588325	0.231528844393143
27	0.847737654320988	-0.0144043209876542	1	1.58778617610489	3.50877035323296	8.5110893	0.321098127963301
28	0.827160493827161	0.0390956790123456	1	1.52356655051223	3.52209903070216	9.8722403	0.388787971119601
29	0.802469135802469	0.100824074074074	1	1.44580895628831	3.71294637932133	10.1701353	0.395591045545501
30	0.765432098765432	0.158435185185185	1	1.36669074717921	5.72355449953827	0	0
31	0.316873456790124	-0.557614197530864	2	2.62483351724981	1.80192142095398	10.6719738	0.519247868516919
32	0.38683024691358	-0.541151234567901	2	2.52098394354643	2.49806154359647	3.0554861	0.148787329335134
33	0.399175925925926	-0.524691358024691	2	2.4912264776794	1.95126391214148	6.581188	0.317852613635159
34	0.44033024691358	-0.508231481481482	2	2.42765595495237	2.03451893767062	5.4656858	0.261370067025348
35	0.47325	-0.491768518518518	2	2.3753819415473	1.71265588186782	8.6417048	0.329028665967401
36	0.530864197530864	-0.48354012345679	2	2.30957620835382	2.11122685668	7.1261067	0.313611657846335
37	0.572015432098765	-0.458848765432099	2	2.24685387678455	2.43300167412653	5.6338819	0.257903819330578
38	0.596706790123457	-0.43004012345679	2	2.19527311291844	2.40876512069236	8.2209854	0.370450573896588
39	0.633743827160494	-0.388888888888889	2	2.12118299813912	2.70917756083008	8.748947	0.396326743873225
40	0.658435185185185	-0.335391975308642	2	2.04191764936447	2.72332193321453	6.0183956	0.274390794463795
41	0.674898148148148	-0.298354938271605	2	1.98703949047172	2.39323309920429	11.6742759	0.48518566525328
42	0.728395061728395	-0.240740740740741	2	1.89000235742106	3.0244711105956	10.4597809	0.456945159053213
43	0.736626543209877	-0.170780864197531	2	1.79861332561042	3.14159265358979	12.8324	0.568950979981127
44	0.736626543209877	-0.084361111111111	2	1.68482312961419	3.32471242309208	16.7792796	0.75683598561025
45	0.716049382716049	0.0267499999999999	2	1.53345593249214	3.27712188889044	13.5679715	0.639041415559356
46	0.703703703703704	0.117283950617284	2	1.40564764938027	3.76184213957261	15.7696447	0.710550689582577
47	0.641975308641975	0.203703703703704	2	1.26353751146375	3.55982858104738	12.0367912	0.603206279208558
48	0.609052469135802	0.277777777777778	2	1.14289625562204	3.55608645826362	16.6899111	0.829864241929292
49	0.563787037037037	0.380657407407407	2	0.976923407236184	3.51457668690003	15.0922773	0.701172961365106
50	0.52675	0.475308641975309	2	0.836688814963163	3.79268443942378	16.1326183	0.747828497029618
51	0.460904320987654	0.561728395061728	2	0.687123115557239	3.69322832221265	9.3273216	0.396596043072991
52	0.427984567901235	0.615225308641975	2	0.607803906942641	4.33187790112956	36.1974506	1.64752990352221
53	0.201645061728395	0.705762345679012	2	0.2782979262382	4.54725043812232	14.8677103	0.684005754553398
54	0.10287962962963	0.722222222222222	2	0.14149677532752	4.5753289322063	17.8888239	0.818879246546117
55	-0.0164598765432098	0.738682098765432	2	-0.0222790739817029	4.7599602058269	12.8470656	0.584352194695955
56	-0.10287962962963	0.734567901234568	2	-0.139149512920894	4.64110055081836	8.5766262	0.373979062812074
57	-0.160493827160494	0.738682098765432	2	-0.213945325483309	4.84791821568534	13.5679715	0.594057885083785
58	-0.251027777777778	0.726336419753086	2	-0.332756902500066	5.56428893558297	6.4959442	0.254080716068734
59	-0.279836419753086	0.693416666666667	2	-0.383573045713813	4.80309804992893	6.7493841	0.285655423177334
60	-0.325101851851852	0.68929938271605	2	-0.44070413034928	5.2194450309456	6.2915424	0.278088307862643
61	-0.362138888888889	0.668725308641975	2	-0.496321791921808	5.49778714378214	3.4564986	0.147971365467472
62	-0.378601851851852	0.652262345679012	2	-0.525916065015302	4.87749711698488	3.716813	0.153421986376212
63	-0.403293209876543	0.648148148148148	2	-0.556600462290545	4.9675766808481	14.5249019	0.586669976832144
64	-0.497941358024691	0.623456790123457	2	-0.673934457656974	5.05167697951447	11.0161571	0.425074241871777
65	-0.567901234567901	0.598765432098765	2	-0.758949306031329	0	6.7218861	0.196465584525329
66	-0.567901234567901	0.553496913580247	2	-0.798242422936395	0	6.7218861	0.212736706089995
67	-0.567901234567901	0.508231481481481	2	-0.840789764154394	5.734625792432	12.8906041	0.569477680261559
68	-0.61316975308642	0.434157407407407	2	-0.954685300206706	6.08581282389775	15.5789919	0.672239787768902
69	-0.633743827160494	0.331274691358025	2	-1.08913325776049	5.977302657392	12.1751978	0.573490680105402
70	-0.658435185185185	0.253086419753086	2	-1.20383139378157	6.15348416406082	14.1733858	0.675103373745352
71	-0.670780864197531	0.158435185185185	2	-1.33885206853064	0.323369683027553	0	0
72	-0.415638888888889	-0.602879629629629	3	-2.53800089382981	0.862205347331629	5.6338819	0.256029189720044
73	-0.38683024691358	-0.627570987654321	3	-2.58920673177382	0.844138469085819	7.3580065	0.32672391758334
74	-0.349793209876543	-0.660493827160494	3	-2.65455151529049	1.24904577239825	5.7970367	0.259615124833177
75	-0.312756172839506	-0.672839506172839	3	-2.70647454025712	1.40562737917848	7.4340843	0.330626735617328
76	-0.263373456790124	-0.681070987654321	3	-2.77259988738059	1.46016654472904	5.5335142	0.249743493799097
77	-0.226336419753086	-0.685185185185185	3	-2.82254858614041	1.5707963267949	5.4996	0.247465476350017
78	-0.189299382716049	-0.685185185185185	3	-2.87204168141041	1.5707963267949	11.6101139	0.543941157767747
79	-0.111111111111111	-0.685185185185185	3	-2.98082991296396	1.78945203733579	11.2673055	0.527173680697279
80	-0.037037037037037	-0.668725308641975	3	-3.08626464910341	2.0344439357957	4.0990352	0.182607370255075
81	-0.0123456790123457	-0.65637962962963	3	-3.12278612315443	1.89254688119154	11.5940734	0.581084823005038
82	0.0617283950617284	-0.631688271604938	3	3.04418221942415	1.89258438072278	7.7292295	0.40632924537384
83	0.111111111111111	-0.615225308641975	3	2.96291637034938	2.15877008363388	4.4065545	0.221773425655734
84	0.135802469135802	-0.598765432098765	3	2.91856168521824	1.73590446339508	3.716813	0.202918376907291
85	0.160493827160494	-0.594651234567901	3	2.87797800983678	1.62958059732052	10.4061598	0.542276085159812
86	0.230453703703704	-0.590533950617284	3	2.76952279280481	1.8490889100613	8.8974362	0.465044901777487
87	0.288064814814815	-0.574074074074074	3	2.67651381244932	1.69511670688898	4.926725	0.239119490325868
88	0.320987654320988	-0.56995987654321	3	2.62868991438414	1.6815084256829	5.5335142	0.25617400173092
89	0.358024691358025	-0.565842592592593	3	2.57745511403796	1.79759938840886	8.1526987	0.375933377508537
90	0.411521604938272	-0.553496913580247	3	2.50226843853625	1.84907475963522	8.8974362	0.393457262502652
91	0.469135802469136	-0.537037037037037	3	2.42357698603572	2.08319246374275	11.2178091	0.50582946849405
92	0.534978395061728	-0.5	3	2.32241109233691	2.52693663000609	12.7155335	0.585945743954803
93	0.584361111111111	-0.43004012345679	3	2.20522194354595	2.38320836999099	15.9932951	0.718285028210697
94	0.658435185185185	-0.351851851851852	3	2.06156493790381	2.46685171136624	11.7379796	0.508852097617547
95	0.707817901234568	-0.290123456790123	3	1.9597945183803	2.96938257328577	14.2655041	0.626969783240074
96	0.724280864197531	-0.195472222222222	3	1.83440056173229	3.21554089997269	16.5441717	0.731650926213856
97	0.716049382716049	-0.084361111111111	3	1.68807037648952	3.24648397604915	11.6742759	0.542766639330856
98	0.707817901234568	-0.00617283950617284	3	1.57951704862334	3.47630672537514	14.8805427	0.695380983309551
99	0.674898148148148	0.0884783950617283	3	1.44044085196143	3.44966935590408	14.1073906	0.699673235882063
100	0.646089506172839	0.179012345679012	3	1.30050620478502	3.33897090551437	15.5789919	0.765543960180479
101	0.625515432098765	0.281891975308642	3	1.14739741274893	3.44965950552534	14.1073906	0.672911307769655
102	0.596706790123457	0.372429012345679	3	1.012815151195	3.3389449427527	6.2315051	0.273094088390711
103	0.588478395061728	0.41358024691358	3	0.958196333516853	3.81633359581335	11.7379796	0.54999788874247
104	0.539095679012346	0.475308641975309	3	0.848196755768359	3.78509376238308	9.166	0.424190436396666
105	0.502058641975309	0.524691358024691	3	0.763358668489026	3.92699081698724	7.7778093	0.359353695909609
106	0.465021604938272	0.561728395061728	3	0.691487929307104	4.03007242550994	37.7923346	1.68390512314513
107	0.267490740740741	0.722222222222222	3	0.354706904678078	4.58804263962583	19.7064417	0.864464279351141
108	0.135802469135802	0.738682098765432	3	0.181814048807849	4.55578507634962	11.7540201	0.526251015255772
109	0.0576141975308643	0.751027777777778	3	0.0765638457566949	4.09214962888648	5.256701	0.196245871003279
110	0.0288055555555555	0.771604938271605	3	0.0373146715560391	4.52703820015759	9.9474015	0.422618316826266
111	-0.037037037037037	0.783950617283951	3	-0.0472089918092143	4.92347865513331	8.748947	0.374246122437141
112	-0.0946512345679012	0.771604938271605	3	-0.122058216296642	5.56153113260693	20.3494366	0.740472938619837
113	-0.185185185185185	0.668725308641975	3	-0.27015280402061	4.88150104445021	25.4164014	1.1751726186827
114	-0.35391049382716	0.639916666666667	3	-0.50518732775715	4.46737722877925	10.078017	0.318846241990092
115	-0.419753086419753	0.65637962962963	3	-0.568956576155168	4.71238898038469	4.2773139	0.152648625931313
116	-0.448558641975309	0.65637962962963	3	-0.599486301341431	5.24049451633018	8.4890909	0.356216115741537
117	-0.497941358024691	0.627570987654321	3	-0.670729524489738	5.81946269630388	2.7328429	0.105103563955056
118	-0.506172839506173	0.611111111111111	3	-0.691750237280749	5.58842244132284	4.7727362	0.200478577403662
119	-0.52675	0.58641975308642	3	-0.731845952761482	5.85660404685022	7.3836713	0.296116190329232
120	-0.547324074074074	0.541151234567901	3	-0.791069190827328	0	24.4425139	0.885599409770099
121	-0.547324074074074	0.376543209876543	3	-0.968189072781348	6.03320796068052	0	0
122	-0.596706790123457	0.183126543209877	4	-1.27302558368631	5.81950769787879	6.8318781	0.358511775573513
123	-0.617283950617284	0.141975308641975	4	-1.34472793880101	6.00490687433926	8.8974362	0.468654569643134
124	-0.633743827160494	0.0843611111111112	4	-1.43845885272964	0.587991064997272	11.0161571	0.470816599234791
125	-0.592592592592593	0.0226327160493828	4	-1.5326221725766	0.321731804279458	7.7292295	0.422855536013531
126	-0.576132716049383	-0.0267499999999999	4	-1.6171932797793	0.0907090695442405	6.7493841	0.394209206167844
127	-0.572015432098765	-0.0720154320987653	4	-1.69603512101287	0	4.2773139	0.246151221151705
128	-0.572015432098765	-0.100824074074074	4	-1.74526536524321	6.01692171907894	6.9670766	0.352541909626756
129	-0.584361111111111	-0.146089506172839	4	-1.81577374716857	5.87831938140292	4.6535782	0.200711839541337
130	-0.596706790123457	-0.174898148148148	4	-1.85591611507683	5.69512501354324	4.4065545	0.147841673613276
131	-0.61316975308642	-0.19958950617284	4	-1.88548444979949	5.81956769937882	6.8318781	0.241729688973584
132	-0.633743827160494	-0.240740740740741	4	-1.9338303875942	5.85077021441987	8.748947	0.286086777838817
133	-0.658435185185185	-0.294237654320988	4	-1.99104774316197	6.01693902713739	6.9670766	0.241463661604158
134	-0.670780864197531	-0.339506172839506	4	-2.0393404754828	6.22073439557915	9.7961625	0.361608939642215
135	-0.674898148148148	-0.405348765432099	4	-2.11166226341124	5.6952115503406	4.4065545	0.0779463028313043
136	-0.691358024691358	-0.43004012345679	4	-2.1272515239775	0.442364042200087	12.8470656	0.519677500149083
137	-0.654320987654321	-0.508231481481482	4	-2.23118702400732	0.643531109993326	6.1105139	0.247893601760116
138	-0.62962962962963	-0.541151234567901	4	-2.28076574435934	0.950506299997632	5.256701	0.209061203874299
139	-0.600824074074074	-0.561728395061728	4	-2.3225779851342	0.950556975296681	5.256701	0.212653537184389
140	-0.572015432098765	-0.582305555555556	4	-2.36510869257108	1.07143049616509	7.6568181	0.308741115156823
141	-0.52675	-0.606996913580247	4	-2.42685691560244	1.10718621732533	5.4656858	0.224216213102018
142	-0.493827160493827	-0.623456790123457	4	-2.47170015822285	0.982779300309088	8.813109	0.373456599171198
143	-0.444444444444444	-0.65637962962963	4	-2.54639147805709	1.16590454050981	13.9611929	0.592916003614721
144	-0.358024691358025	-0.693416666666667	4	-2.66497467878003	1.3045500467527	6.9670766	0.297389735921376
145	-0.312756172839506	-0.705762345679012	4	-2.72445262596431	1.5707963267949	3.6664	0.148089907097835
146	-0.288064814814815	-0.705762345679012	4	-2.75407060738387	1.5707963267949	5.4996	0.228966406838382
147	-0.251027777777778	-0.705762345679012	4	-2.79986388875155	2.15885662043125	4.4065545	0.122316951022108
148	-0.226336419753086	-0.689299382716049	4	-2.82432727895597	1.83705991489555	6.9670766	0.279523063285829
149	-0.181070987654321	-0.676953703703704	4	-2.88023189161314	1.5707963267949	4.8886861	0.229560497465724
150	-0.148148148148148	-0.676953703703704	4	-2.92614399110628	1.71265588186782	8.6417048	0.404419689402928
151	-0.090533950617284	-0.668725308641975	4	-3.00702792898687	3.41306980437148	0	0
152	-0.201645061728395	-0.269546296296296	5	-2.49931465455442	0.785304416327316	3.4564986	0.338382847808081
153	-0.185185185185185	-0.286009259259259	5	-2.56699122411603	0.785585675114739	1.7282493	0.165776019315653
154	-0.176953703703704	-0.294237654320988	5	-2.60014642797916	0.587887210056282	2.2030481	0.191707112112973
155	-0.168725308641975	-0.306583333333333	5	-2.63848785040176	0.32190054689588	1.9321928	0.133193081290592
156	-0.164608024691358	-0.318929012345679	5	-2.66512646665988	0.165108136600187	3.716813	0.197550588825681
157	-0.160493827160494	-0.34362037037037	5	-2.70463658442501	0.643441113592967	3.0554861	0.233187348549029
158	-0.148148148148148	-0.360083333333333	5	-2.75127405413482	0.643531109993326	3.0554861	0.220913179428073
159	-0.135802469135802	-0.376543209876543	5	-2.79545669002043	1.10714871779409	4.0990352	0.339181522821246
160	-0.111111111111111	-0.388888888888889	5	-2.86329299458468	1.46016654472904	5.5335142	0.46001532967292
161	-0.0740740740740741	-0.393003086419753	5	-2.95529606051927	1.5707963267949	3.6664	0.306484724448666
162	-0.0493827160493827	-0.393003086419753	5	-3.016593005409	1.71266338019902	4.3208524	0.360681239106708
163	-0.0205771604938273	-0.388888888888889	5	-3.08872925323034	1.84911013567549	4.4487181	0.372422067262788
164	0.00823148148148157	-0.380657407407407	5	3.11997164049669	2.35619449019234	4.3208524	0.291029532679197
165	0.0288055555555555	-0.360083333333333	5	3.06176573396085	1.84911013567549	4.4487181	0.412391566437038
166	0.0576141975308643	-0.351851851851852	5	2.97928742067344	2.35619449019234	5.1852062	0.420778382746798
167	0.0823055555555556	-0.327160493827161	5	2.89513174412408	1.84913843963144	4.4487181	0.443886526418287
168	0.111111111111111	-0.318929012345679	5	2.80635443884042	1.76814861595781	6.2315051	0.602134308281439
169	0.152262345679012	-0.310700617283951	5	2.68592757718414	1.95132856441568	3.290594	0.317405189204329
170	0.172839506172839	-0.302469135802469	5	2.62244653934327	1.73590446339508	3.716813	0.328325601053425
171	0.197530864197531	-0.298354938271605	5	2.55678141913259	1.81579704793433	5.0390085	0.432313425870041
172	0.230453703703704	-0.290123456790123	5	2.47031873395858	1.75067982778742	6.8318781	0.515272721959317
173	0.275719135802469	-0.281891975308642	5	2.36726418956671	1.89247187931663	3.8648439	0.28813714088344
174	0.30041049382716	-0.273663580246914	5	2.30963676139003	1.69520901143044	4.926725	0.294270151841509
175	0.333333333333333	-0.269546296296296	5	2.25078273102172	1.32568530683477	2.5192751	0.0804780949929107
176	0.349793209876543	-0.273663580246914	5	2.23468711202314	1.5707963267949	4.8886861	0.215655660849583
177	0.382716049382716	-0.273663580246914	5	2.19155597985322	1.92955672337434	5.2209536	0.297471016761257
178	0.415638888888889	-0.261317901234568	5	2.13206177650097	2.35638200190965	1.7282493	0.11494633319169
179	0.423867283950617	-0.253086419753086	5	2.10907250986264	2.0344439357957	2.7328429	0.153918938476454
180	0.44033024691358	-0.244854938271605	5	2.07828872216735	2.1112599479567	3.5632825	0.201403104055116
181	0.460904320987654	-0.232509259259259	5	2.03800810135632	2.2654854206481	4.7727362	0.278441291177018
182	0.485595679012346	-0.211935185185185	5	1.98231984312092	2.55353235995344	4.4065545	0.272747344473783
183	0.502058641975309	-0.187243827160494	5	1.92777037422616	3.01727227349571	4.926725	0.305240044835284
184	0.506172839506173	-0.154320987654321	5	1.8667223652591	2.9442547838287	3.1159817	0.197981848038729
185	0.510287037037037	-0.133743827160494	5	1.82712599565136	3.3389449427527	6.2315051	0.369765540215994
186	0.502058641975309	-0.0925925925925926	5	1.75317288760816	3.07504108275268	9.1861652	0.60738176267638
187	0.506172839506173	-0.0308641975308642	5	1.63169653507288	3.01727227349571	4.926725	0.324672343594094
188	0.510287037037037	0.00205864197530856	5	1.56676206635407	3.54649737129953	9.3076147	0.591161564172149
189	0.485595679012346	0.0596697530864198	5	1.44852975351964	3.50035305016923	5.2209536	0.354726601114627
190	0.47325	0.0925925925925926	5	1.37758443329671	3.32139815405429	6.8318781	0.474978160448884
191	0.465021604938272	0.137861111111111	5	1.28258880120693	3.65398879053764	11.2178091	0.780120573470559
192	0.427984567901235	0.203703703703704	5	1.12656468651282	3.60527026289059	6.8318781	0.484641975994749
193	0.407407407407407	0.244854938271605	5	1.02963629131387	3.75227835040097	7.4588325	0.529053466315395
194	0.378601851851852	0.286009259259259	5	0.923825598050794	3.69327016842806	9.3273216	0.647093346814642
195	0.345679012345679	0.339506172839506	5	0.794406928687865	3.75231358427837	7.4588325	0.500988209721052
196	0.316873456790124	0.380657407407407	5	0.694209286743655	3.92699081698724	6.9134555	0.462778270426646
197	0.283950617283951	0.41358024691358	5	0.601653632658325	3.92699081698724	6.0491017	0.392533935663614
198	0.255145061728395	0.442385802469136	5	0.523146845525603	3.92699081698724	6.9134555	0.429044768888595
199	0.222222222222222	0.475308641975309	5	0.437337891747884	4.28575121356668	7.3836713	0.472896647779567
200	0.176953703703704	0.495885802469136	5	0.34275856219197	4.12438637683712	6.6096026	0.400957298113557
201	0.139916666666667	0.520577160493827	5	0.262567102569259	3.97456373890019	9.0839643	0.478175867087868
202	0.0946512345679013	0.561728395061728	5	0.166931929151686	4.0513631194593	6.9670766	0.3483841839917
203	0.0576141975308643	0.590533950617284	5	0.0972550923533456	4.16073721662284	9.3273216	0.453280891193654
204	0.00411419753086411	0.623456790123457	5	0.0065989141146149	4.48558591877072	8.1526987	0.420565978727033
205	-0.0493827160493827	0.635802469135803	5	-0.0775142816307918	4.64583740954757	9.1861652	0.472026983181657
206	-0.111111111111111	0.639916666666667	5	-0.171919678267123	4.57047692608052	8.6417048	0.413736013558473
207	-0.168725308641975	0.648148148148148	5	-0.254666880978818	4.57052192698056	4.3208524	0.196965028287318
208	-0.197530864197531	0.652262345679012	5	-0.294059886636282	4.71238898038469	4.2773139	0.199708636456452
209	-0.226336419753086	0.652262345679012	5	-0.334001613927572	4.71238898038469	4.2773139	0.194345312280951
210	-0.255145061728395	0.652262345679012	5	-0.372870676383762	4.95736764351155	7.5582836	0.356504057349585
211	-0.304527777777778	0.639916666666667	5	-0.444171487853679	5.17596158188489	2.7328429	0.12984439310082
212	-0.320987654320988	0.631688271604938	5	-0.470140366473843	5.40715184624143	4.7727362	0.223218626375319
213	-0.345679012345679	0.611111111111111	5	-0.514784091748907	5.49778714378214	5.1852062	0.242660848715306
214	-0.37037037037037	0.58641975308642	5	-0.563316261491968	5.49778714378214	2.5926031	0.123431710277997
215	-0.382716049382716	0.574074074074074	5	-0.588002603547568	5.76405073188279	4.926725	0.21962819669556
216	-0.399175925925926	0.545268518518518	5	-0.63192824288668	5.67244927625055	7.4588325	0.359876581702567
217	-0.427984567901234	0.504114197530864	5	-0.703903559227193	5.44521651328212	16.4419708	0.833138450032291
218	-0.510287037037037	0.43004012345679	5	-0.870531249233651	6.20923706079669	16.5441717	0.744164847256974
219	-0.518518518518518	0.318929012345679	5	-1.01936421868505	5.91019020819127	15.0922773	0.838676869792321
