# Supplementary material for: Fluid extraction from the left-right organizer uncovers mechanical properties needed for symmetry breaking
Source: eLife. 2023 Jul 21;12:e83861. doi: 10.7554/eLife.83861 (PMC10361723; doi:10.7554/eLife.83861)
Supplement: Figure 2—source data 1. [file elife-83861-fig2-data1.zip › Fig2_sourcedata/sham7ss_embryo2.csv]

	x	y	id	omega	alpha	speed	realangvel
1	-0.180821917808219	0.893150684931507	1	-0.199754046042916	5.1760365893855	20.4956343	0.668573609780602
2	-0.29041095890411	0.838356164383562	1	-0.333468767999036	5.55037020539308	12.3314781	0.378176466442298
3	-0.33972602739726	0.783561643835616	1	-0.409104061287496	6.20004407529114	22.0744778	0.421680272706169
4	-0.350684931506849	0.652054794520548	1	-0.49344011582873	0.661043168850687	10.4510732	-0.0767653861257878
5	-0.312328767123288	0.602739726027397	1	-0.478087038603572	0.851966327173272	9.743458	-0.170223802299854
6	-0.268493150684932	0.564383561643836	1	-0.444042278143601	0.197395559849881	9.3474868	0.11948574999608
7	-0.257534246575342	0.50958904109589	1	-0.467939428142817	5.13901647351157	22.1505556	1.12806304494947
8	-0.378082191780822	0.454794520547945	1	-0.693552037132711	5.49778714378214	12.9625572	0.656496636808885
9	-0.432876712328767	0.4	1	-0.824851364494488	5.85655781405271	11.0752778	0.550532693883319
10	-0.46027397260274	0.33972602739726	1	-0.934957903271151	5.56435530755796	9.743458	0.501405607829746
11	-0.498630136986301	0.295890410958904	1	-1.0352390248371	5.91601147336137	12.7668631	0.659616883222653
12	-0.526027397260274	0.224657534246575	1	-1.16716240148163	6.19252541997884	20.2481523	1.06066103421823
13	-0.536986301369863	0.104109589041096	1	-1.37929460832528	6.15883031263282	14.7797167	0.807553568063704
14	-0.547945205479452	0.0164383561643836	1	-1.54080532193802	0	17.4154	0.943231335216397
15	-0.547945205479452	-0.0876712328767123	1	-1.7294515889813	0.0525830616109417	17.4396899	0.905828071182324
16	-0.542465753424658	-0.191780821917808	1	-1.91061720321776	0.321750554396642	20.2898576	1.03483982233191
17	-0.504109589041096	-0.306849315068493	1	-2.11758516768414	0.321750554396642	11.5940734	0.555498821464813
18	-0.482191780821918	-0.372602739726027	1	-2.22868493197711	0.418224329579229	9.0275934	0.420293314118536
19	-0.46027397260274	-0.421917808219178	1	-2.31274359480081	0.620249485982821	7.8850515	0.370580631592399
20	-0.432876712328767	-0.46027397260274	1	-2.38685972111929	0.540419500270584	5.3446946	0.239801131693422
21	-0.416438356164384	-0.487671232876712	1	-2.43481994745798	0.661043168850687	10.4510732	0.466563202790558
22	-0.378082191780822	-0.536986301369863	1	-2.52813258801609	0.643501108793284	9.166	0.386065014212016
23	-0.345205479452055	-0.580821917808219	1	-2.60534559085849	0.507098504392337	9.4368553	0.345636227311266
24	-0.317808219178082	-0.63013698630137	1	-2.67447283632075	0.507098504392337	9.4368553	0.316008702553523
25	-0.29041095890411	-0.679452054794521	1	-2.73767457683145	1.06369782240256	9.4368553	0.376035389626868
26	-0.241095890410959	-0.706849315068493	1	-2.81288165475682	1.22202532321099	10.7283447	0.427511226811998
27	-0.180821917808219	-0.728767123287671	1	-2.89838390011922	0.982793723247329	6.6096026	0.243110874983685
28	-0.147945205479452	-0.750684931506849	1	-2.94700607511596	1.16590454050981	6.9808256	0.263447619348343
29	-0.10958904109589	-0.767123287671233	1	-2.99969559898563	1.19028994968253	4.935891	0.183267734876966
30	-0.0821917808219178	-0.778082191780822	1	-3.03634914596102	1.24904577239825	11.5940734	0.423492267976853
31	-0.0164383561643836	-0.8	1	-3.12104759955639	1.40564764938027	5.5756778	0.204751923599691
32	0.0164383561643836	-0.805479452054795	1	3.12118732290326	1.29249666778979	6.672848	0.233041336791335
33	0.0547945205479452	-0.816438356164384	1	3.07457905554499	1.40564764938027	5.5756778	0.19625632423137
34	0.0876712328767123	-0.821917808219178	1	3.03532779069871	1.5707963267949	7.3328	0.26195199647661
35	0.131506849315068	-0.821917808219178	1	2.98293739140339	2.0344439357957	4.0990352	0.141620038662551
36	0.153424657534247	-0.810958904109589	1	2.95461338367088	2.35619449019234	3.8886755	0.118215158897783
37	0.16986301369863	-0.794520547945205	1	2.93097035189133	2.0344439357957	8.1985287	0.296134271200006
38	0.213698630136986	-0.772602739726027	1	2.87174349765132	2.0344439357957	2.0495176	0.0752087235690135
39	0.224657534246575	-0.767123287671233	1	2.85670175293752	3.30674133100442	5.5756778	0.0259801583437813
40	0.219178082191781	-0.734246575342466	1	2.85150572126877	2.86329299458468	6.672848	0.146497801429253
41	0.23013698630137	-0.695890410958904	1	2.82220616098291	2.67794504458899	6.1485528	0.183321647147019
42	0.246575342465753	-0.663013698630137	1	2.78554183155351	2.81984209919315	5.7970367	0.15964628738296
43	0.257534246575342	-0.63013698630137	1	2.75361257407692	2.62244653934327	7.3900875	0.265997004510532
44	0.279452054794521	-0.591780821917808	1	2.70041317317481	2.62244653934327	7.3900875	0.287366394252633
45	0.301369863013699	-0.553424657534247	1	2.64293989432429	2.49809154479651	4.583	0.201246457434725
46	0.317808219178082	-0.531506849315069	1	2.60269060283734	2.55359005004223	3.3048013	0.146013408609873
47	0.328767123287671	-0.515068493150685	1	2.57348792111537	2.67794504458899	2.0495176	0.0869265677314823
48	0.334246575342466	-0.504109589041096	1	2.55610260756907	3.14159265358979	1.8332	0.0508273467249376
49	0.334246575342466	-0.493150684931507	1	2.54593713822408	2.55359005004223	3.3048013	0.155436929226682
50	0.345205479452055	-0.476712328767123	1	2.51484975237875	2.67794504458899	4.0990352	0.188140211885979
51	0.356164383561644	-0.454794520547945	1	2.47722171000155	2.89661399046293	3.7791418	0.158055565308075
52	0.361643835616438	-0.432876712328767	1	2.44561059693994	2.67794504458899	2.0495176	0.100414865296909
53	0.367123287671233	-0.421917808219178	1	2.42552762388055	2.35619449019234	2.5926031	0.138452772948101
54	0.378082191780822	-0.410958904109589	1	2.39783706929093	2.55359005004223	6.6096026	0.349020730432401
55	0.4	-0.378082191780822	1	2.32803292320445	2.67794504458899	4.0990352	0.215729488986991
56	0.410958904109589	-0.356164383561644	1	2.28488702540705	2.35619449019234	5.1852062	0.282812268873549
57	0.432876712328767	-0.334246575342466	1	2.22832457163235	3.46334320798644	2.8987475	0.0907116957563758
58	0.427397260273973	-0.317808219178082	1	2.21018223248107	3.52209903070216	4.935891	0.152141430248323
59	0.416438356164384	-0.29041095890411	1	2.1797539464314	3.72959525713736	6.6096026	0.153160666780461
60	0.394520547945205	-0.257534246575342	1	2.14912181307531	3.6052402625906	4.0990352	0.1373397587435
61	0.383561643835616	-0.235616438356164	1	2.12165386132661	3.6052402625906	4.0990352	0.15064571562323
62	0.372602739726027	-0.213698630136986	1	2.09152471820197	3.01723765904303	7.3900875	0.492386189778991
63	0.378082191780822	-0.16986301369863	1	1.99304748024617	2.21429743558818	4.583	0.279977965102476
64	0.4	-0.153424657534247	1	1.93705188722567	2.55359005004223	3.3048013	0.222525030170675
65	0.410958904109589	-0.136986301369863	1	1.89254688119154	2.24553726901845	5.8689898	0.325211119816284
66	0.438356164383562	-0.115068493150685	1	1.82750465722828	2.35619449019234	6.4812786	0.353250766421906
67	0.465753424657534	-0.0876712328767123	1	1.7568545039439	2.35619449019234	5.1852062	0.260174877844701
68	0.487671232876712	-0.0657534246575342	1	1.70481952837496	2.67794504458899	4.0990352	0.231682732252816
69	0.498630136986301	-0.0438356164383562	1	1.6584829819244	2.55359005004223	6.6096026	0.333185664962272
70	0.520547945205479	-0.010958904109589	1	1.59184584893194	2.76108627647743	4.935891	0.259837508500446
71	0.531506849315069	0.0164383561643836	1	1.53987834723185	2.62244653934327	7.3900875	0.33885140542682
72	0.553424657534247	0.0547945205479452	1	1.47210806614649	2.73670086730471	6.9808256	0.3167015104308
73	0.56986301369863	0.0931506849315069	1	1.40876776406033	3.04192400109863	9.21183	0.448307045118102
74	0.575342465753425	0.147945205479452	1	1.31910635503671	3.54648443987488	6.9808256	0.350302913192277
75	0.558904109589041	0.186301369863014	1	1.24904577239825	3.64093937526992	11.484998	0.582930027306578
76	0.526027397260274	0.246575342465753	1	1.13245976693694	3.68201215386038	10.6893892	0.551064212962851
77	0.493150684931507	0.301369863013699	1	1.02224692434437	4.01765070418799	7.158646	0.358500417661467
78	0.46027397260274	0.328767123287671	1	0.950546840812075	4.01765070418799	7.158646	0.372443951069408
79	0.427397260273973	0.356164383561644	1	0.876058050598194	4.03764803816114	5.8689898	0.312491601064264
80	0.4	0.378082191780822	1	0.813559730385341	4.12438637683712	3.3048013	0.176268233311061
81	0.383561643835616	0.389041095890411	1	0.778306083723129	4.17196948011411	5.3446946	0.287829333748307
82	0.356164383561644	0.405479452054795	1	0.720740216973467	3.92699081698724	5.1852062	0.285199177995574
83	0.334246575342466	0.427397260273973	1	0.663700381374352	3.92699081698724	1.2960724	0.0707547961934801
84	0.328767123287671	0.432876712328767	1	0.649549422135656	3.78509376238308	4.583	0.238867924537441
85	0.312328767123288	0.454794520547945	1	0.601775837228168	4.06888787159141	9.166	0.492507029867176
86	0.268493150684932	0.487671232876712	1	0.503274431254733	3.92699081698724	10.3699541	0.516850673933069
87	0.224657534246575	0.531506849315069	1	0.399904296468119	3.70019196893336	8.6472044	0.348034708194327
88	0.197260273972603	0.575342465753425	1	0.330297354829254	3.752318617979	11.1884779	0.416368523890177
89	0.158904109589041	0.63013698630137	1	0.247023650051218	3.68201215386038	5.3446946	0.168275039497051
90	0.142465753424658	0.657534246575342	1	0.213368642151808	3.8363309297865	7.158646	0.241099823685906
91	0.115068493150685	0.69041095890411	1	0.165148677414627	3.68201215386038	5.3446946	0.142995827098068
92	0.0986301369863014	0.717808219178082	1	0.136549511995013	4.20529047599235	9.4368553	0.352346955641102
93	0.0493150684931507	0.745205479452055	1	0.0660801208667927	4.44613693123376	10.4510732	0.402338086278592
94	-0.010958904109589	0.761643835616438	1	-0.0143874963889257	4.39063842598805	8.6957842	0.31461448895283
95	-0.0602739726027397	0.778082191780822	1	-0.0773103941794917	4.81205763287585	18.42366	0.703010610933403
96	-0.16986301369863	0.767123287671233	1	-0.217912516366172	5.11728076666977	6.9808256	0.263289139829713
97	-0.208219178082192	0.750684931506849	1	-0.270570344332115	4.92348231360744	13.1238788	0.498002417550508
98	-0.284931506849315	0.734246575342466	1	-0.370170827842217	5.30039158393226	6.6096026	0.247400171464437
99	-0.317808219178082	0.712328767123288	1	-0.419650862135104	5.72458599183602	17.2944088	0.590923322791623
100	-0.372602739726027	0.624657534246575	1	-0.537835526693429	5.8925782634819	16.851691	0.601732098180658
101	-0.410958904109589	0.531506849315069	1	-0.65818194632956	5.8782935208945	6.9808256	0.279543761412988
102	-0.427397260273973	0.493150684931507	1	-0.714090698612158	5.67764064357462	14.4928209	0.661038365316391
103	-0.476712328767123	0.421917808219178	1	-0.846298371675436	6.13053597878432	12.0560398	0.505335718540239
104	-0.487671232876712	0.350684931506849	1	-0.947365515383484	0.286051441717318	16.242152	0.566525355298018
105	-0.46027397260274	0.257534246575342	1	-1.06067058644309	6.08578974732971	14.0212302	0.788340587625525
106	-0.476712328767123	0.175342465753425	1	-1.21833870396819	5.84655814736604	15.1724798	0.867702261743053
107	-0.515068493150685	0.0931506849315069	1	-1.3918791563168	5.81953769817878	6.1485528	0.329987548627455
108	-0.531506849315069	0.0602739726027397	1	-1.45787666604229	5.93441430359568	10.7283447	0.564598303763013
109	-0.553424657534247	0	1	-1.5707963267949	6.23973441178806	21.1015069	1.108904845113
110	-0.558904109589041	-0.126027397260274	1	-1.7925772958175	0.165148677414627	16.7265751	0.854282643687636
111	-0.542465753424658	-0.224657534246575	1	-1.96343382455502	0.358770670270572	15.6628608	0.78607842458229
112	-0.50958904109589	-0.312328767123288	1	-2.12064950947148	0.463647609000806	10.2480463	0.504405365139293
113	-0.482191780821918	-0.367123287671233	1	-2.22153058249934	0.732815101786507	12.3314781	0.609220486100521
114	-0.432876712328767	-0.421917808219178	1	-2.34337467971944	0.694738276196703	7.158646	0.350409911601552
115	-0.405479452054795	-0.454794520547945	1	-2.41345666203975	0.620249485982821	7.8850515	0.370266335678391
116	-0.378082191780822	-0.493150684931507	1	-2.48750992917543	0.278299659005111	6.672848	0.248055108855167
117	-0.367123287671233	-0.531506849315069	1	-2.53712095094647	0.412410441597387	16.0075024	0.581767273879916
118	-0.328767123287671	-0.619178082191781	1	-2.65347440572245	0.610725964389209	11.1884779	0.406328398906943
119	-0.29041095890411	-0.673972602739726	1	-2.73474008550384	1.15257199721567	9.0275934	0.366689252697769
120	-0.241095890410959	-0.695890410958904	1	-2.80807793604339	1.06369782240256	9.4368553	0.371637095970558
121	-0.191780821917808	-0.723287671232877	1	-2.8824053552375	0.179853499792478	10.2480463	0.16194225149202
122	-0.180821917808219	-0.783561643835616	1	-2.91479380553591	0.785398163397448	6.4812786	0.199097890674871
123	-0.153424657534247	-0.810958904109589	1	-2.95461338367088	0.927295218001612	4.583	0.146786660435114
124	-0.131506849315068	-0.827397260273973	1	-2.98397071575791	0.982793723247329	6.6096026	0.210053793000018
125	-0.0986301369863014	-0.849315068493151	1	-3.02598147435791	1.24904577239825	5.7970367	0.196631899919919
126	-0.0657534246575342	-0.86027397260274	1	-3.06530785434189	1.19028994968253	9.8722403	0.319315389629731
127	-0.010958904109589	-0.882191780821918	1	-3.12917093226784	1.15257199721567	9.0275934	0.274102696239473
128	0.0383561643835616	-0.904109589041096	1	3.09919383566385	1.5707963267949	7.3328	0.241305346374028
129	0.0821917808219178	-0.904109589041096	1	3.05093276638905	1.5707963267949	3.6664	0.119933372559533
130	0.104109589041096	-0.904109589041096	1	3.02694609187714	2.0344439357957	4.0990352	0.12766140761979
131	0.126027397260274	-0.893150684931507	1	3.00141381035318	1.95130270390726	4.935891	0.160059856431642
132	0.153424657534247	-0.882191780821918	1	2.96940183906685	2.0344439357957	6.1485528	0.198834113598405
133	0.186301369863014	-0.865753424657534	1	2.92963501634717	2.78282198331922	7.8314304	0.149406593878405
134	0.202739726027397	-0.821917808219178	1	2.89975369757149	2.76108627647743	4.935891	0.104542172921542
135	0.213698630136986	-0.794520547945205	1	2.87884526298718	2.89661399046293	3.7791418	0.0683892817607834
136	0.219178082191781	-0.772602739726027	1	2.86516740663503	2.97644397617517	5.5756778	0.0921298380788649
137	0.224657534246575	-0.73972602739726	1	2.84674143901925	2.81984209919315	2.8987475	0.0660078322661883
138	0.23013698630137	-0.723287671232877	1	2.83353987256602	3.14159265358979	2.7498	0.0335244018376635
139	0.23013698630137	-0.706849315068493	1	2.82683499219848	2.55359005004223	3.3048013	0.106049722674109
140	0.241095890410959	-0.69041095890411	1	2.80562504766366	2.89661399046293	3.7791418	0.0870128839663353
141	0.246575342465753	-0.668493150684932	1	2.7882224708704	3.33898821343967	4.6737434	0.0316840843277921
142	0.241095890410959	-0.641095890410959	1	2.78188565400484	3.38657131671666	3.7791418	0.0195195197083731
143	0.235616438356164	-0.619178082191781	1	2.77798175006316	3.33898821343967	4.6737434	0.0364019264301563
144	0.23013698630137	-0.591780821917808	1	2.77070136477713	3.14159265358979	4.583	0.0814639268433037
145	0.23013698630137	-0.564383561643836	1	2.75440857940847	3.14159265358979	5.4996	0.107172014629131
146	0.23013698630137	-0.531506849315069	1	2.73297417648264	3.14159265358979	6.4162	0.140043413531963
147	0.23013698630137	-0.493150684931507	1	2.70496549377625	2.89661399046293	3.7791418	0.135102245936323
148	0.235616438356164	-0.471232876712329	1	2.67794504458899	2.81984209919315	2.8987475	0.119025130925348
149	0.241095890410959	-0.454794520547945	1	2.65414001840392	2.81984209919315	2.8987475	0.12468412562431
150	0.246575342465753	-0.438356164383562	1	2.62920319327906	2.35619449019234	2.5926031	0.149566384524333
151	0.257534246575342	-0.427397260273973	1	2.59928991637419	2.97644397617517	5.5756778	0.228499331659817
152	0.263013698630137	-0.394520547945205	1	2.55359005004223	1.5707963267949	0.9166	0.0477692471879854
153	0.268493150684932	-0.394520547945205	1	2.54403620060463	3.14159265358979	2.7498	0.0997289358095443
154	0.268493150684932	-0.378082191780822	1	2.52409041344272	2.94419709373991	4.6737434	0.228503762795098
155	0.273972602739726	-0.350684931506849	1	2.4783896608837	3.14159265358979	2.7498	0.117092893118462
156	0.273972602739726	-0.334246575342466	1	2.45497108226001	3.14159265358979	6.4162	0.301670010232371
157	0.273972602739726	-0.295890410958904	1	2.39463708021353	2.97644397617517	5.5756778	0.343681749699818
158	0.279452054794521	-0.263013698630137	1	2.32590073027357	2.99969559898563	6.4812786	0.43719407442659
159	0.284931506849315	-0.224657534246575	1	2.23846191538825	2.89661399046293	7.5582836	0.595580930714132
160	0.295890410958904	-0.180821917808219	1	2.11934572924542	2.81984209919315	2.8987475	0.246013403851992
161	0.301369863013699	-0.164383561643836	1	2.07014304847503	2.81984209919315	2.8987475	0.250433045341247
162	0.306849315068493	-0.147945205479452	1	2.02005643940678	2.67794504458899	2.0495176	0.179648540362765
163	0.312328767123288	-0.136986301369863	1	1.98412673133422	2.49809154479651	4.583	0.383277925763004
164	0.328767123287671	-0.115068493150685	1	1.90747114618162	2.67794504458899	4.0990352	0.345292573009823
165	0.33972602739726	-0.0931506849315069	1	1.83841263157966	2.97644397617517	5.5756778	0.473778489988086
166	0.345205479452055	-0.0602739726027397	1	1.74365693358204	2.63449414919746	9.4368553	0.7172865929157
167	0.372602739726027	-0.010958904109589	1	1.6001996149989	5.8782935208945	0	0
168	0.175342465753425	-0.471232876712329	2	2.78537299819364	2.0344439357957	2.0495176	0.121433608581074
169	0.186301369863014	-0.465753424657534	2	2.76108627647743	1.10714871779409	4.0990352	0.156504641246755
170	0.208219178082192	-0.476712328767123	2	2.72978534822808	1.95130270390726	4.935891	0.282675524132925
171	0.235616438356164	-0.465753424657534	2	2.67325024340149	2.35619449019234	0	0
172	0.257534246575342	-0.443835616438356	3	2.6158241196006	0	0	0
173	0.257534246575342	-0.443835616438356	3	2.6158241196006	2.35619449019234	2.5926031	0.147050210657067
174	0.268493150684932	-0.432876712328767	3	2.58641407746919	2.15879893034246	6.6096026	0.387851294407895
175	0.301369863013699	-0.410958904109589	3	2.50884381858761	2.35619449019234	2.5926031	0.150941354889618
176	0.312328767123288	-0.4	3	2.47865554760969	1.5707963267949	0.9166	0.0422688251199954
177	0.317808219178082	-0.4	3	2.47020178258569	1.5707963267949	0.9166	0.0417085514674342
178	0.323287671232877	-0.4	3	2.4618600722922	1.5707963267949	2.7498	0.121818552457293
179	0.33972602739726	-0.4	3	2.43749636180074	2.35619449019234	1.2960724	0.0736685391628633
180	0.345205479452055	-0.394520547945205	3	2.42276265396817	2.0344439357957	4.0990352	0.223369263265227
181	0.367123287671233	-0.383561643835616	3	2.37808880131512	0	0.9166	-0.0354154136439133
182	0.367123287671233	-0.389041095890411	3	2.38517188404391	1.81577498992176	3.7791418	0.180347367629405
183	0.389041095890411	-0.383561643835616	3	2.34910241051803	1.81577498992176	3.7791418	0.172752497121342
184	0.410958904109589	-0.378082191780822	3	2.31455191109376	1.81577498992176	3.7791418	0.165240748616053
185	0.432876712328767	-0.372602739726027	3	2.28150376137055	2.35619449019234	3.8886755	0.202220371844311
186	0.449315068493151	-0.356164383561644	3	2.24105968700168	2.35619449019234	5.1852062	0.266607348296262
187	0.471232876712329	-0.334246575342466	3	2.18773821734243	2.67794504458899	4.0990352	0.210830144242773
188	0.482191780821918	-0.312328767123288	3	2.14557218849388	2.99969559898563	6.4812786	0.31460009633578
189	0.487671232876712	-0.273972602739726	3	2.08265216922672	3.54648443987488	6.9808256	0.241041167155092
190	0.471232876712329	-0.235616438356164	3	2.0344439357957	4.03764803816114	5.8689898	0.0746213249504235
191	0.443835616438356	-0.213698630136986	3	2.01951967080562	4.06888787159141	4.583	0.056927261314188
192	0.421917808219178	-0.197260273972603	3	2.00813421854278	4.24874137138388	4.0990352	0.00730459670249317
193	0.4	-0.186301369863014	3	2.00667329920228	3.92699081698724	3.8886755	0.0948945099874576
194	0.383561643835616	-0.16986301369863	3	1.98769439720479	3.92699081698724	3.8886755	0.10523814536239
195	0.367123287671233	-0.153424657534247	3	1.96664676813231	3.6052402625906	4.0990352	0.21073647628147
196	0.356164383561644	-0.131506849315068	3	1.92449947287602	3.46334320798644	2.8987475	0.183236964359872
197	0.350684931506849	-0.115068493150685	3	1.88785208000404	3.46334320798644	2.8987475	0.19378047102018
198	0.345205479452055	-0.0986301369863014	3	1.84909598580001	3.72959525713736	6.6096026	0.388233908426123
199	0.323287671232877	-0.0657534246575342	3	1.77144920411478	3.92699081698724	2.5926031	0.134908394891564
200	0.312328767123288	-0.0547945205479452	3	1.74446752513647	3.6052402625906	4.0990352	0.325049912504931
201	0.301369863013699	-0.0328767123287671	3	1.67945754263548	3.33898821343967	4.6737434	0.450724068862893
202	0.295890410958904	-0.00547945205479452	3	1.58931272886291	3.14159265358979	4.583	0.462277198629747
203	0.295890410958904	0.0219178082191781	3	1.49685728913696	2.97644397617517	5.5756778	0.52957231067269
204	0.301369863013699	0.0547945205479452	3	1.39094282700242	3.52209903070216	4.935891	0.479761993980221
205	0.29041095890411	0.0821917808219178	3	1.29499042820637	3.14159265358979	2.7498	0.257971566058521
206	0.29041095890411	0.0986301369863014	3	1.24339611499467	2.89661399046293	3.7791418	0.297377529654007
207	0.295890410958904	0.120547945205479	3	1.18392060906387	2.55359005004223	3.3048013	0.165021197372618
208	0.306849315068493	0.136986301369863	3	1.15091636958934	2.99969559898563	6.4812786	0.458380849823769
209	0.312328767123288	0.175342465753425	3	1.05924019962459	2.81984209919315	2.8987475	0.156975066306437
210	0.317808219178082	0.191780821917808	3	1.0278451863633	2.67794504458899	4.0990352	0.167120400797954
211	0.328767123287671	0.213698630136986	3	0.994421106203713	2.49809154479651	4.583	0.112680205695239
212	0.345205479452055	0.235616438356164	3	0.971885065064665	2.35619449019234	5.1852062	0.0640785166282154
213	0.367123287671233	0.257534246575342	3	0.959069361739022	2.35619449019234	2.5926031	0.0288763754559962
214	0.378082191780822	0.268493150684932	3	0.953294086647823	2.67794504458899	2.0495176	0.060714712495411
215	0.383561643835616	0.279452054794521	3	0.941151144148741	2.46685171136624	5.8689898	0.0908312214047124
216	0.405479452054795	0.306849315068493	3	0.922984899867798	2.67794504458899	4.0990352	0.102389959517428
217	0.416438356164384	0.328767123287671	3	0.902506907964313	2.35619449019234	2.5926031	0.016583687115781
218	0.427397260273973	0.33972602739726	3	0.899190170541156	2.89661399046293	3.7791418	0.12187950198059
219	0.432876712328767	0.361643835616438	3	0.874814270145038	3.14159265358979	4.583	0.180666275939488
220	0.432876712328767	0.389041095890411	3	0.838681014957141	3.14159265358979	7.3328	0.266414257798462
221	0.432876712328767	0.432876712328767	3	0.785398163397448	3.14159265358979	10.0826	0.324985365798015
222	0.432876712328767	0.493150684931507	3	0.720401090237845	3.26594764813655	7.3900875	0.240769542154408
223	0.427397260273973	0.536986301369863	3	0.672247181806964	3.52209903070216	4.935891	0.182792070368903
224	0.416438356164384	0.564383561643836	3	0.635688767733183	3.92699081698724	3.8886755	0.163005508205197
225	0.4	0.580821917808219	3	0.603087666092144	3.78509376238308	4.583	0.181792242843187
226	0.383561643835616	0.602739726027397	3	0.566729217523506	3.92699081698724	2.5926031	0.105370814982574
227	0.372602739726027	0.613698630136986	3	0.545655054526992	3.92699081698724	2.5926031	0.104296414384422
228	0.361643835616438	0.624657534246575	3	0.524795771650107	3.14159265358979	1.8332	0.0375419566124302
229	0.361643835616438	0.635616438356164	3	0.517287380327621	3.92699081698724	1.2960724	0.050944379676422
230	0.356164383561644	0.641095890410959	3	0.507098504392337	3.14159265358979	0.9166	0.0180244352606229
231	0.356164383561644	0.646575342465753	3	0.503493617340212	3.92699081698724	2.5926031	0.100233078865066
232	0.345205479452055	0.657534246575342	3	0.483447001567199	3.6052402625906	2.0495176	0.0663176896023088
233	0.33972602739726	0.668493150684932	3	0.470183463646737	3.92699081698724	2.5926031	0.0976106878305183
234	0.328767123287671	0.679452054794521	3	0.450661326080634	3.92699081698724	3.8886755	0.14395019828812
235	0.312328767123288	0.695890410958904	3	0.42187128642301	4.12438637683712	3.3048013	0.127150016022842
236	0.295890410958904	0.706849315068493	3	0.396441283218441	3.92699081698724	2.5926031	0.0928497306031129
237	0.284931506849315	0.717808219178082	3	0.377871337097819	4.15378966504113	8.6472044	0.324850546087171
238	0.241095890410959	0.745205479452055	3	0.312901227880384	4.71238898038469	1.8332	0.0668461940523069
239	0.23013698630137	0.745205479452055	3	0.299531989069923	4.24874137138388	4.0990352	0.154144822173761
240	0.208219178082192	0.756164383561644	3	0.268703024635171	4.17196948011411	5.3446946	0.193992982516331
241	0.180821917808219	0.772602739726027	3	0.229904428131905	4.33188260327232	4.935891	0.182732657004055
242	0.153424657534247	0.783561643835616	3	0.193357896731094	4.17196948011411	5.3446946	0.185538804265545
243	0.126027397260274	0.8	3	0.156250135877985	4.24874137138388	4.0990352	0.142850664016548
244	0.104109589041096	0.810958904109589	3	0.127680003074675	3.92699081698724	1.2960724	0.0372860820668308
245	0.0986301369863014	0.816438356164384	3	0.120222786661309	3.92699081698724	3.8886755	0.109285325144699
246	0.0821917808219178	0.832876712328767	3	0.098365721632369	4.64582081660887	13.7797061	0.491828608161845
247	0	0.838356164383562	3	0	4.71238898038469	13.749	0.488634536793594
248	-0.0821917808219178	0.838356164383562	3	-0.0977269073587187	4.71238898038469	10.9992	0.384726458247605
249	-0.147945205479452	0.838356164383562	3	-0.17467219900824	4.93105792625863	16.9011874	0.593153736091899
250	-0.246575342465753	0.816438356164384	3	-0.29330294622662	4.95736764351155	15.1170255	0.52455571494753
251	-0.334246575342466	0.794520547945205	3	-0.398214089216126	5.1760365893855	14.3470815	0.498041217004378
252	-0.410958904109589	0.756164383561644	3	-0.497822332617001	6.1461191328694	26.8330067	0.646677531647841
253	-0.432876712328767	0.597260273972603	3	-0.627157838946569	6.15063377488291	13.8704495	0.42045402396129
254	-0.443835616438356	0.515068493150685	3	-0.711248643738828	5.97730643577473	18.263255	0.740442786582807
255	-0.476712328767123	0.410958904109589	3	-0.859337201055389	0	18.332	0.738552626603686
256	-0.476712328767123	0.301369863013699	3	-1.00704772637613	0.0554985052457168	16.5244648	0.787271452545653
257	-0.471232876712329	0.202739726027397	3	-1.16450201688526	0	10.0826	0.563526612504452
258	-0.471232876712329	0.142465753424658	3	-1.27720733938615	5.96143475278294	14.4928209	0.866467552403978
259	-0.498630136986301	0.0602739726027397	3	-1.45050084986694	6.13053597878432	12.0560398	0.708987694570926
260	-0.50958904109589	-0.010958904109589	3	-1.59229838878113	0	12.8324	0.744365243381924
261	-0.50958904109589	-0.0876712328767123	3	-1.74117143745751	0.321750554396642	11.5940734	0.672139569638106
262	-0.487671232876712	-0.153424657534247	3	-1.87559935138513	0.512389460310738	16.8264845	0.990200931688119
263	-0.438356164383562	-0.241095890410959	3	-2.07363953772276	0.558599315343562	8.6472044	0.516972266295859
264	-0.410958904109589	-0.284931506849315	3	-2.17703399098193	0.620249485982821	7.8850515	0.470474796208853
265	-0.383561643835616	-0.323287671232877	3	-2.2711289502237	0.620249485982821	7.8850515	0.46349489743069
266	-0.356164383561644	-0.361643835616438	3	-2.36382792970984	0.620249485982821	7.8850515	0.449007058873816
267	-0.328767123287671	-0.4	3	-2.4536293414846	0.463647609000806	10.2480463	0.513731083368163
268	-0.301369863013699	-0.454794520547945	3	-2.55637555815823	0.463647609000806	6.1485528	0.282221615481837
269	-0.284931506849315	-0.487671232876712	3	-2.6128198812546	0.643501108793284	9.166	0.429777416853017
270	-0.252054794520548	-0.531506849315069	3	-2.6987753646252	0.165148677414627	5.5756778	0.154581358368091
271	-0.246575342465753	-0.564383561643836	3	-2.72969163629882	0.358770670270572	7.8314304	0.250858878855191
272	-0.23013698630137	-0.608219178082192	3	-2.77986341206986	0.404891786285083	6.9808256	0.21261605446885
273	-0.213698630136986	-0.646575342465753	3	-2.82238662296363	0.463647609000806	12.2975639	0.353053733698765
274	-0.180821917808219	-0.712328767123288	3	-2.89299736970338	0.643501108793284	9.166	0.276919000193017
275	-0.147945205479452	-0.756164383561644	3	-2.94838116974199	0.70862627212767	8.4505937	0.246919648556787
276	-0.115068493150685	-0.794520547945205	3	-2.99776509945334	0.862170054667226	8.4505937	0.256883120373548
277	-0.0767123287671233	-0.827397260273973	3	-3.04914172352805	0.896055384571344	5.8689898	0.172257684268931
278	-0.0493150684931507	-0.849315068493151	3	-3.08359326038184	1.27933953231703	9.5697623	0.321642113120775
279	0.00547945205479452	-0.865753424657534	3	3.13526362417359	1.5707963267949	5.4996	0.189729076266518
280	0.0383561643835616	-0.865753424657534	3	3.09731780892029	1.69515132134166	7.3900875	0.254887163746305
281	0.0821917808219178	-0.86027397260274	3	3.04634037617103	1.84909598580001	6.672848	0.228707175321787
282	0.120547945205479	-0.849315068493151	3	3.00059894110667	1.78946527266884	8.4505937	0.294572024468005
283	0.16986301369863	-0.838356164383562	3	2.94168453621307	2.15879893034246	3.3048013	0.107819522737245
284	0.186301369863014	-0.827397260273973	3	2.92012063166562	2.0344439357957	4.0990352	0.141192335428202
285	0.208219178082192	-0.816438356164384	3	2.89188216457998	2.49809154479651	4.583	0.129272228639752
286	0.224657534246575	-0.794520547945205	3	2.86602771885203	3.14159265358979	4.583	0.0466298295725354
287	0.224657534246575	-0.767123287671233	3	2.85670175293752	2.35619449019234	2.5926031	0.0858427244042836
288	0.235616438356164	-0.756164383561644	3	2.83953320805666	2.94419709373991	4.6737434	0.0871688817726168
289	0.241095890410959	-0.728767123287671	3	2.82209943170214	3.14159265358979	3.6664	0.0460888847265872
290	0.241095890410959	-0.706849315068493	3	2.81288165475682	3.46334320798644	2.8987475	0.000826628450529832
291	0.235616438356164	-0.69041095890411	3	2.81271632906672	3.46334320798644	2.8987475	0.000866851586320827
292	0.23013698630137	-0.673972602739726	3	2.81254295874945	3.92699081698724	2.5926031	-0.0489026246449908
293	0.219178082191781	-0.663013698630137	3	2.82232348367845	0	0	0
294	0.219178082191781	-0.663013698630137	3	2.82232348367845	3.46334320798644	2.8987475	-0.000315696425894352
295	0.213698630136986	-0.646575342465753	3	2.82238662296363	3.6052402625906	4.0990352	-0.0268543909912689
296	0.202739726027397	-0.624657534246575	3	2.82775750116188	3.78509376238308	4.583	-0.0702954116396448
297	0.186301369863014	-0.602739726027397	3	2.84181658348981	3.6052402625906	4.0990352	-0.0329458677104855
298	0.175342465753425	-0.580821917808219	3	2.84840575703191	3.6052402625906	2.0495176	-0.0174766265636173
299	0.16986301369863	-0.56986301369863	3	2.85190108234463	3.46334320798644	2.8987475	-0.0048102136638084
300	0.164383561643836	-0.553424657534247	3	2.8528631250774	3.14159265358979	1.8332	0.0275251829939505
301	0.164383561643836	-0.542465753424658	3	2.84735808847861	2.67794504458899	4.0990352	0.153352764769656
302	0.175342465753425	-0.520547945205479	3	2.81668753552467	2.35619449019234	2.5926031	0.127957546726014
303	0.186301369863014	-0.50958904109589	3	2.79109602617947	2.55359005004223	3.3048013	0.150048748510216
304	0.197260273972603	-0.493150684931507	3	2.76108627647743	2.67794504458899	4.0990352	0.177790643057287
305	0.208219178082192	-0.471232876712329	3	2.72552814786597	2.76108627647743	4.935891	0.213163243340704
306	0.219178082191781	-0.443835616438356	3	2.68289549919783	2.49809154479651	4.583	0.253019948050244
307	0.235616438356164	-0.421917808219178	3	2.63229150958778	2.0344439357957	4.0990352	0.252478877797064
308	0.257534246575342	-0.410958904109589	3	2.58179573402837	2.67794504458899	4.0990352	0.221407347172669
309	0.268493150684932	-0.389041095890411	3	2.53751426459384	2.35619449019234	2.5926031	0.162149133959963
310	0.279452054794521	-0.378082191780822	3	2.50508443780184	2.55359005004223	3.3048013	0.200388713961259
311	0.29041095890411	-0.361643835616438	3	2.46500669500959	3.06701856097912	0	0
312	0.361643835616438	0.591780821917808	4	0.548549402450528	3.92699081698724	11.6664848	0.476053532979827
313	0.312328767123288	0.641095890410959	4	0.453338695854563	4.05669335414315	15.0331566	0.599119891540809
314	0.241095890410959	0.695890410958904	4	0.333514717546401	3.98574663970296	11.0372389	0.399203107038791
315	0.191780821917808	0.73972602739726	4	0.253674096138643	4.32407026221222	21.7871237	0.818201914662255
316	0.0712328767123288	0.789041095890411	4	0.0900337132061916	4.41694814324097	22.0364389	0.780811582853823
317	-0.0547945205479452	0.827397260273973	4	-0.066128603364573	4.64997017038873	14.6940146	0.516422202625226
318	-0.142465753424658	0.832876712328767	4	-0.169413043889618	5.3783582177638	16.3196047	0.535061015325735
319	-0.219178082191781	0.772602739726027	4	-0.276425246954765	5.07115965065526	15.6628608	0.583934633443589
320	-0.306849315068493	0.73972602739726	4	-0.393212173643483	5.37343214923538	10.4510732	0.383329421661018
321	-0.356164383561644	0.701369863013699	4	-0.469878057975687	5.43121898000631	9.743458	0.364843109972854
322	-0.4	0.663013698630137	4	-0.542846679970258	5.68089796104462	17.7971639	0.659471311266475
323	-0.46027397260274	0.575342465753425	4	-0.674740942223553	5.49778714378214	11.6664848	0.473927690910527
324	-0.50958904109589	0.526027397260274	4	-0.769526480405658	5.40712725658139	7.158646	0.289760452168404
325	-0.542465753424658	0.498630136986301	4	-0.827478570839339	5.8782935208945	6.9808256	0.271966838703481
326	-0.558904109589041	0.46027397260274	4	-0.881871938580035	5.90267893006722	9.8722403	0.397329251349705
327	-0.580821917808219	0.405479452054795	4	-0.961337788849976	5.8782935208945	6.9808256	0.291577940708614
328	-0.597260273972603	0.367123287671233	4	-1.0196533769917	5.94844846986277	22.3205849	0.957179751091206
329	-0.641095890410959	0.241095890410959	4	-1.21108932720994	6.01693325802866	10.4510732	0.456703943395247
330	-0.657534246575342	0.180821917808219	4	-1.30243011588899	5.99172851270172	9.5697623	0.417545894437332
331	-0.673972602739726	0.126027397260274	4	-1.38593929477646	0	10.9992	0.478317097133536
332	-0.673972602739726	0.0602739726027397	4	-1.48160271420316	0.218668945873942	8.4505937	0.363330959945063
333	-0.663013698630137	0.010958904109589	4	-1.55426890619218	0.358770670270572	7.8314304	0.336655623304711
334	-0.646575342465753	-0.0328767123287671	4	-1.62160003085312	0.321750554396642	8.6957842	0.394494165488453
335	-0.63013698630137	-0.0821917808219178	4	-1.70049886395081	0	10.9992	0.504516995518203
336	-0.63013698630137	-0.147945205479452	4	-1.80140226305445	0.302884868374971	15.3649658	0.710194837951383
337	-0.602739726027397	-0.235616438356164	4	-1.94344123064473	0.367173833818219	12.7668631	0.586562112019493
338	-0.575342465753425	-0.306849315068493	4	-2.06075365304863	0.851966327173272	9.743458	0.430277220951123
339	-0.531506849315069	-0.345205479452055	4	-2.14680909723885	1.01219701145133	8.6472044	0.382083362645842
340	-0.487671232876712	-0.372602739726027	4	-2.22322576976802	0.380506377112365	4.935891	0.228455037374329
341	-0.476712328767123	-0.4	4	-2.26891677724288	5.76403919293306	7.3900875	0.115193687540858
342	-0.498630136986301	-0.438356164383562	4	-2.29195551475105	0.244978663126864	11.3378837	0.432287703840044
343	-0.482191780821918	-0.504109589041096	4	-2.37841305551906	0.141897054604164	6.4812786	0.211041370494174
344	-0.476712328767123	-0.542465753424658	4	-2.4206213296179	0.394791119699761	11.9158	0.423582325792535
345	-0.449315068493151	-0.608219178082192	4	-2.50533779477641	0.463647609000806	16.3965991	0.5433506315631
346	-0.405479452054795	-0.695890410958904	4	-2.61400792108903	0.726642340681726	11.0372389	0.378854453015562
347	-0.361643835616438	-0.745205479452055	4	-2.68977881169214	0.737815060120465	13.6261756	0.439174426940054
348	-0.306849315068493	-0.805479452054795	4	-2.77761369708015	0.982793723247329	16.5244648	0.542686485164126
349	-0.224657534246575	-0.86027397260274	4	-2.88615099411297	1.24904577239825	17.3911101	0.576314081201046
350	-0.126027397260274	-0.893150684931507	4	-3.00141381035318	1.29249666778979	13.345696	0.431693556316537
351	-0.0493150684931507	-0.915068493150685	4	-3.08775252161649	1.32581766366803	11.3378837	0.357426796322127
352	0.0164383561643836	-0.931506849315068	4	3.12394742629867	1.81577498992176	15.1170255	0.481583372581289
353	0.104109589041096	-0.90958904109589	4	3.02763075178241	2.07014304847503	11.484998	0.356930240941571
354	0.164383561643836	-0.876712328767123	4	2.9562447035941	2.23183949564558	10.4510732	0.32119487720645
355	0.213698630136986	-0.838356164383562	4	2.89200572815281	2.73670086730471	6.9808256	0.152605249305346
356	0.23013698630137	-0.8	4	2.86148467829174	2.52134316760697	7.8850515	0.22976448616201
357	0.257534246575342	-0.761643835616438	4	2.81553178105934	2.97644397617517	5.5756778	0.101466086652851
358	0.263013698630137	-0.728767123287671	4	2.79523856372877	2.46685171136624	5.8689898	0.197642897685237
359	0.284931506849315	-0.701369863013699	4	2.75570998419172	2.1375255443184	11.9510891	0.470784569553691
360	0.345205479452055	-0.663013698630137	4	2.66155307028098	2.28962632641652	9.743458	0.38490600690293
361	0.389041095890411	-0.624657534246575	4	2.5845718689004	2.43296638146212	16.9011874	0.678735253538623
362	0.454794520547945	-0.547945205479452	4	2.44882481819267	2.40877755180329	12.3314781	0.518094483415301
363	0.504109589041096	-0.493150684931507	4	2.34520592150961	2.61351820516343	12.7338655	0.535517298681798
364	0.542465753424658	-0.427397260273973	4	2.23810246177325	2.9562447035941	14.9213314	0.605697857722833
365	0.558904109589041	-0.33972602739726	4	2.11696289022868	4.8596664596255	0	0
366	-0.438356164383562	-0.487671232876712	5	-2.40939866973584	0.927295218001612	4.583	0.208737633996325
367	-0.416438356164384	-0.504109589041096	5	-2.4511461965351	0.785398163397448	9.0738817	0.408785748636404
368	-0.378082191780822	-0.542465753424658	5	-2.53290334626238	0	2.7498	0.0696502492202944
369	-0.378082191780822	-0.558904109589041	5	-2.54683339610644	0.321750554396642	5.7970367	0.197480215955674
370	-0.367123287671233	-0.591780821917808	5	-2.58632943929758	0.432407775570538	13.1238788	0.44157643620462
371	-0.334246575342466	-0.663013698630137	5	-2.6746447265385	0.785398163397448	18.1477634	0.659619079852387
372	-0.257534246575342	-0.73972602739726	5	-2.80656854250898	0.982793723247329	9.9144039	0.358875279529443
373	-0.208219178082192	-0.772602739726027	5	-2.87834359841487	0.982793723247329	6.6096026	0.230205143207423
374	-0.175342465753425	-0.794520547945205	5	-2.92438462705635	0.927295218001612	9.166	0.297930443507775
375	-0.131506849315068	-0.827397260273973	5	-2.98397071575791	0.982793723247329	9.9144039	0.311848302065609
376	-0.0821917808219178	-0.86027397260274	5	-3.04634037617103	1.44644133224814	7.3900875	0.254887163746305
377	-0.0383561643835616	-0.865753424657534	5	-3.09731780892029	1.37340076694502	4.6737434	0.158484458286114
378	-0.010958904109589	-0.871232876712329	5	-3.12901470057751	1.5707963267949	4.583	0.157218195169766
379	0.0164383561643836	-0.871232876712329	5	3.12272696756812	1.40564764938027	5.5756778	0.18662550089783
380	0.0493150684931507	-0.876712328767123	5	3.08540186738856	1.03037682652431	5.3446946	0.147442556516482
381	0.0767123287671233	-0.893150684931507	5	3.05591335608526	1.5707963267949	2.7498	0.0911974059337917
382	0.0931506849315069	-0.893150684931507	5	3.0376738748985	1.81577498992176	3.7791418	0.124959964963502
383	0.115068493150685	-0.887671232876712	5	3.0126818819058	1.76819188664478	9.3474868	0.312340068002164
384	0.16986301369863	-0.876712328767123	5	2.95021386830537	1.76819188664478	4.6737434	0.156410776759701
385	0.197260273972603	-0.871232876712329	5	2.91893171295343	2.35619449019234	2.5926031	0.0740517801297091
386	0.208219178082192	-0.86027397260274	5	2.90412135692749	2.81984209919315	2.8987475	0.0528039604479069
387	0.213698630136986	-0.843835616438356	5	2.8935605648379	2.49809154479651	4.583	0.124883071674113
388	0.23013698630137	-0.821917808219178	5	2.86858395050308	2.35619449019234	1.2960724	0.0397408422103318
389	0.235616438356164	-0.816438356164384	5	2.86063578206102	2.67794504458899	4.0990352	0.0998168141582401
390	0.246575342465753	-0.794520547945205	5	2.84067241922937	2.35619449019234	3.8886755	0.125248521396104
391	0.263013698630137	-0.778082191780822	5	2.81562271495015	2.35619449019234	3.8886755	0.128431135818796
392	0.279452054794521	-0.761643835616438	5	2.78993648778639	2.35619449019234	5.1852062	0.176097759638116
393	0.301369863013699	-0.73972602739726	5	2.75471693585877	2.35619449019234	5.1852062	0.181477839798245
394	0.323287671232877	-0.717808219178082	5	2.71842136789912	2.55359005004223	3.3048013	0.107755691351312
395	0.334246575342466	-0.701369863013699	5	2.69687022962885	2.76108627647743	4.935891	0.143168089369876
396	0.345205479452055	-0.673972602739726	5	2.66823661175488	2.99969559898563	6.4812786	0.154049598221189
397	0.350684931506849	-0.635616438356164	5	2.63742669211064	2.11121582706548	5.3446946	0.220127015173257
398	0.378082191780822	-0.619178082191781	5	2.59340128907599	2.94419709373991	4.6737434	0.134404626092932
399	0.383561643835616	-0.591780821917808	5	2.5665203638574	2.97644397617517	5.5756778	0.165084488215297
400	0.389041095890411	-0.558904109589041	5	2.53350346621434	2.15879893034246	3.3048013	0.144905709501169
