# Supplementary material for: Fluid extraction from the left-right organizer uncovers mechanical properties needed for symmetry breaking
Source: eLife. 2023 Jul 21;12:e83861. doi: 10.7554/eLife.83861 (PMC10361723; doi:10.7554/eLife.83861)
Supplement: Figure 2—source data 1. [file elife-83861-fig2-data1.zip › Fig2_sourcedata/sham7ss_embryo3.csv]

	x	y	id	omega	alpha	speed	realangvel
1	0.687150837988827	0.0335195530726257	1	1.52205447548496	2.81984209919315	5.7970367	0.234824283884361
2	0.698324022346369	0.0670391061452514	1	1.47508961870809	2.67794504458899	6.1485528	0.2200108310118
3	0.715083798882682	0.100558659217877	1	1.43108745250573	2.81984209919315	8.6957842	0.317758604746704
4	0.731843575418994	0.150837988826816	1	1.36753573155639	2.94419709373991	4.6737434	0.172876661094731
5	0.737430167597765	0.17877094972067	1	1.33296039933745	2.89661399046293	7.5582836	0.261255024317887
6	0.748603351955307	0.223463687150838	1	1.28070939447387	2.67794504458899	8.1985287	0.223249524978933
7	0.770949720670391	0.268156424581006	1	1.23605948947808	3.38657131671666	15.1170255	0.554202248288836
8	0.748603351955307	0.357541899441341	1	1.12521903982031	3.77038894000523	12.4671349	0.456667278827319
9	0.70391061452514	0.418994413407821	1	1.03388558405485	4.46741031725783	18.8961673	0.548012025685948
10	0.592178770949721	0.446927374301676	1	0.924283178917661	4.71238898038469	22.915	0.663369576336734
11	0.452513966480447	0.446927374301676	1	0.791609263650315	4.87753765779932	16.7265751	0.529398763720141
12	0.35195530726257	0.430167597765363	1	0.685729510906286	4.76234737610663	18.354915	0.854223672510308
13	0.240223463687151	0.424581005586592	1	0.514884776404225	4.43408932137958	13.345696	0.835588942736047
14	0.162011173184358	0.446927374301676	1	0.347766987857015	4.321781936687	16.851691	1.05350406773414
15	0.0670391061452514	0.486033519553073	1	0.137066174310188	4.22548974857342	17.6312593	0.945512445597019
16	-0.0279329608938547	0.536312849162011	1	-0.0520363148092162	4.63561708911491	11.9510891	0.657218211702624
17	-0.100558659217877	0.541899441340782	1	-0.183479957149741	5.13901647351157	11.0752778	0.60939311469448
18	-0.162011173184358	0.513966480446927	1	-0.305358580088637	5.90267893006722	9.8722403	0.386243171345817
19	-0.184357541899441	0.458100558659218	1	-0.3826072143578	5.49778714378214	5.1852062	0.30158986375261
20	-0.206703910614525	0.435754189944134	1	-0.442925187108322	5.90267893006722	9.8722403	0.49827068508834
21	-0.229050279329609	0.379888268156425	1	-0.542579324125991	0.244978663126864	11.3378837	0.268099085857449
22	-0.212290502793296	0.312849162011173	1	-0.59619914129748	0.179853499792478	10.2480463	0.392709004630363
23	-0.201117318435754	0.251396648044693	1	-0.674740942223553	5.81953769817878	6.1485528	0.553286105869477
24	-0.217877094972067	0.217877094972067	1	-0.785398163397448	5.76403919293306	7.3900875	0.728141902854114
25	-0.240223463687151	0.17877094972067	1	-0.931026543968271	6.08578974732971	4.6737434	0.446919175749172
26	-0.245810055865922	0.150837988826816	1	-1.02041037911811	0.643501108793284	9.166	0.433691693379925
27	-0.212290502793296	0.106145251396648	1	-1.10714871779409	0.785398163397448	3.8886755	0.174347907773948
28	-0.195530726256983	0.0893854748603352	1	-1.14201829934888	1.10714871779409	4.0990352	0.0229180977112509
29	-0.173184357541899	0.0782122905027933	1	-1.14660191889113	3.82390920846454	0	0
30	-0.463687150837989	0.435754189944134	2	-0.816444085641472	5.54123803917367	14.9213314	0.710998721041709
31	-0.525139664804469	0.368715083798883	2	-0.958643829849813	5.49778714378214	15.5551603	0.704931163159868
32	-0.592178770949721	0.301675977653631	2	-1.09963006248179	5.90267893006722	9.8722403	0.453299436003725
33	-0.614525139664804	0.245810055865922	2	-1.19028994968253	5.8782935208945	13.9611929	0.637153624738813
34	-0.64804469273743	0.167597765363128	2	-1.31772067463029	5.77608680278725	9.4368553	0.406168171395354
35	-0.675977653631285	0.11731843575419	2	-1.39895430890937	5.96143475278294	8.6957842	0.376841213514725
36	-0.692737430167598	0.0670391061452514	2	-1.47432255161231	6.03820664405272	7.5582836	0.323692008270644
37	-0.70391061452514	0.0223463687150838	2	-1.53906095326644	6.03820664405272	3.7791418	0.158676867642289
38	-0.709497206703911	0	2	-1.5707963267949	0.0624188099959574	14.6940146	0.631540585316201
39	-0.70391061452514	-0.0893854748603352	2	-1.69710444385814	0.0831412318884412	11.0372389	0.470271536467084
40	-0.698324022346369	-0.156424581005587	2	-1.79115875115155	1.37340076694502	0	0
41	-0.0279329608938547	-0.290502793296089	3	-3.04573350647978	1.5707963267949	5.4996	0.5754377310486
42	0.00558659217877095	-0.290502793296089	3	3.12236425449009	1.5707963267949	7.3328	0.760753636449003
43	0.0502793296089385	-0.290502793296089	3	2.97021352720029	2.49809154479651	4.583	0.367997683686783
44	0.0670391061452514	-0.268156424581006	3	2.89661399046293	1.97568811307998	6.9808256	0.772684154362548
45	0.106145251396648	-0.251396648044693	3	2.74207715959042	2.81984209919315	2.8987475	0.224518579508626
46	0.111731843575419	-0.23463687150838	3	2.69717344368869	1.76819188664478	4.6737434	0.515715130194492
47	0.139664804469274	-0.229050279329609	3	2.5940304176498	2.0344439357957	2.0495176	0.230937153853867
48	0.150837988826816	-0.223463687150838	3	2.54784298687902	1.5707963267949	3.6664	0.327802008110436
49	0.173184357541899	-0.223463687150838	3	2.48228258525694	1.81577498992176	3.7791418	0.360432973443108
50	0.195530726256983	-0.217877094972067	3	2.41019599056831	2.0344439357957	2.0495176	0.203344785409114
51	0.206703910614525	-0.212290502793296	3	2.36952703348649	1.5707963267949	3.6664	0.256444942412299
52	0.229050279329609	-0.212290502793296	3	2.31823804500403	1.5707963267949	4.583	0.284976305772209
53	0.256983240223464	-0.212290502793296	3	2.26124278384959	1.73594500420952	5.5756778	0.360092313410867
54	0.290502793296089	-0.206703910614525	3	2.18922432116742	2.35619449019234	3.8886755	0.323733360827605
55	0.307262569832402	-0.189944134078212	3	2.12447764900189	2.11121582706548	5.3446946	0.383947272707315
56	0.335195530726257	-0.173184357541899	3	2.04768819446043	1.5707963267949	3.6664	0.129111058385059
57	0.357541899441341	-0.173184357541899	3	2.02186598278342	1.24904577239825	2.8987475	0.0274618450697073
58	0.374301675977654	-0.17877094972067	3	2.01637361376948	1.89254688119154	2.8987475	0.143396082823442
59	0.391061452513966	-0.173184357541899	3	1.98769439720479	1.81577498992176	3.7791418	0.158702820232097
60	0.41340782122905	-0.167597765363128	3	1.95595383315837	0.643501108793284	4.583	-0.153271413305771
61	0.430167597765363	-0.189944134078212	3	1.98660811581953	1.5707963267949	2.7498	0.0697057079208596
62	0.446927374301676	-0.189944134078212	3	1.97266697423535	1.32581766366803	3.7791418	0.0353976387034738
63	0.46927374301676	-0.195530726256983	3	1.96558744649466	1.5707963267949	3.6664	0.0812276219413421
64	0.491620111731844	-0.195530726256983	3	1.94934192210639	3.96863339608583	0	0
65	0.35195530726257	-0.0670391061452514	4	1.75901783209967	3.28348970819396	6.4812786	0.538752470196551
66	0.346368715083799	-0.0279329608938547	4	1.65126733806036	3.8363309297865	7.158646	0.490065356614317
67	0.318435754189944	0.00558659217877095	4	1.55325426673749	4.12438637683712	6.6096026	0.400924236506581
68	0.284916201117318	0.0279329608938547	4	1.47306941943618	4.12438637683712	6.6096026	0.49834326245581
69	0.251396648044693	0.0502793296089385	4	1.37340076694502	4.17196948011411	5.3446946	0.470306173139932
70	0.223463687150838	0.0670391061452514	4	1.27933953231703	4.00376270825702	8.4505937	1.03944963601132
71	0.184357541899441	0.100558659217877	4	1.07144960511477	3.72959525713736	9.9144039	1.43025720858659
72	0.150837988826816	0.150837988826816	4	0.785398163397448	3.14159265358979	5.4996	0.49834326245581
73	0.150837988826816	0.184357541899441	4	0.685729510906286	3.81633359581335	5.8689898	0.707245129801531
74	0.128491620111732	0.212290502793296	4	0.54428048494598	4.09213949440187	7.8850515	0.940304147749149
75	0.0893854748603352	0.240223463687151	4	0.35621965539615	4.35361831011412	7.8314304	0.920144204366056
76	0.0446927374301676	0.256983240223464	4	0.172190814522939	4.46741031725783	7.5582836	0.860954072614695
77	0	0.268156424581006	4	0	4.61272032789353	9.21183	1.0065855418732
78	-0.0558659217877095	0.273743016759777	4	-0.201317108374641	4.62172909318394	10.1243053	0.981554415737443
79	-0.11731843575419	0.279329608938547	4	-0.397627991522129	4.8420915175406	0	0
80	-0.631284916201117	0.212290502793296	5	-1.24639325872525	5.6504364721774	17.0496766	0.705017419250649
81	-0.692737430167598	0.128491620111732	5	-1.38739674257538	6.10851310817135	15.8228075	0.680952962051513
82	-0.709497206703911	0.0335195530726257	5	-1.52358733498568	0.0831412318884412	11.0372389	0.473960475430988
83	-0.70391061452514	-0.0335195530726257	5	-1.61837943007188	5.86496097760036	9.0275934	0.336467510699578
84	-0.726256983240223	-0.0837988826815642	5	-1.6856729322118	0	7.3328	0.301171912528491
85	-0.726256983240223	-0.128491620111732	5	-1.74590731471749	0.540419500270584	5.3446946	0.209449513922442
86	-0.709497206703911	-0.156424581005587	5	-1.78779721750198	0.141897054604164	6.4812786	0.269729798156675
87	-0.70391061452514	-0.195530726256983	5	-1.84174317713332	0.463647609000806	2.0495176	0.0841809568989937
88	-0.698324022346369	-0.206703910614525	5	-1.85857936851312	0.380506377112365	4.935891	0.206333265610601
89	-0.687150837988827	-0.23463687150838	5	-1.89984602163524	0	1.8332	0.0724458929677674
90	-0.687150837988827	-0.245810055865922	5	-1.91433520022879	0.540419500270584	5.3446946	0.220653524700527
91	-0.670391061452514	-0.273743016759777	5	-1.9584659051689	0.674740942223553	5.8689898	0.24006647328471
92	-0.64804469273743	-0.301675977653631	5	-2.00647919982584	0.950546840812075	7.8850515	0.30222142378683
93	-0.608938547486033	-0.329608938547486	5	-2.0669234845832	0.876058050598193	7.158646	0.299248929720493
94	-0.575418994413408	-0.357541899441341	5	-2.1267732705273	1.7749813070539	0	0
95	0.53072625698324	-0.128491620111732	6	1.80833095869051	2.73670086730471	6.9808256	0.378486003285947
96	0.547486033519553	-0.0893854748603352	6	1.73263375803332	2.67794504458899	4.0990352	0.212042526100422
97	0.558659217877095	-0.0670391061452514	6	1.69022525281324	2.89661399046293	3.7791418	0.201930159198729
98	0.564245810055866	-0.0446927374301676	6	1.64983922097349	1.89254688119154	2.8987475	0.059182841981138
99	0.581005586592179	-0.0391061452513966	6	1.63800265257726	3.14159265358979	2.7498	0.143818678805885
100	0.581005586592179	-0.0223463687150838	6	1.60923891681608	3.14159265358979	1.8332	0.0960709546074057
101	0.581005586592179	-0.0111731843575419	6	1.5900247258946	2.89661399046293	3.7791418	0.19136857540862
102	0.58659217877095	0.0111731843575419	6	1.55175101081288	3.4198923125949	6.672848	0.340559792861334
103	0.575418994413408	0.0502793296089385	6	1.48363905224061	3.14159265358979	5.4996	0.287285823328286
104	0.575418994413408	0.0837988826815642	6	1.42618188757496	2.73670086730471	6.9808256	0.300136853049188
105	0.592178770949721	0.122905027932961	6	1.36615451696512	2.97644397617517	5.5756778	0.256506630874521
106	0.597765363128492	0.156424581005587	6	1.31485319079021	2.81984209919315	11.5940734	0.449657119162796
107	0.620111731843575	0.223463687150838	6	1.22492176695766	2.92292370771585	8.4505937	0.316407964614168
108	0.631284916201117	0.273743016759777	6	1.16164017403482	2.99969559898563	6.4812786	0.237246595662095
109	0.636871508379888	0.312849162011173	6	1.1141908549024	3.92699081698724	10.3699541	0.432920521976669
110	0.592178770949721	0.357541899441341	6	1.02760675050707	4.08359269396926	12.4671349	0.526725235209234
111	0.53072625698324	0.402234636871508	6	0.922261703465222	4.71238898038469	15.5822	0.484424264722418
112	0.435754189944134	0.402234636871508	6	0.825376850520738	4.71238898038469	10.0826	0.379672037219448
113	0.374301675977654	0.402234636871508	6	0.749442443076849	4.71238898038469	8.2494	0.356615676639016
114	0.324022346368715	0.402234636871508	6	0.678119307749045	4.71238898038469	4.583	0.217832529862685
