# Supplementary material for: Fluid extraction from the left-right organizer uncovers mechanical properties needed for symmetry breaking
Source: eLife. 2023 Jul 21;12:e83861. doi: 10.7554/eLife.83861 (PMC10361723; doi:10.7554/eLife.83861)
Supplement: Figure 2—source data 1. [file elife-83861-fig2-data1.zip › Fig2_sourcedata/sham7ss_embryo4.csv]

	x	y	id	omega	alpha	speed	realangvel
1	-0.278361403508772	0.788305263157895	1	-0.339446036640669	5.27569336091204	13.7320429	0.627396734973288
2	-0.367252631578947	0.732164912280702	1	-0.464925383635327	5.55039506658475	8.2209854	0.367430390620702
3	-0.409357894736842	0.685378947368421	1	-0.538411461759468	1.37345845703379	6.2315051	-0.230621826994155
4	-0.362571929824561	0.676024561403509	1	-0.492287096360636	0.463647609000805	8.1985287	0.0127585380494777
5	-0.334501754385965	0.619884210526316	1	-0.494838803970532	5.79321500523711	10.3882861	0.50002662514752
6	-0.371929824561403	0.549708771929824	1	-0.594844129000036	5.43904683809376	7.3580065	0.424442261487783
7	-0.414035087719298	0.512280701754386	1	-0.679732581297593	5.83877580157472	14.2132579	0.795446844007071
8	-0.460817543859649	0.414035087719298	1	-0.838821950099007	0.165148677414627	11.1508973	0.480270058074674
9	-0.446782456140351	0.329824561403509	1	-0.934875961713942	5.62210752387623	6.9670766	0.477509704243066
10	-0.479533333333333	0.287719298245614	1	-1.03037790256255	5.57454138762977	5.6338819	0.374641404850236
11	-0.50760350877193	0.254971929824561	1	-1.1053061835326	4.99073109322123	4.4487181	0.194313250677092
12	-0.540350877192982	0.245614035087719	1	-1.14416883366802	5.1760365893855	4.0990352	0.198758876979241
13	-0.568421052631579	0.231578947368421	1	-1.18392060906387	4.81203535504156	6.14122	0.167653391906499
14	-0.61520350877193	0.226901754385965	1	-1.21745128744517	4.83680166502023	4.926725	0.125792057853207
15	-0.652631578947368	0.222221052631579	1	-1.24260969901581	1.72884200882885	0	0
16	0.844445614035088	0.460817543859649	2	1.07125719302341	0.35879121934175	5.2209536	-0.206776979332018
17	0.858480701754386	0.42339298245614	2	1.11261258888982	6.0857753250155	6.2315051	-0.203638132073366
18	0.849122807017544	0.37660701754386	2	1.15334021530449	5.63965419718627	6.1105139	-0.128510239799103
19	0.821052631578947	0.339182456140351	2	1.17904226326431	4.95736764351155	7.5582836	0.0509131660808301
20	0.764912280701754	0.325147368421053	2	1.16885963004815	4.36940237011179	9.0839643	0.301857764678722
21	0.699414035087719	0.348536842105263	2	1.1084880771124	3.74711931766275	9.6618806	0.473460614659929
22	0.657308771929825	0.409357894736842	2	1.01379595418042	3.63552714161761	9.0220938	0.441480331931688
23	0.624561403508772	0.470175438596491	2	0.925499887794079	3.50878968352343	8.5110893	0.390986612058547
24	0.601168421052631	0.53099298245614	2	0.847302565382369	3.82731102603386	8.684785	0.41197191434525
25	0.559063157894737	0.582456140350877	2	0.764908182513319	4.24874137138388	5.4656858	0.251115847014157
26	0.521638596491228	0.601168421052632	2	0.714685013110488	4.1932197911676	4.926725	0.234436354932535
27	0.488887719298245	0.619884210526316	2	0.667797742123981	4.8650599854251	8.0372071	0.281503839322095
28	0.428070175438596	0.610526315789474	2	0.611496974259562	5.05542310158205	9.0839643	0.291440126671843
29	0.362571929824561	0.587133333333333	2	0.553208948925193	4.35359776104294	5.2209536	0.287054176841451
30	0.325147368421053	0.601168421052632	2	0.495798113556903	4.36358513122428	7.1522298	0.400140169270402
31	0.273684210526316	0.619884210526316	2	0.415770079702822	4.01769988653148	4.7727362	0.255173297758502
32	0.245614035087719	0.643273684210526	2	0.364735420151122	3.68199009584781	3.5632825	0.152034563710985
33	0.231578947368421	0.666666666666667	2	0.334328507408925	4.46738825924526	5.0390085	0.273302088731883
34	0.194150877192983	0.676024561403509	2	0.279668089662548	5.25285260154648	3.5632825	0.136097282490891
35	0.170761403508772	0.661989473684211	2	0.25244863316437	4.71238898038469	4.8886861	0.26847360239329
36	0.133333333333333	0.661989473684211	2	0.198753912685712	4.87761873778454	3.716813	0.199797900843591
37	0.105263157894737	0.657308771929825	2	0.158794332516994	4.35362858380525	5.2209536	0.290461955463749
38	0.0678350877192983	0.671343859649123	2	0.100701941424244	4.89220647830509	6.8318781	0.379851398308428
39	0.0163754385964911	0.661989473684211	2	0.0247316617625583	4.83680166502023	4.926725	0.283746216677639
40	-0.0210526315789474	0.657308771929825	2	-0.0320175815729696	4.87749711698487	3.716813	0.215547871688964
41	-0.0491228070175439	0.652631578947368	2	-0.0751271559107621	4.51505111062359	3.1159817	0.173753836641187
42	-0.0725157894736841	0.657308771929825	2	-0.109877923239	4.71238898038469	2.4441139	0.140156794528719
43	-0.0912280701754386	0.657308771929825	2	-0.137909282144743	4.71238898038469	3.0554861	0.17367039210082
44	-0.114621052631579	0.657308771929825	2	-0.172643360564907	4.29411826000943	6.0183956	0.275836798912975
45	-0.156726315789474	0.676024561403509	2	-0.227810720347502	4.54728084378451	3.716813	0.186397312342065
46	-0.18479649122807	0.680701754385965	2	-0.265090182815915	4.35359776104294	5.2209536	0.222445298865055
47	-0.222221052631579	0.694736842105263	2	-0.309579242588926	4.87749711698487	3.716813	0.191864744993923
48	-0.250291228070176	0.690059649122807	2	-0.347952191587711	4.71238898038469	3.6664	0.177354936540844
49	-0.278361403508772	0.690059649122807	2	-0.38342317889588	4.82310107927269	5.5335142	0.269751700878894
50	-0.320466666666667	0.685378947368421	2	-0.437373519071658	4.97863526042689	6.9670766	0.342707958783364
51	-0.371929824561403	0.671343859649123	2	-0.505915110828331	5.43118579423904	6.4959442	0.320633254832123
52	-0.409357894736842	0.63859649122807	2	-0.570041761794756	5.35592009037801	6.1105139	0.308542427626743
53	-0.446782456140351	0.610526315789474	2	-0.631750247320105	0.839399663773417	0	0
54	0.647954385964912	-0.371929824561403	3	2.09188340683956	2.40876512069236	8.2209854	0.403770638886964
55	0.690059649122807	-0.325147368421053	3	2.01112927906217	2.46690658908035	7.8254725	0.374424319698776
56	0.727484210526316	-0.278361403508772	3	1.93624441512241	2.40876512069236	8.2209854	0.365772606015287
57	0.76958947368421	-0.231578947368421	3	1.86308989391936	2.76103455211659	6.581188	0.310144764482061
58	0.788305263157895	-0.18479649122807	3	1.80106094102294	3.0584721113922	7.3580065	0.347113772671781
59	0.792982456140351	-0.128656140350877	3	1.73163818648859	3.38657131671666	7.5582836	0.340074066060296
60	0.778947368421053	-0.0725157894736841	3	1.66362337327653	3.44448285986734	10.2434633	0.479622822949209
61	0.755554385964912	0.00234035087719289	3	1.56769880868669	3.50038387293154	5.2209536	0.252387161184317
62	0.741519298245614	0.0397649122807019	3	1.51722137644982	3.54647797445517	9.3076147	0.464547323831925
63	0.713449122807017	0.105263157894737	3	1.42431191168344	3.6052402625906	8.1985287	0.423984276979161
64	0.685378947368421	0.16140350877193	3	1.33951505628761	3.63552714161761	9.0220938	0.484526786358983
65	0.652631578947368	0.222221052631579	3	1.24260969901581	3.38657131671666	7.5582836	0.414381902705395
66	0.63859649122807	0.278361403508772	3	1.15973331847473	3.5597937870536	6.0183956	0.330373883348757
67	0.619884210526316	0.320466666666667	3	1.09365854180498	3.85018363305306	5.6338819	0.304770091342844
68	0.591814035087719	0.353217543859649	3	1.03270452353641	3.72959525713736	6.6096026	0.367347666495723
69	0.563743859649123	0.395322807017544	3	0.959234990237266	3.66969818953528	8.4890909	0.465314770112989
70	0.53099298245614	0.451463157894737	3	0.866172036214668	3.92699081698724	6.9134555	0.380048115748466
71	0.493568421052632	0.488887719298246	3	0.790162413064975	3.92699081698725	4.3208524	0.23797591168127
72	0.470175438596491	0.512280701754386	3	0.742567230728721	4.96128437272793	0	0
73	-0.652631578947368	0.226901754385965	4	-1.23619691467537	4.71238898038469	4.2773139	0.0744799405411478
74	-0.685378947368421	0.226901754385965	4	-1.2510929027836	5.13065970075995	6.0183956	0.204900986715861
75	-0.727484210526316	0.208185964912281	4	-1.29207310012677	4.87749711698488	3.716813	0.0780854074084347
76	-0.755554385964912	0.203508771929825	4	-1.30769018160846	5.03417703431257	3.8648439	0.101183794071307
77	-0.783624561403509	0.194150877192983	4	-1.32792694042272	5.74272168601779	3.5632825	0.159873156873886
78	-0.797659649122807	0.170761403508772	4	-1.3599015717975	0	3.0554861	0.141018777853692
79	-0.797659649122807	0.147368421052632	4	-1.38810532736823	0	0.6109139	0.0283799629891157
80	-0.797659649122807	0.142691228070175	4	-1.39378131996606	0	3.6664	0.171476456493043
81	-0.797659649122807	0.114621052631579	4	-1.42807661126467	0.244890436915088	2.5192751	0.111808972509644
82	-0.792982456140351	0.0959052631578948	4	-1.45043840576659	0.785398163397446	3.4564986	0.104942750812715
83	-0.774270175438596	0.0771929824561404	4	-1.47142695592914	0.674777524689563	3.9125071	0.141416792937483
84	-0.755554385964912	0.0538000000000001	4	-1.49971031451663	1.10714871779409	4.0990352	0.0823974702878894
85	-0.727484210526316	0.0397649122807019	4	-1.51618980857421	0.927265216801573	3.0554861	0.0916023604196203
86	-0.708771929824561	0.0257298245614036	4	-1.53451028065814	0.70864391954982	5.6338819	0.23297479641502
87	-0.680701754385965	-0.00701754385964912	4	-1.58110523994114	0.321675552521736	1.9321928	0.104114200498215
88	-0.676024561403509	-0.0210526315789474	4	-1.60192808004078	0.927355213201924	3.0554861	0.110992539540904
89	-0.657308771929825	-0.0350877192982456	4	-1.62412658794896	1.10707371591919	2.7328429	0.0807829312474384
90	-0.63859649122807	-0.0444456140350876	4	-1.64028317419845	0.380583968670245	3.290594	0.189517199750751
91	-0.629238596491228	-0.0678350877192983	4	-1.6781866141486	0.587973756838985	4.4065545	0.242113142600895
92	-0.610526315789474	-0.0959052631578948	4	-1.72660924266878	6.17255552511373	5.5335142	0.324333478622856
93	-0.61520350877193	-0.13801052631579	4	-1.79147593839335	0.519088424157747	4.926725	0.290698630067936
94	-0.596491228070175	-0.170761403508772	4	-1.84961566440694	1.6809701818841	0	0
95	0.460817543859649	-0.0538000000000001	5	1.68701920755352	6.0382948702645	2.5192751	-0.207173413090351
96	0.456140350877193	-0.0725157894736841	5	1.72845389017159	5.49759963206486	1.7282493	-0.11787859287498
97	0.446782456140351	-0.0818701754385966	5	1.75202960874658	4.71238898038469	0.6109139	-0.00937488761272753
98	0.442105263157895	-0.0818701754385966	5	1.75390458626913	5.09292121800546	3.290594	-0.157084134822569
99	0.418712280701754	-0.0912280701754386	5	1.78532141323364	5.90278237745093	3.290594	-0.292427621147282
100	0.409357894736842	-0.114621052631579	5	1.8438069374631	4.99060373773443	4.4487181	-0.225033690931928
101	0.37660701754386	-0.123975438596491	5	1.88881367564948	5.49816209689542	0.8643538	-0.0750686573476944
102	0.371929824561403	-0.128656140350877	5	1.90382740711902	4.24866636950898	2.7328429	0.0365664832171575
103	0.353217543859649	-0.119298245614035	5	1.89651411047559	5.30044927402103	2.2030481	-0.184141623389515
104	0.339182456140351	-0.128656140350877	5	1.93334243515349	0.463572601500186	2.7328429	-0.187383951155353
105	0.348536842105263	-0.147368421052632	5	1.97081922538457	1.5707963267949	2.4441139	0.0920996389009154
106	0.367252631578947	-0.147368421052632	5	1.95239929760438	0.785210651680157	1.7282493	-0.0637539304514867
107	0.37660701754386	-0.156726315789474	5	1.96515008369468	5.96150975465786	1.9321928	-0.180303052624051
108	0.371929824561403	-0.170761403508772	5	2.00121069421949	0.463647609000789	1.3661923	-0.0784493141628229
109	0.37660701754386	-0.180115789473684	5	2.01690055705205	5.49778714378214	2.5926031	-0.227623650892492
110	0.362571929824561	-0.194150877192983	5	2.06242528723055	5.96150975465786	1.9321928	-0.176115193550097
111	0.357894736842105	-0.208185964912281	5	2.09764832594057	0	1.2222861	-0.0965728214405592
112	0.357894736842105	-0.217543859649123	5	2.11696289022868	0	0.6109139	-0.047437470867302
113	0.357894736842105	-0.222221052631579	5	2.12645038440214	0	3.6664	-0.273154616230347
114	0.357894736842105	-0.250291228070176	5	2.18108130764821	6.14133324965059	4.3208524	-0.326317321575851
115	0.353217543859649	-0.283042105263158	5	2.24634477196338	5.49778714378214	2.5926031	-0.218849197981514
116	0.339182456140351	-0.297077192982456	5	2.29011461155969	5.69512501354323	2.2030481	-0.184464835668736
117	0.329824561403509	-0.311112280701755	5	2.32700757869343	0.643531109993326	3.0554861	-0.0417829573134654
118	0.343859649122807	-0.329824561403509	5	2.33536417015613	0.982736033158545	2.2030481	0.0300357478560898
119	0.357894736842105	-0.339182456140351	5	2.32935702058491	5.17596158188488	2.7328429	-0.202193358270057
120	0.339182456140351	-0.348536842105263	5	2.36979569223892	4.71238898038469	2.4441139	-0.141661951379772
121	0.320466666666667	-0.348536842105263	5	2.39812808251488	0	0.6109139	-0.0332137350979167
122	0.320466666666667	-0.353217543859649	5	2.40477082953446	0	1.8332	-0.0967480555159828
123	0.320466666666667	-0.367252631578947	5	2.42412044063766	1.5707963267949	2.4441139	0.141059374887016
124	0.339182456140351	-0.367252631578947	5	2.39590856566025	0.785398163397448	3.4564986	0.00998061500521619
125	0.357894736842105	-0.385964912280702	5	2.39391244265921	1.24912077427317	1.9321928	0.0659224730526953
126	0.371929824561403	-0.390642105263158	5	2.38072794804867	4.57427760624901	0	0
127	-0.839764912280702	-0.222221052631579	6	-1.8294896977675	0.78535128766505	6.9134555	0.27142525779269
128	-0.802340350877193	-0.259649122807018	6	-1.88377474932604	0.35876039657944	5.2209536	0.237090076283883
129	-0.788305263157895	-0.297077192982456	6	-1.93119276458282	5.76405073188279	4.926725	0.137918208624777
130	-0.807017543859649	-0.329824561403509	6	-1.95877640630777	0.463610109469567	5.4656858	0.239988738929622
131	-0.788305263157895	-0.367252631578947	6	-2.0067741540937	0.588060293636347	4.4065545	0.192769404212385
132	-0.76958947368421	-0.395322807017544	6	-2.04532803493617	0.558582460179987	5.7649557	0.255016584807453
133	-0.7462	-0.432747368421053	6	-2.09633135189766	0.708590979463262	5.6338819	0.247900717679674
134	-0.718129824561404	-0.465498245614035	6	-2.1459114954336	0.694762865856746	4.7727362	0.212913966637569
135	-0.694736842105263	-0.493568421052632	6	-2.18849428876111	0.726657857709076	7.3580065	0.330462490994494
136	-0.657308771929825	-0.535673684210526	6	-2.25458678696001	0.463647609000808	5.4656858	0.238025941964237
137	-0.63859649122807	-0.573098245614035	6	-2.30219197535286	0.540397442258013	7.1261067	0.308039371396989
138	-0.610526315789474	-0.619884210526316	6	-2.36379984963226	0.833005022303663	9.0839643	0.399787304937091
139	-0.559063157894737	-0.666666666666667	6	-2.44375731061967	1.42887677145946	8.6417048	0.335947828318659
140	-0.493568421052631	-0.676024561403509	6	-2.51094687628341	1.3045500467527	6.9670766	0.304262703306746
141	-0.442105263157895	-0.690059649122807	6	-2.57179941694475	1.08086495245745	10.3882861	0.48591173945042
142	-0.371929824561403	-0.727484210526316	6	-2.66898176483484	1.15256039933731	12.0367912	0.56417596848569
143	-0.287719298245614	-0.764912280701754	6	-2.78181695853198	0.785398163397446	6.9134555	0.286953300772859
144	-0.250291228070176	-0.802340350877193	6	-2.83920761868655	0.927295218001612	9.166	0.381985967701102
145	-0.194150877192983	-0.844445614035088	6	-2.91560481222677	0.960075396106316	7.4588325	0.297710739072405
146	-0.147368421052632	-0.87719298245614	6	-2.97514696004125	2.65078582107446	0	0
147	0.61520350877193	0.549708771929824	7	0.841561926626125	3.65398879053764	11.2178091	0.495535572695541
148	0.573098245614035	0.624561403508772	7	0.742454812087017	3.92699081698724	8.6417048	0.387814062385289
149	0.526315789473684	0.671343859649123	7	0.664891999609959	3.92689706991711	3.4564986	0.153374386071323
150	0.50760350877193	0.690059649122807	7	0.634217122395695	4.71238898038469	5.4996	0.20379115663992
151	0.465498245614035	0.690059649122807	7	0.593458891067711	4.99070278926528	4.4487181	0.135878685145631
152	0.432747368421053	0.680701754385965	7	0.566283154038584	4.85425603378881	4.3208524	0.159965190137172
153	0.4	0.676024561403509	7	0.53429011601115	5.07114937696413	5.2209536	0.166070559699095
154	0.362571929824561	0.661989473684211	7	0.501076004071331	4.71238898038469	1.2222861	0.0546732553337814
155	0.353217543859649	0.661989473684211	7	0.490141353004575	4.24874137138388	4.0990352	0.20916756393916
156	0.325147368421053	0.676024561403509	7	0.448307840216743	4.03770291587524	3.9125071	0.192749561461798
157	0.301754385964912	0.694736842105263	7	0.409757927924383	3.78507876268307	6.1105139	0.2601928463933
158	0.273684210526316	0.732164912280702	7	0.357719358645723	4.01769988653149	4.7727362	0.21708500469964
159	0.245614035087719	0.755554385964912	7	0.314302357705795	4.01762611452794	4.7727362	0.209810518586927
160	0.217543859649123	0.778947368421053	7	0.272340253988409	4.49369356407823	5.6338819	0.266787268572882
161	0.175438596491228	0.788305263157895	7	0.218982800273833	4.46747649275515	5.0390085	0.238298033689515
162	0.13801052631579	0.797659649122807	7	0.17132319353593	4.60167688149669	5.5335142	0.261778761500763
163	0.0959052631578948	0.802340350877193	7	0.118967441235778	4.39071342786295	1.9321928	0.089327520055611
164	0.0818701754385966	0.807017543859649	7	0.101101937224655	4.49369356407823	5.6338819	0.262156526139712
165	0.0397649122807019	0.816375438596491	7	0.048670631996713	4.57052192698057	4.3208524	0.200619157820507
166	0.00701754385964912	0.821052631578947	7	0.00854680043261148	4.71238898038469	3.0554861	0.142443005009606
167	-0.0163754385964911	0.821052631578947	7	-0.0199418005693097	4.71238898038469	4.2773139	0.199080129095439
168	-0.0491228070175439	0.821052631578947	7	-0.0597578263883976	4.29418784692088	6.0183956	0.242265330119021
169	-0.0912280701754386	0.839764912280702	7	-0.108210892412202	4.35362858380525	5.2209536	0.206751943738291
170	-0.128656140350877	0.8538	7	-0.14956128115986	3.81627871809924	3.9125071	0.0844220619434166
171	-0.147368421052632	0.87719298245614	7	-0.166445693548543	4.71238898038469	4.8886861	0.205931000491939
172	-0.18479649122807	0.87719298245614	7	-0.207631893646931	4.71238898038469	4.8886861	0.202401512629299
173	-0.222221052631579	0.87719298245614	7	-0.248112196172791	5.90265306955881	3.290594	0.0837436714517836
174	-0.231578947368421	0.8538	7	-0.264860930463148	5.25278642264271	3.5632825	0.149581903452819
175	-0.254971929824561	0.839764912280702	7	-0.294777311153711	5.6952980971233	2.2030481	0.0751377268564157
176	-0.264326315789474	0.825729824561404	7	-0.309804856524995	5.30036273722367	4.4065545	0.189003610655835
177	-0.29239649122807	0.807017543859649	7	-0.347605578656161	5.25278642264271	3.5632825	0.156870410425707
178	-0.315789473684211	0.792982456140351	7	-0.378979660741303	4.95738970152412	5.0390085	0.222482446684636
179	-0.353217543859649	0.783624561403509	7	-0.42347615007823	0.153096820228685	0	0
180	-0.109940350877193	-0.792982456140351	8	-3.00382925398142	3.14159265358979	3.0554861	-0.0206618919893664
181	-0.109940350877193	-0.76958947368421	8	-2.99969687558355	2.35619449019234	4.3208524	0.132114607289107
182	-0.0865508771929824	-0.7462	8	-3.02611979704137	2.24557385148446	3.9125071	0.144365666639623
183	-0.0631578947368421	-0.727484210526316	8	-3.05499293036929	1.89247187931663	1.9321928	0.0937145018209806
184	-0.0491228070175439	-0.72280701754386	8	-3.07373583073349	1.89247187931663	1.9321928	0.0951789639477818
185	-0.0350877192982456	-0.718129824561404	8	-3.09277162352305	2.55353235995345	2.2030481	0.0614707747379573
186	-0.0257298245614036	-0.704094736842105	8	-3.10506577847064	1.71276838327397	4.3208524	0.232800000216034
187	0.00701754385964912	-0.699414035087719	8	3.13155952866574	1.81573086903054	2.5192751	0.134926548771293
188	0.0257298245614036	-0.694736842105263	8	3.10457421891148	2.89648163362969	2.5192751	0.039678050129468
189	0.0304105263157894	-0.676024561403509	8	3.09663860888559	2.60119521133178	3.5632825	0.11521557061541
190	0.0444456140350876	-0.652631578947368	8	3.07359549476251	3.14159265358979	1.8332	0.00744844288135038
191	0.0444456140350876	-0.63859649122807	8	3.07210580618624	3.14159265358979	1.2222861	0.00514997658433991
192	0.0444456140350876	-0.629238596491228	8	3.07107581086937	1.89247187931663	1.9321928	0.114228860409606
193	0.0584807017543859	-0.624561403508772	8	3.04823003878745	2.03451893767061	2.7328429	0.15730280138849
194	0.0771929824561404	-0.61520350877193	8	3.01676947850975	1.5707963267949	1.2222861	0.0747304190456966
195	0.0865508771929824	-0.61520350877193	8	3.00182339470061	2.15868353685116	2.2030481	0.123774056671824
196	0.100585964912281	-0.605849122807018	8	2.97706858336625	1.5707963267949	1.2222861	0.0749371607196681
197	0.109940350877193	-0.605849122807018	8	2.96208115122231	2.81969210669391	1.9321928	0.0589869427734513
198	0.114621052631579	-0.591814035087719	8	2.95028376266762	3.9269908169872	0.8643538	-0.0310153159873128
199	0.109940350877193	-0.587133333333333	8	2.95648682586509	3.14159265358979	1.8332	0.022133340442938
200	0.109940350877193	-0.573098245614035	8	2.9520601577765	3.14159265358979	0.6109139	0.00761010658071104
201	0.109940350877193	-0.568421052631579	8	2.95053813646036	2.35619449019236	1.7282493	0.0959092772874826
202	0.119298245614035	-0.559063157894737	8	2.93135628100286	1.81573086903054	2.5192751	0.168736278087804
203	0.13801052631579	-0.554385964912281	8	2.8976090253853	2.35619449019234	2.5926031	0.151535888143646
204	0.152045614035088	-0.540350877192982	8	2.86730184775657	1.5707963267949	2.4441139	0.158986007739923
205	0.170761403508772	-0.540350877192982	8	2.83550464620858	2.67809503708823	1.3661923	0.0650885333247198
206	0.175438596491228	-0.53099298245614	8	2.82248693954364	1.89247187931663	1.9321928	0.132249332677796
207	0.189473684210526	-0.526315789473684	8	2.79603707300808	1.5707963267949	2.4441139	0.155557976279068
208	0.208185964912281	-0.526315789473684	8	2.76492547775227	1.32590588987981	2.5192751	0.135817197521044
209	0.226901754385965	-0.53099298245614	8	2.73776203824806	5.03978775586798	0	0
210	-0.26900701754386	-0.699414035087719	9	-2.77441680273705	3.14159265358979	1.2222861	-0.0226699850980605
211	-0.26900701754386	-0.690059649122807	9	-2.76988280571743	3.14159265358979	1.8332	-0.0350319281955924
212	-0.26900701754386	-0.676024561403509	9	-2.76287642007832	3.68199009584781	3.5632825	-0.152474118169077
213	-0.283042105263158	-0.652631578947368	9	-2.7323815964445	4.71238898038469	1.8332	-0.0897893862394739
214	-0.297077192982456	-0.652631578947368	9	-2.7144237191966	4.2487413713839	1.3661923	-0.0729109536558825
215	-0.306431578947368	-0.647954385964912	9	-2.69984152846543	3.72965294722613	2.2030481	-0.10209321854179
216	-0.315789473684211	-0.633919298245614	9	-2.67942288475707	0	0	0
217	-0.315789473684211	-0.633919298245614	9	-2.67942288475707	4.06885787039137	3.0554861	-0.163345175689047
218	-0.334501754385965	-0.619884210526316	9	-2.64675384961926	4.71238898038469	1.2222861	-0.0580893725628506
219	-0.343859649122807	-0.619884210526316	9	-2.63513597510669	3.14159265358979	0.6109139	-0.0161080558131532
220	-0.343859649122807	-0.61520350877193	9	-2.63191436394406	2.67794504458897	1.3661923	-0.00346550661369793
221	-0.339182456140351	-0.605849122807018	9	-2.63122126262132	2.677945044589	2.7328429	-0.00725637867577511
222	-0.329824561403509	-0.587133333333333	9	-2.62976998688617	2.55353235995345	2.2030481	0.00978344312453139
223	-0.320466666666667	-0.573098245614035	9	-2.63172667551107	3.14159265358979	1.8332	-0.0531510311397909
224	-0.320466666666667	-0.559063157894737	9	-2.62109646928311	4.00379800092142	5.6338819	-0.332458341550348
225	-0.353217543859649	-0.53099298245614	9	-2.55460480097304	5.1761115912604	5.4656858	-0.154199324417919
226	-0.390642105263158	-0.549708771929825	9	-2.52376493608946	0	0.6109139	0.0199747510057691
227	-0.390642105263158	-0.554385964912281	9	-2.52775988629061	5.60840778249003	3.9125071	-0.0128844232605463
228	-0.409357894736842	-0.577778947368421	9	-2.5251830016385	5.49778714378212	0.8643538	-0.00778366487818261
229	-0.414035087719298	-0.582456140350877	9	-2.52362626866287	5.03406453290642	1.9321928	-0.0600714058736562
230	-0.428070175438596	-0.587133333333333	9	-2.51161198748814	4.87761873778455	3.716813	-0.133341924472279
231	-0.456140350877193	-0.591814035087719	9	-2.48494360259368	4.71238898038469	0.6109139	-0.0246948770983924
232	-0.460817543859649	-0.591814035087719	9	-2.480004627174	4.06894786679171	3.0554861	-0.155780203024243
233	-0.479533333333333	-0.577778947368421	9	-2.44884858656915	4.24844134138988	1.3661923	-0.0676216985682343
234	-0.488887719298246	-0.573098245614035	9	-2.43532424685551	4.06894786679171	3.0554861	-0.154618555611066
235	-0.50760350877193	-0.559063157894737	9	-2.40440053573329	3.14159265358979	1.8332	-0.0633384056458253
236	-0.50760350877193	-0.545028070175439	9	-2.39173285460413	3.78512376358312	3.0554861	-0.155376146924784
237	-0.521638596491228	-0.526315789473684	9	-2.36065762521917	4.35359776104294	5.2209536	-0.240512449911561
238	-0.559063157894737	-0.512280701754386	9	-2.31255513523686	3.60539023259545	1.3661923	-0.0665935350353464
239	-0.563743859649123	-0.502922807017544	9	-2.29923642822979	4.2488163788845	2.7328429	-0.12731158969659
240	-0.582456140350877	-0.493568421052632	9	-2.27377411029047	3.60509027009135	1.3661923	-0.0667729044392473
241	-0.587133333333333	-0.484210526315789	9	-2.26041952940262	3.14159265358979	4.2773139	-0.170589644081665
242	-0.587133333333333	-0.451463157894737	9	-2.22630160058629	3.92699081698723	1.7282493	-0.0883759085397018
243	-0.596491228070175	-0.442105263157895	9	-2.20862641887835	3.14159265358979	1.2222861	-0.051009754589586
244	-0.596491228070175	-0.432747368421053	9	-2.19842446796043	3.92717832870454	1.7282493	-0.0883979629429454
245	-0.605849122807018	-0.42339298245614	9	-2.18074487537184	4.71238898038469	1.8332	-0.0535502747493877
246	-0.619884210526316	-0.42339298245614	9	-2.17003482042197	4.06885787039137	3.0554861	-0.145983659161568
247	-0.63859649122807	-0.409357894736842	9	-2.14083808858965	3.38648309050488	2.5192751	-0.121461716374767
248	-0.643273684210526	-0.390642105263158	9	-2.1165457453147	3.14159265358979	2.4441139	-0.107632089384686
249	-0.643273684210526	-0.371929824561403	9	-2.09501932743776	3.14159265358979	3.0554861	-0.138418770364321
250	-0.643273684210526	-0.348536842105263	9	-2.0673355733649	2.89665811135414	2.5192751	-0.0989597512470897
251	-0.63859649122807	-0.329824561403509	9	-2.04754362311548	2.76106041596902	3.290594	-0.117817272158569
252	-0.629238596491228	-0.306431578947368	9	-2.02398016868377	3.30682241098965	3.716813	-0.197106999853722
253	-0.633919298245614	-0.278361403508772	9	-1.98455876871302	2.81153100534861	0	0
254	-0.287719298245614	0.732164912280702	10	-0.374431915762511	6.03819782065307	12.5972921	0.394541301396168
255	-0.311112280701754	0.63859649122807	10	-0.453340176041745	5.7245902053961	11.5294531	0.561567060525343
256	-0.357894736842105	0.563743859649123	10	-0.565653588146814	5.78384813947224	15.3131779	0.83160394274538
257	-0.414035087719298	0.460817543859649	10	-0.73197437669589	5.88464697905746	12.5972921	0.748586231014559
258	-0.451463157894737	0.371929824561403	10	-0.881691622898801	5.77078917023174	11.2178091	0.736458771849393
259	-0.493568421052631	0.297077192982456	10	-1.02898337726868	1.13650031349499	0	0
260	0.605849122807018	-0.212866666666667	11	1.90867562965269	2.81991710106806	3.8648439	0.230357220679918
261	0.61520350877193	-0.18479649122807	11	1.8626041855167	2.35619449019233	3.4564986	0.177882192193772
262	0.633919298245614	-0.166080701754386	11	1.82702774707795	2.622458078293	4.926725	0.273518262738595
263	0.652631578947368	-0.133333333333333	11	1.77232409453023	2.51279231322439	8.3112705	0.417188045009351
264	0.690059649122807	-0.0818701754385966	11	1.68888648552836	2.60117315331921	10.6893892	0.510593494886526
265	0.732164912280702	-0.0116947368421054	11	1.58676778655105	2.67796379505775	10.9309133	0.489274772801386
266	0.76958947368421	0.0631578947368421	11	1.48891283199078	2.57484137805371	7.9675455	0.300073921439208
267	0.802340350877193	0.114621052631579	11	1.42889804770294	2.35619449019235	4.3208524	0.118542991920849
268	0.825729824561403	0.13801052631579	11	1.40518944931877	3.14159265358979	1.8332	0.0824410601285783
269	0.825729824561403	0.152045614035088	11	1.38870123729305	3.14159265358979	3.6664	0.163350435544927
270	0.825729824561403	0.180115789473684	11	1.35603115018407	2.73672672781312	4.6535782	0.167447547242467
271	0.839764912280702	0.212866666666667	11	1.32254164073557	2.35611948831744	4.3208524	0.0945655640332346
272	0.863157894736842	0.236256140350877	11	1.30362852792892	2.81980459966191	3.8648439	0.134953780953025
273	0.872515789473684	0.264326315789474	11	1.27663777173832	3.41990646247039	4.4487181	0.186586887930899
274	0.863157894736842	0.297077192982456	11	1.23932039415214	3.14159265358979	5.4996	0.214713502566553
275	0.863157894736842	0.339182456140351	11	1.19637769363883	5.85585157269813	0	0
276	0.409357894736842	-0.657308771929825	12	2.58459228097531	1.76816303743958	3.1159817	0.142577450026802
277	0.432747368421053	-0.652631578947368	12	2.55607679096995	1.89247187931663	1.9321928	0.0907351849820071
278	0.446782456140351	-0.647954385964912	12	2.53792975397355	2.15885662043125	2.2030481	0.107097992443363
279	0.460817543859649	-0.63859649122807	12	2.51651015548488	2.0344439357957	2.7328429	0.130541449479074
280	0.479533333333333	-0.629238596491228	12	2.49040186558906	1.81573086903054	2.5192751	0.110892064853654
281	0.498245614035088	-0.624561403508772	12	2.46822345261833	1.95132856441568	3.290594	0.149557861580059
282	0.521638596491228	-0.61520350877193	12	2.43831188030232	2.35619449019234	0.8643538	0.0408917622601823
283	0.526315789473684	-0.610526315789474	12	2.43013352785029	1.5707963267949	2.4441139	0.086591952791566
284	0.545028070175439	-0.610526315789474	12	2.41281513729197	1.89247187931663	1.9321928	0.0823978512771095
285	0.559063157894737	-0.605849122807018	12	2.39633556703655	2.6777950745841	1.3661923	0.059618991502095
286	0.563743859649123	-0.596491228070175	12	2.38441176873613	2.60119521133178	3.5632825	0.161421646450703
287	0.577778947368421	-0.573098245614035	12	2.35212743944599	2.81991710106806	3.8648439	0.165529884751825
288	0.587133333333333	-0.545028070175439	12	2.31902146249563	2.35600697847504	1.7282493	0.082466557742209
289	0.596491228070175	-0.535673684210526	12	2.30252815094718	5.49778714378214	0.8643538	-0.0412103787858298
290	0.591814035087719	-0.540350877192982	12	2.31077022670435	6.03807428721946	2.5192751	-0.104696558892416
291	0.587133333333333	-0.559063157894737	12	2.33170953848283	1.1069987477892	1.3661923	0.0186616341713686
292	0.596491228070175	-0.563743859649123	12	2.32797721164856	1.5707963267949	2.4441139	0.0770192122528135
293	0.61520350877193	-0.563743859649123	12	2.312573369198	2.49815153999683	3.0554861	0.139848058077181
294	0.629238596491228	-0.545028070175439	12	2.28460375758256	1.373314234308	3.1159817	0.0690157481163345
295	0.652631578947368	-0.549708771929825	12	2.27080060795929	2.03459390580059	1.3661923	0.0560284129738386
296	0.661989473684211	-0.545028070175439	12	2.25959492536453	2.81991710106806	3.8648439	0.162991291913479
297	0.671343859649123	-0.516957894736842	12	2.22699666698183	2.35581953707902	0.8643538	0.0386797858061527
298	0.676024561403509	-0.512280701754386	12	2.2192607098206	2.89665811135415	2.5192751	0.105493775652379
299	0.680701754385965	-0.493568421052632	12	2.19816195469012	2.67809503708825	1.3661923	0.0614999818342943
300	0.685378947368421	-0.484210526315789	12	2.18586195832326	3.92699081698724	0.8643538	0.00673291488008321
301	0.680701754385965	-0.479533333333333	12	2.18451537534725	3.14159265358979	1.2222861	0.0462367295451216
302	0.680701754385965	-0.470175438596491	12	2.17526802943822	3.14159265358979	1.8332	0.0704690332540014
