# Supplementary material for: Fluid extraction from the left-right organizer uncovers mechanical properties needed for symmetry breaking
Source: eLife. 2023 Jul 21;12:e83861. doi: 10.7554/eLife.83861 (PMC10361723; doi:10.7554/eLife.83861)
Supplement: Figure 2—source data 1. [file elife-83861-fig2-data1.zip › Fig2_sourcedata/sham7ss_embryo5.csv]

	x	y	id	omega	alpha	speed	realangvel
1	-0.0924277286135694	-0.40511209439528	1	-2.91727873120498	1.5707963267949	3.6664	0.280100426948025
2	-0.0688289085545724	-0.40511209439528	1	-2.97329881659458	1.81573086903054	2.5192751	0.183528477686448
3	-0.0530973451327434	-0.40117994100295	1	-3.01000451213187	1.5707963267949	4.8886861	0.388605926762735
4	-0.0216312684365783	-0.40117994100295	1	-3.08772569748442	1.68142610886075	5.5335142	0.44254473343281
5	0.0137669616519175	-0.39724778761062	1	3.10695066300861	1.65397893785098	7.3580065	0.595685646497572
6	0.0609646017699116	-0.393312684365782	1	2.98781353370909	1.5707963267949	3.6664	0.289999717199634
7	0.0845634218289086	-0.393312684365782	1	2.92981359026916	1.84903937908934	4.4487181	0.356152546933903
8	0.112094395280236	-0.385448377581121	1	2.85858308088238	1.5707963267949	3.6664	0.277406943193053
9	0.135693215339233	-0.385448377581121	1	2.80310169224377	1.5707963267949	3.0554861	0.223264617534684
10	0.1553598820059	-0.385448377581121	1	2.75844876873684	1.78949174310136	5.6338819	0.423318894926559
11	0.190758112094395	-0.377581120943953	1	2.67378498975152	2.35619449019234	5.1852062	0.383444129869646
12	0.214356932153392	-0.353982300884956	1	2.59709616377759	1.9195618556665	7.1522298	0.532008989675852
13	0.257619469026549	-0.338250737463127	1	2.49069436584242	1.76820630895898	6.2315051	0.406301745813771
14	0.296952802359882	-0.330383480825959	1	2.40943401667967	2.24555556326308	3.9125071	0.281758329862725
15	0.316616519174041	-0.31465191740413	1	2.35308235070713	1.89258438072278	3.8648439	0.242561209427343
16	0.340215339233038	-0.306784660766962	1	2.30457010882166	2.11119376905291	3.5632825	0.235761053484871
17	0.359882005899705	-0.294985250737463	1	2.25741789812468	1.84913843963144	4.4487181	0.244152247035978
18	0.387412979351032	-0.287117994100295	1	2.20858744871749	2.11119376905291	3.5632825	0.215655033415141
19	0.407079646017699	-0.275318584070796	1	2.16545644203446	2.08993090209169	4.926725	0.281191419300204
20	0.434610619469026	-0.259587020648968	1	2.10921815817442	2.35619449019234	4.3208524	0.262596582743422
21	0.454277286135693	-0.239920353982301	1	2.05669884162573	2.21432743678822	3.0554861	0.170198717636487
22	0.470008849557522	-0.228120943952802	1	2.02265909809844	1.5707963267949	3.0554861	0.0794851850906486
23	0.489675516224189	-0.228120943952802	1	2.00676206108031	1.84903937908934	4.4487181	0.166841939872002
24	0.517206489675516	-0.220256637168142	1	1.97339367310591	2.21428243588817	6.1105139	0.292185010609471
25	0.548672566371681	-0.196657817109145	1	1.91495667098401	2.52135330209158	5.256701	0.274646212089733
26	0.568339233038348	-0.16912389380531	1	1.86002742856607	2.67794504458899	4.0990352	0.217284926090615
27	0.580138643067847	-0.145525073746313	1	1.81657044334794	2.35619449019234	2.5926031	0.117960920899516
28	0.591938053097345	-0.133725663716814	1	1.79297825916804	5.49778714378214	0.8643538	-0.0389595749443528
29	0.588002949852507	-0.137660766961652	1	1.80077017415691	4.39048843348878	1.9321928	0.00965146379944937
30	0.576203539823009	-0.133725663716814	1	1.79883988139702	3.14159265358979	1.8332	0.09758400994059
31	0.576203539823009	-0.121926253687316	1	1.7793230794089	2.03429394329644	1.3661923	0.0459472381584058
32	0.584070796460177	-0.117994100294985	1	1.77013363177722	1.71266338019902	4.3208524	0.074791925162887
33	0.611601769911504	-0.114061946902655	1	1.75517524674464	1.44647594670081	4.926725	0.0145560827762603
34	0.64306784660767	-0.117994100294985	1	1.75226403018939	2.35619449019234	3.4564986	0.137355494893909
35	0.658799410029498	-0.102262536873156	1	1.72479293121061	2.67794504458899	2.7328429	0.124630571057947
36	0.666666666666667	-0.08652802359882	1	1.69986681699902	2.67787004271407	2.7328429	0.122486194957436
37	0.674533923303835	-0.0707964601769911	1	1.67536957800753	2.622458078293	4.926725	0.209878272153037
38	0.690265486725664	-0.0432654867256638	1	1.63339392357692	2.62250422943205	4.926725	0.201592614001629
39	0.705997050147493	-0.0157315634218288	1	1.5930754007766	2.62237730884042	4.926725	0.193131846048945
40	0.721731563421829	0.0117994100294985	1	1.55444903156681	3.28356471006887	4.3208524	0.191955969469176
41	0.717796460176991	0.0393303834808259	1	1.51605783767297	3.33893052335089	6.2315051	0.278079524572094
42	0.709932153392331	0.0786637168141592	1	1.46044193275856	4.17199153812668	3.5632825	0.0997924136018798
43	0.690265486725664	0.0904631268436577	1	1.44048345003818	4.17199153812668	3.5632825	0.10507822052497
44	0.670598820058997	0.102262536873156	1	1.41946780593319	4.43409639711828	8.8974362	0.190334571415134
45	0.615536873156342	0.117994100294985	1	1.38140089165016	4.62926843818709	7.3580065	0.109660920793267
46	0.568339233038348	0.121926253687316	1	1.35946870749151	3.92699081698724	6.9134555	0.334860198508603
47	0.536873156342183	0.153392330383481	1	1.29249666778979	3.38657131671666	7.5582836	0.43306720078341
48	0.525073746312684	0.200589970501475	1	1.2058832276331	3.60520276305936	5.4656858	0.312938053354049
49	0.509342182890856	0.23205604719764	1	1.14329561696229	3.77042542718199	8.3112705	0.475910511084807
50	0.47787610619469	0.275318584070797	1	1.04811351474533	3.53640152463755	7.9437139	0.453152078422317
51	0.458209439528024	0.322516224188791	1	0.957483099060868	3.65396876110179	11.2178091	0.629457713175544
52	0.422811209439528	0.385448377581121	1	0.83159155642576	3.14159265358979	9.7769139	0.377657535158604
53	0.422811209439528	0.448377581120944	1	0.756060049394039	3.14159265358979	8.5550861	0.287469744439176
54	0.422811209439528	0.503442477876106	1	0.698566100506204	3.44963839887059	14.1073906	0.541296767854159
55	0.395280235988201	0.589970501474926	1	0.590306746935372	3.77266119247769	19.6780271	0.783189955574021
56	0.320551622418879	0.692233038348082	1	0.433668755820568	4.22549582958465	23.5080402	0.967744421385212
57	0.186823008849557	0.763029498525074	1	0.240119871543526	4.46741031725783	22.6753091	0.917657037756208
58	0.0452300884955751	0.798427728613569	1	0.0565884639922841	4.71238898038469	14.6656	0.590441606483099
59	-0.0491651917404129	0.798427728613569	1	-0.0614998573043356	4.66244180689474	12.23661	0.482424968822265
60	-0.127825958702065	0.8023598820059	1	-0.157984851068789	4.71238898038469	9.166	0.353904918520398
61	-0.186823008849558	0.8023598820059	1	-0.228765834772868	4.76787363946591	11.0161571	0.416733873232384
62	-0.257619469026549	0.798427728613569	1	-0.312112609419345	4.71238898038469	8.5550861	0.305766358042456
63	-0.312684365781711	0.798427728613569	1	-0.373265881027836	4.64110055081836	8.5766262	0.282487054060367
64	-0.367749262536873	0.8023598820059	1	-0.42976329183991	5.00385265575432	6.379536	0.228765980035777
65	-0.407079646017699	0.790560471976401	1	-0.475516487847065	5.57454138762977	5.6338819	0.191697959070032
66	-0.430678466076696	0.763029498525074	1	-0.513856079661072	5.23160432513406	4.926725	0.180909191447136
67	-0.458209439528024	0.747294985250738	1	-0.550037917950499	5.03413953478133	5.7970367	0.205215952315736
68	-0.493607669616519	0.735495575221239	1	-0.591081108413646	5.09289535749705	9.8722403	0.345024650386252
69	-0.552604719764012	0.711896755162242	1	-0.660086038490896	5.40711496137345	9.5450141	0.340932560747615
70	-0.599802359882006	0.672566371681416	1	-0.728272550640419	4.71238898038469	9.166	0.233927504883145
71	-0.658799410029499	0.672566371681416	1	-0.775058051617048	5.03412078466415	7.7292295	0.23199034744134
72	-0.705997050147493	0.656834808259587	1	-0.821456121105317	5.27099672238683	5.7649557	0.183871805171649
73	-0.737463126843658	0.63716814159292	1	-0.858230482139646	5.1761115912604	2.7328429	0.0827249327073321
74	-0.753194690265487	0.629300884955752	1	-0.874775468681113	5.17588659688626	2.7328429	0.0815466035917289
75	-0.768929203539823	0.621436578171091	1	-0.891084789399459	5.30044927402103	2.2030481	0.0681583859428314
76	-0.780728613569322	0.613569321533923	1	-0.904716466588025	0	0	0
77	-0.780728613569322	0.5506401179941	2	-0.956528813992107	6.17255552511373	5.5335142	0.166183054798692
78	-0.784660766961652	0.515241887905605	2	-0.989765424951845	5.96150975465785	1.9321928	0.0642466155600552
79	-0.788592920353982	0.503442477876106	2	-1.00261474806386	0	4.2773139	0.125996414037517
80	-0.788592920353982	0.475908554572271	2	-1.02781403087136	0	2.4441139	0.0737613297917838
81	-0.788592920353982	0.460176991150442	2	-1.04256629682972	5.71643403164351	7.9675455	0.279734216152114
82	-0.816126843657817	0.416911504424779	2	-1.09851314006014	6.14131825377546	4.3208524	0.144908034956972
83	-0.820058997050148	0.389380530973451	2	-1.12749474705153	0	3.0554861	0.098754415378528
84	-0.820058997050148	0.369713864306785	2	-1.14724563012724	0.982909116738615	2.2030481	0.0130980527258417
85	-0.808259587020649	0.361849557522124	2	-1.14986524067241	1.768134196556	3.1159817	-0.0668659862959653
86	-0.788592920353982	0.365781710914454	2	-1.13649204341321	0.587887210056272	2.2030481	0.0431328531840225
87	-0.780728613569322	0.353982300884956	2	-1.14511861405002	0	3.6664	0.126776692303301
88	-0.780728613569322	0.330383480825959	2	-1.17047395251068	0	4.2773139	0.151407912573187
89	-0.780728613569322	0.302852507374631	2	-1.20075553502532	0	1.8332	0.0660156360213593
90	-0.780728613569322	0.291053097345133	2	-1.21395866222959	6.14133324965058	4.3208524	0.164171478515118
91	-0.784660766961652	0.263519174041298	2	-1.24679295793261	6.14131825377546	4.3208524	0.166163653341087
92	-0.788592920353982	0.23598820058997	2	-1.28002568860083	5.60840778249002	3.9125071	0.140202093692001
93	-0.804327433628319	0.216321533923304	2	-1.30806610733923	5.49778714378215	1.7282493	0.057465501388978
94	-0.812191740412979	0.208457227138643	2	-1.31955920761703	6.06448989087312	5.6338819	0.216281805878198
95	-0.820058997050148	0.173058997050147	2	-1.36281556879267	0	3.0554861	0.115336064222733
96	-0.820058997050148	0.153392330383481	2	-1.38588278163721	6.1180771705794	3.716813	0.143395884300543
97	-0.823991150442478	0.129793510324484	2	-1.41456195849732	0.519134575296797	4.926725	0.151905857516219
98	-0.808259587020649	0.102262536873156	2	-1.44494313000056	0.244890436915088	2.5192751	0.0934361642715076
99	-0.804327433628319	0.0865280235988201	2	-1.46363036285487	5.81961270567939	2.7328429	0.101092779765459
100	-0.812191740412979	0.0707964601769911	2	-1.48384891880796	5.49769339671201	3.4564986	0.102678972702657
101	-0.827926253687316	0.0550648967551623	2	-1.50438471334849	5.38723968004387	3.9125071	0.100211345877805
102	-0.847589970501475	0.0393303834808259	2	-1.52442698252405	5.96128476028369	1.9321928	0.0702461564281776
103	-0.851525073746313	0.0275309734513273	2	-1.53847621380969	0	3.6664	0.13851184115065
104	-0.851525073746313	0.00393215339233029	2	-1.56617858203982	0.785491910467581	3.4564986	0.0936723530597572
105	-0.835790560471976	-0.0117994100294985	2	-1.58491305265177	0.404904717709739	4.6535782	0.167893175926213
106	-0.823991150442478	-0.0393303834808259	2	-1.61849168783701	0.278214757349731	4.4487181	0.170254397714436
107	-0.816126843657817	-0.0668643067846609	2	-1.6525425673799	6.15885339106487	4.926725	0.187934703695996
108	-0.820058997050148	-0.0983274336283185	2	-1.6901295081191	0	6.1105139	0.234915346026834
109	-0.820058997050148	-0.137660766961652	2	-1.73711257732446	6.08576090062112	6.2315051	0.221450714930704
110	-0.827926253687316	-0.176991150442478	2	-1.7814027203106	6.00494225488514	4.4487181	0.146912795477987
111	-0.835790560471976	-0.204522123893805	2	-1.8107852794062	6.20000269612351	7.3580065	0.256257882272888
112	-0.839725663716814	-0.251719764011799	2	-1.86203685586078	0.588002603547568	6.6096026	0.235209681940689
113	-0.816126843657817	-0.287117994100295	2	-1.90907879224892	0.35876039657944	5.2209536	0.194232768221401
114	-0.804327433628319	-0.31858407079646	2	-1.9479253458932	0.661077783303361	6.9670766	0.252261201152262
115	-0.776793510324484	-0.353982300884956	2	-1.99837758612365	0.218616004074676	5.6338819	0.205839154113321
116	-0.768929203539823	-0.389380530973451	2	-2.03954541694631	0.463647609000809	4.0990352	0.152985427891981
117	-0.757129793510324	-0.412979351032448	2	-2.07014250252471	0.540397442258013	3.5632825	0.132966708447491
118	-0.745330383480826	-0.432646017699115	2	-2.09673584421421	1.40568819019472	3.716813	0.0903896227250445
119	-0.721731563421829	-0.436578171091445	2	-2.11481376875922	1.5707963267949	1.8332	0.036638778781648
120	-0.70993215339233	-0.436578171091445	2	-2.12214152451555	0.927355213201919	3.0554861	0.11068809915374
121	-0.694197640117994	-0.448377581120944	2	-2.14427914434629	1.32586178455925	2.5192751	0.0725939132550901
122	-0.678466076696165	-0.452309734513274	2	-2.15879792699731	0	0	0
123	-0.678466076696165	-0.452309734513274	2	-2.15879792699731	0.785398163397444	4.3208524	0.168295143455583
124	-0.658799410029499	-0.471976401179941	2	-2.19245695568843	1.32586178455925	2.5192751	0.0772411593389033
125	-0.64306784660767	-0.475908554572271	2	-2.20790518755621	0.927265216801576	3.0554861	0.11857755329133
126	-0.627336283185841	-0.48770796460177	2	-2.23162069821447	0.643441113592967	3.0554861	0.123656549833364
127	-0.615536873156342	-0.503442477876106	2	-2.25635200818115	0.927310217701616	6.1105139	0.24280489667553
128	-0.584070796460177	-0.527041297935103	2	-2.30491298751625	0.643531109993326	6.1105139	0.247615774821028
129	-0.56047197640118	-0.558504424778761	2	-2.35443614248046	0.876033460938148	4.7727362	0.193892317929079
130	-0.536873156342183	-0.578171091445428	2	-2.39321460606627	0.785398163397444	4.3208524	0.175832030503833
131	-0.517206489675516	-0.597837758112094	2	-2.42838101216704	0.463647609000806	4.0990352	0.152102264353231
132	-0.505407079646018	-0.621436578171092	2	-2.45880146503769	2.23850552296669	0	0
133	0.591938053097345	0.243855457227139	3	1.18002136363597	4.07966182202765	11.3662983	0.516921136978057
134	0.532941002949853	0.287117994100295	3	1.07663713624036	4.06890287129141	6.1105139	0.302759008637609
135	0.501474926253687	0.310716814159292	3	1.01608533451284	3.68201215386038	10.6893892	0.579492902177197
136	0.466076696165192	0.369713864306785	3	0.900186754077398	3.20399395438613	9.7961625	0.409167827209246
137	0.462144542772861	0.432646017699115	3	0.818353188635548	3.24648397604915	11.6742759	0.440568705831395
138	0.454277286135693	0.507374631268437	3	0.730239447469269	3.62848580438983	11.7540201	0.500100276943223
139	0.418879056047198	0.574238938053097	3	0.630219392080625	3.77811829007004	17.4768122	0.715923893807107
140	0.352014749262537	0.664699115044248	3	0.487034613319203	4.1932255584625	19.7064417	0.830477466402196
141	0.24188790560472	0.727631268436578	3	0.320939120038764	4.3471914928958	22.2431322	0.914659288252344
142	0.108162241887906	0.778761061946903	3	0.138007262388295	4.68967142746125	26.8939606	1.10366355437445
143	-0.0648967551622419	0.782693215339233	3	-0.082725448486595	4.74362076509533	19.5634521	0.787476848720352
144	-0.190758112094395	0.778761061946903	3	-0.240220818230666	4.95736134092434	17.6363006	0.703681853084703
145	-0.300884955752212	0.751230088495575	3	-0.380957188847606	4.84791821568534	13.5679715	0.508269450435094
146	-0.387412979351033	0.739430678466077	3	-0.482611078934625	4.77483697229485	9.7961625	0.334023312005582
147	-0.450345132743363	0.735495575221239	3	-0.549415741335741	4.92348963093047	8.748947	0.30107428837342
148	-0.505407079646018	0.723696165191741	3	-0.609630599010425	5.4070780742379	4.7727362	0.173811010336817
149	-0.529005899705015	0.704032448377581	3	-0.644392801077789	5.61721370391652	10.8795837	0.391429002265353
150	-0.572271386430678	0.648967551622419	3	-0.722678601530859	0.55777423302254	0	0
151	0.230088495575221	-0.63716814159292	4	2.79505378915585	2.35619449019234	2.5926031	0.112650514667654
152	0.24188790560472	-0.625368731563422	4	2.77252368622232	2.03429394329644	1.3661923	0.0653699592812274
153	0.249755162241888	-0.621436578171092	4	2.75944969436607	2.35628823726248	3.4564986	0.154745810330215
154	0.265486725663717	-0.605702064896755	4	2.72850053230003	2.03436892829509	2.7328429	0.132950264482314
155	0.281218289085546	-0.597837758112094	4	2.70191047940357	2.12940406879704	5.7649557	0.280414504591087
156	0.312684365781711	-0.578171091445428	4	2.64582757848535	1.86928309593951	8.3112705	0.391963673457991
157	0.363814159292035	-0.562439528023599	4	2.56743484379375	2.27938730625816	5.6338819	0.269937396783528
158	0.39134808259587	-0.538840707964602	4	2.51344736443705	2.60119521133178	7.1261067	0.325220659182137
159	0.414946902654867	-0.499507374631268	4	2.44840323260062	2.60116212370469	7.1261067	0.340722435691845
160	0.438545722713864	-0.460176991150442	4	2.38025874546225	2.64765816556198	9.0220938	0.44569790808989
161	0.466076696165192	-0.409047197640118	4	2.29111916384427	3.04195370267207	6.14122	0.268998782783871
162	0.470008849557522	-0.369713864306785	4	2.2373194072875	3.14159265358979	7.3328	0.325622977653666
163	0.470008849557522	-0.32251622418879	4	2.17219481175677	2.97636289618993	3.716813	0.193546754768401
164	0.47394395280236	-0.298917404129793	4	2.13348546080309	5.0085779960759	0	0
165	-0.363814159292035	-0.554572271386431	5	-2.56099247026175	0.837968793897465	8.2209854	0.388784862000895
166	-0.324483775811209	-0.589970501474926	5	-2.63874944266193	0.302903551831835	10.2434633	0.330259149390653
167	-0.304817109144543	-0.652899705014749	5	-2.70480127254006	0.885044538054318	8.684785	0.368213242139155
168	-0.261554572271386	-0.688297935103245	5	-2.77844392096789	1.29983658251985	11.4157947	0.499767415168484
169	-0.190758112094395	-0.707964601769911	5	-2.87839740400159	1.71968444068598	12.3580595	0.517742899637703
170	-0.112094395280236	-0.696165191740413	5	-2.98194598392913	1.67568764925426	11.6742759	0.527063425722023
171	-0.0373657817109144	-0.688297935103245	5	-3.08735866907354	1.10711121966901	5.4656858	0.22927152047532
172	-0.00589970501474926	-0.704032448377581	5	-3.1332129731686	1.3909908263304	6.8318781	0.304096005879777
173	0.0373657817109145	-0.711896755162242	5	3.08915313283503	1.5707963267949	6.1105139	0.274407467513105
174	0.0766961651917404	-0.711896755162242	5	3.03427163933241	1.47107569307643	6.14122	0.266839112650885
175	0.116026548672566	-0.71583185840708	5	2.98090381680223	1.3102094952781	9.4863517	0.370715282941552
176	0.175023598820059	-0.731563421828909	5	2.90676076021392	1.5707963267949	4.8886861	0.201347411456561
177	0.206489675516224	-0.731563421828909	5	2.86649127792261	2.35619449019234	3.4564986	0.129518124430517
178	0.222221238938053	-0.71583185840708	5	2.84058765303651	2.81969210669389	1.9321928	0.0490664560309151
179	0.226156342182891	-0.704032448377581	5	2.83077436183032	1.73602608419476	3.716813	0.159257019324288
180	0.249755162241888	-0.700097345132743	5	2.79892295796547	1.5707963267949	3.6664	0.147890584366932
181	0.273353982300885	-0.700097345132743	5	2.76934484109208	0.587887210056262	2.2030481	0.0198198753364354
182	0.281218289085546	-0.711896755162242	5	2.76538086602479	0.540397442258013	3.5632825	0.0237841163911101
183	0.293017699115044	-0.731563421828909	5	2.76062404274657	1.5707963267949	1.8332	0.0691068179963228
184	0.304817109144543	-0.731563421828909	5	2.74680267914731	1.97566225257157	4.6535782	0.18896088667514
185	0.332351032448378	-0.71976401179941	5	2.70901050181228	3.85166243058346	0	0
186	-0.631268436578171	0.40117994100295	6	-1.00467206987515	6.20006476498198	7.3580065	0.288558624688682
187	-0.635200589970502	0.353982300884956	6	-1.06238379481288	5.81950769787879	6.8318781	0.302504513043254
188	-0.654867256637168	0.31465191740413	6	-1.12288469742153	6.18354635626185	6.14122	0.260309638270986
189	-0.658799410029499	0.275318584070797	6	-1.17494662507573	0	3.6664	0.154394356547181
190	-0.658799410029499	0.251719764011799	6	-1.20582549638517	0.643531109993321	3.0554861	0.0761174506718887
191	-0.647	0.23598820058997	6	-1.22104898651954	0.643531109993321	3.0554861	0.0798480131380441
192	-0.635200589970502	0.220256637168142	6	-1.23701858914715	5.49778714378214	2.5926031	0.110445334864957
193	-0.647	0.208457227138643	6	-1.25910765612014	5.81953769817878	4.0990352	0.190623349242045
194	-0.658799410029499	0.184858407079646	6	-1.29723232596855	5.27099672238683	5.7649557	0.193328207092638
195	-0.690265486725664	0.165191740412979	6	-1.33589796738708	5.1760365893855	8.1985287	0.226034036927178
196	-0.737463126843658	0.141592920353982	6	-1.38110477477252	5.81957519771001	5.4656858	0.222536643570763
197	-0.753194690265487	0.110126843657817	6	-1.42561210348667	6.14121325070052	4.3208524	0.182615737388641
198	-0.757129793510324	0.0825958702064897	6	-1.4621352509644	4.30748426267495	4.6535782	-0.0553216108127486
199	-0.784660766961652	0.0943952802359882	6	-1.45107092880185	5.60849924267014	3.9125071	0.133151482115628
200	-0.800392330383481	0.0747286135693216	6	-1.47770122522497	3.14159265358979	1.8332	-0.0729684311447421
201	-0.800392330383481	0.0865280235988201	6	-1.46310753899602	5.03406453290643	1.9321928	0.0317108133797817
202	-0.812191740412979	0.0825958702064897	6	-1.46944970167198	3.38670367354991	2.5192751	-0.0927801479051404
203	-0.816126843657817	0.0983274336283187	6	-1.45089367209095	0.927355213201924	3.0554861	0.0610693345253588
204	-0.800392330383481	0.0865280235988201	6	-1.46310753899602	5.11725490616136	4.6535782	0.0883636038318936
205	-0.827926253687316	0.0747286135693216	6	-1.4807802597624	1.61048749282834	0	0
206	0.261554572271387	0.117994100294985	7	1.14700631011066	3.24648397604915	11.6742759	1.12940697799134
207	0.253687315634218	0.192722713864307	7	0.921124914512393	3.31233479340354	17.9823171	1.34735534344276
208	0.234020648967552	0.306784660766962	7	0.65165384582384	3.67654087455618	19.1780218	1.29446590093259
209	0.171091445427729	0.412979351032448	7	0.392760665637321	4.27772270022005	18.8640863	1.31075069701469
210	0.0609646017699116	0.464109144542773	7	0.130610526234384	4.39062905101735	15.4589173	0.989834060762759
211	-0.0334306784660768	0.495575221238938	7	-0.0673562859181672	4.46741031725783	15.1170255	0.870261820106063
212	-0.127825958702065	0.519174041297935	7	-0.24140864993938	4.5880686002906	4.926725	0.270911498264599
213	-0.15929203539823	0.523106194690266	7	-0.2955909495923	4.30750365951931	9.3076147	0.390384541708305
214	-0.214356932153392	0.546705014749263	7	-0.373667857933961	5.19930037463753	11.7540201	0.645873442948021
215	-0.281218289085546	0.511306784660767	7	-0.502842546523565	5.96143475278294	11.5940734	0.51234735979637
216	-0.304817109144543	0.440510324483776	7	-0.605312018482839	6.19247623763535	6.7493841	0.276943380873951
