# Supplementary material for: Fluid extraction from the left-right organizer uncovers mechanical properties needed for symmetry breaking
Source: eLife. 2023 Jul 21;12:e83861. doi: 10.7554/eLife.83861 (PMC10361723; doi:10.7554/eLife.83861)
Supplement: Figure 2—source data 1. [file elife-83861-fig2-data1.zip › Fig2_sourcedata/sham7ss_embryo6.csv]

	x	y	id	omega	alpha	speed	realangvel
1	0.246621621621622	-0.577702702702703	1	2.738113295744	0.674740942223553	2.9344949	0.0446554187579551
2	0.260135135135135	-0.594594594594595	1	2.72918221199241	1.5707963267949	6.4162	0.323901786898864
3	0.307432432432432	-0.594594594594595	1	2.66440185461263	0.785398163397448	2.5926031	0.0421564716015421
4	0.320945945945946	-0.608108108108108	1	2.65597056029232	1.48765509490646	5.5188486	0.241361070518247
5	0.361486486486487	-0.611486486486487	1	2.60769834618868	1.3854483767992	7.4606657	0.276807141612907
6	0.415540540540541	-0.621621621621622	1	2.55233691786609	1.32581766366803	9.4483128	0.292323786562942
7	0.483108108108108	-0.638513513513513	1	2.49387216055351	1.66145621399564	5.0619235	0.192940283004415
8	0.52027027027027	-0.635135135135135	1	2.45528410395262	2.19104581277772	3.9422966	0.176115515011341
9	0.543918918918919	-0.618243243243243	1	2.42006100095035	2.12939564213846	4.3236022	0.189678624501823
10	0.570945945945946	-0.601351351351351	1	2.38212527604999	2.52134316760697	3.9422966	0.173131094347116
11	0.587837837837838	-0.577702702702703	1	2.34749905718057	0.244978663126864	1.8895709	-0.0434771650588939
12	0.591216216216216	-0.591216216216216	1	2.35619449019234	5.49778714378214	1.9445669	-0.0857058906930419
13	0.581081081081081	-0.601351351351351	1	2.37333566833095	1.5707963267949	4.1247	0.127487647950217
14	0.611486486486487	-0.601351351351351	1	2.34783813874091	2.35619449019234	2.5926031	0.111373667335974
15	0.625	-0.587837837837838	1	2.32556340527371	3.6052402625906	4.0990352	0.0628484270779284
16	0.611486486486487	-0.560810810810811	1	2.31299371985813	2.94419709373991	4.6737434	0.181387371369954
17	0.618243243243243	-0.527027027027027	1	2.27671624558414	2.92292370771585	4.225526	0.172418285995874
18	0.625	-0.496621621621622	1	2.24223258838496	3.38657131671666	5.6687127	0.166153892459606
19	0.614864864864865	-0.456081081081081	1	2.20900180989304	3.33898821343967	4.6737434	0.156089095258687
20	0.608108108108108	-0.422297297297297	1	2.1777839908413	3.14159265358979	3.6664	0.153062217276121
21	0.608108108108108	-0.39527027027027	1	2.14717154738608	2.62244653934327	3.6948146	0.187778594776344
22	0.621621621621622	-0.371621621621622	1	2.10961582843081	2.52134316760697	3.9422966	0.199217811447769
23	0.638513513513513	-0.347972972972973	1	2.06977226614126	1.81577498992176	3.7791418	0.126138318801168
24	0.665540540540541	-0.341216216216216	1	2.04454460238102	2.35619449019234	1.9445669	0.090663111874516
25	0.675675675675676	-0.331081081081081	1	2.02641198000612	3.36839150164368	6.1146386	0.241379456999478
26	0.665540540540541	-0.287162162162162	1	1.97813608860623	3.38657131671666	1.8895709	0.0772516935956924
27	0.662162162162162	-0.273648648648649	1	1.96268574988709	1.76819188664478	2.3368717	0.0654989124536787
28	0.679054054054054	-0.27027027027027	1	1.94958596739635	1.37340076694502	4.6737434	0.0406354002780906
29	0.712837837837838	-0.277027027027027	1	1.94145888734073	2.60117315331921	5.3446946	0.251475655658293
30	0.733108108108108	-0.243243243243243	1	1.89116375620907	2.76108627647743	2.4679455	0.117368164430367
31	0.739864864864865	-0.226351351351351	1	1.867690123323	3.14159265358979	4.583	0.211345651667818
32	0.739864864864865	-0.192567567567568	1	1.82542099298944	3.14159265358979	5.9579	0.281755717223477
33	0.739864864864865	-0.148648648648649	1	1.76906984954474	3.01723765904303	3.6948146	0.180373446432314
34	0.743243243243243	-0.121621621621622	1	1.73299516025828	2.71496516046292	5.5376389	0.257708061447435
35	0.760135135135135	-0.0844594594594595	1	1.68145354796879	2.51279636717436	6.2333383	0.253217687431775
36	0.787162162162162	-0.0472972972972973	1	1.63081001048244	2.60117315331921	5.3446946	0.216394222065999
37	0.807432432432432	-0.0135135135135135	1	1.58753116606924	2.84309372200361	6.2333383	0.268774775741357
38	0.820945945945946	0.0304054054054054	1	1.53377621092097	2.89661399046293	3.7791418	0.161283001624583
39	0.827702702702703	0.0574324324324324	1	1.50151961059605	3.57821981340333	7.5862399	0.321877655591735
40	0.804054054054054	0.108108108108108	1	1.4371440794777	3.08283683087407	7.8043907	0.342832131293161
41	0.807432432432432	0.165540540540541	1	1.36857765321907	2.55359005004223	8.2622324	0.246818335709921
42	0.841216216216216	0.216216216216216	1	1.31921398607709	2.21429743558818	4.583	0.0717021806840809
43	0.868243243243243	0.236486486486486	1	1.30487354994027	2.44685437739309	3.579323	0.0820252887234474
44	0.885135135135135	0.256756756756757	1	1.28846849219558	1.5707963267949	2.7498	-0.0300027981212536
45	0.905405405405405	0.256756756756757	1	1.29446905181983	2.11121582706548	2.6723473	0.0267782403327749
46	0.922297297297297	0.266891891891892	1	1.28911340375328	1.10714871779409	3.0742764	-0.0786708995859203
47	0.942567567567568	0.256756756756757	1	1.30484758367046	4.30749719409961	3.4904128	0.0835779131787881
48	0.918918918918919	0.266891891891892	1	1.2881320010347	3.6052402625906	6.1485528	0.234800408302745
49	0.898648648648649	0.307432432432432	1	1.24117191937415	3.50876648740801	6.3832024	0.247800466980599
50	0.881756756756757	0.351351351351351	1	1.19161182597803	3.56822014671667	5.5376389	0.215097736298606
51	0.864864864864865	0.388513513513513	1	1.14859227871831	4.07964014538251	8.5248383	0.297668462899526
52	0.814189189189189	0.425675675675676	1	1.08905858613841	3.92699081698724	5.1852062	0.200885856569254
53	0.787162162162162	0.452702702702703	1	1.04888141482456	1.97568811307998	3.4904128	-0.0160881536389429
54	0.810810810810811	0.462837837837838	1	1.05209904555235	4.71238898038469	0.4583	0.00899787545546482
55	0.807432432432432	0.462837837837838	1	1.05029947046125	4.00376270825702	8.4505937	0.322112546482579
56	0.760135135135135	0.503378378378378	1	0.985876961164737	4.05669335414315	7.5165783	0.292908715815623
57	0.716216216216216	0.537162162162162	1	0.927295218001612	3.82390920846454	9.4483128	0.389068993708978
58	0.672297297297297	0.591216216216216	1	0.849481419259817	4.43408932137958	10.009272	0.36219803656902
59	0.601351351351351	0.611486486486487	1	0.777041811946013	4.62172909318394	5.0619235	0.172985776359182
60	0.564189189189189	0.614864864864865	1	0.742444656674176	4.58803398583793	7.3900875	0.276185843590698
61	0.510135135135135	0.621621621621622	1	0.687207487956037	4.58803398583793	11.0849021	0.453080692734427
62	0.429054054054054	0.631756756756757	1	0.596591349409151	4.03007242550994	9.4483128	0.449587367206995
63	0.375	0.675675675675676	1	0.506673875967752	4.1369643298494	20.2119466	0.938021401476895
64	0.25	0.756756756756757	1	0.319069595672373	4.42254249047307	27.2601423	1.24323412718286
65	0.0574324324324324	0.814189189189189	1	0.0704227702358018	4.77895714416051	20.66933	0.937657574013331
66	-0.0945945945945946	0.804054054054054	1	-0.117108744566864	4.79384102469056	22.5314029	1.00395368862752
67	-0.260135135135135	0.790540540540541	1	-0.317899482292369	5.06802486468545	17.1110888	0.755816181164313
68	-0.378378378378378	0.746621621621622	1	-0.469062718525231	4.97115987234839	16.1188693	0.670124737834563
69	-0.493243243243243	0.716216216216216	1	-0.603087666092144	4.76362614778811	17.8970733	0.595518327039222
70	-0.625	0.709459459459459	1	-0.722191331499988	2.74680153389003	5.9579	-0.204465531060696
71	-0.608108108108108	0.75	1	-0.681298225287849	1.24904577239825	4.3478921	-0.0918055965387121
72	-0.577702702702703	0.739864864864865	1	-0.662937105980107	0.205395389189767	11.2352245	0.211503921835601
73	-0.560810810810811	0.658783783783784	1	-0.705237890347227	5.55037020539308	12.3314781	0.526123304672308
74	-0.621621621621622	0.591216216216216	1	-0.810462551281689	5.73153032465104	13.9914407	0.60020177097323
75	-0.675675675675676	0.503378378378378	1	-0.930502905476335	5.93174051317603	14.6440599	0.633898039924381
76	-0.712837837837838	0.402027027027027	1	-1.05728251346121	5.54537024705912	13.6261756	0.579797107879523
77	-0.780405405405405	0.327702702702703	1	-1.17324193503712	6.10333180738711	5.123794	0.219837319670124
78	-0.787162162162162	0.290540540540541	1	-1.21720939897114	5.86496097760036	4.5137967	0.197252197411892
79	-0.800675675675676	0.260135135135135	1	-1.25665983845352	0.394791119699761	5.9579	0.204839565768558
80	-0.783783783783784	0.219594594594595	1	-1.29762775160723	6.22442948446386	7.8043907	0.350011316193706
81	-0.787162162162162	0.162162162162162	1	-1.36763001484597	6.05209463998369	8.0037512	0.365515122239561
82	-0.800675675675676	0.10472972972973	1	-1.44073303929388	5.91601147336137	6.3832024	0.27909917924716
83	-0.817567567567568	0.0608108108108108	1	-1.49655287514332	5.60844436495603	2.9344949	0.107235169762803
84	-0.831081081081081	0.0439189189189189	1	-1.51799990909588	0.0713074647852903	6.4326988	0.284390138430077
85	-0.827702702702703	-0.00337837837837838	1	-1.57487793678189	0	4.583	0.203931083988802
86	-0.827702702702703	-0.0371621621621622	1	-1.61566415357965	6.04944212631068	9.8933221	0.412199575430494
87	-0.844594594594595	-0.108108108108108	1	-1.69810406866575	6.20924626952165	12.4080142	0.513383655429909
88	-0.851351351351351	-0.199324324324324	1	-1.80078079975173	5.93441430359568	10.7283447	0.36012081720427
89	-0.878378378378378	-0.273648648648649	1	-1.87280496319259	0.685729510906286	13.0271775	0.501934497278824
90	-0.817567567567568	-0.347972972972973	1	-1.97319186264835	0.643501108793284	9.166	0.375340598653917
91	-0.777027027027027	-0.402027027027027	1	-2.04825998237913	0.76101275422473	13.2907	0.552694739816646
92	-0.709459459459459	-0.472972972972973	1	-2.15879893034246	0.70862627212767	8.4505937	0.365202826515596
93	-0.668918918918919	-0.52027027027027	1	-2.23183949564558	1.5707963267949	6.4162	0.179147879113728
94	-0.621621621621622	-0.52027027027027	1	-2.26766907146833	1.9138202672156	6.8130878	0.113947738615685
95	-0.574324324324324	-0.503378378378378	1	-2.29045861919147	1.73594500420952	5.5756778	0.148429610882179
96	-0.533783783783784	-0.496621621621622	1	-2.3201445413679	1.19028994968253	2.4679455	0.114028450798571
97	-0.516891891891892	-0.503378378378378	1	-2.34295023152762	1.10714871779409	4.0990352	0.200417249619722
98	-0.489864864864865	-0.516891891891892	1	-2.38303368145156	1.5707963267949	4.1247	0.159583157282537
99	-0.459459459459459	-0.516891891891892	1	-2.41495031290807	3.6052402625906	1.0247588	-0.0509147370479512
100	-0.462837837837838	-0.510135135135135	1	-2.40476736549848	1.10714871779409	5.123794	0.267720904135023
101	-0.429054054054054	-0.527027027027027	1	-2.45831154632548	0.380506377112365	4.935891	0.227941292103835
102	-0.415540540540541	-0.560810810810811	1	-2.50389980474625	0.832981266674432	6.8130878	0.35481815660019
103	-0.378378378378378	-0.594594594594595	1	-2.57486343606629	1.60923891681608	11.9245077	0.549811169412187
104	-0.290540540540541	-0.591216216216216	1	-2.68482566994872	1.5707963267949	9.166	0.480594844463322
105	-0.222972972972973	-0.591216216216216	1	-2.78094463884139	1.5707963267949	7.7911	0.43819655830847
106	-0.165540540540541	-0.591216216216216	1	-2.86858395050308	1.49948886200961	12.8649393	0.774583373338085
107	-0.0709459459459459	-0.597972972972973	1	-3.0235006251707	1.10714871779409	9.2232875	0.509821972877287
108	-0.0101351351351351	-0.628378378378378	1	-3.12546501974616	1.39612412778666	7.9116329	0.450333357507882
109	0.0472972972972973	-0.638513513513513	1	3.06765361593185	1.5707963267949	8.7077	0.494607845646025
110	0.111486486486486	-0.638513513513513	1	2.96873204680265	1.5707963267949	6.4162	0.354363634855188
111	0.158783783783784	-0.638513513513513	1	2.89785931983161	1.19028994968253	4.935891	0.217199062401359
112	0.192567567567568	-0.652027027027027	1	2.85441950735134	1.5707963267949	5.4996	0.280894929171986
113	0.233108108108108	-0.652027027027027	1	2.79824052151694	1.92956699706547	3.9157152	0.208415997906979
114	0.260135135135135	-0.641891891891892	1	2.75655732193555	2.0344439357957	4.0990352	0.218078154947015
115	0.287162162162162	-0.628378378378378	1	2.71294169094614	2.1375255443184	5.9753154	0.318115927066067
116	0.324324324324324	-0.60472972972973	1	2.64931850553293	1.97568811307998	3.4904128	0.186061151233181
117	0.347972972972973	-0.594594594594595	1	2.61210627528629	1.5707963267949	2.2915	0.104497846866454
118	0.364864864864865	-0.594594594594595	1	2.591206705913	0.876058050598193	3.579323	0.0584106736274803
119	0.385135135135135	-0.611486486486487	1	2.57952457118751	2.35619449019234	1.9445669	0.0971209822937569
120	0.39527027027027	-0.601351351351351	1	2.56010037472875	0.927295218001612	2.2915	0.0389210467388423
121	0.408783783783784	-0.611486486486487	1	2.55231616538099	1.40564764938027	2.7878389	0.0998645881869242
122	0.429054054054054	-0.614864864864865	1	2.5323432477436	0.244978663126864	1.8895709	-0.0325292768165708
123	0.432432432432432	-0.628378378378378	1	2.53884910310692	0.674740942223553	2.9344949	0.00991948643290996
124	0.445945945945946	-0.64527027027027	1	2.53686520582033	1.5707963267949	2.2915	0.0875013749988174
125	0.462837837837838	-0.64527027027027	1	2.51936493082057	2.18152229118411	5.5944681	0.259250447890285
126	0.496621621621622	-0.621621621621622	1	2.46751484124251	2.60117315331921	2.6723473	0.117008425267322
127	0.506756756756757	-0.60472972972973	1	2.44411315618905	3.72959525713736	1.6526298	0.00856546160462823
128	0.5	-0.594594594594595	1	2.44240006386812	1.73594500420952	2.7878389	0.112311305715456
129	0.52027027027027	-0.591216216216216	1	2.41993780272503	1.66145621399564	5.0619235	0.186004373906452
130	0.557432432432432	-0.587837837837838	1	2.38273692794374	1.98902065637413	4.5137967	0.190849103538904
131	0.587837837837838	-0.574324324324324	1	2.34456710723596	4.71238898038469	1.3749	-0.0434742002159982
132	0.577702702702703	-0.574324324324324	1	2.35326194727916	2.09887077522126	6.3667036	0.274033378059597
133	0.618243243243243	-0.550675675675676	1	2.29845527166724	3.04192400109863	9.21183	0.348082586012501
134	0.625	-0.483108108108108	1	2.22883875446474	3.26594764813655	11.0849021	0.394840791510567
135	0.614864864864865	-0.402027027027027	1	2.14987059616263	3.85021892571746	4.225526	0.0617252592211237
136	0.594594594594595	-0.378378378378378	1	2.1375255443184	4.54724030297006	2.7878389	-0.0585541798936351
137	0.574324324324324	-0.375	1	2.14923638029713	3.92699081698724	2.5926031	0.0294282957456904
138	0.560810810810811	-0.361486486486487	1	2.14335072114799	4.12438637683712	3.3048013	0.00292701065523815
139	0.540540540540541	-0.347972972972973	1	2.14276531901694	3.28348970819396	6.4812786	0.294893754841357
140	0.533783783783784	-0.300675675675676	1	2.08378656804867	3.32694060358549	7.4606657	0.36418501482482
141	0.523648648648649	-0.246621621621622	1	2.01094956508371	3.14159265358979	6.8745	0.410448907394181
142	0.523648648648649	-0.195945945945946	1	1.92885978360487	3.07502448981397	6.8896239	0.445506935965598
143	0.527027027027027	-0.14527027027027	1	1.83975839641175	2.74680153389003	5.9579	0.393717100171984
144	0.543918918918919	-0.10472972972973	1	1.76101497637736	2.57025517375617	7.6274869	0.452749985456489
145	0.574324324324324	-0.0574324324324324	1	1.67046497928606	2.40877755180329	6.1659682	0.302912119273566
146	0.60472972972973	-0.0236486486486486	1	1.60988255543135	2.15879893034246	6.6096026	0.221608914464283
147	0.64527027027027	0.00337837837837838	1	1.56556077253849	2.12939564213846	4.3236022	0.12453034065606
148	0.672297297297297	0.0202702702702703	1	1.54065470440728	3.08609414834408	8.2622324	0.446436518153594
149	0.675675675675676	0.0810810810810811	1	1.45136740077656	2.93049932036705	6.5619394	0.328107909936589
150	0.685810810810811	0.128378378378378	1	1.38574581878924	3.31830150965983	13.0354269	0.68350023195493
151	0.668918918918919	0.222972972972973	1	1.24904577239825	3.37082458686679	14.1183898	0.719945508806515
152	0.64527027027027	0.324324324324324	1	1.10505667063695	3.71796787418098	10.9322882	0.559097314270345
153	0.601351351351351	0.391891891891892	1	0.993237207782882	4.01372915566323	14.963495	0.763612550456734
154	0.516891891891892	0.462837837837838	1	0.840514697691536	3.96401093286117	8.7558215	0.465802266200256
155	0.469594594594595	0.506756756756757	1	0.747354244451484	4.21844761146511	13.533599	0.720162525493419
156	0.381756756756757	0.554054054054054	1	0.603321739352801	4.46741031725783	15.1170255	0.815996006686058
157	0.273648648648649	0.581081081081081	1	0.440122538015589	4.48315704710769	14.1183898	0.812804431282826
158	0.172297297297297	0.60472972972973	1	0.277561651759024	4.62688368670648	16.0991624	0.949374983147617
159	0.0540540540540541	0.614864864864865	1	0.0876866551295005	4.63561708911491	11.9510891	0.709905335189032
160	-0.0337837837837838	0.621621621621622	1	-0.054294411908306	4.61963266019655	19.7921438	1.10244543592584
161	-0.179054054054054	0.635135135135135	1	-0.274783499093474	4.93918782843858	12.2288189	0.673704738151945
162	-0.266891891891892	0.614864864864865	1	-0.409524446723863	5.25280848065527	8.0170419	0.441004369319757
163	-0.317567567567568	0.584459459459459	1	-0.497725320587814	5.21173570206482	5.742499	0.317803579284412
164	-0.35472972972973	0.564189189189189	1	-0.561286036444696	5.4452040821712	6.1659682	0.339432363384191
165	-0.388513513513513	0.533783783783784	1	-0.629172509121535	5.28372646021832	7.6274869	0.422034710457013
166	-0.435810810810811	0.503378378378378	1	-0.713579451212937	5.52808090370091	10.6990135	0.593578546113351
167	-0.489864864864865	0.445945945945946	1	-0.832295160435608	5.94016136675888	6.8130878	0.35971673764803
168	-0.506756756756757	0.398648648648649	1	-0.904238507965214	5.6396841983863	6.8745	0.392776076410577
169	-0.537162162162162	0.358108108108108	1	-0.982793723247329	5.73153032465104	6.9954912	0.399439196712439
170	-0.564189189189189	0.314189189189189	1	-1.06268156258982	5.67245934279038	11.1884779	0.623769852436451
171	-0.611486486486487	0.246621621621622	1	-1.18743553307711	5.97730643577473	9.1316275	0.511191385012602
172	-0.631756756756757	0.182432432432432	1	-1.28967381007963	0.214060683563822	10.7870071	0.562059832816351
173	-0.614864864864865	0.10472972972973	1	-1.4020857766429	0	4.583	0.2691697236755
174	-0.614864864864865	0.0709459459459459	1	-1.455919721378	5.55654296649786	5.5188486	0.259012437599935
175	-0.641891891891892	0.0405405405405405	1	-1.50772220889798	5.40712725658139	7.158646	0.265867256544619
176	-0.682432432432432	0.00675675675675676	1	-1.56089566020691	5.65438902076415	6.2333383	0.263657996283577
177	-0.709459459459459	-0.0304054054054054	1	-1.61362725946362	6.10333180738711	5.123794	0.256151509796296
178	-0.716216216216216	-0.0675675675675676	1	-1.66485756142288	5.49778714378214	2.5926031	0.0829799327295455
179	-0.72972972972973	-0.0810810810810811	1	-1.68145354796879	0.0554985052457168	8.2622324	0.411310464170762
180	-0.726351351351351	-0.141891891891892	1	-1.76371564080294	0.233743180868901	9.8933221	0.492687402349095
181	-0.709459459459459	-0.212837837837838	1	-1.86225312127276	0.49934672168013	5.742499	0.282634038469833
182	-0.689189189189189	-0.25	1	-1.91877992896673	0.278299659005111	6.672848	0.332616362064762
183	-0.675675675675676	-0.297297297297297	1	-1.98530320137968	0.844153986113171	5.5188486	0.256163907865796
184	-0.64527027027027	-0.324324324324324	1	-2.03653598295284	0.643501108793284	6.8745	0.349088228999255
185	-0.614864864864865	-0.364864864864865	1	-2.10635362875269	1.24904577239825	5.7970367	0.234978821277794
186	-0.574324324324324	-0.378378378378378	1	-2.15334939300825	0.321750554396642	1.4491446	0.0747360823174703
187	-0.570945945945946	-0.388513513513513	1	-2.16829660947175	0.540419500270584	2.6723473	0.142122556359701
188	-0.560810810810811	-0.405405405405405	1	-2.19672112074369	1.10714871779409	2.0495176	0.0977434943727085
189	-0.547297297297297	-0.412162162162162	1	-2.21626981961823	0.83798122500839	6.1659682	0.329277377131743
190	-0.513513513513513	-0.442567567567568	1	-2.28212529504458	0.785398163397448	6.4812786	0.352678204749539
191	-0.47972972972973	-0.476351351351351	1	-2.35266093599448	1.13838855122436	6.5619394	0.343293587661235
192	-0.435810810810811	-0.496621621621622	1	-2.42131965352673	1.23412150740817	9.711377	0.5216824397662
193	-0.368243243243243	-0.52027027027027	1	-2.52565614147997	2.28095987672773	0	0
194	0.716216216216216	0.412162162162162	2	1.04860762558827	3.62410594861227	10.8649181	0.480878864356237
195	0.679054054054054	0.483108108108108	2	0.952431852717026	3.94920938231396	14.5867724	0.645754734806593
196	0.601351351351351	0.557432432432432	2	0.823280905755707	4.08918965045062	18.0606864	0.814873282236905
197	0.493243243243243	0.635135135135135	2	0.660306249308326	4.20954576945683	10.4606975	0.479282078293932
198	0.425675675675676	0.672297297297297	2	0.56444983364954	4.17196948011411	10.6893892	0.49454143759657
199	0.358108108108108	0.712837837837838	2	0.465541546130226	4.33188260327232	19.7440223	0.912967302043565
200	0.222972972972973	0.766891891891892	2	0.282948085721513	4.55303733948077	25.9943177	1.20300268350469
201	0.0337837837837838	0.797297297297297	2	0.0423475490205758	4.65838748000872	16.9818482	0.776549879426426
202	-0.0912162162162162	0.804054054054054	2	-0.112962426864709	4.97864102953561	10.4510732	0.475927033881364
203	-0.165540540540541	0.783783783783784	2	-0.208147833640982	5.33263846636751	11.8273481	0.519471439607756
204	-0.236486486486486	0.733108108108108	2	-0.312042121562533	5.4146459118937	15.6092397	0.72716363166746
205	-0.324324324324324	0.658783783783784	2	-0.457474847896025	5.10718010008445	17.8737	0.87636993553079
206	-0.445945945945946	0.608108108108108	2	-0.632748835002183	5.35589008917797	11.4575	0.5583141554078
207	-0.513513513513513	0.557432432432432	2	-0.744411666083743	5.23153509463121	7.3900875	0.344215333537323
208	-0.560810810810811	0.530405405405405	2	-0.813254732791208	5.71184782734596	7.6274869	0.362173740115788
209	-0.591216216216216	0.483108108108108	2	-0.885689480814365	5.89486658900712	10.893791	0.517006942075058
210	-0.621621621621622	0.408783783783784	2	-0.989090869229377	6.03820664405272	15.1170255	0.73823759238151
211	-0.648648648648649	0.300675675675676	2	-1.13673838770568	5.84334272436385	8.6105404	0.442511792537528
212	-0.675675675675676	0.243243243243243	2	-1.22524074621318	6.189708526021	14.729762	0.755018074815401
213	-0.685810810810811	0.135135135135135	2	-1.37624436117626	5.98030043880461	7.6824829	0.398376801008664
214	-0.702702702702703	0.0810810810810811	2	-1.455919721378	6.23322691145764	9.1774575	0.478700928567739
215	-0.706081081081081	0.0135135135135135	2	-1.55165990709155	0	7.7911	0.40628672345868
216	-0.706081081081081	-0.0439189189189189	2	-1.63291725178328	6.15883031263282	3.6948146	0.187738637513886
217	-0.709459459459459	-0.0709459459459459	2	-1.67046497928606	0.358770670270572	3.9157152	0.197610243872868
218	-0.699324324324324	-0.097972972972973	2	-1.70998702806063	0.463647609000806	4.0990352	0.205481309359699
219	-0.685810810810811	-0.125	2	-1.75108328993257	0.950546840812075	3.9422966	0.154031850425356
220	-0.662162162162162	-0.141891891891892	2	-1.78188966001764	0.785398163397448	7.1293148	0.339600507677615
221	-0.625	-0.179054054054054	2	-1.84980976155317	0.278299659005111	3.336424	0.189055255549748
222	-0.618243243243243	-0.202702702702703	2	-1.88762081266312	0.876058050598193	3.579323	0.175591167026929
223	-0.597972972972973	-0.219594594594595	2	-1.9227390460685	1.03037682652431	2.6723473	0.12273807586459
224	-0.581081081081081	-0.22972972972973	2	-1.94728666124142	0.851966327173272	4.871729	0.262158926087581
225	-0.554054054054054	-0.253378378378378	2	-1.99971844645894	0	4.1247	0.222169610854379
226	-0.554054054054054	-0.283783783783784	2	-2.04415236862981	0.610725964389209	11.1884779	0.664408111760588
227	-0.506756756756757	-0.351351351351351	2	-2.17703399098193	0.960070362405688	11.1884779	0.654055562792564
228	-0.439189189189189	-0.398648648648649	2	-2.30784510354044	1.10714871779409	7.1733116	0.428382196436097
229	-0.391891891891892	-0.422297297297297	2	-2.39352154282766	1.32581766366803	5.6687127	0.328772779436919
230	-0.351351351351351	-0.432432432432432	2	-2.45927609871505	2.55359005004223	4.9574311	-0.0330391667005658
231	-0.331081081081081	-0.402027027027027	2	-2.45266826537493	3.14159265358979	1.8332	-0.0841519572308247
232	-0.331081081081081	-0.388513513513513	2	-2.43583787392877	2.35619449019234	1.2960724	0.00758826360225839
233	-0.324324324324324	-0.381756756756757	2	-2.43735552664922	1.40564764938027	5.5756778	0.36687897207818
234	-0.283783783783784	-0.388513513513513	2	-2.51073132106486	1.29249666778979	3.336424	0.243996265778827
235	-0.260135135135135	-0.39527027027027	2	-2.55953057422062	1.37340076694502	2.3368717	0.170992739336686
236	-0.243243243243243	-0.398648648648649	2	-2.59372912208796	1.47112767430373	4.605915	0.337753993935443
237	-0.209459459459459	-0.402027027027027	2	-2.66127992087505	1.68145354796879	4.1499065	0.290818882518966
238	-0.179054054054054	-0.398648648648649	2	-2.71944369737884	1.73594500420952	2.7878389	0.200849130566585
239	-0.158783783783784	-0.39527027027027	2	-2.75961352349216	1.76819188664478	2.3368717	0.172965835896584
240	-0.141891891891892	-0.391891891891892	2	-2.79420669067147	1.67046497928606	4.605915	0.37995341058342
241	-0.108108108108108	-0.388513513513513	2	-2.87019737278816	1.78946527266884	8.4505937	0.729658196294878
242	-0.0472972972972973	-0.375	2	-3.01612901204713	1.81577498992176	7.5582836	0.72076526994783
243	0.00675675675675676	-0.361486486486487	2	3.12290324114289	1.81577498992176	5.6687127	0.575607825138427
244	0.0472972972972973	-0.351351351351351	2	3.0077816761152	1.95130270390726	4.935891	0.508670016231365
245	0.0810810810810811	-0.337837837837838	2	2.90604767286893	5.35943617360501	0	0
246	-0.375	-0.682432432432432	3	-2.63912959850752	2.11121582706548	5.3446946	0.133228307590256
247	-0.341216216216216	-0.662162162162162	3	-2.66577526002557	1.5707963267949	3.6664	0.163927100945083
248	-0.314189189189189	-0.662162162162162	3	-2.69856068021459	1.40564764938027	5.5756778	0.273566276013679
249	-0.273648648648649	-0.668918918918919	3	-2.75327393541733	1.78188966001764	6.5619394	0.286829847726615
250	-0.226351351351351	-0.658783783783784	3	-2.81063990496265	2.07014304847503	5.742499	0.214486507882587
251	-0.189189189189189	-0.638513513513513	3	-2.85353720653917	1.95130270390726	4.935891	0.221745239341762
252	-0.155405405405405	-0.625	3	-2.89788625440752	2.28488702540705	9.0967967	0.326941051818013
253	-0.10472972972973	-0.581081081081081	3	-2.96327446477112	2.92292370771585	4.225526	0.0112320529915566
254	-0.097972972972973	-0.550675675675676	3	-2.96552087536943	2.2655346029916	3.579323	0.15758755546265
255	-0.0777027027027027	-0.533783783783784	3	-2.99703838646196	2.07789483118723	4.7186568	0.266525524018886
256	-0.0472972972972973	-0.516891891891892	3	-3.05034349126574	1.89254688119154	7.2461813	0.490029081299186
257	0.00337837837837838	-0.5	3	3.13483599965401	2.15879893034246	8.2622324	0.543350032155701
258	0.0540540540540541	-0.466216216216216	3	3.02616599322287	1.92956699706547	3.9157152	0.302564825428013
259	0.0810810810810811	-0.456081081081081	3	2.96565302813727	1.95130270390726	2.4679455	0.193726388777806
260	0.097972972972973	-0.449324324324324	3	2.9269077503817	1.72344565519016	6.0280199	0.477859522367612
261	0.141891891891892	-0.442567567567568	3	2.83133584590818	2.28962632641652	4.871729	0.365136700320372
262	0.168918918918919	-0.418918918918919	3	2.75830850584411	2.43296638146212	4.225526	0.315618950302952
263	0.189189189189189	-0.39527027027027	3	2.69518471578352	2.67794504458899	4.0990352	0.283936928915445
264	0.202702702702703	-0.368243243243243	3	2.63839733000043	2.49809154479651	6.8745	0.575505199384887
265	0.233108108108108	-0.327702702702703	3	2.52329629012345	2.31621580306905	8.1082436	0.745698300416242
266	0.277027027027027	-0.287162162162162	3	2.3741566300402	2.35619449019234	6.4812786	0.597045475736704
267	0.310810810810811	-0.253378378378378	3	2.25474753489286	2.67794504458899	5.123794	0.467866560527193
268	0.327702702702703	-0.219594594594595	3	2.16117422278742	2.0344439357957	4.0990352	0.320408751872443
269	0.35472972972973	-0.206081081081081	3	2.09709247241293	1.69515132134166	3.6948146	0.190889488753472
270	0.381756756756757	-0.202702702702703	3	2.05891457466224	1.44644133224814	3.6948146	0.105851604080249
271	0.408783783783784	-0.206081081081081	3	2.03774425384619	0	0	0
272	0.408783783783784	-0.206081081081081	3	2.03774425384619	1.29249666778979	3.336424	0.0478491419048632
273	0.432432432432432	-0.212837837837838	3	2.02817442546522	2.21429743558818	2.2915	0.153753027717225
274	0.445945945945946	-0.202702702702703	3	1.99742381992177	1.95130270390726	2.4679455	0.130743704296528
275	0.462837837837838	-0.195945945945946	3	1.97127507906247	2.60117315331921	2.6723473	0.192903244391269
276	0.472972972972973	-0.179054054054054	3	1.93269443018421	2.67794504458899	3.0742764	0.221746024697733
277	0.483108108108108	-0.158783783783784	3	1.88834522524467	3.50036332386037	3.9157152	0.229326999970683
278	0.472972972972973	-0.131756756756757	3	1.84247982525053	3.14159265358979	3.2081	0.234861650204956
279	0.472972972972973	-0.108108108108108	3	1.79550749520954	3.0309354324159	4.1499065	0.315073606220428
280	0.476351351351351	-0.0777027027027027	3	1.73249277396545	2.86329299458468	3.336424	0.251358832194861
281	0.483108108108108	-0.0540540540540541	3	1.68222100752648	2.94419709373991	2.3368717	0.175919284287227
282	0.486486486486487	-0.0371621621621622	3	1.64703715066904	2.24553726901845	2.9344949	0.146477378063659
283	0.503378378378378	-0.0236486486486486	3	1.6177416750563	2.67794504458899	3.0742764	0.201832479041952
284	0.513513513513513	-0.00337837837837838	3	1.57737517924791	2.35619449019234	5.1852062	0.251504855273025
285	0.540540540540541	0.0236486486486486	3	1.52707420819331	2.19959261321033	6.2333383	0.218866111004018
286	0.577702702702703	0.0506756756756757	3	1.48330098599251	2.89661399046293	1.8895709	0.112618591824817
287	0.581081081081081	0.0641891891891892	3	1.46077726762754	3.33898821343967	7.0106151	0.442570783097384
288	0.570945945945946	0.114864864864865	3	1.37226311100807	3.04192400109863	4.605915	0.273662752219607
289	0.574324324324324	0.148648648648649	3	1.31753056056414	2.35619449019234	2.5926031	0.0795086327747382
290	0.587837837837838	0.162162162162162	3	1.3016288340092	2.81984209919315	1.4491446	0.0720358690519687
291	0.591216216216216	0.172297297297297	3	1.2872216601988	2.24553726901845	2.9344949	0.064855712368031
292	0.608108108108108	0.185810810810811	3	1.2742505177252	3.05845142170135	5.5188486	0.289899448655087
293	0.611486486486487	0.226351351351351	3	1.21627062799418	3.8744077553763	6.1659682	0.33196294889337
294	0.581081081081081	0.260135135135135	3	1.1498780382155	3.40784470274072	5.2255366	0.295798833128401
295	0.570945945945946	0.297297297297297	3	1.09071827158982	3.32144615338227	5.123794	0.27520570671689
296	0.564189189189189	0.334459459459459	3	1.03567713024645	3.63553402250937	6.7667995	0.378033839203792
297	0.540540540540541	0.378378378378378	3	0.960070362405688	3.30674133100442	5.5756778	0.273419944659423
298	0.533783783783784	0.418918918918919	3	0.905386373473803	3.69324763611834	6.9954912	0.373614917215468
299	0.506756756756757	0.462837837837838	3	0.83066339003071	3.64443586451765	10.4606975	0.530006223902759
300	0.469594594594595	0.530405405405405	3	0.724662145250158	3.53638377328955	5.9579	0.271329267298044
301	0.452702702702703	0.570945945945946	3	0.670396291790549	3.77038894000523	6.2333383	0.298351637006703
302	0.425675675675676	0.608108108108108	3	0.610725964389209	3.47826747297652	9.711377	0.369955229115878
303	0.402027027027027	0.675675675675676	3	0.536734918566033	4.06888787159141	16.0405	0.730639374341732
304	0.307432432432432	0.746621621621622	3	0.390607043697687	4.13808415020999	9.2796584	0.409213861106086
305	0.25	0.783783783783784	3	0.30876427147647	4.42093218590682	14.3544143	0.640902891562445
306	0.148648648648649	0.814189189189189	3	0.180583693163981	4.42633753866737	24.363228	1.03960315710903
307	-0.0236486486486486	0.864864864864865	3	-0.0273369382578244	4.48248455225279	22.122141	0.861092227237313
308	-0.182432432432432	0.902027027027027	3	-0.199555383705287	4.82007885121751	17.0560928	0.667791589778229
309	-0.307432432432432	0.888513513513513	3	-0.333113701660933	4.95736764351155	11.3378837	0.438174822121867
310	-0.388513513513513	0.868243243243243	3	-0.420748666085306	5.23153509463121	14.7797167	0.573874562359173
311	-0.483108108108108	0.814189189189189	3	-0.535523578557141	5.23566730251667	13.7567911	0.532800483708753
312	-0.570945945945946	0.763513513513513	3	-0.642083675298892	5.40283543743938	13.6724639	0.528690993779166
313	-0.648648648648649	0.699324324324324	3	-0.747821874054725	5.73639646629034	12.3401858	0.469634125276828
314	-0.695945945945946	0.621621621621622	3	-0.84174869911009	5.66688836978352	13.4790613	0.533401990752049
315	-0.753378378378378	0.540540540540541	3	-0.9484290972605	5.8782935208945	10.4707801	0.412909222939117
316	-0.783783783783784	0.469594594594595	3	-1.03101094184832	5.68313509377783	10.5509826	0.421671568478397
317	-0.827702702702703	0.405405405405405	3	-1.115345255544	5.6396841983863	9.166	0.35462980793463
318	-0.868243243243243	0.351351351351351	3	-1.18627121713093	5.84655814736604	7.5862399	0.296846735448157
319	-0.891891891891892	0.300675675675676	3	-1.24564056422056	6.01693325802866	5.2255366	0.204651235039783
320	-0.902027027027027	0.263513513513513	3	-1.28657081122852	6.03820664405272	5.6687127	0.222412033479613
321	-0.912162162162162	0.222972972972973	3	-1.33105321792444	5.11728076666977	3.4904128	0.0805523857454782
322	-0.935810810810811	0.212837837837838	3	-1.34716369507354	5.742765806909	2.6723473	0.0968923442749015
323	-0.945945945945946	0.195945945945946	3	-1.36654216392852	5.03413953478133	1.4491446	0.0274995410020007
324	-0.956081081081081	0.192567567567568	3	-1.37204207212892	6.17252808600569	4.1499065	0.156612380977286
325	-0.959459459459459	0.162162162162162	3	-1.40336454832437	6.08578974732971	2.3368717	0.0884202550310786
326	-0.962837837837838	0.14527027027027	3	-1.42104859933059	6.03820664405272	1.8895709	0.0711000673940343
327	-0.966216216216216	0.131756756756757	3	-1.4352686128094	5.96143475278294	1.4491446	0.0537195149923564
328	-0.969594594594595	0.121621621621622	3	-1.44601251580787	0	1.8332	0.0687209032697722
329	-0.969594594594595	0.108108108108108	3	-1.45975669646182	0	1.8332	0.0689321604075466
330	-0.969594594594595	0.0945945945945946	3	-1.47354312854333	5.49778714378214	1.2960724	0.037646741094719
331	-0.976351351351351	0.0878378378378378	3	-1.48107247676227	0	0	0
332	-0.976351351351351	0.0878378378378378	3	-1.48107247676227	5.81953769817878	1.0247588	0.0357669716895237
333	-0.97972972972973	0.0810810810810811	3	-1.48822587110018	0	2.7498	0.102905072500985
334	-0.97972972972973	0.0608108108108108	3	-1.50880688560038	0.244978663126864	1.8895709	0.0679218762768485
335	-0.976351351351351	0.0472972972972973	3	-1.52239126085575	0	2.2915	0.0863662943344679
336	-0.976351351351351	0.0304054054054054	3	-1.53966451972264	0	1.8332	0.0691624745819275
337	-0.976351351351351	0.0168918918918919	3	-1.55349701463903	0.540419500270584	5.3446946	0.174826593338853
338	-0.956081081081081	-0.0168918918918919	3	-1.5884623333068	0.266252049150925	5.2255366	0.197073879471827
339	-0.945945945945946	-0.0540540540540541	3	-1.62787710920116	0.257323714971089	9.0042201	0.347556724368536
340	-0.929054054054054	-0.118243243243243	3	-1.69738845407487	0.19204801724073	16.8076942	0.661919359246725
341	-0.905405405405405	-0.239864864864865	3	-1.82977232592421	0.2691674927857	13.7870389	0.54098917344451
342	-0.878378378378378	-0.337837837837838	3	-1.93797016061312	0.278299659005111	10.009272	0.386990939088159
343	-0.858108108108108	-0.408783783783784	3	-2.01536834843075	2.01273771182435	0	0
344	0.148648648648649	0.0675675675675676	4	1.14416883366802	3.56822014671667	5.5376389	1.22489331563432
345	0.131756756756757	0.10472972972973	4	0.899190170541156	3.14159265358979	5.0413	0.75406061508819
346	0.131756756756757	0.141891891891892	4	0.748378047523518	2.81984209919315	4.3478921	0.297268296543284
347	0.141891891891892	0.172297297297297	4	0.688924388214861	2.67794504458899	2.0495176	0.0709172299565436
348	0.148648648648649	0.185810810810811	4	0.674740942223553	2.35619449019234	2.5926031	-0.0410668383338564
349	0.162162162162162	0.199324324324324	4	0.682954309890324	2.24553726901845	2.9344949	-0.0822478115644182
350	0.179054054054054	0.212837837837838	4	0.699403872203208	2.60117315331921	2.6723473	0.052397419941731
351	0.189189189189189	0.22972972972973	4	0.688924388214861	2.08994244104142	3.6948146	-0.149528057033815
352	0.212837837837838	0.243243243243243	4	0.718829999621624	2.86329299458468	3.336424	0.151747320092696
353	0.219594594594595	0.266891891891892	4	0.688480535603085	2.43296638146212	8.4505937	-0.0153820758251327
354	0.260135135135135	0.314189189189189	4	0.691556950768112	2.72336832401056	4.5137967	0.102065576660515
355	0.273648648648649	0.344594594594595	4	0.671143835436009	3.33898821343967	4.6737434	0.284157573177595
356	0.266891891891892	0.378378378378378	4	0.61431232080049	3.32694060358549	7.4606657	0.392505414200131
357	0.256756756756757	0.432432432432432	4	0.535811237960464	4.39063842598805	7.2461813	0.528950463516827
358	0.206081081081081	0.449324324324324	4	0.430021145257098	4.24874137138388	7.1733116	0.530646332550929
359	0.158783783783784	0.472972972972973	4	0.323891878746912	4.58803398583793	7.3900875	0.544771294198145
360	0.10472972972973	0.47972972972973	4	0.214937619907283	4.51499342053481	4.6737434	0.350625608341721
361	0.0709459459459459	0.486486486486487	4	0.144812498238939	5.58844703098288	3.579323	0.146929189360071
362	0.0540540540540541	0.466216216216216	4	0.115426660366925	5.0611599839686	5.3644015	0.390652650736288
363	0.0168918918918919	0.452702702702703	4	0.0372961302196671	4.71238898038469	5.4996	0.447437479033855
364	-0.0236486486486486	0.452702702702703	4	-0.0521913655871039	5.07115965065526	7.8314304	0.62799431702786
365	-0.0777027027027027	0.432432432432432	4	-0.177790228992676	4.81205763287585	4.605915	0.382151575895038
366	-0.111486486486486	0.429054054054054	4	-0.254220544171684	4.84494051268136	6.9354539	0.562085483342154
367	-0.162162162162162	0.422297297297297	4	-0.366637640840114	4.90978454023457	7.0106151	0.550192734488913
368	-0.212837837837838	0.412162162162162	4	-0.476676187737897	5.81953769817878	6.1485528	0.417778896081247
369	-0.233108108108108	0.371621621621622	4	-0.560231966954147	5.72458599183602	4.3236022	0.336987294236739
370	-0.25	0.344594594594595	4	-0.627629425801494	0	2.7498	0.1453611815897
371	-0.25	0.324324324324324	4	-0.656701662119434	5.58844703098288	3.579323	0.318497140592056
372	-0.266891891891892	0.304054054054054	4	-0.720401090237845	5.1760365893855	2.0495176	0.178828178936914
373	-0.280405405405405	0.297297297297297	4	-0.756166726025228	5.69518270363202	1.6526298	0.1461571868611
374	-0.287162162162162	0.287162162162162	4	-0.785398163397448	6.11803662976496	2.7878389	0.211994089629699
375	-0.290540540540541	0.266891891891892	4	-0.827796981323388	5.6396841983863	2.2915	0.213802873468836
376	-0.300675675675676	0.253378378378378	4	-0.870557556017155	0	0	0
377	-0.300675675675676	0.253378378378378	4	-0.870557556017155	5.30039158393226	1.6526298	0.147435845464727
378	-0.310810810810811	0.246621621621622	4	-0.900044725110101	4.71238898038469	2.7498	0.15261901811511
379	-0.331081081081081	0.246621621621622	4	-0.930568528733123	5.90267893006722	2.4679455	0.215255699845482
380	-0.337837837837838	0.22972972972973	4	-0.973619668702219	6.08578974732971	2.3368717	0.197339072319425
381	-0.341216216216216	0.212837837837838	4	-1.0130874831661	0.982793723247329	3.3048013	0.00976561258239528
382	-0.320945945945946	0.199324324324324	4	-1.01504060568258	0	1.3749	0.115560569413982
383	-0.320945945945946	0.189189189189189	4	-1.03815271956538	6.01693325802866	5.2255366	0.510894171976048
384	-0.331081081081081	0.152027027027027	4	-1.14033155396059	5.94016136675888	6.8130878	0.690587533208353
385	-0.347972972972973	0.10472972972973	4	-1.27844906060226	5.58844703098288	3.579323	0.324361428599045
386	-0.364864864864865	0.0844594594594595	4	-1.34332134632207	5.56435530755796	4.871729	0.403558921146823
387	-0.388513513513513	0.0574324324324324	4	-1.42403313055143	6.03820664405272	3.7791418	0.349956524868427
388	-0.39527027027027	0.0304054054054054	4	-1.49402443552512	0.785398163397448	3.8886755	0.248757210412567
389	-0.375	0.0101351351351351	4	-1.54377587760763	0	2.2915	0.225182588706598
390	-0.375	-0.00675675675675676	4	-1.58881239534895	0.588002603547568	4.9574311	0.431825421981376
391	-0.35472972972973	-0.0371621621621622	4	-1.67517747974523	0.463647609000806	3.0742764	0.303837622321483
392	-0.344594594594595	-0.0574324324324324	4	-1.73594500420952	0.674740942223553	2.9344949	0.278400461573607
393	-0.331081081081081	-0.0743243243243243	4	-1.79162509652425	0.90975315794421	5.2255366	0.470825653657543
394	-0.300675675675676	-0.097972972972973	4	-1.88579022725575	0.244978663126864	1.8895709	0.218883849048577
395	-0.297297297297297	-0.111486486486486	4	-1.92956699706547	0.463647609000806	3.0742764	0.356983155400972
396	-0.287162162162162	-0.131756756756757	4	-2.00096362814566	0.950546840812075	3.9422966	0.417193516859911
397	-0.263513513513513	-0.148648648648649	4	-2.08440233151765	1.21202565652432	3.9157152	0.388430303221863
398	-0.236486486486486	-0.158783783783784	4	-2.16208839216202	1.10714871779409	5.123794	0.613993166225184
399	-0.202702702702703	-0.175675675675676	4	-2.28488702540705	0.588002603547568	3.3048013	0.444247624213463
400	-0.189189189189189	-0.195945945945946	4	-2.37373655024975	1.03037682652431	2.6723473	0.357537612885475
401	-0.172297297297297	-0.206081081081081	4	-2.44524407282684	1.48013643959415	5.0619235	0.616912189371224
402	-0.135135135135135	-0.209459459459459	4	-2.56862651070109	1.5707963267949	1.8332	0.234498619459713
403	-0.121621621621622	-0.209459459459459	4	-2.61552623459303	1.21202565652432	3.9157152	0.596596736353963
404	-0.0945945945945946	-0.219594594594595	4	-2.73484558186382	1.5707963267949	1.8332	0.265219628224247
