# Supplementary material for: Fluid extraction from the left-right organizer uncovers mechanical properties needed for symmetry breaking
Source: eLife. 2023 Jul 21;12:e83861. doi: 10.7554/eLife.83861 (PMC10361723; doi:10.7554/eLife.83861)
Supplement: Figure 2—source data 1. [file elife-83861-fig2-data1.zip › Fig2_sourcedata/sham7ss_embryo7.csv]

	x	y	id	omega	alpha	speed	realangvel
1	0.794751515151515	0.207036363636364	1	1.31595575037775	3.56444431118195	9.2113717	0.369502325751542
2	0.769757575757576	0.262578787878788	1	1.24205528522745	3.84149436604279	10.4327412	0.406839069771586
3	0.725324242424242	0.315342424242424	1	1.16068747127313	3.72956168262714	7.5715743	0.314622841946756
4	0.697554545454545	0.357	1	1.09776290288378	4.05954711411564	8.9886379	0.353278562573973
5	0.650342424242424	0.39310303030303	1	1.02710719036898	3.77435252651987	15.6252802	0.681118772941536
6	0.589245454545455	0.476415151515152	1	0.890883435780675	3.74266034924773	17.8242036	0.759947560467042
7	0.52259696969697	0.573612121212121	1	0.738893923687267	4.11815119860664	18.7550109	0.802397038736565
8	0.419845454545454	0.643042424242424	1	0.578414515939954	4.46742315455788	34.6346476	1.51328216184027
9	0.197675757575758	0.698581818181818	1	0.275758083571901	5.08673224225643	12.635331	0.490702534363902
10	0.119918181818182	0.668033333333333	1	0.17761757669912	4.9881797738089	23.1345257	1.10562788195167
11	-0.027269696969697	0.626378787878788	1	-0.0435079996912127	5.68318038773559	9.6692134	0.332603240743937
12	-0.0633696969696969	0.573612121212121	1	-0.11002864784	5.30955131213768	12.6976598	0.685438116472148
13	-0.13279696969697	0.52640303030303	1	-0.24711627113443	5.07954031600277	11.6999407	0.714739005658955
14	-0.20500303030303	0.498633333333333	1	-0.390064072266221	5.57173064736064	16.0812887	0.953914159800108
15	-0.274430303030303	0.41809696969697	1	-0.580846904226242	0.0499339056594721	8.4107216	0.310963361563095
16	-0.271654545454545	0.362554545454545	1	-0.643039576538861	0.0526132035190345	7.9909188	0.35887498607017
17	-0.268875757575758	0.309787878787879	1	-0.714814573752895	6.12657015885615	16.1578248	1.17513945304568
18	-0.285539393939394	0.204260606060606	1	-0.949842464362031	6.22445958499964	7.1522298	0.610901180710306
19	-0.288315151515152	0.157048484848485	1	-1.07202270050409	0.927280668737806	12.6000419	0.244171737769749
20	-0.221666666666667	0.107060606060606	1	-1.12085704805804	0.218681783174	7.7443534	0.926220982762569
21	-0.210557575757576	0.0570727272727273	1	-1.30610124461056	0.380544005047326	4.523421	0.594092114559448
22	-0.199448484848485	0.0293030303030304	1	-1.42491966752245	5.97729819041481	8.368558	1.27012316904219
23	-0.216112121212121	-0.0234636363636363	1	-1.67894430133088	0.20539175788355	10.2966261	1.55519719642144
24	-0.202227272727273	-0.0901121212121213	1	-1.98998374061517	0.141933427499067	8.9098103	1.17087362844557
25	-0.193893939393939	-0.148430303030303	1	-2.22415846630429	0	4.6201223	0.460283438252909
26	-0.193893939393939	-0.178978787878788	1	-2.31621515395487	0.231097822216575	7.3350915	0.728585391707348
27	-0.182784848484849	-0.226190909090909	1	-2.46193223229634	0.348699319567177	4.9161841	0.451295515408399
28	-0.171678787878788	-0.256739393939394	1	-2.55219133537802	1.04275579947933	5.8350756	0.624973588593916
29	-0.138351515151515	-0.276178787878788	1	-2.6771860530968	1.45593087233164	10.9927838	1.17982357104307
30	-0.0661484848484849	-0.284509090909091	1	-2.91315076730541	1.16587632035498	6.3974097	0.690715383561682
31	-0.027269696969697	-0.301172727272727	1	-3.05129384401775	1.6615098774186	4.6389126	0.50643242791073
32	0.00327878787878786	-0.298393939393939	1	3.13060497757969	2.22645950157167	6.8887073	0.667600466138962
33	0.0393818181818181	-0.270624242424242	1	2.9970848843519	1.99740139856469	5.0747559	0.607098339179388
34	0.069930303030303	-0.256739393939394	1	2.87566521651602	2.55365300119205	6.0573511	0.626310327036981
35	0.0921454545454546	-0.223412121212121	1	2.75040315110862	2.44671127237287	3.2805114	0.41344158248529
36	0.106033333333333	-0.206751515151515	1	2.66771483461157	2.40880769371138	5.6503807	0.790286260667354
37	0.131027272727273	-0.178978787878788	1	2.5096575824781	1.81571078858646	1.7319157	0.234223621849554
38	0.142133333333333	-0.17620303030303	1	2.46281285810818	1.5707963267949	3.7800584	0.40095021982455
39	0.167127272727273	-0.17620303030303	1	2.38262281414327	1.97565048514501	3.1984757	0.39560886758375
40	0.186566666666667	-0.167872727272727	1	2.30350104062652	2.89661399046293	3.4633731	0.420075442794081
41	0.192121212121212	-0.145654545454545	1	2.21948595206771	1.76810794473277	2.1416359	0.211474421782722
42	0.206006060606061	-0.142878787878788	1	2.17719106771116	2.55359005004223	6.0573511	0.79430476426591
43	0.228224242424242	-0.109551515151515	1	2.01833011485798	2.53601743577512	6.640767	0.82604956895866
44	0.253218181818182	-0.0734515151515151	1	1.85312020106625	3.06176093316987	10.5335672	1.33392786706175
45	0.258772727272727	-0.00402121212121212	1	1.5863346276539	3.32146361277826	9.3914836	1.21014416072298
46	0.247663636363636	0.0570727272727273	1	1.3443057955093	3.64867056956518	8.6485793	1.13300556915744
47	0.219893939393939	0.107060606060606	1	1.11770468167782	3.78509376238308	4.1998612	0.56731943794113
48	0.203230303030303	0.129278787878788	1	1.00424079408959	3.67331111048289	8.2837725	1.10880719000631
49	0.175460606060606	0.176487878787879	1	0.782479356088328	4.28953732279253	9.2113717	1.2280532805962
50	0.119918181818182	0.201481818181818	1	0.536868699969087	4.39062478658654	10.6252272	1.51552687095571
51	0.0532666666666666	0.2237	1	0.233763325777944	4.64999989135134	6.7333436	0.973898236251866
52	0.0088333333333334	0.226475757575758	1	0.0389836785275708	4.42091716991479	8.7700288	1.14389829644873
53	-0.0467090909090909	0.243139393939394	1	-0.189795980762175	4.30750189752511	12.7948194	1.16616243217681
54	-0.124466666666667	0.276463636363636	1	-0.423028467197537	4.96605886890839	11.7150646	1.18450201571187
55	-0.199448484848485	0.257024242424242	1	-0.659928870339911	5.09926854931068	12.2453177	1.10457007673913
56	-0.274430303030303	0.226475757575758	1	-0.880842885687738	5.39180571649033	14.0372707	1.19141654174354
57	-0.346633333333333	0.168157575757576	1	-1.11912619403644	5.8925395253132	7.7218967	0.662883073816989
58	-0.366075757575758	0.120945454545454	1	-1.25170280879984	5.45022379164084	6.2438792	0.441768911111866
59	-0.396621212121212	0.0931757575757576	1	-1.34005659102222	5.70888846101557	8.5046731	0.617758604465533
60	-0.427169696969697	0.0459636363636364	1	-1.46360831191532	5.60839113665992	5.3786088	0.333620326433732
61	-0.449387878787879	0.0181939393939395	1	-1.53033237720207	6.20645192731558	5.4762267	0.400254005251091
62	-0.452163636363636	-0.017909090909091	1	-1.61038317825229	2.70437068038609	0	0
63	-0.0939181818181818	0.748569696969697	2	-0.124811347764382	6.18968528696079	13.4992265	0.144806594814396
64	-0.102251515151515	0.65970303030303	2	-0.153772666727261	5.99515050036145	11.8273481	0.279809536116449
65	-0.124466666666667	0.584721212121212	2	-0.209734573950551	5.33262372036736	10.8392533	0.574671259827138
66	-0.182784848484849	0.543066666666667	2	-0.324668825915978	5.24610051401304	10.7329277	0.618576654368507
67	-0.243881818181818	0.506963636363636	2	-0.448384156789679	4.88311537177336	12.3598927	0.667776370935496
68	-0.324418181818182	0.493078787878788	2	-0.581939430976778	4.18762037600345	9.220996	0.211501891970494
69	-0.377181818181818	0.523624242424242	2	-0.624239809370877	4.14560199760641	5.4762267	0.0988410774084758
70	-0.407730303030303	0.543066666666667	2	-0.644008024852572	4.99070922780675	9.1728745	0.403256727540169
71	-0.466048484848485	0.52640303030303	2	-0.724659370360606	5.27432340509472	13.400692	0.606392177189841
72	-0.541030303030303	0.479190909090909	2	-0.845937805798574	5.40709595207803	13.1215873	0.580205379740013
73	-0.607681818181818	0.423651515151515	2	-0.961978881746577	5.49778714378214	8.9098103	0.385297617747846
74	-0.649339393939394	0.381993939393939	2	-1.03903840529615	6.07919221184413	12.438262	0.533557836329783
75	-0.666	0.301457575757576	2	-1.1457499725621	5.63210388908398	11.0885685	0.476502312486946
76	-0.710433333333333	0.243139393939394	2	-1.24105043505949	5.75925787975708	21.8283707	0.899445752476333
77	-0.782639393939394	0.118169696969697	2	-1.42093958555476	5.92441961937075	10.765467	0.430769888207028
78	-0.807633333333333	0.0515181818181817	2	-1.50709356319616	6.06110124447617	13.3479875	0.527380495114327
79	-0.827072727272727	-0.034569696969697	2	-1.61256966221903	6.18351125287449	8.441886	0.33016651846848
80	-0.832627272727273	-0.0901121212121213	2	-1.67860296591273	0.605535934326096	6.640767	0.236086146236274
81	-0.807633333333333	-0.126215151515152	2	-1.72582019515998	0.625493893518263	9.3254884	0.347532630511296
82	-0.771530303030303	-0.17620303030303	2	-1.79532672126224	0.422851657592157	9.2113717	0.382326467043927
83	-0.746536363636364	-0.231745454545455	2	-1.87179201467103	0.043430306974577	9.6692134	0.386613536913638
84	-0.743760606060606	-0.295618181818182	2	-1.94911472205375	0	6.7200529	0.252557647179763
85	-0.743760606060606	-0.340051515151515	2	-1.99962625148971	0.152655635633452	5.5243482	0.212151175566921
86	-0.738206060606061	-0.376154545454545	2	-2.04205648660309	0.412406863946258	7.3350915	0.29085139029051
87	-0.718766666666667	-0.420587878787879	2	-2.10022676466119	0.685724109092357	5.9693575	0.235656480936932
88	-0.693772727272727	-0.451136363636364	2	-2.14735806084858	0.588044571861467	6.0573511	0.241919316415915
89	-0.671554545454545	-0.484460606060606	2	-2.19574192413176	2.703438511011	0	0
90	-0.485490909090909	-0.0873363636363637	3	-1.74878551639996	0.132565827813599	6.3557044	0.422863900959511
91	-0.479936363636364	-0.128990909090909	3	-1.83335829659186	0.291506844527875	4.3850144	0.291768375793331
92	-0.47160303030303	-0.156763636363636	3	-1.89171197175053	5.98774635790048	10.0977239	0.506873253999631
93	-0.491042424242424	-0.220636363636364	3	-1.99308662255045	5.71183994873953	6.9904499	0.218376695247744
94	-0.516036363636364	-0.259515151515151	3	-2.0367619616	0.422851657592156	9.2113717	0.522443336201786
95	-0.491042424242424	-0.315057575757576	3	-2.14125062884036	0.429723140766194	11.0885685	0.608329638832654
96	-0.46049696969697	-0.381709090909091	3	-2.26291655660689	1.4121734086125	10.6334766	0.477523010178649
97	-0.391069696969697	-0.392815151515152	3	-2.35842115864262	1.5707963267949	12.1802391	0.571149205237149
98	-0.310533333333333	-0.392815151515152	3	-2.47265099969005	2.00051946756109	11.0885685	0.3821303608545
99	-0.243881818181818	-0.362269696969697	3	-2.54907707186095	1.4711708913831	4.220943	0.289943140048132
100	-0.216112121212121	-0.365045454545454	3	-2.60706569987058	1.15260012059856	8.2732316	0.646480897974859
101	-0.166124242424243	-0.387260606060606	3	-2.73636187946555	1.12636703250765	9.7691228	0.75550569467755
102	-0.10780303030303	-0.415033333333333	3	-2.88746301840106	0.888466934620091	8.6586619	0.572879312796948
103	-0.0633696969696969	-0.451136363636364	3	-3.00203888096045	0.398504472800312	8.6586619	0.290312966870605
104	-0.0411545454545455	-0.5039	3	-3.06010147433457	1.05165580842533	10.1586778	0.567145266341922
105	0.0171636363636363	-0.537224242424242	3	3.10965477957664	1.23149364029213	7.5715743	0.418841211449474
106	0.0643757575757577	-0.553887878787879	3	3.02588653728674	0.915133152018127	6.8887073	0.276756535191645
107	0.100478787878788	-0.581657575757576	3	2.97053523024841	0.837957110028165	5.6503807	0.186394877658618
108	0.128248484848485	-0.606651515151515	3	2.93325625471669	0.694684612773751	3.2805114	0.0792915067677757
109	0.142133333333333	-0.623315151515151	3	2.91739795336313	1.31018487990627	6.5202341	0.288916817930924
110	0.183790909090909	-0.634424242424242	3	2.85961458977695	1.5707963267949	5.4601862	0.25834055414045
111	0.219893939393939	-0.634424242424242	3	2.80794647894886	1.76817789652181	6.4249077	0.310322978756568
112	0.261548484848485	-0.626093939393939	3	2.74588188319754	1.91385482675426	6.2438792	0.30248282386637
113	0.300430303030303	-0.612206060606061	3	2.68538531842427	3.01190431403611	9.7420831	0.283148167543734
114	0.308760606060606	-0.548333333333333	3	2.62875568491552	3.27415848140339	6.3557044	0.132094992145362
115	0.303206060606061	-0.506678787878788	3	2.60233668648645	3.05849657114598	5.0573405	0.172976787574393
116	0.305981818181818	-0.473351515151515	3	2.56774132897157	2.85005577101519	4.3850144	0.202461085830019
117	0.314315151515151	-0.445581818181818	3	2.52724911180557	2.0344439357957	6.5743135	0.388616134573967
118	0.353193939393939	-0.426142424242424	3	2.44952588489077	2.16922137630735	11.1834366	0.653143844367321
119	0.414290909090909	-0.384484848484848	3	2.31889711601731	2.35619449019234	9.5037671	0.550960244745147
120	0.458724242424242	-0.340051515151515	3	2.20870506706828	2.46108039769332	11.3479663	0.649075277837632
121	0.505933333333333	-0.281733333333333	3	2.07889001150076	2.35619449019234	6.5335248	0.351009659510644
122	0.536481818181818	-0.251184848484849	3	2.00868807959863	2.0988764291233	5.8350756	0.258074324586026
123	0.56980606060606	-0.231745454545455	3	1.95707321468142	1.91635345295494	11.159605	0.367297979871428
124	0.639233333333333	-0.206751515151515	3	1.88361361870714	2.11120512947565	7.3470073	0.259794839436438
125	0.680890909090909	-0.181757575757576	3	1.83165465081985	2.63743166554751	13.9107799	0.611003825468539
126	0.725324242424242	-0.101221212121212	3	1.70945388572614	2.40878056608495	11.3012197	0.399044718379247
127	0.775312121212121	-0.0456787878787879	3	1.62964494205029	4.37254452824653	0	0
128	-0.277206060606061	0.326451515151515	4	-0.70399995504574	5.02338095375204	12.3525599	0.81367194714185
129	-0.354966666666667	0.301457575757576	4	-0.86673434447411	5.11089345318501	8.6586619	0.517812158907629
130	-0.407730303030303	0.279242424242424	4	-0.970296776255636	5.24412707249553	8.2837725	0.477735046708503
131	-0.454942424242424	0.251469696969697	4	-1.06584378559734	5.60852421590077	2.6893044	0.167535308915991
132	-0.466048484848485	0.237584848484849	4	-1.09935084738053	5.19927641598726	8.0789124	0.393803456271031
133	-0.513260606060606	0.212590909090909	4	-1.17811153863474	5.9803120884757	7.0404046	0.419461797467626
134	-0.527145454545455	0.168157575757576	4	-1.26200389812827	5.67764937285349	6.640767	0.370167382435072
135	-0.552139393939394	0.132054545454545	4	-1.33603737461528	6.13052967154613	5.5243482	0.321882889863729
136	-0.557693939393939	0.0959515151515151	4	-1.40041395258803	6.15061947936598	6.3557044	0.371398290262055
137	-0.563248484848485	0.0542969696969697	4	-1.47469361064044	5.91918042159892	9.4382302	0.514854979853723
138	-0.585466666666667	-0.00402121212121212	4	-1.57766460661118	0.0949541583327914	8.8598556	0.501118294236056
139	-0.579912121212121	-0.0623424242424242	4	-1.67788826545839	0.0768168209547906	5.4762267	0.309292954531104
140	-0.577133333333333	-0.0984454545454546	4	-1.73974685636461	0.651081418095611	11.0885685	0.586257538690844
141	-0.5327	-0.156763636363636	4	-1.85699836410278	0.524811618828969	9.220996	0.545468716975128
142	-0.502151515151515	-0.209527272727273	4	-1.96609210749781	0.876022271142774	3.2805114	0.179948344418182
143	-0.485490909090909	-0.223412121212121	4	-2.00208177638145	1.05165021254837	6.7722991	0.357748434322107
144	-0.446609090909091	-0.245630303030303	4	-2.07363146324587	1.00148437426379	12.4666766	0.763667576396716
145	-0.377181818181818	-0.290063636363636	4	-2.22636497852521	1.18391675786891	12.2453177	0.796918929127197
146	-0.3022	-0.320612121212121	4	-2.38574876435065	1.50425713369109	6.3139991	0.388261438922877
147	-0.260545454545455	-0.323387878787879	4	-2.46340105213522	1.37335880009885	6.4249077	0.474598248492555
148	-0.218887878787879	-0.331721212121212	4	-2.55832070183374	1.32583050096809	8.6586619	0.708775834136093
149	-0.163345454545455	-0.345606060606061	4	-2.70007586866095	1.7359253433592	7.6641509	0.586402244025193
150	-0.113357575757576	-0.337275757575758	4	-2.81735631746599	1.5707963267949	5.879989	0.534498126432292
151	-0.0744787878787878	-0.337275757575758	4	-2.92425594275245	1.5707963267949	5.879989	0.560872437132254
152	-0.0356	-0.337275757575758	4	-3.0364304301789	1.68152008245351	3.8034317	0.367326745180039
153	-0.0106060606060606	-0.33449696969697	4	-3.10989577921491	1.5707963267949	7.9799196	0.785343045575781
154	0.0421575757575757	-0.33449696969697	4	3.01622091884952	1.92950720901418	3.588489	0.347472102633835
155	0.0643757575757577	-0.326166666666667	4	2.94672649832275	1.5707963267949	3.3602556	0.323142740925988
156	0.0865909090909091	-0.326166666666667	4	2.88209795013756	1.83140777368352	6.5202341	0.63543075584759
157	0.128248484848485	-0.315057575757576	4	2.75501179896804	1.90746385551489	8.8997277	0.848271569269556
158	0.183790909090909	-0.295618181818182	4	2.58535748511413	1.91958325965283	9.8319099	0.871031286960924
159	0.244887878787879	-0.2734	4	2.41115122772194	2.03441665587646	7.5133702	0.626983880636107
160	0.289321212121212	-0.251184848484849	4	2.28575445159472	2.32591474566247	9.8053285	0.820225112703157
161	0.336530303030303	-0.206751515151515	4	2.12170942905409	2.46683396938784	8.0679132	0.655403007403073
162	0.369857575757576	-0.165093939393939	4	1.99062882757347	2.61832523140598	12.6073747	0.98911349954224
163	0.411512121212121	-0.0928909090909091	4	1.79280612766503	2.6291999553565	7.7104392	0.557250549479997
164	0.436506060606061	-0.0484575757575757	4	1.68135601776903	2.62244653934327	6.7722991	0.448439821105397
165	0.458724242424242	-0.00957575757575765	4	1.59166805354795	3.03094873943091	11.4098368	0.800031787223415
166	0.467054545454545	0.0654060606060606	4	1.43166169610327	2.83871943488591	7.0404046	0.426997290153937
167	0.480939393939394	0.109839393939394	4	1.34626223807248	3.21833244934333	5.4762267	0.358469317846884
168	0.478163636363636	0.145939393939394	4	1.2745683745031	3.03092877892314	7.6064051	0.443096732085062
169	0.483718181818182	0.195927272727273	4	1.18594902808609	3.09619187236836	9.2498689	0.505992063653002
170	0.486493939393939	0.257024242424242	4	1.08475061535549	0.543482799061797	0	0
171	0.647566666666667	-0.00957575757575765	5	1.58558254140774	3.05092382200523	9.2782835	0.467515973009977
172	0.653121212121212	0.0515181818181817	5	1.49207934680574	3.37081538855698	12.9387256	0.654670299456488
173	0.633681818181818	0.134833333333333	5	1.36114528691444	4.00004946098952	12.209112	0.53479666369575
174	0.572584848484848	0.18759696969697	5	1.25418595417529	4.01013581148513	14.3049179	0.723217316600504
175	0.500378787878788	0.248693939393939	5	1.10954249085519	3.92699081698724	10.6916807	0.621590217515187
176	0.450390909090909	0.298681818181818	5	0.985224447352154	4.36937491504422	12.4877584	0.669308688918432
177	0.372633333333333	0.326451515151515	5	0.851362709568467	4.36934035256814	12.4877584	0.785714957825071
178	0.294875757575758	0.354224242424242	5	0.694219718003453	4.52034420827201	15.403463	1.0672400857766
179	0.1949	0.373663636363636	5	0.480771700848134	4.49374570933059	11.6169884	0.913489029577759
180	0.119918181818182	0.390324242424242	5	0.298073894932582	4.79064302581264	21.4860206	1.77637188902462
181	-0.0217151515151515	0.379218181818182	5	-0.0572004828723427	4.81460279792591	16.4662607	1.41167269611543
182	-0.130021212121212	0.368109090909091	5	-0.339535022095428	4.74270075947586	13.8663248	1.02918974541761
183	-0.221666666666667	0.365330303030303	5	-0.54537297117895	4.96754433259939	9.9836072	0.704051207647081
184	-0.285539393939394	0.348669696969697	5	-0.686183212708366	5.26094328697161	8.8598556	0.629188716831874
185	-0.335527272727273	0.318121212121212	5	-0.812020956074741	4.99070922780676	9.1728745	0.52738831201641
186	-0.393845454545455	0.301457575757576	5	-0.917498618478023	5.13524063797685	9.2113717	0.508881490103812
187	-0.449387878787879	0.276463636363636	5	-1.01927491649879	5.66295056719691	10.8392533	0.66729852902532
188	-0.491042424242424	0.218145454545455	5	-1.15273462230385	5.83873584283866	9.7691228	0.596125097577256
189	-0.518815151515152	0.159827272727273	5	-1.2719596418193	6.11803662976496	5.1095867	0.310588343134643
190	-0.524369696969697	0.1265	5	-1.33407731044623	5.99713734066496	7.4423337	0.452298794315795
191	-0.538254545454545	0.0792909090909091	5	-1.42453706930939	6.22445958499964	7.1522298	0.435182785887607
192	-0.541030303030303	0.0320787878787879	5	-1.51157362648691	0.0665391931038085	6.3139991	0.385056062384035
193	-0.538254545454545	-0.00957575757575765	5	-1.58858483896372	0.988148030393182	0	0
194	0.422621212121212	-0.642754545454546	6	2.55995211166667	2.98500552260792	8.0789124	0.246112981399613
195	0.430951515151515	-0.589990909090909	6	2.51072951538675	2.77760505444864	9.4382302	0.374973819589317
196	0.453169696969697	-0.531669696969697	6	2.43573475146889	2.35619449019235	14.2554215	0.675617313816654
197	0.519818181818182	-0.465021212121212	6	2.30061128870555	2.62241296483305	10.1586778	0.479087759200132
198	0.553145454545455	-0.40670303030303	6	2.20479373686553	2.69923077388436	8.8300661	0.423281520303571
199	0.578139393939394	-0.353936363636364	6	2.12013743280481	2.35619449019234	8.9098103	0.413099951417863
200	0.61979393939394	-0.312281818181818	6	2.03751744252124	2.78282198331923	7.176978	0.341905498593533
201	0.636457575757576	-0.267845454545455	6	1.96913634280253	3.19152927918253	8.4107216	0.37529036815823
202	0.633681818181818	-0.212306060606061	6	1.89407826917089	2.60125338567193	4.8978521	0.234005769613579
203	0.650342424242424	-0.184533333333333	6	1.84727711524817	2.95335682194533	8.9785553	0.439659733229201
204	0.661451515151515	-0.126215151515152	6	1.75934516860233	3.20031837576973	7.1522298	0.345884397154967
205	0.658675757575758	-0.0790030303030304	6	1.69016828917134	5.53110995625351	0	0
206	0.49760303030303	-0.251184848484849	7	2.03826829249893	2.81984209919315	11.9533806	0.711370478873721
207	0.52259696969697	-0.17620303030303	7	1.89599419672419	2.8049251248698	8.8997277	0.530815659563189
208	0.542036363636364	-0.120660606060606	7	1.78983106481155	2.85015588173749	4.3850144	0.259152554583753
209	0.550366666666667	-0.0928909090909091	7	1.7380005538948	2.99966650215137	8.9098103	0.527038847885151
210	0.5587	-0.034569696969697	7	1.63259278431777	3.44252235612295	12.7531141	0.738530557209854
211	0.533706060606061	0.0459636363636364	7	1.4848866728758	3.64443795888569	9.5867194	0.56578304917736
212	0.503157575757576	0.101506060606061	7	1.37173006304033	4.12436959014561	7.5715743	0.370302794486647
213	0.4615	0.129278787878788	7	1.297669504143	3.72967919904936	3.0289047	0.201129713679761
214	0.450390909090909	0.145939393939394	7	1.25744356140704	3.60516751944677	5.6347985	0.392889861883861
215	0.433730303030303	0.179266666666667	7	1.17886558903027	4.56351770805739	8.4941322	0.342726221361237
216	0.378187878787879	0.18759696969697	7	1.11032034475802	4.86126025271199	8.4941322	0.233339875986565
217	0.322645454545455	0.179266666666667	7	1.06365236956071	4.71238898038469	12.1802391	0.651045265788473
218	0.242109090909091	0.179266666666667	7	0.933443316403017	5.12254234253452	10.5335672	0.335591758568629
219	0.178236363636364	0.151493939393939	7	0.866324964689291	5.80670981803413	14.6523093	-1.24902446840249
220	0.13380303030303	0.0654060606060606	7	1.11612985836979	2.22645950157166	6.8887073	0.234721102110696
221	0.169906060606061	0.0931757575757576	7	1.06918563794765	4.71238898038469	5.4601862	0.533357810283582
222	0.13380303030303	0.0931757575757576	7	0.962514075890933	4.48129115816811	7.3350915	1.34775238299978
223	0.0865909090909091	0.104284848484848	7	0.692963599290977	5.38070260629379	10.1673855	0.988623490711142
224	0.0338272727272728	0.0626272727272726	7	0.495238901148748	2.89663538678704	5.1952888	0.406327838085865
225	0.0421575757575757	0.0959515151515151	7	0.413973333531575	4.57046573725809	14.8493783	4.39246179374794
226	-0.055039393939394	0.109839393939394	7	-0.464519025218013	5.07118207201235	14.353956	3.08803630116554
227	-0.143906060606061	0.0765121212121213	7	-1.08212628545112	5.45017441541073	6.2438792	1.08109369614217
228	-0.174454545454545	0.0487424242424242	7	-1.29834502467956	6.04944915116697	9.0665489	1.61625327073412
229	-0.188339393939394	-0.00957575757575765	7	-1.62159567882638	0.11064391415888	11.4098368	1.94174517969449
230	-0.180009090909091	-0.0845575757575757	7	-2.00994471476528	0.825355934248581	7.4308762	1.23589129794306
231	-0.143906060606061	-0.117884848484848	7	-2.25712297435389	0.571345358440057	6.9904499	1.17761388137521
232	-0.118912121212121	-0.156763636363636	7	-2.49264575062893	1.03040892204056	4.8978521	0.8253596948478
233	-0.0911424242424242	-0.173424242424242	7	-2.65771768959849	1.48008277617119	4.6389126	0.763281650111511
234	-0.0605939393939393	-0.17620303030303	7	-2.81037401962079	1.78186836835918	6.0133543	1.01289054989594
235	-0.0217151515151515	-0.167872727272727	7	-3.01295212959998	1.91958325965282	4.9161841	0.924645509934732
236	0.0088333333333334	-0.156763636363636	7	3.08530407559266	1.71278067571162	2.969784	0.626480735364545
237	0.0282727272727272	-0.153984848484848	7	2.96000792851975	1.10714871779408	1.8781134	0.302120994290078
238	0.0393818181818181	-0.159539393939394	7	2.89958372966173	0.321532356712999	1.3281534	0.0201564594734638
239	0.0421575757575757	-0.167872727272727	7	2.89555243776704	1.74314387599595	0	0
240	0.791975757575758	-0.0373484848484848	8	1.6179200354471	3.46334320798643	5.3126136	0.209870379413037
241	0.780866666666667	-0.00402121212121212	8	1.57594595956449	3.08611765200057	7.5715743	0.318681741253647
242	0.783642424242424	0.0459636363636364	8	1.51220961131376	3.60520058320009	10.3305403	0.413137580863601
243	0.75309696969697	0.107060606060606	8	1.42958209514104	3.43306446405969	8.7700288	0.380485677993312
244	0.736433333333333	0.16260303030303	8	1.35348495954238	3.87940524501334	12.4877584	0.50059567539219
245	0.680890909090909	0.2237	8	1.25336582446394	3.72961051848799	16.6578301	0.766105530647302
246	0.61979393939394	0.315342424242424	8	1.10014471833448	4.01011511671907	14.3049179	0.657996667566097
247	0.547590909090909	0.376439393939394	8	0.968545384821265	4.15910080448937	16.7843209	0.812070618501626
248	0.453169696969697	0.434757575757576	8	0.806131261120939	4.57804718694591	15.6816511	0.715258098362966
249	0.350415151515152	0.448645454545455	8	0.663079641448346	4.76362972543924	16.4016404	0.814986079189555
250	0.242109090909091	0.443090909090909	8	0.500082425610435	4.71238898038469	10.9199141	0.669592918160051
251	0.169906060606061	0.443090909090909	8	0.366163841978425	4.6127149260796	8.441886	0.58285287150744
252	0.114363636363636	0.448645454545455	8	0.249593267676937	4.71238898038469	9.2402446	0.657093582989419
253	0.0532666666666666	0.448645454545455	8	0.118174551079053	4.72754860264475	27.7234836	2.0096031936809
254	-0.130021212121212	0.445866666666667	8	-0.283746087657128	4.80585519830062	13.4992265	0.900601768309983
255	-0.218887878787879	0.437536363636364	8	-0.463866441319124	5.96142111338144	10.6252272	0.562836815891807
256	-0.241106060606061	0.370884848484848	8	-0.576433804497486	0.0624570224999175	6.7333436	0.270896278301416
257	-0.238327272727273	0.326451515151515	8	-0.630613060157769	6.0261972689108	0	0
258	-0.452163636363636	-0.487236363636364	9	-2.39351240023302	0.982765744958486	4.5431279	0.224535962700103
259	-0.427169696969697	-0.5039	9	-2.43841959277304	0.785398163397453	5.3456112	0.265216763957499
260	-0.402175757575758	-0.528893939393939	9	-2.49146294556454	0.982807712783152	9.0862558	0.452529386442295
261	-0.352187878787879	-0.562218181818182	9	-2.581968822853	1.10714871779409	8.4524269	0.421683829710626
262	-0.3022	-0.587212121212121	9	-2.66630558879512	0.732784959878408	5.6503807	0.259036982532987
263	-0.277206060606061	-0.614984848484849	9	-2.71811298530172	0.941994141648876	5.7127095	0.270712708943917
264	-0.246660606060606	-0.6372	9	-2.7722555270905	1.10714871779409	5.6347985	0.269803967399698
265	-0.213333333333333	-0.653863636363636	9	-2.82621632057044	0.643413814480718	2.0999306	0.0816671600401309
266	-0.20500303030303	-0.664972727272727	9	-2.84254975257847	1.24904577239826	2.6563068	0.126080098661139
267	-0.188339393939394	-0.670527272727273	9	-2.8677657723107	1.10714871779409	4.6957418	0.216924310002362
268	-0.160569696969697	-0.684412121212121	9	-2.91115063431117	1.67051899421574	4.220943	0.190152545594064
269	-0.13279696969697	-0.681633333333333	9	-2.94918114342998	0.708574919631335	3.8721767	0.141235473729342
270	-0.116136363636364	-0.701072727272727	9	-2.97742823817585	1.26786097749205	7.0404046	0.321045766334862
271	-0.0717030303030302	-0.714960606060606	9	-3.04163739144282	1.7274306428725	8.0789124	0.365817197504308
272	-0.0189363636363637	-0.706627272727273	9	-3.11480083094369	2.07787424277028	4.3240605	0.177679702285078
273	0.00605757575757583	-0.692742424242424	9	3.13284853577888	1.71262790923574	2.969784	0.140964949226996
274	0.0254969696969697	-0.689966666666667	9	3.10465554593349	2.2143629077515	4.1998612	0.169037051446885
275	0.0477121212121212	-0.673303030303031	9	3.07084813564411	2.60112501236253	4.8978521	0.143258834716611
276	0.0643757575757577	-0.645533333333333	9	3.04219636870079	2.27946111032834	3.8721767	0.165509526014778
277	0.0838151515151515	-0.628869696969697	9	3.00909446349783	3.29046392591709	8.4941322	-0.00795063810332675
278	0.0754848484848486	-0.573327272727273	9	3.0106845911185	3.55983948136917	8.2732316	-0.147375542578332
279	0.0532666666666666	-0.523339393939394	9	3.04015969963416	4.15806538478186	10.3731622	-0.559001358199227
280	-0.00505151515151507	-0.487236363636364	9	-3.13122533590558	4.51509833691607	4.2832718	-0.288360690572804
281	-0.0328242424242424	-0.481684848484849	9	-3.07355319779102	1.02228615849375	8.8598556	0.507672895146656
282	0.0171636363636363	-0.512230303030303	9	3.10809753035924	1.16066031273003	10.5335672	0.577326732267349
283	0.0810393939393939	-0.54000303030303	9	2.99263218390577	1.29247607937284	6.1155552	0.326464362443182
284	0.119918181818182	-0.551112121212121	9	2.92733931141713	1.74551612863437	7.250306	0.422224365831165
285	0.167127272727273	-0.542778787878788	9	2.8428944382509	2.25652043588725	5.9693575	0.329981465757254
286	0.197675757575758	-0.517784848484849	9	2.77689814509945	2.07008744619817	5.2626589	0.313306211614464
287	0.228224242424242	-0.501124242424242	9	2.71423690277655	2.41492021237228	5.0573405	0.28435688942372
288	0.250442424242424	-0.476130303030303	9	2.65736552489181	2.29746876801241	5.0573405	0.305906910320179
289	0.275436363636364	-0.453912121212121	9	2.59618414282778	2.48592947881302	6.8887073	0.411807490161094
290	0.303206060606061	-0.417809090909091	9	2.51382264479556	2.83871943488591	7.0404046	0.381454438707958
291	0.317090909090909	-0.373375757575758	9	2.43753175705396	2.49802607263318	4.1998612	0.279646402276419
292	0.333754545454545	-0.351160606060606	9	2.38160247659868	2.9229108704158	3.8721767	0.225771673130639
293	0.339309090909091	-0.326166666666667	9	2.33644814197255	2.40380721856375	6.2438792	0.438357951105992
294	0.367078787878788	-0.295618181818182	9	2.24877655175136	2.91482445612531	5.6036341	0.365631852691695
295	0.375409090909091	-0.259515151515151	9	2.17565018121302	3.01722926534502	6.7722991	0.454454886709086
296	0.380963636363636	-0.215081818181818	9	2.0847592038712	2.94418660177151	8.5665436	0.63755734564416
297	0.392072727272727	-0.159539393939394	9	1.95724773474237	3.09992359810153	10.0890162	0.776987642642166
298	0.394851515151515	-0.0928909090909091	9	1.80185020621393	3.28351880502821	8.9098103	0.709262445186858
299	0.386518181818182	-0.034569696969697	9	1.65999771717656	3.14159265358979	6.7200529	0.573575285032054
300	0.386518181818182	0.00986363636363635	9	1.54528266017015	3.87937808861584	6.2438792	0.433304767151688
301	0.358748484848485	0.0404121212121213	9	1.45862170673981	3.65398535182308	7.7104392	0.683836355163714
302	0.333754545454545	0.0848454545454546	9	1.32185443570707	4.20190597482435	12.0344997	0.944194041072131
303	0.264327272727273	0.123724242424242	9	1.13301562749265	4.22060900311816	13.3415713	1.43743935142899
304	0.186566666666667	0.165378787878788	9	0.845527757206848	4.38498528570924	23.5089568	3.32333274453287
305	0.0393818181818181	0.215366666666667	9	0.180861208300273	4.81204502862066	25.3261163	3.75218517841722
306	-0.127245454545454	0.198706060606061	9	-0.56957582738317	5.56436689528964	22.323793	3.14510786593828
307	-0.224442424242424	0.0876212121212122	9	-1.19859740057083	5.95114207391119	12.8841879	1.72057739436346
308	-0.252212121212121	0.00708484848484855	9	-1.54271287944352	0	12.1802391	1.55737134966909
309	-0.252212121212121	-0.0734515151515151	9	-1.85418714937734	6.06908720060378	9.885531	0.965120458258348
310	-0.2661	-0.137324242424242	9	-2.04721124102901	0.548554306586921	8.8598556	0.976981928637506
311	-0.235551515151515	-0.187312121212121	9	-2.24260762675651	0.528080102328401	5.8350756	0.619727062473765
312	-0.216112121212121	-0.220636363636364	9	-2.36655303925126	0.291536882574603	4.3850144	0.392329520325945
313	-0.207778787878788	-0.248406060606061	9	-2.44501894331645	0.927262483348721	8.4001807	0.85574484218657
314	-0.163345454545455	-0.281733333333333	9	-2.61616791175376	1.34400973995389	5.6036341	0.560116622627946
315	-0.127245454545454	-0.290063636363636	9	-2.72819123627935	1.19032757053952	2.2617105	0.236174878681581
316	-0.113357575757576	-0.295618181818182	9	-2.77542621201567	1.10714871779409	6.5743135	0.670153191306295
317	-0.0744787878787878	-0.315057575757576	9	-2.90945685027693	1.32594603337208	1.7319157	0.17668102577761
318	-0.0633696969696969	-0.317833333333333	9	-2.94479305543245	1.41812807513348	5.5243482	0.563367882765102
319	-0.027269696969697	-0.323387878787879	9	-3.05746663198547	1.5707963267949	3.7800584	0.385444497197764
320	-0.0022757575757575	-0.323387878787879	9	-3.13455553142502	2.1586730227593	3.0289047	0.265389712443551
321	0.0143878787878788	-0.312281818181818	9	3.09555183326585	3.62401173434821	0	0
322	-0.536363636363636	0.739393939393939	10	-0.627576774824867	0.138006023657519	16.6573718	0.316832265887672
323	-0.521212121212121	0.63030303030303	10	-0.690943228002402	5.79322798092586	15.5822	0.608852719799042
324	-0.56969696969697	0.539393939393939	10	-0.81271377196221	5.30039158393226	13.2192052	0.527930932073055
325	-0.642424242424242	0.490909090909091	10	-0.918299958376821	5.34118526680012	6.2333383	0.24059282713522
326	-0.675757575757576	0.466666666666667	10	-0.966418523803865	5.81953769817878	6.1485528	0.246594960649722
327	-0.693939393939394	0.43030303030303	10	-1.01573751593381	1.78406356963657	0	0
328	0.257575757575758	0.636363636363636	11	0.384604714822214	3.92699081698724	10.3699541	0.441418755837493
329	0.209090909090909	0.684848484848485	11	0.296320963654715	3.99073412951993	15.2623066	0.603644008522674
330	0.133333333333333	0.751515151515151	11	0.17559216195018	4.19999952007395	16.8264845	0.652549733177165
331	0.0363636363636364	0.806060606060606	11	0.0450822153147472	4.21844761146511	20.2999402	0.694413978532444
332	-0.0818181818181818	0.86969696969697	11	-0.0938005803917415	4.45983470460663	14.6729328	0.501667062097323
333	-0.175757575757576	0.893939393939394	11	-0.194133992811206	4.92348231360744	19.6853599	0.711146500529239
334	-0.303030303030303	0.866666666666667	11	-0.336363292917054	0.463647609000806	6.1485528	-0.0293966805599266
335	-0.284848484848485	0.83030303030303	11	-0.330483956805069	0.972377433316359	12.2031541	-0.296689913071211
336	-0.218181818181818	0.784848484848485	11	-0.271145974190827	0.811033571919126	12.6426638	-0.288886660195093
337	-0.157575757575758	0.727272727272727	11	-0.213368642151808	0.70862627212767	8.4505937	-0.190958238143231
338	-0.121212121212121	0.684848484848485	11	-0.175176994523162	1.10714871779409	5.123794	-0.201275481477671
339	-0.0909090909090909	0.66969696969697	11	-0.134921898227628	0	5.9579	0.0416052529202959
340	-0.0909090909090909	0.63030303030303	11	-0.143242948811687	5.24411304764349	9.0390509	0.449086637711931
341	-0.142424242424242	0.6	11	-0.233060276354073	4.81205763287585	9.21183	0.481618587800311
342	-0.203030303030303	0.593939393939394	11	-0.329383993914135	4.9906886393898	3.336424	0.175117976155338
343	-0.224242424242424	0.587878787878788	11	-0.364407589145203	5.65438902076415	6.2333383	0.284273528857529
344	-0.248484848484848	0.554545454545455	11	-0.421262294916709	5.71645608965608	5.9753154	0.281206201156129
345	-0.26969696969697	0.521212121212121	11	-0.477503535147935	5.96143475278294	11.5940734	0.513311191216534
346	-0.293939393939394	0.448484848484848	11	-0.580165773391241	5.77269698526281	13.1316699	0.769976113013942
347	-0.336363636363636	0.372727272727273	11	-0.73416099599403	5.94389269272554	8.2622324	0.502622861981346
348	-0.354545454545455	0.321212121212121	11	-0.834685568390299	5.71184782734596	7.6274869	0.527147300421071
349	-0.381818181818182	0.278787878787879	11	-0.940115028474513	1.83505634670823	0	0
350	0.133333333333333	0.418181818181818	12	0.308650867076865	4.80586576154328	14.729762	1.09997492604714
351	0.0363636363636364	0.409090909090909	12	0.0886558818674375	4.66480587710771	19.2705984	1.52115628395148
352	-0.0909090909090909	0.415151515151515	12	-0.215575374922859	4.82553996197517	20.2948989	1.47687100786876
353	-0.224242424242424	0.4	12	-0.51094957649661	4.74179226858869	15.5890745	0.892548570237755
354	-0.327272727272727	0.396969696969697	12	-0.689459290544161	5.0480275307123	20.8714403	1.13140909891981
355	-0.457575757575758	0.351515151515152	12	-0.915741110328123	5.29029091734694	12.5844597	0.645637276308446
356	-0.527272727272727	0.306060606060606	12	-1.04486856558981	5.68476641370105	12.2031541	0.650050464885066
357	-0.572727272727273	0.239393939393939	12	-1.17487865856683	5.47556857845542	14.5867724	0.666306443794529
358	-0.642424242424242	0.172727272727273	12	-1.30813994732573	6.16375638116125	11.5395357	0.574519145017038
359	-0.651515151515151	0.096969696969697	12	-1.42304377632914	0.03997868712329	11.466666	0.575269644326639
360	-0.648484848484848	0.0212121212121212	12	-1.53809770519447	0.390607043697687	8.4258455	0.404851359670406
361	-0.627272727272727	-0.0303030303030303	12	-1.61906797712855	0.52807444842636	6.3667036	0.306439382201464
362	-0.606060606060606	-0.0666666666666667	12	-1.68035585356884	0	10.5409	0.558774577869234
363	-0.606060606060606	-0.136363636363636	12	-1.79211076914269	0.156601876982015	8.8154005	0.464013362656788
364	-0.596969696969697	-0.193939393939394	12	-1.88491344167405	0.266252049150925	5.2255366	0.273913202971712
365	-0.587878787878788	-0.227272727272727	12	-1.93969608226839	0.17467219900824	7.9116329	0.399904972429375
366	-0.578787878787879	-0.278787878787879	12	-2.01967707675426	0.141897054604164	9.7219179	0.461603054903359
367	-0.56969696969697	-0.342424242424242	12	-2.11199768773493	0.185347949995695	7.4606657	0.338542024687971
368	-0.560606060606061	-0.390909090909091	12	-2.17970609267253	2.42043346563363	0	0
369	0.166666666666667	0.436363636363636	13	0.364845007101433	4.42633753866737	16.242152	1.14658646557966
370	0.0636363636363636	0.466666666666667	13	0.135527713985501	4.51499342053481	4.6737434	0.325657053396321
371	0.0333333333333333	0.472727272727273	13	0.0703963033062365	4.62172909318394	10.1243053	0.699521999065302
372	-0.0333333333333333	0.478787878787879	13	-0.0695080965068239	4.39063842598805	11.5940734	0.69145856094924
373	-0.106060606060606	0.503030303030303	13	-0.207799808696672	4.68461834379127	16.5052162	0.970988148324377
374	-0.215151515151515	0.506060606060606	13	-0.401997438361547	4.61743727404193	9.6678385	0.482598760970243
375	-0.278787878787879	0.512121212121212	13	-0.498517190555596	4.95736764351155	7.5582836	0.405233973688637
376	-0.327272727272727	0.5	13	-0.579563985293323	5.10299602408238	8.4258455	0.448753268002284
377	-0.378787878787879	0.478787878787879	13	-0.66931463889378	4.96757137100551	10.893791	0.513754906047612
378	-0.448484848484848	0.460606060606061	13	-0.772065620103303	5.14901614019823	7.5862399	0.358538518378808
379	-0.493939393939394	0.439393939393939	13	-0.843773323779064	5.54123803917367	7.4606657	0.371948640015687
380	-0.527272727272727	0.403030303030303	13	-0.918163051782201	5.96143475278294	10.1449288	0.492580006846226
381	-0.548484848484848	0.339393939393939	13	-1.01667905315145	1.78062463855455	0	0
382	0.433333333333333	0.548484848484848	14	0.66864758500438	4.4550652654136	18.0084402	0.830026895494689
383	0.318181818181818	0.578787878787879	14	0.502642205905442	4.57686126639919	10.1760932	0.491863485379093
384	0.251515151515152	0.587878787878788	14	0.404269508829624	4.56707896974899	18.9905771	0.986386573049014
385	0.127272727272727	0.606060606060606	14	0.206992194219821	5.0527709190266	23.3375526	1.19883669311948
