# Supplementary material for: Fluid extraction from the left-right organizer uncovers mechanical properties needed for symmetry breaking
Source: eLife. 2023 Jul 21;12:e83861. doi: 10.7554/eLife.83861 (PMC10361723; doi:10.7554/eLife.83861)
Supplement: Figure 2—source data 1. [file elife-83861-fig2-data1.zip › Fig2_sourcedata/sham8ss_embryo1.csv]

	x	y	id	omega	alpha	speed	realangvel
1	-0.374541208791209	-0.0796703296703297	1	-1.78038690166354	6.19248238833832	6.7493841	0.487819892349706
2	-0.378206043956044	-0.119964285714286	1	-1.87795088013348	0.418270720375258	6.0183956	0.455165284607943
3	-0.363552197802198	-0.152931318681319	1	-1.96898393705507	0.404904717709739	4.6535782	0.353211732534515
4	-0.352563186813187	-0.178571428571429	1	-2.03962628356197	0.587973756838987	4.4065545	0.333967086045628
5	-0.337912087912088	-0.200549450549451	1	-2.1064197007711	1.10707371591918	2.7328429	0.179289925624888
6	-0.323260989010989	-0.207876373626374	1	-2.14227768589607	0.643531109993326	3.0554861	0.238281236065059
7	-0.312271978021978	-0.222527472527473	1	-2.18993393310909	1.16593040101822	4.6535782	0.322510755504832
8	-0.286629120879121	-0.233516483516484	1	-2.25443608421005	0.540397442258013	3.5632825	0.283268009752793
9	-0.27564010989011	-0.251832417582418	1	-2.31108968616061	0.78539816339747	1.7282493	0.138709828448864
10	-0.268315934065934	-0.259156593406593	1	-2.33883165185038	0.982736033158545	4.4065545	0.350652616083871
11	-0.246337912087912	-0.27381043956044	1	-2.40896217506716	1.10729871029335	1.3661923	0.107816011464261
12	-0.239010989010989	-0.277472527472527	1	-2.43052537736001	1.21203593021545	5.2209536	0.412309264263961
13	-0.209706043956044	-0.288461538461538	1	-2.5129872302128	1.89247187931663	1.9321928	0.0969766750184409
14	-0.198717032967033	-0.284799450549451	1	-2.53238256521649	1.73602608419476	3.716813	0.239904181655008
15	-0.176739010989011	-0.281134615384615	1	-2.58036340154749	1.76816303743958	3.1159817	0.212180705947853
16	-0.158425824175824	-0.277472527472527	1	-2.62279954273706	1.5707963267949	1.8332	0.151880775018562
17	-0.147436813186813	-0.277472527472527	1	-2.65317569774078	1.3734584570338	3.1159817	0.289343000634745
18	-0.129120879120879	-0.281134615384615	1	-2.71104429786772	1.5707963267949	3.6664	0.332164344795109
19	-0.107142857142857	-0.281134615384615	1	-2.77747716682675	1.46008422790689	5.5335142	0.546633009703292
20	-0.0741758241758242	-0.284799450549451	1	-2.88680376876741	1.89258438072278	3.8648439	0.344216031333384
21	-0.0521978021978022	-0.277472527472527	1	-2.95564697503408	1.89258438072278	3.8648439	0.372720176919921
22	-0.0302197802197802	-0.270145604395604	1	-3.03019101041807	1.5707963267949	1.2222861	0.134304840517592
23	-0.0228928571428571	-0.270145604395604	1	-3.05705197852158	1.21200510745314	5.2209536	0.536674231781906
24	0.00640934065934058	-0.281134615384615	1	3.11879848230162	1.10714871779409	2.7328429	0.250477580236281
25	0.0210631868131869	-0.288461538461538	1	3.06870296625436	1.5707963267949	2.4441139	0.251464874029237
26	0.0357142857142857	-0.288461538461538	1	3.01840999144852	1.44647594670081	4.926725	0.47910915233556
27	0.0650192307692309	-0.292123626373626	1	2.92258816098141	1.47107569307643	6.14122	0.560020524442515
28	0.101648351648352	-0.295788461538462	1	2.8105840560929	1.73602608419476	3.716813	0.346677223078817
29	0.123626373626374	-0.292123626373626	1	2.74124861147714	1.44638364215935	4.926725	0.384170282579941
30	0.152931318681319	-0.295788461538462	1	2.66441455496115	0.896037090326714	3.9125071	0.134538081591811
31	0.171244505494505	-0.31043956043956	1	2.63750693864279	1.19026408917412	3.290594	0.168929167981164
32	0.18956043956044	-0.317766483516484	1	2.60372110504656	1.03039888453688	3.5632825	0.129846395167537
33	0.207876373626374	-0.328755494505495	1	2.57775182601305	1.44646441068018	4.926725	0.279427282602751
34	0.237178571428571	-0.332417582417582	1	2.5218663694925	1.5707963267949	3.6664	0.212292317620384
35	0.259156593406593	-0.332417582417582	1	2.47940790596842	1.3734584570338	3.1159817	0.139906586909984
36	0.277472527472527	-0.33607967032967	1	2.45142658858642	1.40556656939503	3.716813	0.161384052451359
37	0.299450549450549	-0.339744505494506	1	2.41914977809615	1.3734584570338	3.1159817	0.120974927749211
38	0.317766483516484	-0.343406593406593	1	2.39495479254631	1.5707963267949	3.6664	0.166998855367373
39	0.339744505494506	-0.343406593406593	1	2.36155502147284	1.99745977987265	7.3836713	0.415628360286275
40	0.380035714285714	-0.325090659340659	1	2.27842934941558	2.15877008363388	4.4065545	0.250337743419418
41	0.402013736263736	-0.31043956043956	1	2.2283618007317	2.48051487028643	6.9670766	0.410098032632118
42	0.427656593406594	-0.277472527472527	1	2.14634219420527	2.23182218772028	6.9670766	0.37611964539868
43	0.460623626373626	-0.251832417582418	1	2.07111826512554	2.7707134291769	11.8016833	0.675835854830549
44	0.486263736263736	-0.185898351648352	1	1.93595109415943	3.14159265358979	10.3882861	0.580960307859071
45	0.486263736263736	-0.123626373626374	1	1.81975903258761	3.22471319578739	7.3580065	0.426766335819377
46	0.482601648351648	-0.0796703296703297	1	1.73440576542374	3.40784758738661	13.9346115	0.82797757784007
47	0.460623626373626	0.000914835164835082	1	1.56881024985572	3.35566145979466	14.3828289	0.941162863216436
48	0.442307692307692	0.0851648351648352	1	1.38057767721244	3.35268232833842	8.748947	0.58085063491994
49	0.431318681318681	0.136447802197802	1	1.26440755022845	3.26596495606185	9.8529917	0.623932180529072
50	0.423991758241758	0.195054945054945	1	1.13962111412263	3.32139815405429	6.8318781	0.414935481839389
51	0.416667582417583	0.235348901098901	1	1.05663401775476	3.33901706014826	6.2315051	0.361449540763751
52	0.409340659340659	0.271978021978022	1	0.984344109602007	3.52212489121057	3.290594	0.194761137438767
53	0.402013736263736	0.290293956043956	1	0.945391882114254	3.92699081698724	6.9134555	0.417107518569555
54	0.372711538461539	0.319596153846154	1	0.861970378400343	3.98573112267562	7.3580065	0.449339781799353
55	0.339744505494506	0.348901098901099	1	0.772102422040472	4.0513631194593	6.9670766	0.429189548559896
56	0.306777472527473	0.374541208791209	1	0.686264512328493	3.86825051129887	7.3580065	0.442362036563249
57	0.277472527472527	0.407508241758242	1	0.597792105015843	4.09212429213572	10.513402	0.633759338298014
58	0.22618956043956	0.44414010989011	1	0.47104023735624	4.18433007614072	8.4890909	0.504987710524185
59	0.182233516483516	0.46978021978022	1	0.370042695251403	4.29998591597556	10.6719738	0.62749284804173
60	0.123626373626374	0.49542032967033	1	0.244544125643057	4.31758010933694	7.9437139	0.453447472483948
61	0.0796703296703297	0.513736263736264	1	0.153854631146268	4.34519195045105	8.5110893	0.468423841786718
62	0.0320521978021979	0.532052197802198	1	0.060169862788924	4.32179968803499	11.2343079	0.571520562004022
63	-0.0302197802197802	0.557692307692308	1	-0.0541342496118804	4.64110055081836	8.5766262	0.450238678263506
64	-0.0815027472527473	0.561354395604396	1	-0.144181985264581	4.61266834666623	6.14122	0.309624575138883
65	-0.118131868131868	0.565019230769231	1	-0.206106900292358	5.81953769817877	2.7328429	0.0900939956366775
66	-0.125458791208791	0.550365384615385	1	-0.224125699419694	5.81953769817879	4.0990352	0.142939308134368
67	-0.136447802197802	0.528387362637363	1	-0.252713561046567	1.03633405923315	0	0
68	0.680403846153846	0.0448708791208792	2	1.50494425991066	3.00907387252783	9.2471191	0.391400859124497
69	0.687728021978022	0.0998159340659341	2	1.42666408808576	3.30670079018997	3.716813	0.160328061181253
70	0.684065934065934	0.121793956043956	2	1.39459847584951	3.41990646247039	4.4487181	0.191568968050363
71	0.676739010989011	0.147436813186813	2	1.35628468223944	3.3389449427527	6.2315051	0.269112105747697
72	0.669414835164835	0.184065934065934	2	1.3024622610899	3.32146415291428	6.8318781	0.291943454460163
73	0.662087912087912	0.22435989010989	2	1.24407357019787	3.21288488938823	8.5766262	0.348721847274357
74	0.658425824175824	0.27564010989011	2	1.174329200743	3.50877035323296	8.5110893	0.35589658572937
75	0.64010989010989	0.323260989010989	2	1.10314988359712	3.74714631731176	9.6618806	0.403599548241776
76	0.607142857142857	0.370879120879121	2	1.02242997394877	3.83631863457855	9.5450141	0.401668614616313
77	0.570513736263736	0.414835164835165	2	0.942096251025505	3.96698867304153	10.8108387	0.457465101668378
78	0.522892857142857	0.458791208791209	2	0.850603230691829	3.60522151212184	10.9309133	0.443748143794238
79	0.493590659340659	0.517398351648352	2	0.761853601932982	3.30676160120621	7.4340843	0.240052870323071
80	0.486263736263736	0.561354395604396	2	0.713843027868367	3.55397850552714	10.6719738	0.374236083302102
81	0.460623626373626	0.619964285714286	2	0.638995811207947	3.9270105536995	16.4195141	0.615731455034381
82	0.391024725274725	0.68956043956044	2	0.515849520201071	4.07962930731836	11.3662983	0.421594216679156
83	0.33607967032967	0.729854395604396	2	0.431530676865239	4.22791593211857	13.1202124	0.48466431799345
84	0.266483516483516	0.766483516483517	2	0.334597813266549	3.79949387198774	16.9896393	0.490158283855633
85	0.204211538461538	0.847068681318681	2	0.236566156495423	4.63934752749684	25.1207979	0.868405655995822
86	0.0540302197802199	0.858057692307692	2	0.0628850252962586	4.93105792625863	16.9011874	0.582508868161287
87	-0.044870879120879	0.83607967032967	2	-0.0536167483359989	4.91640524961509	18.0964338	0.649485208966789
88	-0.151098901098901	0.814101648351648	2	-0.183513790129356	5.19072681705831	18.5849816	0.665929734416071
89	-0.25	0.762821428571429	2	-0.316699737012571	5.19327180296581	15.852597	0.592661553524345
90	-0.33425	0.718865384615385	2	-0.43523204771744	5.58331310178181	15.1784377	0.544566127962947
91	-0.392857142857143	0.649266483516484	2	-0.544145273310029	5.70885669618357	12.3731834	0.457865896407261
92	-0.433151098901099	0.586997252747253	2	-0.635718452591481	0.132555626180902	0	0
93	-0.403846153846154	0.367217032967033	3	-0.832867171329137	4.95738655115402	17.6363006	0.722608018546158
94	-0.506409340659341	0.341574175824176	3	-0.977388775038369	5.55035777428215	16.4419708	0.775140366189107
95	-0.572343406593407	0.268315934065934	3	-1.13241684827619	6.21184357913062	8.5766262	0.390211044455928
96	-0.576008241758242	0.217032967032967	3	-1.21045905716738	0.179871499324487	6.8318781	0.29506679205509
97	-0.568681318681319	0.176739010989011	3	-1.26947241557839	0.09964637465687	6.14122	0.291266466123277
98	-0.565019230769231	0.14010989010989	3	-1.32772570880305	5.7246449809314	5.7649557	0.276776770439424
99	-0.583332417582418	0.110804945054945	3	-1.38308106289093	5.11725490616136	4.6535782	0.126259329272052
100	-0.608975274725275	0.0998159340659341	3	-1.40833292874534	5.43123225501809	6.4959442	0.23384928635882
101	-0.638277472527473	0.0741758241758242	3	-1.45510278601711	5.49778714378214	4.3208524	0.154112965807327
102	-0.656593406593407	0.0558598901098902	3	-1.48592537917857	5.75145931184569	12.0519151	0.470582015645027
103	-0.693222527472528	-0.00640934065934058	3	-1.58004178230758	5.94015118598223	9.0839643	0.358293218212742
104	-0.711538461538462	-0.0576923076923077	3	-1.65170042595013	5.6396901983383	15.2765139	0.441557722002044
105	-0.766483516483517	-0.130953296703297	3	-1.74001197035054	5.84331935282868	11.4808733	0.344905962651072
106	-0.795788461538462	-0.193222527472527	3	-1.80899316288075	6.02589267972762	12.0056268	0.370383383697037
107	-0.814101648351648	-0.262821428571429	3	-1.88306983962016	6.11803662976496	11.1508973	0.334469893101159
108	-0.825090659340659	-0.328755494505495	3	-1.94996381824039	0.0475712254422124	12.8470656	0.397818767316258
109	-0.821428571428571	-0.405678571428571	3	-2.02952757170364	0.244967633512351	10.078017	0.317325049027757
110	-0.806777472527472	-0.464285714285714	3	-2.09299258150919	1.37338634463081	6.2315051	0.136339358134063
111	-0.770145604395604	-0.471612637362637	3	-2.12026045313601	2.18156759289346	7.4588325	-0.0159561598506608
112	-0.733516483516483	-0.44596978021978	3	-2.11706922116587	1.26789277496306	10.2434633	0.28150843685754
113	-0.674909340659341	-0.464285714285714	3	-2.17337090853738	1.12843228459481	12.8470656	0.425648387599513
114	-0.60531043956044	-0.497252747252747	3	-2.25850058605728	1.03037682652431	10.6893892	0.395264137455844
115	-0.550365384615385	-0.53021978021978	3	-2.33755341354845	0.855035783293726	18.6248537	0.731831959555029
116	-0.466118131868132	-0.603480769230769	3	-2.48391980545946	0.996518935728235	12.3731834	0.487062004636867
117	-0.403846153846154	-0.643771978021978	3	-2.58133220638683	1.30454139299808	13.9346115	0.541160667739136
118	-0.323260989010989	-0.66575	3	-2.68956433993466	1.52535139840211	13.4575212	0.521239297371672
119	-0.242673076923077	-0.669414835164835	3	-2.79381219940899	1.85686926582385	10.8282541	0.387426379318607
120	-0.180403846153846	-0.651098901098901	3	-2.87129747527271	2.03440643626446	5.4656858	0.186004145791649
121	-0.151098901098901	-0.636447802197802	3	-2.90849830443104	1.8580866874814	0	0
122	0.0100741758241759	-0.588826923076923	4	3.12448543133028	1.29245421395835	4.4487181	0.213645485321781
123	0.0357142857142857	-0.596153846153846	4	3.08175633426592	1.49950789722857	8.5766262	0.420995981503149
124	0.0869972527472528	-0.599815934065934	4	2.99755713796529	1.76819188664478	9.3474868	0.46255497421297
125	0.141942307692308	-0.588826923076923	4	2.9050461431227	1.75061382471529	6.8318781	0.335716437323588
126	0.182233516483516	-0.581502747252747	4	2.83790285565798	1.89254688119154	5.7970367	0.285062453339693
127	0.215200549450549	-0.570513736263736	4	2.78089036499004	2.21428243588817	6.1105139	0.293025894257877
128	0.244505494505494	-0.548535714285714	4	2.72228518613847	1.6815084256829	5.5335142	0.258542019367103
129	0.277472527472527	-0.544870879120879	4	2.67057678226505	1.72341097225721	8.0372071	0.364508064648912
130	0.325090659340659	-0.537546703296703	4	2.59767516933526	1.95132856441568	6.581188	0.306324090742303
131	0.361722527472528	-0.522892857142857	4	2.5364103511868	2.19101540562596	5.256701	0.247734711876983
132	0.387362637362637	-0.50457967032967	4	2.48686340881141	1.73596527441131	7.4340843	0.29890987627788
133	0.431318681318681	-0.497252747252747	4	2.42708143355583	1.68791786978909	10.4597809	0.373065915502604
134	0.493590659340659	-0.489925824175824	4	2.35246825045531	2.0344439357957	13.6637562	0.535636188926656
135	0.566848901098901	-0.453296703296703	4	2.24534101266998	2.51608935801316	13.5679715	0.56035305612292
136	0.61446978021978	-0.387362637362637	4	2.13327040144539	2.44686667260103	9.5450141	0.385635170322649
137	0.651098901098901	-0.343406593406593	4	2.05614336738086	2.71874340516291	13.4016086	0.546174284380871
138	0.684065934065934	-0.270145604395604	4	1.94690851050469	2.79603388601103	16.2366524	0.66017616796862
139	0.717032967032967	-0.178571428571429	4	1.81487327691097	3.09618019903882	13.4575212	0.544723784041325
140	0.720695054945055	-0.0979862637362638	4	1.7059285201027	3.56621293040342	0	0
141	0.409340659340659	0.590659340659341	5	0.606028222561477	4.48131552612013	10.6719738	0.427087564464586
142	0.347068681318681	0.60531043956044	5	0.52061070966856	5.03413953478133	5.7970367	0.172101304567065
143	0.314101648351648	0.594321428571429	5	0.486190448755147	4.46737722877925	10.078017	0.444732685568984
144	0.255494505494505	0.608975274725275	5	0.39724391164135	4.19325440508789	4.926725	0.220580697792392
145	0.229854395604396	0.623626373626374	5	0.353127772082872	3.81637017827936	3.9125071	0.148340338451104
146	0.215200549450549	0.641942307692308	5	0.323459704392651	3.81635189005797	3.9125071	0.142852398640754
147	0.200549450549451	0.660255494505495	5	0.2948892246645	4.33183087891149	6.581188	0.283125962256625
148	0.16392032967033	0.674909340659341	5	0.238264032213175	4.48131552612013	10.6719738	0.459538491799778
149	0.101648351648352	0.68956043956044	5	0.14635633385322	4.81203535504156	6.14122	0.25922242853368
150	0.0650192307692309	0.685898351648352	5	0.0945118481464837	4.81206877133807	12.28244	0.53328499971698
151	-0.00824175824175824	0.678571428571429	5	-0.0121451517969121	4.62438096307543	20.8567747	0.890440623012956
152	-0.132782967032967	0.68956043956044	5	-0.190233276399503	4.85427478517166	17.2834096	0.726467657900473
153	-0.235348901098901	0.674909340659341	5	-0.335526807979598	5.19192810864308	17.2187893	0.724559731777484
154	-0.326923076923077	0.627288461538462	5	-0.480438754335095	5.6221421383289	20.9016881	0.8607567289984
155	-0.403846153846154	0.528387362637363	5	-0.652590100134774	5.734625792432	12.8906041	0.563054050297782
156	-0.44414010989011	0.462453296703297	5	-0.765200910194331	5.71986310503768	13.7320429	0.639440202235011
157	-0.488096153846154	0.392857142857143	5	-0.893088950641333	0	10.9992	0.43771974340459
158	-0.488096153846154	0.326923076923077	5	-0.980632899322251	1.03039888453688	7.1261067	-0.0195032438864473
159	-0.451464285714286	0.304945054945055	5	-0.976732250544962	0.358760396579442	5.2209536	0.174524433183814
160	-0.440475274725275	0.27564010989011	5	-1.01163713718172	5.69516828069378	8.813109	0.504930598617221
161	-0.46978021978022	0.231684065934066	5	-1.11262325690517	0	6.1105139	0.323141571570056
162	-0.46978021978022	0.195054945054945	5	-1.17725157121918	0.266246280042195	6.9670766	0.341037459631659
163	-0.458791208791209	0.154760989010989	5	-1.24545906314551	1.78516445541391	0	0
164	0.533881868131868	0.370879120879121	6	0.963647154511719	4.22791593211857	13.1202124	0.566068341211094
165	0.464285714285714	0.407508241758242	6	0.8504334862695	4.0688803715164	12.2214861	0.592006355159525
166	0.405678571428571	0.451464285714286	6	0.732032215237595	3.69015216833738	12.8906041	0.585799973384765
167	0.365384615384615	0.517398351648352	6	0.614872220560642	3.96862299746781	20.7582402	0.938924280703631
168	0.27381043956044	0.601648351648352	6	0.427087364419916	4.01448936483267	24.7234518	1.0052897649381
169	0.160255494505494	0.696887362637363	6	0.226029411432296	4.44613693123376	20.9016881	0.860653333200972
170	0.0393763736263735	0.729854395604396	6	0.0538987447921014	4.78369644516998	25.7303369	1.05904855025913
171	-0.11446978021978	0.718865384615385	6	-0.157910965259724	5.11362419960551	21.9049068	0.905120302791811
172	-0.235348901098901	0.667582417582418	6	-0.338935025818086	5.66294392929391	26.2830467	1.02983634365323
173	-0.326923076923077	0.539376373626374	6	-0.544902294548733	5.7245902053961	11.5294531	0.51273874501971
174	-0.363552197802198	0.480769230769231	6	-0.647450043552675	5.60844436495603	11.7379796	0.579862565181717
175	-0.407508241758242	0.425824175824176	6	-0.763422556589019	5.742765806909	10.6893892	0.537719503776313
176	-0.440475274725275	0.370879120879121	6	-0.870966457344281	5.49778714378214	10.3699541	0.530883659864996
177	-0.484431318681319	0.326923076923077	6	-0.97714318931728	5.85654754036158	7.3836713	0.377448759255632
178	-0.502747252747253	0.286629120879121	6	-1.05263294116841	0.117126663144843	10.4597809	0.464635985565045
179	-0.49542032967033	0.22435989010989	6	-1.14556013828142	6.0857753250155	6.2315051	0.339325793354259
180	-0.502747252747253	0.187728021978022	6	-1.21342529695227	6.00484319434305	4.4487181	0.248446647490987
181	-0.510074175824176	0.162087912087912	6	-1.26311462645047	5.96150975465784	1.9321928	0.108151293135568
182	-0.513736263736264	0.151098901098901	6	-1.28474488507758	6.11801635956317	7.4340843	0.416272627763068
183	-0.521063186813187	0.107142857142857	6	-1.36799941063019	0	3.0554861	0.169738029146136
184	-0.521063186813187	0.0888269230769232	6	-1.40194701645942	5.81953769817878	4.0990352	0.219303822996788
185	-0.532052197802198	0.0668489010989012	6	-1.44580778105878	0	6.7218861	0.37557181549676
186	-0.532052197802198	0.0265576923076924	6	-1.52092214415813	5.81968769067803	1.3661923	0.0699607714180517
187	-0.535714285714286	0.0192307692307692	6	-1.53491429844174	5.90265306955881	3.290594	0.170986892437954
188	-0.543041208791209	0.000914835164835082	6	-1.56911167692933	5.90273066044842	3.290594	0.16643245534516
189	-0.550365384615385	-0.0173983516483516	6	-1.60239816799836	4.71238898038469	3.0554861	-0.00508589196299702
190	-0.568681318681319	-0.0173983516483516	6	-1.60138098960576	5.90265306955881	3.290594	0.156695732623697
191	-0.576008241758242	-0.0357142857142857	6	-1.6327201361305	0.071341728048964	8.5766262	0.444616769320512
192	-0.572343406593407	-0.0869972527472528	6	-1.7216434899946	6.03816252413481	5.0390085	0.235772056704371
193	-0.57967032967033	-0.11629945054945	6	-1.76879790133548	5.85654754036158	7.3836713	0.290576555982967
194	-0.597986263736264	-0.156593406593407	6	-1.82691321253207	5.86498417371577	6.0183956	0.21978423848386
195	-0.612637362637363	-0.18956043956044	6	-1.87087006022884	5.6396841983863	9.166	0.234939350527714
196	-0.645604395604396	-0.233516483516484	6	-1.91785793033439	0	6.7218861	0.270295560133378
197	-0.645604395604396	-0.27381043956044	6	-1.97191704236106	5.77606557662247	6.2915424	0.158624627245543
198	-0.66392032967033	-0.306777472527473	6	-2.00364196781017	0	1.8332	0.0677664510823095
199	-0.66392032967033	-0.317766483516484	6	-2.01719525802663	0.694762865856744	4.7727362	0.190108230936574
200	-0.645604395604396	-0.339744505494506	6	-2.05521690421395	0.278342112836542	4.4487181	0.177491780209575
201	-0.638277472527473	-0.365384615384615	6	-2.09071526025586	0.982822569955914	4.4065545	0.163235310417662
202	-0.616299450549451	-0.380035714285714	6	-2.1233623223394	1.16589160908516	4.6535782	0.161042890884673
203	-0.590659340659341	-0.391024725274725	6	-2.15557090051633	1.01218858479275	5.7649557	0.22641150318131
204	-0.561354395604396	-0.409340659340659	6	-2.20085320115259	0.78539816339745	8.6417048	0.371927577448965
205	-0.524725274725275	-0.44596978021978	6	-2.27523871664239	1.01218858479275	5.7649557	0.242626614449502
206	-0.49542032967033	-0.464285714285714	6	-2.32376403953229	1.1071187174941	6.8318781	0.288589181058072
207	-0.458791208791209	-0.482601648351648	6	-2.3814818757439	1.27933265142527	6.379536	0.262774251647202
208	-0.422162087912088	-0.493590659340659	6	-2.43403672607334	1.32581766366803	7.5582836	0.32172486030317
209	-0.378206043956044	-0.50457967032967	6	-2.49838169813397	1.24904577239825	5.7970367	0.265806428433732
210	-0.345239010989011	-0.515568681318681	6	-2.55154298382072	1.89254688119154	5.7970367	0.17933321092614
211	-0.312271978021978	-0.50457967032967	6	-2.58740962600595	1.24912077427317	3.8648439	0.191580000913896
212	-0.290293956043956	-0.511903846153846	6	-2.62572562618873	1.5707963267949	7.3328	0.336783506495117
213	-0.246337912087912	-0.511903846153846	6	-2.69308232748775	1.5707963267949	3.6664	0.177205021118993
214	-0.22435989010989	-0.511903846153846	6	-2.72852333171155	1.5707963267949	2.4441139	0.121320044598603
215	-0.209706043956044	-0.511903846153846	6	-2.75278734063127	1.47107569307643	6.14122	0.324626861053186
216	-0.173076923076923	-0.515568681318681	6	-2.81771271284191	1.92955672337434	5.2209536	0.23150845243356
217	-0.143771978021978	-0.50457967032967	6	-2.86401440332862	1.73602608419476	3.716813	0.195317675792737
218	-0.121793956043956	-0.500914835164835	6	-2.90307793848717	1.03708813515564	0	0
219	0.361722527472528	-0.786629120879121	7	2.71058703487646	2.41498134824697	7.3580065	0.237972938821445
220	0.391024725274725	-0.753662087912088	7	2.66299244711217	2.19955207239588	8.3112705	0.292327732252575
221	0.431318681318681	-0.72435989010989	7	2.60452690066165	2.12942513643763	11.5294531	0.409613817926942
222	0.489925824175824	-0.687728021978022	7	2.52260413707626	2.30858763128613	9.0839643	0.322194863382244
223	0.53021978021978	-0.651098901098901	7	2.45816516439982	2.12247384163316	9.3273216	0.326728908418117
224	0.577837912087912	-0.621793956043956	7	2.39281938271619	3.66027153521624	0	0
225	-0.145604395604396	0.645604395604396	8	-0.221820668891569	5.14901614019823	15.1724798	0.687228935794535
226	-0.228021978021978	0.607142857142857	8	-0.359266456050476	5.25280848065527	21.3787784	0.994382233638955
227	-0.337912087912088	0.541208791208791	8	-0.558142902778267	5.39470553525944	18.8961673	0.891074286477152
228	-0.425824175824176	0.46978021978022	8	-0.736357760073697	5.36523561148546	19.6161566	0.900113470340964
229	-0.519230769230769	0.398351648351648	8	-0.91638045414189	5.38712992260824	11.7379796	0.50713600965743
230	-0.574175824175824	0.354395604395604	8	-1.01780765607338	5.35589008917797	9.166	0.367346893644622
231	-0.618131868131868	0.321428571428571	8	-1.0912770348023	5.42101525251236	8.4505937	0.327867135833131
232	-0.656593406593407	0.288461538461538	8	-1.15685046196893	5.81953769817878	10.2480463	0.424919484895008
233	-0.684065934065934	0.233516483516484	8	-1.24183435894793	6.14128825257542	6.4812786	0.266476337379049
234	-0.68956043956044	0.195054945054945	8	-1.29512962642374	1.21354157249299	0	0
235	0.502747252747253	-0.25	9	2.0322557554807	2.35619449019234	2.5926031	0.130019572494979
236	0.513736263736264	-0.239010989010989	9	2.00625184098171	2.35619449019234	6.4812786	0.314253203800403
237	0.541208791208791	-0.211538461538462	9	1.94340120022163	2.67794504458899	4.0990352	0.209629924251251
238	0.552197802197802	-0.18956043956044	9	1.90147521537138	0	0	0
239	0.552197802197802	-0.18956043956044	9	1.90147521537138	2.55359005004223	3.3048013	0.162613874702657
240	0.563186813186813	-0.173076923076923	9	1.86895244043084	3.14159265358979	1.8332	0.0896235601201489
241	0.563186813186813	-0.162087912087912	9	1.85102772840681	3.14159265358979	2.7498	0.136172913573955
242	0.563186813186813	-0.145604395604396	9	1.82379314569202	3.14159265358979	3.6664	0.1845592330017
243	0.563186813186813	-0.123626373626374	9	1.78688129909168	2.97644397617517	5.5756778	0.289975005875505
244	0.568681318681319	-0.0906593406593407	9	1.72888629791658	2.99969559898563	6.4812786	0.337150419604701
245	0.574175824175824	-0.0521978021978022	9	1.66145621399564	3.14159265358979	6.4162	0.333705023514175
246	0.574175824175824	-0.0137362637362637	9	1.59471520929281	3.55981698316902	9.0275934	0.442527714612916
247	0.552197802197802	0.0357142857142857	9	1.50620966637022	3.6052402625906	6.1485528	0.31461448895283
248	0.535714285714286	0.0686813186813187	9	1.44328676857966	3.92699081698724	5.1852062	0.235813203965007
249	0.513736263736264	0.0906593406593407	9	1.39612412778666	3.6052402625906	8.1985287	0.462625147226718
250	0.491758241758242	0.134615384615385	9	1.30359909834131	3.55981698316902	9.0275934	0.531157052127445
251	0.46978021978022	0.184065934065934	9	1.19736768791582	3.92699081698724	6.4812786	0.363384550321657
252	0.442307692307692	0.211538461538462	9	1.12469077785149	4.19324286613817	7.3900875	0.390768710357384
253	0.403846153846154	0.233516483516484	9	1.04653703578002	3.52209903070216	4.935891	0.310639025264041
254	0.392857142857143	0.260989010989011	9	0.984409230727208	3.78509376238308	4.583	0.291404366697672
255	0.376373626373626	0.282967032967033	9	0.926128357387674	3.92699081698724	3.8886755	0.246594960649722
256	0.35989010989011	0.299450549450549	9	0.876809365257729	3.6052402625906	6.1485528	0.375762360275756
257	0.343406593406593	0.332417582417582	9	0.801656893202578	3.54648443987488	6.9808256	0.395838679201275
258	0.326923076923077	0.370879120879121	9	0.722489157362323	3.72959525713736	3.3048013	0.191532178161707
259	0.315934065934066	0.387362637362637	9	0.684182721729982	3.80263582244048	10.4510732	0.591339181370138
260	0.277472527472527	0.436813186813187	9	0.565914885455954	3.64869115798213	9.4368553	0.455158970985926
261	0.25	0.486263736263736	9	0.474883091258769	0.447942094169667	0	0
262	0.656593406593407	-0.35989010989011	10	2.07219282598492	2.49809154479651	4.583	0.180587851330012
263	0.673076923076923	-0.337912087912088	10	2.03607525571892	2.49809154479651	4.583	0.178269214285338
264	0.68956043956044	-0.315934065934066	10	2.00042141286185	2.49809154479651	4.583	0.175551428927081
265	0.706043956043956	-0.293956043956044	10	1.96531112707644	2.73670086730471	6.9808256	0.273128229153241
266	0.722527472527473	-0.255494505494505	10	1.91068548124579	2.67794504458899	8.1985287	0.315260977620189
267	0.744505494505495	-0.211538461538462	10	1.84763328572175	2.81984209919315	8.6957842	0.334883353509432
268	0.760989010989011	-0.162087912087912	10	1.78065661501986	2.67794504458899	6.1485528	0.226423383250931
269	0.777472527472527	-0.129120879120879	10	1.73537193836968	2.72336832401056	9.0275934	0.326236054284048
270	0.799450549450549	-0.0796703296703297	10	1.67012472751287	2.86329299458468	6.672848	0.242623483298745
271	0.81043956043956	-0.0412087912087912	10	1.62160003085312	3.14159265358979	10.0826	0.372640327832646
272	0.81043956043956	0.0192307692307692	10	1.54707196528659	3.14159265358979	7.3328	0.270421680127612
273	0.81043956043956	0.0631868131868132	10	1.49298762926107	5.22225564379644	0	0
274	-0.535714285714286	-0.68956043956044	11	-2.48110136106277	0.982793723247329	9.9144039	0.340571318443654
275	-0.486263736263736	-0.722527472527473	11	-2.5492156247515	1.19028994968253	9.8722403	0.336451952066872
276	-0.431318681318681	-0.744505494505495	11	-2.61650601516488	1.16590454050981	6.9808256	0.242636324642413
277	-0.392857142857143	-0.760989010989011	11	-2.66503328009336	1.05165021254837	7.3900875	0.257595903118899
278	-0.354395604395604	-0.782967032967033	11	-2.71655246071714	1.19028994968253	9.8722403	0.34445128948752
279	-0.299450549450549	-0.804945054945055	11	-2.78544271861464	1.06369782240256	9.4368553	0.32195192717694
280	-0.25	-0.832417582417582	11	-2.84983310405003	0.896055384571344	5.8689898	0.184849402295848
281	-0.222527472527473	-0.854395604395604	11	-2.8868029845092	1.10714871779409	6.1485528	0.202335341443041
282	-0.18956043956044	-0.870879120879121	11	-2.92727005279781	1.19028994968253	4.935891	0.162753847812911
283	-0.162087912087912	-0.881868131868132	11	-2.95982082236039	1.35212738092095	8.4505937	0.28140451906324
284	-0.112637362637363	-0.892857142857143	11	-3.01610172617304	1.03037682652431	10.6893892	0.316284289291895
