# Supplementary material for: Fluid extraction from the left-right organizer uncovers mechanical properties needed for symmetry breaking
Source: eLife. 2023 Jul 21;12:e83861. doi: 10.7554/eLife.83861 (PMC10361723; doi:10.7554/eLife.83861)
Supplement: Figure 2—source data 1. [file elife-83861-fig2-data1.zip › Fig2_sourcedata/sham8ss_embryo2.csv]

	x	y	id	omega	alpha	speed	realangvel
1	0.648293963254593	0.385826771653543	1	1.03395676349811	3.58143523640553	17.2215391	0.638949809825895
2	0.606299212598425	0.4750656167979	1	0.906166801532929	3.86823499427152	22.0744778	0.820054479667718
3	0.522309711286089	0.569553805774278	1	0.742155905599385	3.82390920846454	18.8961673	0.674712454679989
4	0.454068241469816	0.653543307086614	1	0.607213414663387	4.32650631098662	31.659364	1.14922879598079
5	0.286089238845144	0.721784776902887	1	0.37736765546723	4.55247585722647	28.7816983	1.0696321614201
6	0.123359580052493	0.748031496062992	1	0.16344122318321	4.62172909318394	20.2481523	0.765304865922348
7	0.0078740157480315	0.758530183727034	1	0.0103802499987403	4.65363315766897	31.2184794	1.14343896823861
8	-0.170603674540682	0.769028871391076	1	-0.218307543648983	4.89224248017717	30.7436806	1.08964952285441
9	-0.343832020997375	0.73753280839895	1	-0.436237448219864	5.34889719617264	26.2152183	0.927711292253766
10	-0.464566929133858	0.648293963254593	1	-0.621779706670618	5.75511085875323	25.467731	0.892344250529551
11	-0.538057742782152	0.522309711286089	1	-0.800248556776528	6.05395337390259	28.2367796	1.02500642027275
12	-0.574803149606299	0.364829396325459	1	-1.00524984083108	6.17830836844935	17.511643	0.701356285283163
13	-0.585301837270341	0.26509186351706	1	-1.14552109788771	1.75586856684445	0	0
14	0.564304461942257	0.480314960629921	2	0.865627589871346	4.03764803816114	5.8689898	0.224453046106229
15	0.538057742782152	0.501312335958005	2	0.8207369806501	3.99355898076307	9.743458	0.37962826750119
16	0.496062992125984	0.538057742782152	2	0.744811327149862	3.81633359581335	5.8689898	0.225308516914701
17	0.4750656167979	0.564304461942257	2	0.699749623766922	3.8363309297865	7.158646	0.270686644034647
18	0.448818897637795	0.595800524934383	2	0.645612294959992	4.12438637683712	6.6096026	0.253835892286802
19	0.417322834645669	0.616797900262467	2	0.594845116502632	4.46741031725783	11.3378837	0.421152260993286
20	0.354330708661417	0.63254593175853	2	0.510614664303975	4.71238898038469	6.4162	0.226543410153771
21	0.31758530183727	0.63254593175853	2	0.465305982273221	4.17196948011411	5.3446946	0.214785958210103
22	0.291338582677165	0.648293963254593	2	0.4223487906312	4.71238898038469	6.4162	0.24070220406808
23	0.254593175853018	0.648293963254593	2	0.374208349817584	4.60173175921079	8.3002713	0.334923092563351
24	0.207349081364829	0.653543307086614	2	0.307223731304914	4.87753765779932	5.5756778	0.211712416072443
25	0.175853018372703	0.648293963254593	2	0.264881248090425	5.742765806909	5.3446946	0.0648256715945339
26	0.16010498687664	0.622047244094488	2	0.251916113771519	5.58844703098288	7.158646	0.145079407215714
27	0.133858267716535	0.590551181102362	2	0.222900232328376	5.38712992260824	5.8689898	0.180807313226641
28	0.10761154855643	0.569553805774278	2	0.186738769683048	5.35589008917797	4.583	0.157987282070773
29	0.0866141732283465	0.553805774278215	2	0.155141313268893	5.30039158393226	3.3048013	0.127193880564905
30	0.0708661417322835	0.543307086614173	2	0.129702537155912	4.61272032789353	18.42366	0.956180652524777
31	-0.0341207349081365	0.553805774278215	2	-0.0615335933490434	4.31759786068493	11.9158	0.521743798246381
32	-0.0971128608923885	0.58005249343832	2	-0.16588235299832	4.24874137138388	6.1485528	0.233573692447224
33	-0.128608923884514	0.595800524934383	2	-0.212597091487764	4.17196948011411	5.3446946	0.177044037992858
34	-0.154855643044619	0.611548556430446	2	-0.248005899086336	3.38657131671666	11.3378837	-0.00141251801126452
35	-0.170603674540682	0.674540682414698	2	-0.247723395484083	5.11091142605111	18.8961673	0.780831935641626
36	-0.270341207349081	0.63254593175853	2	-0.403889782612409	5.53480725965607	17.511643	0.703309627718141
37	-0.338582677165354	0.559055118110236	2	-0.544551708156037	5.6504364721774	17.0496766	0.726648087828845
38	-0.396325459317585	0.480314960629921	2	-0.689881325721806	5.67245934279038	11.1884779	0.508071615416623
39	-0.433070866141732	0.427821522309711	2	-0.79149564880513	5.5974557962733	13.0271775	0.614066431381548
40	-0.480314960629921	0.37007874015748	2	-0.91430893508144	6.07209197395684	13.1238788	0.588127612909546
41	-0.496062992125984	0.296587926509186	2	-1.03193445766335	5.49778714378214	6.4812786	0.306215566682915
42	-0.522309711286089	0.270341207349081	2	-1.09317757099993	5.8782935208945	6.9808256	0.340133257992188
43	-0.538057742782152	0.233595800524934	2	-1.16120422259837	5.81953769817878	4.0990352	0.199279080126324
44	-0.548556430446194	0.21259842519685	2	-1.20106003862363	0	8.2494	0.384815638130906
45	-0.548556430446194	0.165354330708661	2	-1.27802316624982	0	2.7498	0.132605556970777
46	-0.548556430446194	0.149606299212598	2	-1.30454427764397	0	6.4162	0.316709196610241
47	-0.548556430446194	0.112860892388451	2	-1.36788611696602	5.96143475278294	8.6957842	0.435754960540333
48	-0.564304461942257	0.0656167979002625	2	-1.45503710907409	6.03820664405272	3.7791418	0.187889420572118
49	-0.569553805774278	0.0446194225721785	2	-1.49261499318851	6.03820664405272	3.7791418	0.185542775079663
50	-0.574803149606299	0.0236220472440945	2	-1.52972354820444	0	4.583	0.228194784504681
51	-0.574803149606299	-0.0026246719160105	2	-1.57536250510538	0.321750554396642	5.7970367	0.279127058788102
52	-0.564304461942257	-0.0341207349081365	2	-1.631187916863	0.785398163397448	2.5926031	0.100017368765679
53	-0.553805774278215	-0.0446194225721785	2	-1.65119139061614	0.643501108793284	4.583	0.204784683747625
54	-0.538057742782152	-0.0656167979002625	2	-1.69214832736566	0.785398163397448	3.8886755	0.165924151508734
55	-0.522309711286089	-0.0813648293963255	2	-1.72533315766741	0.785398163397448	3.8886755	0.174374333407519
56	-0.506561679790026	-0.0971128608923885	2	-1.76020802434891	0	2.7498	0.149028973085374
57	-0.506561679790026	-0.112860892388451	2	-1.79001381896599	0.643501108793284	4.583	0.235172784899182
58	-0.490813648293963	-0.133858267716535	2	-1.83704837594582	0	1.8332	0.0989969628319654
59	-0.490813648293963	-0.144356955380577	2	-1.85684776851221	1.5707963267949	0.9166	0.01461984137624
60	-0.485564304461942	-0.144356955380577	2	-1.85977173678746	0.785398163397448	2.5926031	0.130653619566929
61	-0.4750656167979	-0.154855643044619	2	-1.88590246070085	1.5707963267949	1.8332	0.0332221024534496
62	-0.464566929133858	-0.154855643044619	2	-1.89254688119154	2.0344439357957	2.0495176	-0.017361041341204
63	-0.454068241469816	-0.149606299212598	2	-1.8890746729233	2.15879893034246	3.3048013	-0.0548361066726266
64	-0.438320209973753	-0.139107611548556	2	-1.87810745158877	1.89254688119154	2.8987475	-0.0027036158230187
65	-0.42257217847769	-0.133858267716535	2	-1.87756672842417	3.14159265358979	0.9166	-0.0566478224277622
66	-0.42257217847769	-0.128608923884514	2	-1.86623716393862	2.35619449019234	1.2960724	-0.0401396293979484
67	-0.417322834645669	-0.123359580052493	2	-1.85820923805903	3.14159265358979	0.9166	-0.0580350633780391
68	-0.417322834645669	-0.118110236220472	2	-1.84660222538342	2.15879893034246	3.3048013	-0.0699174965654414
69	-0.401574803149606	-0.10761154855643	2	-1.83261872607033	2.67794504458899	2.0495176	-0.107619445923315
70	-0.396325459317585	-0.0971128608923885	2	-1.81109483688567	1.10714871779409	4.0990352	0.194622548430434
71	-0.375328083989501	-0.10761154855643	2	-1.85001934657175	1.24904577239825	2.8987475	0.124541063610792
72	-0.359580052493438	-0.112860892388451	2	-1.87492755929391	1.01219701145133	8.6472044	0.54356336221784
73	-0.31758530183727	-0.139107611548556	2	-1.98364023173748	1.03037682652431	5.3446946	0.378547925392303
74	-0.291338582677165	-0.154855643044619	2	-2.05934981681594	1.37340076694502	4.6737434	0.273864894026421
75	-0.26509186351706	-0.16010498687664	2	-2.11412279562123	1.24904577239825	5.7970367	0.43735574569959
76	-0.233595800524934	-0.170603674540682	2	-2.20159394476114	1.01219701145133	8.6472044	0.840566182222646
77	-0.191601049868766	-0.196850393700787	2	-2.36970718120567	1.29249666778979	13.345696	1.37537335440375
78	-0.118110236220472	-0.217847769028871	2	-2.64478185208642	1.17600520709514	11.9158	1.37364449798945
79	-0.0551181102362205	-0.244094488188976	2	-2.91951075168431	1.15257199721567	9.0275934	0.961938311492854
80	-0.0078740157480315	-0.26509186351706	2	-3.11189841398288	1.48765509490646	11.0372389	1.15410562711725
81	0.0551181102362205	-0.270341207349081	2	2.94046576777325	1.15257199721567	9.0275934	0.683756512118694
82	0.102362204724409	-0.291338582677165	2	2.80371446534951	1.10714871779409	8.1985287	0.475311761652328
83	0.144356955380577	-0.312335958005249	2	2.70865211301905	0.982793723247329	6.6096026	0.262552331648811
84	0.175853018372703	-0.333333333333333	2	2.65614164668929	0.643501108793284	4.583	0.0512779262589103
85	0.191601049868766	-0.354330708661417	2	2.6458860614375	1.5707963267949	3.6664	0.223564540591479
86	0.21259842519685	-0.354330708661417	2	2.60117315331921	1.10714871779409	6.1485528	0.213285173742803
87	0.244094488188976	-0.37007874015748	2	2.55851611857065	1.76819188664478	4.6737434	0.273221456652388
88	0.270341207349081	-0.364829396325459	2	2.50387182724017	0.927295218001612	4.583	0.0781878771659361
89	0.291338582677165	-0.380577427821522	2	2.48823425180698	0.88506681588861	13.0271775	0.155166586397066
90	0.349081364829396	-0.427821522309711	2	2.45720093452757	1.19028994968253	4.935891	0.118706065971361
91	0.375328083989501	-0.438320209973753	2	2.4334597213333	1.35212738092095	8.4505937	0.235769265639352
92	0.42257217847769	-0.448818897637795	2	2.38630586820543	1.83704837594582	10.4510732	0.408947312477563
93	0.480314960629921	-0.433070866141732	2	2.30451640570992	2.1375255443184	11.9510891	0.494298802821369
94	0.538057742782152	-0.396325459317585	2	2.20565664514564	2.49809154479651	9.166	0.391674141605964
95	0.569553805774278	-0.354330708661417	2	2.12732181682445	3.28348970819396	12.9625572	0.45500855311126
96	0.559055118110236	-0.280839895013123	2	2.0363201062022	4.01765070418799	7.158646	0.0795165322532876
97	0.52755905511811	-0.254593175853018	2	2.02041679975154	3.4198923125949	6.672848	0.254355577813898
98	0.517060367454068	-0.217847769028871	2	1.96954568418876	3.52209903070216	4.935891	0.185713099273483
99	0.506561679790026	-0.191601049868766	2	1.93240306433406	3.33898821343967	4.6737434	0.215004134324825
100	0.501312335958005	-0.165354330708661	2	1.8894022374691	3.52209903070216	4.935891	0.212131949175882
101	0.490813648293963	-0.139107611548556	2	1.84697584763392	3.68201215386038	5.3446946	0.214671739485399
102	0.4750656167979	-0.112860892388451	2	1.80404149973684	3.52209903070216	4.935891	0.244603820211227
103	0.464566929133858	-0.0866141732283465	2	1.7551207356946	3.33898821343967	4.6737434	0.268224162422901
104	0.459317585301837	-0.0603674540682415	2	1.70147590321002	3.72959525713736	6.6096026	0.324531625157412
105	0.438320209973753	-0.0288713910761155	2	1.63656957817853	5.56712027747035	0	0
106	0.0866141732283465	-0.433070866141732	3	2.94419709373991	1.460139105621	8.3002713	0.494990558443322
107	0.133858267716535	-0.438320209973753	3	2.84519898205125	1.24904577239825	5.7970367	0.282983581441827
108	0.165354330708661	-0.448818897637795	3	2.78860226576288	0.785398163397448	5.1852062	0.123115184465741
109	0.186351706036745	-0.469816272965879	3	2.76397922886973	1.10714871779409	6.1485528	0.22058074194967
110	0.217847769028871	-0.485564304461942	3	2.7198630804798	1.5707963267949	6.4162	0.305937995559247
111	0.254593175853018	-0.485564304461942	3	2.65867548136795	1.5707963267949	8.2494	0.366245289493055
112	0.301837270341207	-0.485564304461942	3	2.58542642346934	1.5707963267949	9.166	0.371175956765275
113	0.354330708661417	-0.485564304461942	3	2.51119123211629	1.47112767430373	9.21183	0.308505600918294
114	0.406824146981627	-0.490813648293963	3	2.44949011193263	1.5707963267949	8.2494	0.2721315978118
115	0.454068241469816	-0.490813648293963	3	2.39506379237027	1.5707963267949	8.2494	0.24725458899499
116	0.501312335958005	-0.490813648293963	3	2.34561287457127	2.09887077522126	12.7338655	0.486229791614821
117	0.564304461942257	-0.454068241469816	3	2.2483669162483	2.35619449019234	9.0738817	0.353323825822858
118	0.601049868766404	-0.417322834645669	3	2.17770215108373	2.64224593190966	11.484998	0.449984213877621
119	0.63254593175853	-0.359580052493438	3	2.08770530830821	2.79282165000589	10.7283447	0.42123279317404
120	0.653543307086614	-0.301837270341207	3	2.0034587496734	2.86329299458468	6.672848	0.264188544594539
121	0.664041994750656	-0.26509186351706	3	1.95062104075449	2.71496516046292	11.0752778	0.440095614221612
122	0.690288713910761	-0.207349081364829	3	1.86260191791017	3.05845142170135	11.0372389	0.435818906427481
123	0.695538057742782	-0.144356955380577	3	1.77543813662467	3.09616937416822	20.1858235	0.817332966073439
124	0.700787401574803	-0.0288713910761155	3	1.61197154340999	3.21836454485957	11.9510891	0.488593267799541
125	0.695538057742782	0.0393700787401575	3	1.51425288985008	3.4198923125949	13.345696	0.546180776062976
126	0.674540682414698	0.112860892388451	3	1.40501673463748	3.52209903070216	9.8722403	0.410159622906446
127	0.653543307086614	0.165354330708661	3	1.32298481005619	3.28348970819396	12.9625572	0.53912183781029
128	0.643044619422572	0.238845144356955	3	1.21516044249414	3.60040938229662	0	0
129	0.427821522309711	0.674540682414698	4	0.565217121901749	4.01765070418799	14.3177503	0.500632562297525
130	0.364829396325459	0.727034120734908	4	0.465090609442244	3.86042265321142	9.743458	0.309238131398465
131	0.328083989501312	0.769028871391076	4	0.403242983162551	4.71238898038469	1.8332	0.0580321356563318
132	0.31758530183727	0.769028871391076	4	0.391636556031285	4.61272032789353	9.21183	0.308862947020365
133	0.26509186351706	0.774278215223097	4	0.329863966627212	4.24874137138388	6.1485528	0.211870971831728
134	0.233595800524934	0.79002624671916	4	0.287489772260866	3.99355898076307	9.743458	0.298818553749667
135	0.191601049868766	0.826771653543307	4	0.227726061510933	4.48129831318879	16.0075024	0.537823568742807
136	0.102362204724409	0.847769028871391	4	0.120161347762371	4.66893808499316	21.1015069	0.708482398126199
137	-0.0183727034120735	0.853018372703412	4	-0.0215351318628684	4.75083157040588	23.8490154	0.7956779188256
138	-0.154855643044619	0.847769028871391	4	-0.180670715627989	4.97299137213203	28.4590551	0.945598858082082
139	-0.312335958005249	0.805774278215223	4	-0.369790487244405	5.26404396291324	13.9914407	0.462408034027402
140	-0.380577427821522	0.763779527559055	4	-0.462272094049885	6.20641341590981	11.9510891	0.220926923946141
141	-0.385826771653543	0.695538057742782	4	-0.506457478839113	1.40564764938027	11.1508973	-0.330307463243851
142	-0.322834645669291	0.68503937007874	4	-0.440395986190343	1.5707963267949	14.6656	-0.524581586679086
143	-0.238845144356955	0.68503937007874	4	-0.335479668854526	0.950546840812075	7.8850515	-0.189104189414026
144	-0.202099737532808	0.658792650918635	4	-0.297658830971721	0.558599315343562	8.6472044	-0.0996064272717101
145	-0.175853018372703	0.616797900262467	4	-0.277737545517379	5.76403919293306	7.3900875	0.247165050028929
146	-0.196850393700787	0.58005249343832	4	-0.327170555523165	5.56435530755796	9.743458	0.412107743366813
147	-0.233595800524934	0.538057742782152	4	-0.409592104196527	4.90978454023457	14.0212302	0.646740536061348
148	-0.312335958005249	0.522309711286089	4	-0.538940211408797	4.66696570096311	20.1858235	0.712195683087888
149	-0.427821522309711	0.52755905511811	4	-0.681379348026375	4.9906886393898	13.345696	0.49405264566001
150	-0.501312335958005	0.506561679790026	4	-0.780189877158377	5.71986904568762	20.5978352	0.829855134324533
151	-0.564304461942257	0.406824146981627	4	-0.946160904023283	5.84081108420284	19.2705984	0.796362747933888
152	-0.611548556430446	0.307086614173228	4	-1.10543345361006	0	18.332	0.730948163345824
153	-0.611548556430446	0.202099737532808	4	-1.25162308627923	5.85655781405271	11.0752778	0.48293080288947
154	-0.637795275590551	0.144356955380577	4	-1.34820924685712	5.77608680278725	9.4368553	0.386857267226295
155	-0.664041994750656	0.0971128608923885	4	-1.42558070030238	5.96143475278294	5.7970367	0.241222313208362
156	-0.674540682414698	0.0656167979002625	4	-1.47382516294405	6.08578974732971	14.0212302	0.579901403689276
157	-0.690288713910761	-0.0131233595800525	4	-1.58980544368191	0.343023940420703	13.6261756	0.553467101344514
158	-0.664041994750656	-0.0866141732283465	4	-1.70049886395081	0.358770670270572	15.6628608	0.668692783219265
159	-0.63254593175853	-0.170603674540682	4	-1.83423742059466	0.404891786285083	13.9611929	0.611622192156105
160	-0.601049868766404	-0.244094488188976	4	-1.95656185902588	0.674740942223553	11.7379796	0.509980700368278
161	-0.559055118110236	-0.296587926509186	4	-2.05855799909954	0.862170054667226	8.4505937	0.365464695850286
162	-0.522309711286089	-0.328083989501312	4	-2.1316509382696	0.620249485982821	7.8850515	0.366345540436899
163	-0.496062992125984	-0.364829396325459	4	-2.20492004635698	0.785398163397448	6.4812786	0.300324020393417
164	-0.469816272965879	-0.391076115485564	4	-2.26498485043566	1.19028994968253	9.8722403	0.424403051702422
165	-0.417322834645669	-0.412073490813648	4	-2.34986546077614	0.896055384571344	5.8689898	0.286202054362608
166	-0.391076115485564	-0.433070866141732	4	-2.40710587164866	0.927295218001612	4.583	0.224738828268467
167	-0.37007874015748	-0.448818897637795	4	-2.45205363730236	0.588002603547568	3.3048013	0.154234701417129
168	-0.359580052493438	-0.464566929133858	4	-2.48290057758578	1.10714871779409	6.1485528	0.297129343568359
169	-0.328083989501312	-0.480314960629921	4	-2.54232644629946	1.03037682652431	5.3446946	0.263226180663003
170	-0.301837270341207	-0.496062992125984	4	-2.59497168243206	1.40564764938027	5.5756778	0.260276912969442
171	-0.270341207349081	-0.501312335958005	4	-2.64702706502594	1.24904577239825	2.8987475	0.144237945732804
172	-0.254593175853018	-0.506561679790026	4	-2.67587465417251	1.5707963267949	1.8332	0.083415644684468
173	-0.244094488188976	-0.506561679790026	4	-2.6925577831094	1.5707963267949	4.583	0.214465424231758
174	-0.217847769028871	-0.506561679790026	4	-2.73545086795575	1.81577498992176	3.7791418	0.159850827065755
175	-0.196850393700787	-0.501312335958005	4	-2.7674210333689	1.32581766366803	3.7791418	0.200188989531815
176	-0.175853018372703	-0.506561679790026	4	-2.80745883127526	1.10714871779409	4.0990352	0.215713969941778
177	-0.154855643044619	-0.517060367454068	4	-2.85060162526362	0.237835927457451	0	0
178	-0.112860892388451	-0.690288713910761	5	-2.97952848212398	1.40564764938027	5.5756778	0.228061565815629
179	-0.0813648293963255	-0.695538057742782	5	-3.02514079528711	1.32581766366803	3.7791418	0.152608327817925
180	-0.0603674540682415	-0.700787401574803	5	-3.05566246085069	1.5707963267949	9.166	0.373473552405694
181	-0.0078740157480315	-0.700787401574803	5	-3.13035717133183	1.40564764938027	5.5756778	0.223401279154185
182	0.0236220472440945	-0.706036745406824	5	3.10814788001692	1.5707963267949	4.583	0.185350445002923
183	0.0498687664041995	-0.706036745406824	5	3.07107779101633	2.0344439357957	4.0990352	0.155107750832042
184	0.0708661417322835	-0.695538057742782	5	3.04005624084993	1.5707963267949	2.7498	0.111770568281822
185	0.0866141732283465	-0.695538057742782	5	3.01770212719356	1.03037682652431	5.3446946	0.167346066337588
186	0.112860892388451	-0.711286089238845	5	2.98423291392604	2.11121582706548	5.3446946	0.200179100930655
187	0.139107611548556	-0.695538057742782	5	2.94419709373991	2.81537119008593	0	0
188	0.496062992125984	0.359580052493438	6	0.943574842227232	3.6052402625906	6.1485528	0.28061409587206
189	0.480314960629921	0.391076115485564	6	0.88745202305282	4.12438637683712	6.6096026	0.296984124534057
190	0.448818897637795	0.412073490813648	6	0.828055198146009	4.17196948011411	5.3446946	0.244148979266706
191	0.42257217847769	0.427821522309711	6	0.779225402292667	4.46741031725783	3.7791418	0.157725956810417
192	0.401574803149606	0.433070866141732	6	0.747680210930584	4.24874137138388	4.0990352	0.192834233905183
193	0.380577427821522	0.443569553805774	6	0.709113364149547	4.24874137138388	4.0990352	0.19663189991992
194	0.359580052493438	0.454068241469816	6	0.669786984165564	3.72959525713736	3.3048013	0.153850751235475
195	0.349081364829396	0.469816272965879	6	0.639016833918468	3.92699081698724	5.1852062	0.248905926865602
196	0.328083989501312	0.490813648293963	6	0.589235648545348	3.92699081698724	5.1852062	0.24408074137382
197	0.307086614173228	0.511811023622047	6	0.540419500270584	4.03764803816114	17.6074277	0.811385924739914
198	0.228346456692913	0.574803149606299	6	0.378142315322602	3.85021892571746	8.4505937	0.333636550980537
199	0.196850393700787	0.611548556430446	6	0.311415005126494	3.99355898076307	9.743458	0.384710818396566
200	0.154855643044619	0.648293963254593	6	0.234472841447181	3.92699081698724	3.8886755	0.139864145338759
201	0.139107611548556	0.664041994750656	6	0.206500012379429	4.77480779038065	14.6940146	0.61514536970887
202	0.0551181102362205	0.658792650918635	6	0.0834709384376547	4.83674397493145	7.3900875	0.316966577120653
203	0.0131233595800525	0.653543307086614	6	0.020077623013524	4.71238898038469	13.749	0.600719448989238
204	-0.0656167979002625	0.653543307086614	6	-0.100066266784323	4.24874137138388	10.2480463	0.359808008376026
205	-0.118110236220472	0.679790026246719	6	-0.172027868459529	4.20529047599235	9.4368553	0.290132648386253
206	-0.165354330708661	0.706036745406824	6	-0.230054398136779	4.35361831011412	7.8314304	0.248427451546986
207	-0.207349081364829	0.721784776902887	6	-0.279739888446177	4.49372003451075	8.4505937	0.274289624101864
208	-0.254593175853018	0.732283464566929	6	-0.334597813266549	4.54724030297006	5.5756778	0.177172584078
209	-0.286089238845144	0.73753280839895	6	-0.370032330082149	4.57049192578053	6.4812786	0.199828973995613
210	-0.322834645669291	0.742782152230971	6	-0.409998124881272	4.95736764351155	3.7791418	0.131196616692962
211	-0.343832020997375	0.73753280839895	6	-0.436237448219864	4.81205763287585	9.21183	0.299194224342938
212	-0.396325459317585	0.732283464566929	6	-0.496076293088452	5.38712992260824	5.8689898	0.19995338770274
213	-0.42257217847769	0.711286089238845	6	-0.536066970629	5.6396841983863	4.583	0.148387553149218
214	-0.438320209973753	0.690288713910761	6	-0.565744481258844	5.8782935208945	13.9611929	0.426020093097355
215	-0.469816272965879	0.616797900262467	6	-0.650948499878315	5.4146459118937	15.6092397	0.576566219078911
216	-0.538057742782152	0.559055118110236	6	-0.766261743694097	5.49778714378214	3.8886755	0.14352752805481
217	-0.553805774278215	0.543307086614173	6	-0.794967249305059	5.99172851270172	9.5697623	0.322761501994642
218	-0.569553805774278	0.490813648293963	6	-0.859519549703987	0.117108744566864	15.6894422	0.441838614553323
219	-0.559055118110236	0.401574803149606	6	-0.947887272614652	6.22076649718363	14.6940146	0.551493972898265
220	-0.564304461942257	0.31758530183727	6	-1.0581860671943	6.13053597878432	12.0560398	0.516590308371803
221	-0.574803149606299	0.249343832020997	6	-1.16150412886867	6.03820664405272	11.3378837	0.518130236079473
222	-0.590551181102362	0.186351706036745	6	-1.26513017608456	6.17252808600569	8.3002713	0.381474805316313
223	-0.595800524934383	0.139107611548556	6	-1.34142513714782	6.06451636130564	8.4505937	0.394998808199698
224	-0.606299212598425	0.0918635170603675	6	-1.42042489878776	0	5.4996	0.255657040757655
225	-0.606299212598425	0.0603674540682415	6	-1.47155630693929	0.244978663126864	7.5582836	0.342063921969726
226	-0.595800524934383	0.0183727034120735	6	-1.53996909133324	0	5.4996	0.264250530373162
227	-0.595800524934383	-0.0131233595800525	6	-1.59281919740787	0.076771891269778	11.9510891	0.574464525710867
228	-0.590551181102362	-0.0813648293963255	6	-1.70771210255004	0.158655262186401	23.2064788	1.10169489273377
229	-0.569553805774278	-0.21259842519685	6	-1.9280510810968	0.394791119699761	11.9158	0.560865685712828
230	-0.543307086614173	-0.275590551181102	6	-2.04022421823936	0.685729510906286	13.0271775	0.611143881147675
231	-0.496062992125984	-0.333333333333333	6	-2.1624529944689	0.844153986113171	11.0372389	0.524023772167688
232	-0.448818897637795	-0.375328083989501	6	-2.26725774890244	1.10714871779409	6.1485528	0.282403050304443
233	-0.417322834645669	-0.391076115485564	6	-2.32373835896333	1.10714871779409	6.1485528	0.294700019133749
234	-0.385826771653543	-0.406824146981627	6	-2.38267836279008	0.927295218001612	4.583	0.233592132450833
235	-0.364829396325459	-0.42257217847769	6	-2.42939678928024	0.785398163397448	5.1852062	0.26396691538058
236	-0.343832020997375	-0.443569553805774	6	-2.48219017235636	0.876058050598193	7.158646	0.363450997752066
237	-0.312335958005249	-0.469816272965879	6	-2.55488037190677	0.785398163397448	3.8886755	0.191907770297677
238	-0.296587926509186	-0.485564304461942	6	-2.59326192596631	0.785398163397448	6.4812786	0.311872234853707
239	-0.270341207349081	-0.511811023622047	6	-2.65563637293705	0.896055384571344	5.8689898	0.281818184192844
240	-0.244094488188976	-0.532808398950131	6	-2.71200000977562	0.785398163397448	3.8886755	0.175706567159764
241	-0.228346456692913	-0.548556430446194	6	-2.74714132320757	0.785398163397448	6.4812786	0.281767292449717
242	-0.202099737532808	-0.574803149606299	6	-2.80349478169751	0.896055384571344	5.8689898	0.255463435105661
243	-0.175853018372703	-0.595800524934383	6	-2.85458746871864	0.674740942223553	5.8689898	0.21509785038619
244	-0.154855643044619	-0.622047244094488	6	-2.89760703879588	1.10714871779409	2.0495176	0.0889900680383215
245	-0.144356955380577	-0.627296587926509	6	-2.91540505240355	1.19028994968253	4.935891	0.215383919618808
246	-0.118110236220472	-0.637795275590551	6	-2.95848183632731	1.32581766366803	3.7791418	0.16611532577377
247	-0.0971128608923885	-0.643044619422572	6	-2.99170490148206	1.5707963267949	0.9166	0.039953487517832
248	-0.0918635170603675	-0.643044619422572	6	-2.99969559898563	1.81577498992176	3.7791418	0.156199167151341
249	-0.0708661417322835	-0.637795275590551	6	-3.0309354324159	2.0344439357957	2.0495176	0.0775485258032216
250	-0.0603674540682415	-0.63254593175853	6	-3.04644513757654	2.0344439357957	2.0495176	0.079082246342157
251	-0.0498687664041995	-0.627296587926509	6	-3.06226158684497	1.89254688119154	2.8987475	0.122668298858524
252	-0.0341207349081365	-0.622047244094488	6	-3.08679524661668	3.14159265358979	0.9166	-0.00232707988352843
253	-0.0341207349081365	-0.616797900262467	6	-3.08632983063997	1.5707963267949	0.9166	0.0424422691364601
254	-0.0288713910761155	-0.616797900262467	6	-3.09481828446726	1.5707963267949	1.8332	0.0849797012918385
255	-0.0183727034120735	-0.616797900262467	6	-3.11181422472563	2.0344439357957	2.0495176	0.084518019062263
256	-0.0078740157480315	-0.611548556430446	6	-3.12871782853808	1.10714871779409	2.0495176	0.0856505925809259
257	0.0026246719160105	-0.616797900262467	6	3.13733736012532	1.89254688119154	2.8987475	0.128892956001367
258	0.0183727034120735	-0.611548556430446	6	3.11155876892504	1.24904577239825	2.8987475	0.126144691425356
259	0.0341207349081365	-0.616797900262467	6	3.08632983063997	1.5707963267949	0.9166	0.042402447914327
260	0.0393700787401575	-0.616797900262467	6	3.07784934105711	2.35619449019234	3.8886755	0.13851988040066
261	0.0551181102362205	-0.601049868766404	6	3.05014536497697	2.67794504458899	2.0495176	0.0521054818098721
262	0.0603674540682415	-0.590551181102362	6	3.039724268615	3.14159265358979	1.8332	0.00915348999303678
263	0.0603674540682415	-0.58005249343832	6	3.03789357061639	3.14159265358979	0.9166	0.00470078344168456
264	0.0603674540682415	-0.574803149606299	6	3.03695341392806	0	0.9166	-0.00470078344168456
265	0.0603674540682415	-0.58005249343832	6	3.03789357061639	3.14159265358979	0.9166	0.00470078344168456
266	0.0603674540682415	-0.574803149606299	6	3.03695341392806	4.71238898038469	0.9166	-0.0452056049894844
267	0.0551181102362205	-0.574803149606299	6	3.04599453492595	0	0	0
268	0.0551181102362205	-0.574803149606299	6	3.04599453492595	2.0344439357957	4.0990352	0.192382048569497
269	0.0761154855643045	-0.564304461942257	6	3.00751812521205	1.5707963267949	1.8332	0.0911263594737211
270	0.0866141732283465	-0.564304461942257	6	2.98929285331731	0.785398163397448	1.2960724	0.0380666144286756
271	0.0918635170603675	-0.569553805774278	6	2.98167953043157	0.321750554396642	2.8987475	0.0225414082867958
272	0.0971128608923885	-0.585301837270341	6	2.97717124877421	0	0.9166	-0.00717832814281394
273	0.0971128608923885	-0.590551181102362	6	2.97860691440278	1.5707963267949	1.8332	0.0862942194313376
274	0.10761154855643	-0.590551181102362	6	2.96134807051651	0.982793723247329	3.3048013	0.110922456564939
275	0.123359580052493	-0.601049868766404	6	2.93916357920352	1.5707963267949	2.7498	0.125037643415955
276	0.139107611548556	-0.601049868766404	6	2.91415605052033	1.5707963267949	2.7498	0.123607119425309
277	0.154855643044619	-0.601049868766404	6	2.88943462663527	1.89254688119154	2.8987475	0.133616827754963
278	0.170603674540682	-0.595800524934383	6	2.86271126108428	2.0344439357957	4.0990352	0.187391892659594
279	0.191601049868766	-0.585301837270341	6	2.82523288255236	2.35619449019234	2.5926031	0.108690504274227
280	0.202099737532808	-0.574803149606299	6	2.80349478169751	2.55359005004223	3.3048013	0.126476308014749
281	0.21259842519685	-0.559055118110236	6	2.77819952009456	2.35619449019234	1.2960724	0.056901503462341
282	0.217847769028871	-0.553805774278215	6	2.7668192194021	3.14159265358979	0.9166	0.0162782824885266
283	0.217847769028871	-0.548556430446194	6	2.76356356290439	2.15879893034246	3.3048013	0.157815067555616
284	0.233595800524934	-0.538057742782152	6	2.73200054939327	1.5707963267949	2.7498	0.121806325986848
285	0.249343832020997	-0.538057742782152	6	2.7076392841959	1.5707963267949	0.9166	0.0400069526010061
286	0.254593175853018	-0.538057742782152	6	2.6996378936757	1.89254688119154	2.8987475	0.137933452334851
287	0.270341207349081	-0.532808398950131	6	2.67205120320873	1.95130270390726	4.935891	0.234473216997619
288	0.296587926509186	-0.522309711286089	6	2.6251565598092	2.15879893034246	3.3048013	0.157453864772745
289	0.312335958005249	-0.511811023622047	6	2.59366578685465	2.35619449019234	2.5926031	0.12102026910318
290	0.322834645669291	-0.501312335958005	6	2.56946173303402	1.9195673303788	0	0
291	0.438320209973753	-0.459317585301837	7	2.37958203797139	1.37340076694502	9.3474868	0.226209956312027
292	0.490813648293963	-0.469816272965879	7	2.33434004670898	1.48013643959415	10.1243053	0.249087263863377
293	0.548556430446194	-0.4750656167979	7	2.28452259393631	1.84909598580001	6.672848	0.21412565255706
294	0.585301837270341	-0.464566929133858	7	2.24169746342489	2.35619449019234	6.4812786	0.245147960267715
295	0.611548556430446	-0.438320209973753	7	2.19266787137135	2.52134316760697	7.8850515	0.299749911598202
296	0.637795275590551	-0.401574803149606	7	2.13271788905171	2.79282165000589	10.7283447	0.404490675117595
297	0.658792650918635	-0.343832020997375	7	2.05181975402819	3.05093276638905	10.1243053	0.371125327826638
298	0.664041994750656	-0.286089238845144	7	1.97759468846287	3.14159265358979	7.3328	0.272704214463508
299	0.664041994750656	-0.244094488188976	7	1.92305384557016	2.89661399046293	3.7791418	0.152534821893124
300	0.669291338582677	-0.223097112860892	7	1.89254688119154	2.81984209919315	2.8987475	0.117625354926085
301	0.674540682414698	-0.207349081364829	7	1.86902181020632	2.89661399046293	3.7791418	0.15333549637655
302	0.679790026246719	-0.186351706036745	7	1.83835471093101	3.14159265358979	3.6664	0.144745308139571
303	0.679790026246719	-0.165354330708661	7	1.8094056493031	3.14159265358979	3.6664	0.146812328443304
304	0.679790026246719	-0.144356955380577	7	1.78004318361444	3.14159265358979	1.8332	0.074115282117444
305	0.679790026246719	-0.133858267716535	7	1.76522012719095	3.14159265358979	4.583	0.187127063645134
306	0.679790026246719	-0.10761154855643	7	1.72779471446192	3.14159265358979	4.583	0.189369841692106
307	0.679790026246719	-0.0813648293963255	7	1.6899207461235	3.14159265358979	8.2494	0.344867283460184
308	0.679790026246719	-0.0341207349081365	7	1.62094728943146	3.46334320798644	2.8987475	0.114601705555382
309	0.674540682414698	-0.0183727034120735	7	1.59802694832039	3.52209903070216	4.935891	0.195438866651824
310	0.664041994750656	0.0078740157480315	7	1.55893917499002	3.4198923125949	6.672848	0.281550788646676
311	0.653543307086614	0.0446194225721785	7	1.50262901726069	3.14159265358979	6.4162	0.278466848398025
312	0.653543307086614	0.0813648293963255	7	1.44693564758108	3.92699081698724	2.5926031	0.0901818769517448
313	0.643044619422572	0.0918635170603675	7	1.42889927219073	2.35619449019234	1.2960724	0.0339745620500932
314	0.648293963254593	0.0971128608923885	7	1.42210435978071	4.01765070418799	7.158646	0.243517964178491
315	0.616797900262467	0.123359580052493	7	1.37340076694502	3.6052402625906	4.0990352	0.181738105095103
316	0.606299212598425	0.144356955380577	7	1.337053145926	3.14159265358979	3.6664	0.16254434141012
317	0.606299212598425	0.165354330708661	7	1.30454427764397	3.38657131671666	3.7791418	0.17196729970843
318	0.601049868766404	0.186351706036745	7	1.27015081770229	2.67794504458899	4.0990352	0.131231940886451
319	0.611548556430446	0.207349081364829	7	1.243904429525	2.67794504458899	4.0990352	0.124623910878924
320	0.622047244094488	0.228346456692913	7	1.21897964734921	3.46334320798644	2.8987475	0.125079724535152
321	0.616797900262467	0.244094488188976	7	1.19396370244218	3.76184213957261	7.8850515	0.335344489664257
322	0.590551181102362	0.280839895013123	7	1.12689480450933	4.01765070418799	7.158646	0.292004279061922
323	0.559055118110236	0.307086614173228	7	1.06849394869694	4.03764803816114	5.8689898	0.248137025965595
324	0.532808398950131	0.328083989501312	7	1.01886654350382	4.12438637683712	6.6096026	0.281661324648373
325	0.501312335958005	0.349081364829396	7	0.96253427857415	3.92699081698724	3.8886755	0.180516822962054
326	0.485564304461942	0.364829396325459	7	0.926430913981739	4.12438637683712	9.9144039	0.453803392932817
327	0.438320209973753	0.396325459317585	7	0.835670235395176	3.8363309297865	7.158646	0.34509937597736
328	0.412073490813648	0.427821522309711	7	0.766650360199704	3.78509376238308	9.166	0.429038993913121
329	0.380577427821522	0.469816272965879	7	0.68084256141708	3.81633359581335	17.6074277	0.780233948834862
330	0.31758530183727	0.548556430446194	7	0.524795771650107	4.06888787159141	13.749	0.60483907375467
331	0.254593175853018	0.595800524934383	7	0.403827956899173	5.75281113110949	0	0
332	-0.244094488188976	-0.254593175853018	8	-2.37724401232939	1.29249666778979	6.672848	0.502847505621502
333	-0.207349081364829	-0.26509186351706	8	-2.47781351345369	1.19028994968253	4.935891	0.411994781656011
334	-0.181102362204724	-0.275590551181102	8	-2.56021246978489	1.19028994968253	9.8722403	0.861120155224122
335	-0.128608923884514	-0.296587926509186	8	-2.73243650082972	1.5707963267949	5.4996	0.463623485674742
336	-0.0971128608923885	-0.296587926509186	8	-2.82516119796467	1.27229739520872	12.4671349	1.12885784212191
337	-0.0288713910761155	-0.31758530183727	8	-3.05093276638905	1.70334785909157	13.8704495	1.25823850485776
338	0.0498687664041995	-0.307086614173228	8	2.98060483981899	1.73594500420952	11.1508973	1.01311544877912
339	0.112860892388451	-0.296587926509186	8	2.77798175006316	1.79759517484878	12.2288189	1.04571168756523
340	0.181102362204724	-0.280839895013123	8	2.56883941255012	1.86225312127276	9.5697623	0.747854022304297
341	0.233595800524934	-0.26509186351706	8	2.41926860808926	1.81577498992176	7.5582836	0.513286959170043
342	0.275590551181102	-0.254593175853018	8	2.31661121625525	1.84909598580001	6.672848	0.41224422207951
343	0.312335958005249	-0.244094488188976	8	2.23416237183935	2.08994244104142	7.3900875	0.473465976858707
344	0.349081364829396	-0.223097112860892	8	2.13946917646761	2.0344439357957	8.1985287	0.458463486888783
345	0.391076115485564	-0.202099737532808	8	2.04777647908985	2.55359005004223	6.6096026	0.422262481810756
346	0.412073490813648	-0.170603674540682	8	1.9633239827277	3.6052402625906	2.0495176	0.0879767854955915
347	0.406824146981627	-0.16010498687664	8	1.94572862562858	3.14159265358979	3.6664	0.227299450978893
348	0.406824146981627	-0.139107611548556	8	1.9002687354328	3.26594764813655	7.3900875	0.460988766692698
349	0.401574803149606	-0.0971128608923885	8	1.80807098209426	2.89661399046293	3.7791418	0.261581325406963
350	0.406824146981627	-0.0761154855643045	8	1.75575471701287	2.94419709373991	4.6737434	0.322624720979849
351	0.412073490813648	-0.0498687664041995	8	1.6912297728169	1.93797016061312	12.7668631	0.356463558029909
352	0.480314960629921	-0.0236220472440945	8	1.61993706121092	2.97644397617517	5.5756778	0.326777647102113
353	0.485564304461942	0.0078740157480315	8	1.55458153179049	3.14159265358979	3.6664	0.215873705939796
354	0.485564304461942	0.0288713910761155	8	1.51140679060254	3.68201215386038	5.3446946	0.28697529638633
355	0.469816272965879	0.0551181102362205	8	1.45401173132527	3.68201215386038	5.3446946	0.302621902761854
356	0.454068241469816	0.0813648293963255	8	1.3934873507729	3.6052402625906	2.0495176	0.122904677946716
357	0.448818897637795	0.0918635170603675	8	1.36890641518356	3.14159265358979	0.9166	0.0559971347235642
358	0.448818897637795	0.0971128608923885	8	1.35770698823884	3.33898821343967	4.6737434	0.290813344644146
359	0.443569553805774	0.123359580052493	8	1.29954431931001	5.1760365893855	6.1485528	-0.0790517400403248
360	0.412073490813648	0.10761154855643	8	1.31535466731808	3.14159265358979	2.7498	0.177153407658258
361	0.412073490813648	0.123359580052493	8	1.27992398578643	4.01765070418799	7.158646	0.418373155435964
362	0.380577427821522	0.149606299212598	8	1.19624935469923	3.68201215386038	5.3446946	0.373044489198216
363	0.364829396325459	0.175853018372703	8	1.12164045685959	4.11321365739838	0	0
364	0.149606299212598	0.322834645669291	9	0.433953369393897	3.86823499427152	11.0372389	0.754882380105396
365	0.10761154855643	0.37007874015748	9	0.282976893372818	4.24874137138388	8.1985287	0.583700385529158
366	0.0656167979002625	0.391076115485564	9	0.166236816266986	4.30749719409961	6.9808256	0.47693928361188
367	0.0288713910761155	0.406824146981627	9	0.0708489595446098	4.03764803816114	5.8689898	0.323570335933669
368	0.0026246719160105	0.427821522309711	9	0.00613489235787591	3.68201215386038	10.6893892	0.330859721766565
369	-0.0288713910761155	0.480314960629921	9	-0.0600370519954371	3.69014205604032	19.335677	0.44761343939133
370	-0.0866141732283465	0.574803149606299	9	-0.149559739873703	3.70019196893336	17.2944088	0.292693875928607
371	-0.139107611548556	0.658792650918635	9	-0.208098515059424	3.98574663970296	11.0372389	0.259022065287623
372	-0.186351706036745	0.700787401574803	9	-0.259902928116949	4.12438637683712	9.9144039	0.244446941718339
373	-0.233595800524934	0.732283464566929	9	-0.308792316460617	4.62172909318394	10.1243053	0.337058450741738
374	-0.291338582677165	0.73753280839895	9	-0.376204006608965	5.28372646021832	15.2554321	0.549980845210728
375	-0.364829396325459	0.690288713910761	9	-0.48620017565111	5.36808460662623	15.0331566	0.551504034343577
376	-0.433070866141732	0.637795275590551	9	-0.596500982519826	5.49778714378214	10.3699541	0.383130951300379
377	-0.4750656167979	0.595800524934383	9	-0.673127172779901	5.97348236263713	24.0598334	0.828480195595234
378	-0.517060367454068	0.464566929133858	9	-0.838823211898948	6.15883031263282	7.3900875	0.258705373601917
379	-0.522309711286089	0.42257217847769	9	-0.890564286619332	6.14128825257542	6.4812786	0.243892706182334
380	-0.52755905511811	0.385826771653543	9	-0.939342827855798	0.197395559849881	14.0212302	0.45516999334257
381	-0.511811023622047	0.307086614173228	9	-1.03037682652431	0.463647609000806	8.1985287	0.22601717391
382	-0.490813648293963	0.26509186351706	9	-1.07558026130631	0.588002603547568	6.6096026	0.169027946104943
383	-0.469816272965879	0.233595800524934	9	-1.1093858505273	0.694738276196703	7.158646	0.169458588897824
384	-0.443569553805774	0.202099737532808	9	-1.14327756830687	0.726642340681726	11.0372389	0.297346340755325
385	-0.401574803149606	0.154855643044619	9	-1.20274683645793	0.785398163397448	10.3699541	0.319591289189747
386	-0.359580052493438	0.112860892388451	9	-1.26666509429588	0.785398163397448	7.7778093	0.305179031585865
