# Supplementary material for: Fluid extraction from the left-right organizer uncovers mechanical properties needed for symmetry breaking
Source: eLife. 2023 Jul 21;12:e83861. doi: 10.7554/eLife.83861 (PMC10361723; doi:10.7554/eLife.83861)
Supplement: Figure 2—source data 1. [file elife-83861-fig2-data1.zip › Fig2_sourcedata/sham8ss_embryo3.csv]

	x	y	id	omega	alpha	speed	realangvel
1	-0.384964673913043	0.509057065217391	1	-0.647476961808042	5.73154963855673	9.3273216	0.415831051524198
2	-0.413948369565217	0.46195652173913	1	-0.730643172112881	5.40711496137345	9.5450141	0.453174854977278
3	-0.457426630434783	0.425725543478261	1	-0.821278143108337	5.10719785143244	7.9437139	0.33226171259642
4	-0.500904891304348	0.407608695652174	1	-0.887730485627621	4.87753765779932	11.1508973	0.359012069113331
5	-0.566122282608696	0.396739130434783	1	-0.959532899450288	5.56907557334847	12.1293678	0.510180148291917
6	-0.613225543478261	0.342391304347826	1	-1.06156892910867	5.49778714378214	11.2343079	0.443566542463003
7	-0.660326086956522	0.295290760869565	1	-1.15028223760127	5.38715736171628	7.8254725	0.276727872868066
8	-0.696557065217391	0.266304347826087	1	-1.20562781217488	5.5745678584905	11.2673055	0.408521225603726
9	-0.740035326086957	0.215578804347826	1	-1.28733205729563	5.40712725658139	14.3177503	0.429266324282775
10	-0.805252717391304	0.16123097826087	1	-1.37318532215218	5.44226094627134	15.5789919	0.420551802978686
11	-0.874095108695652	0.0996385869565218	1	-1.45729568274792	5.87079945524224	10.6719738	0.33605236393804
12	-0.89945652173913	0.0416657608695651	1	-1.52450615553553	0.558649878703626	5.7649557	0.15950816274094
13	-0.881339673913043	0.0126820652173914	1	-1.55640778808372	0.0996389509177293	6.14122	0.206074594761523
14	-0.877717391304348	-0.0235516304347827	1	-1.59762270703602	5.58090768597974	10.4061598	0.250104621278133
15	-0.917573369565218	-0.0706521739130435	1	-1.64764363129165	6.20643106333196	7.9675455	0.251445989257273
16	-0.921195652173913	-0.117752717391304	1	-1.6979328291431	0.643486109093278	12.2214861	0.352292508968211
17	-0.877717391304348	-0.175725543478261	1	-1.76839133093675	6.20334459004969	0	0
18	-0.884964673913044	-0.266304347826087	2	-1.86309775039539	1.75063482688737	13.6637562	0.0538846255921843
19	-0.805252717391304	-0.2518125	2	-1.87387467551383	0.785398163397451	9.5060586	0.304988004932822
20	-0.765399456521739	-0.291665760869565	2	-1.93487227650039	0.718849910156946	6.4959442	0.223989878327875
21	-0.740035326086957	-0.320652173913043	2	-1.97967025216597	0.588002603547568	6.6096026	0.240976652848159
22	-0.718296195652174	-0.353260869565217	2	-2.0278655827356	0.82883773815174	9.9474015	0.352111869038878
23	-0.674817934782609	-0.393116847826087	2	-2.09828795654337	1.58789081532048	0	0
24	-0.250904891304348	-0.385869565217391	3	-2.56505407996619	1.86226000216453	6.379536	0.283062141670181
25	-0.214673913043478	-0.375	3	-2.62166650830023	1.10718621732533	5.4656858	0.375283317004955
26	-0.1856875	-0.389491847826087	3	-2.69672317170122	1.10707371591918	5.4656858	0.374214472464391
27	-0.156703804347826	-0.403986413043478	3	-2.77156606619409	1.3734584570338	3.1159817	0.21144040307572
28	-0.138586956521739	-0.407608695652174	3	-2.81385414680924	1.44647594670081	4.926725	0.336373612338452
29	-0.109600543478261	-0.411230978260869	3	-2.88112886927693	0.927265216801576	3.0554861	0.194212624534553
30	-0.0951086956521739	-0.422100543478261	3	-2.91997139418384	0.927310217701618	6.1105139	0.368655570688929
31	-0.0661222826086956	-0.443839673913043	3	-2.99370250832163	0.418201133463807	6.0183956	0.199730674031628
32	-0.0516304347826087	-0.476448369565217	3	-3.03364864312795	0.674686064509443	3.9125071	0.164956396390838
33	-0.0371385869565218	-0.494565217391304	3	-3.06663992240612	5.96150975465786	3.8648439	-0.0539980716257915
34	-0.044383152173913	-0.516304347826087	3	-3.05584030808096	0.110629782065854	5.5335142	0.0581547960114692
35	-0.0407608695652174	-0.548913043478261	3	-3.06747126728325	1.24904577239825	5.7970367	0.297796544569002
36	-0.00815217391304348	-0.559782608695652	3	-3.12703057619705	1.32579560565546	5.0390085	0.256441544877499
37	0.0208342391304349	-0.567029891304348	3	3.10486642200703	1.01221386661491	5.7649557	0.241034274182694
38	0.0498179347826086	-0.58514402173913	3	3.05665956717049	1.32579560565546	10.078017	0.46463467708735
39	0.107790760869565	-0.599638586956522	3	2.96373263175302	1.32586178455925	5.0390085	0.21904223234146
40	0.136774456521739	-0.606883152173913	3	2.91992418528473	1.70331510785686	9.2471191	0.4344061318531
41	0.191122282608696	-0.599638586956522	3	2.83304295891411	2.78283225701035	10.4419072	0.329432567494043
42	0.212861413043478	-0.541665760869565	3	2.7671564454153	2.48871327125431	13.0775905	0.609328204993105
43	0.259964673913044	-0.480073369565217	3	2.64529080441668	2.73670733272441	9.3076147	0.421819045294147
44	0.281703804347826	-0.429347826086957	3	2.56092699535785	3.30674133100442	11.1508973	0.294225286793672
45	0.270834239130435	-0.364130434782609	3	2.50208193799912	3.37713990362107	15.710524	0.495639790479419
46	0.249095108695652	-0.273551630434783	3	2.40295397990323	4.75962559123125	0	0
47	-0.747282608695652	-0.320652173913043	4	-1.97612690199434	1.21203593021545	5.2209536	0.13538840089836
48	-0.718296195652174	-0.331521739130435	4	-2.00320458217401	0.244934542235657	2.5192751	0.0924195824219232
49	-0.714673913043478	-0.346013586956522	4	-2.02168849865839	0.588002603547568	6.6096026	0.245929712812825
50	-0.692934782608696	-0.378622282608696	4	-2.07087444122096	0.588017026485806	8.813109	0.331046240596384
51	-0.663948369565217	-0.422100543478261	4	-2.13708368934024	0.632727158357039	11.3662983	0.428745349981492
52	-0.624095108695652	-0.476448369565217	4	-2.22283275933653	0.426637766818005	7.3836713	0.268139911357799
53	-0.605978260869565	-0.516304347826087	4	-2.27646074160809	0.35876039657944	5.2209536	0.18038434810481
54	-0.595108695652174	-0.545290760869565	4	-2.31253761122906	0.708643919549823	5.6338819	0.206407932591646
55	-0.573369565217391	-0.570652173913043	4	-2.35381919774739	1.40568819019472	3.716813	0.11242211927774
56	-0.551630434782609	-0.574274456521739	4	-2.37630362160293	1.73590446339508	3.716813	0.0845549223167086
57	-0.529891304347826	-0.570652173913043	4	-2.39321460606627	1.71266338019902	4.3208524	0.106200342353346
58	-0.504529891304348	-0.567029891304348	4	-2.41445467453694	1.24912077427317	1.9321928	0.0697676946486392
59	-0.493660326086956	-0.570652173913043	4	-2.42840821346667	1.5707963267949	0.6109139	0.0182238313985872
60	-0.490035326086957	-0.570652173913043	4	-2.43205297974639	1.76816303743958	3.1159817	0.0771503560669817
61	-0.471921195652174	-0.567029891304348	4	-2.44748305095979	1.5707963267949	2.4441139	0.0764638071942692
62	-0.457426630434783	-0.567029891304348	4	-2.46277581239864	0	0	0
63	-0.457426630434783	-0.567029891304348	4	-2.46277581239864	2.07364079732078	0	0
64	0.701991847826087	0.0706521739130435	5	1.47048881307376	3.22471319578739	7.3580065	0.308423042603855
65	0.698369565217391	0.114130434782609	5	1.40880420455299	3.60531526446551	2.7328429	0.110046110708936
66	0.691122282608696	0.128622282608696	5	1.3867949824112	3.32139815405429	6.8318781	0.287729789133203
67	0.683877717391304	0.168478260869565	5	1.32924902458456	3.14159265358979	5.4996	0.222160353765432
68	0.683877717391304	0.201086956521739	5	1.28481695383148	3.38659337472923	5.0390085	0.208921665002368
69	0.676630434782609	0.230073369565217	5	1.243032620831	3.57400774634951	8.748947	0.363061528491905
70	0.654891304347826	0.277173913043478	5	1.17042031513262	3.60521883417223	9.564721	0.399115697845717
71	0.629529891304348	0.327899456521739	5	1.09059717556348	3.86825051129887	7.3580065	0.302216182226979
72	0.60054347826087	0.360508152173913	5	1.03015393911808	4.35361317305744	10.4419072	0.365513403816418
73	0.542573369565218	0.382247282608696	5	0.957051258354798	5.27914025592076	7.9675455	0.0179986319554865
74	0.502717391304348	0.356883152173913	5	0.953451531963701	5.71183158144805	10.1701353	-0.200441486614729
75	0.470108695652174	0.306160326086956	5	0.993539829286646	5.17606658968549	6.8318781	0.044077878878061
76	0.433877717391304	0.28804347826087	5	0.984724253511034	5.27099672238683	5.7649557	0.00964490737661139
77	0.404891304347826	0.269926630434783	5	0.982795272035712	5.81953769817878	4.0990352	-0.129491224918524
78	0.394021739130435	0.2481875	5	1.00869351701942	5.77606557662246	6.2915424	-0.207009284916503
79	0.375904891304348	0.215578804347826	5	1.05009537400272	5.33260805921576	5.256701	-0.0384816751672851
80	0.35054347826087	0.197464673913043	5	1.05779170903617	5.6221594462542	6.9670766	-0.219002089010003
81	0.325182065217391	0.164855978260869	5	1.10159212683817	4.50489275394949	0	0
82	0.118660326086957	0.208334239130435	6	0.517741717535521	4.5472808437845	7.4340843	0.910926151526821
83	0.0751820652173914	0.215578804347826	6	0.335556487230157	4.71238898038469	2.4441139	0.305742473517535
84	0.0606874999999999	0.215578804347826	6	0.27440799252665	5.03406453290643	1.9321928	0.217797918875229
85	0.0498179347826086	0.21195652173913	6	0.230848408751605	3.92699081698722	0.8643538	0.0987710734663105
86	0.046195652173913	0.215578804347826	6	0.211094194058342	4.12432868674835	4.4065545	0.525965396729551
87	0.0244565217391304	0.230073369565217	6	0.105901114712432	3.38652719582544	2.5192751	0.104587046123436
88	0.0208342391304349	0.244565217391304	6	0.0849837054877453	3.42965661259878	17.2077901	0.543943658364076
89	-0.00815217391304348	0.342391304347826	6	-0.0238050261850699	4.20529047599235	18.8741689	1.1861181149798
90	-0.105978260869565	0.396739130434783	6	-0.26102864918103	5.56153113260693	20.3494366	1.42079787180444
91	-0.1856875	0.306160326086956	6	-0.545188223541918	6.06448989087313	5.6338819	0.345415258814454
92	-0.192934782608696	0.273551630434783	6	-0.614271275304809	6.14133324965058	4.3208524	0.277770685719763
93	-0.196557065217391	0.2481875	6	-0.669825412448761	0.197366710644687	3.1159817	0.140004558326714
94	-0.192934782608696	0.230073369565217	6	-0.697826324114104	5.49788089085226	3.4564986	0.341510967787431
95	-0.207426630434783	0.215578804347826	6	-0.76612851767159	5.38707504489414	3.9125071	0.382659087866339
96	-0.22554347826087	0.201086956521739	6	-0.842660335244858	1.96411287319226	0	0
97	0.64764402173913	0.563404891304348	7	0.854845120410027	3.92699081698724	15.5551603	0.537868150522036
98	0.582426630434782	0.628622282608696	7	0.74727149030562	4.65686278287389	11.0161571	0.308107805960811
99	0.517209239130435	0.632247282608696	7	0.685649929113458	4.64998476206972	9.7961625	0.300824444371144
100	0.459239130434783	0.635869565217391	7	0.625485040239229	4.89550874988697	16.7792796	0.480672797039181
101	0.361413043478261	0.617752717391304	7	0.529350480831393	5.4422805614487	15.5789919	0.225366717798661
102	0.292573369565217	0.556160326086956	7	0.484277137271661	5.84333635053902	11.4808733	-0.0269748183089669
103	0.263586956521739	0.494565217391304	7	0.489672100933454	5.55652744947051	7.3580065	0.0988562282162553
104	0.234600543478261	0.46195652173913	7	0.469900855290203	5.37341484131008	6.9670766	0.182875056928014
105	0.201991847826087	0.436595108695652	7	0.4333258439046	4.87761873778454	3.716813	0.194164487915792
106	0.180252717391304	0.432970108695652	7	0.394492946321442	5.49778714378214	3.4564986	0.0867489261393839
107	0.165760869565217	0.418478260869565	7	0.377143161093565	5.01529253221652	10.2434633	0.570728759618654
108	0.107790760869565	0.400361413043478	7	0.262997409169834	4.58803398583793	14.7797167	1.06188790933044
109	0.0208342391304349	0.41123097826087	7	0.0506198273037461	4.5241444992505	13.0629249	0.898416158575622
110	-0.0552527173913043	0.425725543478261	7	-0.129063404411378	5.38066560078795	14.7925491	0.967100698311805
111	-0.124095108695652	0.371377717391304	7	-0.322483544073739	0.444438618224493	14.2132579	-0.166416443844709
112	-0.0878614130434783	0.295290760869565	7	-0.289200255304797	1.64208856259334	8.5766262	-0.82794133342544
113	-0.0371385869565218	0.298913043478261	7	-0.123611988619709	4.2700096668555	12.8470656	0.928967569663542
114	-0.105978260869565	0.331521739130435	7	-0.309405502552418	5.30038004538196	11.0161571	0.940018092824455
115	-0.160326086956522	0.295290760869565	7	-0.497409121117309	5.33265366863366	10.513402	0.931130855928881
116	-0.211051630434783	0.259057065217391	7	-0.683635292303085	5.85077021441987	8.748947	0.742868839620767
117	-0.232790760869565	0.21195652173913	7	-0.832209060227239	0.0768115977944183	7.9675455	0.574881792181654
118	-0.229165760869565	0.164855978260869	7	-0.947185418663569	6.17829809475822	11.6742759	1.18917151297509
119	-0.236413043478261	0.0960135869565217	7	-1.18501972125859	0.0525706305000165	11.6261544	1.34785723615211
120	-0.232790760869565	0.0271739130434783	7	-1.45459116848901	0.245000721139431	5.0390085	0.621205649502585
121	-0.22554347826087	-0.00181250000000008	7	-1.57883229838953	5.90269186149187	6.581188	0.745738857218414
122	-0.240035326086957	-0.0380434782608696	7	-1.72798006983321	6.04943086024649	13.1912489	1.29542777409315
123	-0.258152173913043	-0.114130434782609	7	-1.98706562465184	6.18822180309728	12.8906041	1.0279547690794
124	-0.265399456521739	-0.190217391304348	7	-2.19265657846772	0	4.2773139	0.301620375173528
125	-0.265399456521739	-0.215578804347826	7	-2.25298065350242	6.1180771705794	3.716813	0.203408811109527
126	-0.269021739130435	-0.237317934782609	7	-2.29366241572433	0	6.7218861	0.387281697290509
127	-0.269021739130435	-0.277173913043478	7	-2.37111875518243	5.38707504489414	3.9125071	-0.0355141412082793
128	-0.287138586956522	-0.291665760869565	7	-2.36401592694077	0	3.6664	0.179441310897577
129	-0.287138586956522	-0.313404891304348	7	-2.39990418912029	0.197482092486883	3.1159817	0.170949480452101
130	-0.283513586956522	-0.331521739130435	7	-2.43409408521071	0.760083871650529	0	0
131	-0.00452989130434791	-0.625	8	-3.13434495441065	1.5707963267949	3.6664	0.173877631611505
132	0.0172092391304347	-0.625	8	3.11406482644664	2.67787004271407	2.7328429	0.0625502643845932
133	0.0244565217391304	-0.610508152173913	8	3.10155477356972	1.5707963267949	1.8332	0.0888054304583186
134	0.0353260869565217	-0.610508152173913	8	3.08379368747806	1.81590734675502	2.5192751	0.120527875533702
135	0.0498179347826086	-0.606883152173913	8	3.05968811237132	1.81568676370997	2.5192751	0.121512107637174
136	0.0643125000000001	-0.603260869565217	8	3.03538569084388	1.73590446339508	3.716813	0.181628715275539
137	0.0860516304347827	-0.599638586956522	8	2.99905994778877	2.03474396578973	1.3661923	0.06370468065926
138	0.0932961956521738	-0.596013586956522	8	2.98631901165692	1.5707963267949	1.8332	0.0887480469561686
139	0.104165760869565	-0.596013586956522	8	2.96856940226569	2.35610074312221	3.4564986	0.14132417421302
140	0.118660326086957	-0.581521739130435	8	2.94030456742308	1.5707963267949	2.4441139	0.119018481434496
141	0.133152173913043	-0.581521739130435	8	2.91650087113618	4.74238006017432	0	0
142	-0.229165760869565	-0.592391304347826	9	-2.77247482613976	0	3.6664	0.0598289414170461
143	-0.229165760869565	-0.614130434782609	9	-2.78444061442316	5.81946269630388	2.7328429	-0.012831123778585
144	-0.236413043478261	-0.628622282608696	9	-2.78187438966745	6.08584743741848	3.1159817	0.0216489304752132
145	-0.240035326086957	-0.646739130434783	9	-2.78620417576249	0	0	0
146	-0.240035326086957	-0.646739130434783	9	-2.78620417576249	0.674686064509448	3.9125071	0.141672150374808
147	-0.22554347826087	-0.66485597826087	9	-2.81453860583745	0	0.6109139	0.00824714614631628
148	-0.22554347826087	-0.668478260869565	9	-2.81618803506672	1.10707371591918	2.7328429	0.113357851876512
149	-0.211051630434783	-0.675725543478261	9	-2.83885960544202	3.63023440037023	0	0
150	-0.515399456521739	-0.103260869565217	10	-1.76852950012027	0.643531109993326	3.0554861	0.157767068413626
151	-0.504529891304348	-0.117752717391304	10	-1.80008291380299	0.588060293636342	4.4065545	0.240175240906628
152	-0.490035326086957	-0.139491847826087	10	-1.84811796198432	0.463587610200856	6.8318781	0.395671538667794
153	-0.471921195652174	-0.175725543478261	10	-1.92725226971788	0.463722610875711	2.7328429	0.160452309743235
154	-0.464673913043478	-0.190217391304348	10	-1.95934273166652	0.89611026228545	3.9125071	0.206424043010738
