# Supplementary material for: Fluid extraction from the left-right organizer uncovers mechanical properties needed for symmetry breaking
Source: eLife. 2023 Jul 21;12:e83861. doi: 10.7554/eLife.83861 (PMC10361723; doi:10.7554/eLife.83861)
Supplement: Figure 2—source data 1. [file elife-83861-fig2-data1.zip › Fig2_sourcedata/sham8ss_embryo4.csv]

	x	y	id	omega	alpha	speed	realangvel
1	-0.486394557823129	-0.792517006802721	1	-2.59113584925614	0.519146114246523	3.6948146	0.127484010526455
2	-0.472789115646259	-0.816326530612245	1	-2.61663265136143	1.39094282700242	5.123794	0.192202826547918
3	-0.435374149659864	-0.82312925170068	1	-2.65507321667101	1.97568811307998	3.4904128	0.0893176127381601
4	-0.41156462585034	-0.812925170068027	1	-2.67293673921864	1.82812004176599	9.0042201	0.287956834906424
5	-0.346938775510204	-0.795918367346939	1	-2.73052810619993	1.84909598580001	6.672848	0.22819991462224
6	-0.299319727891156	-0.782312925170068	1	-2.77616808912438	1.86929525838108	6.2333383	0.225010152681988
7	-0.255102040816327	-0.768707482993197	1	-2.82117011966077	2.35619449019234	3.8886755	0.0825136853745079
8	-0.23469387755102	-0.748299319727891	1	-2.83767285673568	1.75064982658737	5.123794	0.219442536359926
9	-0.197278911564626	-0.741496598639456	1	-2.88156136400766	1.5707963267949	5.4996	0.26036371164599
10	-0.156462585034014	-0.741496598639456	1	-2.93363410633686	1.97568811307998	6.9808256	0.290730453400183
11	-0.108843537414966	-0.72108843537415	1	-2.9917801970169	1.95130270390726	7.4038365	0.337373800339824
12	-0.0578231292517007	-0.700680272108844	1	-3.05925495708486	3.14159265358979	0.4583	-0.00199910617537213
13	-0.0578231292517007	-0.697278911564626	1	-3.05885513584979	1.460139105621	4.1499065	0.219610358292717
14	-0.0272108843537415	-0.700680272108844	1	-3.10277720750833	1.5707963267949	2.7498	0.145535066236775
15	-0.00680272108843537	-0.700680272108844	1	-3.13188422075568	2.08994244104142	3.6948146	0.172279273910658
16	0.0170068027210884	-0.687074829931973	1	3.11684523164177	2.24553726901845	2.9344949	0.128573760344164
17	0.0340136054421769	-0.673469387755102	1	3.09113047957294	2.35619449019234	2.5926031	0.107889456849861
18	0.0476190476190476	-0.659863945578231	1	3.06955258820297	2.35619449019234	2.5926031	0.112074350041094
19	0.0612244897959184	-0.646258503401361	1	3.04713771819475	1.81577498992176	1.8895709	0.107128428743724
20	0.0748299319727891	-0.642857142857143	1	3.025712032446	1.71269338139906	3.2406393	0.185841937429934
21	0.0986394557823129	-0.639455782312925	1	2.98854364496002	2.0344439357957	2.0495176	0.112715766602012
22	0.112244897959184	-0.63265306122449	1	2.96600049163961	2.0344439357957	2.0495176	0.114241647994002
23	0.125850340136054	-0.625850340136054	1	2.94315216204081	1.81577498992176	1.8895709	0.109817797909968
24	0.139455782312925	-0.622448979591837	1	2.92118860245882	1.5707963267949	2.7498	0.154965045474373
25	0.159863945578231	-0.622448979591837	1	2.89019559336394	1.73594500420952	2.7878389	0.159875095217035
26	0.180272108843537	-0.619047619047619	1	2.85822057432054	1.76819188664478	2.3368717	0.133658735959967
27	0.197278911564626	-0.615646258503401	1	2.83148882712854	1.5707963267949	2.2915	0.124236406307712
28	0.214285714285714	-0.615646258503401	1	2.806641545867	2.0344439357957	3.0742764	0.174276443243389
29	0.23469387755102	-0.605442176870748	1	2.77178625721832	1.5707963267949	1.8332	0.0969351045001376
30	0.248299319727891	-0.605442176870748	1	2.7523992363183	2.11121582706548	2.6723473	0.150453976618414
31	0.26530612244898	-0.595238095238095	1	2.72230844099461	1.83704837594582	5.2255366	0.291096612763773
32	0.302721088435374	-0.585034013605442	1	2.66408911844186	2.35619449019234	1.2960724	0.0698955512006227
33	0.30952380952381	-0.578231292517007	1	2.65011000820173	1.84909598580001	3.336424	0.182959015191502
34	0.333333333333333	-0.571428571428571	1	2.61351820516343	1.97568811307998	3.4904128	0.193273845485735
35	0.357142857142857	-0.561224489795918	1	2.57486343606629	2.52134316760697	3.9422966	0.207217804621114
36	0.374149659863946	-0.537414965986395	1	2.53341987514206	2.49809154479651	2.2915	0.124287544204291
37	0.384353741496599	-0.523809523809524	1	2.50856236630121	2.0344439357957	2.0495176	0.114916014482356
38	0.397959183673469	-0.517006802721088	1	2.48557916340474	2.67794504458899	1.0247588	0.0527216432231237
39	0.401360544217687	-0.510204081632653	1	2.47503483476011	2.70496549377625	7.5862399	0.401988772732884
40	0.425170068027211	-0.459183673469388	1	2.39463708021353	2.55359005004223	9.9144039	0.585103101029971
41	0.465986394557823	-0.397959183673469	1	2.27761646000754	2.65907935856732	10.8649181	0.656977413386786
42	0.503401360544218	-0.326530612244898	1	2.14622097733018	2.57827639209783	10.2989176	0.634446205605554
43	0.54421768707483	-0.261904761904762	1	2.01933173620907	2.35619449019234	9.7219179	0.540238477197348
44	0.595238095238095	-0.210884353741497	1	1.9112840407696	2.31917437431841	8.7558215	0.434068089180308
45	0.642857142857143	-0.166666666666667	1	1.82447042293354	2.85554121187248	8.121076	0.450988289839747
46	0.659863945578231	-0.108843537414966	1	1.73427276496559	2.70496549377625	7.5862399	0.395500653736112
47	0.683673469387755	-0.0578231292517007	1	1.65517263421837	2.50884381858761	8.5248383	0.374713125087354
48	0.72108843537415	-0.00680272108843537	1	1.5802300092009	2.74680153389003	5.9579	0.277420260231908
49	0.738095238095238	0.0340136054421769	1	1.52474595715452	3.02671604817289	11.9950859	0.580742319115007
50	0.748299319727891	0.122448979591837	1	1.40859749333151	3.32694060358549	7.4606657	0.364987665066402
51	0.738095238095238	0.17687074829932	1	1.33559996031823	3.29424198198506	6.0280199	0.291963104660435
52	0.731292517006803	0.22108843537415	1	1.27720733938615	4.10684431677972	7.2461813	0.287824275959488
53	0.687074829931973	0.251700680272109	1	1.21964248419425	3.72959525713736	6.6096026	0.330567747358187
54	0.659863945578231	0.292517006802721	1	1.15352893472261	3.6052402625906	4.0990352	0.21080416342759
55	0.646258503401361	0.319727891156463	1	1.11136810203709	3.92699081698724	2.5926031	0.127463851335323
56	0.63265306122449	0.333333333333333	1	1.08587533177003	3.38657131671666	1.8895709	0.0947956483743789
57	0.629251700680272	0.346938775510204	1	1.06691620209515	3.6052402625906	1.0247588	0.0528559417964236
58	0.625850340136054	0.353741496598639	1	1.05634501373587	3.6052402625906	2.0495176	0.105529944493841
59	0.619047619047619	0.36734693877551	1	1.0352390248371	3.30674133100442	2.7878389	0.132553902222455
60	0.615646258503401	0.387755102040816	1	1.00872824439261	3.6052402625906	1.0247588	0.0519586570788211
61	0.612244897959184	0.394557823129252	1	0.998336512976845	3.92699081698724	2.5926031	0.129795398302431
62	0.598639455782313	0.408163265306122	1	0.972377433316359	2.67794504458899	1.0247588	0.0253317189702368
63	0.602040816326531	0.414965986394558	1	0.967311089522312	5.81953769817878	4.0990352	-0.104186674444993
64	0.58843537414966	0.387755102040816	1	0.988148424411311	5.49778714378214	1.9445669	-0.0210392444067642
65	0.578231292517007	0.377551020408163	1	0.992356273292663	5.39811849129098	6.5138179	-0.0402838592614574
66	0.540816326530612	0.346938775510204	1	1.00041304514495	4.71238898038469	5.9579	0.197113598986632
67	0.496598639455782	0.346938775510204	1	0.960990325347629	4.17196948011411	5.3446946	0.306689169943704
68	0.462585034013605	0.36734693877551	1	0.899652491358888	4.62172909318394	5.0619235	0.229922604523061
69	0.425170068027211	0.370748299319728	1	0.853667970454276	5.56435530755796	4.871729	-0.0460020406089146
70	0.401360544217687	0.343537414965986	1	0.862868378576059	4.18977581712761	0	0
71	-0.336734693877551	0.768707482993197	2	-0.412874586377239	5.69518270363202	11.5670337	0.454522140664819
72	-0.384353741496599	0.697278911564626	2	-0.503779014510203	5.98774447003587	11.0184486	0.395672872227659
73	-0.408163265306122	0.619047619047619	2	-0.582913588955734	0	7.7911	0.229413487298493
74	-0.408163265306122	0.561224489795918	2	-0.628796286415433	5.49778714378214	9.7219179	0.520094076855369
75	-0.459183673469388	0.510204081632653	2	-0.732815101786507	5.67538331106563	12.8406494	0.693502375941049
76	-0.513605442176871	0.431972789115646	2	-0.871515576974716	5.40712725658139	14.3177503	0.752501201856122
77	-0.595238095238095	0.363945578231293	2	-1.02201581734594	5.3702775855669	12.7421149	0.601212170039662
78	-0.670068027210884	0.306122448979592	2	-1.14225825135387	5.53776583090543	8.1082436	0.377738438070565
79	-0.710884353741497	0.261904761904762	2	-1.21780593896799	5.83707975823618	11.6843585	0.561471768818331
80	-0.748299319727891	0.183673469387755	2	-1.33010029273165	5.93441430359568	10.7283447	0.506279884859533
81	-0.775510204081633	0.108843537414966	2	-1.43135626970356	3.05001280344711	0	0
82	-0.744897959183674	0.442176870748299	3	-1.03509059632507	5.69518270363202	8.2622324	0.351564612713673
83	-0.77891156462585	0.391156462585034	3	-1.10540351886781	5.85077753160905	13.1238788	0.558167426133676
84	-0.819727891156463	0.302721088435374	3	-1.21703700409454	5.97114318561705	14.9282059	0.633347616217819
85	-0.853741496598639	0.197278911564626	3	-1.34370652733811	0.0831412318884412	11.0372389	0.456914370018369
86	-0.846938775510204	0.115646258503401	3	-1.43508940134178	0.244978663126864	13.2274546	0.554593077079084
87	-0.82312925170068	0.0204081632653061	3	-1.5460080167576	0.442374222976745	9.6352992	0.402622571757565
88	-0.792517006802721	-0.0442176870748299	3	-1.62653253110911	0.463647609000806	9.2232875	0.408915710851951
89	-0.761904761904762	-0.105442176870748	3	-1.7083156732795	0.0665681637758238	6.8896239	0.329527127032525
90	-0.758503401360544	-0.156462585034014	3	-1.77422109868601	1.10714871779409	8.1985287	0.258788093648548
91	-0.704081632653061	-0.183673469387755	3	-1.82597871741571	0.888479771920148	9.4483128	0.410959461981502
92	-0.649659863945578	-0.227891156462585	3	-1.90817060981202	0.88506681588861	6.5138179	0.310706054911278
93	-0.612244897959184	-0.258503401360544	3	-1.97031182079427	1.27229739520872	6.2333383	0.236127567238884
94	-0.568027210884354	-0.272108843537415	3	-2.01753733424205	0.927295218001612	2.2915	0.121207166693087
95	-0.554421768707483	-0.282312925170068	3	-2.04177876758067	0.588002603547568	3.3048013	0.196571734722482
96	-0.540816326530612	-0.302721088435374	3	-2.08109311452516	0.481322535880581	0	0
97	-0.261904761904762	-0.836734693877551	4	-2.83824492942746	1.5707963267949	2.7498	0.111828340786353
98	-0.241496598639456	-0.836734693877551	4	-2.86061059758473	1.5707963267949	3.6664	0.151363982918253
99	-0.214285714285714	-0.836734693877551	4	-2.89088339416838	2.0344439357957	6.1485528	0.206619332339568
100	-0.173469387755102	-0.816326530612245	4	-2.9322072606363	1.75614427679059	7.4606657	0.313829116399802
101	-0.119047619047619	-0.806122448979592	4	-2.99497308391626	1.81577498992176	3.7791418	0.161137693004378
102	-0.0918367346938776	-0.799319727891156	4	-3.02720062251713	1.05165021254837	3.6948146	0.154522694051225
103	-0.0680272108843537	-0.812925170068027	4	-3.05810516132738	0.643501108793284	2.2915	0.068212211728369
104	-0.0578231292517007	-0.826530612244898	4	-3.07174760367305	1.98902065637413	4.5137967	0.181923697335455
105	-0.0272108843537415	-0.812925170068027	4	-3.10813234314014	2.89661399046293	1.8895709	0.0184094079274422
106	-0.0238095238095238	-0.799319727891156	4	-3.11181422472563	3.92699081698724	1.2960724	-0.0441449363199498
107	-0.0306122448979592	-0.792517006802721	4	-3.10298523746164	3.92699081698724	1.2960724	-0.0448784357441623
108	-0.0374149659863946	-0.785714285714286	4	-3.09400955031281	0.141897054604164	3.2406393	0.0279549802780688
109	-0.0340136054421769	-0.80952380952381	4	-3.09960054636842	1.10714871779409	2.0495176	0.0849865680122486
110	-0.0204081632653061	-0.816326530612245	4	-3.11659785997087	1.5707963267949	5.9579	0.270765969320319
111	0.0238095238095238	-0.816326530612245	4	3.11243425334465	1.75064982658737	5.123794	0.2316407234439
112	0.0612244897959184	-0.80952380952381	4	3.06610610865587	2.15879893034246	6.6096026	0.271079961109941
113	0.102040816326531	-0.782312925170068	4	3.01189011643388	1.91008894124894	8.2622324	0.385593109375431
114	0.159863945578231	-0.761904761904762	4	2.93477149455879	1.35970299357215	6.5619394	0.278497820766344
115	0.207482993197279	-0.772108843537415	4	2.87907193040553	1.49948886200961	6.4326988	0.276386413128127
116	0.255102040816327	-0.775510204081633	4	2.8237946477799	2.55359005004223	1.6526298	0.0596555134444454
117	0.261904761904762	-0.76530612244898	4	2.81186354509101	2.35619449019234	1.2960724	0.053679191803746
118	0.268707482993197	-0.758503401360544	4	2.80112770673026	2.35619449019234	1.2960724	0.0542344305119524
119	0.275510204081633	-0.751700680272109	4	2.79028082062787	2.0344439357957	1.0247588	0.0472493749811775
120	0.282312925170068	-0.748299319727891	4	2.78083094563164	4.39155333881602	0	0
121	-0.833333333333333	-0.377551020408163	5	-1.99619305131246	2.0344439357957	4.0990352	-0.00657687419148845
122	-0.806122448979592	-0.363945578231293	5	-1.99487767647416	1.5707963267949	5.4996	0.0991008630315315
123	-0.76530612244898	-0.363945578231293	5	-2.01469784908047	0.785398163397448	7.1293148	0.300086712919185
124	-0.727891156462585	-0.401360544217687	5	-2.0747151916643	1.05165021254837	3.6948146	0.143246310586043
125	-0.704081632653061	-0.414965986394558	5	-2.10336445378151	0.785398163397448	2.5926031	0.114628041394647
126	-0.69047619047619	-0.428571428571429	5	-2.12629006206044	0.110657221173896	4.1499065	0.168252101487858
127	-0.687074829931973	-0.459183673469388	5	-2.15994048235801	1.10714871779409	9.2232875	0.374510036317848
128	-0.625850340136054	-0.489795918367347	5	-2.23484248962158	1.95130270390726	12.3401858	0.181169642788099
129	-0.540816326530612	-0.45578231292517	5	-2.2710764181792	1.81577498992176	7.5582836	0.187674843680803
130	-0.486394557823129	-0.442176870748299	5	-2.30861138691536	1.03037682652431	10.6893892	0.595793682328032
131	-0.418367346938776	-0.482993197278912	5	-2.42777012338097	0.927295218001612	9.166	0.532957637807752
132	-0.363945578231293	-0.523809523809524	5	-2.53436165094252	1.17600520709514	5.9579	0.343316760558308
133	-0.32312925170068	-0.540816326530612	5	-2.60302500305418	1.05840686648416	8.4134714	0.495058824798642
134	-0.268707482993197	-0.571428571428571	5	-2.70203676801391	1.7782925532301	8.8983528	0.444139686638407
135	-0.204081632653061	-0.557823129251701	5	-2.79086470534159	1.72344565519016	6.0280199	0.341783252528303
136	-0.159863945578231	-0.551020408163265	5	-2.85922135584725	1.92956699706547	3.9157152	0.20918524898319
137	-0.13265306122449	-0.540816326530612	5	-2.90105840564389	1.5707963267949	1.8332	0.119319834827962
138	-0.119047619047619	-0.540816326530612	5	-2.92492237260948	1.24904577239825	2.8987475	0.192285101427458
139	-0.0986394557823129	-0.547619047619048	5	-2.96337939289497	1.40564764938027	2.7878389	0.18590255055265
140	-0.0782312925170068	-0.551020408163265	5	-3.0005599030055	1.29249666778979	6.672848	0.434344562737055
141	-0.0306122448979592	-0.564625850340136	5	-3.08742881555291	2.16493920404966	0	0
142	0.860544217687075	0.0374149659863946	6	1.52734543140337	3.92699081698724	2.5926031	0.0835867788173943
143	0.846938775510204	0.0510204081632653	6	1.51062807563989	4.62924774849625	5.5188486	0.0362000661763624
144	0.806122448979592	0.054421768707483	6	1.50338806240461	4.71238898038469	5.4996	0.0179167221791705
145	0.76530612244898	0.054421768707483	6	1.49980471796878	5.03413953478133	4.3478921	-0.0543946741997418
146	0.73469387755102	0.0442176870748299	6	1.51068365280873	4.40950411200972	7.6824829	0.148227501018913
147	0.680272108843537	0.0612244897959184	6	1.48103815260495	3.92699081698724	5.8332424	0.253363029026007
148	0.649659863945578	0.0918367346938776	6	1.43036554679974	4.28953505425175	10.0514356	0.335327232200253
149	0.581632653061224	0.122448979591837	6	1.36330010035969	4.40433619936091	10.5807721	0.367303225467871
150	0.506802721088435	0.146258503401361	6	1.28983945526612	4.81205763287585	4.605915	0.0623940609327744
151	0.472789115646259	0.142857142857143	6	1.27736064307956	4.71238898038469	5.0413	0.118100347469077
152	0.435374149659864	0.142857142857143	6	1.25374057358575	4.9906886393898	3.336424	0.0110670835109725
153	0.41156462585034	0.136054421768707	6	1.25152715688356	4.57049192578053	3.2406393	0.129878775986474
154	0.387755102040816	0.139455782312925	6	1.22555140168626	5.30039158393226	4.9574311	-0.117471853559971
155	0.357142857142857	0.119047619047619	6	1.24904577239825	5.1760365893855	1.0247588	-0.0145772181738754
156	0.350340136054422	0.115646258503401	6	1.25196121603303	5.81953769817878	2.0495176	-0.150527911247348
157	0.343537414965986	0.102040816326531	6	1.2820667982825	0	2.2915	-0.230409317473299
158	0.343537414965986	0.0850340136054422	6	1.32814866177716	0	4.583	-0.476052504448998
159	0.343537414965986	0.0510204081632653	6	1.42335916266696	6.17252808600569	4.1499065	-0.437545045033651
160	0.340136054421769	0.0204081632653061	6	1.51086817167369	0.141897054604164	3.2406393	-0.349144108545981
161	0.343537414965986	-0.00340136054421769	6	1.58069699338289	0.244978663126864	1.8895709	-0.195398671678695
162	0.346938775510204	-0.0170068027210884	6	1.61977672771862	0.876058050598193	3.579323	-0.216744669039359
163	0.36734693877551	-0.0340136054421769	6	1.6631256615265	0.244978663126864	1.8895709	-0.177058256948568
164	0.370748299319728	-0.0476190476190476	6	1.69853731291621	6.08578974732971	2.3368717	-0.232014754590524
165	0.36734693877551	-0.0646258503401361	6	1.74494026383431	5.81953769817878	3.0742764	-0.297996219147421
166	0.357142857142857	-0.0850340136054422	6	1.8045395076638	5.742765806909	2.6723473	-0.261541304242083
167	0.346938775510204	-0.102040816326531	6	1.85684776851221	2.62985381127444	0	0
168	0.625850340136054	0.394557823129252	7	1.00829839572582	4.95736764351155	3.7791418	0.0613896531495384
169	0.598639455782313	0.387755102040816	7	0.996020465095916	5.07115965065526	3.9157152	0.0454726698156738
170	0.571428571428571	0.377551020408163	7	0.986925931132782	4.90978454023457	7.0106151	0.153962781300253
171	0.520408163265306	0.36734693877551	7	0.956133374872731	4.40950411200972	7.6824829	0.375142516942396
172	0.465986394557823	0.384353741496599	7	0.881104871484252	3.72959525713736	4.9574311	0.30074289737673
173	0.445578231292517	0.414965986394558	7	0.820956292008906	3.4198923125949	3.336424	0.177790643057289
174	0.438775510204082	0.438775510204082	7	0.785398163397448	3.28348970819396	3.2406393	0.151468799593876
175	0.435374149659864	0.462585034013605	7	0.755104403478673	3.40784470274072	5.2255366	0.25206452936391
176	0.425170068027211	0.5	7	0.704691497605891	2.84309372200361	6.2333383	0.130755907834029
177	0.438775510204082	0.54421768707483	7	0.678540316039085	2.69407267843262	12.7091173	0.136503773338473
178	0.479591836734694	0.629251700680272	7	0.651239561371391	3.50876648740801	12.7668631	0.478139299223727
179	0.445578231292517	0.717687074829932	7	0.555611701526646	3.6733167208486	9.0390509	0.338527103551954
180	0.41156462585034	0.775510204081633	7	0.487906280816255	4.39063842598805	7.2461813	0.304777384995298
181	0.360544217687075	0.792517006802721	7	0.426950803817195	4.71238898038469	7.3328	0.291698881961742
182	0.306122448979592	0.792517006802721	7	0.368611027424847	5.5974557962733	6.5138179	0.0937771278387434
183	0.275510204081633	0.755102040816326	7	0.349855601857098	0.0781813336063869	0	0
184	0.391156462585034	-0.72108843537415	8	2.64456227455712	1.93477528330454	10.2989176	0.454861122574495
185	0.462585034013605	-0.693877551020408	8	2.55359005004223	2.29743866747662	5.5188486	0.244679215522079
186	0.493197278911565	-0.666666666666667	8	2.50465420693781	2.0344439357957	5.123794	0.223932545008507
187	0.527210884353742	-0.649659863945578	8	2.45986769793611	2.18152229118411	5.5944681	0.246428184066376
188	0.561224489795918	-0.625850340136054	8	2.41058206112283	2.55359005004223	4.9574311	0.214136961375391
189	0.581632653061224	-0.595238095238095	8	2.36775466884775	2.62920319327906	8.4134714	0.367140122598948
190	0.612244897959184	-0.540816326530612	8	2.29432664432797	2.54154244018804	10.5509826	0.479837281662103
191	0.656462585034014	-0.476190476190476	8	2.19835918799554	3.92699081698724	5.1852062	0.0391244206231134
192	0.629251700680272	-0.448979591836735	8	2.19053430387092	3.38657131671666	7.5582836	0.248989625319491
193	0.615646258503401	-0.394557823129252	8	2.14073637880702	2.73670086730471	10.4707801	0.531462215056604
194	0.646258503401361	-0.32312925170068	8	2.0344439357957	2.47562341621068	8.1595732	0.402852717318991
195	0.683673469387755	-0.275510204081633	8	1.9538733923319	3.44009158517597	6.2333383	0.253523779166018
196	0.670068027210884	-0.231292517006803	8	1.9031686364987	4.69639034550835	0	0
197	0.244897959183673	-0.224489795918367	9	2.31274359480081	5.43903132106642	5.5188486	-0.617854942176725
198	0.214285714285714	-0.251700680272109	9	2.43631458323616	0.321750554396642	5.7970367	-0.217151982236148
199	0.227891156462585	-0.292517006802721	9	2.47974497968339	0.197395559849881	4.6737434	-0.193241719861694
200	0.23469387755102	-0.326530612244898	9	2.51839332365573	0.588002603547568	1.6526298	-0.00520724660727279
201	0.241496598639456	-0.336734693877551	9	2.51943477297718	0.321750554396642	2.8987475	-0.0731749011061966
202	0.248299319727891	-0.357142857142857	9	2.53406975319842	1.32581766366803	1.8895709	0.103561094275664
203	0.261904761904762	-0.360544217687075	9	2.51335753434329	0	3.2081	-0.150454377912697
204	0.261904761904762	-0.384353741496599	9	2.54344840992583	0	4.1247	-0.175682168676587
205	0.261904761904762	-0.414965986394558	9	2.57858484366115	0.380506377112365	4.935891	-0.063109311259284
206	0.275510204081633	-0.448979591836735	9	2.591206705913	0.896055384571344	2.9344949	0.0674170555195452
207	0.292517006802721	-0.462585034013605	9	2.57772329480909	1.81577498992176	3.7791418	0.239288031375873
208	0.319727891156463	-0.45578231292517	9	2.52986568853392	0.463647609000806	2.0495176	-0.0196248447095693
209	0.326530612244898	-0.469387755102041	9	2.53379065747583	4.22505502899495	0	0
210	-0.751700680272109	0.102040816326531	10	-1.43587442856727	6.16607656261272	7.8447211	0.383459189094377
211	-0.758503401360544	0.0442176870748299	10	-1.51256626638614	6.18351665468842	9.21183	0.446655699253669
212	-0.76530612244898	-0.0238095238095238	10	-1.60189740623688	6.189708526021	14.729762	0.691559822238184
213	-0.775510204081633	-0.13265306122449	10	-1.74020937068451	6.12453004499319	11.6032394	0.49877224448041
214	-0.789115646258503	-0.217687074829932	10	-1.8399638195806	6.18010369865689	13.3617365	0.538325657835084
215	-0.799319727891156	-0.316326530612245	10	-1.94762895114761	0.0713074647852903	6.4326988	0.260231963960034
216	-0.795918367346939	-0.363945578231293	10	-1.99967534393962	0.394791119699761	5.9579	0.251826236760282
217	-0.77891156462585	-0.404761904761905	10	-2.05004059129168	0.404891786285083	6.9808256	0.292666169975038
218	-0.758503401360544	-0.452380952380952	10	-2.10857382528668	0.965251663189927	7.2461813	0.283947810921994
219	-0.714285714285714	-0.482993197278912	10	-2.16536338747108	0.942000040379464	6.2333383	0.256708740597442
220	-0.67687074829932	-0.510204081632653	10	-2.21670513559057	0.785398163397448	5.1852062	0.226068903389796
221	-0.649659863945578	-0.537414965986395	10	-2.26191891626853	0.844153986113171	5.5188486	0.241654590578473
222	-0.619047619047619	-0.564625850340136	10	-2.31024983438423	0.942000040379464	6.2333383	0.273200444099491
223	-0.581632653061224	-0.591836734693878	10	-2.36488992320412	0.785398163397448	3.2406393	0.144839537366357
224	-0.564625850340136	-0.608843537414966	10	-2.39385783067739	0.832981266674432	6.8130878	0.304269510185511
225	-0.527210884353742	-0.642857142857143	10	-2.4547117327145	1.16590454050981	6.9808256	0.304171991908824
226	-0.479591836734694	-0.663265306122449	10	-2.51554613109626	1.22777238637419	6.8130878	0.301442463757207
227	-0.431972789115646	-0.680272108843537	10	-2.5758346238477	1.14794240066196	10.0514356	0.462934495738354
228	-0.363945578231293	-0.710884353741497	10	-2.66842152299537	0.758377714210184	11.9950859	0.505052692325605
229	-0.302721088435374	-0.775510204081633	10	-2.7694320614605	2.89714760834184	0	0
230	0.0714285714285714	0.724489795918367	11	0.0982739532560092	3.80263582244048	5.2255366	0.176471454115323
231	0.0476190476190476	0.755102040816326	11	0.0629796624329445	4.50129564716194	6.5619394	0.314898312164722
232	0	0.76530612244898	11	0	4.35361831011412	3.9157152	0.175366652666127
233	-0.0272108843537415	0.775510204081633	11	-0.0350733305332254	4.4855901323308	6.1146386	0.277932783337599
234	-0.0714285714285714	0.785714285714286	11	-0.0906598872007451	3.92699081698724	3.8886755	0.113875523032356
235	-0.0918367346938776	0.806122448979592	11	-0.113434991807216	4.71238898038469	7.3328	0.330235874582757
236	-0.146258503401361	0.806122448979592	11	-0.179482166723768	4.83674397493145	11.0849021	0.49690913153607
237	-0.227891156462585	0.795918367346939	11	-0.278863993030982	5.54537024705912	6.8130878	0.268050054491369
238	-0.261904761904762	0.758503401360544	11	-0.332474003929256	5.53776583090543	8.1082436	0.341939337495527
239	-0.302721088435374	0.714285714285714	11	-0.400861871428361	1.70308399169701	0	0
240	0.259636054421769	0.789115646258503	12	0.317864944307488	4.36937013051643	18.1683869	0.801082335438859
241	0.13265306122449	0.834465986394558	12	0.157648477219717	4.67791542568496	35.4627957	1.55501710333831
242	-0.130384353741497	0.843537414965986	12	-0.153354943447945	5.04906547012818	25.8966998	1.13451280650992
243	-0.311792517006803	0.780044217687075	12	-0.38025750474993	5.34118323974707	33.2455403	1.48869753463762
