# Supplementary material for: Fluid extraction from the left-right organizer uncovers mechanical properties needed for symmetry breaking
Source: eLife. 2023 Jul 21;12:e83861. doi: 10.7554/eLife.83861 (PMC10361723; doi:10.7554/eLife.83861)
Supplement: Figure 2—source data 1. [file elife-83861-fig2-data1.zip › Fig2_sourcedata/sham8ss_embryo5.csv]

	x	y	id	omega	alpha	speed	realangvel
1	0.472972972972973	0.516216216216216	1	0.741710132606047	3.28348970819396	6.4812786	0.203833427277577
2	0.467567567567568	0.554054054054054	1	0.700943447150531	3.70019196893336	8.6472044	0.327269101320968
3	0.440540540540541	0.597297297297297	1	0.635489626886338	3.7083218711133	11.9510891	0.427217342635423
4	0.402702702702703	0.656756756756757	1	0.550046158359253	4.18431453195833	12.7338655	0.48676363890258
5	0.337837837837838	0.694594594594595	1	0.452693430578737	4.12438637683712	9.9144039	0.37055680773288
6	0.289189189189189	0.727027027027027	1	0.378582069032161	4.24874137138388	20.4956343	0.753863049512119
7	0.181081081081081	0.781081081081081	1	0.227809459129737	4.55247585722647	28.7816983	1.05544304793466
8	0.0135135135135135	0.808108108108108	1	0.0167208495428048	4.71238898038469	21.0818	0.764973603398938
9	-0.110810810810811	0.808108108108108	1	-0.136273871136983	5.15223156320043	17.2215391	0.613941839063706
10	-0.202702702702703	0.764864864864865	1	-0.259062238949724	6.0563864591257	12.2288189	0.231289346213259
11	-0.218918918918919	0.694594594594595	1	-0.305320108192376	6.171760626448	0	0
12	-0.305405405405405	-0.0783783783783784	2	-1.82201191528696	5.38712992260824	5.8689898	0.204934590013424
13	-0.332432432432432	-0.1	2	-1.86299883328964	6.15883031263282	7.3900875	0.544104135669539
14	-0.337837837837838	-0.143243243243243	2	-1.97181966042355	6.00488564817447	6.672848	0.390038385763725
15	-0.348648648648649	-0.181081081081081	2	-2.0498273375763	0	9.166	0.571595676876586
16	-0.348648648648649	-0.235135135135135	2	-2.16414647295161	0.643501108793284	4.583	0.321535155597086
17	-0.332432432432432	-0.256756756756757	2	-2.22845350407103	0.674740942223553	5.8689898	0.411588533498679
18	-0.310810810810811	-0.283783783783784	2	-2.31077121077077	1.10714871779409	4.0990352	0.273411370418499
19	-0.289189189189189	-0.294594594594595	2	-2.36545348485447	0.244978663126864	3.7791418	0.223712528569227
20	-0.283783783783784	-0.316216216216216	2	-2.41019599056831	0.540419500270584	5.3446946	0.346320849914654
21	-0.267567567567568	-0.343243243243243	2	-2.47946016055124	0.321750554396642	2.8987475	0.159981617741054
22	-0.262162162162162	-0.359459459459459	2	-2.51145648409946	0.321750554396642	5.7970367	0.299225396147298
23	-0.251351351351351	-0.391891891891892	2	-2.57130156332891	1.32581766366803	3.7791418	0.230158996229992
24	-0.22972972972973	-0.397297297297297	2	-2.61733336257491	1.37340076694502	4.6737434	0.289653616449028
25	-0.202702702702703	-0.402702702702703	2	-2.67526408586472	1.10714871779409	2.0495176	0.134024820824337
26	-0.191891891891892	-0.408108108108108	2	-2.70206905002959	1.03037682652431	5.3446946	0.344698616419095
27	-0.164864864864865	-0.424324324324324	2	-2.77100877331341	1.29249666778979	6.672848	0.432756391733053
28	-0.127027027027027	-0.435135135135135	2	-2.85756005166002	0.785398163397448	2.5926031	0.145484710603161
29	-0.116216216216216	-0.445945945945946	2	-2.88665699378065	0.643501108793284	4.583	0.221185576769436
30	-0.1	-0.467567567567568	2	-2.93089410913453	0.982793723247329	3.3048013	0.186579176917485
31	-0.0837837837837838	-0.478378378378378	2	-2.96820994451803	0.321750554396642	5.7970367	0.157428272337987
32	-0.072972972972973	-0.510810810810811	2	-2.99969559898563	0.643501108793284	4.583	0.178495563396619
33	-0.0567567567567568	-0.532432432432432	2	-3.03539471166495	0	0.9166	0.00529714260500747
34	-0.0567567567567568	-0.537837837837838	2	-3.03645414018595	0.785398163397448	7.7778093	0.312551622658761
35	-0.0243243243243243	-0.57027027027027	2	-3.09896446471771	1.5707963267949	4.583	0.236837449407767
36	0.0027027027027027	-0.57027027027027	2	3.13685335258033	1.89254688119154	5.7970367	0.289901304285607
37	0.0351351351351351	-0.559459459459459	2	3.0788730917232	3.14159265358979	4.583	0.0158737378189544
38	0.0351351351351351	-0.532432432432432	2	3.07569834415941	3.14159265358979	0.9166	0.00336927172722046
39	0.0351351351351351	-0.527027027027027	2	3.07502448981397	3.14159265358979	2.7498	0.0105336922810828
40	0.0351351351351351	-0.510810810810811	2	3.07291775135775	2.35619449019234	5.1852062	0.234153828992318
41	0.0567567567567568	-0.489189189189189	2	3.02608698555929	2.35619449019234	3.8886755	0.187865145830997
42	0.072972972972973	-0.472972972972973	2	2.98851395639309	1.5707963267949	0.9166	0.0557159821197839
43	0.0783783783783784	-0.472972972972973	2	2.97737075996913	1.73594500420952	5.5756778	0.342395390707422
44	0.110810810810811	-0.467567567567568	2	2.90889168182765	1.5707963267949	8.2494	0.479849436923692
45	0.159459459459459	-0.467567567567568	2	2.81292179444291	1.10714871779409	4.0990352	0.16595973608994
46	0.181081081081081	-0.478378378378378	2	2.77972984722492	1.32581766366803	3.7791418	0.17455039238659
47	0.202702702702703	-0.483783783783784	2	2.7448197687476	2.21429743558818	4.583	0.252795778592172
48	0.224324324324324	-0.467567567567568	2	2.69426061302917	3.14159265358979	2.7498	0.0695874575117683
49	0.224324324324324	-0.451351351351351	2	2.68034312152682	3.92699081698724	2.5926031	-0.0497348745319748
50	0.213513513513514	-0.440540540540541	2	2.69029009643321	2.35619449019234	2.5926031	0.148998190719887
51	0.224324324324324	-0.42972972972973	2	2.66049045828923	2.15879893034246	6.6096026	0.40233998313187
52	0.256756756756757	-0.408108108108108	2	2.58002246166286	1.5707963267949	2.7498	0.139795639958482
53	0.272972972972973	-0.408108108108108	2	2.55206333367116	2.15879893034246	6.6096026	0.396067040188748
54	0.305405405405405	-0.386486486486486	2	2.47284992563341	2.67794504458899	2.0495176	0.112234735479957
55	0.310810810810811	-0.375675675675676	2	2.45040297853742	2.35619449019234	3.8886755	0.234997482679318
56	0.327027027027027	-0.359459459459459	2	2.40340348200156	2.81984209919315	2.8987475	0.156051784664357
57	0.332432432432432	-0.343243243243243	2	2.37219312506869	2.99969559898563	6.4812786	0.331880710287007
58	0.337837837837838	-0.305405405405405	2	2.30581698301129	2.89661399046293	3.7791418	0.220836821795416
59	0.343243243243243	-0.283783783783784	2	2.2616496186522	2.97644397617517	5.5756778	0.331089345428466
60	0.348648648648649	-0.251351351351351	2	2.19543174956651	2.35619449019234	2.5926031	0.174498593531087
61	0.359459459459459	-0.240540540540541	2	2.16053203086029	3.14159265358979	1.8332	0.105314271963439
62	0.359459459459459	-0.22972972972973	2	2.13946917646761	3.46334320798644	2.8987475	0.130056003465153
63	0.354054054054054	-0.213513513513514	2	2.11345797577457	3.92699081698724	1.2960724	0.0226262488249507
64	0.348648648648649	-0.208108108108108	2	2.10893272600958	3.26594764813655	7.3900875	0.451802366028358
65	0.343243243243243	-0.164864864864865	2	2.01857225280391	3.24126130608095	9.21183	0.654165134395326
66	0.337837837837838	-0.110810810810811	2	1.88773922592485	3.28348970819396	6.4812786	0.504289634165822
67	0.332432432432432	-0.072972972972973	2	1.78688129909168	3.14159265358979	10.0826	0.877284673077066
68	0.332432432432432	-0.0135135135135135	2	1.61142436447627	3.14159265358979	4.583	0.406280376813736
69	0.332432432432432	0.0135135135135135	2	1.53016828911352	3.14159265358979	5.4996	0.483566198927804
70	0.332432432432432	0.0459459459459459	2	1.43345504932796	3.72959525713736	6.6096026	0.548411862921421
71	0.310810810810811	0.0783783783783784	2	1.32377267674368	3.72959525713736	6.6096026	0.594485257954346
72	0.289189189189189	0.110810810810811	2	1.20487562515281	4.06888787159141	9.166	0.807351099457029
73	0.245945945945946	0.143243243243243	2	1.0434054052614	3.46334320798644	2.8987475	0.290071426288869
74	0.240540540540541	0.159459459459459	2	0.985391120003629	3.6052402625906	6.1485528	0.611140085017244
75	0.224324324324324	0.191891891891892	2	0.863163103000181	3.98574663970296	11.0372389	1.10751806375529
76	0.175675675675676	0.235135135135135	2	0.641659490249122	4.19324286613817	7.3900875	0.744872010378354
77	0.137837837837838	0.256756756756757	2	0.492685088173451	3.78509376238308	4.583	0.403920354412403
78	0.121621621621622	0.278378378378378	2	0.411901017290971	3.38657131671666	3.7791418	0.211573214590755
79	0.116216216216216	0.3	2	0.36958637437282	3.6052402625906	6.1485528	0.386919339390357
80	0.1	0.332432432432432	2	0.292202506494748	4.20529047599235	9.4368553	0.751527259452923
81	0.0513513513513514	0.359459459459459	2	0.141897054604164	4.06888787159141	4.583	0.314624734313859
82	0.0297297297297297	0.375675675675676	2	0.0789721077413922	4.71238898038469	5.4996	0.430831141158421
83	-0.0027027027027027	0.375675675675676	2	-0.00719412049029208	4.71238898038469	5.4996	0.430298973072439
84	-0.0351351351351351	0.375675675675676	2	-0.0932539151047799	4.97864102953561	10.4510732	0.820348999331544
85	-0.0945945945945946	0.359459459459459	2	-0.257323714971089	1.14214536415125	0	0
86	0.910810810810811	-0.1	3	1.68015061711	3.01723765904303	7.3900875	0.237432222253613
87	0.916216216216216	-0.0567567567567568	3	1.63266417265928	3.14159265358979	10.0826	0.324088449078121
88	0.916216216216216	0.0027027027027027	3	1.56784648284365	3.14159265358979	4.583	0.1474357627508
89	0.916216216216216	0.0297297297297297	3	1.53835933029349	3.7083218711133	11.9510891	0.343773260354114
90	0.878378378378378	0.0891891891891892	3	1.46960467822267	3.27414418588647	13.8704495	0.463034022450547
91	0.867567567567568	0.17027027027027	3	1.37699787373256	3.33898821343967	9.3474868	0.311413203080277
92	0.856756756756757	0.224324324324324	3	1.3147152331165	4.97538371206561	0	0
93	0.0135135135135135	-0.0027027027027027	4	1.76819188664478	4.35361831011412	7.8314304	1.14615966638498
94	-0.0297297297297297	0.0135135135135135	4	-1.14416883366802	4.051345811534	10.4510732	-0.766876405404024
95	-0.0783783783783784	0.0513513513513514	4	-0.990793552587216	4.46741031725783	7.5582836	0.537529193453086
96	-0.121621621621622	0.0621621621621622	4	-1.09829939127783	4.87753765779932	11.1508973	1.01896955440946
97	-0.186486486486486	0.0513513513513514	4	-1.30209330215973	5.76403919293306	7.3900875	1.01929498540982
98	-0.208108108108108	0.0135135135135135	4	-1.50595229924169	4.95736764351155	7.5582836	0.270458768810529
99	-0.251351351351351	0.0027027027027027	4	-1.5600440530038	5.25280848065527	5.3446946	0.296289430157421
100	-0.278378378378378	-0.0135135135135135	4	-1.61930193903528	5.49778714378214	6.4812786	0.417331049881515
101	-0.305405405405405	-0.0405405405405405	4	-1.70276814901158	5.81953769817878	4.0990352	0.310671379068201
102	-0.316216216216216	-0.0621621621621622	4	-1.76490242482522	5.8782935208945	6.9808256	0.490482042322109
103	-0.332432432432432	-0.1	4	-1.86299883328964	5.96143475278294	11.5940734	0.717942665561491
104	-0.354054054054054	-0.164864864864865	4	-2.00658736640194	0	6.4162	0.420883835707409
105	-0.354054054054054	-0.202702702702703	4	-2.09076413354342	2.68927600439352	0	0
106	0.0189189189189189	0.564864864864865	5	0.0334803076500394	4.62172909318394	10.1243053	0.522254793530328
107	-0.0405405405405405	0.57027027027027	5	-0.0709706510560261	5.01088791197087	12.4671349	0.641594229616373
108	-0.110810810810811	0.548648648648649	5	-0.199289496979301	5.25280848065527	10.6893892	0.549217152621895
109	-0.164864864864865	0.516216216216216	5	-0.30913292750368	5.00384577486256	9.5697623	0.51780520581473
110	-0.218918918918919	0.5	5	-0.412693968666626	5.21948748477703	9.4368553	0.510669251993537
111	-0.267567567567568	0.472972972972973	5	-0.514827819065333	2.20883300910369	0	0
112	0.12972972972973	0.767567567567568	6	0.167431778470523	5.38715736171628	7.8254725	0.206373565766081
113	0.0936945945945947	0.738737837837838	6	0.126157065317307	5.58090768597974	10.4061598	0.240952157428822
114	0.0540540540540541	0.691891891891892	6	0.0779666338315423	5.17601516096713	9.564721	0.362813198427122
115	0.00360270270270262	0.666667567567568	6	0.00540399414611809	5.17606658968549	6.8318781	0.276811949340303
116	-0.0324324324324324	0.648648648648649	6	-0.0499583957219428	4.71238898038469	6.1105139	0.276031769576482
117	-0.0684675675675675	0.648648648648649	6	-0.105164749637239	5.55652744947051	7.3580065	0.257185636723881
118	-0.0972972972972973	0.616216216216216	6	-0.156601876982015	5.35587508947797	6.1105139	0.26211257867965
119	-0.126127027027027	0.594594594594595	6	-0.209024392717945	5.4312322550181	6.4959442	0.283450818778778
120	-0.154954054054054	0.56937027027027	6	-0.265714556473701	5.54411238222823	0	0
121	-0.673872972972973	0	7	-1.5707963267949	5.40715184624144	4.7727362	0.12951135121664
122	-0.695494594594595	-0.018018918918919	7	-1.59669859703822	5.49778714378214	7.7778093	0.216476627249675
123	-0.727927027027027	-0.0504513513513514	7	-1.63999392248816	5.49774026804974	6.9134555	0.175911898522183
124	-0.756756756756757	-0.0792783783783783	7	-1.6751763021926	6.0382948702645	2.5192751	0.0911302007509107
125	-0.760359459459459	-0.0936945945945947	7	-1.69340234234278	5.81946269630388	2.7328429	0.0865932751311793
126	-0.767567567567568	-0.108108108108108	7	-1.71072099736901	0.197337869761105	3.1159817	0.118473722933725
127	-0.763964864864865	-0.126127027027027	7	-1.73441574195576	5.75512640293562	8.4890909	0.238934136197424
128	-0.789189189189189	-0.16937027027027	7	-1.78220256919524	6.10330180618707	6.8318781	0.226239181513803
129	-0.796397297297297	-0.209008108108108	7	-1.827450405498	1.66252808880147	0	0
130	0.643243243243243	-0.0765756756756756	8	1.68928490496441	4.24874137138388	8.1985287	0.135766576600447
131	0.6	-0.054954054054054	8	1.66213158964433	3.92706581886215	4.3208524	0.139755719327446
132	0.581981081081081	-0.0369378378378379	8	1.63418044577884	3.92699081698724	2.5926031	0.088365045657075
133	0.57117027027027	-0.0261270270270271	8	1.61650743664742	3.60520276305936	5.4656858	0.252827203271001
134	0.556756756756757	0.0027027027027027	8	1.56594199599322	4.20526924982757	6.2915424	0.173228657684118
135	0.524324324324324	0.0207216216216217	8	1.5312962644564	3.68202318347489	7.1261067	0.364635342458455
136	0.502702702702703	0.0567567567567568	8	1.45836919596471	3.6052402625906	8.1985287	0.462597630292659
137	0.481081081081081	0.1	8	1.36584966990617	3.80261851451518	6.9670766	0.388920716694935
138	0.455856756756757	0.132432432432432	8	1.28806552656719	4.12441522354571	4.4065545	0.216838818131896
139	0.434235135135135	0.146845945945946	8	1.24469776294081	3.52212489121057	3.290594	0.211734972929422
140	0.427027027027027	0.164864864864865	8	1.20235076835492	0.423574191841801	0	0
141	0.708108108108108	-0.45855945945946	9	2.14547123215597	2.49810654449651	6.1105139	0.212327006235986
142	0.72972972972973	-0.42972972972973	9	2.10300583090878	2.67798254412023	5.4656858	0.190260042074164
143	0.744143243243243	-0.4009	9	2.06495382249394	2.81980459966191	3.8648439	0.133406387177941
144	0.751351351351351	-0.379278378378378	9	2.03827254505835	2.60112903242799	3.5632825	0.124235018958507
145	0.762162162162162	-0.361262162162162	9	2.01342554126665	2.76106041596901	3.290594	0.114969061447008
146	0.76937027027027	-0.343243243243243	9	1.99043172897725	2.9442547838287	3.1159817	0.1068724954452
147	0.772972972972973	-0.325224324324324	9	1.96905722988821	3.88039244997492	0	0
148	-0.221621621621622	0.766667567567567	10	-0.281400591582972	4.8650599854251	8.0372071	0.291936385314742
149	-0.268467567567568	0.759459459459459	10	-0.33978786864592	4.71238898038469	7.3328	0.248420175450468
150	-0.311710810810811	0.759459459459459	10	-0.389471903736014	5.09289535749705	9.8722403	0.353750404904338
151	-0.365764864864865	0.737837837837838	10	-0.460221984716881	5.60840778249003	3.9125071	0.128503316647777
152	-0.380181081081081	0.719818918918919	10	-0.485922648046437	5.25285260154648	3.5632825	0.129012692888233
153	-0.398197297297297	0.709008108108108	10	-0.511725186624084	4.71238898038469	4.2773139	0.133189071864641
154	-0.423424324324324	0.709008108108108	10	-0.538363000997012	4.71238898038469	4.2773139	0.129069425391515
155	-0.448648648648649	0.709008108108108	10	-0.564176886075314	5.30036273722368	4.4065545	0.154874180330336
