# Supplementary material for: Fluid extraction from the left-right organizer uncovers mechanical properties needed for symmetry breaking
Source: eLife. 2023 Jul 21;12:e83861. doi: 10.7554/eLife.83861 (PMC10361723; doi:10.7554/eLife.83861)
Supplement: Figure 2—source data 1. [file elife-83861-fig2-data1.zip › Fig2_sourcedata/sham8ss_embryo6.csv]

	x	y	id	omega	alpha	speed	realangvel
1	0.544642857142857	0.0386904761904762	1	1.49987721150465	3.14159265358979	3.6664	0.216676063355946
2	0.544642857142857	0.0625	1	1.45654199883346	3.23225254079054	5.0619235	0.298954559406496
3	0.541666666666667	0.0952380952380952	1	1.39675108695216	2.98894332519453	6.0280199	0.329059145705923
4	0.547619047619048	0.133928571428571	1	1.33093925781097	2.28962632641652	4.871729	0.123156567826546
5	0.571428571428571	0.154761904761905	1	1.30630794424566	1.5707963267949	2.2915	-0.0320761489844706
6	0.586309523809524	0.154761904761905	1	1.31272317404256	0.785398163397448	1.9445669	-0.0890293998569996
7	0.595238095238095	0.145833333333333	1	1.33052905401396	5.1760365893855	1.0247588	-0.0121567266174388
8	0.589285714285714	0.142857142857143	1	1.33296039933745	2.53086668920058	5.5944681	0.18942377981489
9	0.610119047619048	0.172619047619048	1	1.29507564337447	3.92699081698724	1.9445669	0.0877590745888068
10	0.601190476190476	0.181547619047619	1	1.27752382845671	1.84909598580001	3.336424	-0.00249668896554645
11	0.62202380952381	0.1875	1	1.27802316624982	2.99969559898563	3.2406393	0.144886969257807
12	0.625	0.208333333333333	1	1.24904577239825	4.54724030297006	2.7878389	0.0658819849316156
13	0.607142857142857	0.211309523809524	1	1.23586937541193	2.64224593190966	5.742499	0.186711898680408
14	0.625	0.244047619047619	1	1.19852699567585	2.99969559898563	6.4812786	0.264678439302856
15	0.630952380952381	0.285714285714286	1	1.14559130781528	3.58143523640553	8.6105404	0.403220033396784
16	0.607142857142857	0.336309523809524	1	1.06494730113592	3.63553402250937	6.7667995	0.315880112653869
17	0.586309523809524	0.375	1	1.00177127860515	2.60117315331921	2.6723473	0.0542854210203242
18	0.595238095238095	0.389880952380952	1	0.990914194401083	3.14159265358979	2.2915	0.0864726284943207
19	0.595238095238095	0.404761904761905	1	0.973619668702219	3.8363309297865	3.579323	0.161145992501133
20	0.580357142857143	0.422619047619048	1	0.941390470201993	3.88701212986395	8.1082436	0.366703954208477
21	0.544642857142857	0.461309523809524	1	0.868049679360297	3.80263582244048	10.4510732	0.471734445642689
22	0.50297619047619	0.514880952380952	1	0.773702790231759	4.05450037520248	12.7421149	0.576076465357216
23	0.4375	0.56547619047619	1	0.658487497160316	4.14781958671659	16.2746913	0.740724420580899
24	0.348214285714286	0.62202380952381	1	0.510342613044137	4.25766970556372	22.956247	1.04098694752349
25	0.214285714285714	0.6875	1	0.302145223539438	4.38658986511202	35.7973547	1.54978782299769
26	-0.00595238095238095	0.761904761904762	1	-0.00781234106010111	4.89773693038038	22.3815388	0.959589224491774
27	-0.148809523809524	0.735119047619048	1	-0.199730185958456	5.09289535749705	29.6162626	1.29260895975214
28	-0.327380952380952	0.663690476190476	1	-0.458251977908884	5.11728076666977	17.4516057	0.752676891232649
29	-0.431547619047619	0.619047619047619	1	-0.608787356155414	5.01088791197087	12.4671349	0.493011565700496
30	-0.508928571428571	0.595238095238095	1	-0.707389669295513	5.10299602408238	8.4258455	0.324429439117997
31	-0.55952380952381	0.574404761904762	1	-0.772275557119113	4.79553021227313	11.0372389	0.325923494670324
32	-0.630952380952381	0.568452380952381	1	-0.837460256053178	4.96757137100551	10.893791	0.332139332512043
33	-0.699404761904762	0.550595238095238	1	-0.903888122555586	0.197395559849881	4.6737434	0.113603768777906
34	-0.693452380952381	0.520833333333333	1	-0.926608876311167	6.10851310817135	7.9116329	0.271158622098415
35	-0.702380952380952	0.470238095238095	1	-0.98084060073085	5.63418974818309	16.6825783	0.631540585316201
36	-0.767857142857143	0.383928571428571	1	-1.10714871779409	5.71184782734596	15.2554321	0.564208622523057
37	-0.821428571428571	0.300595238095238	1	-1.2199904422987	6.18823360083683	9.6678385	0.353034462711721
38	-0.827380952380952	0.238095238095238	1	-1.29059733484105	5.94651048779286	9.711377	0.36351382759324
39	-0.848214285714286	0.178571428571429	1	-1.36330010035969	5.90267893006722	4.935891	0.180908539380371
40	-0.860119047619048	0.148809523809524	1	-1.39948180823577	6.02258291543225	7.1146492	0.262119752484273
41	-0.87202380952381	0.104166666666667	1	-1.45190575873262	0.566729217523506	5.9753154	0.175853162673656
42	-0.851190476190476	0.0714285714285714	1	-1.48707639126735	0.463647609000806	9.2232875	0.310313361815142
43	-0.824404761904762	0.0178571428571429	1	-1.54913906363038	6.16607656261272	7.8447211	0.305316883157543
44	-0.830357142857143	-0.0327380952380952	1	-1.61020244026189	6.20641341590981	5.9753154	0.230495901056049
45	-0.833333333333333	-0.0714285714285714	1	-1.6563016204731	0.244978663126864	7.5582836	0.29210077855006
46	-0.821428571428571	-0.119047619047619	1	-1.71472177618311	0.156601876982015	8.8154005	0.344591598280684
47	-0.8125	-0.175595238095238	1	-1.78364009583925	0.486899231811269	8.8154005	0.33727943647049
48	-0.785714285714286	-0.226190476190476	1	-1.85109598313335	0.244978663126864	7.5582836	0.298987315856556
49	-0.773809523809524	-0.273809523809524	1	-1.91089344630466	0.620249485982821	7.8850515	0.30463107059447
50	-0.744047619047619	-0.31547619047619	1	-1.97181966042355	0.652846631100774	9.8080783	0.388492551835546
51	-0.705357142857143	-0.366071428571429	1	-2.04951817079066	0.950546840812075	7.8850515	0.295278272480111
52	-0.663690476190476	-0.395833333333333	1	-2.10857382528668	0.732815101786507	6.1659682	0.256513454227909
53	-0.636904761904762	-0.425595238095238	1	-2.15987651613227	0.737815060120465	6.8130878	0.287753998447249
54	-0.607142857142857	-0.458333333333333	1	-2.21742731582172	0.982793723247329	4.9574311	0.202466105573098
55	-0.580357142857143	-0.476190476190476	1	-2.25792053693634	0.832981266674432	6.8130878	0.293732648199969
56	-0.547619047619048	-0.505952380952381	1	-2.31666706657633	0.628796286415433	6.2333383	0.267660550997659
57	-0.523809523809524	-0.538690476190476	1	-2.37019917677586	0.694738276196703	7.158646	0.305314514851975
58	-0.494047619047619	-0.574404761904762	1	-2.43126207974626	0.66596923737911	8.1595732	0.338014300505014
59	-0.461309523809524	-0.616071428571429	1	-2.49886493984726	1.18392060906387	13.3617365	0.559029463006153
60	-0.380952380952381	-0.648809523809524	1	-2.61067083244849	1.38257482149013	9.7975374	0.408961241553403
61	-0.318452380952381	-0.660714285714286	1	-2.69246308075917	1.61621960621647	10.0931409	0.40977869506202
62	-0.25297619047619	-0.657738095238095	1	-2.77441881977157	1.9138202672156	6.8130878	0.247978584804303
63	-0.211309523809524	-0.642857142857143	1	-2.82401453673243	2.15879893034246	3.3048013	0.100369399516675
64	-0.193452380952381	-0.630952380952381	1	-2.84408841663577	1.89254688119154	1.4491446	0.0585470143899025
65	-0.18452380952381	-0.62797619047619	1	-2.85579781951375	1.89254688119154	4.3478921	0.181482138573439
66	-0.157738095238095	-0.619047619047619	1	-2.89209424722844	1.81577498992176	3.7791418	0.172151339850664
67	-0.133928571428571	-0.613095238095238	1	-2.92652451519857	1.92956699706547	3.9157152	0.173905876267737
68	-0.110119047619048	-0.604166666666667	1	-2.96130569045212	2.29743866747662	5.5188486	0.188360167835473
69	-0.0833333333333333	-0.580357142857143	1	-2.99897772401921	2.67794504458899	3.0742764	0.055516291254607
70	-0.0744047619047619	-0.5625	1	-3.01008098227013	2.21429743558818	4.583	0.194406716596665
71	-0.0505952380952381	-0.544642857142857	1	-3.04896232558947	2.24553726901845	5.8689898	0.263258204385179
72	-0.0208333333333333	-0.520833333333333	1	-3.1016139664665	2.14213380662852	7.6274869	0.410611968584438
73	0.0208333333333333	-0.494047619047619	1	3.0994489469962	1.68790507136176	7.8447211	0.515831520210526
74	0.0714285714285714	-0.488095238095238	1	2.99628264295409	1.93797016061312	6.3832024	0.416626913222231
75	0.110119047619048	-0.473214285714286	1	2.91295726030964	1.68145354796879	4.1499065	0.273362855476527
76	0.136904761904762	-0.470238095238095	1	2.85828468921434	1.81577498992176	1.8895709	0.125038489099873
77	0.148809523809524	-0.467261904761905	1	2.83327699139436	2.0344439357957	4.0990352	0.270157653683269
78	0.172619047619048	-0.455357142857143	1	2.77924546065771	2.18152229118411	5.5944681	0.367648897376514
79	0.202380952380952	-0.43452380952381	1	2.70571568118241	2.60117315331921	8.0170419	0.477567139317348
80	0.229166666666667	-0.389880952380952	1	2.61020225331894	2.69921843061305	9.6352992	0.61720834163483
81	0.255952380952381	-0.333333333333333	1	2.48676058499197	2.45927609871505	9.4483128	0.729747482901115
82	0.294642857142857	-0.285714285714286	1	2.34081108841175	2.96173915379732	5.123794	0.352134314579535
83	0.300595238095238	-0.25297619047619	1	2.27038422549584	2.76108627647743	7.4038365	0.601309335010898
84	0.318452380952381	-0.208333333333333	1	2.15012235849366	2.21429743558818	4.583	0.35744760030171
85	0.342261904761905	-0.19047619047619	1	2.07863283843332	2.0344439357957	2.0495176	0.137618894618385
86	0.354166666666667	-0.18452380952381	1	2.05110905950964	2.19104581277772	3.9422966	0.277402848977024
87	0.375	-0.169642857142857	1	1.99562848971424	2.81984209919315	4.3478921	0.343062537615961
88	0.383928571428571	-0.142857142857143	1	1.92701598219105	3.04192400109863	4.605915	0.359174394011457
89	0.386904761904762	-0.113095238095238	1	1.85518110338876	2.53086668920058	5.5944681	0.41390833970508
90	0.407738095238095	-0.0833333333333333	1	1.77239943544774	3.20401146358575	7.3470073	0.567978675625511
91	0.404761904761905	-0.0357142857142857	1	1.65880370032264	3.46334320798644	4.3478921	0.327274034387179
92	0.395833333333333	-0.00892857142857143	1	1.5933488934452	3.31626485259803	7.9116329	0.649157111493538
93	0.386904761904762	0.0416666666666667	1	1.46351747114649	3.21290011837508	6.4326988	0.532299870240966
94	0.383928571428571	0.0833333333333333	1	1.3570574970983	3.55400309518718	8.0037512	0.661985669363825
95	0.363095238095238	0.130952380952381	1	1.22466036322554	3.52209903070216	7.4038365	0.621921947263079
96	0.345238095238095	0.175595238095238	1	1.10027597377292	3.33898821343967	4.6737434	0.368800659620017
97	0.339285714285714	0.205357142857143	1	1.02651584184892	3.4198923125949	6.672848	0.510616866571021
98	0.327380952380952	0.24702380952381	1	0.924392468534713	3.06482076232002	5.9753154	0.333284872993346
99	0.330357142857143	0.285714285714286	1	0.857735493936043	3.47483695470147	12.6096662	0.806934565865464
100	0.303571428571429	0.363095238095238	1	0.69634858076295	3.45129559813225	12.0299167	0.637107822901692
101	0.279761904761905	0.4375	1	0.568927016182612	3.87149231174152	11.6843585	0.673054229911424
102	0.229166666666667	0.494047619047619	1	0.434316170200327	3.75788959098586	13.4790613	0.642186493977376
103	0.178571428571429	0.56547619047619	1	0.305878871404852	4.074840182246	15.3993383	0.750053350032649
104	0.0982142857142857	0.625	1	0.155868201398322	3.98813897963654	15.9089679	0.629171583667861
105	0.0208333333333333	0.693452380952381	1	0.0300338846647501	4.32004883616917	14.3837455	0.597948066576586
106	-0.0654761904761905	0.729166666666667	1	-0.0895557286505671	4.62438160685695	15.6426956	0.662630866274566
107	-0.166666666666667	0.738095238095238	1	-0.22208190190548	4.67906798450644	13.7567911	0.552362769205041
108	-0.255952380952381	0.741071428571429	1	-0.332554455746488	4.71238898038469	11.9158	0.450662348600011
109	-0.333333333333333	0.741071428571429	1	-0.422686925466491	4.76497204199563	17.4396899	0.615368851512246
110	-0.446428571428571	0.735119047619048	1	-0.54576069576894	0.876341577667432	0	0
111	0.586309523809524	-0.125	2	1.78084943847883	3.14159265358979	4.583	0.245115135632457
112	0.586309523809524	-0.0952380952380952	2	1.73182641135234	2.99969559898563	3.2406393	0.177160412856523
113	0.589285714285714	-0.0744047619047619	2	1.69639432878103	2.99969559898563	3.2406393	0.176956092575726
114	0.592261904761905	-0.0535714285714286	2	1.66100311026589	2.62244653934327	3.6948146	0.180362669295553
115	0.604166666666667	-0.0327380952380952	2	1.62493057640678	3.80263582244048	5.2255366	0.219652610589631
116	0.583333333333333	-0.00595238095238095	2	1.58100005428885	3.05845142170135	5.5188486	0.304608083703754
117	0.586309523809524	0.0297619047619048	2	1.5200784375481	3.36839150164368	6.1146386	0.336439921329947
118	0.577380952380952	0.068452380952381	2	1.45279045328211	3.28348970819396	3.2406393	0.181002398522101
119	0.574404761904762	0.0892857142857143	2	1.41658997357769	3.26594764813655	3.6948146	0.205926006496839
120	0.571428571428571	0.113095238095238	2	1.37540477227832	3.14159265358979	3.2081	0.174140163801353
121	0.571428571428571	0.133928571428571	2	1.34057673951805	3.38657131671666	3.7791418	0.209063721588717
122	0.56547619047619	0.157738095238095	2	1.29876399520031	2.81984209919315	2.8987475	0.130502838985523
123	0.571428571428571	0.175595238095238	2	1.2726634274032	2.67794504458899	2.0495176	0.0793293614637183
124	0.577380952380952	0.1875	2	1.25679755511046	3.01723765904303	3.6948146	0.175919619652778
125	0.580357142857143	0.211309523809524	2	1.22161363117991	2.73670086730471	3.4904128	0.130440636204831
126	0.589285714285714	0.232142857142857	2	1.19552550393894	3.05845142170135	5.5188486	0.247310077354713
127	0.592261904761905	0.267857142857143	2	1.146063488468	3.32694060358549	7.4606657	0.355161183887708
128	0.583333333333333	0.31547619047619	2	1.07503125169046	3.40784470274072	5.2255366	0.246068320460742
129	0.574404761904762	0.348214285714286	2	1.02581758759831	3.66966710201615	6.3667036	0.307020735896865
130	0.553571428571429	0.383928571428571	2	0.964413440418934	3.92699081698724	7.7778093	0.373170620355777
131	0.517857142857143	0.419642857142857	2	0.889779316347779	3.97957387859818	6.1659682	0.299123374070602
132	0.488095238095238	0.446428571428571	2	0.829954641533658	3.85568335220195	9.0967967	0.44415661402858
133	0.449404761904762	0.491071428571429	2	0.741123318727942	3.80563881641648	13.3851098	0.6270848075415
134	0.395833333333333	0.55952380952381	2	0.615706357219642	3.6052402625906	6.1485528	0.24974163738776
135	0.37797619047619	0.595238095238095	2	0.56575802974209	3.75625560551196	19.0730711	0.755539751160168
136	0.306547619047619	0.696428571428571	2	0.414650079510057	4.24092903032378	26.2353835	1.08627259830088
137	0.154761904761905	0.773809523809524	2	0.197395559849881	4.65124081773539	22.4988636	0.929946052213952
138	0.00892857142857143	0.782738095238095	2	0.0114063494070901	4.91871287441441	20.1340356	0.838019296228796
139	-0.119047619047619	0.755952380952381	2	-0.156197509838669	5.20973169673151	18.2517975	0.763666170425363
140	-0.223214285714286	0.699404761904762	2	-0.308930743923742	5.16454284267046	17.832453	0.791899261786496
141	-0.327380952380952	0.648809523809524	2	-0.467310596281041	5.26669647658624	11.3190934	0.506550850291905
142	-0.389880952380952	0.610119047619048	2	-0.568620766339422	5.33641203336145	14.1183898	0.63321636082126
143	-0.464285714285714	0.556547619047619	2	-0.695264038503674	4.96971269535578	9.0042201	0.352643970182849
144	-0.520833333333333	0.541666666666667	2	-0.765792832540244	5.22684029344372	12.108286	0.492302762231211
145	-0.589285714285714	0.50297619047619	2	-0.864253384986486	4.95736764351155	5.6687127	0.188181195528063
146	-0.625	0.494047619047619	2	-0.901889624092098	5.2791181979082	5.9753154	0.226206730728724
147	-0.657738095238095	0.473214285714286	2	-0.947130970237843	5.78924393826	6.7667995	0.270516427108547
148	-0.678571428571429	0.43452380952381	2	-1.00123425565955	5.49778714378214	6.4812786	0.252079784444104
149	-0.708333333333333	0.404761904761905	2	-1.05165021254837	5.96143475278294	2.8987475	0.113616804208205
150	-0.714285714285714	0.386904761904762	2	-1.07437357339001	5.94651048779286	9.711377	0.387236956484693
151	-0.735119047619048	0.327380952380952	2	-1.15182096468695	5.70888047700488	9.2796584	0.365040447475735
152	-0.767857142857143	0.276785714285714	2	-1.2248290541821	6.03820664405272	9.4483128	0.376082695787627
153	-0.782738095238095	0.217261904761905	2	-1.30004559333963	6.19252541997884	10.1243053	0.403112437624364
154	-0.788690476190476	0.151785714285714	2	-1.3806680808645	6.22918380680362	16.9818482	0.688708819166692
155	-0.794642857142857	0.0416666666666667	2	-1.51840984469784	0.0739390376579403	12.4080142	0.507018950996081
156	-0.788690476190476	-0.0386904761904762	2	-1.61981363489705	1.95836805972587	0	0
157	0.297619047619048	0.404761904761905	3	0.634022719663422	3.36839150164368	6.1146386	0.284700594276999
158	0.288690476190476	0.443452380952381	3	0.577082600808022	3.33898821343967	7.0106151	0.283120756784365
159	0.279761904761905	0.488095238095238	3	0.520458449451149	3.14159265358979	8.2494	0.21855576565283
160	0.279761904761905	0.541666666666667	3	0.476747296320583	3.14159265358979	5.9579	0.137807444772582
161	0.279761904761905	0.580357142857143	3	0.449185807366067	3.38657131671666	7.5582836	0.23005624464684
162	0.267857142857143	0.62797619047619	3	0.403174558436699	3.6052402625906	6.1485528	0.214652059129093
163	0.25	0.663690476190476	3	0.36024414661088	3.53219969728748	8.4258455	0.248927292802756
164	0.229166666666667	0.714285714285714	3	0.310458688050329	4.10166301599548	11.1884779	0.448532059285638
165	0.169642857142857	0.755952380952381	3	0.220752276193201	4.00789491614247	12.0299167	0.425299494727814
166	0.110119047619048	0.806547619047619	3	0.135692377247638	4.09609204298862	13.4790613	0.452920540267373
167	0.0386904761904762	0.857142857142857	3	0.0451082691941639	4.44613693123376	10.4510732	0.378554785614413
168	-0.0267857142857143	0.875	3	-0.0306026879287188	4.74362881381496	14.6729328	0.542131528529129
169	-0.12202380952381	0.87202380952381	3	-0.139028993634545	4.74015961697811	16.5052162	0.59400183839039
170	-0.229166666666667	0.869047619047619	3	-0.257829361312623	4.98729882186536	18.5712326	0.668361482837925
171	-0.345238095238095	0.836309523809524	3	-0.391501657880208	5.15223156320043	17.2215391	0.617855795692871
172	-0.446428571428571	0.788690476190476	3	-0.515072817018782	5.1760365893855	14.3470815	0.508883032544605
173	-0.529761904761905	0.74702380952381	3	-0.616849423527703	5.35589008917797	11.4575	0.406069305984571
174	-0.589285714285714	0.702380952380952	3	-0.698063284724617	5.2791181979082	11.9510891	0.414050113381876
175	-0.654761904761905	0.660714285714286	3	-0.780873307400992	5.74947711554032	11.7113982	0.402951416184099
176	-0.693452380952381	0.595238095238095	3	-0.861463590637812	5.45433624839061	7.4606657	0.261289002227156
177	-0.729166666666667	0.5625	3	-0.913721391083243	6.0258615922085	9.0042201	0.299491388094879
178	-0.744047619047619	0.505952380952381	3	-0.973619668702219	0.0831412318884412	5.5188486	0.158739149766072
179	-0.741071428571429	0.470238095238095	3	-1.00536749865543	5.91920635066994	10.2989176	0.378367406405449
180	-0.764880952380952	0.407738095238095	3	-1.08104097993652	6.03820664405272	11.3378837	0.41973064819012
181	-0.782738095238095	0.336309523809524	3	-1.16498710957455	0.034469100999508	13.2984911	0.477762047693688
182	-0.779761904761905	0.25	3	-1.26053951911328	0.158655262186401	11.6032394	0.427201991327317
183	-0.767857142857143	0.175595238095238	3	-1.34597991737875	0.255182390620818	10.893791	0.414596774059923
184	-0.75	0.107142857142857	3	-1.42889927219073	0.283794109208328	11.4575	0.46478286920048
185	-0.729166666666667	0.0357142857142857	3	-1.52185584603083	5.49778714378214	3.8886755	0.125203249384842
186	-0.74702380952381	0.0178571428571429	3	-1.5468964959078	5.98468637559341	6.2333383	0.256719595542709
187	-0.758928571428571	-0.0208333333333333	3	-1.59824041501634	5.84334272436385	8.6105404	0.317793084647668
188	-0.782738095238095	-0.0714285714285714	3	-1.66179903194587	6.23322691145764	9.1774575	0.370729861318253
189	-0.785714285714286	-0.130952380952381	3	-1.73594500420952	6.16607656261272	7.8447211	0.301384611975501
190	-0.791666666666667	-0.181547619047619	3	-1.79622192660462	6.18351665468842	4.605915	0.172386641536109
191	-0.794642857142857	-0.211309523809524	3	-1.83069925491185	6.17252808600569	4.1499065	0.150920021020395
192	-0.797619047619048	-0.238095238095238	3	-1.86088325911592	6.08578974732971	4.6737434	0.158318110378071
193	-0.803571428571429	-0.267857142857143	3	-1.89254688119154	0	6.4162	0.229597786482334
194	-0.803571428571429	-0.30952380952381	3	-1.93846643848801	0.305878871404852	9.1316275	0.341673853324864
195	-0.785714285714286	-0.366071428571429	3	-2.00680120915298	0.39852244566642	9.4483128	0.352150260625075
196	-0.761904761904762	-0.422619047619048	3	-2.07723126127799	0.840896668643165	11.6843585	0.422415563496228
197	-0.705357142857143	-0.473214285714286	3	-2.16171437397724	0.70862627212767	8.4505937	0.322813781456424
198	-0.669642857142857	-0.514880952380952	3	-2.22627713026852	0.982793723247329	4.9574311	0.182595019933112
199	-0.642857142857143	-0.532738095238095	3	-2.26279613425515	0.965251663189927	7.2461813	0.275269940471314
200	-0.604166666666667	-0.55952380952381	3	-2.31785012234941	0.896055384571344	5.8689898	0.230281486077271
201	-0.574404761904762	-0.583333333333333	3	-2.36390641956486	1.15257199721567	4.5137967	0.16965324863035
202	-0.547619047619048	-0.595238095238095	3	-2.39783706929093	2.60986858633099	0	0
203	-0.398809523809524	-0.342261904761905	4	-2.28003684945956	0.896055384571344	2.9344949	0.179284462144995
204	-0.383928571428571	-0.354166666666667	4	-2.31589374188856	0.785398163397448	3.2406393	0.201503741518907
205	-0.369047619047619	-0.369047619047619	4	-2.35619449019234	1.73594500420952	2.7878389	0.10371956008884
206	-0.351190476190476	-0.366071428571429	4	-2.37693840221011	1.84909598580001	3.336424	0.111664359529968
207	-0.330357142857143	-0.360119047619048	4	-2.39927127411611	2.0344439357957	1.0247588	0.0246062854437201
208	-0.324404761904762	-0.357142857142857	4	-2.40419253120485	1.64756821806467	5.9753154	0.292867005291864
209	-0.285714285714286	-0.354166666666667	4	-2.46276593226322	2.19104581277772	3.9422966	0.0798213503411782
210	-0.264880952380952	-0.339285714285714	4	-2.47873020233146	2.0344439357957	1.0247588	0.033696459545145
211	-0.258928571428571	-0.336309523809524	4	-2.48546949424049	1.37340076694502	2.3368717	0.1628121359514
212	-0.244047619047619	-0.339285714285714	4	-2.51803192143077	1.19028994968253	2.4679455	0.187750789245267
213	-0.229166666666667	-0.345238095238095	4	-2.55558207927982	1.42889927219073	3.2406393	0.234244675056026
214	-0.208333333333333	-0.348214285714286	4	-2.60243101429103	1.10714871779409	2.0495176	0.163884553297939
215	-0.196428571428571	-0.354166666666667	4	-2.63520792495061	1.5707963267949	1.3749	0.0974274841395495
216	-0.1875	-0.354166666666667	4	-2.65469342177852	1.5707963267949	1.3749	0.0994796535415654
217	-0.178571428571429	-0.354166666666667	4	-2.67458935248684	1.78946527266884	4.225526	0.279693768565457
218	-0.151785714285714	-0.348214285714286	4	-2.73052810619993	1.93797016061312	6.3832024	0.419832251920358
219	-0.113095238095238	-0.333333333333333	4	-2.814494556584	1.92956699706547	3.9157152	0.292593332434565
220	-0.0892857142857143	-0.324404761904762	4	-2.87301322307091	1.86225312127276	4.784652	0.410462644258316
221	-0.0595238095238095	-0.31547619047619	4	-2.95510575192258	1.79759517484878	6.1146386	0.593150394054565
222	-0.0208333333333333	-0.306547619047619	4	-3.07373583073349	2.46685171136624	5.8689898	0.393045483237024
223	0.00297619047619048	-0.276785714285714	4	3.13084037979869	2.78282198331922	3.9157152	0.181359290258225
224	0.0119047619047619	-0.25297619047619	4	3.09456852174705	3.81633359581335	2.9344949	-0.23512065921373
225	0	-0.238095238095238	4	3.14159265358979	3.25224987476369	4.1499065	-0.070417879114304
226	-0.00297619047619048	-0.211309523809524	4	-3.12750907776693	3.46334320798644	2.8987475	-0.160187700958252
227	-0.00892857142857143	-0.193452380952381	4	-3.09547153757528	3.14159265358979	3.6664	-0.0323097279821516
228	-0.00892857142857143	-0.169642857142857	4	-3.08900959197885	3.52209903070216	2.4679455	-0.216380427495357
229	-0.0148809523809524	-0.154761904761905	4	-3.04573350647978	3.46334320798644	2.8987475	-0.275780979056734
230	-0.0208333333333333	-0.136904761904762	4	-2.99057731066843	3.30674133100442	2.7878389	-0.231901084642603
231	-0.0238095238095238	-0.119047619047619	4	-2.94419709373991	2.58299333824623	4.3236022	0.519593893456456
232	-0.00892857142857143	-0.0952380952380952	4	-3.0481158724312	2.89661399046293	3.7791418	0.259171010300001
233	-0.00297619047619048	-0.0714285714285714	4	-3.0999500744912	2.76108627647743	2.4679455	0.471128203547653
234	0.00297619047619048	-0.056547619047619	4	3.08900959197885	6.07181550174934	0	0
235	-0.154761904761905	-0.791666666666667	5	-2.94853860047117	1.5707963267949	1.8332	0.0726208964520891
236	-0.142857142857143	-0.791666666666667	5	-2.96306277976158	1.69515132134166	3.6948146	0.143587086276562
237	-0.119047619047619	-0.788690476190476	5	-2.9917801970169	1.86929525838108	6.2333383	0.233654240250987
238	-0.0803571428571429	-0.776785714285714	5	-3.03851104506709	1.98902065637413	4.5137967	0.165784431094922
239	-0.0535714285714286	-0.764880952380952	5	-3.07166793128608	2.27942259892257	4.225526	0.130640227299264
240	-0.0327380952380952	-0.74702380952381	5	-3.09779597674593	2.35619449019234	3.8886755	0.116956730786626
241	-0.0148809523809524	-0.729166666666667	5	-3.12118732290326	2.2655346029916	3.579323	0.122859866204008
