# Supplementary material for: Fluid extraction from the left-right organizer uncovers mechanical properties needed for symmetry breaking
Source: eLife. 2023 Jul 21;12:e83861. doi: 10.7554/eLife.83861 (PMC10361723; doi:10.7554/eLife.83861)
Supplement: Figure 2—source data 1. [file elife-83861-fig2-data1.zip › Fig2_sourcedata/sham8ss_embryo7.csv]

	x	y	id	omega	alpha	speed	realangvel
1	0.697674418604651	0.197674418604651	1	1.29469930739946	2.67794504458899	8.1985287	0.25242207647591
2	0.720930232558139	0.244186046511628	1	1.24421489210428	2.91479380553591	6.1146386	0.21096625774385
3	0.729651162790698	0.281976744186047	1	1.20202164055551	1.89254688119154	1.4491446	-0.00273000245871624
4	0.738372093023256	0.284883720930233	1	1.20256764104725	3.6052402625906	5.123794	0.205086047256942
5	0.723837209302326	0.313953488372093	1	1.16155043159586	3.30674133100442	5.5756778	0.215007781150641
6	0.718023255813954	0.348837209302326	1	1.11854887536573	3.97044171237877	7.4606657	0.281475476403702
7	0.683139534883721	0.380813953488372	1	1.06225378008499	3.76184213957261	7.8850515	0.319586335540745
8	0.654069767441861	0.421511627906977	1	0.998336512976845	3.92699081698724	8.4258455	0.340077928002353
9	0.616279069767442	0.459302325581395	1	0.930320927376375	3.14159265358979	4.583	0.148233190039873
10	0.616279069767442	0.488372093023256	1	0.9006742893684	3.53638377328955	5.9579	0.22810776121192
11	0.601744186046512	0.523255813953488	1	0.855052737126016	4.40651010897984	9.1316275	0.321535155597087
12	0.546511627906977	0.540697674418605	1	0.790745706006599	4.19324286613817	11.0849021	0.450378574509926
13	0.48546511627907	0.575581395348837	1	0.700669991104614	4.71238898038469	18.7903	0.669703867905536
14	0.366279069767442	0.575581395348837	1	0.566729217523506	4.8420915175406	21.260537	0.859690489118724
15	0.232558139534884	0.558139534883721	1	0.394791119699761	4.81205763287585	23.0291167	1.1785937819526
16	0.0872093023255814	0.543604651162791	1	0.159072363309241	4.62748718693497	21.618011	1.2392183931439
17	-0.0494186046511628	0.555232558139535	1	-0.0887713153195393	4.79553021227313	22.0744778	1.22879048077495
18	-0.188953488372093	0.543604651162791	1	-0.334529411474529	5.03413953478133	8.6957842	0.477115450901302
19	-0.241279069767442	0.526162790697674	1	-0.42995250165479	5.31467632651965	17.7971639	0.981105428205538
20	-0.334302325581395	0.462209302325581	1	-0.626173587295897	5.3929102050519	12.3828077	0.688225962675104
21	-0.395348837209302	0.412790697674419	1	-0.763818779830918	1.63321513679085	0	0
22	0.627906976744186	0.476744186046512	2	0.921395581434832	3.79443928469057	9.8080783	0.393841558463616
23	0.590116279069767	0.526162790697674	2	0.842627269742109	4.22243165413096	15.5822	0.610016141352892
24	0.502906976744186	0.572674418604651	2	0.720624041471531	4.21844761146511	13.533599	0.560640414714735
25	0.427325581395349	0.613372093023256	2	0.608495958528584	4.90978454023457	18.6949736	0.617045698879302
26	0.311046511627907	0.590116279069767	2	0.485086818752723	4.71238898038469	20.1652	0.920832921961491
27	0.183139534883721	0.590116279069767	2	0.300920234360425	4.54724030297006	27.8774724	1.43418329268782
28	0.00872093023255814	0.619186046511628	2	0.0140835758228602	4.54261070641635	16.2746913	0.795877538677996
29	-0.0930232558139535	0.636627906976744	2	-0.145091931912739	4.92348231360744	13.1238788	0.647416747634432
30	-0.174418604651163	0.619186046511628	2	-0.274575281439625	5.11091142605111	9.4483128	0.466260735283834
31	-0.229651162790698	0.595930232558139	2	-0.367827428496392	5.47453552097168	13.9387362	0.670904419284672
32	-0.293604651162791	0.534883720930233	2	-0.502008312353327	5.28170217148535	13.6032606	0.707463982199787
33	-0.366279069767442	0.488372093023256	2	-0.643501108793284	5.49778714378214	11.6664848	0.60745861958813
34	-0.418604651162791	0.436046511627907	2	-0.76499283271091	5.10299602408238	8.4258455	0.39773403533067
35	-0.468023255813953	0.415697674418605	2	-0.844539639777044	5.21173570206482	11.484998	0.524870717756434
36	-0.531976744186046	0.380813953488372	2	-0.949513783328331	5.22684029344372	12.108286	0.50545748760471
37	-0.598837209302326	0.343023255813953	2	-1.05060528084927	5.40131336859955	10.0931409	0.41904702700206
38	-0.648255813953488	0.302325581395349	2	-1.13441468624969	6.02019057549867	12.3401858	0.547113999547488
39	-0.668604651162791	0.226744186046512	2	-1.24383748615918	6.15348277002367	10.6302685	0.475753209359873
40	-0.677325581395349	0.159883720930233	2	-1.33898812803116	0.045423279421577	10.0931409	0.452573221940291
41	-0.674418604651163	0.0959302325581395	2	-1.42950277241922	0	9.6243	0.448077349466256
42	-0.674418604651163	0.0348837209302326	2	-1.51911824231247	0.104876938730234	8.7558215	0.410517376536907
43	-0.668604651162791	-0.0203488372093023	2	-1.60122171761985	0.339292614454045	8.2622324	0.381551409120919
44	-0.651162790697674	-0.0697674418604651	2	-1.67753199944403	0.444419209901099	10.6595997	0.502625190054322
45	-0.622093023255814	-0.130813953488372	2	-1.7780570374549	0.358770670270572	7.8314304	0.390048423068463
46	-0.604651162790698	-0.177325581395349	2	-1.85606672206859	0.942000040379464	6.2333383	0.258152574988597
47	-0.572674418604651	-0.200581395348837	2	-1.90769723706631	0.394791119699761	5.9579	0.311599296519203
48	-0.558139534883721	-0.23546511627907	2	-1.97001709637015	0.540419500270584	5.3446946	0.278938727499476
49	-0.540697674418605	-0.26453488372093	2	-2.02580484187004	0.358770670270572	7.8314304	0.406580019949949
50	-0.523255813953488	-0.311046511627907	2	-2.10712084586003	1.19028994968253	7.4038365	0.320800495873126
51	-0.479651162790698	-0.328488372093023	2	-2.17128094503466	0.851966327173272	4.871729	0.260627751723641
52	-0.456395348837209	-0.348837209302326	2	-2.22340649537939	1.05165021254837	3.6948146	0.190903798466138
53	-0.436046511627907	-0.36046511627907	2	-2.26158725507262	0.982793723247329	4.9574311	0.270195495996983
54	-0.409883720930233	-0.377906976744186	2	-2.31562635427201	0.718829999621625	4.871729	0.276364791490922
55	-0.38953488372093	-0.401162790697674	2	-2.3708993125702	0.851966327173272	4.871729	0.276456698617129
56	-0.366279069767442	-0.421511627906977	2	-2.42619065229362	1.30454427764397	5.2255366	0.274133890648125
57	-0.334302325581395	-0.430232558139535	2	-2.48101743042325	1.32581766366803	3.7791418	0.204783259632553
58	-0.311046511627907	-0.436046511627907	2	-2.52197408234976	1.40564764938027	8.3630584	0.463820651708846
59	-0.258720930232558	-0.444767441860465	2	-2.61473821269153	1.5707963267949	3.2081	0.174319541822925
60	-0.238372093023256	-0.444767441860465	2	-2.64960212105611	2.21429743558818	2.2915	0.062356202705427
61	-0.226744186046512	-0.436046511627907	2	-2.6620733615972	1.86929525838108	6.2333383	0.303298192417993
62	-0.188953488372093	-0.424418604651163	2	-2.7227330000808	1.5707963267949	4.583	0.29294304635247
63	-0.159883720930233	-0.424418604651163	2	-2.78132160935129	1.29249666778979	6.672848	0.467274896774716
64	-0.119186046511628	-0.436046511627907	2	-2.87477658870623	1.16590454050981	3.4904128	0.240735595048092
65	-0.0988372093023256	-0.444767441860465	2	-2.92292370771585	1.50422816301907	6.8896239	0.479563354941512
66	-0.0552325581395349	-0.447674418604651	2	-3.01883637870415	1.42889927219073	6.4812786	0.45357980669086
67	-0.0145348837209302	-0.453488372093023	2	-3.10955234004233	1.81577498992176	5.6687127	0.388800324718779
68	0.0203488372093023	-0.444767441860465	2	3.0958729021935	1.69515132134166	3.6948146	0.263229851180404
69	0.0436046511627907	-0.441860465116279	2	3.04322693195742	1.37340076694502	4.6737434	0.312840088119049
70	0.0726744186046512	-0.447674418604651	2	2.98065891433361	1.37340076694502	2.3368717	0.151253601704178
71	0.0872093023255814	-0.450581395348837	2	2.95040819399278	1.98902065637413	4.5137967	0.307850482854581
72	0.113372093023256	-0.438953488372093	2	2.88883809742186	0	0	0
73	0.113372093023256	-0.438953488372093	2	2.88883809742186	2.35619449019234	1.9445669	0.118796952247715
74	0.122093023255814	-0.430232558139535	2	2.86507870697232	2.19104581277772	3.9422966	0.268023066457306
75	0.142441860465116	-0.415697674418605	2	2.81147409368086	1.83704837594582	5.2255366	0.373866131880742
76	0.174418604651163	-0.406976744186047	2	2.73670086730471	1.5707963267949	3.6664	0.236310380003459
77	0.197674418604651	-0.406976744186047	2	2.68943879130402	1.49402443552512	5.9753154	0.346402887429842
78	0.23546511627907	-0.409883720930233	2	2.62015821381805	1.51529782154918	8.2622324	0.436992419060207
79	0.287790697674419	-0.412790697674419	2	2.53275973000601	2.0344439357957	7.1733116	0.44043583666344
80	0.328488372093023	-0.392441860465116	2	2.44467256267332	1.84909598580001	6.672848	0.364877192779796
81	0.369186046511628	-0.380813953488372	2	2.37169712411736	2.07014304847503	11.484998	0.634894278673972
82	0.433139534883721	-0.34593023255814	2	2.24471826838257	2.21429743558818	9.166	0.493062957046528
83	0.479651162790698	-0.311046511627907	2	2.14610567697326	2.11121582706548	8.0170419	0.383707222700731
84	0.523255813953488	-0.284883720930233	2	2.06936423243311	1.89254688119154	5.7970367	0.216441510748524
85	0.558139534883721	-0.273255813953488	2	2.02607593028341	1.87368119516987	7.6824829	0.254841000955395
86	0.604651162790698	-0.258720930232558	2	1.97510773009233	1.84909598580001	6.672848	0.193238430602429
87	0.645348837209302	-0.247093023255814	2	1.93646004397185	2.49809154479651	6.8745	0.297888388809007
88	0.671511627906977	-0.212209302325581	2	1.87688236621004	2.42276265396817	4.871729	0.197392489611414
89	0.691860465116279	-0.188953488372093	2	1.83740386828776	2.22649195303643	7.5165783	0.254467101411793
90	0.729651162790698	-0.159883720930233	2	1.7865104480054	2.41495031290807	5.5188486	0.199704217948815
91	0.752906976744186	-0.133720930232558	2	1.74656960441564	3.14159265358979	5.0413	0.207259178338872
92	0.752906976744186	-0.101744186046512	2	1.70511776874787	3.33158094150851	12.1339508	0.494515943480573
93	0.738372093023256	-0.0261627906976744	2	1.60621458005175	3.6052402625906	4.0990352	0.157091372949911
94	0.726744186046512	-0.00290697674418605	2	1.57479630546177	3.77434148859198	8.5248383	0.312552614982696
95	0.694767441860465	0.0406976744186047	2	1.51228578246523	3.38657131671666	7.5582836	0.342311226422056
96	0.683139534883721	0.0872093023255814	2	1.44382353718082	3.04192400109863	9.21183	0.404743486337636
97	0.688953488372093	0.145348837209302	2	1.36287483991329	3.82211387825701	12.3828077	0.521267184024902
98	0.63953488372093	0.206395348837209	2	1.25862140310831	4.06888787159141	6.8745	0.274994550658163
99	0.604651162790698	0.232558139534884	2	1.20362249297668	3.80563881641648	13.3851098	0.647939800445068
100	0.552325581395349	0.299418604651163	2	1.07403453288766	4.04186742240414	16.9635162	0.836421844597259
101	0.468023255813953	0.366279069767442	2	0.906750163968212	4.09213949440187	11.8273481	0.6245535220449
102	0.406976744186047	0.409883720930233	2	0.781839459559232	4.14781958671659	16.2746913	0.897760567121339
103	0.319767441860465	0.465116279069767	2	0.602287346134964	4.44402276947878	19.0125755	1.06870470631668
104	0.203488372093023	0.497093023255814	2	0.388546404871628	6.16002541215348	0	0
105	0.0552325581395349	-0.700581395348837	3	3.0629172113197	1.79759517484878	6.1146386	0.274884025235518
106	0.0930232558139535	-0.691860465116279	3	3.0079404062726	2.46685171136624	5.8689898	0.2000947551219
107	0.116279069767442	-0.662790697674419	3	2.96792145524822	1.5707963267949	3.6664	0.169125140468145
108	0.13953488372093	-0.662790697674419	3	2.93409642715459	1.44644133224814	7.3900875	0.319495271832166
109	0.186046511627907	-0.668604651162791	3	2.87019737278816	1.68145354796879	4.1499065	0.185990690611249
110	0.212209302325581	-0.665697674418605	3	2.83299923466591	1.76819188664478	4.6737434	0.209724958990782
111	0.241279069767442	-0.659883720930233	3	2.79105424286775	2.05769555860617	8.8154005	0.3976986216691
112	0.290697674418605	-0.633720930232558	3	2.71151451853393	2.62244653934327	11.0849021	0.434393005945557
113	0.325581395348837	-0.572674418604651	3	2.62463591734482	2.11121582706548	5.3446946	0.257322635205353
114	0.354651162790698	-0.555232558139535	3	2.57317139030375	2.55359005004223	3.3048013	0.147471372651529
115	0.366279069767442	-0.537790697674419	3	2.54367711577344	2.49809154479651	4.583	0.21434093180579
116	0.383720930232558	-0.51453488372093	3	2.50080892941229	2.48054948473911	5.2255366	0.252156861169412
117	0.40406976744186	-0.488372093023256	3	2.4503775571784	2.15879893034246	1.6526298	0.0820906369166252
118	0.412790697674419	-0.482558139534884	3	2.43395942979508	3.0309354324159	4.1499065	0.155660526413333
119	0.415697674418605	-0.456395348837209	3	2.40282732451241	2.46685171136624	2.9344949	0.149559923886309
120	0.427325581395349	-0.441860465116279	3	2.37291533973515	2.52134316760697	3.9422966	0.201427551885818
121	0.441860465116279	-0.421511627906977	3	2.33262982935799	3.05093276638905	5.0619235	0.212704841421738
122	0.444767441860465	-0.38953488372093	3	2.29008886107364	3.01723765904303	3.6948146	0.167815116862275
123	0.447674418604651	-0.366279069767442	3	2.25652583770118	2.49809154479651	4.583	0.251382590411415
124	0.465116279069767	-0.343023255813953	3	2.2062493196189	1.9138202672156	6.8130878	0.297409471278387
125	0.505813953488372	-0.328488372093023	3	2.14676742536322	2.19104581277772	3.9422966	0.189963011999272
126	0.526162790697674	-0.313953488372093	3	2.10877482296337	2.80230003913575	8.2622324	0.425415804793832
127	0.543604651162791	-0.26453488372093	3	2.0236916620046	3.26594764813655	3.6948146	0.165877466428945
128	0.540697674418605	-0.241279069767442	3	1.99051616871881	2.74307020792337	9.4483128	0.505326264339119
129	0.563953488372093	-0.186046511627907	3	1.88945091585099	3.14159265358979	8.7077	0.453633242600135
130	0.563953488372093	-0.130813953488372	3	1.79872426733096	2.81984209919315	2.8987475	0.157568673200212
131	0.569767441860465	-0.113372093023256	3	1.76721053269092	2.93049932036705	6.5619394	0.35720391119122
132	0.578488372093023	-0.0726744186046512	3	1.69576975045268	3.72297283739469	0	0
133	0.444767441860465	0.130813953488372	4	1.28474488507758	2.62920319327906	8.4134714	0.370357463864718
134	0.47093023255814	0.177325581395349	4	1.21067339230463	2.77070136477713	8.8511479	0.385759468132509
135	0.491279069767442	0.229651162790698	4	1.13352149867813	2.74680153389003	5.9579	0.222969993406482
136	0.505813953488372	0.26453488372093	4	1.08892749999684	2.91479380553591	6.1146386	0.246806456888387
137	0.51453488372093	0.302325581395349	4	1.03956620861916	2.93049932036705	6.5619394	0.24520340341897
138	0.523255813953488	0.343023255813953	4	0.990525527935365	2.99969559898563	3.2406393	0.120618894980207
139	0.526162790697674	0.363372093023256	4	0.966401748939324	3.01723765904303	3.6948146	0.133424048078783
140	0.529069767441861	0.386627906976744	4	0.939716939323567	3.14159265358979	3.2081	0.123081193851035
141	0.529069767441861	0.406976744186047	4	0.91510070055336	3.72959525713736	4.9574311	0.234079762877187
142	0.511627906976744	0.433139534883721	4	0.868284747977923	3.72959525713736	3.3048013	0.154727887279731
143	0.5	0.450581395348837	4	0.837339170521977	3.23225254079054	10.1243053	0.360555910123449
144	0.494186046511628	0.51453488372093	4	0.765227988497287	3.7083218711133	11.9510891	0.501846840824355
145	0.453488372093023	0.578488372093023	4	0.664858620332416	3.66966710201615	12.7338655	0.489196477386663
146	0.412790697674419	0.648255813953488	4	0.567019324855083	4.13808415020999	27.8394335	1.12740449779271
147	0.26453488372093	0.744186046511628	4	0.341538425296542	4.19878297566194	20.5212991	0.783124400694282
148	0.151162790697674	0.808139534883721	4	0.184913545157685	4.39063842598805	10.1449288	0.382837839711512
149	0.0901162790697674	0.828488372093023	4	0.108345977215383	4.4855901323308	12.2288189	0.455827686000384
150	0.0145348837209302	0.845930232558139	4	0.0171804400153062	4.64690895546122	28.0163373	1.02389397688684
151	-0.162790697674419	0.857558139534884	4	-0.187598355362062	5.20633034930427	27.0667397	0.983882372033648
152	-0.313953488372093	0.776162790697674	4	-0.384374829768792	5.65438902076415	12.4671349	0.420793669184579
153	-0.36046511627907	0.712209302325581	4	-0.468533563605708	5.57869124293737	12.0299167	0.456316779778583
154	-0.409883720930233	0.654069767441861	4	-0.559796919561424	5.51819247446868	15.8823865	0.650015625860918
155	-0.479651162790698	0.581395348837209	4	-0.689800044733608	5.66293582119676	15.7696447	0.659983008978147
156	-0.537790697674419	0.5	4	-0.821796646529237	5.40712725658139	10.7384273	0.453453062997338
157	-0.590116279069767	0.456395348837209	4	-0.912487259128705	5.71387211607892	13.6032606	0.579387488381209
158	-0.636627906976744	0.383720930232558	4	-1.02836475680495	5.60086875230484	9.4483128	0.393919804945719
159	-0.674418604651163	0.337209302325581	4	-1.10714871779409	6.03820664405272	9.4483128	0.393919804945719
160	-0.688953488372093	0.27906976744186	4	-1.18593267878323	5.90267893006722	9.8722403	0.420358999180892
161	-0.712209302325581	0.22093023255814	4	-1.27000447861941	6.09319701926087	12.1339508	0.516981441628017
162	-0.726744186046512	0.145348837209302	4	-1.37340076694502	0.114876605416899	11.9950859	0.502668180776409
163	-0.718023255813954	0.0697674418604651	4	-1.4739344031003	0.343023940420703	13.6261756	0.5686897927076
164	-0.688953488372093	-0.0116279069767442	4	-1.58767236164182	6.09496380187482	9.7975374	0.432443496880139
165	-0.700581395348837	-0.0726744186046512	4	-1.67416106101785	0.257323714971089	9.0042201	0.404798373383748
166	-0.686046511627907	-0.127906976744186	4	-1.7551207356946	0.343023940420703	6.8130878	0.308362919070322
167	-0.671511627906977	-0.168604651162791	4	-1.81679331950866	0.343023940420703	6.8130878	0.312105091943666
168	-0.656976744186046	-0.209302325581395	4	-1.87921433789739	0.52807444842636	6.3667036	0.289187746641402
169	-0.636627906976744	-0.244186046511628	4	-1.93705188722567	0.278299659005111	6.672848	0.307113602002116
170	-0.625	-0.284883720930233	4	-1.9984746076261	0.165148677414627	5.5756778	0.24514143634411
171	-0.619186046511628	-0.319767441860465	4	-2.04750289489492	0.694738276196703	10.7384273	0.485896630981908
172	-0.575581395348837	-0.372093023255814	4	-2.1446822210913	0.197395559849881	11.6843585	0.482081346082033
173	-0.561046511627907	-0.444767441860465	4	-2.24109849030771	0.735439767675506	12.979056	0.575479999423192
174	-0.505813953488372	-0.505813953488372	4	-2.35619449019234	0.888479771920148	9.4483128	0.419304143949497
175	-0.459302325581395	-0.543604651162791	4	-2.44005531898224	1.00406710927139	11.9510891	0.533388478375123
176	-0.395348837209302	-0.584302325581395	4	-2.54673301465727	1.19028994968253	2.4679455	0.108906501875206
177	-0.380813953488372	-0.590116279069767	4	-2.56851431503231	1.5707963267949	5.9579	0.232683454463407
178	-0.343023255813953	-0.590116279069767	4	-2.61505100592499	2.88099026184245	7.1146492	-0.0927900282093752
179	-0.331395348837209	-0.546511627906977	4	-2.59649300028312	2.60117315331921	5.3446946	-0.0013107304837856
180	-0.313953488372093	-0.517441860465116	4	-2.59623085418636	2.45266826537493	10.0931409	0.0845062530507956
181	-0.273255813953488	-0.468023255813953	4	-2.61313210479652	1.73594500420952	5.5756778	0.261567953865534
182	-0.238372093023256	-0.462209302325581	4	-2.66544569556963	1.84174317713332	8.5619606	0.411391736419033
183	-0.186046511627907	-0.447674418604651	4	-2.74772404285343	2.53086668920058	11.1884779	0.18367300107784
184	-0.145348837209302	-0.38953488372093	4	-2.784458643069	2.88099026184245	7.1146492	-0.0586403014895343
185	-0.133720930232558	-0.34593023255814	4	-2.77273058277109	2.58299333824623	4.3236022	0.0751847932237837
186	-0.119186046511628	-0.322674418604651	4	-2.78776754141585	3.14159265358979	5.0413	-0.176360594406675
187	-0.119186046511628	-0.290697674418605	4	-2.75249542253451	3.28348970819396	3.2406393	-0.175485884242441
188	-0.122093023255814	-0.270348837209302	4	-2.71739824568603	3.14159265358979	3.6664	-0.173681274743172
189	-0.122093023255814	-0.247093023255814	4	-2.68266199073739	2.35619449019234	0.6480362	0.0242606987960237
190	-0.119186046511628	-0.244186046511628	4	-2.6875141304966	4.12438637683712	4.9574311	-0.57980970303257
191	-0.145348837209302	-0.226744186046512	4	-2.57155218989008	4.81205763287585	4.605915	-0.397544792179731
192	-0.174418604651163	-0.229651162790698	4	-2.49204323145414	5.60844436495603	2.9344949	-0.00763649654411669
193	-0.186046511627907	-0.244186046511628	4	-2.49051593214531	0.785398163397448	0.6480362	0.0662331468051347
194	-0.183139534883721	-0.247093023255814	4	-2.50376256150634	3.50036332386037	3.9157152	-0.353980900221087
195	-0.191860465116279	-0.223837209302326	4	-2.43296638146212	3.68201215386038	5.3446946	-0.563638057951887
196	-0.209302325581395	-0.194767441860465	4	-2.32023876987175	3.0702851888045	6.4326988	-0.540993333962774
197	-0.206395348837209	-0.15406976744186	4	-2.21204010307919	2.70918487801926	6.5619394	-0.447943968778737
198	-0.188953488372093	-0.116279069767442	4	-2.12245130932344	1.75614427679059	7.4606657	0.475517218673718
199	-0.142441860465116	-0.107558139534884	4	-2.21755475305819	1.85684776851221	8.121076	0.693198685670791
200	-0.0930232558139535	-0.0930232558139535	4	-2.35619449019234	1.81577498992176	3.7791418	0.553286105869479
201	-0.0697674418604651	-0.0872093023255814	4	-2.46685171136624	1.67046497928606	4.605915	1.12490664576857
202	-0.0406976744186047	-0.0843023255813953	4	-2.69183304051995	1.5707963267949	5.9579	2.07645256035165
203	-0.00290697674418605	-0.0843023255813953	4	-3.10712355259029	2.28962632641652	4.871729	1.71260941011642
204	0.0203488372093023	-0.063953488372093	4	2.83353987256602	1.99742381992177	5.5376389	2.52954520106216
205	0.0523255813953488	-0.0494186046511628	4	2.32763083235358	2.25311288166964	9.4483128	3.19862880495912
206	0.0988372093023256	-0.0116279069767442	4	1.68790507136176	2.12939564213846	8.6472044	1.18268835292601
207	0.145348837209302	0.0174418604651163	4	1.45136740077656	1.79427292793553	10.3397063	0.160882807099672
208	0.209302325581395	0.0319767441860465	4	1.41919083935662	1.89254688119154	5.7970367	0.125516843158819
209	0.244186046511628	0.0436046511627907	4	1.39408747072486	1.92956699706547	7.8314304	0.151416690748922
210	0.290697674418605	0.061046511627907	4	1.36380413257508	2.11121582706548	5.3446946	0.168519199217115
211	0.319767441860465	0.0784883720930233	4	1.33010029273165	2.27942259892257	4.225526	0.171069037087142
212	0.340116279069767	0.0959302325581395	4	1.29588648531422	2.23676556417401	8.1595732	0.245645192205952
213	0.380813953488372	0.127906976744186	4	1.24675744687303	2.25972071500976	10.0931409	0.247291330923073
214	0.430232558139535	0.168604651162791	4	1.19729918068842	2.1025203940537	9.0390509	0.0870734135412876
215	0.479651162790698	0.197674418604651	4	1.17988449798016	2.9105019863939	8.0037512	0.375499209879173
216	0.491279069767442	0.247093023255814	4	1.10478465600433	2.97644397617517	5.5756778	0.249899398937383
217	0.497093023255814	0.281976744186047	4	1.05480477621685	3.33898821343967	4.6737434	0.242185287537139
218	0.491279069767442	0.311046511627907	4	1.00636771870942	2.97644397617517	2.7878389	0.111076503229969
219	0.494186046511628	0.328488372093023	4	0.984152418063429	2.94419709373991	7.0106151	0.251758578143856
220	0.502906976744186	0.372093023255814	4	0.933800702434658	3.14159265358979	6.4162	0.251528590042783
221	0.502906976744186	0.412790697674419	4	0.883494984426101	3.6052402625906	9.2232875	0.42875884592214
222	0.476744186046512	0.465116279069767	4	0.797743215241673	3.44964543461357	10.5807721	0.429790544276153
223	0.456395348837209	0.529069767441861	4	0.711785106386442	3.62410594861227	10.8649181	0.441406657831542
224	0.424418604651163	0.590116279069767	4	0.623503774820134	3.8363309297865	7.158646	0.297439228922368
225	0.395348837209302	0.625	4	0.56401592903566	3.64443586451765	10.4606975	0.375817873539561
226	0.363372093023256	0.683139534883721	4	0.488852354327748	3.96696950411053	24.3242725	0.907806519043429
227	0.25	0.787790697674419	4	0.307291050519062	5.91920635066994	10.2989176	0.0243088148908754
228	0.226744186046512	0.726744186046512	4	0.302429287540887	5.49778714378214	6.4812786	0.131661340727253
229	0.197674418604651	0.697674418604651	4	0.276097019395436	4.84945515469488	13.4167325	0.561614557809107
230	0.113372093023256	0.686046511627907	4	0.163774107833615	4.5753228060745	13.4167325	0.610657643675133
231	0.0290697674418605	0.697674418604651	4	0.0416425790985884	4.41389004879851	6.2333383	0.269685207883704
232	-0.00872093023255814	0.709302325581395	4	-0.0122944624781524	4.60672339828483	30.417371	1.27989573630622
233	-0.200581395348837	0.729651162790698	4	-0.268273609739397	5.24046342881105	12.7338655	0.528341551221746
234	-0.270348837209302	0.688953488372093	4	-0.373941919983746	5.311564303371	22.7541367	0.980927463383524
235	-0.38953488372093	0.607558139534884	4	-0.570127412660451	5.3835328158207	19.8980111	0.876460318068537
236	-0.488372093023256	0.529069767441861	4	-0.745419476274158	5.5210387665926	13.9387362	0.614413918059302
237	-0.549418604651163	0.465116279069767	4	-0.868302259886019	5.41228185010393	11.3837137	0.484747016519538
238	-0.604651162790698	0.418604651162791	4	-0.965251663189927	5.40131336859955	10.0931409	0.408126579598855
239	-0.654069767441861	0.377906976744186	4	-1.0468769791097	5.74823023339349	14.3837455	0.600147825363953
240	-0.700581395348837	0.299418604651163	4	-1.16690654418249	0	6.4162	0.250652299560274
241	-0.700581395348837	0.258720930232558	4	-1.21703700409454	5.96143475278294	10.1449288	0.43071508957796
242	-0.720930232558139	0.197674418604651	4	-1.30318002201013	5.94389269272554	8.2622324	0.347318714042375
243	-0.738372093023256	0.148255813953488	4	-1.37264376481861	0.189988287918716	12.1339508	0.490431475959816
244	-0.723837209302326	0.0726744186046512	4	-1.47073006001057	0.207496226435203	8.8983528	0.377906825120655
245	-0.712209302325581	0.0174418604651163	4	-1.5463114250347	0.179853499792478	10.2480463	0.453888296593992
246	-0.700581395348837	-0.0465116279069767	4	-1.6370890843535	6.11803662976496	13.9387362	0.592821372299173
247	-0.715116279069767	-0.133720930232558	4	-1.75565335881334	0.533708191639262	11.7113982	0.495509380668411
248	-0.677325581395349	-0.197674418604651	4	-1.85475523494702	0.226798848053886	6.1146386	0.273256339136683
249	-0.668604651162791	-0.23546511627907	4	-1.90940650277436	0.0294032882040051	15.5890745	0.633913159738149
250	-0.665697674418605	-0.334302325581395	4	-2.03618913472199	0.919719605350417	12.0995783	0.483281282801622
251	-0.604651162790698	-0.380813953488372	4	-2.13284539128231	0.679413805407848	15.3173026	0.681799410830284
252	-0.543604651162791	-0.456395348837209	4	-2.26920527344837	0.864073605667539	0	0
253	-0.165697674418605	-0.779069767441861	5	-2.93202876092826	1.10714871779409	3.0742764	0.117738212378695
254	-0.148255813953488	-0.787790697674419	5	-2.95557640340399	0.348771003583907	5.3644015	0.104337863855859
255	-0.136627906976744	-0.819767441860465	5	-2.97644397617517	1.24904577239825	5.7970367	0.216882720533147
256	-0.101744186046512	-0.831395348837209	5	-3.0198205202818	1.42889927219073	6.4812786	0.244921423520363
257	-0.061046511627907	-0.837209302325581	5	-3.06880480498587	1.10714871779409	5.123794	0.176314048868309
258	-0.0319767441860465	-0.851744186046512	5	-3.10406761475953	1.03037682652431	8.0170419	0.25384648747496
259	0.0116279069767442	-0.877906976744186	5	3.12834839492506	1.44644133224814	7.3900875	0.26225271443868
260	0.0581395348837209	-0.883720930232558	5	3.07589785203733	1.4219063791854	9.2686592	0.31934239616684
261	0.116279069767442	-0.892441860465116	5	3.01202937280396	2.1451011569696	9.2796584	0.30337801145575
262	0.165697674418605	-0.86046511627907	5	2.95135377051281	2.78224227323923	0	0
263	0.372093023255814	-0.311046511627907	6	2.26706952120292	2.35619449019234	6.4812786	0.418022709181134
264	0.401162790697674	-0.281976744186047	6	2.18346497936669	2.0344439357957	7.1733116	0.390371645654009
265	0.441860465116279	-0.261627906976744	6	2.10539065023589	2.28488702540705	9.0967967	0.512831713814723
266	0.48546511627907	-0.223837209302326	6	2.00282430747295	2.25311288166964	9.4483128	0.477982943725661
267	0.531976744186046	-0.186046511627907	6	1.90722771872781	2.25652583770118	6.5138179	0.300876634065883
268	0.563953488372093	-0.159883720930233	6	1.84705239191464	2.28488702540705	9.0967967	0.389702711639601
269	0.607558139534884	-0.122093023255814	6	1.76911184958672	2.22649195303643	7.5165783	0.275787174040865
270	0.645348837209302	-0.0930232558139535	6	1.71395441477855	2.67794504458899	7.1733116	0.323583745915084
271	0.665697674418605	-0.0523255813953488	6	1.64923766559553	2.48054948473911	5.2255366	0.20162108314
272	0.686046511627907	-0.0261627906976744	6	1.60891344896753	3.05093276638905	5.0619235	0.232778702134381
273	0.688953488372093	0.00581395348837209	6	1.56235770854065	3.07502448981397	6.8896239	0.314344232655229
274	0.691860465116279	0.0494186046511628	6	1.49948886200961	3.14159265358979	3.6664	0.16675375644382
275	0.691860465116279	0.0726744186046512	6	1.46613811072084	3.14159265358979	3.2081	0.144970156215697
276	0.691860465116279	0.0930232558139535	6	1.4371440794777	3.19709115883551	8.2622324	0.371346197822063
277	0.688953488372093	0.145348837209302	6	1.36287483991329	3.36506925473043	10.3397063	0.464993737394095
278	0.674418604651163	0.209302325581395	6	1.26987609243447	3.64869115798213	9.4368553	0.421186360015245
279	0.645348837209302	0.261627906976744	6	1.18563882043142	3.9482642030113	15.2348086	0.667222691479092
280	0.575581395348837	0.328488372093023	6	1.0521942821356	3.92699081698724	24.629042	1.18932643162189
281	0.465116279069767	0.438953488372093	6	0.814328995811226	3.99584730628829	18.840713	0.93602474319863
282	0.375	0.517441860465116	6	0.6271240471715	4.4550652654136	18.0084402	0.881618485203006
283	0.26453488372093	0.546511627906977	6	0.450800350130899	4.89455729085745	17.7082537	0.829728979665071
284	0.15406976744186	0.526162790697674	6	0.284854554197885	4.46741031725783	18.8961673	1.08448268625831
285	0.0377906976744186	0.555232558139535	6	0.0679580169462236	4.49832829682087	21.5740142	1.15342695793302
286	-0.0959302325581395	0.584302325581395	6	-0.162727374640381	4.23989204486763	23.1611071	0.861778615252035
287	-0.226744186046512	0.651162790697674	6	-0.335083097690788	4.82949772495155	7.8447211	0.346324574288942
288	-0.276162790697674	0.645348837209302	6	-0.404348012548576	5.04348505708882	15.5079554	0.687321222408156
289	-0.369186046511628	0.613372093023256	6	-0.541812257030207	5.09289535749705	12.3401858	0.528285424510551
290	-0.441860465116279	0.584302325581395	6	-0.647469341932318	0.269425202598739	0	0
291	-0.142441860465116	-0.5	7	-2.8640610435888	1.35970299357215	6.5619394	0.400680250755547
292	-0.101744186046512	-0.508720930232558	7	-2.94419709373991	1.63736449057072	6.8896239	0.414776272899084
293	-0.0581395348837209	-0.505813953488372	7	-3.02715234831973	1.5707963267949	4.1247	0.256529659449876
294	-0.0319767441860465	-0.505813953488372	7	-3.07845828020971	1.63736449057072	6.8896239	0.431258208821905
295	0.0116279069767442	-0.502906976744186	7	3.1184753852055	1.49402443552512	5.9753154	0.371373900928682
296	0.0494186046511628	-0.505813953488372	7	3.04420060501976	0.266252049150925	5.2255366	0.0514891113139582
297	0.0581395348837209	-0.537790697674419	7	3.03390278275697	1.5707963267949	6.4162	0.370328356819951
298	0.0988372093023256	-0.537790697674419	7	2.95983711139298	2.11121582706548	5.3446946	0.296378865055344
299	0.127906976744186	-0.520348837209302	7	2.90056133838191	1.93797016061312	6.3832024	0.377689692022618
300	0.165697674418605	-0.505813953488372	7	2.82502339997739	1.75064982658737	5.123794	0.299605404170595
301	0.197674418604651	-0.5	7	2.76510231914327	1.95130270390726	4.935891	0.290899403513611
302	0.226744186046512	-0.488372093023256	7	2.70692243844055	2.35619449019234	3.8886755	0.218411081147063
303	0.244186046511628	-0.47093023255814	7	2.66324022221114	1.63736449057072	6.8896239	0.364779653565823
304	0.287790697674419	-0.468023255813953	7	2.59028429149797	1.81577498992176	7.5582836	0.404439933893648
305	0.334302325581395	-0.456395348837209	7	2.50939630471924	1.68790507136176	7.8447211	0.366166719205823
306	0.383720930232558	-0.450581395348837	7	2.43616296087808	4.69973142855064	0	0
307	-0.0755813953488372	-0.444767441860465	8	-2.973266020772	1.10714871779409	9.2232875	0.594920002824133
308	-0.0232558139534884	-0.47093023255814	8	-3.09225002133682	1.81577498992176	7.5582836	0.499661705111776
309	0.0232558139534884	-0.459302325581395	8	3.09100294482041	1.80188699399079	8.0037512	0.55172015243397
310	0.0726744186046512	-0.447674418604651	8	2.98065891433361	2.49809154479651	6.8745	0.370392382322389
311	0.0988372093023256	-0.412790697674419	8	2.90658043786914	2.21429743558818	9.166	0.660808090487812
312	0.145348837209302	-0.377906976744186	8	2.77441881977157	1.5707963267949	4.1247	0.294369746143346
313	0.171511627906977	-0.377906976744186	8	2.7155448705429	1.5707963267949	1.3749	0.0948422085432643
314	0.180232558139535	-0.377906976744186	8	2.69657642883425	1.5707963267949	3.6664	0.244625720820197
315	0.203488372093023	-0.377906976744186	8	2.64765128467021	1.98902065637413	4.5137967	0.330417311041042
316	0.229651162790698	-0.366279069767442	8	2.581567822462	2.15879893034246	6.6096026	0.484491452027931
317	0.26453488372093	-0.343023255813953	8	2.48466953205642	2.15879893034246	1.6526298	0.120469444568712
318	0.273255813953488	-0.337209302325581	8	2.46057564314268	2.19104581277772	7.8850515	0.568633376289105
319	0.313953488372093	-0.308139534883721	8	2.34684896788485	2.27942259892257	8.4505937	0.597826246882507
320	0.354651162790698	-0.273255813953488	8	2.22728371850835	3.07502448981397	6.8896239	0.427804635321238
321	0.357558139534884	-0.229651162790698	8	2.14172279144411	3.14159265358979	8.7077	0.585412315638494
322	0.357558139534884	-0.174418604651163	8	2.02464032831641	2.69921843061305	9.6352992	0.763427508689536
323	0.383720930232558	-0.119186046511628	8	1.8719548265785	3.24126130608095	9.21183	0.705017693307686
324	0.377906976744186	-0.061046511627907	8	1.73095128791696	3.349088880025	8.8983528	0.721416390651379
325	0.366279069767442	-0.00581395348837209	8	1.58666800978669	2.80491783420307	9.711377	0.751963429539925
326	0.386627906976744	0.0523255813953488	8	1.4362753238787	2.85013585911193	4.784652	0.342621071686354
327	0.395348837209302	0.0813953488372093	8	1.36775110954143	3.66073876783632	11.0849021	0.866414555964292
328	0.36046511627907	0.142441860465116	8	1.19446819834857	3.92699081698724	3.8886755	0.299174971387776
329	0.343023255813953	0.159883720930233	8	1.13463320407102	3.6052402625906	8.1985287	0.685050297496717
330	0.319767441860465	0.206395348837209	8	0.997623144571675	4.06131225894021	12.0995783	1.00430916954968
331	0.258720930232558	0.252906976744186	8	0.796761310661739	4.36936503996399	6.8130878	0.564050512818871
332	0.218023255813953	0.267441860465116	8	0.683951208097965	4.27998120481415	6.5619394	0.599337435241539
333	0.180232558139535	0.284883720930233	8	0.564083721049657	4.33188260327232	7.4038365	0.698158569879528
334	0.136627906976744	0.302325581395349	8	0.424452007073751	4.28576148725781	11.0752778	1.04285579032299
335	0.0726744186046512	0.331395348837209	8	0.215880849009154	4.22548974857342	8.8154005	0.754658400205657
336	0.0232558139534884	0.357558139534884	8	0.0649491689680227	4.40950411200972	7.6824829	0.636839894819901
337	-0.0232558139534884	0.372093023255814	8	-0.0624188099959574	3.71293013342342	7.6274869	0.28366207695404
338	-0.0494186046511628	0.412790697674419	8	-0.119151225386766	4.46741031725783	13.2274546	0.870758604199271
339	-0.130813953488372	0.433139534883721	8	-0.29330294622662	4.42093218590682	4.784652	0.26941217503749
340	-0.159883720930233	0.441860465116279	8	-0.347185381234118	4.51499342053481	4.6737434	0.261038193957944
341	-0.188953488372093	0.447674418604651	8	-0.399393020025706	4.71238898038469	8.2494	0.474677478015714
342	-0.241279069767442	0.447674418604651	8	-0.494328515628849	4.71238898038469	8.2494	0.430720548790196
343	-0.293604651162791	0.447674418604651	8	-0.580472625386888	4.71238898038469	3.6664	0.177319433614669
344	-0.316860465116279	0.447674418604651	8	-0.615936512109822	4.58803398583793	7.3900875	0.297928399773926
345	-0.363372093023256	0.453488372093023	8	-0.675522192064607	4.79553021227313	5.5188486	0.241550197974538
346	-0.398255813953488	0.450581395348837	8	-0.723832231659515	4.92348231360744	6.5619394	0.291328068437231
347	-0.438953488372093	0.441860465116279	8	-0.782097845346961	5.53776583090543	8.1082436	0.41301924740637
348	-0.473837209302326	0.40406976744186	8	-0.864701694828235	1.21628513272997	0	0
349	0.5	0.0436046511627907	9	1.48380711005092	3.70019196893336	8.6472044	0.510415554086013
350	0.47093023255814	0.0901162790697674	9	1.38172399923372	3.4198923125949	6.672848	0.44195605618718
351	0.459302325581395	0.130813953488372	9	1.29333278799628	3.25224987476369	4.1499065	0.269052685958192
352	0.456395348837209	0.156976744186047	9	1.23952225080464	3.24126130608095	9.21183	0.570731925703566
353	0.450581395348837	0.215116279069767	9	1.12537586566393	3.28348970819396	3.2406393	0.193949009797783
354	0.447674418604651	0.23546511627907	9	1.08658606370437	3.92699081698724	6.4812786	0.396836157076774
355	0.418604651162791	0.26453488372093	9	1.00721883228902	4.16073399785614	6.9954912	0.417888392069202
356	0.380813953488372	0.287790697674419	9	0.923641153875177	3.8075618909689	8.1595732	0.541045529064892
357	0.348837209302326	0.328488372093023	9	0.815432048062198	3.62607058262682	9.8401593	0.603468859327476
358	0.319767441860465	0.383720930232558	9	0.694738276196703	3.66073876783632	7.3900875	0.424661373747175
359	0.296511627906977	0.424418604651163	9	0.609806001447268	4.13448704342244	12.5844597	0.768197748168448
360	0.229651162790698	0.468023255813953	9	0.456166451813578	4.01765070418799	17.8970733	0.992890582893768
361	0.142441860465116	0.540697674418605	9	0.257588335234825	4.26894064396495	20.2948989	1.06857034921593
362	0.0261627906976744	0.595930232558139	9	0.0438742653916378	3.92699081698724	15.5551603	0.546415046985625
363	-0.0436046511627907	0.665697674418605	9	-0.0654087440054873	4.56637672267341	15.7499378	0.705051804580342
364	-0.142441860465116	0.680232558139535	9	-0.206419104921556	4.66797376513778	20.6436652	0.863126424641685
365	-0.273255813953488	0.686046511627907	9	-0.379044389849893	5.00384577486256	9.5697623	0.405594563468861
366	-0.331395348837209	0.668604651162791	9	-0.460163302543665	0.763179598070729	0	0
367	-0.0116279069767442	0.334302325581395	10	-0.0347685918560824	4.80304886758544	15.1862288	1.42150501908145
368	-0.107558139534884	0.325581395348837	10	-0.319069595672373	5.03413953478133	13.043218	1.18453674030016
369	-0.186046511627907	0.299418604651163	10	-0.555976943732405	5.07956281420291	12.7668631	1.06514622678519
370	-0.261627906976744	0.270348837209302	10	-0.769006189089443	5.36225942979664	14.3910783	1.15006645294514
371	-0.334302325581395	0.215116279069767	10	-0.99901947967847	5.90267893006722	9.8722403	0.790438169187815
372	-0.357558139534884	0.156976744186047	10	-1.15710711351603	5.68313509377783	10.5509826	0.809010985941256
373	-0.395348837209302	0.101744186046512	10	-1.31890931070428	2.30685185793938	0	0
374	-0.148255813953488	0.325581395348837	11	-0.427299987981785	5.08537670218475	11.3190934	0.978496309614688
375	-0.215116279069767	0.299418604651163	11	-0.622999249904723	5.25280848065527	10.6893892	0.893068542485635
376	-0.273255813953488	0.26453488372093	11	-0.80161295840185	5.19074141176335	13.9387362	1.0122707543477
377	-0.351744186046512	0.223837209302326	11	-1.00406710927139	5.01826785178954	9.1316275	0.486918322448606
378	-0.406976744186047	0.206395348837209	11	-1.10145077376111	5.1760365893855	6.1485528	0.326240238786026
379	-0.441860465116279	0.188953488372093	11	-1.16669882151832	5.45433624839061	7.4606657	0.430049690800862
380	-0.476744186046512	0.156976744186047	11	-1.25270875967849	5.94016136675888	6.8130878	0.428390372202401
381	-0.491279069767442	0.116279069767442	11	-1.33838683411897	6.18351665468842	4.605915	0.288686468338439
382	-0.494186046511628	0.0872093023255814	11	-1.39612412778666	0.507098504392337	4.7186568	0.240400358641337
383	-0.479651162790698	0.061046511627907	11	-1.44420419951492	0	5.4996	0.360503355196204
384	-0.479651162790698	0.0261627906976744	11	-1.51630487055417	0	4.583	0.302759940495207
385	-0.479651162790698	-0.00290697674418605	11	-1.57685685865321	0.141897054604164	6.4812786	0.428527747907479
386	-0.473837209302326	-0.0436046511627907	11	-1.6625624082347	0.0554985052457168	8.2622324	0.545940911241454
387	-0.47093023255814	-0.0959302325581395	11	-1.77175059048299	0.876058050598193	3.579323	0.189910884490332
388	-0.453488372093023	-0.11046511627907	11	-1.80973276738106	0.785398163397448	3.8886755	0.231964897979859
389	-0.436046511627907	-0.127906976744186	11	-1.85612574697703	0.737815060120465	6.8130878	0.445020979127242
390	-0.406976744186047	-0.159883720930233	11	-1.94512994280248	0.822418279271378	8.7558215	0.602769132117453
391	-0.366279069767442	-0.197674418604651	11	-2.06568376922597	0.942000040379464	6.2333383	0.445455189845274
392	-0.334302325581395	-0.22093023255814	11	-2.15477480719503	0.904827089415787	8.1595732	0.635443979148269
393	-0.293604651162791	-0.252906976744186	11	-2.28186360302468	1.05307776332739	0	0
394	0.145348837209302	-0.502906976744186	12	2.86024189802653	1.5707963267949	8.7077	0.490793064531854
395	0.200581395348837	-0.502906976744186	12	2.76208328512016	2.09887077522126	6.3667036	0.372266566633281
396	0.23546511627907	-0.482558139534884	12	2.6876299717935	2.07789483118723	9.4368553	0.557606031792668
397	0.287790697674419	-0.453488372093023	12	2.57610876543497	2.0344439357957	6.1485528	0.357932205604294
398	0.322674418604651	-0.436046511627907	12	2.50452232431411	1.96558744649466	5.9579	0.332109660279154
399	0.357558139534884	-0.421511627906977	12	2.43810039225828	1.5707963267949	5.4996	0.23103394693305
400	0.392441860465116	-0.421511627906977	12	2.39189360287167	2.0344439357957	5.123794	0.266205863683631
401	0.421511627906977	-0.406976744186047	12	2.33865243013494	1.84174317713332	8.5619606	0.380713106530459
402	0.473837209302326	-0.392441860465116	12	2.26250980882885	1.99742381992177	5.5376389	0.250269958924161
403	0.505813953488372	-0.377906976744186	12	2.21245581704402	1.5707963267949	5.9579	0.170854623108427
404	0.543604651162791	-0.377906976744186	12	2.17828489242233	2.15879893034246	8.2622324	0.357242997000737
405	0.587209302325581	-0.348837209302326	12	2.10683629302219	2.07789483118723	4.7186568	0.185126800555842
406	0.613372093023256	-0.334302325581395	12	2.06981093291102	2.60788446195053	11.7113982	0.527460593918296
407	0.651162790697674	-0.270348837209302	12	1.96431881412736	3.09616937416822	10.0931409	0.439281683110622
408	0.654069767441861	-0.206395348837209	12	1.87646247750523	5.30660268418512	0	0
409	-0.206395348837209	-0.787790697674419	13	-2.88535905446596	1.5707963267949	5.9579	0.226961410123918
410	-0.168604651162791	-0.787790697674419	13	-2.93075133649074	1.95130270390726	7.4038365	0.249896012646951
411	-0.125	-0.770348837209302	13	-2.98073053902013	1.24904577239825	4.3478921	0.173352873983172
412	-0.0988372093023256	-0.779069767441861	13	-3.01540111381677	1.81577498992176	1.8895709	0.0715063680067463
413	-0.0872093023255814	-0.776162790697674	13	-3.02970238741812	2.99969559898563	3.2406393	0.00405462992641326
414	-0.0843023255813953	-0.755813953488372	13	-3.0305133134034	1.5707963267949	4.583	0.190660422889399
415	-0.0552325581395349	-0.755813953488372	13	-3.06864539798128	1.81577498992176	1.8895709	0.0754840984918292
416	-0.0436046511627907	-0.752906976744186	13	-3.08374221767965	0	4.583	0.0107302112942875
417	-0.0436046511627907	-0.781976744186046	13	-3.0858882599385	1.3854483767992	7.4606657	0.296904238376996
418	0.00290697674418605	-0.790697674418605	13	3.13791619956568	2.19104581277772	7.8850515	0.267565120169504
419	0.0436046511627907	-0.761627906976744	13	3.08440317553178	1.69515132134166	7.3900875	0.307405340028071
420	0.0901162790697674	-0.755813953488372	13	3.02292210752617	1.16590454050981	6.9808256	0.244578323049667
421	0.130813953488372	-0.773255813953488	13	2.97400644291624	1.75064982658737	5.123794	0.207183660663532
422	0.162790697674419	-0.767441860465116	13	2.93256971078353	1.81577498992176	9.4483128	0.382006387920737
423	0.22093023255814	-0.752906976744186	13	2.85616843319938	1.89254688119154	13.043218	0.526919950359059
424	0.299418604651163	-0.726744186046512	13	2.75078444312757	2.1451011569696	9.2796584	0.37255818891258
