# Supplementary material for: Fluid extraction from the left-right organizer uncovers mechanical properties needed for symmetry breaking
Source: eLife. 2023 Jul 21;12:e83861. doi: 10.7554/eLife.83861 (PMC10361723; doi:10.7554/eLife.83861)
Supplement: Figure 4—source data 2. [file elife-83861-fig4-data2.zip]

Archive with 62 entries (62 files):
- Fig4_sourcedata/DB6ss_embryo1.csv
- Fig4_sourcedata/DB6ss_embryo10.csv
- Fig4_sourcedata/DB6ss_embryo11.csv
- Fig4_sourcedata/DB6ss_embryo12.csv
- Fig4_sourcedata/DB6ss_embryo2.csv
- Fig4_sourcedata/DB6ss_embryo3.csv
- Fig4_sourcedata/DB6ss_embryo4.csv
- Fig4_sourcedata/DB6ss_embryo5.csv
- Fig4_sourcedata/DB6ss_embryo6.csv
- Fig4_sourcedata/DB6ss_embryo7.csv
- Fig4_sourcedata/DB6ss_embryo8.csv
- Fig4_sourcedata/DB6ss_embryo9.csv
- Fig4_sourcedata/DB7ss_embryo1.csv
- Fig4_sourcedata/DB7ss_embryo10.csv
- Fig4_sourcedata/DB7ss_embryo11.csv
- Fig4_sourcedata/DB7ss_embryo12.csv
- Fig4_sourcedata/DB7ss_embryo2.csv
- Fig4_sourcedata/DB7ss_embryo3.csv
- Fig4_sourcedata/DB7ss_embryo4.csv
- Fig4_sourcedata/DB7ss_embryo5.csv
- Fig4_sourcedata/DB7ss_embryo6.csv
- Fig4_sourcedata/DB7ss_embryo7.csv
- Fig4_sourcedata/DB7ss_embryo8.csv
- Fig4_sourcedata/DB7ss_embryo9.csv
- Fig4_sourcedata/DB8ss_embryo1.csv
- Fig4_sourcedata/DB8ss_embryo10.csv
- Fig4_sourcedata/DB8ss_embryo11.csv
- Fig4_sourcedata/DB8ss_embryo12.csv
- Fig4_sourcedata/DB8ss_embryo2.csv
- Fig4_sourcedata/DB8ss_embryo3.csv
- Fig4_sourcedata/DB8ss_embryo4.csv
- Fig4_sourcedata/DB8ss_embryo5.csv
- Fig4_sourcedata/DB8ss_embryo6.csv
- Fig4_sourcedata/DB8ss_embryo7.csv
- Fig4_sourcedata/DB8ss_embryo8.csv
- Fig4_sourcedata/DB8ss_embryo9.csv
- Fig4_sourcedata/MC6ss_embryo1.csv
- Fig4_sourcedata/MC6ss_embryo2.csv
- Fig4_sourcedata/MC6ss_embryo3.csv
- Fig4_sourcedata/MC6ss_embryo4.csv
- Fig4_sourcedata/MC6ss_embryo5.csv
- Fig4_sourcedata/MC6ss_embryo6.csv
- Fig4_sourcedata/MC6ss_embryo7.csv
- Fig4_sourcedata/MC6ss_embryo8.csv
- Fig4_sourcedata/MC7ss_embryo1.csv
- Fig4_sourcedata/MC7ss_embryo2.csv
- Fig4_sourcedata/MC7ss_embryo3.csv
- Fig4_sourcedata/MC7ss_embryo4.csv
- Fig4_sourcedata/MC7ss_embryo5.csv
- Fig4_sourcedata/MC7ss_embryo6.csv
- Fig4_sourcedata/MC7ss_embryo7.csv
- Fig4_sourcedata/MC7ss_embryo8.csv
- Fig4_sourcedata/MC7ss_embryo9.csv
- Fig4_sourcedata/MC8ss_embryo1.csv
- Fig4_sourcedata/MC8ss_embryo2.csv
- Fig4_sourcedata/MC8ss_embryo3.csv
- Fig4_sourcedata/MC8ss_embryo4.csv
- Fig4_sourcedata/MC8ss_embryo5.csv
- Fig4_sourcedata/MC8ss_embryo6.csv
- Fig4_sourcedata/MC8ss_embryo7.csv
- Fig4_sourcedata/MC8ss_embryo8.csv
- Fig4_sourcedata/MC8ss_embryo9.csv
