# Supplementary material for: Fluid extraction from the left-right organizer uncovers mechanical properties needed for symmetry breaking
Source: eLife. 2023 Jul 21;12:e83861. doi: 10.7554/eLife.83861 (PMC10361723; doi:10.7554/eLife.83861)
Supplement: Figure 4—source data 2. [file elife-83861-fig4-data2.zip › Fig4_sourcedata/DB6ss_embryo1.csv]

	x	y	id	omega	alpha	speed	realangvel
1	-0.301736059479554	-0.283148698884758	1	-2.32442565580977	5.63956417918382	1.97063625	0.0251106393217659
2	-0.309171003717472	-0.293059479553903	1	-2.32944778367413	5.03428952728057	2.49271	-0.075307100094435
3	-0.324040892193309	-0.298018587360595	1	-2.31438636365524	0	0	0
4	-0.324040892193309	-0.298018587360595	1	-2.31438636365524	5.1760365893855	2.64407	-0.050340824568309
5	-0.338910780669145	-0.305453531598513	1	-2.30431819874158	4.85416601578637	2.7871525	-0.103785875466156
6	-0.356256505576208	-0.30792936802974	1	-2.28356102364835	0	2.75936375	0.136059595422351
7	-0.356256505576208	-0.325278810408922	1	-2.31077294273282	0.540463621161794	2.29818875	0.145887151915971
8	-0.34882156133829	-0.337669144981413	1	-2.33995037311601	0	3.15313625	0.14263854877657
9	-0.34882156133829	-0.35749814126394	1	-2.36847808287132	0	0	0
10	-0.34882156133829	-0.35749814126394	1	-2.36847808287132	1.78957115253008	3.6338225	0.130094865024799
11	-0.326516728624535	-0.352539033457249	1	-2.39449705587628	3.14159265358979	0.78813625	-0.0353041920979935
12	-0.326516728624535	-0.347583643122677	1	-2.38743621745669	0	3.15313625	0.138094921705016
13	-0.326516728624535	-0.367408921933086	1	-2.41505520179769	0	0.78813625	0.0332589305260966
14	-0.326516728624535	-0.372368029739777	1	-2.42170698790291	0	1.57686375	0.064987003952075
15	-0.326516728624535	-0.382278810408922	1	-2.43470438869332	0.380402929728661	4.245175	0.229215996575887
16	-0.31660594795539	-0.407063197026022	1	-2.4805475880085	0.551693606734319	6.01656	0.334434760990723
17	-0.296776951672862	-0.439282527881041	1	-2.54743454020664	0.852006154059048	4.19018875	0.244811385090911
18	-0.276951672862454	-0.456628252788104	1	-2.59639681722483	0.278313808880593	5.73926375	0.236776730934043
19	-0.26703717472119	-0.491327137546468	1	-2.64375216341164	0.674759236468177	5.04750125	0.25569737779469
20	-0.247211895910781	-0.51610780669145	1	-2.69489163897057	1.27935329315369	4.1151	0.224784120983808
21	-0.22242750929368	-0.523542750929368	1	-2.73984846316734	1.21200510745315	3.36776	0.186154064242929
22	-0.202602230483271	-0.530977695167286	1	-2.77707927601592	0.996436618906093	7.98128375	0.423002687047394
23	-0.160472118959108	-0.558241635687732	1	-2.8616798134254	1.08086495245745	6.70063625	0.348846048655749
24	-0.123297397769517	-0.578066914498141	1	-2.93144902315655	1.24904577239825	3.73965625	0.196677459909029
25	-0.100992565055762	-0.58550185873606	1	-2.97078451513836	0.890289485856806	10.649595	0.464886844237768
26	-0.0489479553903346	-0.627631970260223	1	-3.06376188398591	1.26492501188428	15.7071475	0.732637651700232
27	0.0452304832713755	-0.657371747211896	1	3.07289589285363	1.20352970564551	5.4903475	0.23211792861952
28	0.0774460966542751	-0.669765799256505	1	3.02647230712973	0.938069168437857	7.33209125	0.239318308787495
29	0.114620817843866	-0.697026022304833	1	2.97860864537223	1.5041949772518	5.9255075	0.253534306006755
30	0.151795539033457	-0.699505576208178	1	2.92790178417088	1.5707963267949	7.095	0.300191843786446
31	0.196405204460967	-0.699505576208178	1	2.86786341541359	5.6952980971233	1.421365	-0.0462915451523305
32	0.191449814126394	-0.706940520446097	1	2.87712172444405	1.5707963267949	1.1825	0.0488610260456568
33	0.198884758364312	-0.706940520446097	1	2.86734951923492	2.17085220040313	9.074505	0.376701405213442
34	0.245973977695167	-0.674721189591078	1	2.79200923819223	2.15879893034246	4.26350375	0.18288940411189
35	0.268278810408922	-0.659851301115242	1	2.75543135736986	2.50695450093612	0	0
36	0.550185873605948	-0.276951672862454	2	2.03714298457225	2.29743866747662	3.55991625	0.166576556522373
37	0.566914498141264	-0.262081784386617	2	2.00382767326777	2.35619449019234	3.762715	0.175392695122687
38	0.58364312267658	-0.245353159851301	2	1.96874913424324	1.86225312127276	6.17265	0.18607463300333
39	0.620817843866171	-0.234200743494424	2	1.93153420764257	1.89254688119154	2.80429875	0.0821085648783715
40	0.637546468401487	-0.228624535315985	2	1.9151124946669	2.35619449019234	3.34470125	0.138512772957182
41	0.652416356877323	-0.213754646840149	2	1.88740994007546	2.60117315331921	3.44757875	0.15281085781623
42	0.663568773234201	-0.195167286245353	2	1.85684776851221	2.41495031290807	3.55991625	0.144312942560507
43	0.678438661710037	-0.178438661710037	2	1.82798518000011	2.48589702734826	4.84884125	0.196835627142424
44	0.697026022304833	-0.154275092936803	2	1.78861805457163	1.68790507136176	5.06050875	0.0702841365409412
45	0.728624535315985	-0.150557620817844	2	1.77456122726344	1.5707963267949	4.434375	0.0365725996066057
46	0.756505576208178	-0.150557620817844	2	1.76724670734212	1.79759517484878	3.94422875	0.0641402718897144
47	0.780669144981413	-0.144981412639405	2	1.75441865296418	2.21429743558818	2.95625	0.0847924919946808
48	0.795539033457249	-0.133828996282528	2	1.73746015456524	3.46334320798644	2.80429875	0.0975009954060901
49	0.78996282527881	-0.117100371747212	2	1.71795995548402	3.70019196893336	2.78892625	0.0847609286236439
50	0.780669144981413	-0.102230483271375	2	1.70100776975929	3.54648443987488	4.50296	0.157497495513281
51	0.769516728624535	-0.0762081784386617	2	1.66950827065664	3.66073876783632	4.7666575	0.16153629456976
52	0.754646840148699	-0.050185873605948	2	1.63720101174269	3.14159265358979	3.5475	0.147378343227191
53	0.754646840148699	-0.0278810408921933	2	1.60772534309725	3.57400042916033	8.4655175	0.324202737880325
54	0.732342007434944	0.0204460966542751	2	1.54288479552118	3.54648443987488	9.00592	0.369150970870402
55	0.71003717472119	0.0724907063197026	2	1.4690546013471	4.13601375979351	7.05183875	0.204643621035596
56	0.672862453531598	0.0966542750929368	2	1.42812587713998	3.14159265358979	6.50375	0.294856845874076
57	0.672862453531598	0.137546468401487	2	1.36915450796517	3.4198923125949	6.45645	0.295676990453279
58	0.661710037174721	0.176579925650558	2	1.31001910987451	3.752318617979	3.60839875	0.15734006831089
59	0.648698884758364	0.195167286245353	2	1.27855109621233	3.78509376238308	2.95625	0.130013555838086
60	0.637546468401487	0.21003717472119	2	1.25254838504472	3.72959525713736	4.26350375	0.194430343853066
61	0.622676579925651	0.232342007434944	2	1.2136623162741	0.463647609000806	6.610175	-0.308465866885368
62	0.641263940520446	0.195167286245353	2	1.27535548965118	3.93041716757482	0	0
63	0.278189591078067	0.555762081784387	3	0.464091657517362	5.92439408783784	3.36776	-0.0185318110762989
64	0.270754646840149	0.535936802973978	3	0.467798019732621	0	0	0
65	0.270754646840149	0.535936802973978	3	0.467798019732621	4.06885787039137	7.88313625	0.399737072185758
66	0.231104089219331	0.565676579925651	3	0.387850605295469	4.55741225696356	12.76627	0.655282722083564
67	0.151795539033457	0.578066914498141	3	0.256794060878757	4.71238898038469	6.70063625	0.346557176488295
68	0.109665427509294	0.578066914498141	3	0.187482625581098	4.63558179645051	5.139145	0.274317822855958
69	0.0774460966542751	0.580546468401487	3	0.132619061009906	3.99354570575128	8.3803775	0.356320708160972
70	0.0377955390334573	0.615241635687732	3	0.0613549193777117	4.5149789982206	8.03922625	0.400925817843752
71	-0.0117732342007435	0.625156133828996	3	-0.0188302441910388	4.44146791819661	7.3634275	0.346887943785323
72	-0.0563828996282528	0.637546468401487	3	-0.0882078329481035	4.71238898038469	8.2775	0.401251644500166
73	-0.10842750929368	0.637546468401487	3	-0.168458161848137	5.1268938441634	10.76607125	0.518974180962142
74	-0.170382899628253	0.61028624535316	3	-0.272252998040565	4.76791517789549	14.21187625	0.664424181391047
75	-0.259602230483271	0.605327137546468	3	-0.405137834318774	4.04641737712163	14.03568375	0.286911897218916
76	-0.328996282527881	0.659851301115242	3	-0.462520213762557	4.12440286053474	9.9483725	0.196307802200733
77	-0.381040892193309	0.694546468401487	3	-0.501781774202704	4.51496457382623	8.03922625	0.234365337409423
78	-0.43060594795539	0.704460966542751	3	-0.548654841684589	3.23230172313404	4.353965	-0.0711651377695977
79	-0.433085501858736	0.731721189591078	3	-0.534421814130669	1.14024982422524	0	0
80	0.327758364312268	0.382278810408922	4	0.708763199962642	4.71238898038469	1.97063625	0.0949380129956057
81	0.315364312267658	0.382278810408922	4	0.689775597363521	3.72947986364608	2.84213875	0.170759502910659
82	0.305453531598513	0.397148698884758	4	0.655623696781389	3.72965294722613	2.84213875	0.166920763249896
83	0.295539033457249	0.412018587360595	4	0.62223954413141	3.14159265358979	4.73	0.163095460531221
84	0.295539033457249	0.441758364312268	4	0.589620452025166	3.14159265358979	5.12436375	0.160396686724085
85	0.295539033457249	0.473977695167286	4	0.557541114680349	4.01769988653149	3.07863875	0.1707570787538
86	0.280669144981413	0.486368029739777	4	0.523389698929589	3.14159265358979	1.97063625	0.0541219118706127
87	0.280669144981413	0.498762081784387	4	0.512565316555466	3.40222616541081	6.11884625	0.223836484114224
88	0.270754646840149	0.535936802973978	4	0.467798019732621	3.57816506747923	6.52444375	0.257400589822626
89	0.253408921933085	0.573111524163569	4	0.416317901768096	4.11013744303082	7.65314	0.371374651151488
90	0.213754646840149	0.600371747211896	4	0.342042971537798	3.74384419094367	7.65314	0.292539152308392
91	0.186494423791821	0.640026022304833	4	0.28353514107612	4.14908459985734	8.85751625	0.391624170614083
92	0.139405204460967	0.669765799256506	4	0.205210306953303	4.8104516570705	0	0
93	-0.509293680297398	0.605947955390335	5	-0.698947511710074	0	0	0
94	-0.509293680297398	0.605947955390335	5	-0.698947511710074	0	0	0
95	-0.509293680297398	0.605947955390335	5	-0.698947511710074	0	0	0
96	-0.509293680297398	0.605947955390335	5	-0.698947511710074	4.95736764351155	2.43772375	0.0862718653439565
97	-0.524163568773234	0.602230483271376	5	-0.716201884778866	0	0	0
98	-0.524163568773234	0.602230483271376	5	-0.716201884778866	5.81953769817878	2.64407	0.0970179148898676
99	-0.531598513011152	0.587360594795539	5	-0.735605467756839	4.71238898038469	6.50375	0.184864425838542
100	-0.572490706319703	0.587360594795539	5	-0.772578352924548	5.20881173378957	8.06878875	0.292286954563494
101	-0.617100371747212	0.563197026022305	5	-0.831035743837246	5.81953769817878	3.966105	0.144727991858304
102	-0.628252788104089	0.54089219330855	5	-0.859981342208907	5.30039158393226	2.1320475	0.0775255828407029
103	-0.639405204460966	0.533457249070632	5	-0.875486458777048	5.43121898000631	3.14249375	0.116733482138085
104	-0.654275092936803	0.520446096654275	5	-0.898833155204665	5.27098829572825	2.78892625	0.0981613510067025
105	-0.669144981412639	0.511152416356877	5	-0.918465425406005	5.35589008917797	1.478125	0.0529517707844374
106	-0.676579925650558	0.505576208178439	5	-0.929055779562893	0	0.295625	0.00882603055970321
107	-0.676579925650558	0.503717472118959	5	-0.930820985674833	4.71238898038469	4.434375	0.0961342659132569
108	-0.704460966542751	0.503717472118959	5	-0.950047838857485	5.77269698526281	8.47083875	0.307316508225783
109	-0.730483271375465	0.45724907063197	5	-1.01151114050264	5.75511085875323	4.1068225	0.149840582865994
110	-0.743494423791822	0.434944237918216	5	-1.04147925707584	1.21202565652432	2.52582	-0.015935142913972
111	-0.728624535315985	0.429368029739777	5	-1.03829222849305	5.69518270363202	3.19748	0.118502828618674
112	-0.739776951672863	0.412639405204461	5	-1.06199279421678	0	9.164375	0.306826217098921
113	-0.739776951672863	0.355018587360595	5	-1.12335803763656	5.69518270363202	5.3295275	0.200912205417425
114	-0.758364312267658	0.327137546468401	5	-1.16354047872005	6.11803662976496	3.59657375	0.133747354812408
115	-0.762081784386617	0.304832713754647	5	-1.19028994968253	5.71184782734596	4.9203825	0.183633465918944
116	-0.778810408921933	0.278810408921933	5	-1.22701664286632	1.37340076694502	1.5076875	-0.00845180385520949
117	-0.769516728624535	0.276951672862454	5	-1.22532628209528	1.5707963267949	4.13875	-0.0555352266091647
118	-0.743494423791822	0.276951672862454	5	-1.21421923677345	5.99172851270172	3.086325	0.122205761701519
119	-0.74907063197026	0.258364312267658	5	-1.23866038911375	0.302884868374971	4.9558575	0.16200783630028
120	-0.739776951672863	0.228624535315985	5	-1.27106195637381	4.71238898038469	0.59125	0.00705562002637938
121	-0.743494423791822	0.228624535315985	5	-1.27247308037908	3.14159265358979	2.069375	-0.0795432633426141
122	-0.743494423791822	0.241635687732342	5	-1.25656442771056	6.23776202775801	6.51025375	0.255738689817426
123	-0.745353159851301	0.200743494423792	5	-1.30771216567404	0	0	0
124	-0.745353159851301	0.200743494423792	5	-1.30771216567404	0.099668652491162	2.97103125	0.114084441699571
125	-0.743494423791822	0.182156133828996	5	-1.33052905401396	3.4198923125949	2.15215	-0.0760944226885263
126	-0.747211895910781	0.195167286245353	5	-1.31531016947625	5.87427747822866	9.665755	0.383465512578611
127	-0.771375464684015	0.139405204460967	5	-1.39200327199198	1.24904577239825	3.73965625	0.0220199074746552
128	-0.74907063197026	0.131970260223048	5	-1.39640725348691	0	2.660625	0.108698724563627
129	-0.74907063197026	0.115241635687732	5	-1.41814699839963	0	1.478125	0.0607106348075059
130	-0.74907063197026	0.105947955390335	5	-1.43028912536113	5.94016136675888	4.39476125	0.17751339568493
131	-0.758364312267658	0.0799256505576208	5	-1.46579180449812	0	0	0
132	-0.758364312267658	0.0799256505576208	5	-1.46579180449812	0.147078355388402	8.06878875	0.327106241798407
133	-0.75092936802974	0.0297397769516729	5	-1.5312130528578	0.162193038433587	5.49212125	0.227018285442879
134	-0.745353159851301	-0.00433828996282518	5	-1.57661670994638	0	0	0
135	-0.745353159851301	-0.00433828996282518	5	-1.57661670994638	0	5.9125	0.249089473253905
136	-0.745353159851301	-0.0415130111524163	5	-1.62643460459716	4.95710295320542	1.62534625	0.0126936252757814
137	-0.755267657992565	-0.0439888475836432	5	-1.62897332965231	0.0906967689700707	4.353965	0.180968488102
138	-0.752788104089219	-0.0712527881040891	5	-1.66516702727271	0.174677232708865	6.804105	0.28295828348379
139	-0.745353159851301	-0.113382899628253	5	-1.72175868396947	0	4.33563625	0.177690420010557
140	-0.745353159851301	-0.14064312267658	5	-1.75729676797158	0	6.70063625	0.269880990639753
141	-0.745353159851301	-0.182776951672862	5	-1.81127296609953	0	7.88313625	0.308490513936013
142	-0.745353159851301	-0.232342007434944	5	-1.87297106888674	0	20.1025	0.731993159570037
143	-0.745353159851301	-0.358736059479554	5	-2.01936970080074	5.89728377761456	13.61471375	0.322285436384817
144	-0.77757249070632	-0.438040892193309	5	-2.08382678807771	4.71238898038469	4.73	-0.079464165350982
145	-0.807312267657993	-0.438040892193309	5	-2.06793395500751	0	0	0
146	-0.807312267657993	-0.438040892193309	5	-2.06793395500751	0	4.73	0.140096414619972
147	-0.807312267657993	-0.467780669144982	5	-2.0959532379315	2.07920243189895	0	0
148	0.718092936802974	0.382278810408922	6	1.08160267537629	3.92699081698724	4.4592075	0.166463263016929
149	0.698263940520446	0.40210780669145	6	1.04831002277291	4.19325440508789	6.3559375	0.21940165968275
150	0.663568773234201	0.421933085501859	6	1.00442969083636	3.66072722888659	6.3559375	0.252977009258173
151	0.643743494423792	0.456628252788104	6	0.953834288984722	4.58797629574915	6.3559375	0.177525405589669
152	0.604089219330855	0.461587360594796	6	0.918329207866789	0	0	0
153	0.604089219330855	0.461587360594796	6	0.918329207866789	0	0	0
154	0.604089219330855	0.461587360594796	6	0.918329207866789	5.63969919808631	7.88313625	-0.0943850269035296
155	0.574349442379182	0.421933085501859	6	0.937206213247495	3.68205627475159	2.29818875	0.100734918184059
156	0.566914498141264	0.434323420074349	6	0.917059229610683	0	0	0
157	0.566914498141264	0.434323420074349	6	0.917059229610683	4.2700249381846	8.28696	0.335151155834386
158	0.519825278810409	0.456628252788104	6	0.850028998443806	3.92684082448799	2.7871525	0.126561632186245
159	0.507434944237918	0.469022304832714	6	0.824716672006557	3.76186241244548	3.39081875	0.152389149237406
160	0.495044609665427	0.486368029739777	6	0.794238842159076	4.05131119708133	4.49409125	0.202773105788522
161	0.472739776951673	0.503717472118959	6	0.753684221001371	4.11013744303082	7.65314	0.347402388418266
162	0.433085501858736	0.530977695167286	6	0.684203743317718	4.45175546856367	6.11884625	0.261746812299128
163	0.395910780669145	0.54089219330855	6	0.631854380857892	4.12438637683712	4.26350375	0.200013408078133
164	0.37360594795539	0.555762081784387	6	0.591851699242266	4.28578203632899	4.76251875	0.222016230225732
165	0.346345724907063	0.568152416356877	6	0.547448453197119	4.46741031725783	4.8754475	0.222806798762266
166	0.31660594795539	0.575587360594796	6	0.502887093444666	3.92699081698724	5.01675625	0.227369601439992
167	0.294301115241636	0.59789219330855	6	0.457413173156667	3.85570238742091	7.82401125	0.330102946074844
168	0.262081784386617	0.635066914498141	6	0.391392583941699	4.01010618836727	6.71246125	0.286737629187904
169	0.229862453531599	0.662330855018587	6	0.334045058104118	3.85651864606631	0	0
170	0.131970260223048	0.775092936802974	7	0.168646525566646	5.67764064357462	9.34825375	0.16958903479787
171	0.0985130111524164	0.726765799256506	7	0.134728718607072	5.38712992260824	5.67895625	0.173994165509993
172	0.0706319702602231	0.704460966542751	7	0.0999298855050733	5.1760365893855	6.610175	0.255940170975708
173	0.033457249070632	0.685873605947955	7	0.0487418513099316	0	3.251875	-0.00747586774704656
174	0.033457249070632	0.66542750929368	7	0.0502370248593409	4.75403155948328	7.1009125	0.335210826871915
175	-0.0111524163568773	0.663568773234201	7	-0.016805140515042	4.8689908573667	28.43203	1.35177035482974
176	-0.187732342007435	0.635687732342007	7	-0.28715921148099	5.63579316743966	15.195125	0.630611550177255
177	-0.245353159851301	0.559479553903346	7	-0.413281521516441	4.86127892799419	5.97872	0.291936529130121
178	-0.282527881040892	0.553903345724907	7	-0.471668827342465	2.63252176516741	14.5577575	-0.562884101610137
179	-0.237918215613383	0.633828996282528	7	-0.359092007020438	3.14159265358979	13.59875	-0.198344169958752
180	-0.237918215613383	0.719330855018587	7	-0.319423173028687	3.65862460608133	17.3437275	0.123786688219963
181	-0.29182156133829	0.814126394052045	7	-0.34418051067268	1.68145354796879	18.7390775	-0.680024297941567
182	-0.174721189591078	0.827137546468402	7	-0.208175651084366	1.18547650911975	0	0
183	0.0910780669144981	0.719330855018587	8	0.125944818326549	4.71238898038469	1.77375	0.076437985763268
184	0.0799256505576208	0.719330855018587	8	0.110657221173896	5.24411304764349	5.8309075	0.209003659364255
185	0.0483271375464684	0.700743494423792	8	0.0688564893010446	4.75236766750798	14.793075	0.663846610448894
186	-0.0446096654275093	0.697026022304833	8	-0.063912832788734	4.79912731906068	6.82479875	0.307159668935882
187	-0.087360594795539	0.693308550185874	8	-0.125344766575911	4.71238898038469	7.981875	0.352518026178492
188	-0.137546468401487	0.693308550185874	8	-0.195848371811609	4.34521514656647	0	0
189	-0.330855018587361	0.767657992565056	9	-0.406935579059815	3.08900959197885	5.62456125	-0.0903808713398213
190	-0.328996282527881	0.802973977695167	9	-0.388859404791851	2.27942259892257	8.17639625	-0.275786141271503
191	-0.28996282527881	0.836431226765799	9	-0.33370217653755	3.14159265358979	3.843125	-0.0435769374209483
192	-0.28996282527881	0.860594795539034	9	-0.324986789053361	2.31621580306905	5.2301975	-0.162822787661642
193	-0.265799256505576	0.882899628252788	9	-0.292422231521032	2.08994244104142	7.14998625	-0.234802383221547
194	-0.226765799256506	0.905204460966543	9	-0.245461754876723	1.5707963267949	4.434375	-0.145928346738358
195	-0.198884758364312	0.905204460966543	9	-0.216276085529051	1.23755202568322	8.13382625	-0.24207315387229
196	-0.150557620817844	0.888475836431227	9	-0.167861454754593	1.5707963267949	3.251875	-0.112257670191482
197	-0.130111524163569	0.888475836431227	9	-0.145409920716297	0.614662951922165	6.151365	-0.101270360481109
198	-0.107806691449814	0.856877323420074	9	-0.125155848620075	0.571337479833627	9.84017375	-0.165192700034584
199	-0.0743494423791822	0.804832713754647	9	-0.092117308613158	1.39485670134237	13.51183625	-0.519407358814584
200	0.00929368029739777	0.78996282527881	9	0.0117641631497587	0.283794109208328	7.390625	-0.0907604792159811
201	0.0223048327137546	0.745353159851301	9	0.0299162589929549	0	14.19	-0.0203249478592193
202	0.0223048327137546	0.656133828996282	9	0.0339812485647989	5.5263508016209	7.31908375	0.24452756777442
203	-0.00929368029739777	0.622676579925651	9	-0.014924264990085	5.30817352800775	21.07274125	0.993570903690839
204	-0.118959107806691	0.548327137546468	9	-0.213638445728253	4.93105792625863	10.90205875	0.608194295201643
205	-0.185873605947955	0.533457249070632	9	-0.335277304768582	4.74179226858869	10.05538875	0.51440037866378
206	-0.24907063197026	0.531598513011152	9	-0.438157380501337	4.80586576154328	0	0
207	-0.308550185873606	0.526022304832714	10	-0.530487782924967	3.97457392026422	4.39476125	0.0646886015774872
208	-0.328996282527881	0.544609665427509	10	-0.543425503240465	5.33263846636751	2.54296625	0.125495222452878
209	-0.342007434944238	0.535315985130111	10	-0.56852454773104	5.03413953478133	2.80429875	0.133650723164307
210	-0.358736059479554	0.529739776951673	10	-0.595254692363901	5.15680819028579	6.8762375	0.330200877247522
211	-0.397769516728625	0.511152416356877	10	-0.661294867813406	4.34149769157203	5.70970125	0.135660658665984
212	-0.431226765799257	0.524163568773234	10	-0.688426999546602	4.95736764351155	7.31317125	0.296974372540613
213	-0.475836431226766	0.513011152416357	10	-0.747821874054725	5.76403919293306	2.38332875	0.102823490186834
214	-0.483271375464684	0.5	10	-0.768386572092092	4.37309636593065	5.3295275	0.103173819284084
215	-0.514869888475836	0.511152416356877	10	-0.789021335948909	4.29416465080546	2.911315	0.0438278706400341
216	-0.531598513011152	0.518587360594795	10	-0.797786910076916	5.1760365893855	1.9830525	0.0788641015421265
217	-0.54275092936803	0.513011152416357	10	-0.813559730385341	4.46741031725783	1.2191575	0.024925507526441
218	-0.550185873605948	0.514869888475836	10	-0.818544831890629	4.71238898038469	2.365	0.0664576098517844
219	-0.565055762081784	0.514869888475836	10	-0.831836353860986	4.71238898038469	2.365	0.0645738296958687
220	-0.579925650557621	0.514869888475836	10	-0.84475111980016	4.71238898038469	2.660625	0.0704664419566869
221	-0.596654275092937	0.514869888475836	10	-0.858844408191497	5.45020404050515	4.39476125	0.17322499803418
222	-0.617100371747212	0.496282527881041	10	-0.893489407798333	4.35361831011412	5.05164	0.060497931159651
223	-0.646840148698885	0.507434944237918	10	-0.905588994030263	4.01765070418799	2.30883125	-0.00256170677684908
224	-0.657992565055762	0.516728624535316	10	-0.905076652674893	5.45433624839061	4.81218375	0.177314119957239
225	-0.680297397769517	0.496282527881041	10	-0.940539476666341	4.35361831011412	2.52582	0.0248354212366042
226	-0.695167286245353	0.50185873605948	10	-0.945506560913662	4.97864102953561	3.37071625	0.0946758362409272
227	-0.715613382899628	0.496282527881041	10	-0.964441728161847	3.28348970819396	4.18072875	-0.108365242128428
228	-0.719330855018587	0.522304832713755	10	-0.942768679736162	5.2791181979082	3.85435875	0.12550389260541
229	-0.739776951672863	0.509293680297398	10	-0.967869458257244	0	0	0
230	-0.739776951672863	0.509293680297398	10	-0.967869458257244	0.985630595069697	0	0
231	-0.133828996282528	0.107806691449814	11	-0.892677019045851	5.742765806909	3.44757875	0.632321626102494
232	-0.144981412639405	0.0892193308550186	11	-1.01914134426635	5.54537024705912	4.39476125	0.768203334498474
233	-0.163568773234201	0.0687732342007435	11	-1.17278201116604	0.165148677414627	3.59657375	0.575567310503833
234	-0.159851301115242	0.0464684014869888	11	-1.28789547326681	0	8.573125	1.64689492439544
235	-0.159851301115242	-0.00743494423791822	11	-1.6172744581459	0.165148677414627	3.59657375	0.708716869768837
236	-0.156133828996283	-0.0297397769516729	11	-1.75901783209967	0.124354994546761	9.53390625	1.76098997482907
237	-0.148698884758364	-0.0892193308550186	11	-2.11121582706548	1.5707963267949	1.1825	0.11448380610692
238	-0.141263940520446	-0.0892193308550186	11	-2.13411258828686	1.37340076694502	3.01478375	0.425078637976462
239	-0.122676579925651	-0.0929368029739777	11	-2.21912831588216	1.95130270390726	4.7761175	0.31757441910824
240	-0.0947955390334572	-0.0817843866171004	11	-2.28264319970381	0.661043168850687	3.37071625	0.830349558040937
241	-0.0817843866171004	-0.0985130111524164	11	-2.44871311131199	1.30454427764397	3.37071625	0.801877219879747
242	-0.0613382899628253	-0.104089219330855	11	-2.60908855528794	1.84380502988161	7.67501625	1.85333333531714
243	-0.0148698884758364	-0.0910780669144981	11	-2.97975522235137	2.3884413726276	12.967295	5.37372576425555
244	0.0408921933085502	-0.0315985130111524	11	2.22868493197711	2.58728515738824	14.6026925	5.69031817392868
245	0.0892193308550186	0.0464684014869888	11	1.09062129719137	3.05093276638905	3.26547375	0.767289892331091
246	0.0910780669144981	0.0669144981412639	11	0.937163318725151	3.14159265358979	6.208125	1.13547023078022
247	0.0910780669144981	0.105947955390335	11	0.710069272569108	0.558599315343562	2.78892625	-0.619172515343618
248	0.100371747211896	0.0910780669144981	11	0.833903775637832	4.71238898038469	1.1825	0.192024728275308
249	0.0929368029739777	0.0910780669144981	11	0.79549882998277	2.67794504458899	3.966105	0.26404861175163
250	0.104089219330855	0.113382899628253	11	0.742689107632444	3.99355898076307	6.2849875	1.26365890689358
251	0.0743494423791822	0.139405204460967	11	0.489957326253728	4.55973965198942	3.88806	0.763520689660349
252	0.050185873605948	0.143122676579926	11	0.337253188321659	5.13061330996392	2.911315	0.477501602287078
253	0.033457249070632	0.135687732342007	11	0.241752867864243	2.76108627647743	1.59223625	-0.0462490938939586
254	0.0371747211895911	0.144981412639405	11	0.251002686643035	4.71238898038469	0.59125	0.121019192945744
255	0.033457249070632	0.144981412639405	11	0.226798848053886	5.35589008917797	1.478125	0.211280254316357
256	0.0260223048327138	0.139405204460967	11	0.184542797190615	4.39063842598805	1.8695325	0.405090613400351
257	0.0148698884758364	0.143122676579926	11	0.103524674510544	4.09213949440187	5.0859325	0.861905819057944
258	-0.0111524163568773	0.161710037174721	11	-0.0688564893010446	4.71238898038469	6.50375	1.21256907548429
259	-0.0520446096654275	0.161710037174721	11	-0.311370304397902	6.10851310817135	10.20674875	1.2950648862602
260	-0.0631970260223048	0.0985130111524164	11	-0.570383281649942	4.43938027729798	7.67501625	1.0330585909993
261	-0.109665427509294	0.111524163568773	11	-0.776994999849801	2.86329299458468	6.45645	-0.987940865640922
262	-0.0985130111524164	0.150557620817844	11	-0.579406826721617	0	0	0
263	-0.0985130111524164	0.150557620817844	11	-0.579406826721617	5.6396841983863	1.478125	0.24694729846908
264	-0.104089219330855	0.143122676579926	11	-0.628796286415433	6.10333180738711	3.3050875	0.460875187782308
265	-0.107806691449814	0.122676579925651	11	-0.720971323971895	6.13053597878432	3.88806	0.631473426449669
266	-0.111524163568773	0.0985130111524164	11	-0.847266009261828	0	3.5475	0.620389163456654
267	-0.111524163568773	0.0762081784386617	11	-0.971343841953159	5.69518270363202	2.1320475	0.495058358472216
268	-0.118959107806691	0.0650557620817844	11	-1.0703555136476	5.8782935208945	2.25148	0.522951859049392
269	-0.12453531598513	0.0520446096654275	11	-1.17494588545748	0	2.069375	0.460579777474146
270	-0.12453531598513	0.0390334572490706	11	-1.26706184095231	5.85655781405271	3.5723325	0.828642310925336
271	-0.133828996282528	0.0185873605947955	11	-1.43279030313738	5.85077753160905	4.23275875	0.882243068393536
272	-0.144981412639405	-0.00557620817843866	11	-1.60923891681608	3.14159265358979	2.069375	-0.448398787123032
273	-0.144981412639405	0.00743494423791822	11	-1.51955915939148	5.4452040821712	3.97733875	0.53997162612756
274	-0.163568773234201	-0.00929368029739777	11	-1.62755348461699	1.69515132134166	4.7666575	-0.0755728936175259
275	-0.133828996282528	-0.00557620817843866	11	-1.61243890589349	4.90978454023457	1.5076875	0.0512940967979225
276	-0.143122676579926	-0.00743494423791822	11	-1.62269772525307	0.286051441717318	5.238475	1.15946355375077
277	-0.133828996282528	-0.0390334572490706	11	-1.85459043600322	0.278299659005111	4.3043	0.957744364790838
278	-0.12639405204461	-0.0650557620817844	11	-2.04613930896139	5.45780845665885	5.2301975	0.252127759113476
279	-0.150557620817844	-0.087360594795539	11	-2.09656486078409	0.718829999621625	3.14249375	0.566971036142354
280	-0.137546468401487	-0.102230483271375	11	-2.20995906801256	0	0	0
281	-0.137546468401487	-0.102230483271375	11	-2.20995906801256	0	3.5475	0.48315379157166
282	-0.137546468401487	-0.12453531598513	11	-2.30658982632689	5.10718010008445	3.843125	-0.19386061139697
283	-0.159851301115242	-0.133828996282528	11	-2.2678177040475	2.46685171136624	1.8931825	-0.0597815903788557
284	-0.152416356877323	-0.12453531598513	11	-2.25586138597172	2.60117315331921	3.44757875	-0.207819751917719
285	-0.141263940520446	-0.105947955390335	11	-2.21429743558818	5.81953769817878	2.64407	0.194077230407319
286	-0.148698884758364	-0.120817843866171	11	-2.25311288166964	0.211093333222747	4.23275875	0.579507094978005
287	-0.143122676579926	-0.146840148698885	11	-2.36901430066525	0.896055384571344	1.8931825	0.290145745358545
288	-0.133828996282528	-0.154275092936803	11	-2.42704344973695	0.278299659005111	4.3043	0.515658383208262
289	-0.12639405204461	-0.180297397769517	11	-2.53017512637861	0	1.77375	0.139546377125397
290	-0.12639405204461	-0.191449814126394	11	-2.55808440180369	1.84909598580001	2.15215	0.200908914798887
291	-0.113382899628253	-0.187732342007435	11	-2.59826618476346	4.20529047599235	3.043755	-0.433537203597929
292	-0.130111524163569	-0.178438661710037	11	-2.51155874404388	3.72959525713736	2.1320475	-0.290555277999838
293	-0.137546468401487	-0.16728624535316	11	-2.45344768844391	4.71238898038469	3.843125	-0.401528342225803
294	-0.161710037174721	-0.16728624535316	11	-2.37314201999875	0	0	0
295	-0.161710037174721	-0.16728624535316	11	-2.37314201999875	0	0	0
296	-0.161710037174721	-0.16728624535316	11	-2.37314201999875	0.463647609000806	3.3050875	0.408164919161993
297	-0.152416356877323	-0.185873605947955	11	-2.45477500383115	0.785398163397448	0.8360275	0.108574816445755
298	-0.148698884758364	-0.189591078066914	11	-2.4764899671203	0.862170054667226	2.7256625	0.35358595441199
299	-0.135687732342007	-0.200743494423792	11	-2.5472071580027	1.76819188664478	1.5076875	0.141306193336721
