# Supplementary material for: Fluid extraction from the left-right organizer uncovers mechanical properties needed for symmetry breaking
Source: eLife. 2023 Jul 21;12:e83861. doi: 10.7554/eLife.83861 (PMC10361723; doi:10.7554/eLife.83861)
Supplement: Figure 4—source data 2. [file elife-83861-fig4-data2.zip › Fig4_sourcedata/DB6ss_embryo10.csv]

	x	y	id	omega	alpha	speed	realangvel
1	0.25098	-0.39812	1	2.5791103524417	3.40783561406249	5.7055625	0.12987730760162
2	0.240824	-0.36088	1	2.55313489092138	3.71291733691772	8.3283475	0.0127847981244322
3	0.210356	-0.313484	1	2.55057793129649	3.78499924889156	2.50217	-0.0122918318022025
4	0.2002	-0.29994	1	2.55303629765693	3.14159265358979	6.50552375	0.376340492645517
5	0.2002	-0.255928	1	2.47776819912783	3.54647425418984	7.62180375	0.239810208762541
6	0.179888	-0.208532	1	2.42980615737532	2.92300711402951	4.61352375	0.485825542202365
7	0.186656	-0.178064	1	2.33264104893485	3.43306028852859	5.224285	0.383922346102032
8	0.1765	-0.144212	1	2.25585657971444	3.14159265358979	5.00434	0.631418641590722
9	0.1765	-0.110356	1	2.1295728513963	3.76171440526068	4.30489125	0.306466571126962
10	0.159576	-0.086656	1	2.0682795371709	4.37312544827366	9.0212925	-0.3955279589798
11	0.10202	-0.0663440000000001	1	2.14738512896686	4.43417850357857	3.6432825	-0.368421152412082
12	0.0783240000000001	-0.059576	1	2.22106935944928	4.3905793487742	3.16496125	-0.440814310243933
13	0.0580119999999999	-0.0528040000000001	1	2.30923222149807	4.12429549253308	1.804495	-0.137686547002702
14	0.047856	-0.0460319999999999	1	2.33676953089861	4.09215545991636	4.30489125	-0.560308987573519
15	0.0241559999999999	-0.029104	1	2.44883132841331	4.33194371551507	5.389835	-6.25044526553733
16	-0.00970000000000005	-0.0155640000000001	1	-2.58426492565881	4.27571869853581	8.2834125	-5.73594815040816
17	-0.06048	0.00813599999999997	1	-1.43707529557718	4.33194371551507	5.389835	-0.460665515124323
18	-0.094336	0.0216759999999999	1	-1.34494219255231	3.52207187007421	8.08416125	-1.68889208819022
19	-0.114648	0.07246	1	-1.00716377491427	3.97955429417955	6.73256375	-0.21229783700321
20	-0.1485	0.102928	1	-0.964704207513625	4.43412276134925	7.28597375	0.348485134028067
21	-0.195896	0.116468	1	-1.03440123431924	3.85025367569139	9.2270475	-0.347413940513903
22	-0.236524	0.163864	1	-0.964918446216458	3.50877257757909	6.969655	-0.405233864720893
23	-0.253452	0.207876	1	-0.883871673272279	3.85016332614564	4.61352375	-0.0759113409714951
24	-0.273764	0.231576	1	-0.86868940507798	3.38657131671666	6.18979625	-0.311098863206849
25	-0.28392	0.2722	1	-0.80646963243661	2.97631624186323	3.043755	-0.209871615869546
26	-0.280532	0.292512	1	-0.764495309262701	3.54011787929663	10.31613	-0.265190896193068
27	-0.307616	0.356836	1	-0.711457130024087	4.07736860867895	11.81021875	0.161804161459536
28	-0.37194	0.404232	1	-0.743817962315994	4.21305731010509	6.27020625	0.115770629142031
29	-0.40918	0.424544	1	-0.766972088144401	4.12438637683712	9.0212925	0.100645510177155
30	-0.459964	0.4584	1	-0.787101190179831	4.71238898038469	3.50315625	0.125520643530643
31	-0.48366	0.4584	1	-0.81220531888596	4.92347655001833	7.1647675	0.287772921284184
32	-0.531056	0.448244	1	-0.869759903142797	4.95740239348548	12.3795925	0.455322621141894
33	-0.612308	0.427928	1	-0.960824427371176	5.39810094363447	14.2242925	0.596078231959658
34	-0.686788	0.366992	1	-1.08004007376311	5.40284738555271	14.92847125	0.569273072494136
35	-0.764652	0.302668	1	-1.19389468826193	5.94843850744103	12.1856625	0.501224504985887
36	-0.791736	0.224804	1	-1.29413958925911	5.93663757122701	19.15354375	0.770585269820685
37	-0.835748	0.102928	1	-1.44825664322325	0.0570894346633978	17.54297875	0.706562242740851
38	-0.828976	-0.0155640000000001	1	-1.58956909177142	0.19206295101821	18.3524	0.751363892924053
39	-0.805276	-0.13744	1	-1.73984187035623	0.566687515526005	6.52444375	0.254184525967889
40	-0.78158	-0.17468	1	-1.79067877554981	4.8775137081893	12.17561125	-0.0255247240892009
41	-0.862832	-0.18822	1	-1.78557383073197	3.55978043924934	9.85672875	-0.363555891317895
42	-0.889912	-0.127284	1	-1.71286265246839	1.38079624026168	13.24932125	0.17935659377772
43	-0.801892	-0.144212	1	-1.74873397122393	6.2498774252643	15.02070625	0.591424715339688
44	-0.805276	-0.245772	1	-1.86701891429187	5.89257127262594	9.19985	0.272761377813082
45	-0.828976	-0.303328	1	-1.92157118985449	6.12455032093025	12.669305	0.403810809291167
46	-0.842516	-0.387964	1	-2.00233335171272	6.19643145101761	11.553025	0.350739853289965
47	-0.849288	-0.465828	1	-2.07248132237071	0.426643678285084	6.04671375	0.209771909839791
48	-0.83236	-0.503068	1	-2.11443570433867	0.141849788923811	3.53863125	0.112158576948191
49	-0.828976	-0.526764	1	-2.13686741972831	1.10714871779408	3.3571175	0.10027425654469
50	-0.808664	-0.53692	1	-2.15692227103725	0.348822748241224	5.8569225	0.196409738461365
51	-0.79512	-0.57416	1	-2.19620421872952	0.370850110217954	9.6645725	0.316847214287304
52	-0.771424	-0.6351	1	-2.25957366158698	0.704495779108046	13.13521	0.444055892661082
53	-0.713872	-0.702808	1	-2.3483848401192	0.566725742441581	13.0488875	0.422058118931781
54	-0.666476	-0.777288	1	-2.43279646390555	0.906751549065397	14.61510875	0.482959031570154
55	-0.588608	-0.838228	1	-2.52938827021958	1.92552763382845	14.40817125	0.292813848973639
56	-0.497204	-0.804372	1	-2.58795104001431	3.02288359045085	0	0
57	-0.453192	-0.43536	2	-2.33612857774312	6.15888484420655	4.03469	0.132254440147308
58	-0.456576	-0.462444	2	-2.36257946577258	0	10.5088775	0.355938156099311
59	-0.456576	-0.533536	2	-2.43376709699244	0.785398163397452	6.368945	0.304051845571869
60	-0.426108	-0.564004	2	-2.49457746610681	0.732775935506082	6.73256375	0.312085052408211
61	-0.39564	-0.59786	2	-2.55699447658846	1.01648689370867	12.35949	0.582319197586583
62	-0.324544	-0.641872	2	-2.67345831610577	1.19031439537642	13.47399625	0.634889969348267
63	-0.239908	-0.675724	2	-2.80043630997543	1.4108748154506	15.71306	0.743610425271473
64	-0.13496	-0.692652	2	-2.94915839502972	1.37339167826678	12.7579925	0.608159897994707
65	-0.0503240000000001	-0.70958	2	-3.07079037462866	1.68460547109968	17.62811875	0.842142006734985
66	0.0681679999999999	-0.696036	2	3.04396653120393	1.79286068104387	15.9034425	0.77191351102754
67	0.173116	-0.67234	2	2.88958382899842	1.61242047679025	12.0201125	0.556766662076584
68	0.254368	-0.668956	2	2.7782304965831	1.87371062969066	8.388655	0.393034655593532
69	0.308532	-0.652028	2	2.6996235654644	1.73593436013667	9.13185625	0.40164125430973
70	0.369472	-0.641872	2	2.61929531460245	1.68567120732146	13.09677875	0.522448385430869
71	0.457492	-0.631716	2	2.51480563751628	1.86227841357956	15.67344625	0.611337975533615
72	0.559056	-0.601244	2	2.39253804240955	2.15882165245107	7.2167975	0.290403699663884
73	0.59968	-0.57416	2	2.33445730247678	2.40869269097525	6.73256375	0.274360755263761
74	0.630152	-0.540308	2	2.27958515142403	3.20820786708668	7.523065	0.228599861055869
75	0.626764	-0.489524	2	2.23386517921285	3.14159265358979	4.50355125	0.154563187887908
76	0.626764	-0.459056	2	2.20295254163527	2.78283816847742	4.27532875	0.180988075950648
77	0.63692	-0.431972	2	2.16675492644514	2.89652132064576	6.18979625	0.260119657224953
78	0.64708	-0.391348	2	2.11473099500015	3.49041540183101	5.8569225	0.171271947698037
79	0.633536	-0.354108	2	2.08047660546054	3.14159265358979	6.50552375	0.272466012364756
80	0.633536	-0.310096	2	2.02598340298759	3.00093203434528	0	0
81	0.741872	0.455012	3	1.02063331511567	4.22544504270612	9.62555	0.334352423185747
82	0.68432	0.485484	3	0.953762830478516	4.2053350616246	10.304305	0.387826404077145
83	0.62338	0.519336	3	0.876197549663087	4.28000425863907	7.1647675	0.276594056184877
84	0.579368	0.539648	3	0.820878738426111	4.78366645692538	7.02345875	0.197491960817882
85	0.531972	0.536264	3	0.781380346262535	5.53779602972691	8.8533775	-0.0154937229993662
86	0.491348	0.492252	3	0.784479090862408	5.20628157066718	7.38826	0.111227268961148
87	0.447336	0.468556	3	0.762233637070179	5.33270233556331	4.30489125	0.0440053675693264
88	0.42364	0.451628	3	0.753432563556313	5.40716599525031	3.9081625	0.0272621530722378
89	0.403328	0.4347	3	0.747980132941866	4.39052032040221	1.582185	0.0828408412660281
90	0.393168	0.438088	3	0.73141196468866	5.30048246823629	1.804495	0.026309989647445
91	0.383012	0.431316	3	0.726149966759171	5.25287799268075	2.91781875	0.0529655395558548
92	0.366088	0.42116	3	0.715556858848	4.71238898038469	0.5001975	0.0230026283983853
93	0.3627	0.42116	3	0.710956333168323	5.25277373068135	2.91781875	0.0577143618158882
94	0.345772	0.411004	3	0.699413460805146	5.1760365893855	3.3571175	0.0872055984354114
95	0.32546	0.400848	3	0.681972341118063	5.30048246823629	1.804495	0.0358227942821848
96	0.315304	0.394076	3	0.674807782261626	5.03402137337339	1.582185	0.0586607814807472
97	0.305148	0.390692	3	0.663075625965477	5.69527356316294	1.804495	-0.00948059359044628
98	0.298376	0.380532	3	0.664971744683566	4.71238898038469	3.0023675	0.169608059565712
99	0.278064	0.380532	3	0.631050132770424	5.40704977173952	3.9081625	0.0719686528565494
100	0.257752	0.363608	3	0.616656402199114	5.40716599525032	3.9081625	0.0806946984416573
101	0.23744	0.34668	3	0.600517462510782	4.99071093046668	3.6432825	0.19588947835461
102	0.21374	0.339908	3	0.56133956683986	4.95740239348548	4.12633375	0.253115621958301
103	0.186656	0.333136	3	0.5107164424482	4.87747378860352	3.043755	0.217568573963448
104	0.166344	0.329752	3	0.46720272765551	4.71238898038469	2.50217	0.208801618941428
105	0.149416	0.329752	3	0.425442403867225	4.43402243771267	3.6432825	0.339568444574635
106	0.12572	0.336524	3	0.357528714952298	4.446146019912	5.7055625	0.538211410591821
107	0.08848	0.34668	3	0.249886432833934	4.46741031725782	6.18979625	0.582849423388485
108	0.047856	0.356836	3	0.133316548156237	4.24882013014563	3.3571175	0.29207215304747
109	0.02754	0.366992	3	0.0749021175467428	3.85016332614563	4.61352375	0.282018605177179
110	0.00722800000000007	0.390692	3	0.0184983965113068	3.92699081698724	4.2463575	0.251609446476458
111	-0.0130840000000001	0.411004	3	-0.0318234927839849	3.22470129042292	6.02602	0.0231199883233568
112	-0.0164680000000001	0.451628	3	-0.0364474904486563	3.46336683915121	7.9121075	0.14963368774118
113	-0.033396	0.502408	3	-0.0663742279968921	3.23221380212162	5.527005	0.00838036030338385
114	-0.03678	0.539648	3	-0.0680503000575688	3.6052402625906	5.59499875	0.126631142951722
115	-0.0537080000000001	0.573504	3	-0.0933765286479134	3.66077511891502	4.03469	0.0938123781950473
116	-0.067252	0.597204	3	-0.112139004286923	3.7082801691158	6.52444375	0.151208579856061
117	-0.0909480000000001	0.634444	3	-0.142380720258135	3.55989006744724	4.92866	0.0674801790475721
118	-0.104492	0.664912	3	-0.155876756067649	3.92699081698725	4.95408375	0.140859033909446
119	-0.128188	0.688608	3	-0.184048562849539	4.00381830782884	4.61352375	0.135065863999559
120	-0.151888	0.70892	3	-0.211061735649451	4.19313379902597	4.03469	0.136754585676563
121	-0.175584	0.722464	3	-0.238412652784763	4.65691592265166	9.0212925	0.382979286578785
122	-0.236524	0.725848	3	-0.31500851010052	5.07955672386493	27.8798025	1.2246707618951
123	-0.412568	0.65814	3	-0.559942662479541	5.69519568727263	12.62969125	0.523359380386403
124	-0.459964	0.587044	3	-0.664614538556822	5.93444017804423	11.71443625	0.476276323586682
125	-0.487044	0.512568	3	-0.759869803274158	0.291435115906053	5.224285	0.118098070055204
126	-0.476888	0.478712	3	-0.783489417285198	5.78675779603108	13.65846625	0.677607231898998
127	-0.5209	0.39746	3	-0.919010863664998	5.81953769817878	10.07076125	0.518974880803189
128	-0.551368	0.336524	3	-1.02280583982564	0	8.506905	0.397917935203298
129	-0.551368	0.278972	3	-1.1023894268663	2.1491221327097	0	0
130	-0.063864	0.597204	4	-0.106533464969703	3.53641173905944	6.50552375	0.0973145835811606
131	-0.0807919999999999	0.637828	4	-0.125996381685934	3.8026494557676	11.411125	0.277179545533996
132	-0.128188	0.698764	4	-0.181432290792734	3.85016332614563	4.61352375	0.106453900982657
133	-0.1485	0.722464	4	-0.202723070989265	4.09211554479185	8.60919125	0.253596897889297
134	-0.195896	0.75632	4	-0.253442450567125	4.4755654426968	14.92847125	0.535458396459341
135	-0.294076	0.780016	4	-0.360534129858993	4.98334767982647	18.69709875	0.740080372206677
136	-0.415952	0.74616	4	-0.508550204300328	5.60451983652034	19.9286725	0.771525705829252
137	-0.500588	0.641212	4	-0.662855345466179	5.26855334294387	21.80116125	0.875255124146732
138	-0.625848	0.563348	4	-0.837906370295525	5.56744044566355	15.25247625	0.610845120344534
139	-0.693556	0.485484	4	-0.960075394364432	5.66292517712392	12.9140825	0.513670230516641
140	-0.74434	0.414388	4	-1.06280944046776	5.78385363689999	18.81061875	0.742328808263664
141	-0.805276	0.302668	4	-1.21127520212049	0.156595490388752	9.62555	0.341429398830067
142	-0.79512	0.238344	4	-1.27956108188651	0.571339612564108	0	0
143	-0.551368	-0.140824	5	-1.82085870367463	6.0169423467069	5.7055625	0.285077013662036
144	-0.561524	-0.178064	5	-1.87787410640704	6.0169423467069	5.7055625	0.265545787390418
145	-0.57168	-0.215304	5	-1.93098326388512	6.05631344656103	6.676395	0.295354462913189
146	-0.58184	-0.259316	5	-1.99005415646776	0	7.00572125	0.329332314913051
147	-0.58184	-0.306712	5	-2.05592061945037	6.15068537207392	7.57273	0.303416275180366
148	-0.588608	-0.357492	5	-2.11660387448644	6.24745910202009	14.02031125	0.532962549685914
149	-0.591996	-0.452284	5	-2.22319638442362	0.223485886191701	11.28991875	0.44593222343662
150	-0.575068	-0.526764	5	-2.31238282911095	0.651073331188753	13.21148125	0.56246953175878
151	-0.5209	-0.59786	5	-2.4248767354627	0.960066397503004	12.2164075	0.522090995478506
152	-0.453192	-0.645256	5	-2.52929493455841	1.05167444880338	12.10347875	0.52014210353168
153	-0.382096	-0.68588	5	-2.63332335526474	1.37957986989041	15.800565	0.671433726403645
154	-0.277148	-0.706196	5	-2.76761010054547	1.42892762865033	17.69197375	0.790000199081624
155	-0.158656	-0.72312	5	-2.92561014036179	1.40167802633179	20.81377375	0.947006890634907
156	-0.019856	-0.74682	5	-3.11501151848878	1.50272229840926	22.0689975	0.97754016422023
157	0.129104	-0.756976	5	2.97266575584676	1.68460547109968	17.62811875	0.762818791632638
158	0.247596	-0.743432	5	2.82010199752024	1.62952770381673	17.0433725	0.68011023604067
159	0.3627	-0.736664	5	2.6840799503121	1.98685922865319	23.524655	0.949025089254265
160	0.508276	-0.67234	5	2.49427493246125	2.08994244104142	12.10347875	0.474416220575438
161	0.579368	-0.631716	5	2.39939168834616	2.629168134345	9.18625125	0.351931622424377
162	0.60984	-0.577548	5	2.32900536386129	2.84618656641999	12.030755	0.451932675461535
163	0.633536	-0.49968	5	2.23861882876898	3.25224987476369	13.59402	0.439914577845171
164	0.62338	-0.408276	5	2.15063591319995	3.80986190966663	12.11353	0.194584291648763
165	0.5726	-0.343952	5	2.11171905487019	3.85567435613323	9.933	0.172678811914402
166	0.528588	-0.293168	5	2.07718329248731	3.92699081698724	6.368945	0.105368620642188
