# Supplementary material for: Fluid extraction from the left-right organizer uncovers mechanical properties needed for symmetry breaking
Source: eLife. 2023 Jul 21;12:e83861. doi: 10.7554/eLife.83861 (PMC10361723; doi:10.7554/eLife.83861)
Supplement: Figure 4—source data 2. [file elife-83861-fig4-data2.zip › Fig4_sourcedata/DB6ss_embryo11.csv]

	x	y	id	omega	alpha	speed	realangvel
1	-0.0341715481171547	-0.601811715481172	1	-3.08487243031376	1.81577498992176	4.8754475	0.277713913725433
2	-0.000698744769874365	-0.593443514644352	1	-3.14041521305885	1.81570881442444	6.50079375	0.38241841645231
3	0.0439330543933054	-0.58228870292887	1	3.06628641083028	1.52919534222244	9.4682775	0.55992223598377
4	0.110878661087866	-0.585075313807532	1	2.95430196363352	1.5707963267949	9.46	0.538856699070926
5	0.177824267782427	-0.585075313807532	1	2.84653062381934	1.71783844037799	10.758385	0.601697105341681
6	0.253138075313808	-0.57392050209205	1	2.726191202751	1.42889927219073	8.3614575	0.38053788070707
7	0.311715481171548	-0.58228870292887	1	2.65008362660959	1.81577498992176	9.750895	0.492408176748005
8	0.378661087866109	-0.56555230125523	1	2.55160199125999	2.31278887594005	6.41683625	0.332624063434634
9	0.412133891213389	-0.534866108786611	1	2.48507717857306	2.75473281831447	11.49212625	0.551688083481117
10	0.44281589958159	-0.45955230125523	1	2.37473956187684	2.30858763128613	11.71916625	0.643482380036198
11	0.50418410041841	-0.403765690376569	1	2.2460430858696	2.42751147282264	15.6480225	0.842789952376672
12	0.576707112970711	-0.320083682008368	1	2.07748509539426	2.53085662266076	4.8115925	0.255139227833689
13	0.596234309623431	-0.292188284518829	1	2.02645724982752	2.63110250456161	11.2940575	0.594183927543641
14	0.635284518828452	-0.222456066945607	1	1.9076204643188	3.06482076232002	15.41802625	0.810129283579695
15	0.643652719665272	-0.113669456066945	1	1.74559460760286	2.81982709926815	12.4647325	0.650868599375474
16	0.671548117154812	-0.0299874476987447	1	1.61542088772776	2.87949029255709	16.732375	0.821061546854477
17	0.702230125523013	0.0843807531380752	1	1.45120857835687	3.19153982707975	15.786375	0.77303417744968
18	0.696652719665272	0.195953974895398	1	1.29660174286693	3.64575724774952	13.05539125	0.636694433969846
19	0.652020920502092	0.276849372384937	1	1.16926285607296	3.710895628551	11.699655	0.584957468935725
20	0.60739330543933	0.346581589958159	1	1.05227136228582	3.94517955464785	15.332295	0.772222283862264
21	0.52928870292887	0.42189539748954	1	0.897826905513364	4.06195903660912	22.7832275	1.20257283025663
22	0.40097489539749	0.51952719665272	1	0.657312339462038	3.88535733696328	13.39003875	0.690188841259906
23	0.336820083682008	0.589259414225941	1	0.519274571210057	4.09486747214048	8.33958125	0.427953717943044
24	0.288702928870293	0.623430962343096	1	0.433683827621448	4.12438637683712	8.5270075	0.427121664721687
25	0.238493723849372	0.656903765690377	1	0.348259494677111	4.15378966504113	5.5778525	0.272694901201577
26	0.205020920502092	0.677824267782427	1	0.293720514436796	1.30609228551503	0	0
27	0.5111589958159	0.5948410041841	2	0.70988019830989	4.37572919429672	16.70458625	0.737168049250019
28	0.399581589958159	0.633891213389121	2	0.562446588459886	4.16675489499532	12.9117175	0.60785127317974
29	0.321476987447699	0.681309623430962	2	0.440876333823938	4.14103525465315	13.12042875	0.59847787033957
30	0.243376569037657	0.731518828451883	2	0.321180759756024	4.40786026718271	14.46138375	0.661233707014728
31	0.145744769874477	0.762205020920502	2	0.188934018353079	5.07415081024297	15.59303625	0.650880802928125
32	0.0425397489539748	0.723150627615063	2	0.0587578577674535	5.6158604755928	16.55973	0.531191364414579
33	-0.0299874476987447	0.631100418410042	2	-0.0474804151154623	5.65855415498307	20.894775	0.882618151173349
34	-0.116456066945607	0.5111589958159	2	-0.224004045350132	5.65645878625323	14.1131375	0.811775447803573
35	-0.175033472803347	0.43026359832636	2	-0.386359134910847	5.57454138762976	7.26823625	0.516589085516762
36	-0.208506276150628	0.391213389121339	2	-0.489676952014199	1.32439357289015	0	0
37	0.711995815899581	0.159694560669456	3	1.3501564125352	3.28868912973492	10.758385	0.514512016301118
38	0.700836820083682	0.235008368200837	3	1.24725400927498	3.35452367567413	14.92137625	0.694343824753492
39	0.678523012552301	0.338213389121339	3	1.10838524432428	3.44612136679177	14.46138375	0.649025115620048
40	0.647836820083682	0.435845188284519	3	0.978580221200271	3.90943952591918	15.8892525	0.722194941577742
41	0.56973640167364	0.51673640167364	3	0.834141232884722	4.12439358841026	22.73888375	1.05315557060847
42	0.435845188284519	0.605995815899582	3	0.623510118763028	4.2000128728727	14.47202625	0.687943551629202
43	0.346581589958159	0.656205020920502	3	0.485921408437187	4.02004132750713	20.99469625	0.930264413580847
44	0.232217573221757	0.751046025104602	3	0.299868525721018	4.16253125921602	14.3319	0.602756600398029
45	0.145744769874477	0.804046025104603	3	0.179317205641412	4.30226283223858	19.7714	0.795213059273023
46	0.0174351464435145	0.859832635983264	3	0.0202745937868075	4.94610962894387	8.50867875	0.344371508661055
47	-0.0411422594142261	0.845887029288703	3	-0.0485997079454036	5.55326949584026	10.04947625	0.313192005409515
48	-0.0885648535564852	0.792887029288703	3	-0.111238109027307	5.39107700737034	15.6976875	0.631188044789109
49	-0.175033472803347	0.723150627615063	3	-0.237475717985129	5.61487029024941	9.5415925	0.377530651884529
50	-0.216874476987448	0.670154811715481	3	-0.312981848362034	5.63969919808631	7.88313625	0.338574018678764
51	-0.250347280334728	0.625523012552301	3	-0.380696652097787	0.678520267547045	0	0
52	0.527196652719665	-0.338912133891213	4	2.14213380662852	1.42889927219073	4.18072875	0.0942196153908181
53	0.556485355648536	-0.343096234309623	4	2.12328988355036	2.60117315331921	3.44757875	0.186578378239868
54	0.569037656903766	-0.322175732217573	4	2.08597420790239	2.21429743558818	2.95625	0.144676240099924
55	0.585774058577406	-0.309623430962343	4	2.0570389598824	1.5707963267949	2.365	0.0577287500366497
56	0.602510460251046	-0.309623430962343	4	2.04549320987507	2.35619449019234	3.34470125	0.164518587813656
57	0.619246861924686	-0.292887029288703	4	2.01258949231234	2.39617317731564	10.460395	0.49780652069507
58	0.669456066945607	-0.238493723849372	4	1.91302818817333	2.72336832401056	5.82322125	0.287507114278589
59	0.686192468619247	-0.200836820083682	4	1.85552676531761	3.00606493960429	13.128115	0.651408709244903
60	0.698744769874477	-0.108786610878661	4	1.72524502346863	2.97644397617517	10.78913	0.537122824154928
61	0.711297071129707	-0.0334728033472803	4	1.61782045863764	3.27414418588647	8.94738625	0.443333554706672
62	0.702928870292887	0.0292887029288703	4	1.52915374769631	3.68201215386038	10.34273625	0.479246088293823
63	0.665271966527197	0.0920502092050209	4	1.43330453003754	3.52209903070216	12.73611625	0.668982918112166
64	0.631799163179916	0.175732217573222	4	1.29950794641511	3.4198923125949	8.6086	0.463452880649289
65	0.615062761506276	0.234309623430962	4	1.20681737028525	3.58601186349089	13.75188375	0.740319416821844
66	0.573221757322176	0.322175732217573	4	1.05875348692088	4.16073399785614	9.02484	0.444370874065539
67	0.518828451882845	0.355648535564854	4	0.969879312107776	4.06888787159141	5.9125	0.321451590387564
68	0.485355648535565	0.380753138075314	4	0.905588994030263	4.18759320873458	12.9803025	0.726555867645836
69	0.405857740585774	0.426778242677824	4	0.760277820501096	4.30749719409961	4.50296	0.258257741867129
70	0.376569037656904	0.439330543933054	4	0.70862627212767	4.34149769157203	11.41881125	0.686443961470217
71	0.301255230125523	0.468619246861925	4	0.571337479833627	5.03413953478133	11.2183775	0.500856077602583
72	0.225941422594142	0.443514644351464	4	0.47116626431311	5.39811849129098	8.40343625	0.269494361204127
73	0.179916317991632	0.405857740585774	4	0.417267392072285	5.11728076666977	9.00592	0.543805481701858
74	0.121338912133891	0.380753138075314	4	0.308506295731913	5.30039158393226	12.79051125	0.850776627773939
75	0.0460251046025105	0.330543933054393	4	0.138350970177125	5.20234630663842	10.05125	0.973147532329437
76	-0.0167364016736402	0.297071129707113	4	-0.056278536288762	5.67833896748345	0	0
77	-0.447698744769874	-0.326359832635983	5	-2.20070310692375	0.558599315343562	5.5778525	0.352947949094367
78	-0.426778242677824	-0.359832635983264	5	-2.27129269674262	0.404891786285083	4.50296	0.268309800097268
79	-0.414225941422594	-0.389121338912134	5	-2.32495465676208	0.519146114246523	4.7666575	0.284376209759729
80	-0.397489539748954	-0.418410041841004	5	-2.38182989871402	0.785398163397448	4.18072875	0.255682413740503
81	-0.376569037656904	-0.439330543933054	5	-2.43296638146212	0.83798122500839	7.9546775	0.483619188465019
82	-0.334728033472803	-0.476987447698745	5	-2.52969021915513	1.13838855122436	8.4655175	0.513418959381213
83	-0.280334728033473	-0.502092050209205	5	-2.63237401103137	1.14416883366802	7.14407375	0.440145811459471
84	-0.234309623430962	-0.523012552301255	5	-2.72040317332326	1.64756821806467	7.7087175	0.436956580078509
85	-0.179916317991632	-0.518828451882845	5	-2.80779448933897	1.460139105621	5.35376875	0.341115815334319
86	-0.142259414225941	-0.523012552301255	5	-2.87601765240583	1.20362249297668	8.23493	0.527100200309492
87	-0.0878661087866109	-0.543933054393305	5	-2.98143769246773	0.60554466360497	9.34825375	0.382175127972615
88	-0.0502092050209205	-0.598326359832636	5	-3.05787271806225	0.965251663189927	9.34825375	0.451493939902794
89	0.00418410041841004	-0.635983263598326	5	3.13501380113678	0.685729510906286	8.40343625	0.273470225669472
90	0.0418410041841004	-0.682008368200837	5	3.08031975600288	1.35970299357215	8.4655175	0.411552480297792
91	0.100418410041841	-0.694560669456067	5	2.99800925994332	1.37340076694502	9.04435125	0.416077272037083
92	0.163179916317992	-0.707112970711297	5	2.91479380553591	1.5707963267949	6.50375	0.304268084756281
93	0.209205020920502	-0.707112970711297	5	2.85394018858465	1.79759517484878	7.8884575	0.375366796641856
94	0.263598326359833	-0.694560669456067	5	2.77886682925628	1.5707963267949	17.7375	0.739729582550197
95	0.389121338912134	-0.694560669456067	5	2.63092091274624	1.455919721378	15.47478625	0.514143456291021
96	0.497907949790795	-0.707112970711297	5	2.52809222148804	1.47584462045214	12.47241875	0.36273724369825
97	0.585774058577406	-0.715481171548117	5	2.45554477274839	1.63736449057072	17.77711375	0.51150063253643
98	0.711297071129707	-0.707112970711297	5	2.3532446462411	1.71269338139906	8.3614575	0.227226934609814
99	0.769874476987448	-0.698744769874477	5	2.30779925931914	2.35619449019234	7.52543	0.254956670891642
100	0.807531380753138	-0.661087866108787	5	2.25680792514081	2.76108627647743	6.3677625	0.208494007095985
101	0.824267782426778	-0.619246861924686	5	2.21510912372161	2.57486343606629	7.7087175	0.264621009022985
102	0.853556485355649	-0.573221757322176	5	2.16218492191702	3.06482076232002	7.7087175	0.236950060334054
103	0.857740585774059	-0.518828451882845	5	2.1147949098502	2.76108627647743	6.3677625	0.223259306875891
