# Supplementary material for: Fluid extraction from the left-right organizer uncovers mechanical properties needed for symmetry breaking
Source: eLife. 2023 Jul 21;12:e83861. doi: 10.7554/eLife.83861 (PMC10361723; doi:10.7554/eLife.83861)
Supplement: Figure 4—source data 2. [file elife-83861-fig4-data2.zip › Fig4_sourcedata/DB6ss_embryo12.csv]

	x	y	id	omega	alpha	speed	realangvel
1	-0.459299242424242	-0.261329545454545	1	-2.08809047440834	0.833018886293045	8.45783125	0.501678940165242
2	-0.419204545454545	-0.297776515151515	1	-2.18842626244139	0.927253650058833	8.5341025	0.521425136781031
3	-0.375465909090909	-0.330583333333333	1	-2.2927112897976	1.07692646305932	8.40048	0.52203865470253
4	-0.328079545454545	-0.356094696969697	1	-2.3971190207381	1.15837225602017	9.93595625	0.645647061702241
5	-0.269761363636364	-0.381609848484849	1	-2.52624843307855	1.20356356766725	7.92452375	0.538868407942452
6	-0.222378787878788	-0.399837121212121	1	-2.63402211466704	1.3258329455422	9.3831375	0.653130193818052
7	-0.164056818181818	-0.414416666666667	1	-2.76464815343065	1.5707963267949	3.98266	0.271597387255955
8	-0.138541666666667	-0.414416666666667	1	-2.81896763088184	1.47114825424652	5.71797875	0.415514443288894
9	-0.102094696969697	-0.418060606060606	1	-2.90207051953962	1.63734609739827	8.5530225	0.627953341272054
10	-0.0474204545454546	-0.414416666666667	1	-3.02766118779403	1.91955974490953	6.65924875	0.478058304982492
11	-0.00732575757575767	-0.399837121212121	1	-3.12327284879053	1.84915480702264	4.14170625	0.323118612324174
12	0.018189393939394	-0.392545454545455	1	3.09528873592422	1.97570603005273	4.33268	0.338630181391291
13	0.0437045454545455	-0.381609848484849	1	3.02756269964596	2.21433900353096	2.84450375	0.209655669921771
14	0.0582840909090909	-0.370674242424242	1	2.98563156566161	1.32563427837758	2.34608	0.181448944768206
15	0.0728636363636363	-0.37432196969697	1	2.94934177670797	2.15887886000419	2.05104625	0.161092213287461
16	0.0837992424242424	-0.367030303030303	1	2.91712333405048	1.73591691432189	3.46058625	0.292552183676351
17	0.105666666666667	-0.363386363636364	1	2.85861289731521	2.08992645332	4.5869175	0.383719158533191
18	0.131181818181818	-0.348806818181818	1	2.78186906560857	2.07788502678506	5.85751375	0.503782846273402
19	0.163984848484848	-0.330583333333333	1	2.68111249635389	2.42280863351643	6.04789625	0.503840904694828
20	0.1895	-0.301420454545455	1	2.58034431541492	2.13746441215073	7.4178225	0.663923164052433
21	0.229594696969697	-0.275909090909091	1	2.44755968260444	2.35619449019234	4.82755625	0.431386513678453
22	0.251465909090909	-0.254037878787879	1	2.36128237986874	2.6224625270647	4.5869175	0.404062458152334
23	0.266045454545455	-0.228522727272727	1	2.28046988823828	2.40876606811013	7.6543225	0.692167301640483
24	0.298848484848485	-0.192075757575758	1	2.14203642791018	2.63446474002768	5.85751375	0.528748433201049
25	0.317075757575758	-0.159268939393939	1	2.03628674126997	2.79282923547516	6.65924875	0.602633212163197
26	0.331655303030303	-0.119174242424242	1	1.91576009883733	2.58301669209202	5.3673675	0.465748127768162
27	0.349878787878788	-0.0900151515151515	1	1.8226104732837	2.88099457393442	8.8320925	0.775740291573528
28	0.364458333333333	-0.035340909090909	1	1.66746241496899	2.81980745756085	5.39752125	0.449528082098536
29	0.375393939393939	-0.00253787878787885	1	1.57755679854929	3.2522118572503	5.1521525	0.440020423471071
30	0.37175	0.0302689393939393	1	1.48955271385507	3.26604357599851	4.5869175	0.394098118703102
31	0.368102272727273	0.0594280303030304	1	1.41073309011445	3.07022715876611	7.9854225	0.643748622481578
32	0.37175	0.110454545454546	1	1.28198336561814	3.26604357599851	4.5869175	0.36852143935219
33	0.368102272727273	0.139613636363636	1	1.2082790777477	3.36018824714043	5.24557	0.416329060124152
34	0.360814393939394	0.172420454545455	1	1.12501326572287	3.36032273163141	5.24557	0.400911419518698
35	0.353522727272727	0.205223484848485	1	1.04483098181913	3.49035607170442	6.65924875	0.502693088819146
36	0.338943181818182	0.245318181818182	1	0.9442923640553	3.68195102356122	6.6350075	0.500020757733788
37	0.317075757575758	0.281768939393939	1	0.844288212508542	3.64876958935452	5.85751375	0.422584566158163
38	0.298848484848485	0.31457196969697	1	0.759771299276909	3.38659169369067	7.03764875	0.414411858978145
39	0.287912878787879	0.358310606060606	1	0.67688892748128	3.71290012006749	9.46886875	0.59784959955462
40	0.255109848484848	0.409340909090909	1	0.557319007570356	4.06884630364863	5.68959875	0.373321263514529
41	0.225950757575758	0.431212121212121	1	0.482654754867451	4.12438637683712	8.2053675	0.528897848629677
42	0.182212121212121	0.460371212121212	1	0.376875185141515	4.17203061041326	6.6350075	0.416732262751581
43	0.145761363636364	0.482238636363636	1	0.293528732591199	4.59750478949852	14.89063125	0.952492425145461
44	0.0509924242424242	0.493174242424242	1	0.103030247562107	4.82302085365866	10.30371375	0.66548713364981
45	-0.0146136363636364	0.485886363636364	1	-0.0300671791678555	4.45179090072932	8.8320925	0.537525236832226
46	-0.0692878787878787	0.500465909090909	1	-0.137572226534301	4.71238898038469	9.6716675	0.594572753387013
47	-0.131253787878788	0.500465909090909	1	-0.256486777211703	4.51499342053481	11.6038725	0.604456625125147
48	-0.204151515151515	0.515045454545455	1	-0.377378102236733	4.6075405134318	10.86954	0.524189427494108
49	-0.273405303030303	0.522333333333333	1	-0.482215987735554	4.65982027260722	10.824605	0.475964172078642
50	-0.342659090909091	0.525977272727273	1	-0.577408822151283	4.71238898038469	15.93004875	0.62236753694928
51	-0.444719696969697	0.525977272727273	1	-0.701882329541139	5.01823905710871	11.33603625	0.466019839306584
52	-0.513973484848485	0.504109848484849	1	-0.795086297402456	5.25286961282294	3.31750375	0.141753396606286
53	-0.53219696969697	0.493174242424242	1	-0.823436976723713	5.44516389155286	7.6543225	0.333992302868611
54	-0.568647727272727	0.460371212121212	1	-0.890235437297435	5.35593165712075	5.68959875	0.238471103141964
55	-0.597806818181818	0.4385	1	-0.937929657925828	6.10338168974783	6.3606675	0.252981846535125
56	-0.605094696969697	0.398405303030303	1	-0.988526027232853	6.19245727571755	6.28439625	0.251347248225289
57	-0.608742424242424	0.358310606060606	1	-1.03879547687791	0	6.82716375	0.275188029659796
58	-0.608742424242424	0.31457196969697	1	-1.09383308280987	0.083205735532807	6.85081375	0.280583309835511
59	-0.605094696969697	0.270833333333333	1	-1.14994974477697	0.226822201899676	7.5904675	0.305651368319824
60	-0.594159090909091	0.223450757575758	1	-1.21108001844094	6.03802325876228	2.34608	0.117899111896793
61	-0.597806818181818	0.208871212121212	1	-1.2346598408203	0.358756436002997	4.8612575	0.194941661135126
62	-0.586871212121212	0.179708333333333	1	-1.27364817304732	0	1.13815625	0.0569635670834923
63	-0.586871212121212	0.172420454545455	1	-1.28504088646402	0.244917530959192	2.34608	0.107265654440378
64	-0.583227272727273	0.157840909090909	1	-1.30649401735209	0.463855379619057	1.27237	0.0508142501049558
65	-0.579579545454545	0.150549242424242	1	-1.31665686737309	0.321646636699829	1.79917375	0.0815760136966359
66	-0.575935606060606	0.139613636363636	1	-1.33297207011241	0.643542676736064	2.84450375	0.100174980124286
67	-0.565	0.125034090909091	1	-1.35300706613727	0.244917530959193	4.69156875	0.237727938930437
68	-0.557712121212121	0.0958749999999999	1	-1.40055265392336	0	5.120225	0.28815790489422
69	-0.557712121212121	0.0630719696969697	1	-1.4581842349022	0.0831197305195229	6.85081375	0.388664119295277
70	-0.554068181818182	0.0193333333333333	1	-1.53591705876126	2.07013874599763	0	0
71	0.24782196969697	0.456723484848485	2	0.497150521298669	3.98572514064534	6.85081375	0.402665568575082
72	0.215015151515152	0.485886363636364	2	0.416617407583653	3.71293388528997	9.46886875	0.447218659207272
73	0.182212121212121	0.536912878787879	2	0.327173675742198	4.09208332409355	4.8943675	0.26032658870822
74	0.15669696969697	0.555140151515152	2	0.275108358000554	4.39067306642034	10.7950425	0.592695902328858
75	0.0910871212121213	0.577007575757576	2	0.156569177534783	4.18429837826129	7.90383	0.390733051663709
76	0.0473484848484848	0.602522727272727	2	0.078422567202041	4.6569064628604	10.25641375	0.542697181293244
77	-0.0182613636363637	0.606166666666667	2	-0.0301168690566077	4.71238898038469	6.82716375	0.359053873736893
78	-0.062	0.606166666666667	2	-0.101927643803986	4.71238898038469	11.94798	0.613833633356026
79	-0.138541666666667	0.606166666666667	2	-0.224694370475191	5.14214380475023	15.02070625	0.77596732740468
80	-0.226022727272727	0.56607196969697	2	-0.379887835956127	5.59423520618505	12.52977	0.613197363610563
81	-0.27705303030303	0.504109848484849	2	-0.50252730867824	5.49778714378214	12.8738775	0.712236215527007
82	-0.335371212121212	0.445791666666667	2	-0.644974551783641	5.68476934517778	15.1490075	0.863798302151926
83	-0.390045454545455	0.365602272727273	2	-0.817734212214026	5.70528061367261	15.62259875	0.941555901191027
84	-0.444719696969697	0.281768939393939	2	-1.00604539245223	5.64818282683292	13.4272875	0.79884850938609
85	-0.495746212121212	0.212515151515151	2	-1.16581509432945	5.4390169870773	13.7016275	0.684532200835368
86	-0.561356060606061	0.15419696969697	2	-1.30272153449652	5.57457737402958	10.49054875	0.496009489490863
87	-0.605094696969697	0.103166666666667	2	-1.4019234323947	5.75838522343751	12.4907475	0.581792745881418
88	-0.645189393939394	0.0339128787878787	2	-1.51828198157098	5.74277191986419	16.58751875	0.670402507712613
89	-0.699863636363636	-0.0572121212121212	2	-1.6523624831135	5.98223802123857	17.27573375	0.686146186011627
90	-0.732670454545455	-0.162912878787879	2	-1.78959172031583	0.352997991830672	23.04042125	0.987760710798766
91	-0.681640151515152	-0.301420454545455	2	-1.98714386247558	0.809776158645828	16.4994225	0.688243539427971
92	-0.605094696969697	-0.37432196969697	2	-2.12479257036117	1.13841389912428	8.1462425	0.318322294530324
93	-0.557712121212121	-0.396189393939394	2	-2.18845702926724	1.10712562470586	11.44955625	0.496663070450438
94	-0.492102272727273	-0.428996212121212	2	-2.28778964335733	1.0427057246715	7.90383	0.37606899267332
95	-0.448363636363636	-0.454511363636364	2	-2.36300344189199	1.20365998929398	7.92452375	0.375683358218666
96	-0.400977272727273	-0.472734848484849	2	-2.43814011353572	1.52916455426238	13.6661525	0.607056632037595
97	-0.3135	-0.476378787878788	2	-2.55955143994324	1.44640935603845	9.173835	0.482812829291008
98	-0.255181818181818	-0.483670454545455	2	-2.65611400580145	1.27231424667985	7.73828	0.451802230142788
99	-0.207795454545455	-0.49825	2	-2.74647445183	1.34397412489522	7.5904675	0.449613468393073
100	-0.160412878787879	-0.509185606060606	2	-2.83639714550862	1.3961659769622	9.82125375	0.590615627663684
101	-0.0984507575757575	-0.520117424242424	2	-2.95452027104135	1.5707963267949	7.39594625	0.446037161468835
102	-0.0510643939393939	-0.520117424242424	2	-3.04372770333512	1.72340961157741	7.48345125	0.453428273020573
103	-0.00368181818181811	-0.512829545454545	2	-3.13441335793924	1.76820520985247	8.7032	0.54215927158487
104	0.0509924242424242	-0.501893939393939	2	3.04034009492338	1.97570603005273	8.66595125	0.540842541338256
105	0.102022727272727	-0.480022727272727	2	2.93217158665573	2.00737417974914	9.41743	0.61288635908475
106	0.15669696969697	-0.454511363636364	2	2.80959431483878	1.99368266090537	12.47774	0.832847834436001
107	0.229594696969697	-0.421704545454545	2	2.64302474795158	2.0988869289183	7.90383	0.526756030292006
108	0.273333333333333	-0.396189393939394	2	2.53767354189317	2.49804997685373	11.37860625	0.74869179525864
109	0.317075757575758	-0.337871212121212	2	2.38793518284145	2.70501480063556	9.41743	0.631812327309356
110	0.342587121212121	-0.28319696969697	2	2.26157271737957	2.76106835789945	6.127715	0.431075651051174
111	0.357166666666667	-0.24675	2	2.17535758716934	2.92288703245089	5.24557	0.368714482644199
112	0.364458333333333	-0.213943181818182	2	2.1016146906405	2.97640184548579	6.9211725	0.50729117430941
113	0.37175	-0.170204545454546	2	2.00015645577862	3.14159265358979	9.6716675	0.730166297699459
114	0.37175	-0.108238636363636	2	1.85412319623873	3.14159265358979	7.39594625	0.605322628168796
115	0.37175	-0.0608560606060605	2	1.73305867060497	3.14159265358979	9.102885	0.777178035629063
116	0.37175	-0.00253787878787885	2	1.57762306347915	3.27417595208722	8.6097825	0.744571984513615
117	0.364458333333333	0.0521363636363637	2	1.42870866657643	3.40786069046215	6.48660375	0.565576151963774
118	0.353522727272727	0.0922310606060606	2	1.31559343618368	3.60519869464782	6.3606675	0.556223810582325
119	0.335299242424242	0.128681818181818	2	1.20434867406721	3.50039179563771	4.8612575	0.432182366392991
120	0.324363636363636	0.157840909090909	2	1.11791220078861	3.30669919972337	6.9211725	0.567025670670528
121	0.317075757575758	0.201579545454545	2	1.00450706665451	3.38663244701581	4.69156875	0.369496485754356
122	0.309784090909091	0.230738636363636	2	0.930607769503637	3.78509376238308	11.37860625	0.933200811138642
123	0.266045454545455	0.289056818181818	2	0.743967607275909	3.98247333451153	14.50513625	1.16502297702564
124	0.196791666666667	0.351022727272727	2	0.51096301187078	4.16076075800492	8.68428	0.68259830395306
125	0.149405303030303	0.380181818181818	2	0.374443351080168	4.21842377572199	8.40048	0.640383727521266
126	0.102022727272727	0.40569696969697	2	0.246366605575915	4.50128550872154	8.1462425	0.622902361393464
127	0.0509924242424242	0.416632575757576	2	0.121786133297222	5.69001710616378	0	0
128	-0.605094696969697	-0.556568181818182	3	-2.3144454430882	0.71884839279408	6.04789625	0.235123139359834
129	-0.579579545454545	-0.585727272727273	3	-2.36147007096017	0.909721181478891	6.48660375	0.251680753267449
130	-0.546776515151515	-0.611242424242424	3	-2.41180622161366	0.96007733678183	6.9448225	0.270827062490919
131	-0.510325757575758	-0.636757575757576	3	-2.46597163411184	0.982820371437918	6.15373	0.241466595667421
132	-0.477522727272727	-0.658625	3	-2.51426495324533	1.10711407736179	7.6330375	0.299118837501449
133	-0.433784090909091	-0.680496212121212	3	-2.57408872074562	1.45372304938365	9.73847875	0.359519402413389
134	-0.371818181818182	-0.687784090909091	3	-2.64599260122829	0.218595593550641	5.24557	0.136309876982468
135	-0.364530303030303	-0.720590909090909	3	-2.67325457662479	2.55359005004222	6.15373	0.0306280709861495
136	-0.342659090909091	-0.687784090909091	3	-2.67938019082202	1.87366640177808	9.5368625	0.30311562353635
137	-0.284340909090909	-0.669560606060606	3	-2.74000331552929	1.53633709946183	16.5088825	0.711072341330037
138	-0.178636363636364	-0.673204545454545	3	-2.88221778379529	1.5707963267949	9.6716675	0.438838887840491
139	-0.116674242424242	-0.673204545454545	3	-2.96998556136339	1.80451943732843	12.281445	0.552082410226951
140	-0.0401287878787879	-0.65498106060606	3	-3.08040204340878	1.46589376361096	10.86954	0.525698214572508
141	0.0291250000000001	-0.662272727272727	3	3.0976436208563	1.60206049341959	18.21463875	0.869259963111926
142	0.145761363636364	-0.658625	3	2.92379162823392	1.90109140428872	21.050865	1.00245945468428
143	0.273333333333333	-0.614886363636364	3	2.72329973729706	2.41493239593532	13.7016275	0.624594386707882
144	0.331655303030303	-0.549276515151515	3	2.59838085995548	2.88643417435705	13.52366125	0.531835133282144
145	0.353522727272727	-0.465443181818182	3	2.49201383329906	2.7610623867524	9.1915725	0.454263192253492
146	0.375393939393939	-0.410768939393939	3	2.40116119484836	2.67794504458898	10.1777775	0.568426478174238
147	0.40455303030303	-0.352450757575758	3	2.28747589921351	3.07919001841126	9.1206225	0.461421566330507
148	0.40819696969697	-0.294132575757576	3	2.19519158594741	2.70495790830698	9.41743	0.599654096493532
149	0.433712121212121	-0.239458333333333	3	2.0752607666487	2.83872257860661	9.5368625	0.616301423105181
150	0.451935606060606	-0.181140151515152	3	1.95200048202767	3.77645370935966	0	0
151	-0.0984507575757575	0.56607196969697	4	-0.172196744794802	4.00370157795786	10.49054875	0.340915311062512
152	-0.149477272727273	0.609814393939394	4	-0.240379807007305	4.06890172814833	8.5341025	0.258458679204882
153	-0.193215909090909	0.642617424242424	4	-0.292071542848281	4.51500341264104	11.6038725	0.463379190961873
154	-0.266117424242424	0.65719696969697	4	-0.384747381040656	4.598597810649	20.0421925	0.726729078710021
155	-0.393689393939394	0.671776515151515	4	-0.53009319678266	4.55373858184593	14.40462375	0.424442057474903
156	-0.484814393939394	0.686356060606061	4	-0.61498160827764	4.64109734205702	7.9854225	0.22657730312279
157	-0.535840909090909	0.69	4	-0.660297068902199	5.07113592473707	14.58318125	0.49326572132588
158	-0.62332196969697	0.65719696969697	4	-0.758950213167374	4.97298706004006	17.66477625	0.515962966963222
159	-0.732670454545455	0.628037878787879	4	-0.862142806560019	4.8542652479932	4.022865	0.0986106367745476
160	-0.758181818181818	0.624393939393939	4	-0.881864933914928	0.942011275135304	7.73828	-0.015975210438135
161	-0.718087121212121	0.595234848484848	4	-0.878669891827301	5.67246631716652	6.9448225	0.238471969123388
162	-0.743602272727273	0.558784090909091	4	-0.926364285651979	5.64666057588421	16.27179125	0.558529869577511
163	-0.805568181818182	0.474950757575758	4	-1.03807025956748	5.55893961852341	19.74952375	0.64387645567495
164	-0.889401515151515	0.380181818181818	4	-1.16684555070247	5.84655056189677	18.83545125	0.617750092415401
165	-0.940431818181818	0.270833333333333	4	-1.29039556918555	0.32179212233942	8.99586875	0.250816422320277
166	-0.922204545454545	0.216159090909091	4	-1.34055885364961	0	6.82716375	0.227029493414272
167	-0.922204545454545	0.172420454545455	4	-1.38596475233246	0.0712863644002118	7.9854225	0.267201762906801
168	-0.918560606060606	0.121390151515152	4	-1.43940510491382	0	5.120225	0.176236621827799
169	-0.918560606060606	0.0885871212121212	4	-1.47465242927938	6.06447968604068	5.24557	0.179845571171777
170	-0.925852272727273	0.055780303030303	4	-1.51062154351374	0	3.4138775	0.117811643158849
171	-0.925852272727273	0.0339128787878787	4	-1.53418387214551	0.165158039570919	10.38235	0.356216280198809
172	-0.914916666666667	-0.0316969696969697	4	-1.60542712818527	0.174689635982295	9.82125375	0.34304101994991
173	-0.903981060606061	-0.0936590909090909	4	-1.67403533217525	0.339305404344915	10.25641375	0.356938147797239
174	-0.882109848484849	-0.155625	4	-1.7454229617347	0.30287007498318	9.5368625	0.34070461802028
175	-0.863886363636364	-0.213943181818182	4	-1.81356388533875	0.608683526798673	22.8849225	0.810181577237228
176	-0.78005303030303	-0.334227272727273	4	-1.9756002007862	0.558599315343562	21.46947	0.813930827586786
177	-0.707155303030303	-0.450863636363636	4	-2.13838636630356	0.917942888851884	12.17561125	0.450010395161629
178	-0.645189393939394	-0.49825	4	-2.22838844533588	0.588002603547567	8.2053675	0.319773714548264
179	-0.616030303030303	-0.541988636363636	4	-2.29234318824554	0.737829166814095	8.45783125	0.330033233546874
180	-0.579579545454545	-0.582083333333333	4	-2.35834983495491	1.2277770889592	8.45783125	0.306611598747413
181	-0.52855303030303	-0.600306818181818	4	-2.41967215470439	0.942011275135305	7.73828	0.309965641487877
182	-0.488458333333333	-0.629465909090909	4	-2.48166528300197	1.35211107947461	15.73611875	0.601813399665518
183	-0.390045454545455	-0.651337121212121	4	-2.60202796293507	1.39611715341051	9.82125375	0.398082068053629
184	-0.328079545454545	-0.662272727272727	4	-2.6816443765458	1.35674877419746	13.39122125	0.576729231506459
185	-0.244246212121212	-0.680496212121212	4	-2.79699022284709	3.21389017001441	0	0
186	-0.339015151515151	0.628037878787879	5	-0.494978779319669	5.64564111145237	19.11688625	0.830217966874711
187	-0.411912878787879	0.529625	5	-0.661022372694612	5.63536615742477	26.39872125	1.27407821446492
188	-0.513973484848485	0.394761363636364	5	-0.915838015587596	5.80067755946361	13.487595	0.668152544913299
189	-0.554068181818182	0.318215909090909	5	-1.04946852457026	5.32309750779984	13.889645	0.592364360853839
190	-0.626965909090909	0.267189393939394	5	-1.16794139674102	5.60845281389907	10.928665	0.480043604649389
191	-0.670704545454545	0.212515151515151	5	-1.2639501176709	5.81953769817878	10.1777775	0.449932956824495
192	-0.699863636363636	0.15419696969697	5	-1.3539367090358	5.99939286066962	14.22370125	0.62571880382351
193	-0.725378787878788	0.0667159090909091	5	-1.4790804698005	6.23777488392747	12.52977	0.550976617865209
194	-0.729022727272727	-0.0134734848484849	5	-1.58927579337354	6.24613671952831	15.37190875	0.665300665708273
195	-0.732670454545455	-0.111886363636364	5	-1.7223359265152	0.463668393404188	12.72192625	0.5394487697906
196	-0.696219696969697	-0.184784090909091	5	-1.83022568047332	0.392330648922016	17.85575	0.797154651736425
197	-0.652481060606061	-0.290488636363636	5	-1.9896566108206	0.647832665082601	26.39872125	1.19527576677489
198	-0.550420454545455	-0.425348484848485	5	-2.22871176417558	1.1759498647103	7.39594625	0.305853342861921
199	-0.506681818181818	-0.443575757575758	5	-2.28988243274797	0.614670152210177	11.83859875	0.551323308806
200	-0.462943181818182	-0.505537878787879	5	-2.40014709450917	0.830808586649565	17.7197625	0.820791177722089
201	-0.379109848484849	-0.582083333333333	5	-2.56430533005358	1.35674877419746	13.39122125	0.600800062978308
202	-0.295276515151515	-0.600306818181818	5	-2.68446534264925	1.26489651413289	11.33603625	0.543370401962173
203	-0.226022727272727	-0.62217803030303	5	-2.79313942304168	1.26792625181171	9.5368625	0.46165289182889
204	-0.167704545454545	-0.640401515151515	5	-2.88547000140746	1.5707963267949	10.80982375	0.51791999161737
205	-0.0984507575757575	-0.640401515151515	5	-2.98905399973093	1.5707963267949	10.24104125	0.506508944927355
206	-0.0328409090909091	-0.640401515151515	5	-3.0903557887164	1.68141553045541	5.1521525	0.255916632938091
207	-3.40909090909642e-05	-0.636757575757576	5	-3.14153911530402	1.71273495193385	8.04573	0.404430294690035
208	0.0509924242424242	-0.629465909090909	5	3.06076013293756	1.70331155453264	8.6097825	0.43697899805387
209	0.105666666666667	-0.62217803030303	5	2.97336433332678	2.01062124629117	10.68920875	0.536303308293253
210	0.167632575757576	-0.593018939393939	5	2.86610367166813	1.96564278887949	7.39594625	0.384487574336116
211	0.211371212121212	-0.574791666666667	5	2.78920615680091	2.0647615314576	8.40048	0.439297602722371
212	0.258753787878788	-0.549276515151515	5	2.70134663625644	1.78939192034553	5.24557	0.266477932738263
213	0.291560606060606	-0.541988636363636	5	2.64805104970878	1.84915480702264	4.14170625	0.208577839033421
214	0.317075757575758	-0.53469696969697	5	2.6063354819021	1.71267259440341	4.022865	0.188360453020775
215	0.342587121212121	-0.53105303030303	5	2.56866339129794	2.14210379327259	9.46886875	0.478421060082672
216	0.393617424242424	-0.49825	5	2.47297917928141	2.78279351154188	4.8612575	0.215232823206302
217	0.40455303030303	-0.469090909090909	5	2.42993261464015	2.79859692682167	8.45783125	0.396733268814589
218	0.422776515151515	-0.418060606060606	5	2.35058596087723	2.7467461915052	7.39594625	0.379976701180476
219	0.441003787878788	-0.37432196969697	5	2.27459062064114	2.41499331348855	6.85081375	0.377922991486712
220	0.470162878787879	-0.341515151515152	5	2.19900602234379	2.84308810443636	7.73828	0.41409476861078
221	0.484742424242424	-0.294132575757576	5	2.11618706862164	2.99973716692841	8.04573	0.432452178294116
222	0.492030303030303	-0.243102272727273	5	2.02969663296281	2.83866340586013	9.5368625	0.557262805601981
223	0.510257575757576	-0.184784090909091	5	1.91824407184242	2.76110419345018	6.127715	0.360021758150486
224	0.524837121212121	-0.148333333333333	5	1.84623972021232	3.05847292307027	6.85081375	0.400263864557457
225	0.528481060606061	-0.104594696969697	5	1.76618694730083	2.94423706655838	5.80193625	0.344369428324844
226	0.535768939393939	-0.0681477272727272	5	1.69731306163586	3.22470880162651	13.7016275	0.815416296505994
227	0.528481060606061	0.0193333333333333	5	1.53422980233466	3.22471238410932	6.85081375	0.415171457085649
228	0.524837121212121	0.0630719696969697	5	1.45119551091753	3.46338477592922	8.99586875	0.543823380453073
229	0.506609848484848	0.117746212121212	5	1.34243083482692	3.35269612525294	8.1462425	0.499100577352179
230	0.495674242424242	0.168776515151515	5	1.24261071935648	3.46327392232175	5.39752125	0.329542059728689
231	0.484742424242424	0.201579545454545	5	1.17670230741074	3.46337784961873	5.39752125	0.326441161922185
232	0.473806818181818	0.234382575757576	5	1.11141407502631	3.43305898177408	5.9396975	0.350106034784198
233	0.462871212121212	0.270833333333333	5	1.04139286806947	3.48458838035792	8.45783125	0.485792350176508
234	0.444647727272727	0.321863636363636	5	0.944234398034167	3.69325655668515	8.68428	0.49988424714096
235	0.415488636363636	0.369246212121212	5	0.844257548605974	3.95730745849949	13.28184	0.76685037033783
236	0.353522727272727	0.427564393939394	5	0.690887474538408	3.92699081698724	20.9196075	1.15471114215752
237	0.258753787878788	0.522333333333333	5	0.459945246106905	4.2278952716147	12.21581625	0.664937578277809
238	0.1895	0.558784090909091	5	0.326957730451343	4.37311874988582	10.25641375	0.553724750290238
239	0.127537878787879	0.580651515151515	5	0.216212780393295	2.16349730475152	0	0
240	0.306140151515152	0.700935606060606	6	0.411788578464203	4.40648916772268	11.33603625	0.475441834382976
241	0.236886363636364	0.722806818181818	6	0.316700211587608	4.58802865668265	13.7607525	0.579127202161157
242	0.149405303030303	0.733742424242424	6	0.200874771155376	4.71238898038469	3.4138775	0.143879481755477
243	0.127537878787879	0.733742424242424	6	0.172098874804281	4.82727317127086	14.89063125	0.633971076558848
244	0.0327689393939394	0.722806818181818	6	0.0453046594925114	4.78922200382214	7.4178225	0.328111566471911
245	-0.0146136363636364	0.719159090909091	6	-0.0203176538018709	4.71238898038469	12.5167625	0.553757200352819
246	-0.0948030303030304	0.719159090909091	6	-0.131069093872435	4.75779940363681	12.52977	0.54395507816999
247	-0.174992424242424	0.715515151515151	6	-0.239860109506433	4.77112688612767	9.68881375	0.407352789585868
248	-0.236958333333333	0.711871212121212	6	-0.321330667423606	4.75681597603464	25.62773125	0.980297153947527
249	-0.400977272727273	0.704579545454545	6	-0.517390098213112	4.90354946664006	17.96454	0.639632968584738
250	-0.513973484848485	0.682712121212121	6	-0.645316691930059	5.38068017262023	13.7725775	0.515517286555922
251	-0.583227272727273	0.628037878787879	6	-0.748420149241243	5.62217411453859	12.97379875	0.484634296276869
