# Supplementary material for: Fluid extraction from the left-right organizer uncovers mechanical properties needed for symmetry breaking
Source: eLife. 2023 Jul 21;12:e83861. doi: 10.7554/eLife.83861 (PMC10361723; doi:10.7554/eLife.83861)
Supplement: Figure 4—source data 2. [file elife-83861-fig4-data2.zip › Fig4_sourcedata/DB6ss_embryo2.csv]

	x	y	id	omega	alpha	speed	realangvel
1	-0.433476394849785	0.733905579399142	1	-0.533511147306836	5.58528248458453	23.921975	1.01618148780445
2	-0.545064377682403	0.600858369098712	1	-0.736747444867726	5.81953769817878	21.15315125	0.935997856799251
3	-0.613733905579399	0.463519313304721	1	-0.923947016227576	6.07568908074438	22.96001125	1.06381490065897
4	-0.648068669527897	0.300429184549356	1	-1.13670999635937	5.9511258396367	18.137185	0.923640666326844
5	-0.690987124463519	0.175965665236052	1	-1.32143812962474	5.97114318561705	19.25878625	0.954725962023339
6	-0.733905579399142	0.0429184549356223	1	-1.51238332202941	6.01401781439389	17.78657375	0.820811449434151
7	-0.768240343347639	-0.0815450643776824	1	-1.67654561191624	6.23444345586965	24.27022125	1.07171448001444
8	-0.776824034334764	-0.257510729613734	1	-1.89088850791912	0.887087015160525	20.592055	0.845954181991277
9	-0.660944206008584	-0.351931330472103	1	-2.06007934431738	1.46591938806466	11.29583125	0.336581502438695
10	-0.579399141630901	-0.360515021459227	1	-2.12739564480512	1.29249666778979	8.6086	0.360984842026053
11	-0.51931330472103	-0.377682403433476	1	-2.19959261321033	1.37340076694502	6.0295675	0.262509694362079
12	-0.476394849785408	-0.386266094420601	1	-2.25209455208275	1.32581766366803	4.8754475	0.238747011984786
13	-0.44206008583691	-0.394849785407725	1	-2.2998439544797	1.01219701145133	11.155705	0.677748033410466
14	-0.373390557939914	-0.437768240343348	1	-2.4353935611618	1.16188849784397	19.33151	1.23017894942167
15	-0.244635193133047	-0.493562231759657	1	-2.68142935104613	1.3854483767992	9.62495875	0.628775981564851
16	-0.175965665236052	-0.506437768240343	1	-2.8071845473591	1.31019393504756	9.178565	0.622172966842656
17	-0.111587982832618	-0.523605150214592	1	-2.93161914072763	1.17600520709514	7.68625	0.500902978540703
18	-0.0600858369098712	-0.545064377682403	1	-3.03179973643577	1.5707963267949	3.5475	0.234419555594485
19	-0.0343347639484979	-0.545064377682403	1	-3.07868364755467	1.5707963267949	6.50375	0.432633305200381
20	0.0128755364806867	-0.545064377682403	1	3.11797499858484	1.32581766366803	7.31317125	0.456294752059745
21	0.0643776824034335	-0.55793991416309	1	3.02671604817289	1.5707963267949	2.365	0.151248583782522
22	0.0815450643776824	-0.55793991416309	1	2.99646633141639	1.76819188664478	6.0295675	0.388374157929952
23	0.124463519313305	-0.549356223175966	1	2.9187914998304	2.31274359480081	9.62495875	0.5712716398072
24	0.175965665236052	-0.502145922746781	1	2.80453717186896	2.09887077522126	8.213645	0.559705804992894
25	0.227467811158798	-0.472103004291845	1	2.69259601087038	1.90285579433778	18.137185	1.18910503519616
26	0.351931330472103	-0.429184549356223	1	2.45477500383115	1.71269338139906	8.3614575	0.441358002462797
27	0.412017167381974	-0.420600858369099	1	2.36650340333859	2.44685437739309	4.6176625	0.284536400792819
28	0.433476394849785	-0.394849785407725	1	2.30959612318002	1.21457667139875	0	0
29	0.618025751072961	-0.463519313304721	2	2.21429743558818	2.23908574562548	7.15649	0.319063752737869
30	0.658798283261803	-0.431330472103004	2	2.15048468504061	2.3847581480311	7.31908375	0.327711011665728
31	0.695278969957081	-0.392703862660944	2	2.08494248270746	2.98894332519453	3.88806	0.167342816398417
32	0.699570815450644	-0.36480686695279	2	2.05147391942778	2.57486343606629	7.7087175	0.350600722955154
33	0.729613733905579	-0.317596566523605	2	1.98135377483675	2.67794504458899	11.89890625	0.536772567599222
34	0.768240343347639	-0.240343347639485	2	1.8739992613169	4.26701417190293	0	0
35	-0.479969957081545	0.35550643776824	3	-0.933283669490819	5.49774766957855	10.59106125	0.621476482355579
36	-0.534334763948498	0.301145922746781	3	-1.05757896596193	5.69257145644043	41.76117	2.21569438149407
37	-0.703145922746781	0.0493562231759657	3	-1.50071784226075	6.01920728807345	30.21464875	1.4023141480425
38	-0.76037339055794	-0.16237339055794	3	-1.78118067186925	0.0252724139991901	27.30451625	1.17458349406667
39	-0.755364806866953	-0.360515021459227	3	-2.01609737068258	0.732815101786507	23.86344125	1.03897326605215
40	-0.639484978540773	-0.489270386266094	3	-2.22389202389301	0.785398163397448	5.01675625	0.225359604681359
41	-0.613733905579399	-0.515021459227468	3	-2.26896394482928	0.507098504392337	6.08751	0.267677190085227
42	-0.592274678111588	-0.553648068669528	3	-2.32249938284633	0.540419500270584	3.44757875	0.149888261757865
43	-0.579399141630901	-0.575107296137339	3	-2.3524770351979	0.785398163397448	4.18072875	0.185811142836589
44	-0.55793991416309	-0.59656652360515	3	-2.38963926376522	0.588002603547568	4.26350375	0.182756942642013
45	-0.540772532188841	-0.622317596566524	3	-2.42619065229362	1.16590454050981	4.50296	0.190969794074385
46	-0.510729613733906	-0.63519313304721	3	-2.4643846111085	1.22202532321099	6.92058125	0.297261584575308
47	-0.463519313304721	-0.652360515021459	3	-2.52383692802356	1.07144960511477	7.4083625	0.335804066559899
48	-0.416309012875536	-0.678111587982833	3	-2.59099774133554	1.5707963267949	5.9125	0.236329553701826
49	-0.373390557939914	-0.678111587982833	3	-2.63826365207591	0.982793723247329	4.26350375	0.198406962565407
50	-0.347639484978541	-0.695278969957081	3	-2.67794504458899	1.10714871779409	5.28814	0.246713161264851
51	-0.313304721030043	-0.71244635193133	3	-2.72728767684196	1.5707963267949	5.9125	0.257895762071616
52	-0.270386266094421	-0.71244635193133	3	-2.77886682925628	1.5707963267949	2.365	0.106145916108162
53	-0.253218884120172	-0.71244635193133	3	-2.80009601247791	1.60411732267314	17.74755125	0.837580024628095
54	-0.124463519313305	-0.708154506437768	3	-2.96761201740353	1.63736449057072	8.88826125	0.444106217832774
55	-0.0600858369098712	-0.703862660944206	3	-3.05643326097009	1.48013643959415	6.53035625	0.334897887733643
56	-0.0128755364806867	-0.708154506437768	3	-3.12341283851682	0	0	0
57	-0.0128755364806867	-0.708154506437768	3	-3.12341283851682	1.39612412778666	10.20674875	0.506605234807096
58	0.0600858369098712	-0.721030042918455	3	3.05845142170135	1.5707963267949	8.86875	0.438966509441836
59	0.124463519313305	-0.721030042918455	3	2.97065811981298	1.5707963267949	9.46	0.453894843121985
60	0.1931330472103	-0.721030042918455	3	2.87987915118859	1.460139105621	10.70812875	0.465918602443089
61	0.270386266094421	-0.729613733905579	3	2.78669543069997	1.44644133224814	4.7666575	0.193237663429464
62	0.304721030042918	-0.733905579399142	3	2.74804789801408	1.44644133224814	4.7666575	0.185090018190857
63	0.339055793991416	-0.738197424892704	3	2.71102989437591	1.5707963267949	3.5475	0.142114394497947
64	0.36480686695279	-0.738197424892704	3	2.68260701547632	1.34399747874101	7.8884575	0.257513419016493
65	0.420600858369099	-0.751072961373391	3	2.63110433167302	1.27229739520872	8.04159125	0.222940545791093
66	0.476394849785408	-0.768240343347639	3	2.5865162225148	1.92956699706547	5.05164	0.197267474568488
67	0.510729613733906	-0.755364806866953	3	2.5470627276011	1.5707963267949	3.5475	0.115135258459271
68	0.536480686695279	-0.755364806866953	3	2.52403567590925	2.0344439357957	2.64407	0.102020107944822
69	0.553648068669528	-0.746781115879828	3	2.50363165432028	1.5707963267949	2.95625	0.09144936999959
70	0.575107296137339	-0.746781115879828	3	2.48534178032037	1.5707963267949	5.32125	0.158327253853834
71	0.613733905579399	-0.746781115879828	3	2.4536763295496	2.52692970166763	12.30332125	0.455358353734709
72	0.665236051502146	-0.67381974248927	3	2.36260465880266	2.0344439357957	9.254245	0.329505075409711
73	0.725321888412017	-0.643776824034335	3	2.29670364372071	2.55359005004223	4.26350375	0.158689344408214
74	0.742489270386266	-0.618025751072961	3	2.26496577483907	2.58299333824623	5.5778525	0.208700025355268
75	0.763948497854077	-0.583690987124464	3	2.22322576976802	3.14159265358979	1.77375	0.0536425612662939
76	0.763948497854077	-0.570815450643777	3	2.21249725751476	1.37340076694502	3.01478375	0.0483158228576297
77	0.785407725321888	-0.575107296137339	3	2.20283409294323	0	0	0
78	0.785407725321888	-0.575107296137339	3	2.20283409294323	0	0	0
79	0.785407725321888	-0.575107296137339	3	2.20283409294323	3.14159265358979	2.365	0.0718880316552406
80	0.785407725321888	-0.55793991416309	3	2.18845648661218	2.35619449019234	1.672055	0.0619831599674869
81	0.793991416309013	-0.549356223175966	3	2.17605985461869	1.81577498992176	4.8754475	0.134437911824463
82	0.828326180257511	-0.540772532188841	3	2.1491722722538	2.21429743558818	2.95625	0.101165213403158
83	0.84549356223176	-0.527896995708155	3	2.12893922957316	2.84271088497189	0	0
84	0.886266094420601	-0.39556652360515	4	1.99059350454335	3.6052402625906	6.16969375	0.151772170134428
85	0.866236051502146	-0.35550643776824	4	1.96023907051647	3.00248553115818	19.9002925	0.770862567144088
86	0.886266094420601	-0.21244635193133	4	1.80606655708765	2.70493812186313	6.52444375	0.251757421051728
87	0.906296137339056	-0.169527896995708	4	1.75571507287731	2.50886549523275	7.33209125	0.253593906455687
88	0.937768240343348	-0.126609442060086	4	1.70499629158617	3.0172722734957	6.3559375	0.243695272322153
89	0.943489270386266	-0.0808283261802576	4	1.65625723712174	4.15628055393413	0	0
90	-0.039343347639485	0.530042918454936	5	-0.0740908495269711	5.1305901138485	7.764295	0.515785879677901
91	-0.0908454935622318	0.507154506437768	5	-0.177248025462551	4.64109674458625	11.0646525	0.722500092358694
92	-0.170957081545064	0.512875536480687	5	-0.32174804393429	4.97172772859194	19.98247625	1.28765077686025
93	-0.311158798283262	0.475678111587983	5	-0.57927819930634	5.32017186754898	11.04395875	0.703037331902725
94	-0.376965665236052	0.429901287553648	5	-0.719885665686885	5.44784184017444	11.1628	0.705354883797105
95	-0.437051502145923	0.375536480686695	5	-0.860956642446306	5.6396841983863	11.825	0.745024287243381
96	-0.48855364806867	0.3068669527897	5	-1.00996149989498	5.864949379722	15.52859	0.981774760409291
97	-0.534334763948498	0.203862660944206	5	-1.20631645197684	6.00901378360277	13.10269125	0.832953501597358
98	-0.560085836909871	0.112304721030043	5	-1.37290715229631	0.034485133691948	11.43773125	0.726542692216485
99	-0.557223175965665	0.0293261802575107	5	-1.51821569073961	0.519146114246524	9.53390625	0.556696728535233
100	-0.522888412017167	-0.0307596566523604	5	-1.62955503644666	0.587973756838985	11.3697375	0.733494119235358
101	-0.477111587982833	-0.0994291845493561	5	-1.77625386029373	0	3.15313625	0.227541803464095
102	-0.477111587982833	-0.122317596566524	5	-1.82176222098655	0.540430529885098	9.19334625	0.671313542497896
103	-0.442776824034335	-0.179540772532189	5	-1.95602492948613	0.896064530522433	10.09559375	0.718272822518693
104	-0.385549356223176	-0.225321888412017	5	-2.09967949398986	0.896055384571344	7.5715475	0.598057952944095
105	-0.342630901287554	-0.259656652360515	5	-2.21929108457868	0.832411108802466	11.85870125	1.00780676018821
106	-0.278969957081545	-0.317596566523605	5	-2.42085243661633	1.35212738092095	5.451325	0.428567407915768
107	-0.240343347639485	-0.32618025751073	5	-2.50656591819948	1.48013643959415	6.53035625	0.530725923185944
108	-0.1931330472103	-0.330472103004292	5	-2.61271110283667	1.13838855122436	8.4655175	0.804503073040701
109	-0.137339055793991	-0.356223175965665	5	-2.77361171744481	1.30454427764397	6.7414325	0.642408351174129
110	-0.0901287553648069	-0.369098712446352	5	-2.90209338767963	1.19028994968253	6.3677625	0.589401213244063
111	-0.0472103004291846	-0.386266094420601	5	-3.01997363032845	0.927295218001612	5.9125	0.451895949155392
112	-0.0128755364806867	-0.412017167381974	5	-3.11035282015952	1.37340076694502	6.0295675	0.512736491077792
113	0.0300429184549356	-0.420600858369099	5	3.0702851888045	1.5707963267949	10.6425	0.892336623179792
114	0.107296137339056	-0.420600858369099	5	2.89181786416854	1.78946527266884	5.451325	0.453035746103292
115	0.145922746781116	-0.412017167381974	5	2.80121071494789	2.08994244104142	4.7666575	0.394252275559941
116	0.175965665236052	-0.394849785407725	5	2.7223602598359	1.24904577239825	7.47872125	0.42604449057388
117	0.227467811158798	-0.412017167381974	5	2.63715136172112	1.01914134426635	9.02484	0.305212981430767
118	0.283261802575107	-0.446351931330472	5	2.57610876543497	1.5707963267949	4.13875	0.232657830854306
119	0.313304721030043	-0.446351931330472	5	2.52957719926411	1.72344565519016	7.77671125	0.4424045781102
120	0.369098712446352	-0.437768240343348	5	2.44109628364207	1.5707963267949	4.13875	0.193903387176055
121	0.399141630901288	-0.437768240343348	5	2.40231560620686	2.24553726901845	7.5715475	0.458873255078585
122	0.44206008583691	-0.40343347639485	5	2.31054095519114	1.98902065637413	5.82322125	0.31414888276883
123	0.48068669527897	-0.386266094420601	5	2.24771117863737	2.76108627647743	6.3677625	0.365827592225201
124	0.497854077253219	-0.343347639484979	5	2.17454566019233	2.93049932036705	8.4655175	0.486823023791287
125	0.510729613733906	-0.283261802575107	5	2.07718105543408	2.64765128467021	8.72980625	0.541085722809189
126	0.540772532188841	-0.227467811158798	5	1.96896391087224	2.55359005004223	6.39555125	0.382085148403495
127	0.566523605150215	-0.188841201716738	5	1.89254688119154	2.87064580325137	11.0457325	0.670999823956362
128	0.587982832618026	-0.111587982832618	5	1.75834691640027	2.73670086730471	9.00592	0.519153270389134
129	0.613733905579399	-0.0515021459227468	5	1.65451626232244	2.84309372200361	8.04159125	0.452612758411758
130	0.630901287553648	0.00429184549356223	5	1.56399371064009	3.14159265358979	4.13875	0.237827601591943
131	0.630901287553648	0.0343347639484979	5	1.5164281903217	2.78282198331922	5.05164	0.259483632089407
132	0.643776824034335	0.0686695278969957	5	1.46453146390382	2.97644397617517	7.1931475	0.379517237908423
133	0.652360515021459	0.120171673819742	5	1.38862801632213	3.14159265358979	7.095	0.375777022491626
134	0.652360515021459	0.171673819742489	5	1.31347261182381	2.99969559898563	8.3614575	0.39964736675285
135	0.660944206008584	0.231759656652361	5	1.23354313847324	3.04192400109863	11.884125	0.528359993933318
136	0.669527896995708	0.317596566523605	5	1.12787113968657	2.87064580325137	11.0457325	0.381104635691003
137	0.690987124463519	0.394849785407725	5	1.05165021254837	3.6052402625906	10.57687125	0.477584188378213
138	0.656652360515021	0.463519313304721	5	0.956133374872731	3.86042265321142	12.569975	0.568813563859488
139	0.59656652360515	0.532188841201717	5	0.842370662100833	3.55981698316902	5.82322125	0.247549753340681
140	0.579399141630901	0.570815450643777	5	0.792860711432697	4.57782831962478	0	0
141	0.415592274678112	0.592991416309013	6	0.611289693116223	3.78511090563206	13.79563625	0.62684142339518
142	0.35550643776824	0.673103004291845	6	0.485921408437187	4.31004603504381	20.133245	0.960204052708402
143	0.221030042918455	0.730330472103004	6	0.293880597895507	4.83676128285675	12.71128375	0.578446770129594
144	0.129472103004292	0.718884120171674	6	0.178191243869588	4.71238898038469	20.89063625	1.04514612948646
145	-0.0221759656652361	0.718884120171674	6	-0.0308379820277031	4.71238898038469	18.92	0.937583857981007
146	-0.159515021459227	0.718884120171674	6	-0.218354753623904	4.67732441099772	22.48109875	1.00256462067221
147	-0.322605150214592	0.724605150214592	6	-0.418867677758346	4.99067448826284	22.95646375	0.99692204500252
148	-0.482832618025751	0.678828326180258	6	-0.61825208675885	5.4115938242797	22.6602475	0.987010053789765
149	-0.608725321888412	0.572961373390558	6	-0.815654097516803	5.48848047903117	29.9633675	1.25933899011681
150	-0.763948497854077	0.420600858369099	6	-1.06752189554016	5.40941035763729	33.1573	1.14881144018014
151	-0.948497854077253	0.266094420600858	6	-1.29728418357619	5.6221421383289	13.482865	0.442105652623261
152	-1.00858369098712	0.188841201716738	6	-1.38570531410084	0	8.86875	0.311537601292713
153	-1.00858369098712	0.124463519313305	6	-1.44801283435939	0	6.50375	0.231685080291235
154	-1.00858369098712	0.0772532188841202	6	-1.49434985041763	6.03820664405272	2.43772375	0.0859694135691491
155	-1.01287553648069	0.0600858369098712	6	-1.51154373313146	0.436627159813541	9.78696125	0.318096890669191
156	-0.982832618025751	-0.00429184549356223	6	-1.5751631112653	0.17467219900824	20.41290625	0.756569291590248
157	-0.957081545064378	-0.150214592274678	6	-1.72647696958335	0.218668945873942	10.90205875	0.4088158954099
158	-0.939914163090129	-0.227467811158798	6	-1.80824014866533	0.753151280962194	12.967295	0.443559951865087
159	-0.875536480686695	-0.296137339055794	6	-1.89695213903835	0.890275102127682	15.97498375	0.565801581454164
160	-0.785407725321888	-0.369098712446352	6	-2.01011245532918	1.49096634108266	14.82855	0.344282446505222
161	-0.678111587982833	-0.377682403433476	6	-2.07896894463023	1.27229739520872	8.04159125	0.286083583066354
162	-0.622317596566524	-0.394849785407725	6	-2.1361856612435	2.94419709373991	6.0295675	-0.223691652213533
163	-0.613733905579399	-0.351931330472103	6	-2.09144733080079	0.694738276196703	9.235325	0.473010462165924
164	-0.570815450643777	-0.40343347639485	6	-2.18604942323398	0.418224329579229	11.6464425	0.576738299926269
165	-0.536480686695279	-0.48068669527897	6	-2.30139708321923	6.15883031263282	9.53390625	0.293594777489377
166	-0.545064377682403	-0.549356223175966	6	-2.3601160387171	5.81953769817878	5.28814	0.0740142732479421
167	-0.562231759656652	-0.583690987124464	6	-2.37491889336669	5.60844436495603	3.78577375	0.015056518337222
168	-0.579399141630901	-0.605150214592275	6	-2.37793019703414	0	4.73	0.137600975712655
169	-0.579399141630901	-0.639484978540773	6	-2.40545039217667	0.418224329579229	5.82322125	0.219496506549544
170	-0.562231759656652	-0.678111587982833	6	-2.44934969348658	0	4.13875	0.106042250643354
171	-0.562231759656652	-0.708154506437768	6	-2.47055814361525	0.726642340681726	7.1198325	0.278474840845764
172	-0.527896995708155	-0.746781115879828	6	-2.5262531117844	0.165148677414627	7.1931475	0.192932318422434
173	-0.51931330472103	-0.798283261802575	6	-2.56483957546889	0.588002603547568	4.26350375	0.147343485667344
174	-0.502145922746781	-0.824034334763948	6	-2.59430827260236	0.321750554396642	3.73965625	0.105480648163008
175	-0.493562231759657	-0.849785407725322	6	-2.61540440223496	1.5707963267949	5.9125	0.192965627159105
176	-0.450643776824034	-0.849785407725322	6	-2.65399752766678	1.5707963267949	3.5475	0.119737584611039
177	-0.424892703862661	-0.849785407725322	6	-2.67794504458899	0.70862627212767	5.451325	0.188777049295314
178	-0.399141630901288	-0.879828326180258	6	-2.71570045444805	0.291456794477867	6.17265	0.147254579616507
179	-0.386266094420601	-0.92274678111588	6	-2.74515137037135	0.218668945873942	5.451325	0.110538336054287
180	-0.377682403433476	-0.96137339055794	6	-2.76725903758221	0.896055384571344	3.78577375	0.126052498810867
181	-0.356223175965665	-0.978540772532189	6	-2.79246953734438	1.48765509490646	7.1198325	0.242388035764001
182	-0.304721030042918	-0.982832618025751	6	-2.84094714449718	1.5707963267949	3.5475	0.120384752466611
183	-0.278969957081545	-0.982832618025751	6	-2.8650240949905	1.44644133224814	4.7666575	0.168184877599113
184	-0.244635193133047	-0.987124463519313	6	-2.89866107051033	4.24874137138388	2.64407	-0.0924479288874158
185	-0.261802575107296	-0.978540772532189	6	-2.88017148473284	0	0	0
186	-0.261802575107296	-0.978540772532189	6	-2.88017148473284	0	0	0
187	-0.261802575107296	-0.978540772532189	6	-2.88017148473284	2.62936612886316	0	0
188	0.322605150214592	0.0608025751072961	7	1.38450794550589	1.83133647684536	6.11884625	0.044218175138914
189	0.365523605150214	0.072244635193133	7	1.37566431047811	1.5707963267949	1.97063625	-0.0358688692253059
190	0.379828326180258	0.072244635193133	7	1.38283808432317	1.5707963267949	5.51813625	-0.0878404012234693
191	0.419884120171674	0.072244635193133	7	1.40040616456786	2.07797973284261	4.05834	0.107233633355827
192	0.445635193133047	0.0865536480686695	7	1.3789594378967	2.11119376905291	4.59696875	0.117393537284551
193	0.474248927038627	0.103721030042918	7	1.35548073043979	1.97570104450463	6.0035525	0.0777287514012133
194	0.514304721030043	0.120888412017167	7	1.33993498015955	2.49050086775581	10.40659125	0.408340540162026
195	0.560085836909871	0.180974248927039	7	1.25826687212714	2.85012897822016	8.2302	0.394126262210088
196	0.57725321888412	0.238197424892704	7	1.17944161968512	3.14159265358979	7.095	0.368893924492683
197	0.57725321888412	0.289699570815451	7	1.10566283478659	3.24123902824666	7.92275	0.402103191342276
198	0.571532188841202	0.346922746781116	7	1.02524219651813	3.6052402625906	7.93221	0.425146092715232
199	0.545781115879828	0.398424892703863	7	0.940212977975085	3.82214264471038	10.649595	0.572087607881731
200	0.497137339055794	0.458510729613734	7	0.825795456398738	4.08355620679249	10.72231875	0.574761659812798
201	0.43419313304721	0.504291845493562	7	0.710843124436179	4.35361831011412	10.10328	0.535617493276184
202	0.365523605150214	0.530042918454936	7	0.603719625780942	4.29790623425982	10.76607125	0.606978527996407
203	0.293991416309013	0.561515021459227	7	0.48232392018166	4.71238898038469	8.67186375	0.4598723525197
204	0.231042918454936	0.561515021459227	7	0.39034944967772	4.40784800788424	14.46138375	0.865432011445006
205	0.130901287553648	0.592991416309013	7	0.217263047388719	3.96403148193235	7.53075125	0.370461985730022
206	0.0908454935622316	0.630184549356223	7	0.143170650242715	4.63558179645051	5.139145	0.293134473648584
207	0.0536480686695279	0.633047210300429	7	0.0845437555129981	4.93108439669115	7.26823625	0.405457586618394
208	0.00214592274678112	0.621600858369099	7	0.00345223818931921	5.03411645768074	16.2037975	0.942890160923017
209	-0.109442060085837	0.584407725321888	7	-0.185125793995284	4.36095887793922	25.189615	1.12278909872602
210	-0.281115879828326	0.647351931330472	7	-0.409683613740489	3.66921341564391	15.85318625	0.0825539574830891
211	-0.339055793991416	0.746781115879828	7	-0.426194405237106	3.6052402625906	5.28814	0.00837147680797901
212	-0.356223175965665	0.781115879828326	7	-0.427868700598702	3.6052402625906	6.610175	0.00946789248993163
213	-0.377682403433476	0.824034334763948	7	-0.429762279096689	0	1.77375	0.0299778384664795
214	-0.377682403433476	0.811158798283262	7	-0.435757846789984	3.92699081698724	4.18072875	0.0562963946458983
215	-0.399141630901288	0.832618025751073	7	-0.447017125719164	4.42433353333406	16.6496	0.445114202540626
216	-0.515021459227468	0.866952789699571	7	-0.536039966227289	5.71861591351149	20.99587875	0.718222192757878
217	-0.59656652360515	0.738197424892704	7	-0.679684404778865	5.614895888349	14.31238875	0.544855380442946
218	-0.660944206008584	0.656652360515021	7	-0.788655480867454	5.86496097760036	11.6464425	0.437012848653695
219	-0.695278969957081	0.579399141630901	7	-0.876058050598193	5.88466286151317	12.18921	0.479772096153603
220	-0.729613733905579	0.497854077253219	7	-0.972012469828914	5.6396841983863	11.825	0.48181293470676
221	-0.781115879828326	0.429184549356223	7	-1.06837505677027	5.81953769817878	11.89890625	0.484488859421111
222	-0.819742489270386	0.351931330472103	7	-1.16527282865449	6.11803662976496	10.78913	0.434344545421579
223	-0.832618025751073	0.274678111587983	7	-1.2521417377388	6.0563864591257	7.8884575	0.326664268601722
224	-0.84549356223176	0.218884120171674	7	-1.31747459145915	0.463647609000806	6.610175	0.214699462828476
225	-0.824034334763948	0.175965665236052	7	-1.36041448402484	0.620249485982821	5.0859325	0.152641714887876
226	-0.802575107296137	0.145922746781116	7	-1.39094282700242	0	4.73	0.208508730140751
227	-0.802575107296137	0.111587982832618	7	-1.43264457303057	0.226798848053886	7.8884575	0.33808393929875
228	-0.789699570815451	0.055793991416309	7	-1.50026136089032	2.19067454033671	0	0
229	0.299712446351931	0.833334763948498	8	0.345249525441516	4.20189883135651	11.2940575	0.448494490804847
230	0.228184549356223	0.873390557939914	8	0.255550627280547	4.28575121356668	9.52562875	0.371858985755222
231	0.165236051502146	0.902004291845494	8	0.181178830129503	4.82310107927269	7.1387525	0.274788917773822
232	0.113733905579399	0.896278969957082	8	0.126221046574738	4.96756871616527	18.73848625	0.734833260260217
233	-0.0178841201716738	0.861944206008584	8	-0.0207456054773051	4.80303042409322	8.70733875	0.366882336032722
234	-0.0808283261802575	0.856223175965665	8	-0.0941220726838495	4.83484059517578	25.813975	1.07868825004195
235	-0.266811158798283	0.833334763948498	8	-0.30985972269224	4.8745907115169	21.9673025	0.868880451505645
236	-0.424175965665236	0.807583690987124	8	-0.483635812993368	5.30145639686868	25.7181925	1.0253740432892
237	-0.579399141630901	0.703862660944206	8	-0.688710621651209	5.45614456468355	20.08535375	0.798634136803034
238	-0.686695278969957	0.605150214592275	8	-0.848437449011815	5.71184782734596	9.84017375	0.389558477391518
239	-0.725321888412017	0.545064377682403	8	-0.926349144490119	5.30039158393226	17.054015	0.612577799711234
240	-0.828326180257511	0.476394849785408	8	-1.04886470443237	5.78383858549946	7.4083625	0.281379919660643
241	-0.854077253218884	0.429184549356223	8	-1.10514068836449	5.41688304462691	15.51972125	0.516933657777066
242	-0.939914163090129	0.356223175965665	8	-1.20852741991991	0.321750554396642	13.08791	0.38875211283496
243	-0.909871244635193	0.266094420600858	8	-1.2862778424869	0	10.6425	0.399383372391096
244	-0.909871244635193	0.188841201716738	8	-1.36615451696512	0	13.59875	0.529536499953827
245	-0.909871244635193	0.0901287553648069	8	-1.47206181695588	0.218668945873942	5.451325	0.20826863716374
246	-0.901287553648069	0.0515021459227468	8	-1.51371554438863	0	10.6425	0.428222201225124
247	-0.901287553648069	-0.0257510729613734	8	-1.59935998463366	0.463647609000806	3.966105	0.146712737046735
248	-0.888412017167382	-0.0515021459227468	8	-1.628702532043	0.380506377112365	6.3677625	0.250234290519844
249	-0.871244635193133	-0.0944206008583691	8	-1.67874939014697	0	3.5475	0.145565554790559
250	-0.871244635193133	-0.120171673819742	8	-1.70786250110508	0	5.32125	0.216103944137438
251	-0.871244635193133	-0.158798283261803	8	-1.75108328993257	0.124354994546761	9.53390625	0.387632338795028
252	-0.862660944206009	-0.227467811158798	8	-1.82860975769158	0.321750554396642	9.34825375	0.380658204741067
253	-0.841201716738197	-0.291845493562232	8	-1.90474139863979	0.896055384571344	3.78577375	0.132728901076138
254	-0.819742489270386	-0.309012875536481	8	-1.93128717885502	1.22202532321099	6.92058125	0.195123209696264
255	-0.772532188841202	-0.32618025751073	8	-1.97031182079427	1.29249666778979	12.9129	0.383157320103966
256	-0.682403433476395	-0.351931330472103	8	-2.04694328481506	1.5707963267949	6.50375	0.149017206254543
257	-0.63519313304721	-0.351931330472103	8	-2.07674672606597	1.5707963267949	2.365	0.0584935505284911
258	-0.618025751072961	-0.351931330472103	8	-2.08844543617167	0.862170054667226	5.451325	0.266596833917818
259	-0.587982832618026	-0.377682403433476	8	-2.14176480295523	0.876058050598193	4.6176625	0.231933309494736
260	-0.562231759656652	-0.399141630901288	8	-2.18815146485418	0.99945884696127	9.84017375	0.498283408738298
261	-0.502145922746781	-0.437768240343348	8	-2.28780814660184	0.83798122500839	7.9546775	0.433664543518117
262	-0.459227467811159	-0.476394849785408	8	-2.37454105530547	1.29249666778979	8.6086	0.435154370379114
263	-0.399141630901288	-0.493562231759657	8	-2.46157192938129	1.15838588519751	10.32559	0.58506457139929
264	-0.330472103004292	-0.523605150214592	8	-2.57858484366115	1.40564764938027	7.1931475	0.400966096721662
265	-0.278969957081545	-0.532188841201717	8	-2.65877806300548	1.27229739520872	8.04159125	0.484659605931208
266	-0.223175965665236	-0.549356223175966	8	-2.75570998419172	1.5707963267949	5.32125	0.308950994541011
267	-0.184549356223176	-0.549356223175966	8	-2.81750018309992	1.5707963267949	7.68625	0.469364416065137
268	-0.128755364806867	-0.549356223175966	8	-2.91137306631295	1.5707963267949	8.2775	0.529322963650412
269	-0.0686695278969957	-0.549356223175966	8	-3.01723765904303	1.5707963267949	7.095	0.465575805582468
270	-0.0171673819742489	-0.549356223175966	8	-3.11035282015952	1.48765509490646	7.1198325	0.465880089905362
271	0.0343347639484979	-0.553648068669528	8	3.07965646903899	1.5707963267949	8.86875	0.572521796050678
272	0.0987124463519313	-0.553648068669528	8	2.96515210982885	1.50837751679894	9.47832875	0.575081253584635
273	0.167381974248927	-0.55793991416309	8	2.85013585911193	1.5707963267949	13.0075	0.736369270148201
274	0.261802575107296	-0.55793991416309	8	2.70286200508229	1.89254688119154	11.2183775	0.642601086888277
275	0.339055793991416	-0.532188841201717	8	2.57434178770463	2.15879893034246	10.659055	0.611440752011365
276	0.40343347639485	-0.489270386266094	8	2.45205363730236	1.82597871741571	14.0540125	0.679189171166517
277	0.502145922746781	-0.463519313304721	8	2.31621580306905	2.69640195396851	0	0
278	0.554364806866953	-0.354077253218884	9	2.13919242879031	1.94171174406747	7.61234375	0.322569462122186
279	0.605866952789699	-0.334047210300429	9	2.07467853636587	2.65713424855753	8.4631525	0.443463769600534
280	0.634476394849786	-0.27968669527897	9	1.98598578244576	2.40379795398621	5.85987875	0.285059519292705
281	0.663090128755365	-0.248210300429185	9	1.92897387858722	1.89247187931664	2.49271	0.0787662575781178
282	0.680257510729614	-0.242489270386266	9	1.9132206270716	2.57023892785826	6.56051	0.315931571449477
283	0.706008583690987	-0.20243347639485	9	1.8500343127817	2.41493479588072	9.49251875	0.405545838622272
284	0.751789699570815	-0.150931330472103	9	1.76892514505725	2.79862300898622	5.85987875	0.272020038833811
285	0.766094420600858	-0.110871244635193	9	1.71452113729049	3.03673626393074	7.53075125	0.353186492222095
286	0.771815450643777	-0.0565107296137338	9	1.64388383884607	3.04659375644793	8.31474875	0.388427236351358
287	0.777540772532189	0.00357510729613745	9	1.5661983915758	2.03474396578968	0.88155375	0.0181052889435437
