# Supplementary material for: Fluid extraction from the left-right organizer uncovers mechanical properties needed for symmetry breaking
Source: eLife. 2023 Jul 21;12:e83861. doi: 10.7554/eLife.83861 (PMC10361723; doi:10.7554/eLife.83861)
Supplement: Figure 4—source data 2. [file elife-83861-fig4-data2.zip › Fig4_sourcedata/DB6ss_embryo3.csv]

	x	y	id	omega	alpha	speed	realangvel
1	-0.41611	0.37389	1	-0.838790407796152	5.34514865345102	14.66359125	0.697506765057725
2	-0.482776666666667	0.325	1	-0.978291760807697	5.49778714378214	10.59106125	0.492193193271706
3	-0.525	0.282776666666667	1	-1.07673039946204	5.53621976343747	14.50395375	0.638320629618156
4	-0.580556666666667	0.222776666666667	1	-1.20439452538567	5.80750206227363	14.632255	0.646309990983389
5	-0.618333333333333	0.149443333333333	1	-1.33365652358235	5.70411570112819	12.2447875	0.491629991134155
6	-0.65611	0.0916666666666667	1	-1.43198252180918	5.97277804846926	21.9389225	0.882122516197998
7	-0.69389	-0.0261100000000001	1	-1.60840702504878	6.08578974732971	12.059135	0.464144212399002
8	-0.707223333333333	-0.0927766666666668	1	-1.70123586752858	6.24875183444896	11.43773125	0.438253747932686
9	-0.709443333333333	-0.157223333333333	1	-1.78888661711512	0.286032332767643	13.96946375	0.542504497728384
10	-0.687223333333333	-0.232776666666667	1	-1.89738751666079	0.534968779258538	12.37072375	0.478292724557223
11	-0.651666666666667	-0.292776666666667	1	-1.99304606157224	0.278305319211596	14.34786375	0.549117450174912
12	-0.629443333333333	-0.370556666666667	1	-2.10286955160722	0.683687052368337	13.72823375	0.530238891850043
13	-0.580556666666667	-0.430556666666667	1	-2.20891732997723	0.837987440435079	21.211685	0.8306151158075
14	-0.491666666666667	-0.510556666666667	1	-2.37504035313873	0.67595687909037	12.7579925	0.495131201254162
15	-0.446666666666667	-0.566666666666667	1	-2.47406659338956	1.10714871779409	15.86501125	0.619403823335136
16	-0.366666666666667	-0.606666666666667	1	-2.59794735805659	0.977446180638178	15.33288625	0.602370049212637
17	-0.295	-0.655	1	-2.71842136789912	1.17600520709514	7.68625	0.301639355862839
18	-0.255	-0.671666666666667	1	-2.77874923907168	0.83620186745567	12.34943875	0.434984928977271
19	-0.203333333333333	-0.718333333333333	1	-2.86574622486714	0.91510070055336	9.69709125	0.330581589605625
20	-0.16	-0.751666666666667	1	-2.93186254278826	0.917949695694122	6.326375	0.205443039561364
21	-0.131666666666667	-0.773333333333333	1	-2.97295115070054	1.60649543947422	8.28282125	0.294662990844388
22	-0.085	-0.771666666666667	1	-3.03188374886941	1.77481430638745	8.75463875	0.308029984683627
23	-0.0366666666666667	-0.761666666666667	1	-3.09348974580614	1.62955214951062	10.06839625	0.372352109115055
24	0.02	-0.758333333333333	1	3.11522513955044	1.89254688119154	3.73965625	0.133987082345133
25	0.04	-0.751666666666667	1	3.08842772308141	1.3854483767992	4.81218375	0.173569376324294
26	0.0666666666666667	-0.756666666666667	1	3.05371384781655	1.85684776851221	5.238475	0.191972601052228
27	0.095	-0.748333333333333	1	3.01531932760611	1.5707963267949	5.32125	0.196182463107251
28	0.125	-0.748333333333333	1	2.97608283498466	1.70334785909157	4.4733975	0.165880315546447
29	0.15	-0.745	1	2.94290677187537	2.12878237223276	0	0
30	0.39389	-0.592776666666667	2	2.55510336411251	2.51280447569885	5.361455	0.20193136458162
31	0.411666666666667	-0.568333333333333	2	2.51471709119619	3.14159265358979	7.88313625	0.195697382260649
32	0.411666666666667	-0.52389	2	2.47557761474406	2.90787200503061	8.50867875	0.294802340522926
33	0.422776666666667	-0.477223333333333	2	2.41661714663947	2.92289723728333	7.26823625	0.270138055700282
34	0.431666666666667	-0.437223333333333	2	2.36258953549942	2.81987209949315	6.23236625	0.261459621843239
35	0.442776666666667	-0.40389	2	2.31029761113077	2.92749948069331	9.27730375	0.393999340977378
36	0.45389	-0.352776666666667	2	2.23149774293529	2.57023892785826	6.56051	0.321800181438143
37	0.47389	-0.321666666666667	2	2.16713770664766	2.6992286113897	8.28696	0.407240300917655
38	0.49389	-0.279443333333333	2	2.08568964646413	2.67794504458899	7.0512475	0.350465447508665
39	0.511666666666667	-0.24389	2	2.0155965569624	2.70493812186312	6.52444375	0.32418959244966
40	0.527223333333333	-0.210556666666667	2	1.95075863847247	2.26555919265164	6.1572775	0.261032174444358
41	0.55389	-0.188333333333333	2	1.8985522035836	2.85014961994858	4.1151	0.198345239831386
42	0.560556666666667	-0.16611	2	1.85888315561732	2.2654854206481	3.07863875	0.121471392368777
43	0.57389	-0.155	2	1.83458887714356	1.5707963267949	3.94186375	0.047032894073884
44	0.59611	-0.155	2	1.82518229832879	3.14159265358979	3.94186375	0.17612533036147
45	0.59611	-0.132776666666667	2	1.78995723225649	3.14159265358979	7.48936375	0.342004473589093
46	0.59611	-0.0905566666666666	2	1.72155633753867	2.81984209919315	7.47872125	0.339970170407251
47	0.609443333333333	-0.0505566666666666	2	1.65356230345722	2.09890186274038	5.4761575	0.13899735275722
48	0.63611	-0.035	2	1.62576283290578	3.14159265358979	5.12436375	0.226807722694322
49	0.63611	-0.00611000000000009	2	1.58040128836692	3.14159265358979	6.30686375	0.279292461430366
50	0.63611	0.0294433333333334	2	1.52454279608084	3.48456229819336	5.85987875	0.251678178096546
51	0.625	0.0605566666666666	2	1.47420716046153	3.48459623114422	5.85987875	0.258183266586763
52	0.61389	0.0916666666666667	2	1.42257050714418	3.5683126127865	4.76251875	0.210343364875247
53	0.602776666666667	0.11611	2	1.38050183416913	4.04635822958627	7.0181375	0.253974861948577
54	0.571666666666667	0.140556666666667	2	1.32970686177942	3.49035818246139	9.2270475	0.442308210415992
55	0.55389	0.189443333333333	2	1.24124521969622	4.06888787159141	5.9125	0.24294332451469
56	0.527223333333333	0.209443333333333	2	1.19265655479328	4.45175546856367	6.11884625	0.190494897320957
57	0.49389	0.218333333333333	2	1.15455757532909	4.44616000620434	4.49409125	0.153524450733405
58	0.469443333333333	0.225	2	1.12385268518241	3.77038083148073	5.361455	0.288215239120659
59	0.451666666666667	0.249443333333333	2	1.06620963735828	4.01010618836728	6.71246125	0.351329267297971
60	0.422776666666667	0.27389	2	0.995943783898681	3.92699081698724	5.01675625	0.27751669986935
61	0.402776666666667	0.29389	2	0.940440443924811	3.65602032685058	10.41368625	0.574384692805238
62	0.37389	0.345	2	0.825563505363764	4.20958607543678	8.99705125	0.486684283823731
63	0.329443333333333	0.369443333333333	2	0.728226648599018	4.19997281257449	7.2357175	0.408808787821051
64	0.29389	0.389443333333333	2	0.646464891034808	4.42094594674348	8.2302	0.459841191995755
65	0.249443333333333	0.402776666666667	2	0.554496652635657	3.10968858910477	0	0
66	0.259443333333333	0.71611	3	0.347586107550476	4.75034590557907	31.16183125	1.14942511026008
67	0.0838899999999999	0.709443333333333	3	0.11770108549846	4.97863872186283	22.4710475	0.871686697787055
68	-0.0383333333333333	0.67611	3	-0.0566362540589511	5.10716589881699	25.62063625	1.06623914991673
69	-0.171666666666667	0.620556666666667	3	-0.269884084042297	5.05894013145354	15.08692625	0.661423840981905
70	-0.251666666666667	0.591666666666667	3	-0.402168852238679	5.23153047916849	15.8892525	0.698699530927599
71	-0.329443333333333	0.547223333333333	3	-0.541908758424198	5.35589008917797	11.825	0.522812201323339
72	-0.382776666666667	0.507223333333333	3	-0.646471198688866	5.17606386112106	9.6953175	0.415465646512005
73	-0.431666666666667	0.482776666666667	3	-0.729564327991267	5.51907138964773	13.10269125	0.571163923625757
74	-0.482776666666667	0.429443333333333	3	-0.843797112716419	5.20969764915571	15.6976875	0.612427973499534
75	-0.560556666666667	0.387223333333333	3	-0.966282707416325	5.17607944714058	12.3393875	0.425399620442564
76	-0.622776666666667	0.35611	3	-1.05136263150484	5.19681484862777	8.4631525	0.270576521592851
77	-0.665	0.33389	3	-1.10547793582341	5.59592579934502	13.51301875	0.486809811138671
78	-0.713333333333333	0.275	3	-1.20283989805114	5.59184837841012	11.1285075	0.378439730662277
79	-0.753333333333333	0.226666666666667	3	-1.2785278441836	6.19252541997884	9.79583	0.348234940753032
80	-0.758333333333333	0.171666666666667	3	-1.3481748323342	5.79485135612318	10.7122675	0.366585839626816
81	-0.786666666666667	0.118333333333333	3	-1.42149200025957	5.77901934570043	9.7911	0.317251586534606
82	-0.813333333333333	0.07	3	-1.48494231756649	5.83876609727849	13.75188375	0.429270046142038
83	-0.846666666666667	0	3	-1.5707963267949	6.19768001350138	10.384715	0.341931717952517
84	-0.851666666666667	-0.0583333333333333	3	-1.6391826703854	0.165148677414627	12.5877125	0.416095719238847
85	-0.84	-0.128333333333333	3	-1.72240181423317	0	10.6425	0.344767091930709
86	-0.84	-0.188333333333333	3	-1.79135523261931	0.608689307327412	11.89122	0.370686032957239
87	-0.801666666666667	-0.243333333333333	3	-1.86549243921076	0.59619914129748	10.00335875	0.327485160009837
88	-0.77	-0.29	3	-1.93098947121273	0.531724067258806	11.66122375	0.398247191989531
89	-0.736666666666667	-0.346666666666667	3	-2.01063890961063	0.519146114246523	11.917235	0.413073888034954
90	-0.703333333333333	-0.405	3	-2.09325368721762	0.813961821236208	14.63875875	0.499971131167554
91	-0.643333333333333	-0.461666666666667	3	-2.19324791345113	0.766532477375778	11.0812075	0.394041681050199
92	-0.6	-0.506666666666667	3	-2.27205624966117	0.711459125739508	11.31889	0.405721187506449
93	-0.558333333333333	-0.555	3	-2.35320048716246	0.741947268005917	9.62495875	0.342857397963305
94	-0.521666666666667	-0.595	3	-2.42177196675512	0.519146114246523	9.53390625	0.313728755615073
95	-0.495	-0.641666666666667	3	-2.48451771787814	0.571337479833627	9.84017375	0.314755476592992
96	-0.465	-0.688333333333333	3	-2.54746881319674	1.08828303177242	7.00808625	0.237423276471849
97	-0.43	-0.706666666666667	3	-2.59495346849111	0.813961821236208	7.31908375	0.241231032861933
98	-0.4	-0.735	3	-2.64319967506349	0.682316554874748	6.094605	0.186873180173279
99	-0.378333333333333	-0.761666666666667	3	-2.68057431109815	1.19646271078731	8.8935825	0.29483362072118
100	-0.331666666666667	-0.78	3	-2.73954103524239	0.832981266674432	4.39476125	0.136648515550251
101	-0.313333333333333	-0.796666666666667	3	-2.76687073835244	1.08631839775787	6.34706875	0.206684291338255
102	-0.281666666666667	-0.813333333333333	3	-2.80820759662009	1.02224692434437	6.236505	0.197699391385324
103	-0.251666666666667	-0.831666666666667	3	-2.84774747489715	1.20681737028525	6.643285	0.214212460248033
104	-0.216666666666667	-0.845	3	-2.89058996694676	0.991722057427166	9.183295	0.275377772594552
105	-0.173333333333333	-0.873333333333333	3	-2.94566552146567	1.14103404769821	7.8045	0.237471114370145
106	-0.133333333333333	-0.891666666666667	3	-2.9931597443397	2.80584878849958	0	0
107	0.367223333333333	0.542776666666667	4	0.594823568451952	4.2679503621602	9.1679225	0.39376113548827
108	0.320556666666667	0.565	4	0.516071341354298	4.60171803971951	14.277505	0.595751468590267
109	0.240556666666667	0.57389	4	0.396921047636245	4.88216249635662	13.9972525	0.571547423954071
110	0.162776666666667	0.560556666666667	4	0.282611562845431	4.95325198127729	23.13502125	1.07256656644272
111	0.0361100000000001	0.529443333333333	4	0.0680982495568872	4.95256470346335	19.88492	1.05924656096029
112	-0.0727766666666668	0.502776666666667	4	-0.143751062635171	5.07755986422741	14.34786375	0.798001667210646
113	-0.148333333333333	0.47389	4	-0.3033513960773	5.23901988960191	19.60585	1.12238642513643
114	-0.24389	0.418333333333333	4	-0.527828681104587	5.30861694310853	13.33800875	0.776605538580608
115	-0.30611	0.37611	4	-0.683149788820709	5.20877951846234	10.758385	0.597695520341275
116	-0.359443333333333	0.347223333333333	4	-0.802688892888964	5.1897202918466	12.8691475	0.653574656731504
117	-0.42389	0.31389	4	-0.933403824235264	5.51418717820571	17.00435	0.870994513365306
118	-0.490556666666667	0.245	4	-1.10760272690833	5.76080463438196	15.0094725	0.757430206199126
119	-0.532776666666667	0.171666666666667	4	-1.25908876814815	5.86174530804789	12.52681375	0.615375547761672
120	-0.561666666666667	0.107223333333333	4	-1.38216387770049	6.0397088737805	15.9412825	0.771800798718059
121	-0.583333333333333	0.02	4	-1.5365240374441	0.165148677414627	14.38570375	0.695746140405167
122	-0.57	-0.06	4	-1.67567326552513	0.288055447050626	16.6496	0.822435667846744
123	-0.543333333333333	-0.15	4	-1.84016039909448	0.262629133979647	9.4895625	0.472859732870619
124	-0.529443333333333	-0.201666666666667	4	-1.9347323456686	0.132518781061967	11.92965125	0.560069380129253
125	-0.520556666666667	-0.268333333333333	4	-2.04674622169445	0.273022055885455	10.233355	0.471660015041184
126	-0.505	-0.32389	4	-2.14107822470269	0.519174960955103	12.71128375	0.590098519874689
127	-0.469443333333333	-0.38611	4	-2.25909792867763	0.716533686003988	16.2037975	0.74874217595245
128	-0.409443333333333	-0.455	4	-2.40884636386812	1.10713292823731	16.746565	0.769117890732605
129	-0.325	-0.497223333333333	4	-2.56266994201464	1.00625072412761	13.9972525	0.661531524635062
130	-0.258333333333333	-0.539443333333333	4	-2.69497624694165	1.158353917932	13.7678475	0.647728684579487
131	-0.187223333333333	-0.570556666666667	4	-2.82452198385755	1.10720871659404	8.81376375	0.403559613256053
132	-0.142776666666667	-0.592776666666667	4	-2.90523390650876	1.19028994968253	6.3677625	0.28858433412458
133	-0.109443333333333	-0.60611	4	-2.96295077333368	0.968437361673064	7.65314	0.309958501396475
134	-0.0738899999999999	-0.630556666666667	4	-3.02494247361297	2.90285298177626	0	0
135	0.242776666666667	0.670556666666667	5	0.347371338580801	4.97299915219888	24.4765675	0.883482112235734
136	0.109443333333333	0.635	5	0.170674916133655	5.1760365893855	15.86501125	0.606153272215387
137	0.0294433333333334	0.595	5	0.049444261690577	5.5322740598047	8.08770875	0.26205806015826
138	-0.00166666666666667	0.561666666666667	5	-0.00296735034107496	5.77080919966759	7.2357175	0.190960800893947
139	-0.0216666666666667	0.52611	5	-0.0411595105198643	5.57454138762976	7.26823625	0.280875174198162
140	-0.0483333333333333	0.495	5	-0.0973345453594966	5.19191582887153	11.10663125	0.609840462004065
141	-0.10389	0.46611	5	-0.21930263776031	5.54001673404736	19.806875	1.08977324738993
142	-0.179443333333333	0.38389	5	-0.437257287238296	5.80746614086967	14.632255	0.865545626870075
143	-0.217223333333333	0.310556666666667	5	-0.610366412612312	6.077809884795	19.32618875	1.27527989513377
144	-0.239443333333333	0.20389	5	-0.865422391639066	5.53004961847365	8.64466625	0.762340631890595
145	-0.272776666666667	0.168333333333333	5	-1.01789051801719	5.72200521840885	16.29485	1.39242547287816
146	-0.321666666666667	0.0905566666666666	5	-1.29637561259282	6.09050088054913	16.46572125	1.38030326316765
147	-0.339443333333333	-0.000556666666666577	5	-1.57243626522635	6.17644868874657	22.19966375	1.69444371538709
148	-0.352776666666667	-0.125	5	-1.91132500830377	0.479878277495148	18.99627125	1.43479780589531
149	-0.303333333333333	-0.22	5	-2.19828456948283	0.815691923316223	13.80273125	1.04573544056467
150	-0.246666666666667	-0.273333333333333	5	-2.40743165759576	1.15257199721567	14.5577575	1.1191909109282
151	-0.171666666666667	-0.306666666666667	5	-2.6312698397814	1.41579958487096	9.5747025	0.75486216728915
152	-0.118333333333333	-0.315	5	-2.78224227323923	1.07685495787532	13.09441375	1.0406634510206
153	-0.0533333333333333	-0.35	5	-2.99037496344335	1.59710604404782	11.23788875	0.899589706729564
154	0.01	-0.348333333333333	5	3.11289240239032	1.79759517484878	11.832095	0.963070955741596
155	0.075	-0.333333333333333	5	2.920278211242	2.30069598494663	7.537255	0.575584747925633
156	0.106666666666667	-0.305	5	2.80516126165688	1.42889927219073	6.27138875	0.46109785355366
157	0.141666666666667	-0.31	5	2.71294169094614	2.07789483118723	9.13067375	0.75605354068077
158	0.186666666666667	-0.285	5	2.56173098280999	2.11566024224644	11.4075775	0.926344989527115
159	0.241666666666667	-0.251666666666667	5	2.37646198490457	2.48054948473911	16.85299	1.36728076997895
160	0.3	-0.176666666666667	5	2.10300583090878	2.48370404840758	8.21896625	0.645785390544198
161	0.328333333333333	-0.14	5	1.97384875279994	2.47754649076311	8.63402375	0.632983246800798
162	0.358333333333333	-0.101666666666667	5	1.84725210343978	2.49809154479651	8.86875	0.594862271602032
163	0.388333333333333	-0.0616666666666667	5	1.72827964911937	2.32393201550083	8.64466625	0.453706797107412
164	0.42389	-0.0283333333333333	5	1.63753828969789	2.59677306437936	7.60524875	0.427098936616163
165	0.44611	0.00833333333333333	5	1.55211850237465	2.84502143893044	7.419005	0.4319420034902
166	0.458333333333333	0.0483333333333333	5	1.46573010167661	3.27411143465175	5.96453	0.364775754543472
167	0.45389	0.0816666666666667	5	1.39277495076792	3.04885724545681	8.51104375	0.486158316542805
168	0.458333333333333	0.129443333333333	5	1.29554328745936	2.37377162715122	7.94462625	0.218857724342684
169	0.489443333333333	0.161666666666667	5	1.25177174259082	2.79856871316909	8.7895225	0.357364041140718
170	0.50611	0.208333333333333	5	1.18029893436268	3.46334320798644	9.34825375	0.475751491532835
171	0.489443333333333	0.258333333333333	5	1.08514863605611	4.13447709632113	10.8234225	0.50738474954409
172	0.438333333333333	0.291666666666667	5	0.983671686147294	3.96145991798675	6.06563375	0.320367789792867
173	0.413333333333333	0.315	5	0.919598128188721	4.21683730689886	12.4339875	0.647190480110557
174	0.351666666666667	0.348333333333333	5	0.79016003216661	4.35939859255778	11.97163	0.65179935377649
175	0.288333333333333	0.371666666666667	5	0.659800161411312	3.92699081698724	1.672055	0.099163034079443
176	0.281666666666667	0.378333333333333	5	0.639967554595423	4.34664167912235	14.878215	0.889769655342613
177	0.203333333333333	0.408333333333333	5	0.4620136235269	4.73869869763761	11.23788875	0.652297308254811
178	0.14	0.406666666666667	5	0.331554161875938	4.86127892799419	17.93616	1.14889681270546
179	0.04	0.391666666666667	5	0.101774799334846	4.52704103038899	9.62495875	0.674788177506724
180	-0.0133333333333333	0.401666666666667	5	-0.0331828361664985	5.04201338780543	11.87289125	0.829495313628434
181	-0.0766666666666667	0.38	5	-0.199081898892185	4.90061048568946	12.6397425	0.907122391100897
182	-0.146666666666667	0.366666666666667	5	-0.380506377112365	5.09827164978276	10.2108875	0.724302483514758
183	-0.2	0.345	5	-0.525366873815316	5.33787402062392	13.128115	0.929914751808072
184	-0.26	0.301666666666667	5	-0.711349824176931	5.69892163169208	7.324405	0.511597963138157
185	-0.282776666666667	0.267223333333333	5	-0.813669416804562	5.33559410534855	15.53332	1.04449376041373
186	-0.35389	0.21611	5	-1.02256816888731	5.69519157942418	18.47538	1.21789685092773
187	-0.411666666666667	0.129443333333333	5	-1.26614753907285	5.34738609292772	9.3027275	0.456500686698516
188	-0.45389	0.0983333333333333	5	-1.35744767641256	5.733362759985	14.3319	0.770348929555718
189	-0.49611	0.0294433333333334	5	-1.5115174623237	5.25280848065527	6.8951575	0.207222058667229
190	-0.529443333333333	0.00944333333333342	5	-1.55296187405715	6.01692171907894	8.9881825	0.451882410516253
191	-0.542776666666667	-0.0394433333333334	5	-1.6433383561604	6.26317837723866	19.712275	0.984933175568592
192	-0.545	-0.150556666666667	5	-1.84032499127411	0.0906414437085349	8.70733875	0.419677185282925
193	-0.540556666666667	-0.199443333333333	5	-1.9242604283307	0.288089494626423	11.1001275	0.536013328839544
194	-0.522776666666667	-0.259443333333333	5	-2.03146309409861	0.428476012622332	17.550665	0.834805735805564
195	-0.481666666666667	-0.349443333333333	5	-2.19842424125972	0.433566233914698	11.72744375	0.531665177399054
196	-0.45389	-0.409443333333333	5	-2.30475727673953	0.873179295596088	17.48740125	0.809750005604291
197	-0.378333333333333	-0.472776666666667	5	-2.46670727786039	0.872882508754704	15.94778625	0.734392548919214
198	-0.309443333333333	-0.530556666666667	5	-2.61358578764423	1.24905940882387	13.7110875	0.628888148637969
199	-0.23611	-0.555	5	-2.73936341737183	1.5707963267949	10.44561375	0.465710251563443
200	-0.177223333333333	-0.555	5	-2.83250546768452	1.44109936560878	9.14249875	0.441109322711908
201	-0.12611	-0.561666666666667	5	-2.9207273322269	1.28532759237599	9.448175	0.457667374551902
202	-0.075	-0.576666666666667	5	-3.01226080713728	1.71269338139906	6.27138875	0.297374286175898
203	-0.04	-0.571666666666667	5	-3.07173566437246	1.44644133224814	7.14998625	0.349284946086681
204	0	-0.576666666666667	5	3.14159265358979	2.24043527247153	9.04908125	0.366315668696195
205	0.04	-0.545	5	3.06832951985055	1.3854483767992	4.81218375	0.236802674204317
206	0.0666666666666667	-0.55	5	3.02096898500969	2.39964538558388	9.62495875	0.396422243983112
207	0.103333333333333	-0.51	5	2.94168453621307	1.67046497928606	8.91309375	0.474379742745992
208	0.153333333333333	-0.505	5	2.84680858766387	1.5707963267949	8.86875	0.439981632979212
209	0.203333333333333	-0.505	5	2.75881226106803	2.22649195303643	4.84884125	0.244889459541153
210	0.225	-0.488333333333333	5	2.7098343691598	2.56521743299861	7.05183875	0.325092047490476
211	0.246666666666667	-0.455	5	2.6448159596617	2.35166054357716	15.39910625	0.836910905888311
212	0.308333333333333	-0.39389	5	2.47743377848404	3.14159265358979	7.88313625	0.294110278757485
213	0.308333333333333	-0.349443333333333	5	2.41861172273254	2.22362003105523	8.43536375	0.503642388665955
214	0.34611	-0.320556666666667	5	2.31788324499935	2.29750073301775	4.746555	0.280460058048351
215	0.36611	-0.302776666666667	5	2.26179123338968	2.10245098656243	7.77434625	0.41938899978986
216	0.40389	-0.280556666666667	5	2.17791343343171	1.80192142095398	6.88392375	0.27836347375803
217	0.441666666666667	-0.271666666666667	5	2.1222407386801	2.38477283012702	9.7591725	0.506637501244498
218	0.479443333333333	-0.231666666666667	5	2.0209132384312	2.86329299458468	8.6086	0.45487450157649
219	0.492776666666667	-0.185	5	1.92993833811591	2.90605221136102	10.134025	0.543741877733082
220	0.50611	-0.129443333333333	5	1.82118996256929	2.84305318118917	10.72231875	0.572201661958456
221	0.52389	-0.0716666666666667	5	1.7067496301776	2.51614412546953	8.7516825	0.39364649824043
222	0.552776666666667	-0.0316666666666667	5	1.62802033052951	2.53927745739953	7.65314	0.319815305117756
223	0.577223333333333	0.00388999999999991	5	1.56405726950596	2.97485485673003	10.0926375	0.475896550959693
224	0.586666666666667	0.06	5	1.46887795931402	6.09269949624034	0	0
225	0.467223333333333	-0.559443333333333	6	2.44577874570572	2.69919806774677	8.28696	0.298629706017932
226	0.487223333333333	-0.517223333333333	6	2.38605280450213	2.76114538948666	7.42905625	0.273835597433405
227	0.502776666666667	-0.478333333333333	6	2.33128568501545	2.52833576515798	6.50670625	0.263253203387177
228	0.52389	-0.448333333333333	6	2.27863504433802	2.84144321078993	8.66476875	0.334094966175673
229	0.538333333333333	-0.401666666666667	6	2.21181605110288	2.4775675921871	5.75581875	0.241059673797515
230	0.558333333333333	-0.37611	6	2.16360411634338	2.63105682799152	5.64702875	0.236399553243389
231	0.57389	-0.348333333333333	6	2.1163242056947	2.68880354951972	8.10899375	0.340654441677799
232	0.59389	-0.307223333333333	6	2.04819331735914	2.30362385969233	10.6058425	0.404685020899631
233	0.638333333333333	-0.267223333333333	6	1.96725631317921	2.13934060030473	8.4194	0.271072491214626
234	0.678333333333333	-0.241666666666667	6	1.91304181493629	2.335809143269	6.83012	0.23339492774531
235	0.70611	-0.215	6	1.86636282938723	2.35619449019234	5.01675625	0.166012896895364
236	0.72611	-0.195	6	1.83316025000815	2.38180230554767	5.43654375	0.175662276966766
237	0.747223333333333	-0.172776666666667	6	1.7980277946148	2.86329299458468	8.6086	0.314568667152706
238	0.760556666666667	-0.12611	6	1.73511406118426	3.77225690025209	0	0
239	0.321666666666667	0.475	7	0.595254692363901	4.39063842598805	14.9574425	0.731657940340913
240	0.241666666666667	0.501666666666667	7	0.448923104295719	4.73871219262007	14.9834575	0.719734189339764
241	0.157223333333333	0.499443333333333	7	0.304976266427766	4.97115623456491	13.86303875	0.681295727069987
242	0.0816666666666667	0.479443333333333	7	0.168717121013769	5.10297827273439	14.49331125	0.775448559267434
243	0.00611000000000009	0.448333333333333	7	0.0136274091602818	4.96493593883972	12.61964	0.792053450080276
244	-0.0627766666666668	0.430556666666667	7	-0.144783280855773	4.93105792625863	10.90205875	0.70704582038434
245	-0.122776666666667	0.417223333333333	7	-0.286192444932641	4.97302249220571	12.23828375	0.78329383526122
246	-0.189443333333333	0.399443333333333	7	-0.442851211984885	5.44695765157358	16.46572125	1.05424682412049
247	-0.258333333333333	0.337223333333333	7	-0.653700576808983	5.24610406311033	10.072535	0.649471713502401
248	-0.307223333333333	0.308333333333333	7	-0.783594919509463	5.44127138634692	14.79544	0.935759203930906
249	-0.369443333333333	0.252776666666667	7	-0.970746760295644	5.37968576685226	16.55973	0.926027170040939
250	-0.442776666666667	0.195	7	-1.15595219430383	5.73459545629073	8.31474875	0.47260919794742
251	-0.467223333333333	0.155	7	-1.25047403389332	6.0471707168437	16.013415	0.917616877402907
252	-0.488333333333333	0.0672233333333332	7	-1.4339974093739	5.98549147052132	18.14132375	0.978412680242962
253	-0.518333333333333	-0.0305566666666666	7	-1.62967994542249	6.24399949412385	20.1178725	1.04853697197286
254	-0.522776666666667	-0.14389	7	-1.83938733981706	0.390604824695484	14.49331125	0.756014670922156
255	-0.491666666666667	-0.219443333333333	7	-1.99059027400149	0.341944472647243	12.34234375	0.634409943181373
256	-0.468333333333333	-0.285	7	-2.11747226263777	0.282554952469588	9.542775	0.460513289405209
257	-0.453333333333333	-0.336666666666667	7	-2.20957492051881	0.831519279411959	13.60170625	0.680021285835937
258	-0.396666666666667	-0.388333333333333	7	-2.345579177686	1.06593495513577	12.834855	0.645009241766201
259	-0.333333333333333	-0.423333333333333	7	-2.47458102603924	0.965251663189927	9.34825375	0.48953558791045
260	-0.29	-0.453333333333333	7	-2.57248814362133	1.35543862709716	9.6834925	0.491570826491232
261	-0.236666666666667	-0.465	7	-2.67080230891957	1.53955649336463	9.46473	0.482283643313179
262	-0.183333333333333	-0.466666666666667	7	-2.76725903758221	1.66824461722232	13.16832	0.702415992833569
263	-0.109443333333333	-0.459443333333333	7	-2.90774223614892	1.5707963267949	4.73	0.277977152781492
264	-0.0827766666666668	-0.459443333333333	7	-2.96333766670522	1.78946527266884	5.451325	0.311081882620114
265	-0.0527766666666668	-0.452776666666667	7	-3.02555404322925	1.40001607792129	5.79957125	0.356088695567429
266	-0.0205566666666666	-0.458333333333333	7	-3.09677178234273	1.41086190690938	6.18861375	0.373771855054632
267	0.0138899999999999	-0.46389	7	3.11165915382593	1.69833111131923	7.7489225	0.47137347443714
268	0.0572233333333332	-0.458333333333333	7	3.0173844589385	1.71269338139906	8.3614575	0.509371059314394
269	0.10389	-0.451666666666667	7	2.91551024707562	1.9004132942515	7.91506375	0.482136464604346
270	0.14611	-0.437223333333333	7	2.81908295415475	2.31278887594005	6.41683625	0.36951809370974
271	0.172776666666667	-0.412776666666667	7	2.74517933541281	2.50263290214001	8.59263625	0.49117700317133
272	0.201666666666667	-0.37389	7	2.64694393477854	2.5536362053085	3.55282125	0.212795315453409
273	-0.55	-0.74	1	-2.50242991237213	0.785398163397448	9.197485	0.275661557081484
274	-0.513333333333333	-0.776666666666667	1	-2.55756222378843	1.5707963267949	7.68625	0.199163049893909
275	-0.47	-0.776666666666667	1	-2.59739483376721	1.17227388112848	12.18921	0.37791682124138
276	-0.406666666666667	-0.803333333333333	1	-2.67297819801549	1.48405798811891	13.65018875	0.408693689216397
277	-0.33	-0.81	1	-2.75471693585877	1.32581766366803	7.31317125	0.234726741307041
278	-0.29	-0.82	1	-2.80166228412017	1.5707963267949	7.095	0.220021655027058
279	-0.25	-0.82	1	-2.84566661512558	1.5707963267949	5.32125	0.169030985993679
280	-0.22	-0.82	1	-2.87947281232432	1.5707963267949	4.73	0.15288035169911
281	-0.193333333333333	-0.82	1	-2.91004888266414	1.75064982658737	6.610175	0.206257427241399
282	-0.156666666666667	-0.813333333333333	1	-2.95130036811242	1.71269338139906	4.18072875	0.13573137806179
283	-0.133333333333333	-0.81	1	-2.97844664372478	1.5707963267949	5.9125	0.201553854935588
284	-0.1	-0.81	1	-3.0187574147119	1.62955214951062	10.06839625	0.345839071066649
285	-0.0433333333333333	-0.806666666666667	1	-3.08792522892523	1.71269338139906	8.3614575	0.289170336094147
286	0.00333333333333333	-0.8	1	3.13742601103553	1.5707963267949	2.95625	0.104140755323283
287	0.02	-0.8	1	3.11659785997087	1.99742381992177	7.14407375	0.236099187668937
288	0.0566666666666667	-0.783333333333333	1	3.06937802243709	1.78946527266884	5.451325	0.194568107727333
289	0.0866666666666667	-0.776666666666667	1	3.03046440089162	2.23183949564558	6.7414325	0.212592078959712
290	0.116666666666667	-0.753333333333333	1	2.98794598509968	2.60117315331921	3.44757875	0.083169643404899
291	0.126666666666667	-0.736666666666667	1	2.9713120564187	2.46685171136624	3.78577375	0.108837100348165
292	0.14	-0.72	1	2.94954463634906	2.58299333824623	5.5778525	0.150907212900808
293	0.156666666666667	-0.693333333333333	1	2.9193631937689	2.08994244104142	4.7666575	0.182707160714033
294	0.18	-0.68	1	2.8828217616261	2.27942259892257	5.451325	0.200414506057802
295	0.203333333333333	-0.66	1	2.84273886041453	2.73670086730471	4.50296	0.122333093222426
296	0.213333333333333	-0.636666666666667	1	2.81827224177005	2.46685171136624	3.78577375	0.135881077952891
297	0.226666666666667	-0.62	1	2.79109602617947	2.67794504458899	6.610175	0.213398185058442
298	0.243333333333333	-0.586666666666667	1	2.74841638916778	2.24553726901845	3.78577375	0.162874023699788
299	0.26	-0.573333333333333	1	2.71584158442783	2.35619449019234	3.34470125	0.141637269656139
300	0.273333333333333	-0.56	1	2.6875141304966	2.11121582706548	6.8951575	0.31202240801766
301	0.306666666666667	-0.54	1	2.62510964889307	2.11121582706548	6.8951575	0.312956323355018
302	0.34	-0.52	1	2.56251838422206	2.11121582706548	6.8951575	0.311450452703612
303	0.373333333333333	-0.5	1	2.50022829368134	2.0344439357957	5.28814	0.232994760983694
304	0.4	-0.486666666666667	1	2.4536293414846	1.98902065637413	5.82322125	0.247505584467986
305	0.43	-0.473333333333333	1	2.404128224591	2.81984209919315	5.60918875	0.220800837023618
306	0.44	-0.443333333333333	1	2.35996805718628	1.67046497928606	5.9420625	0.201268630584424
307	0.473333333333333	-0.44	1	2.3197143310694	2.67794504458899	5.28814	0.224108562427237
308	0.486666666666667	-0.413333333333333	1	2.27489261858395	2.67794504458899	2.64407	0.113990332506013
309	0.493333333333333	-0.4	1	2.25209455208275	2.86329299458468	4.3043	0.178335971314034
310	0.5	-0.376666666666667	1	2.21642735781994	1.5707963267949	2.365	0.0630037186822729
311	0.513333333333333	-0.376666666666667	1	2.20382661408348	2.77441881977157	8.23493	0.358046545023214
312	0.53	-0.333333333333333	1	2.13221730507884	2.30861138691536	8.7895225	0.372608732363378
313	0.566666666666667	-0.3	1	2.05769555860617	2.54539351229231	20.0067175	0.84959058303828
314	0.63	-0.206666666666667	1	1.88777744199851	2.56521743299861	14.1036775	0.559905696000196
315	0.673333333333333	-0.14	1	1.77579630279847	2.84309372200361	24.125365	0.954911013208153
316	0.713333333333333	-0.01	1	1.58481410015684	2.94419709373991	9.04435125	0.346305231759222
317	0.723333333333333	0.04	1	1.515553053805	3.14159265358979	11.23375	0.433268908071313
318	0.723333333333333	0.103333333333333	1	1.42889927219073	3.36839150164368	15.77632375	0.609736472721855
319	0.703333333333333	0.19	1	1.30695197764636	3.688623327425	30.690605	1.19776822619499
320	0.613333333333333	0.337776666666667	1	1.06739833240736	3.71455714330722	29.08299625	1.16576195721288
321	0.524443333333333	0.475556666666667	1	0.834245940964789	3.81631530240538	10.09559375	0.398369394128514
322	0.48889	0.52	1	0.754572062139086	0.302572839967487	0	0
323	0.712776666666667	-0.197223333333333	2	1.84073975851118	3.71289764409076	6.56051	0.173059623281939
324	0.692776666666667	-0.16611	2	1.80612783385479	3.14159265358979	5.12436375	0.198926882862445
325	0.692776666666667	-0.137223333333333	2	1.7663424572823	3.20028641076438	6.71246125	0.262623767760131
326	0.690556666666667	-0.0994433333333334	2	1.71381770373028	3.41993476642634	11.4785275	0.438749050337348
327	0.672776666666667	-0.0372233333333332	2	1.62606789366281	3.26988210480521	12.3204675	0.514670535174903
328	0.66389	0.0316666666666667	2	1.52313378662783	3.30026429606088	9.97970875	0.423619915002984
329	0.655	0.0872233333333333	2	1.43840980362723	3.32983713472399	8.426495	0.359730934373592
330	0.64611	0.13389	2	1.36646361675251	3.49626573584719	11.34904375	0.484903563311128
331	0.62389	0.19389	2	1.26948290409029	3.70019196893336	11.155705	0.475737033131454
332	0.590556666666667	0.247223333333333	2	1.174335497464	3.56228283483688	16.40896125	0.719797788639345
333	0.552776666666667	0.331666666666667	2	1.03037593973613	3.98939503530221	17.87289625	0.775588752767694
334	0.477223333333333	0.398333333333333	2	0.875258189182587	3.64093555364065	24.69473875	1.0372656126936
335	0.410556666666667	0.520556666666667	2	0.667805066643867	3.92699081698724	11.70615875	0.487040978068129
336	0.36389	0.567223333333333	2	0.570396871030241	3.85735319709096	24.02780875	0.903121584206279
337	0.275	0.669443333333333	2	0.389772554188985	4.17695318262346	27.0402275	0.997674676952599
338	0.14389	0.747223333333333	2	0.190237618798465	4.52566079090004	21.76213875	0.79971929439845
339	0.0233333333333333	0.77	2	0.0302937599187751	5.58652243019112	0	0
340	-0.807223333333333	-0.222776666666667	3	-1.84007245328703	0.321750554396642	14.9574425	0.503772431619887
341	-0.780556666666667	-0.302776666666667	3	-1.940826939611	0.519151883355254	12.71128375	0.427654595275631
342	-0.745	-0.365	3	-2.02635785866613	0.602305250703611	15.30687125	0.520563504132359
343	-0.69611	-0.43611	3	-2.1304705594926	0.801774017071527	17.00435	0.580180819754015
344	-0.627223333333333	-0.502776666666667	3	-2.2465067234434	1.02399507274605	10.61352875	0.358350287795444
345	-0.57611	-0.53389	3	-2.31817678100249	0.13553379944976	8.7516825	0.247945284394608
346	-0.569443333333333	-0.582776666666667	3	-2.36776583788141	0.463647609000806	5.28814	0.170773541977465
347	-0.55611	-0.609443333333333	3	-2.40192054627691	1.24904577239825	3.73965625	0.117969409004839
348	-0.53611	-0.61611	3	-2.42551442807788	1.5707963267949	4.33563625	0.115133000964684
349	-0.511666666666667	-0.61611	3	-2.44854102827081	0.7853540463992	9.476555	0.329620709984106
350	-0.47389	-0.65389	3	-2.51446517026763	0.91293294792178	10.95881875	0.38072497824261
351	-0.425	-0.691666666666667	3	-2.59061016591616	1.5707963267949	8.2775	0.252273653026958
352	-0.378333333333333	-0.691666666666667	3	-2.64106489652155	1.36677492639322	11.67304875	0.408221328139984
353	-0.31389	-0.705	3	-2.72270916214954	1.22782668219132	5.85987875	0.213998560198911
354	-0.282776666666667	-0.71611	3	-2.76550887418933	1.5707963267949	5.9125	0.204482833570117
355	-0.249443333333333	-0.71611	3	-2.80640544090335	1.68787947326217	6.74675375	0.2304774828835
356	-0.211666666666667	-0.711666666666667	3	-2.85250093748005	1.5707963267949	5.12436375	0.188480602761669
357	-0.182776666666667	-0.711666666666667	3	-2.89019705803238	1.5707963267949	8.2775	0.312111977380236
358	-0.13611	-0.711666666666667	3	-2.95261945350843	2.21432743678822	3.94186375	0.105582994590923
359	-0.118333333333333	-0.698333333333333	3	-2.97373605242661	2.17632299086786	6.23236625	0.183777044404674
360	-0.0894433333333334	-0.678333333333333	3	-3.01049146130755	2.49934726452787	0	0
361	0.6	0.243333333333333	4	1.18550987136702	3.76184213957261	10.17245625	0.438642805353527
362	0.566666666666667	0.29	4	1.09778131029631	3.81633359581335	15.143095	0.671079930743453
363	0.513333333333333	0.356666666666667	4	0.963565324147622	3.4846165940105	8.7895225	0.374164177641396
364	0.496666666666667	0.403333333333333	4	0.888732488619343	3.25224987476369	5.35376875	0.193381893989566
365	0.493333333333333	0.433333333333333	4	0.85005610982143	3.92699081698724	13.37821375	0.574875754427298
366	0.44	0.486666666666667	4	0.73508095893597	3.64869115798213	18.26193875	0.702191733668933
367	0.39	0.576666666666667	4	0.594642612202184	4.05669335414315	19.3941825	0.77025856618888
368	0.303333333333333	0.643333333333333	4	0.440590898964407	3.90373919417678	17.9822775	0.629166187865493
369	0.233333333333333	0.716666666666667	4	0.314757661391309	4.32307225855155	24.9235525	0.906777740346278
370	0.103333333333333	0.77	4	0.133402113322053	0.564863050668273	0	0
371	0.616666666666667	-0.04	5	1.63557044872081	2.81984209919315	11.2183775	0.480887037316312
372	0.636666666666667	0.02	5	1.53939304125755	2.76108627647743	9.55164375	0.373973281937476
373	0.656666666666667	0.07	5	1.46459838487006	3.26594764813655	9.53390625	0.406582582984871
374	0.65	0.123333333333333	5	1.38328186827308	3.21290011837508	8.298785	0.347777568749115
375	0.646666666666667	0.17	5	1.31372635452326	3.98574663970296	21.35890625	0.825183779964431
376	0.556666666666667	0.25	5	1.14868959853037	3.72959525713736	10.659055	0.492050935212497
377	0.523333333333333	0.3	5	1.05027941148787	3.79728827983133	9.69709125	0.453327308237406
378	0.49	0.343333333333333	5	0.959613949840392	3.77038894000523	16.08377375	0.753912882817383
379	0.436666666666667	0.416666666666667	5	0.808831373276916	3.8363309297865	18.47124125	0.842797660264356
380	0.37	0.496666666666667	5	0.640271841224045	3.78509376238308	8.86875	0.37777346709952
381	0.34	0.536666666666667	5	0.564717147804141	3.81633359581335	15.143095	0.605780613156086
382	0.286666666666667	0.603333333333333	5	0.443561025172924	3.76707769382902	13.128115	0.45984293054586
383	0.243333333333333	0.663333333333333	5	0.351592439063752	4.02194252333	17.63876125	0.630670363903458
384	0.166666666666667	0.726666666666667	5	0.22545836628306	4.47377965787649	22.51420875	0.841260645519497
385	0.0433333333333333	0.756666666666667	5	0.0572062371791606	5.42249454137415	0	0
386	-0.883333333333333	-0.04	6	-1.61604843196275	6.19252541997884	6.53035625	0.204997682982622
387	-0.886666666666667	-0.0766666666666667	6	-1.65704796855928	6.06451636130564	5.451325	0.16294351401692
388	-0.893333333333333	-0.106666666666667	6	-1.68963667136266	0	2.365	0.073443522620531
389	-0.893333333333333	-0.12	6	-1.70432537588677	0.291456794477867	6.17265	0.191716216920936
390	-0.883333333333333	-0.153333333333333	6	-1.74266861927096	0.0906598872007451	6.53035625	0.203863149408565
391	-0.88	-0.19	6	-1.78344124915267	0.493941368919581	8.72980625	0.266389272484273
392	-0.856666666666667	-0.233333333333333	6	-1.83671910364952	0	5.9125	0.179269679727925
393	-0.856666666666667	-0.266666666666667	6	-1.87257303959511	0	4.13875	0.123179062418797
394	-0.856666666666667	-0.29	6	-1.89720885207887	0.588002603547568	4.26350375	0.12922496745648
395	-0.843333333333333	-0.31	6	-1.92305384557016	0	5.9125	0.171835344378282
396	-0.843333333333333	-0.343333333333333	6	-1.95742091444582	0.348771003583907	6.92058125	0.213613768551215
397	-0.83	-0.38	6	-2.00014366815606	0.463647609000806	9.254245	0.28586047778808
398	-0.806666666666667	-0.426666666666667	6	-2.05731576371368	0.380506377112365	6.3677625	0.194692931450691
399	-0.793333333333333	-0.46	6	-2.09625435000382	0.519146114246523	4.7666575	0.146453571615093
400	-0.78	-0.483333333333333	6	-2.12554506432684	0.367173833818219	8.23493	0.246023283363932
401	-0.763333333333333	-0.526666666666667	6	-2.17474972099962	1.21202565652432	5.05164	0.128247802475003
402	-0.736666666666667	-0.536666666666667	6	-2.20039928149462	0.982793723247329	6.39555125	0.188074906509827
403	-0.706666666666667	-0.556666666666667	6	-2.23801426279659	0.896055384571344	7.5715475	0.233421305994694
404	-0.673333333333333	-0.583333333333333	6	-2.28469852399553	0.321750554396642	7.47872125	0.214661541790291
405	-0.66	-0.623333333333333	6	-2.32763083235358	0.60554466360497	9.34825375	0.284168796248638
406	-0.63	-0.666666666666667	6	-2.38446459160331	0.844153986113171	7.1198325	0.218849819879301
407	-0.6	-0.693333333333333	6	-2.42823455557917	0	4.13875	0.0816836037901014
408	-0.6	-0.716666666666667	6	-2.44457127633719	0.218668945873942	5.451325	0.127777662447253
409	-0.593333333333333	-0.746666666666667	6	-2.47012680882664	0.785398163397448	8.3614575	0.243975280030408
410	-0.56	-0.78	6	-2.51892186483273	0.927295218001612	5.9125	0.173340926047505
411	-0.533333333333333	-0.8	6	-2.55359005004223	0.694738276196703	9.235325	0.255459304037604
412	-0.5	-0.84	6	-2.60468191084975	0.741947268005917	9.62495875	0.261383550257328
413	-0.463333333333333	-0.88	6	-2.65695862090121	1.22202532321099	13.84057125	0.392059351241212
414	-0.39	-0.906666666666667	6	-2.73537049114946	1.14416883366802	7.14407375	0.203714159813817
415	-0.353333333333333	-0.923333333333333	6	-2.77611332311222	1.06795311586704	13.49528125	0.37648616284355
416	-0.286666666666667	-0.96	6	-2.85141055568093	1.05165021254837	14.30056375	0.384067278785283
417	-0.216666666666667	-1	6	-2.92822401143799	1.24904577239825	13.08791	0.355077956136105
418	-0.146666666666667	-1.02333333333333	6	-2.99923960266521	1.5707963267949	17.7375	0.483910086834847
419	-0.0466666666666667	-1.02333333333333	6	-3.09602162003218	1.86623716393862	14.2148325	0.377810192072481
420	0.03	-1	6	3.11160164873292	2.25652583770118	8.40343625	0.193148037881339
421	0.0666666666666667	-0.97	6	3.07297204115665	2.35619449019234	6.6894025	0.14999177674536
422	0.0933333333333333	-0.943333333333333	6	3.04297368580758	2.25652583770118	8.40343625	0.213835503315236
423	0.13	-0.913333333333333	6	3.00020658514453	1.95130270390726	3.18388125	0.0949468776534257
424	0.146666666666667	-0.906666666666667	6	2.98121720961384	2.79282165000589	6.92058125	0.10750148875752
425	0.16	-0.87	6	2.95971691186234	2.12939564213846	5.5778525	0.167409789851418
426	0.186666666666667	-0.853333333333333	6	2.92623495389206	3.14159265358979	2.365	0.0165562308810197
427	0.186666666666667	-0.84	6	2.92292370771585	2.27942259892257	5.451325	0.160201567737337
428	0.21	-0.82	6	2.89088339416838	2.97644397617517	3.59657375	0.0494656616296574
429	0.213333333333333	-0.8	6	2.88099026184245	2.81984209919315	7.47872125	0.146220490821394
430	0.226666666666667	-0.76	6	2.85174616367817	2.44685437739309	4.6176625	0.139222734331077
431	0.243333333333333	-0.74	6	2.82390161681196	2.67794504458899	5.28814	0.138495315419456
432	0.256666666666667	-0.713333333333333	6	2.79620255372807	1.89254688119154	5.60918875	0.208180761326373
433	0.286666666666667	-0.703333333333333	6	2.75456640146279	1.92956699706547	5.05164	0.187128774733756
434	0.313333333333333	-0.693333333333333	6	2.71714064651604	2.41495031290807	7.1198325	0.245976343068595
435	0.34	-0.663333333333333	6	2.66794537790232	2.64224593190966	7.4083625	0.238935820421364
436	0.36	-0.626666666666667	6	2.62015821381805	2.35619449019234	6.6894025	0.255126870231539
437	0.386666666666667	-0.6	6	2.56913283977174	2.19104581277772	10.17245625	0.401934086413616
438	0.433333333333333	-0.566666666666667	6	2.48874602248902	2.15879893034246	4.26350375	0.167693087082212
439	0.453333333333333	-0.553333333333333	6	2.45520740507258	1.5707963267949	3.5475	0.106239876387493
440	0.473333333333333	-0.553333333333333	6	2.43395942979508	2.35619449019234	5.85278375	0.226544041868566
441	0.496666666666667	-0.53	6	2.38865062142136	1.79759517484878	7.8884575	0.25660908625345
442	0.54	-0.52	6	2.33732880417067	1.95130270390726	3.18388125	0.108053186442292
443	0.556666666666667	-0.513333333333333	6	2.31571816688222	1.5707963267949	4.13875	0.102119424839295
444	0.58	-0.513333333333333	6	2.29529428191436	1.15257199721567	5.82322125	0.0614132250753219
445	0.61	-0.526666666666667	6	2.28301163689929	1.5707963267949	7.68625	0.168761503509658
446	0.653333333333333	-0.526666666666667	6	2.24925933619736	1.5707963267949	5.9125	0.120882472437813
447	0.686666666666667	-0.526666666666667	6	2.2250828417098	2.0344439357957	7.93221	0.227050584253323
448	0.726666666666667	-0.506666666666667	6	2.17967272485913	2.18547313580202	8.20182	0.240943742517787
449	0.764443333333333	-0.48	6	2.13148397635558	2.48873455987597	16.87131875	0.517745820948141
450	0.822223333333333	-0.404443333333333	6	2.02793481216595	3.01726073747508	6.3559375	0.187087612803141
451	0.826666666666667	-0.36889	6	1.99051728960532	2.67794504458899	10.57687125	0.327615787517144
452	0.853333333333333	-0.315556666666667	6	1.92499413210189	2.94418267142571	8.03922625	0.247772166348508
453	0.862223333333333	-0.27111	6	1.87543969883219	3.05095120988126	8.70733875	0.268197412167472
454	0.866666666666667	-0.222223333333333	6	1.8218002163987	2.85014961994858	8.2302	0.258338988690663
455	0.88	-0.177776666666667	6	1.77013241866056	3.14159265358979	11.03686375	0.343843779212847
456	0.88	-0.115556666666667	6	1.70136366281799	3.6052402625906	8.81376375	0.239280502096273
457	0.857776666666667	-0.0711100000000001	6	1.65350756239874	3.71395062784454	0	0
458	0.521666666666667	0.450556666666667	7	0.858409782603034	3.92701108739447	20.625165	0.84359272358833
459	0.439443333333333	0.532776666666667	7	0.689691237885368	4.27700769249594	18.69296	0.761954177837835
460	0.34389	0.577223333333333	7	0.537300402317801	4.37310098125491	14.21187625	0.595810580700425
461	0.268333333333333	0.60389	7	0.418138286177715	4.38035501828801	12.0910625	0.516612633123792
462	0.20389	0.62611	7	0.314815759552957	4.56529250423957	10.758385	0.459902174434249
463	0.14389	0.635	7	0.222835324666107	4.59528023581783	20.2408525	0.878695354580489
464	0.0305566666666666	0.648333333333333	7	0.0470962537500095	4.78916087165447	15.41802625	0.671592732915735
465	-0.0561100000000001	0.641666666666667	7	-0.0872222928331374	4.87228384820551	12.3772275	0.542390086383706
466	-0.125	0.630556666666667	7	-0.195700310109879	5.14904351211136	13.04947875	0.568838796575982
467	-0.191666666666667	0.599443333333333	7	-0.309468069425075	5.09289535749705	12.73611625	0.571165935194866
468	-0.258333333333333	0.572776666666667	7	-0.423701256464048	5.25724181449922	15.20990625	0.684402487586259
469	-0.331666666666667	0.528333333333333	7	-0.5605817539813	5.45237468923116	12.27612375	0.554571187864266
470	-0.382776666666667	0.481666666666667	7	-0.671495991554153	5.18807222529064	14.632255	0.637395576657656
471	-0.45611	0.44389	7	-0.798975106885684	5.45833497982293	10.59933875	0.465142180010139
472	-0.5	0.403333333333333	7	-0.892003542887712	5.3231149447739	14.43418625	0.585136261155486
473	-0.566666666666667	0.356666666666667	7	-1.00903079511881	6.10851310817135	10.20674875	0.410321280320132
474	-0.576666666666667	0.3	7	-1.09109505118284	6.17252808600569	10.70812875	0.446908354128439
475	-0.583333333333333	0.24	7	-1.18047672200852	6.2356022039026	12.43044	0.541359186979333
476	-0.586666666666667	0.17	7	-1.28874855940439	5.98468637559341	8.04159125	0.369958152997405
477	-0.6	0.126666666666667	7	-1.36274019000387	6.20335532146735	14.82855	0.683743360028677
478	-0.606666666666667	0.0433333333333333	7	-1.49948886200961	6.09200084758257	18.66871875	0.833805895590021
479	-0.626666666666667	-0.06	7	-1.66625004112761	0	6.50375	0.287976471485321
480	-0.626666666666667	-0.0966666666666667	7	-1.72384533542467	0	11.825	0.509584190180006
481	-0.626666666666667	-0.163333333333333	7	-1.82576217346068	0	6.50375	0.269824486289811
482	-0.626666666666667	-0.2	7	-1.87972707071864	0.551654982528547	9.02484	0.381778557520687
483	-0.6	-0.243333333333333	7	-1.95608278222278	0.52807444842636	8.213645	0.357003545683003
484	-0.576666666666667	-0.283333333333333	7	-2.02748349135938	0.785398163397448	14.2148325	0.611935524016256
485	-0.52	-0.34	7	-2.14987059616263	1.26791145841993	9.91112375	0.367535900449147
486	-0.466666666666667	-0.356666666666667	7	-2.22337777625246	1.5707963267949	6.50375	0.199325024652357
487	-0.43	-0.356666666666667	7	-2.26324278118293	1.27229739520872	8.04159125	0.35464419198221
488	-0.386666666666667	-0.37	7	-2.33417161957937	1.10714871779409	5.28814	0.267013506211922
489	-0.36	-0.383333333333333	7	-2.38757432082175	1.10714871779409	5.28814	0.275807318570751
490	-0.333333333333333	-0.396666666666667	7	-2.44273578453591	1.17600520709514	7.68625	0.408327387567629
491	-0.293333333333333	-0.413333333333333	7	-2.52440126204943	1.5707963267949	4.73	0.221126243258283
492	-0.266666666666667	-0.413333333333333	7	-2.56862651070109	1.5707963267949	6.50375	0.325915879532372
493	-0.23	-0.413333333333333	7	-2.63380968660756	1.14416883366802	7.14407375	0.42625706750461
494	-0.193333333333333	-0.43	7	-2.71906110010848	1.5707963267949	8.2775	0.469102773241703
495	-0.146666666666667	-0.43	7	-2.81288165475682	1.5707963267949	7.095	0.427785755994172
496	-0.106666666666667	-0.43	7	-2.89843880595566	2.19104581277772	5.0859325	0.221039507147882
497	-0.0833333333333333	-0.413333333333333	7	-2.94264670738523	1.71269338139906	4.18072875	0.26817967784428
498	-0.06	-0.41	7	-2.99628264295409	2.07789483118723	6.08751	0.345931037075875
499	-0.03	-0.393333333333333	7	-3.06546885036927	4.00413212087413	0	0
500	-0.773333333333333	0.243333333333333	8	-1.26594923381054	0	21.285	0.733481009862009
501	-0.773333333333333	0.123333333333333	8	-1.41264543578294	0	20.1025	0.726102885983888
502	-0.773333333333333	0.01	8	-1.55786601297972	0.197395559849881	21.10348625	0.771025454819405
503	-0.75	-0.106666666666667	8	-1.7120711039436	0.156601876982015	11.37269375	0.422684521973256
504	-0.74	-0.17	8	-1.79660800833825	0.0665681637758238	8.88826125	0.321996332015029
505	-0.736666666666667	-0.22	8	-1.86100727474126	0.442374222976745	12.43044	0.455542185584785
506	-0.706666666666667	-0.283333333333333	8	-1.95211571185821	0.758377714210184	15.47478625	0.553879160537551
507	-0.646666666666667	-0.346666666666667	8	-2.06289154396573	0.668289418830584	14.31238875	0.549774967821324
508	-0.596666666666667	-0.41	8	-2.17284653752999	0.890275102127682	15.97498375	0.615092835613309
509	-0.526666666666667	-0.466666666666667	8	-2.29586510465265	0.950546840812075	10.17245625	0.403673581131156
510	-0.48	-0.5	8	-2.37659982087888	0.950546840812075	10.17245625	0.413381389180811
511	-0.433333333333333	-0.533333333333333	8	-2.45927609871505	1.19028994968253	9.55164375	0.38229353093814
512	-0.383333333333333	-0.553333333333333	8	-2.53573480490267	1.5707963267949	5.32125	0.187855000122883
513	-0.353333333333333	-0.553333333333333	8	-2.57330580492725	1.5707963267949	5.9125	0.219830681795607
514	-0.32	-0.553333333333333	8	-2.61727194128637	1.5707963267949	8.2775	0.327519917982961
515	-0.273333333333333	-0.553333333333333	8	-2.68277592488296	1.5707963267949	8.2775	0.35014483708395
516	-0.226666666666667	-0.553333333333333	8	-2.75280489229975	2.0344439357957	7.93221	0.26056470951656
517	-0.186666666666667	-0.533333333333333	8	-2.80491783420307	1.69515132134166	4.7666575	0.217439614144226
518	-0.16	-0.53	8	-2.84840575703191	2.35619449019234	5.01675625	0.126382370672715
519	-0.14	-0.51	8	-2.87368223116645	2.24553726901845	7.5715475	0.253511979449481
520	-0.106666666666667	-0.483333333333333	8	-2.92438462705635	2.24553726901845	11.35732125	0.450389154853594
521	-0.0566666666666667	-0.443333333333333	8	-3.01446245802707	1.89254688119154	5.60918875	0.328346198399792
522	-0.0266666666666667	-0.433333333333333	8	-3.08013169770703	1.76819188664478	3.01478375	0.191046665361516
523	-0.01	-0.43	8	-3.11834103077933	1.9195673303788	6.92058125	0.435822277995985
524	0.0266666666666667	-0.416666666666667	8	3.07767982080106	2.44685437739309	9.235325	0.470260300798726
525	0.06	-0.376666666666667	8	2.98362776064131	2.35619449019234	5.01675625	0.31341144855932
526	0.08	-0.356666666666667	8	2.92094547092945	2.35619449019234	6.6894025	0.459925417095519
527	0.106666666666667	-0.33	8	2.82896038751035	2.28962632641652	6.2849875	0.48747537231022
528	0.133333333333333	-0.306666666666667	8	2.7314653130483	2.28962632641652	6.2849875	0.519681126740679
529	0.16	-0.283333333333333	8	2.62752908770017	2.40877755180329	7.9546775	0.679034417611604
530	0.19	-0.25	8	2.49172220417785	1.86929525838108	8.04159125	0.642178171555905
531	0.233333333333333	-0.236666666666667	8	2.36328656986666	2.3036114285814	7.9546775	0.665900873694549
532	0.266666666666667	-0.206666666666667	8	2.23010639512775	2.35619449019234	5.85278375	0.477807339570435
533	0.29	-0.183333333333333	8	2.13454492721367	2.0344439357957	5.28814	0.355317561226598
534	0.316666666666667	-0.17	8	2.06348141496835	2.24553726901845	7.5715475	0.519977938336087
535	0.35	-0.143333333333333	8	1.95948582730113	1.81577498992176	2.43772375	0.104505193077205
536	0.363333333333333	-0.14	8	1.93858478868569	2.12939564213846	5.5778525	0.307502962768682
537	0.39	-0.123333333333333	8	1.87708419613195	2.67794504458899	3.966105	0.267407887176501
538	0.4	-0.103333333333333	8	1.82360261869665	3.14159265358979	3.5475	0.237054513559944
539	0.4	-0.0833333333333333	8	1.77619171598466	2.55359005004223	4.26350375	0.266760606631795
540	0.413333333333333	-0.0633333333333333	8	1.72283959465831	2.0344439357957	3.966105	0.147911052230336
541	0.433333333333333	-0.0533333333333333	8	1.69325738421224	2.11121582706548	3.44757875	0.132303835239282
542	0.45	-0.0433333333333333	8	1.66679661716438	2.92292370771585	5.451325	0.33405751188345
543	0.456666666666667	-0.0133333333333333	8	1.59998511478769	2.73670086730471	4.50296	0.253070402206649
544	0.466666666666667	0.01	8	1.54937103434636	3.14159265358979	4.73	0.284925231450536
545	0.466666666666667	0.0366666666666667	8	1.49238598805625	3.14159265358979	4.73	0.282399117660788
546	0.466666666666667	0.0633333333333333	8	1.4359061645241	2.89661399046293	4.8754475	0.265038592249001
547	0.473333333333333	0.09	8	1.3828984460743	3.55981698316902	5.82322125	0.336422549501094
548	0.46	0.12	8	1.31561393617408	3.29424198198506	7.77671125	0.45316769411247
549	0.453333333333333	0.163333333333333	8	1.22498039735158	3.46334320798644	7.47872125	0.435360767435123
550	0.44	0.203333333333333	8	1.13790824386456	3.14159265358979	5.9125	0.303007053687893
551	0.44	0.236666666666667	8	1.07730683312698	3.14159265358979	7.095	0.339145267933069
552	0.44	0.276666666666667	8	1.00947777954037	3.14159265358979	7.68625	0.337388695804519
553	0.44	0.32	8	0.942000040379464	3.22473388547823	7.1198325	0.303315020643642
554	0.436666666666667	0.36	8	0.881337036250735	3.46334320798644	9.34825375	0.419456314995504
555	0.42	0.41	8	0.797445773251634	3.75625560551196	12.30332125	0.57027263882149
556	0.38	0.466666666666667	8	0.683391245487336	3.92699081698724	12.54218625	0.574969863984867
557	0.33	0.516666666666667	8	0.568397272690363	3.89474393455199	12.967295	0.558959003989344
558	0.28	0.57	8	0.456605471892494	4.64353249108365	17.18704625	0.743956487010042
559	0.183333333333333	0.576666666666667	8	0.307814174490485	4.71238898038469	21.285	0.992129940841727
560	0.0633333333333333	0.576666666666667	8	0.10938818632214	4.71238898038469	15.96375	0.777990206774823
561	-0.0266666666666667	0.576666666666667	8	-0.0462098550328247	4.88909783645473	16.81692375	0.824417390949609
562	-0.12	0.56	8	-0.211093333222747	5.03413953478133	11.2183775	0.553286105869478
563	-0.18	0.54	8	-0.321750554396642	1.28603099258521	0	0
564	0.148333333333333	0.44389	9	0.322500552566833	4.37142943521174	12.96552125	0.772350642561289
565	0.0794433333333334	0.468333333333333	9	0.168030424054575	4.22786875071384	8.4631525	0.46147886116218
566	0.0372233333333332	0.490556666666667	9	0.0757346518221389	4.76236981884958	7.8931875	0.452626910166594
567	-0.00722333333333324	0.488333333333333	9	-0.0147907302111798	4.71238898038469	9.85436375	0.56530481024875
568	-0.0627766666666668	0.488333333333333	9	-0.12785169226093	5.0004274033898	11.1001275	0.636879857556177
569	-0.122776666666667	0.470556666666667	9	-0.255227663772165	4.6689833661324	9.074505	0.486104466670668
570	-0.17389	0.472776666666667	9	-0.352448557106299	5.01689094812985	14.46138375	0.795289895943841
571	-0.251666666666667	0.448333333333333	9	-0.511506536295067	5.19072681705831	11.988185	0.650365465921285
572	-0.311666666666667	0.417223333333333	9	-0.641579629479324	5.03413953478133	7.47872125	0.374046370445706
573	-0.351666666666667	0.40389	9	-0.716388903568466	4.77899032992779	11.851015	0.460521844662078
574	-0.418333333333333	0.399443333333333	9	-0.808493272500881	5.1760365893855	5.28814	0.238218544800115
575	-0.445	0.38611	9	-0.856136981460904	5.10473521606044	12.37072375	0.501054637030041
576	-0.509443333333333	0.359443333333333	9	-0.956347908866912	4.95736764351155	9.750895	0.315347117355336
577	-0.562776666666667	0.34611	9	-1.01941733233798	5.44517922097952	10.6058425	0.422226600180144
578	-0.607223333333333	0.30611	9	-1.10386265237401	5.71388233221838	11.699655	0.476240362042617
579	-0.642776666666667	0.250556666666667	9	-1.19911072478253	5.88496442910049	15.5013925	0.627740954262761
580	-0.676666666666667	0.17	9	-1.32465891563508	6.2447427171584	15.38373375	0.620982065654749
581	-0.68	0.0833333333333333	9	-1.44885532876603	0	17.14625	0.707731644430336
582	-0.68	-0.0133333333333333	9	-1.5904016576521	0.519146114246523	9.53390625	0.359872596427404
583	-0.653333333333333	-0.06	9	-1.66237617693758	0.291456794477867	12.34589125	0.529078548535975
584	-0.633333333333333	-0.126666666666667	9	-1.76819188664478	0	6.50375	0.274997654782925
