# Supplementary material for: Fluid extraction from the left-right organizer uncovers mechanical properties needed for symmetry breaking
Source: eLife. 2023 Jul 21;12:e83861. doi: 10.7554/eLife.83861 (PMC10361723; doi:10.7554/eLife.83861)
Supplement: Figure 4—source data 2. [file elife-83861-fig4-data2.zip › Fig4_sourcedata/DB6ss_embryo4.csv]

	x	y	id	omega	alpha	speed	realangvel
1	0.485143410852713	0.410205426356589	1	0.868900512929347	4.01373900545392	12.8691475	0.665476506431253
2	0.420542635658915	0.464468992248062	1	0.735805211643097	3.81633359581335	15.143095	0.756928626197639
3	0.358527131782946	0.541988372093023	1	0.584419486403569	4.50695365808291	9.66339	0.468389808476306
4	0.296511627906977	0.554910852713178	1	0.490741524708308	4.49630145414219	16.54554	0.861726555710856
5	0.19056976744186	0.578166666666667	1	0.318396213566137	4.89635282343446	17.24025875	0.884116499277739
6	0.0794573643410853	0.557492248062015	1	0.141572913710589	4.80512117211292	17.0220875	0.996809808638904
7	-0.0316550387596898	0.547158914728682	1	-0.0577890480171923	5.30041466050031	14.21187625	0.795438012142728
8	-0.109174418604651	0.495476744186046	1	-0.216876650445738	5.45555755351691	19.806875	1.24333545338208
9	-0.204779069767442	0.407624031007752	1	-0.465543741122154	5.88839418747983	15.3725	0.966081613855136
10	-0.243538759689923	0.314600775193798	1	-0.658760063893181	5.92196210498349	18.96079625	1.54064231765921
11	-0.287468992248062	0.198321705426356	1	-0.966888527425023	5.93175520473412	12.5948075	1.19325153629551
12	-0.315891472868217	0.120802325581395	1	-1.20553883468412	5.80365845869275	11.10663125	1.02904951259907
13	-0.349484496124031	0.0562015503875969	1	-1.41134873720394	0.0666013495430999	11.851015	1.10641293584244
14	-0.344313953488372	-0.0213178294573643	1	-1.63263132437243	0	11.43063625	1.0537680171995
15	-0.344313953488372	-0.0962519379844962	1	-1.84338492781233	0	5.9125	0.505521786191065
16	-0.344313953488372	-0.135011627906977	1	-1.94448928505054	0.356411308946761	0	0
17	-0.321705426356589	-0.195736434108527	2	-2.117394036188	0.679413805407848	9.88037875	0.863601665687759
18	-0.281007751937984	-0.246124031007752	2	-2.29011436932555	0.39852244566642	6.094605	0.489357631106346
19	-0.265503875968992	-0.282945736434109	2	-2.38798589554682	0.0525830616109417	5.62456125	0.321288256148682
20	-0.263565891472868	-0.319767441860465	2	-2.45224354677656	0	3.5475	0.17099889671405
21	-0.263565891472868	-0.343023255813953	2	-2.48644332611937	0.982793723247329	5.3295275	0.404222486478618
22	-0.234496124031008	-0.362403100775194	2	-2.56728782341509	1.21202565652432	5.05164	0.380239141841749
23	-0.203488372093023	-0.374031007751938	2	-2.64333565178344	1.39094282700242	6.610175	0.497538222062448
24	-0.160852713178295	-0.381782945736434	2	-2.74284329619593	1.47584462045214	6.236505	0.483615517880347
25	-0.12015503875969	-0.385658914728682	2	-2.839566399772	1.5707963267949	4.73	0.37430216651658
26	-0.0891472868217054	-0.385658914728682	2	-2.91442683307532	1.67046497928606	5.9420625	0.479722584488842
27	-0.0503875968992248	-0.381782945736434	2	-3.01037134997308	1.84909598580001	6.45645	0.525246352577353
28	-0.00968992248062015	-0.37015503875969	2	-3.11542062048856	1.62629483204061	5.3295275	0.472433074704388
29	0.0251937984496124	-0.368217054263566	2	3.07327807175015	2.01197580720988	11.7694225	1.038466276784
30	0.0949612403100775	-0.335271317829457	2	2.86558481639335	1.67046497928606	5.9420625	0.537598393802758
31	0.133720930232558	-0.331395348837209	2	2.7580651376328	2.48054948473911	6.7414325	0.567633416876658
32	0.160852713178295	-0.296511627906977	2	2.64453845425747	2.60117315331921	10.34273625	0.952218281633317
33	0.195736434108527	-0.238372093023256	2	2.45409479793081	2.18545927871706	12.30332125	1.25274818066863
34	0.261627906976744	-0.191860465116279	2	2.20354516179708	2.27165073467935	12.3772275	1.12845493561375
35	0.323643410852713	-0.13953488372093	2	1.97785417467433	2.35619449019234	12.1241725	0.955457990637507
36	0.37984496124031	-0.0833333333333333	2	1.78676257654683	2.70041317317481	11.7694225	0.915571118344563
37	0.412790697674419	-0.0135658914728682	2	1.60364835287792	2.26555919265164	6.1572775	0.302521822179883
38	0.443798449612403	0.0122751937984495	2	1.54314398844194	3.14159265358979	12.61313625	0.915713772484427
39	0.443798449612403	0.0949612403100775	2	1.36000123394506	2.41273686257237	14.79544	0.535701122662718
40	0.508399224806201	0.167313953488372	2	1.25286100941251	3.14159265358979	15.3725	0.836643841738874
41	0.508399224806201	0.268089147286822	2	1.08553224106474	3.29424198198506	15.5534225	0.785940641566858
42	0.492895348837209	0.368864341085271	2	0.928344112751365	3.64645959559684	17.11314	0.871589597070142
43	0.438631782945736	0.467054263565891	2	0.754026193337337	3.64094415238182	19.75543625	0.893523850151048
44	0.376616279069767	0.580748062015504	2	0.575321423307127	4.08714335613997	18.35180875	0.852148185110219
45	0.27906976744186	0.651162790697674	2	0.404891786285083	4.27001475740794	12.43044	0.569766975392794
46	0.205426356589147	0.686046511627907	2	0.290938391206525	5.01088791197087	16.08377375	0.6625695799982
47	0.104651162790698	0.655038759689923	2	0.158424475206885	5.03413953478133	11.2183775	0.516328796393529
48	0.0348837209302326	0.631782945736434	2	0.0551587159281788	5.49778714378214	14.2148325	0.549492479890298
49	-0.0310077519379845	0.565891472868217	2	-0.0547397800498807	1.07430070424609	0	0
50	0.812015503875969	0.109174418604651	3	1.43714908318675	3.1749302976275	11.83150375	0.465184461292118
51	0.809430232558139	0.186693798449612	3	1.34411219092833	3.24467602684848	11.49212625	0.443842637632026
52	0.801678294573643	0.261627906976744	3	1.25534366340192	3.92699081698724	20.06761625	0.742801197992875
53	0.70865503875969	0.354651162790698	3	1.10678342380335	4.06608116806527	28.1435	1.14286715686992
54	0.561368217054264	0.465763565891473	3	0.878209992429364	3.93998367667806	21.46296625	0.96677881590947
55	0.460593023255814	0.563953488372093	3	0.68485422924747	4.31892695460987	22.61886	1.02143957985531
56	0.323643410852713	0.620802325581395	3	0.480566313276409	4.48893153475141	17.78539125	0.833128528134762
57	0.209949612403101	0.646639534883721	3	0.313940607649456	4.70951794455427	34.39123875	1.68944062285832
58	-0.0155038759689922	0.647286821705426	3	-0.0239475169222076	4.86503830877995	15.5534225	0.79032320573539
59	-0.116279069767442	0.631782945736434	3	-0.182012158069286	5.35070878839374	22.82284125	1.14449236064622
60	-0.236434108527132	0.542635658914729	3	-0.410910630198529	5.28669381055939	11.97163	0.664609130517965
61	-0.302325581395349	0.5	3	-0.543832456302122	5.53622973380333	21.75622625	1.23221858592362
62	-0.39922480620155	0.395348837209302	3	-0.790276173486846	5.69518270363202	19.1860625	1.12821914476985
63	-0.468992248062016	0.290697674418605	3	-1.01592000244082	5.73639646629034	15.9199975	0.936031063304852
64	-0.523255813953488	0.201550387596899	3	-1.20312621510179	5.55328564902785	15.07391875	0.769412887676115
65	-0.589147286821705	0.127906976744186	3	-1.35700879263701	5.61721606980048	10.526615	0.488733924564908
66	-0.631782945736434	0.0736434108527132	3	-1.45475557754999	5.96143475278294	9.34825375	0.461178615299171
67	-0.651162790697674	0.0155038759689922	3	-1.54699130060983	5.97348236263713	15.51972125	0.712808793564481
68	-0.682170542635659	-0.0813953488372093	3	-1.68955305932272	6.0563864591257	15.77632375	0.66981855705442
69	-0.705426356589147	-0.182170542635659	3	-1.82351677073361	6.2118778423943	16.59697875	0.671639479603801
70	-0.713178294573643	-0.290697674418605	3	-1.95784466665437	0.610725964389209	14.43418625	0.612719624747278
71	-0.65891472868217	-0.368217054263566	3	-2.08038859160382	0.919719605350417	15.60959125	0.653397882075593
72	-0.577519379844961	-0.430232558139535	3	-2.21106816801894	1.23150371234085	10.659055	0.424790355091971
73	-0.511627906976744	-0.453488372093023	3	-2.29602623903734	0.856705628182739	11.73572125	0.563756563829756
74	-0.453488372093023	-0.503875968992248	3	-2.40877755180329	0.904827089415787	10.526615	0.509567776617197
75	-0.39922480620155	-0.546511627906977	3	-2.51069110712673	0.862170054667226	10.90205875	0.520235527824005
76	-0.344961240310078	-0.593023255813954	3	-2.61473821269153	1.09868296183994	10.40067875	0.497244981424161
77	-0.284236434108527	-0.624031007751938	3	-2.71418720897636	0.708643919549823	7.26823625	0.305754679040722
78	-0.253228682170543	-0.660205426356589	3	-2.7753381447845	0.896027945463304	10.09559375	0.432480308150085
79	-0.201550387596899	-0.701550387596899	3	-2.86183420641452	1.42892927339078	5.574305	0.249443787227426
80	-0.165375968992248	-0.706717054263566	3	-2.91172296386001	1.6475461600521	10.27888125	0.454058395213188
81	-0.0981899224806203	-0.701550387596899	3	-3.00253464290264	1.5707963267949	11.03686375	0.511202007189477
82	-0.0258410852713177	-0.701550387596899	3	-3.10477504434054	1.86926688084636	10.72231875	0.487329925712054
83	0.04134496124031	-0.68087984496124	3	3.08094427769664	1.80192142095398	13.7678475	0.663012827769984
84	0.129197674418605	-0.660205426356589	3	2.94834171214264	1.84907475963522	11.4785275	0.560238576716885
85	0.201550387596899	-0.63953488372093	3	2.83629399679926	1.89254688119154	14.9574425	0.727645708686877
86	0.294573643410853	-0.608527131782946	3	2.69076485506189	2.00740980038964	13.04947875	0.628128652061797
87	0.372093023255814	-0.572352713178295	3	2.56513912464953	2.32173429648221	16.1754175	0.779665619289456
88	0.449612403100775	-0.5	3	2.40920600079164	2.35619449019234	14.49331125	0.706073575114408
89	0.516794573643411	-0.432817829457364	3	2.26799128576876	2.47562105032673	14.03568375	0.680849679174571
90	0.573643410852713	-0.36046511627907	3	2.13182134993384	2.64225548588244	9.87801375	0.478355901743845
91	0.604651162790698	-0.303616279069768	3	2.03615016958507	2.80683937418833	19.19729625	0.933943663791492
92	0.645996124031008	-0.184755813953488	3	1.84936143682677	2.84312209953833	10.72231875	0.520026744357009
93	0.666666666666667	-0.117569767441861	3	1.74535608795537	2.92289723728333	7.26823625	0.349914705637837
94	0.677003875968992	-0.0710581395348838	3	1.67537314682781	2.9562418733627	12.83308125	0.606831278702021
95	0.692507751937984	0.0116279069767442	3	1.5540068910874	2.99270453969871	15.94305625	0.72107531591951
96	0.708011627906977	0.114988372093023	3	1.4097918279035	3.14159265358979	15.76686375	0.690666390122944
97	0.708011627906977	0.21834496124031	3	1.27165854987891	3.73699503985033	29.517565	1.32048981279976
98	0.599484496124031	0.378554263565891	3	1.00756058731896	3.89843450004375	19.518345	0.907252127553305
99	0.511627906976744	0.471577519379845	3	0.826110161808297	4.00093906337014	30.18390375	1.42056231149968
100	0.361755813953488	0.60077519379845	3	0.54199769950836	4.20529047599235	24.34944875	1.12700254140063
101	0.222220930232558	0.678294573643411	3	0.316597191228234	4.39063160782173	27.422175	1.23207877307874
102	0.0516782945736435	0.735143410852713	3	0.0701814366124856	4.93919204199865	21.0354925	0.935376171123674
103	-0.082686046511628	0.704135658914729	3	-0.116893797612249	5.30041466050031	14.21187625	0.619428599775588
104	-0.160205426356589	0.652453488372093	3	-0.240779517567367	5.1760215894605	17.6275275	0.86322904330641
105	-0.263565891472868	0.60077519379845	3	-0.413425326228649	5.49778714378214	16.722915	0.821253110184396
106	-0.341085271317829	0.523255813953488	3	-0.577675948265528	5.43404315495734	26.2526825	1.38313088551441
107	-0.470282945736434	0.409562015503876	3	-0.854302125368411	5.65438496681419	10.72231875	0.564609609257809
108	-0.511627906976744	0.352713178294574	3	-0.967224047219973	5.78384813947224	9.87801375	0.521971133653503
109	-0.542635658914729	0.295864341085271	3	-1.07161827395067	5.87828058946985	12.00769625	0.638164237106191
110	-0.573643410852713	0.223515503875969	3	-1.19925112137191	5.53778499983642	13.94699625	0.651990118528323
111	-0.635658914728682	0.156329457364341	3	-1.32964914507758	5.81951894806159	14.10190375	0.66397395919785
112	-0.677003875968992	0.0736434108527132	3	-1.46244393691715	5.73154963855673	12.03312	0.496790059682879
113	-0.71834496124031	0.00646124031007742	3	-1.56180194885372	0.0906352975407022	17.4146775	0.796566313377833
114	-0.708011627906977	-0.107236434108527	3	-1.72111521152929	0	14.97813625	0.660363520469516
115	-0.708011627906977	-0.205426356589147	3	-1.85318791562319	0.218695416306463	14.53588125	0.636276032553849
116	-0.687337209302326	-0.298449612403101	3	-1.98044312213396	0.463617607800766	8.81376375	0.385801803979753
117	-0.6615	-0.350127906976744	3	-2.05760348292991	0.714109733831118	15.6480225	0.684645467656051
118	-0.594313953488372	-0.427647286821706	3	-2.19453257646112	0.558540326248187	7.43733375	0.330313397062565
119	-0.568476744186047	-0.468992248062016	3	-2.26059525587364	1.07145915908755	9.87801375	0.420527438018397
120	-0.511627906976744	-0.5	3	-2.34470074347731	1.39092482747041	8.81376375	0.344982743897566
121	-0.454779069767442	-0.510337209302326	3	-2.41369729225683	1.21200510745315	6.73552	0.308001745962923
122	-0.413437984496124	-0.525841085271318	3	-2.47529764144941	1.22205269512411	9.2270475	0.440883827129692
123	-0.356589147286822	-0.546511627906977	3	-2.56347440687535	1.32581766366803	9.750895	0.476736430737761
124	-0.294573643410853	-0.562015503875969	3	-2.6588216930229	0.851999512940545	8.3803775	0.41160001430502
125	-0.253228682170543	-0.59818992248062	3	-2.74114169588391	0.927265216801579	7.88313625	0.378105123186789
126	-0.211887596899225	-0.629197674418605	3	-2.81676272052126	1.5707963267949	4.73	0.224506882881585
127	-0.18087984496124	-0.629197674418605	3	-2.86166409709758	1.44638364215935	6.3559375	0.317087659405821
128	-0.13953488372093	-0.634368217054264	3	-2.92508162897875	1.22780971652201	11.71916625	0.575503017062733
129	-0.0671821705426358	-0.660205426356589	3	-3.04018223239129	1.5707963267949	6.30686375	0.311447071272277
130	-0.0258410852713177	-0.660205426356589	3	-3.10247164664575	1.5707963267949	6.30686375	0.313000517363649
131	0.0155038759689922	-0.660205426356589	3	3.11811355706111	1.9889974602587	7.764295	0.365941822465223
132	0.062015503875969	-0.63953488372093	3	3.04492519256806	1.64755057064252	10.27888125	0.521241176665459
133	0.129197674418605	-0.634368217054264	3	2.94067695723497	1.95130270390726	12.73611625	0.645800437229092
134	0.206717054263566	-0.603360465116279	3	2.81151686978915	1.9974340936129	9.52562875	0.490338126474534
135	0.263565891472868	-0.577519379844961	3	2.71344924449425	2.15879171876933	22.73888375	1.18161876899477
136	0.387596899224806	-0.494833333333333	3	2.47712549069529	2.42279583973544	8.3803775	0.435345415020025
137	0.423771317829457	-0.453488372093023	3	2.39005640769129	2.29745418450397	9.49251875	0.498264098450014
138	0.470282945736434	-0.412143410852713	3	2.29040358800129	2.11119376905291	9.19334625	0.444515648112089
139	0.52196511627907	-0.381135658914729	3	2.20150045837887	2.40876512069236	10.6058425	0.527307589558279
140	0.568476744186046	-0.329457364341085	3	2.09603894046721	2.40380134909856	11.71916625	0.555433113304238
141	0.62015503875969	-0.272608527131783	3	1.98495231780636	2.0778523773558	8.11668	0.298190022893197
142	0.666666666666667	-0.246771317829457	3	1.92531431322773	2.35623198972358	11.14861	0.446663840981723
143	0.71834496124031	-0.195089147286822	3	1.83598154503138	2.6779021868339	12.3393875	0.519625469101395
144	0.754523255813954	-0.122740310077519	3	1.7320564512111	2.77640252443886	28.6957275	1.12819009754465
145	0.821705426356589	0.0529728682170542	3	1.50641843170217	3.105902139716	22.08732625	0.851404047885625
146	0.826872093023256	0.197674418604651	3	1.33613762212505	3.42537716277124	19.70813625	0.758748980753868
147	0.790697674418605	0.321705426356589	3	1.18438782597427	3.50875488952965	21.9602075	0.832570111471771
148	0.739019379844961	0.456073643410853	3	1.01787380367992	4.03765587787556	35.3342825	1.34624176942674
149	0.558139534883721	0.60077519379845	3	0.748625449794572	4.24874137138388	42.3063025	1.72189620605963
150	0.310077519379845	0.724806201550388	3	0.404246208582645	4.48389657406157	34.80274875	1.45789381302393
151	0.0878565891472867	0.776484496124031	3	0.112667445977859	4.85427478517166	22.29722	0.938707350493192
152	-0.0568488372093022	0.755813953488372	3	-0.0750740241207789	5.07115965065526	20.20656	0.873076092928529
153	-0.18087984496124	0.709302325581395	3	-0.249689242706485	0.840630392521113	0	0
154	0.669895348837209	-0.0523255813953488	4	1.64874813424605	3.98573112267562	9.49251875	0.301695423004302
155	0.623383720930233	-0.0109806201550389	4	1.58840904964519	3.25222243565565	7.1387525	0.375114602355088
156	0.618217054263566	0.0355310077519379	4	1.51338612917417	3.35269330413557	11.2869625	0.598523041765893
157	0.602713178294574	0.10787984496124	4	1.39368152082099	3.21042961691064	11.45783375	0.598946953214529
158	0.597546511627907	0.182817829457364	4	1.27389213017809	3.30027365772949	9.97970875	0.509311310113002
159	0.587209302325581	0.247414728682171	4	1.17202986815549	3.50877035323296	10.98010375	0.560199549840033
160	0.561368217054264	0.314600775193798	4	1.05998995818748	3.60522662597903	19.390635	0.965271252636864
161	0.504523255813953	0.428294573643411	4	0.866935707660108	3.9993425645605	19.281845	0.960196887498975
162	0.408914728682171	0.510980620155039	4	0.674896330160313	4.48126388622561	6.88392375	0.320427712926198
163	0.364988372093023	0.521317829457364	4	0.610810787575074	6.13051430213918	10.36875125	-0.260987835039967
164	0.354651162790698	0.454135658914729	4	0.663008354583067	0	3.94186375	-0.143031631196235
165	0.354651162790698	0.428294573643411	4	0.691614680822314	4.22547758613185	7.58219	0.444502533775824
166	0.31072480620155	0.451550387596899	4	0.602714174067149	4.19877325002951	17.64940375	1.0554187662956
167	0.209949612403101	0.508399224806202	4	0.39163042080803	4.65364867469632	13.4249225	0.791136879902166
168	0.122093023255814	0.513565891472868	4	0.233403044827597	4.71238898038469	3.94186375	0.240667363150225
169	0.0962519379844962	0.513565891472868	4	0.185269572197552	4.71238898038469	5.51813625	0.344088569474326
170	0.060077519379845	0.513565891472868	4	0.116451858302686	5.23715363196112	8.653535	0.469109804076218
171	0.0109806201550389	0.485143410852713	4	0.0226298974874429	5.27433706479191	12.57647875	0.775443927281575
172	-0.0587868217054263	0.441213178294574	4	-0.132458887968872	5.20877951846234	10.758385	0.778262835358683
173	-0.120802325581395	0.407624031007752	4	-0.288111455040609	5.39814076912527	11.2041875	0.845355351301468
174	-0.177647286821706	0.361112403100775	4	-0.457182525300902	5.4122842811533	9.7911	0.798093492435581
175	-0.226744186046512	0.319767441860465	4	-0.616801223788019	5.12254255331172	9.8857	0.776173232361406
176	-0.286174418604651	0.293926356589147	4	-0.7720358702603	0.229873525305854	4.75660625	0.209629754879543
177	-0.27906976744186	0.263565891472868	4	-0.813961821236208	5.53776583090543	10.460395	0.885595025575048
178	-0.325581395348837	0.213178294573643	4	-0.991080826351218	5.78924393826	8.72980625	0.736538624365706
179	-0.352713178294574	0.162790697674419	4	-1.13838855122436	5.34118526680012	8.04159125	0.553286105869477
180	-0.395348837209302	0.131782945736434	4	-1.24904577239825	6.18351665468842	5.9420625	0.464127789405167
181	-0.39922480620155	0.0930232558139535	4	-1.34187133027929	6.08578974732971	9.04435125	0.721112428229755
182	-0.410852713178295	0.0348837209302326	4	-1.48609381592524	5.77608680278725	6.08751	0.423512554348289
183	-0.430232558139535	0	4	-1.5707963267949	5.69518270363202	6.39555125	0.38385945634889
184	-0.453488372093023	-0.0348837209302326	4	-1.64756821806467	6.14128825257542	4.18072875	0.289996966039765
185	-0.457364341085271	-0.062015503875969	4	-1.70556761127263	5.81953769817878	5.28814	0.297348558518364
186	-0.472868217054264	-0.0930232558139535	4	-1.7650373229763	0.896055384571344	3.78577375	0.203286816132062
187	-0.453488372093023	-0.108527131782946	4	-1.80569468620271	0.463647609000806	5.28814	0.367598258473401
188	-0.437984496124031	-0.13953488372093	4	-1.87921433789739	0.896055384571344	3.78577375	0.231438204542218
189	-0.418604651162791	-0.155038759689922	4	-1.92550197880584	0.927295218001612	5.9125	0.382165443539211
190	-0.387596899224806	-0.178294573643411	4	-2.00193506751368	1.32581766366803	4.8754475	0.248742697382767
191	-0.356589147286822	-0.186046511627907	4	-2.05168360699023	1.41814699839963	7.77671125	0.416904543312981
192	-0.306201550387597	-0.193798449612403	4	-2.13506451565283	1.69515132134166	4.7666575	0.199051000690131
193	-0.275193798449612	-0.189922480620155	4	-2.17487471579085	1.49402443552512	7.7087175	0.536903683717749
194	-0.224806201550388	-0.193798449612403	4	-2.2822554525344	2.44041041269337	0	0
195	0.0484496124031008	0.12984496124031	5	0.357134010520794	5.90267893006722	7.95999875	0.0705503505004501
196	0.0290697674418605	0.0813953488372093	5	0.343023940420703	0.76101275422473	8.573125	-3.43676443051804
197	0.0678294573643411	0.0406976744186047	5	1.03037682652431	0.960070362405688	7.21738875	-2.06913686495306
198	0.106589147286822	0.0135658914728682	5	1.44420419951492	0.620249485982821	5.0859325	-1.16935491464187
199	0.125968992248062	-0.0135658914728682	5	1.6780751824433	1.5707963267949	1.77375	0.0450245119619685
200	0.137596899224806	-0.0135658914728682	5	1.66907028005091	4.21596622697981	8.06878875	1.12623371435044
201	0.0910852713178295	0.0116279069767442	5	1.44382353718082	1.74546852580314	5.10307875	0.0636804233754236
202	0.124031007751938	0.0174418604651163	5	1.43108745250573	0	0	0
203	0.124031007751938	0.0174418604651163	5	1.43108745250573	1.83704837594582	3.37071625	0.0947319394861887
204	0.145348837209302	0.0232558139534884	5	1.4121410646085	2.94419709373991	1.5076875	0.307032202235819
205	0.147286821705426	0.0329457364341085	5	1.35073462416133	2.55359005004223	3.19748	0.434920146926128
206	0.158914728682171	0.0503875968992248	5	1.26375059477611	3.14159265358979	2.069375	0.377807411695047
207	0.158914728682171	0.063953488372093	5	1.1881891124371	2.19959261321033	4.02109125	0.163100605987158
208	0.180232558139535	0.0794573643410853	5	1.15556899123966	2.83870778521482	4.9558575	0.557886361419122
209	0.189922480620155	0.11046511627907	5	1.04399171895584	2.49809154479651	7.390625	0.356698179124546
210	0.218992248062016	0.14922480620155	5	0.972652083130931	3.14159265358979	11.23375	0.980128122889629
211	0.218992248062016	0.222868217054264	5	0.776626458553005	3.22473388547823	7.1198325	0.51381739614709
212	0.215116279069767	0.26937984496124	5	0.673862979323588	3.14159265358979	3.5475	0.199833489472069
213	0.215116279069767	0.292635658914729	5	0.633896281429174	4.40950411200972	9.91112375	0.888649148077976
214	0.153100775193798	0.312015503875969	5	0.456166451813578	4.24874137138388	3.966105	0.373140416617533
215	0.12984496124031	0.323643410852713	5	0.381538368490072	4.28953505425175	6.4836475	0.602911849841092
216	0.0910852713178295	0.341085271317829	5	0.260955998521853	4.35361831011412	7.57746	0.68633169935797
217	0.0445736434108527	0.358527131782946	5	0.123689658650259	4.75997208366167	6.21522	0.564102607364945
218	0.00387596899224806	0.356589147286822	5	0.0108691371772702	4.87315172101052	11.0812075	1.02510732577662
219	-0.0678294573643411	0.344961240310078	5	-0.194152327978054	5.1760365893855	11.89890625	1.11745977631258
220	-0.137596899224806	0.310077519379845	5	-0.41764428324057	5.49778714378214	9.197485	0.876791393204781
221	-0.180232558139535	0.267441860465116	5	-0.593002561881526	5.71645608965608	7.7087175	0.76029374109418
222	-0.207364341085271	0.224806201550388	5	-0.745061310100362	6.04764032645872	7.60051875	0.738824034508712
223	-0.218992248062016	0.176356589147287	5	-0.892826117002104	5.73153032465104	9.02484	1.05613317725718
224	-0.25	0.125968992248062	5	-1.10405275245354	5.84484874732163	10.44797875	1.2073339756365
225	-0.27906976744186	0.063953488372093	5	-1.34551954758084	6.24748619450026	8.28282125	0.954038391072736
226	-0.281007751937984	0.00968992248062015	5	-1.53632722579539	6.03818458604015	6.50079375	0.713479795220291
227	-0.29134496124031	-0.0316550387596898	5	-1.67902318483945	6.07208465663381	5.64348125	0.573910008051597
228	-0.299096899224806	-0.0678294573643411	5	-1.79380518644977	0	4.33563625	0.441668875714503
229	-0.299096899224806	-0.0962519379844962	5	-1.88213896159267	0.245066885446885	1.62534625	0.168749914270276
230	-0.296511627906977	-0.106589147286822	5	-1.91588894444672	0.35879121934175	3.36776	0.350050602671139
231	-0.288759689922481	-0.127259689922481	5	-1.98589906498095	1.06361292074719	4.05834	0.353408656154017
232	-0.265503875968992	-0.140182170542636	5	-2.05658079621175	0.838006086200063	5.30292125	0.563621230141393
233	-0.239662790697675	-0.163437984496124	5	-2.16930504224003	0.674667759889905	2.52404625	0.285240206546444
234	-0.229329457364341	-0.176356589147287	5	-2.22635308354932	1.5707963267949	3.94186375	0.292669709288669
235	-0.203488372093023	-0.176356589147287	5	-2.28488702540705	1.39612664452929	13.60880125	1.57156415424699
236	-0.115631782945737	-0.191860465116279	5	-2.59919985625645	1.01221386661491	3.71837125	0.540918475706698
237	-0.0949612403100775	-0.204779069767442	5	-2.70738355139779	2.52132289473411	3.39081875	0.100814528519835
238	-0.0820426356589146	-0.186693798449612	5	-2.72754645710176	2.0779797328426	4.05834	0.4391620008851
239	-0.0587868217054263	-0.173771317829457	5	-2.81537885727878	1.69501287471373	3.17796875	0.535770607598809
240	-0.0381124031007753	-0.17118992248062	5	-2.92253297879854	1.5707963267949	4.33563625	0.81258331838578
241	-0.00968992248062015	-0.17118992248062	5	-3.0850496424757	0.463647609000806	2.64407	0.230814164726691
242	-0.00193798449612403	-0.186693798449612	5	-3.13121247542104	1.89258438072277	4.98601125	0.868731631385167
243	0.0290697674418605	-0.176356589147287	5	2.97822650548152	1.5707963267949	2.75936375	0.489634596349862
244	0.0471589147286821	-0.176356589147287	5	2.88029958621155	1.81573086903055	3.25010125	0.57976703832793
245	0.0678294573643411	-0.17118992248062	5	2.76434617854596	1.24904577239825	3.73965625	0.467961677557569
246	0.0910852713178295	-0.178941860465116	5	2.67075384303445	2.18153235772393	4.8115925	0.788619483139752
247	0.116926356589147	-0.160852713178295	5	2.51302994640649	1.81595149684781	1.62534625	0.243305567703613
248	0.127259689922481	-0.158267441860465	5	2.46436883286577	2.21423744038787	3.94186375	0.629795670000464
249	0.147934108527132	-0.142763565891473	5	2.33840969886568	2.64222682295999	4.93871125	0.785782215636348
250	0.163437984496124	-0.114341085271318	5	2.18125325573841	1.5707963267949	2.365	0.209322236793943
251	0.178941860465116	-0.114341085271318	5	2.13938880837962	2.27944024634472	7.26823625	0.995030536059525
252	0.215116279069767	-0.0833333333333333	5	1.94038270116772	2.42279583973544	8.3803775	1.02012511313352
253	0.251290697674419	-0.0419883720930234	5	1.73635767854101	2.86325054075325	11.4785275	1.38367366695355
254	0.27196511627907	0.0303604651162792	5	1.4596229451503	2.97648451698961	4.7950375	0.533752811986477
255	0.277131782945736	0.0613682170542637	5	1.35287238275301	2.89659193245036	6.50079375	0.626204605415465
256	0.287468992248062	0.102713178294574	5	1.22763146166991	3.05095735604909	8.70733875	0.780152903675021
257	0.292635658914729	0.159562015503876	5	1.07160088093491	2.86329299458468	8.6086	0.53720686016004
258	0.308139534883721	0.213825581395349	5	0.964159508902903	3.14159265358979	5.9125	0.400039087526634
259	0.308139534883721	0.252585271317829	5	0.884151691397576	4.29086693284218	0	0
260	-0.417957364341085	0.578166666666667	6	-0.625931106664492	5.60843521879582	20.1911875	0.929761089209438
261	-0.500647286821705	0.474806201550388	6	-0.811883324506379	5.67245934279038	14.43418625	0.687821333406395
262	-0.554910852713178	0.397286821705426	6	-0.949447591187658	5.66296622834852	6.7816375	0.325249040478202
263	-0.580748062015504	0.361112403100775	6	-1.0144973992833	5.63969276971691	13.79563625	0.647586937645124
264	-0.635011627906977	0.288759689922481	6	-1.14401478681232	5.58844703098288	9.235325	0.408164095761834
265	-0.673771317829457	0.242248062015504	6	-1.22564760596469	5.52214758327519	11.43063625	0.457993370889789
266	-0.725453488372093	0.187984496124031	6	-1.31724628014265	5.97280371031301	21.9389225	0.936572922829049
267	-0.76937984496124	0.0510348837209301	6	-1.50456086470846	0.13081105882421	15.10762	0.642481846188305
268	-0.756461240310078	-0.0471589147286821	6	-1.63305723394612	0.211100650545776	11.2869625	0.488251212169
269	-0.740957364341085	-0.119507751937985	6	-1.73070747637992	0.463647609000808	8.81376375	0.375273206396038
270	-0.715116279069767	-0.17118992248062	6	-1.80576211765913	0.4214399991317	12.52681375	0.557984856554268
271	-0.681523255813953	-0.246124031007752	6	-1.91735908896998	0.643501108793284	17.7375	0.798198080723806
272	-0.611755813953488	-0.339147286821705	6	-2.07699870511474	0.845014891846507	9.353575	0.424773944480996
273	-0.565891472868217	-0.37984496124031	6	-2.16195349401094	0.927295218001612	8.86875	0.413365142234656
274	-0.51937984496124	-0.414728682170543	6	-2.24462652245787	1.03708813515564	15.1088025	0.730185343669905
275	-0.434108527131783	-0.465116279069767	6	-2.39066359119185	1.16590454050981	4.50296	0.22157429994818
276	-0.406976744186047	-0.476744186046512	6	-2.43497845118149	0.942000040379464	8.04159125	0.421008890989358
277	-0.364341085271318	-0.507751937984496	6	-2.51918022937936	1.5707963267949	5.9125	0.261166225085456
278	-0.325581395348837	-0.507751937984496	6	-2.57141347439645	2.6379663574657	0	0
279	0.406976744186047	0.821705426356589	7	0.459866908677818	4.22548974857342	11.37269375	0.404609052733346
280	0.341085271317829	0.856589147286822	7	0.378945098131148	4.4550652654136	23.2325775	0.828916049695894
281	0.193798449612403	0.895348837209302	7	0.21316188819197	4.43408932137958	25.82639125	0.90125981908507
282	0.0310077519379845	0.941860465116279	7	0.0329099243749559	4.58803398583793	19.06722125	0.648859240347773
283	-0.0930232558139535	0.957364341085271	7	-0.0968619236945989	5.742765806909	13.790315	0.302092663450801
284	-0.13953488372093	0.87984496124031	7	-0.157280456384759	5.71184782734596	9.84017375	0.254627465696141
285	-0.174418604651163	0.825581395348837	7	-0.208205949523987	5.39811849129098	8.40343625	0.298522364496762
286	-0.217054263565891	0.790697674418605	7	-0.26791042242334	5.62748968093805	9.69709125	0.323971551976858
287	-0.255813953488372	0.74031007751938	7	-0.332704732818711	5.49778714378214	10.03410375	0.39119717084832
288	-0.302325581395349	0.693798449612403	7	-0.410944166988375	5.62748968093805	9.69709125	0.382542340987504
289	-0.341085271317829	0.643410852713178	7	-0.487452635185876	5.38712992260824	11.35732125	0.5102348661572
290	-0.39922480620155	0.596899224806202	7	-0.589499608417316	5.38291053836524	21.8845275	0.998504090127417
291	-0.511627906976744	0.507751937984496	7	-0.789200426442799	5.46554026134688	12.967295	0.584107027673759
292	-0.573643410852713	0.449612403100775	7	-0.906021831977551	5.84334272436385	11.108405	0.496453033312605
293	-0.604651162790698	0.383720930232558	7	-1.00531243864007	5.53480725965607	11.29583125	0.497361086821275
294	-0.655038759689923	0.329457364341085	7	-1.10478465600433	6.0258615922085	11.61628875	0.51733716763031
295	-0.674418604651163	0.255813953488372	7	-1.20825208953039	5.8782935208945	13.50828875	0.607132794065195
296	-0.709302325581395	0.174418604651163	7	-1.32967864834343	5.77608680278725	12.17442875	0.510616866571021
297	-0.748062015503876	0.104651162790698	7	-1.43180202165763	6.24748619450026	16.5656425	0.720744493299024
298	-0.751937984496124	-0.00387596899224806	7	-1.57595092031744	0	23.05875	0.990907452528675
299	-0.751937984496124	-0.155038759689922	7	-1.77413241082317	0	15.3725	0.622936157365737
300	-0.751937984496124	-0.255813953488372	7	-1.89871964229632	0.446105548943404	15.07391875	0.623678624083246
301	-0.709302325581395	-0.344961240310078	7	-2.02345536711297	0.551654982528547	18.05027125	0.751951535967053
302	-0.647286821705426	-0.445736434108527	7	-2.17384567430638	0.753151280962194	12.967295	0.541398103690982
303	-0.589147286821705	-0.507751937984496	7	-2.28212529504458	0.982793723247329	12.79051125	0.532743719676347
304	-0.51937984496124	-0.554263565891473	7	-2.38867403897985	0.830810617948422	12.27612375	0.528449422969426
305	-0.459949612403101	-0.608527131782946	7	-2.49436392357373	1.06794879731323	17.9941025	0.776293622650015
306	-0.356589147286822	-0.665375968992248	7	-2.64962264810373	1.10714871779409	15.86501125	0.686915843388642
307	-0.263565891472868	-0.711887596899225	7	-2.78700581678146	1.07145915908755	9.87801375	0.415968096534898
308	-0.206717054263566	-0.742895348837209	7	-2.87019943608844	1.4876757845973	9.49251875	0.401589141717156
309	-0.144701550387597	-0.748062015503876	7	-2.95051726443187	1.52084915330494	15.786375	0.681200498912684
310	-0.04134496124031	-0.753228682170543	7	-3.08675736421441	2.06072770113234	13.40186375	0.528032049029941
311	0.0361744186046513	-0.711887596899225	7	3.09082153315919	1.83142983861592	12.23828375	0.561267705578259
312	0.113693798449613	-0.691213178294574	7	2.97856799204354	1.72340230396725	10.36875125	0.483169820706237
313	0.18087984496124	-0.68087984496124	7	2.88193402790229	1.5707963267949	11.03686375	0.482018429987159
314	0.253228682170543	-0.68087984496124	7	2.78553034190486	2.26555919265164	12.31396375	0.542027480982386
315	0.315244186046512	-0.629197674418605	7	2.67712484570838	2.51275987999759	10.72231875	0.463544434250895
316	0.356589147286822	-0.572352713178295	7	2.5844159588582	2.2655346029916	18.47124125	0.901885446416468
317	0.449612403100775	-0.494833333333333	7	2.40403886957491	2.45930080432127	16.25168875	0.800140801705198
318	0.516794573643411	-0.412143410852713	7	2.24401070923387	3.20399687190476	12.63796875	0.505557495021676
319	0.511627906976744	-0.329457364341085	7	2.14289921022953	2.4805667926644	8.9881825	0.476670829779287
320	0.547802325581395	-0.282945736434109	7	2.04756504427368	2.50883298052346	14.66359125	0.746300346655571
321	0.604651162790698	-0.205426356589147	7	1.89830497494256	3.04194627893292	7.92275	0.402672344958357
322	0.609817829457364	-0.153748062015504	7	1.81777050595089	2.93050297884117	11.2869625	0.587681858979638
323	0.625321705426357	-0.0813953488372093	7	1.70023413415496	2.87533771979297	17.97695625	0.893044336530778
324	0.656329457364341	0.0322984496124032	7	1.52162526684881	3.08280838306417	13.4249225	0.65255108020854
325	0.6615	0.12015503875969	7	1.3911150508071	3.46334320798644	22.43616375	1.09936543180091
326	0.614988372093023	0.25968992248062	7	1.17124196444692	3.71797973685862	18.80470625	0.928623456889342
327	0.547802325581395	0.363050387596899	7	0.985517273069049	3.67529739954736	20.14507	0.980352743977862
328	0.48062015503876	0.476744186046512	7	0.789446724273477	3.76184213957261	20.34432125	0.931583408543878
329	0.403100775193798	0.585271317829457	7	0.603130042564701	4.10684881675047	24.929465	1.12956845958834
330	0.268732558139535	0.678294573643411	7	0.377216350647034	4.6766984665109	22.08732625	0.988476210338923
331	0.124031007751938	0.683461240310077	7	0.179521108579249	4.71238898038469	20.49686375	0.973223738607021
332	-0.0103372093023255	0.683461240310077	7	-0.0151236391421551	0.187391428718751	0	0
333	0.253875968992248	-0.709949612403101	8	2.79816585521613	1.81582793172103	8.12614	0.348559049860464
334	0.305554263565892	-0.697027131782946	8	2.72845404524404	1.97568164766028	12.00769625	0.514869614082705
335	0.377906976744186	-0.666019379844961	8	2.62548012242749	1.5707963267949	6.70063625	0.242397149390285
336	0.421833333333333	-0.666019379844961	8	2.57700069254944	2.21429743558818	5.9125	0.245812362241953
337	0.452841085271318	-0.642763565891473	8	2.52783822010105	2.14007206031203	11.699655	0.483627032995817
338	0.517441860465116	-0.601422480620155	8	2.43111281350188	1.91008432592468	14.21187625	0.522899429392485
339	0.605298449612403	-0.57041472868217	8	2.32653292762339	2.08997128775	12.71128375	0.464236238113709
340	0.677647286821705	-0.529069767441861	8	2.23368568000065	2.39188500406614	15.61786875	0.584470137394102
341	0.74741472868217	-0.454135658914729	8	2.11679165252182	2.93051395351405	5.64348125	0.202483534565987
342	0.755166666666667	-0.417957364341085	8	2.07629494560863	2.86325054075325	5.73926375	0.214320903460914
343	0.765503875968992	-0.381782945736434	8	2.03343076491644	2.70917756083008	11.2869625	0.432344877102468
344	0.796511627906977	-0.314600775193798	8	1.94696178949595	2.81049199177587	26.67542625	1.01524297463799
