# Supplementary material for: Fluid extraction from the left-right organizer uncovers mechanical properties needed for symmetry breaking
Source: eLife. 2023 Jul 21;12:e83861. doi: 10.7554/eLife.83861 (PMC10361723; doi:10.7554/eLife.83861)
Supplement: Figure 4—source data 2. [file elife-83861-fig4-data2.zip › Fig4_sourcedata/DB6ss_embryo5.csv]

	x	y	id	omega	alpha	speed	realangvel
1	-0.355029585798817	0.428994082840237	1	-0.691336928769462	5.60086875230484	12.18921	0.546636120873831
2	-0.393491124260355	0.381656804733728	1	-0.800664152944228	6.13053597878432	7.77671125	0.301435666415919
3	-0.399408284023669	0.343195266272189	1	-0.860951286227412	5.78924393826	8.72980625	0.411530439702237
4	-0.420118343195266	0.304733727810651	1	-0.943257374167859	5.99172851270172	6.17265	0.286239311830794
5	-0.428994082840237	0.275147928994083	1	-1.00050523653402	6.02258291543225	9.178565	0.440143051911885
6	-0.440828402366864	0.230769230769231	1	-1.0885338469164	6.02019057549867	15.9199975	0.802559627409296
7	-0.461538461538462	0.153846153846154	1	-1.24904577239825	5.96143475278294	13.08791	0.669054887372955
8	-0.482248520710059	0.0917159763313609	1	-1.38285674987285	5.73463590472906	12.47241875	0.566827421556895
9	-0.514792899408284	0.0384615384615385	1	-1.49622223418422	5.69518270363202	8.5270075	0.345398212037278
10	-0.538461538461538	0.0029585798816568	1	-1.56530187659168	5.56435530755796	6.2849875	0.212572830385733
11	-0.559171597633136	-0.0207100591715976	1	-1.60781644266883	5.60086875230484	12.18921	0.381765069428657
12	-0.597633136094675	-0.0680473372781065	1	-1.68416945655456	5.53003402621739	12.967295	0.322259876243822
13	-0.642011834319527	-0.115384615384615	1	-1.74862143180332	5.99172851270172	12.34589125	0.40411263994403
14	-0.659763313609467	-0.174556213017751	1	-1.82944395979213	6.17830836844935	11.29583125	0.375272717701591
15	-0.665680473372781	-0.230769230769231	1	-1.90449850333245	0.278299659005111	8.6086	0.30383803206173
16	-0.653846153846154	-0.272189349112426	1	-1.96526610974479	0.218668945873942	5.451325	0.188241946925909
17	-0.64792899408284	-0.298816568047337	1	-2.00291449912997	0.110657221173896	10.70812875	0.347429409270212
18	-0.642011834319527	-0.35207100591716	1	-2.07240038098402	0.610725964389209	7.21738875	0.246267401712981
19	-0.621301775147929	-0.381656804733728	1	-2.12165386132661	0.992894389832651	16.23513375	0.526773770124971
20	-0.553254437869823	-0.42603550295858	1	-2.22700861535161	0.637548798138693	19.86659125	0.705098209719444
21	-0.494082840236686	-0.505917159763314	1	-2.3680282572955	1.01530259152935	20.180545	0.714415489869564
22	-0.408284023668639	-0.559171597633136	1	-2.51091135526941	0.205405372530068	19.32618875	0.472439632381674
23	-0.388559171597633	-0.653846153846154	1	-2.60539928174574	1.09128081318504	22.21385375	0.730391715241057
24	-0.289940828402367	-0.705127218934911	1	-2.75147762479395	2.09557809399781	17.30766125	0.37991659124808
25	-0.214991124260355	-0.661736686390533	1	-2.82746094304357	2.27938730625816	7.26823625	0.14250277299249
26	-0.187375739644971	-0.638068047337278	1	-2.85596149764207	2.03451893767061	7.0512475	0.201388860306535
27	-0.155819526627219	-0.622286982248521	1	-2.89623926970338	2.03440643626446	7.0512475	0.216359113611615
28	-0.124260355029586	-0.606508875739645	1	-2.9395110924257	2.08993090209169	6.3559375	0.19955464985467
29	-0.0966479289940828	-0.590730769230769	1	-2.97942202239663	2.677945044589	3.52562375	0.0450275693120927
30	-0.0887573964497041	-0.574949704142012	1	-2.98842753625905	2.76109920790208	8.49035	0.0885888903935195
31	-0.0729792899408283	-0.535502958579882	1	-3.00614531433776	2.85012897822016	8.2302	0.0640189650453937
32	-0.0611449704142011	-0.496056213017752	1	-3.01894910734683	3.53634826980579	10.24813625	-0.278298771781764
33	-0.0808668639053255	-0.448718934911243	1	-2.96328935299048	3.14159265358979	5.51813625	-0.0571128239902841
34	-0.0808668639053255	-0.421103550295858	1	-2.95186678819242	4.39063842598805	7.47872125	-0.43649359506003
35	-0.116369822485207	-0.409269230769231	1	-2.86456806918042	4.39071342786295	4.98601125	-0.293309755895406
36	-0.140038461538462	-0.401381656804734	1	-2.80590611800134	5.03406453290643	4.98601125	-0.224092975777577
37	-0.163707100591716	-0.409269230769231	1	-2.76108752284582	6.20637812324541	10.27888125	0.156945524278038
38	-0.167653846153846	-0.46055325443787	1	-2.79247662770143	1.20366888377271	10.98010375	0.556995556765192
39	-0.116369822485207	-0.480275147928994	1	-2.90387573905447	1.30453273869425	8.9881825	0.452455268180727
40	-0.0729792899408283	-0.492109467455621	1	-2.99436679269061	1.03039888453688	4.59696875	0.209706306106083
41	-0.0532544378698225	-0.503943786982248	1	-3.03630805391183	1.10711121966901	7.0512475	0.317825336429571
42	-0.0216952662721894	-0.519724852071006	1	-3.09987312119774	1.24912077427317	4.98601125	0.227298544292562
43	0.00197337278106501	-0.527612426035503	1	3.13785247712333	0	0	0
44	0.00197337278106501	-0.527612426035503	1	3.13785247712333	0.141852057529006	5.574305	0.034582973866284
45	0.00591715976331361	-0.555227810650888	1	3.13093588235007	1.10722372529471	3.52562375	0.139256979893752
46	0.0216952662721894	-0.563115384615385	1	3.10308448637132	0.674777524689553	5.04750125	0.128514652684339
47	0.0374763313609467	-0.582840236686391	1	3.07738155583445	0.982822569955914	5.68486875	0.18789687313336
48	0.0611449704142011	-0.598618343195266	1	3.03980218120778	1.5707963267949	3.94186375	0.162429214487654
49	0.0808668639053255	-0.598618343195266	1	3.00731633831025	0	4.73	-0.0252471045341673
50	0.0808668639053255	-0.622286982248521	1	3.01236575921709	0	1.57686375	-0.00800221894790454
51	0.0808668639053255	-0.630177514792899	1	3.01396620300667	1.5707963267949	1.57686375	0.0614910999549556
52	0.0887573964497041	-0.630177514792899	1	3.00166798301568	1.5707963267949	1.57686375	0.0612788231701744
53	0.0966479289940828	-0.630177514792899	1	2.98941221838164	1.32577354375012	6.50079375	0.230524353744972
54	0.128204142011834	-0.638068047337278	1	2.94330734763265	1.81586321224179	3.25010125	0.124957214234884
55	0.143985207100592	-0.634121301775148	1	2.91831590478567	1.5707963267949	3.15313625	0.117655514808814
56	0.159763313609467	-0.634121301775148	1	2.89478480182391	1.5707963267949	0.78813625	0.0291970567103172
57	0.163707100591716	-0.634121301775148	1	2.88894539048184	1.95119925652355	4.245175	0.161475061144478
58	0.183431952662722	-0.626233727810651	1	2.85665037825295	1.6815084256829	7.1387525	0.266778641040277
59	0.218934911242604	-0.622286982248521	1	2.80329465004489	1.5707963267949	7.095	0.249180651628667
60	0.254437869822485	-0.622286982248521	1	2.75345851971916	2.35600697847505	2.22960375	0.0770078955759557
61	0.262328402366864	-0.614399408284024	1	2.73805694060397	1.83705991489555	8.9881825	0.329922700367855
62	0.305718934911243	-0.602565088757397	1	2.6720724005304	2.12940406879704	7.43733375	0.275376992606695
63	0.337278106508876	-0.582840236686391	1	2.61699700200906	1.91008432592468	14.21187625	0.507349231990082
64	0.40434023668639	-0.559171597633136	1	2.51552715561104	2.0344439357957	7.0512475	0.250000032601152
65	0.435896449704142	-0.54339349112426	1	2.46552714909081	2.089965516012	6.3559375	0.223739901169844
66	0.463511834319527	-0.527612426035503	1	2.42077916885684	2.64222682295999	9.87801375	0.33815174171107
67	0.487180473372781	-0.484221893491124	1	2.35314882051463	1.89254688119154	7.47872125	0.237281730456362
68	0.522683431952663	-0.472387573964497	1	2.30569247442335	2.21432743678823	3.94186375	0.136627903370368
69	0.538461538461538	-0.46055325443787	1	2.27836689374928	2.76889774934318	0	0
70	0.687869822485207	-0.0784023668639053	2	1.68428506470547	3.42765364927989	13.96946375	0.482588243225242
71	0.668144970414201	-0.0113402366863906	2	1.58776741606042	3.44748663906811	7.85357375	0.283841535363118
72	0.656310650887574	0.0261331360946746	2	1.5309991089878	3.1785757831117	10.649595	0.40468654592646
73	0.654340236686391	0.0793875739644971	2	1.45006179980251	3.46334320798644	7.47872125	0.281058129613128
74	0.642505917159763	0.114890532544379	2	1.39385017387988	2.70179681126233	7.4059975	0.224076381869884
75	0.658284023668639	0.148423076923077	2	1.3490348975059	3.05841004253371	4.746555	0.166045856245328
76	0.660257396449704	0.172091715976331	2	1.31582572625684	3.23230172313404	8.70733875	0.311322003872762
77	0.656310650887574	0.21548224852071	2	1.25356132548228	2.76098285316616	2.1225875	0.0583437431918826
78	0.660257396449704	0.225346153846154	2	1.24189257684391	0	0	0
79	0.660257396449704	0.225346153846154	2	1.24189257684391	4.71238898038469	0.78813625	0.00918566049802422
80	0.656310650887574	0.225346153846154	2	1.2400554447443	4.48557327716722	5.2585775	0.103638790397752
81	0.630671597633136	0.231263313609467	2	1.21932768666475	4.39071342786295	4.98601125	0.119214203602287
82	0.607002958579882	0.239150887573965	2	1.1954848459443	4.58797629574915	6.3559375	0.121996924315185
83	0.575443786982249	0.243097633136095	2	1.17108546108126	3.89250390096468	8.08770875	0.310678340238982
84	0.547831360946746	0.272683431952663	2	1.10894979303346	3.71093819491741	11.699655	0.479032352986315
85	0.516272189349112	0.321991124260355	2	1.0131433224362	1.68167305480656	0.89219625	-0.0157496413262642
86	0.520710059171598	0.322485207100592	2	1.01629325070145	3.14159265358979	2.95625	0.10136392802768
87	0.520710059171598	0.337278106508876	2	0.996020465095916	3.72959525713736	6.39555125	0.257838658334623
88	0.502958579881657	0.363905325443787	2	0.944452733428992	3.92699081698724	4.18072875	0.167198006755148
89	0.488165680473373	0.378698224852071	2	0.911013132077962	3.64869115798213	6.08751	0.241640721987731
90	0.473372781065089	0.405325443786982	2	0.862684987680416	3.85021892571746	10.90205875	0.436599662151718
91	0.437869822485207	0.446745562130178	2	0.775365055250073	3.89669705706847	13.80273125	0.546979089354813
92	0.390532544378698	0.497041420118343	2	0.66596923737911	3.72959525713736	6.39555125	0.236624432271814
93	0.372781065088757	0.523668639053254	2	0.618644350924747	3.78509376238308	5.9125	0.216098501947311
94	0.355029585798817	0.547337278106509	2	0.575424650535285	4.01765070418799	9.235325	0.348166674704406
95	0.319526627218935	0.576923076923077	2	0.505791315594404	4.37765214306788	14.39812	0.546262784944032
96	0.251479289940828	0.600591715976331	2	0.396538758605597	4.27576182057115	9.78696125	0.373941021044776
97	0.207100591715976	0.621301775147929	2	0.321750554396642	3.9592376994225	12.967295	0.431027868378894
98	0.159763313609467	0.665680473372781	2	0.235544980720863	4.39063842598805	11.2183775	0.404722176448313
99	0.106508875739645	0.683431952662722	2	0.154600545431201	4.44613693123376	13.482865	0.47798690818584
100	0.0414201183431953	0.701183431952663	2	0.0590031637940327	4.50129564716194	16.931035	0.582763572386116
101	-0.0414201183431953	0.718934911242604	2	-0.0575495506831905	4.49372003451075	10.90205875	0.356437427818418
102	-0.0946745562130177	0.730769230769231	2	-0.128837036246874	5.32705193230685	12.30332125	0.383641382378337
103	-0.144970414201183	0.695266272189349	2	-0.205565312722541	5.07636793689433	13.28657	0.467763110945483
104	-0.207100591715976	0.671597633136095	2	-0.299117934911638	5.26093838283522	12.47241875	0.43878891409695
105	-0.260355029585799	0.63905325443787	2	-0.386875717731028	5.75146123992078	11.66122375	0.353617889637031
106	-0.289940828402367	0.588757396449704	2	-0.457599295658434	5.85077753160905	16.931035	0.543779051986515
107	-0.325443786982249	0.511834319526627	2	-0.566355106055737	5.88466286151317	12.18921	0.437274579418951
108	-0.349112426035503	0.455621301775148	2	-0.653810021939528	5.34118526680012	8.04159125	0.349242626903088
109	-0.381656804733728	0.431952662721893	2	-0.723658547320145	5.85655781405271	7.14407375	0.290110805414301
110	-0.396449704142012	0.399408284023669	2	-0.781680708403005	5.8707748655822	10.32559	0.440658803349883
111	-0.417159763313609	0.35207100591716	2	-0.869812469072982	5.81953769817878	7.93221	0.358916020815678
112	-0.43491124260355	0.316568047337278	2	-0.941595673236117	5.77608680278725	6.08751	0.282671354264705
113	-0.449704142011834	0.289940828402367	2	-0.998129944089059	5.1760365893855	3.966105	0.156583250727174
114	-0.467455621301775	0.281065088757396	2	-1.02944659423449	6.14131825377546	5.574305	0.240149270523946
115	-0.471399408284024	0.253452662721893	2	-1.07747644833928	5.90265306955881	8.49035	0.39713076892445
116	-0.487180473372781	0.214002958579882	2	-1.15690260212417	4.71238898038469	3.15313625	0.0580480511724324
117	-0.502958579881657	0.214002958579882	2	-1.16851221235866	4.12432868674835	2.84213875	-0.0234333546626675
118	-0.514792899408284	0.22189349112426	2	-1.16382554142613	5.57454138762977	7.26823625	0.30350181927715
119	-0.538461538461538	0.194281065088757	2	-1.22452590528156	5.43123889054164	8.3803775	0.309070705568224
120	-0.570020710059172	0.166665680473373	2	-1.2863400463952	5.30036273722368	5.68486875	0.177866544826251
121	-0.593689349112426	0.150887573964497	2	-1.32191335536045	4.71238898038469	3.94186375	0.0384518091794783
122	-0.61341124260355	0.150887573964497	2	-1.32960371719635	5.09292121800546	4.245175	0.0953219086131774
123	-0.633136094674556	0.142997041420118	2	-1.34866809891898	5.03406453290643	4.98601125	0.0962552002940642
124	-0.656804733727811	0.135109467455621	2	-1.36791913897779	0	3.15313625	0.115786384270296
125	-0.656804733727811	0.119328402366864	2	-1.39107641583185	5.6952115503406	5.68486875	0.192199895174996
126	-0.672582840236686	0.0956597633136095	2	-1.42951639486685	6.03816252413481	6.50079375	0.236763902450952
127	-0.680473372781065	0.0641035502958579	2	-1.47686917535704	5.30044927402103	2.84213875	0.0645415379503445
128	-0.692307692307692	0.0562130177514793	2	-1.48977748294711	5.63965419718627	3.94186375	0.118287347879629
129	-0.70414201183432	0.0404349112426035	2	-1.51343495252304	0	6.30686375	0.223784998921037
130	-0.70414201183432	0.00887573964497041	2	-1.55819195230724	5.6952115503406	5.68486875	0.165747283285405
131	-0.719920118343195	-0.014792899408284	2	-1.59134140896433	0.785323161522544	5.574305	0.143560777934657
132	-0.700198224852071	-0.0345177514792899	2	-1.62005356455126	1.5707963267949	4.73	0.00860174538694469
133	-0.676529585798817	-0.0345177514792899	2	-1.62177391362865	2.67794504458899	5.28814	-0.17328550889774
134	-0.664695266272189	-0.0108491124260354	2	-1.5871168118491	1.5707963267949	3.94186375	0.00249514812754814
135	-0.644970414201183	-0.0108491124260354	2	-1.58761584147461	0.643531109993321	3.94186375	0.12605895659318
136	-0.633136094674556	-0.0266272189349112	2	-1.61282763279324	0.463647609000806	5.28814	0.193724661351127
137	-0.621301775147929	-0.0502958579881657	2	-1.65157256506347	0.896110262285447	5.04750125	0.143099345968092
138	-0.601576923076923	-0.0660739644970415	2	-1.68019243425709	2.97648451698961	4.7950375	-0.192796913498403
139	-0.597633136094675	-0.0424053254437871	2	-1.64163305155741	4.24874137138388	5.28814	-0.108358076479622
140	-0.621301775147929	-0.0305710059171598	2	-1.61996143626148	1.17167440075001	0	0
141	0.371301775147929	-0.449210059171598	3	2.4508615109757	2.86855501782942	10.233355	0.379125385450165
142	0.385109467455621	-0.399902366863905	3	2.37503643388567	2.75105661370844	7.24695125	0.306711094756458
143	0.398914201183432	-0.366369822485207	3	2.31369421493438	3.14159265358979	4.73	0.165765674641416
144	0.398914201183432	-0.342701183431953	3	2.2805410800061	3.14159265358979	5.9125	0.221336763220754
145	0.398914201183432	-0.313115384615385	3	2.23627372736195	3.02442247421302	6.74675375	0.293945686073647
146	0.402860946745562	-0.279585798816568	3	2.17748459014722	3.14159265358979	3.94186375	0.169043032977108
147	0.402860946745562	-0.259860946745562	3	2.14367598355179	2.81991710106805	4.98601125	0.255117946044385
148	0.410748520710059	-0.236192307692308	3	2.09265239434292	2.41488824736694	4.746555	0.242737351369833
149	0.426529585798817	-0.218440828402367	3	2.04410492406895	2.55370544353352	2.84213875	0.146875659541013
150	0.434417159763314	-0.20660650887574	3	2.01472979216075	2.53601198811274	6.23236625	0.31618225351453
151	0.452168639053254	-0.180967455621302	3	1.95149334145784	2.85014961994858	4.1151	0.211242791002606
152	0.458085798816568	-0.161242603550296	3	1.90924478325732	3.14159265358979	3.94186375	0.194083340030371
153	0.458085798816568	-0.14151775147929	3	1.87042811525125	3.14159265358979	5.51813625	0.279597027026033
154	0.458085798816568	-0.113905325443787	3	1.81450870984604	3.38652719582544	3.25010125	0.154560682618348
155	0.45414201183432	-0.0981272189349112	3	1.78359657332237	3.41990646247039	5.73926375	0.280433516785075
156	0.446251479289941	-0.0705118343195267	3	1.72750986996536	3.43305632895942	8.2302	0.426626260982492
157	0.434417159763314	-0.0310650887573964	3	1.64218461776886	3.14159265358979	0.78813625	0.0451887242478088
158	0.434417159763314	-0.0271213017751478	3	1.6331468729193	3.38648309050488	3.25010125	0.180064975146998
159	0.430473372781065	-0.0113402366863906	3	1.5971338778899	4.19338132874083	3.17796875	0.0902566530141513
160	0.416665680473373	-0.00345266272189341	3	1.57908254728707	3.23215418819681	4.353965	0.261276904037701
161	0.414695266272189	0.0182455621301774	3	1.52682716647953	3.72965294722613	5.68486875	0.303587213792451
162	0.398914201183432	0.0419142011834319	3	1.46610972372104	3.14159265358979	1.1825	0.0732378371430775
163	0.398914201183432	0.0478313609467455	3	1.45146215629242	3.14159265358979	2.365	0.145677086017894
164	0.398914201183432	0.0596656804733727	3	1.42232673908884	2.67787004271409	3.52562375	0.174508231086044
165	0.406804733727811	0.0754437869822485	3	1.38742509287163	3.14159265358979	3.94186375	0.232188441837986
166	0.406804733727811	0.0951686390532544	3	1.34098740450404	2.93049200304402	5.64348125	0.296722434939142
167	0.412721893491124	0.122781065088757	3	1.28164291751621	3.14159265358979	5.9125	0.322506048014876
168	0.412721893491124	0.152366863905325	3	1.21714170791323	3.55986337396505	3.8821475	0.220802986881464
169	0.404831360946746	0.170118343195266	3	1.17298111053694	3.38657131671666	4.8754475	0.27198383536057
170	0.398914201183432	0.193786982248521	3	1.11858434346483	3.79722136446265	6.4647275	0.361897720516935
171	0.379192307692308	0.21942899408284	3	1.04620479936144	4.24882708322047	6.16969375	0.305706902980094
172	0.351576923076923	0.233233727810651	3	0.985063418765419	3.92688367030385	3.90225	0.228737955143013
173	0.337772189349112	0.247041420118343	3	0.939315827736817	3.6487760596375	4.05834	0.239148800560087
174	0.327908284023669	0.264792899408284	3	0.891486067624799	3.75626946259691	8.20182	0.481341102268105
175	0.304239644970414	0.298322485207101	3	0.795217847171178	3.66060030523365	3.17796875	0.178720701898638
176	0.296352071005917	0.312130177514793	3	0.759473706791451	4.71238898038469	7.095	0.316683531884461
177	0.260849112426035	0.312130177514793	3	0.696137000414559	4.09222057438709	3.39081875	0.208496234428779
178	0.247041420118343	0.321991124260355	3	0.654437753528803	3.99349260878807	4.19018875	0.256693494683214
179	0.231263313609467	0.335798816568047	3	0.60309905459216	3.78503376718277	1.97063625	0.113747603765303
180	0.225346153846154	0.343689349112426	3	0.580349533839099	3.72965294722613	2.84213875	0.157043736881755
181	0.217455621301775	0.355523668639053	3	0.548940786462748	4.33189553469698	8.49035	0.509468349794566
182	0.178008875739645	0.371301775147929	3	0.447047116503835	3.90701387445784	6.96906375	0.384381443308092
183	0.153846153846154	0.396449704142012	3	0.370170827842217	3.8363309297865	4.6176625	0.231394745476522
184	0.13905325443787	0.414201183431953	3	0.323891878746912	3.98574663970296	7.1198325	0.36282047293036
185	0.112426035502959	0.437869822485207	3	0.25132778416084	4.71238898038469	4.73	0.256674137773296
186	0.0887573964497041	0.437869822485207	3	0.199992956606181	4.87753765779932	7.1931475	0.386621505508622
187	0.0532544378698225	0.431952662721893	3	0.122668655504457	4.51499342053481	3.01478375	0.172313755538869
188	0.0384615384615385	0.43491124260355	3	0.088205904396683	4.71238898038469	7.095	0.407016441209371
189	0.0029585798816568	0.43491124260355	3	0.00680261615480882	4.12438637683712	2.1320475	0.1011231444745
190	-0.00591715976331361	0.440828402366864	3	-0.0134220127400911	4.39063842598805	7.47872125	0.389135747919803
191	-0.0414201183431953	0.452662721893491	3	-0.0912491623240519	4.58803398583793	9.53390625	0.499676486364813
192	-0.0887573964497041	0.458579881656805	3	-0.191184459597014	4.71238898038469	11.23375	0.57501574531308
193	-0.144970414201183	0.458579881656805	3	-0.30618760865963	4.71238898038469	8.2775	0.399340505275553
194	-0.186390532544379	0.458579881656805	3	-0.386055709714741	5.3783582177638	10.526615	0.524911538804638
195	-0.227810650887574	0.42603550295858	3	-0.491038017475669	4.71238898038469	4.73	0.211010594836278
196	-0.251479289940828	0.42603550295858	3	-0.533240136442924	4.71238898038469	5.9125	0.24969676689349
197	-0.281065088757396	0.42603550295858	3	-0.583179489821622	5.1760365893855	6.610175	0.318829611142843
198	-0.310650887573964	0.411242603550296	3	-0.646945412050191	5.24411304764349	11.66122375	0.552857659915413
199	-0.36094674556213	0.381656804733728	3	-0.757516944033274	6.14128825257542	8.3614575	0.327601692817816
200	-0.366863905325444	0.340236686390533	3	-0.823037282596837	0	4.13875	0.156086850508281
201	-0.366863905325444	0.319526627218935	3	-0.854254652698493	0.620249485982821	5.0859325	0.0638992641401259
202	-0.35207100591716	0.298816568047337	3	-0.867034505526518	0.66596923737911	10.526615	0.128212567596664
203	-0.319526627218935	0.257396449704142	3	-0.892677019045851	0.0554985052457168	10.659055	0.526830333546844
204	-0.316568047337278	0.20414201183432	3	-0.99804308575522	6.22076649718363	9.47832875	0.582702196420346
205	-0.319526627218935	0.156804733727811	3	-1.11458352503929	5.21655494186384	19.58279125	0.96216467727273
206	-0.405325443786982	0.109467455621302	3	-1.30701646049383	3.43304944806766	12.34589125	-0.577601193893855
207	-0.423076923076923	0.168639053254438	3	-1.19149622171506	1.5707963267949	10.6425	-0.242661033705924
208	-0.369822485207101	0.168639053254438	3	-1.14296401497388	1.5707963267949	10.05125	-0.288948907382256
209	-0.319526627218935	0.168639053254438	3	-1.08517423349743	1.13838855122436	8.4655175	-0.0353149743799119
210	-0.281065088757396	0.150887573964497	3	-1.07811123862145	1.37340076694502	9.04435125	-0.238672060485665
211	-0.236686390532544	0.142011834319527	3	-1.03037682652431	0.702256931509007	10.06839625	0.354958044130582
212	-0.20414201183432	0.103550295857988	3	-1.10136843535043	0.244978663126864	4.8754475	0.431754129537301
213	-0.198224852071006	0.0798816568047337	3	-1.18771926125789	0.785398163397448	5.01675625	0.257614518305347
214	-0.180473372781065	0.0621301775147929	3	-1.23924216491896	1.10714871779409	1.322035	0.0236375447299886
215	-0.174556213017751	0.0591715976331361	3	-1.24396967386496	1.5707963267949	8.2775	-0.456988383246442
216	-0.133136094674556	0.0591715976331361	3	-1.15257199721567	3.1127928585453	0	0
217	-0.108973372781065	0.89792899408284	4	-0.120770182857752	5.39807393926166	5.60209375	0.133069032086427
218	-0.130671597633136	0.880177514792899	4	-0.147383989275037	5.30781383479662	14.7587825	0.387188994947926
219	-0.191813609467456	0.838757396449704	4	-0.224821788264622	5.61996503123487	16.00632	0.382889564474096
220	-0.24112426035503	0.77564201183432	4	-0.301399701159441	1.51676860685411	14.60564875	-0.434312591250727
221	-0.168144970414201	0.771695266272189	4	-0.214537182909296	5.77076913936939	7.2357175	0.157684591678193
222	-0.185896449704142	0.740139053254438	4	-0.246074101244935	1.17845009111915	12.37072375	-0.341707036605425
223	-0.128698224852071	0.716470414201183	4	-0.177732693923849	5.42097995984796	3.6338225	0.109081042985997
224	-0.142505917159763	0.704636094674556	4	-0.199548902521049	5.60548892779603	20.74518875	0.608645828469865
225	-0.207594674556213	0.623766272189349	4	-0.321278068215022	6.02259847566278	12.23828375	0.277293769413944
226	-0.223372781065089	0.564594674556213	4	-0.376736822097811	6.04763124895957	10.134025	0.257374805702782
227	-0.235207100591716	0.515286982248521	4	-0.428211783238367	5.8603360587527	17.2893325	0.635143830548619
228	-0.270710059171598	0.436390532544379	4	-0.555240549348091	6.24152193087199	9.4682775	0.280411511397194
229	-0.272683431952663	0.38905325443787	4	-0.61132285162753	0	7.88313625	0.25543144740088
230	-0.272683431952663	0.34960650887574	4	-0.662409141107706	0	3.94186375	0.141740219175224
231	-0.272683431952663	0.329881656804734	4	-0.69075718494275	5.98777820813993	9.476555	0.490458709798705
232	-0.286488165680473	0.28451775147929	4	-0.788848926902491	5.6396841983863	5.9125	0.365920999648817
233	-0.304239644970414	0.260849112426035	4	-0.862033126832255	5.67765864310662	6.23236625	0.389371792737341
234	-0.321991124260355	0.235207100591716	4	-0.939907485379723	0	3.5475	0.184505401110771
235	-0.321991124260355	0.217455621301775	4	-0.976808565601877	5.90265306955881	4.245175	0.270051069916544
236	-0.329881656804734	0.197730769230769	4	-1.03081877958519	4.83662858144017	3.17796875	0.123385725198359
237	-0.345659763313609	0.195760355029586	4	-1.05549592462486	5.6951497373236	9.9483725	0.616156063900595
238	-0.373275147928994	0.15434023668639	4	-1.17872713740498	5.81968769067803	3.52562375	0.21701757448354
239	-0.381162721893491	0.138559171597633	4	-1.22213065230168	5.72453542847597	7.43733375	0.439156650240862
240	-0.400887573964497	0.107002958579882	4	-1.30996198234986	5.69519918732964	9.9483725	0.544803838039749
241	-0.4285	0.0655828402366863	4	-1.41892274995781	5.91325751740378	5.17875875	0.287798127549548
242	-0.437869822485207	0.0414201183431953	4	-1.47648237546772	4.9906886393898	4.3043	0.0852436009311353
243	-0.458579881656805	0.0355029585798817	4	-1.49353109565394	5.54537024705912	8.7895225	0.356023496413214
244	-0.488165680473373	0.0029585798816568	4	-1.56473579493659	4.54724030297006	3.59657375	-0.0281742065368928
245	-0.505917159763314	0.00591715976331361	4	-1.55910095362921	0	7.68625	0.379671743034893
246	-0.505917159763314	-0.0325443786982249	4	-1.63503530223619	5.69518270363202	10.659055	0.392157371068123
247	-0.535502958579882	-0.0769230769230769	4	-1.71346677644981	5.42101525251236	5.451325	0.129632449772576
248	-0.556213017751479	-0.0946745562130177	4	-1.73939326640433	0.197395559849881	6.0295675	0.267424811480252
249	-0.550295857988166	-0.124260355029586	4	-1.79287822870038	0	8.2775	0.351805427732783
250	-0.550295857988166	-0.165680473372781	4	-1.86323931424693	0.0499583957219428	11.83978125	0.486740869568834
251	-0.547337278106509	-0.224852071005917	4	-1.9605874881607	0.110657221173896	10.70812875	0.423627924061365
252	-0.541420118343195	-0.27810650887574	4	-2.04531307297297	0.563316261491968	13.28657	0.54713169875342
253	-0.505917159763314	-0.334319526627219	4	-2.15473941272366	0.39852244566642	12.18921	0.483772994724228
254	-0.482248520710059	-0.390532544378698	4	-2.2514940116685	0.540419500270584	13.790315	0.540003982871649
255	-0.446745562130178	-0.449704142011834	4	-2.35949480824283	0.694738276196703	9.235325	0.359835304069265
256	-0.417159763313609	-0.485207100591716	4	-2.43146186905669	0.91510070055336	9.69709125	0.379443352009732
257	-0.378698224852071	-0.514792899408284	4	-2.50735053945863	1.03037682652431	6.8951575	0.26985657635815
258	-0.349112426035503	-0.532544378698225	4	-2.56132185473026	0.418224329579229	5.82322125	0.187601502399106
259	-0.337278106508876	-0.559171597633136	4	-2.59884215521008	0.551654982528547	9.02484	0.297487792608502
260	-0.313609467455621	-0.597633136094675	4	-2.65833971373178	0.896055384571344	3.78577375	0.137012219000554
261	-0.298816568047337	-0.609467455621302	4	-2.68574215753189	0.588002603547568	6.39555125	0.198929951670386
262	-0.281065088757396	-0.636094674556213	4	-2.72552814786597	0.463647609000806	5.28814	0.143095748873576
263	-0.269230769230769	-0.659763313609467	4	-2.75414729764069	1.21202565652432	5.05164	0.177403043941005
264	-0.245562130177515	-0.668639053254438	4	-2.78962790642889	1.03037682652431	3.44757875	0.118391690591664
265	-0.230769230769231	-0.677514792899408	4	-2.81330624454722	0.674686064509448	5.04750125	0.14595170252869
266	-0.214991124260355	-0.697239644970414	4	-2.84249658505296	0.674850699659178	5.04750125	0.140395991102444
267	-0.199210059171598	-0.716961538461538	4	-2.87057578327345	0.558540326248189	7.43733375	0.178349879720949
268	-0.179488165680473	-0.748520710059172	4	-2.90624575921764	3.1960323499239	0	0
269	-0.256902366863905	0.672091715976331	5	-0.365105544752752	4.29416465080546	11.6464425	0.271171966131092
270	-0.310156804733728	0.695760355029586	5	-0.419339937978971	4.16753614627016	15.20990625	0.262942720676533
271	-0.375245562130178	0.735207100591716	5	-0.471928482114277	5.33789227596132	8.7516825	0.264060313103271
272	-0.410748520710059	0.709565088757396	5	-0.524740544734932	5.64663858309312	11.27336375	0.324016940223408
273	-0.444281065088757	0.664201183431953	5	-0.589543932779613	5.81953769817878	10.57687125	0.29717572654302
274	-0.467949704142012	0.616863905325444	5	-0.648979078088217	6.14132575210666	11.14861	0.269535366563378
275	-0.475837278106509	0.561636094674556	5	-0.702886151400893	5.70407528666473	12.2447875	0.407729311805731
276	-0.509369822485207	0.510355029585799	5	-0.784432013762039	6.08578974732971	12.059135	0.364255636228352
277	-0.521204142011834	0.451183431952663	5	-0.85728314100771	5.84661289329016	6.52444375	0.230599998962522
278	-0.535008875739645	0.421597633136095	5	-0.903403140800214	5.6396841983863	5.9125	0.217198953435154
279	-0.552760355029586	0.39792899408284	5	-0.946842931487245	5.36522578666207	8.43536375	0.29103158004024
280	-0.586292899408284	0.372286982248521	5	-1.00504924749529	5.94018172962516	5.85987875	0.207691958653875
281	-0.596153846153846	0.344674556213018	5	-1.04658763922607	5.49778714378214	7.24695125	0.250749875193983
282	-0.621795857988166	0.319032544378698	5	-1.09673761426486	5.49778714378214	1.672055	0.0567804425364904
283	-0.627713017751479	0.313115384615385	5	-1.10809370277216	4.71238898038469	2.75936375	0.0431606321244837
284	-0.64151775147929	0.313115384615385	5	-1.11672582919706	0	5.12436375	0.163909318843791
285	-0.64151775147929	0.287476331360947	5	-1.14950769296582	5.70530326350972	10.8234225	0.37528788069124
286	-0.671103550295858	0.242109467455621	5	-1.22456526910407	5.49771214190724	5.574305	0.173962763745006
287	-0.690828402366864	0.222387573964497	5	-1.25935782185307	5.81953769817878	5.28814	0.179137286636792
288	-0.702662721893491	0.198718934911243	5	-1.29518527918043	5.86498417371578	7.764295	0.261109208097328
289	-0.718440828402367	0.163215976331361	5	-1.34740712079989	5.33269927019402	3.39081875	0.084732896872981
290	-0.732248520710059	0.153352071005917	5	-1.36435370017449	1.2935542240784	0	0
291	0.501479289940828	-0.197730769230769	6	1.94637493341383	2.49806154359647	7.88313625	0.345569711816647
292	0.525147928994083	-0.166174556213018	6	1.8772609910505	2.30865889833504	5.85987875	0.22397891997044
293	0.546843195266272	-0.146449704142012	6	1.83246520705641	2.90780440882675	8.50867875	0.375992194701045
294	0.556707100591716	-0.105029585798817	6	1.7572667681162	2.97648451698961	9.59066625	0.423201472769654
295	0.564594674556213	-0.0576923076923077	6	1.67262647356227	3.45127165067732	10.34628375	0.432795483881301
296	0.548816568047337	-0.00838165680473381	6	1.58606737678601	2.63453660302889	4.05834	0.160204553603945
297	0.558677514792899	0.00936982248520702	6	1.55402646606522	2.85012897822016	8.2302	0.342942460604249
298	0.570511834319527	0.0488165680473373	6	1.48543797394437	3.01717996895425	6.3559375	0.268274244907453
299	0.574458579881657	0.0803757396449703	6	1.43178312496288	3.10460952406789	10.649595	0.443935106396296
300	0.57642899408284	0.133630177514793	6	1.34299610368362	2.35613679677523	7.24695125	0.154057774283457
301	0.60207100591716	0.159269230769231	6	1.31218454882693	2.64225548588244	9.87801375	0.273020665080677
302	0.625739644970414	0.202662721893491	6	1.2575804158108	2.58991513875153	12.03312	0.277316732658685
303	0.657298816568047	0.253943786982249	6	1.20211706927906	2.65909804202418	9.344115	0.208163651847139
304	0.678994082840237	0.295363905325444	6	1.16048433890963	2.86331422074947	11.4785275	0.28509969229725
305	0.694772189349112	0.350591715976331	6	1.10346440045018	3.14159265358979	11.43063625	0.317148296911759
