# Supplementary material for: Fluid extraction from the left-right organizer uncovers mechanical properties needed for symmetry breaking
Source: eLife. 2023 Jul 21;12:e83861. doi: 10.7554/eLife.83861 (PMC10361723; doi:10.7554/eLife.83861)
Supplement: Figure 4—source data 2. [file elife-83861-fig4-data2.zip › Fig4_sourcedata/DB6ss_embryo6.csv]

	x	y	id	omega	alpha	speed	realangvel
1	0.590277777777778	0.0347222222222222	1	1.51204050407917	4.24866636950898	3.52562375	0.121374941807432
2	0.565587962962963	0.0470694444444444	1	1.48776551571769	3.26601688263368	3.17796875	0.219279118152806
3	0.5625	0.0717592592592593	1	1.44390969208713	2.86337789624005	2.86933625	0.179219081278569
4	0.568671296296296	0.0933657407407407	1	1.40806587583141	2.67782503978938	4.4071775	0.234128303199696
5	0.584106481481481	0.124226851851852	1	1.36124021519147	5.96128476028371	2.49271	-0.143237583840656
6	0.577930555555556	0.105708333333333	1	1.3898877319596	3.14159265358979	1.57686375	0.102960673149906
7	0.577930555555556	0.118055555555556	1	1.36929559732962	1.5152701292841	7.10623375	-0.10985368952912
8	0.633486111111111	0.114967592592593	1	1.39126633523545	4.71238898038469	3.94186375	0.0449137050913581
9	0.602625	0.114967592592593	1	1.38228359421718	1.44655672573943	3.17796875	-0.0600717895847348
10	0.627314814814815	0.111884259259259	1	1.39429795213412	1.27935329315369	4.1151	-0.10910788758868
11	0.658180555555555	0.102625	1	1.41611952965186	3.92699081698724	5.01675625	0.246512850099852
12	0.630402777777778	0.130402777777778	1	1.36681695963189	1.15252560641963	3.8821475	-0.132500481729681
13	0.658180555555555	0.118055555555556	1	1.39331705597782	2.72346111134173	3.8821475	0.183387190910079
14	0.670523148148148	0.145833333333333	1	1.35663961779581	0	0	0
15	0.670523148148148	0.145833333333333	1	1.35663961779581	3.6052402625906	2.64407	0.147246260830651
16	0.661263888888889	0.164351851851852	1	1.32719036562968	3.14159265358979	2.75936375	0.15265234528353
17	0.661263888888889	0.185958333333333	1	1.29665989657297	0	0	0
18	0.661263888888889	0.185958333333333	1	1.29665989657297	4.12450177032842	2.84213875	0.125600152953471
19	0.64274537037037	0.198300925925926	1	1.27153986598228	3.14159265358979	1.97063625	0.10888256711246
20	0.64274537037037	0.213736111111111	1	1.24976335255979	1.5707963267949	2.75936375	-0.0488472031465373
21	0.664351851851852	0.213736111111111	1	1.25953279318909	4.51505111062359	4.01990875	0.114298894259585
22	0.633486111111111	0.219907407407407	1	1.23667301433718	1.10714871779407	0.88155375	-0.0365894756242099
23	0.639662037037037	0.216819444444444	1	1.24399090946202	3.92699081698724	6.13185375	0.328626570175132
24	0.605708333333333	0.250773148148148	1	1.17826559542699	0	0	0
25	0.605708333333333	0.250773148148148	1	1.17826559542699	3.46334320798644	3.73965625	0.221913952336971
26	0.596449074074074	0.278550925925926	1	1.1338828049596	3.60524026259061	1.76251625	0.104819126412725
27	0.590277777777778	0.290893518518519	1	1.11291897967705	3.46326820611154	2.49271	0.146307383198584
28	0.584106481481481	0.309412037037037	1	1.08365750303734	2.35634448269159	2.7871525	0.0470514621535986
29	0.599537037037037	0.324847222222222	1	1.07424721060662	3.60554029258458	0.88155375	0.0505551108538327
30	0.596449074074074	0.331018518518519	1	1.06413618843585	3.14159265358979	3.15313625	0.15545457493866
31	0.596449074074074	0.355708333333333	1	1.03304527344812	3.57398579547799	5.64348125	0.31389436904522
32	0.577930555555556	0.395833333333333	1	0.970266399639074	3.14159265358979	2.75936375	0.125034400541751
33	0.577930555555556	0.417439814814815	1	0.945259519530724	1.5707963267949	4.73	-0.145906921216866
34	0.614967592592593	0.417439814814815	1	0.974440903774097	3.14159265358979	1.57686375	0.0680587797756171
35	0.614967592592593	0.429782407407407	1	0.960829147818974	3.14159265358979	1.97063625	0.0833251053914452
36	0.614967592592593	0.445217592592593	1	0.944164126740685	3.0647766414288	5.139145	0.1952987624334
37	0.618055555555556	0.485337962962963	1	0.905104374254005	3.30682241098964	2.39751875	0.103600802531544
38	0.614967592592593	0.503856481481481	1	0.884384213747696	3.92684082448799	2.7871525	0.136929981289225
39	0.599537037037037	0.519291666666667	1	0.856998217489851	3.24132071760969	3.961375	0.156225077660132
40	0.596449074074074	0.550152777777778	1	0.825753201957824	1.5707963267949	0.78813625	-0.0256581826494001
41	0.602625	0.550152777777778	1	0.830884838487704	1.5707963267949	3.15313625	-0.0997597660500149
42	0.627314814814815	0.550152777777778	1	0.850836791697707	3.81633359581335	7.5715475	0.353194241324348
43	0.590277777777778	0.596449074074074	1	0.780197943432838	3.14159265358979	4.73	0.150464279316868
44	0.590277777777778	0.633486111111111	1	0.750105087569464	4.248591401379	1.76251625	0.0768158525709794
45	0.577930555555556	0.639662037037037	1	0.734741917055268	3.72947986364608	2.84213875	0.124308593726892
46	0.565587962962963	0.658180555555556	1	0.70988019830989	3.14159265358979	3.15313625	0.0907446459905714
47	0.565587962962963	0.68287037037037	1	0.691731269111776	3.3867036735499	3.25010125	0.113676838388307
48	0.559412037037037	0.707560185185185	1	0.668995901434114	3.81611408897558	2.52404625	0.106195844489626
49	0.547069444444444	0.72299537037037	1	0.647756732536189	3.6052402625906	2.64407	0.101303109641218
50	0.537810185185185	0.741513888888889	1	0.627496110607945	0	0	0
51	0.537810185185185	0.741513888888889	1	0.627496110607945	5.30062231766144	1.421365	0.0213639059172593
52	0.528550925925926	0.735337962962963	1	0.623223329424494	3.99358552673404	4.19018875	0.179640935019299
53	0.503856481481482	0.756944444444444	1	0.587295142420634	3.14159265358979	2.365	0.0554810678431422
54	0.503856481481482	0.775462962962963	1	0.576198928852005	0	0.78813625	-0.0182815698319672
55	0.503856481481482	0.769291666666667	1	0.579855242818399	4.71238898038469	3.15313625	0.113954920326222
56	0.479166666666667	0.769291666666667	1	0.557064258753154	1.5707963267949	3.15313625	-0.113954920326222
57	0.503856481481482	0.769291666666667	1	0.579855242818399	3.92699081698724	4.4592075	0.184336275226791
58	0.479166666666667	0.793981481481482	1	0.542987987773041	1.37328537345372	2.00965875	-0.0793692230155496
59	0.494597222222222	0.790893518518519	1	0.558861832376151	4.71238898038469	4.73	0.171871964189856
60	0.457560185185185	0.790893518518519	1	0.524487439538179	4.20520557433697	4.05834	0.173903856468728
61	0.429782407407408	0.806328703703704	1	0.489706668244434	4.71238898038469	1.57686375	0.0599808219558484
62	0.417439814814815	0.806328703703704	1	0.477710503853264	4.71238898038469	1.1825	0.0454922837335248
63	0.408180555555555	0.806328703703704	1	0.468612047106559	4.71238898038469	1.97063625	0.0767748787291322
64	0.39274537037037	0.806328703703704	1	0.453257071360733	4.71238898038469	2.365	0.09364874691975
65	0.374226851851852	0.806328703703704	1	0.434527321976783	4.33193433365353	2.1225875	0.0934228516202817
66	0.358796296296296	0.8125	1	0.415842751652726	5.49778714378213	1.1150975	0.0179100800952736
67	0.352625	0.806328703703704	1	0.412260735633672	4.71238898038469	4.33563625	0.179440965232698
68	0.318671296296296	0.806328703703704	1	0.376372542587132	2.35581953707908	1.1150975	-0.0198586278882462
69	0.324847222222222	0.8125	1	0.380344268164781	4.24880137018383	4.4071775	0.195755657931699
70	0.293981481481481	0.827930555555556	1	0.341193136578442	4.54715922298483	4.7950375	0.211848668318947
71	0.256944444444444	0.834106481481481	1	0.298823402914652	5.1522910533696	7.4059975	0.256883424949623
72	0.204476851851852	0.809412037037037	1	0.247446717924727	5.31079729574808	10.49527875	0.351762931236804
73	0.136574074074074	0.763115740740741	1	0.177094131677367	4.63148596974895	14.632255	0.740665712240789
74	0.022375	0.772375	1	0.0289609892292089	4.71238898038469	7.48936375	0.379388388474615
75	-0.0362638888888889	0.772375	1	-0.046916688465714	4.49361415464949	3.6338225	0.175780263034373
76	-0.0640416666666667	0.778550925925926	1	-0.0820727410725886	5.60848094407666	2.52404625	0.088481109802272
77	-0.0763888888888889	0.763115740740741	1	-0.0997689630330431	4.71238898038469	1.57686375	0.0799624098326568
78	-0.0887361111111111	0.763115740740741	1	-0.115761444999574	3.81611408897557	2.52404625	0.0667283475353997
79	-0.101078703703704	0.778550925925926	1	-0.129107114506654	2.0344439357957	1.76251625	-0.0825289372012239
80	-0.0887361111111111	0.784722222222222	1	-0.11260132706641	3.81626041347969	2.52404625	0.0652866815588005
81	-0.101078703703704	0.800152777777778	1	-0.12565866337817	4.95736764351155	4.8754475	0.236152179492007
82	-0.138115740740741	0.790893518518519	1	-0.172889099276571	5.33255738638228	3.39081875	0.151201713441126
83	-0.159722222222222	0.775462962962963	1	-0.203129441964796	5.68568502450274	0	0
84	-0.69212962962963	-0.00694444444444444	2	-1.58082943494227	0.188221505304771	6.31987125	0.355720204846066
85	-0.68287037037037	-0.0555555555555556	2	-1.65197347591149	0.493941368919581	8.72980625	0.474578958906344
86	-0.650462962962963	-0.115740740740741	2	-1.74688926769275	0.785398163397448	6.6894025	0.339988114976768
87	-0.613425925925926	-0.152777777777778	2	-1.81488689068811	0.321750554396642	0.93476625	0.057771806923621
88	-0.611111111111111	-0.159722222222222	2	-1.82644125207283	6.00488564817447	4.3043	0.223441929010366
89	-0.62037037037037	-0.19212962962963	2	-1.87112963787491	0.152649328395265	3.88806	0.230103893905087
90	-0.615740740740741	-0.222222222222222	2	-1.91715041665592	0	4.434375	0.244853950648263
91	-0.615740740740741	-0.256944444444444	2	-1.96612120678558	3.25224987476369	0	0
92	-0.622685185185185	-0.194444444444444	3	-1.87346951016033	0.71574358966888	9.01065	0.51593797432218
93	-0.576388888888889	-0.247685185185185	3	-1.97665710502477	1.35970299357215	4.23275875	0.159652627058391
94	-0.543981481481482	-0.25462962962963	3	-2.00858763043644	1.76819188664478	4.52247125	0.0744391192743854
95	-0.509259259259259	-0.247685185185185	3	-2.02347545429132	1.5707963267949	1.1825	0.036289616973082
96	-0.5	-0.247685185185185	3	-2.03073337768594	2.15879893034246	2.1320475	-0.0196873816288767
97	-0.486111111111111	-0.238425925925926	3	-2.02679590136016	0.896055384571344	1.8931825	0.12527200038801
98	-0.474537037037037	-0.247685185185185	3	-2.05185030143776	1.10714871779409	0.6610175	0.0394003617843341
99	-0.469907407407407	-0.25	3	-2.05973037379463	1.35212738092095	2.7256625	0.134375192383944
100	-0.449074074074074	-0.25462962962963	3	-2.08660541227142	2.71496516046292	3.5723325	-0.166478952270228
101	-0.4375	-0.229166666666667	3	-2.05330962181737	1.5707963267949	3.251875	0.125310405276096
102	-0.412037037037037	-0.229166666666667	3	-2.07837170287259	1.4219063791854	5.97872	0.328395171576383
103	-0.365740740740741	-0.236111111111111	3	-2.14405073718787	1.64210379158019	8.298785	0.412206079242818
104	-0.300925925925926	-0.231481481481481	3	-2.22649195303643	2.67794504458899	6.610175	-0.338465113469844
105	-0.277777777777778	-0.185185185185185	3	-2.15879893034246	1.5707963267949	2.95625	0.203968414339326
106	-0.25462962962963	-0.185185185185185	3	-2.19959261321033	1.5707963267949	3.5475	0.27910438948674
107	-0.226851851851852	-0.185185185185185	3	-2.25541349110768	1.78946527266884	2.7256625	0.175038738505156
108	-0.206018518518519	-0.180555555555556	3	-2.29042123880871	0.785398163397448	2.09066	0.298926494998617
109	-0.194444444444444	-0.19212962962963	3	-2.35020653780843	2.0344439357957	2.64407	0.12670187399684
110	-0.175925925925926	-0.18287037037037	3	-2.3755469126078	2.35619449019234	1.25404125	0.00389542857473835
111	-0.168981481481481	-0.175925925925926	3	-2.37632599832275	2.08994244104142	2.38332875	0.116596936305642
112	-0.152777777777778	-0.166666666666667	3	-2.39964538558388	0.540419500270584	3.44757875	0.55128316833474
113	-0.138888888888889	-0.189814814814815	3	-2.50990201925082	4.35361831011412	2.52582	-0.395084001183399
114	-0.157407407407407	-0.18287037037037	3	-2.43088521901414	1.5707963267949	2.365	0.305790062199964
115	-0.138888888888889	-0.18287037037037	3	-2.49204323145414	0	0	0
116	-0.138888888888889	-0.18287037037037	3	-2.49204323145414	3.14159265358979	1.478125	-0.158744015760961
117	-0.138888888888889	-0.171296296296296	3	-2.46029442830194	0.83798122500839	3.97733875	0.69554407680485
118	-0.115740740740741	-0.19212962962963	3	-2.59940324366291	3.92699081698724	4.18072875	-0.728869510891568
119	-0.138888888888889	-0.168981481481481	3	-2.4536293414846	1.44644133224814	0	0
120	-0.12037037037037	-0.171296296296296	4	-2.52905509697949	3.50036332386037	2.52582	-0.411003597932003
121	-0.127314814814815	-0.152777777777778	4	-2.44685437739309	3.22473388547823	3.55991625	-0.544198511368614
122	-0.12962962962963	-0.125	4	-2.33801467511937	1.98902065637413	2.911315	0.245488973180106
123	-0.108796296296296	-0.115740740740741	4	-2.38711246975539	0	0	0
124	-0.108796296296296	-0.115740740740741	4	-2.38711246975539	3.21836454485957	3.85435875	-0.798072404205286
125	-0.111111111111111	-0.0856481481481482	4	-2.22749798891433	3.92699081698724	2.9266875	-0.78677470219652
126	-0.127314814814815	-0.0694444444444444	4	-2.07014304847503	2.73670086730471	2.25148	-0.41454052244269
127	-0.12037037037037	-0.0532407407407407	4	-1.98723494398649	3.14159265358979	0.59125	-0.163104969515115
128	-0.12037037037037	-0.0486111111111111	4	-1.95461395008347	3.14159265358979	1.478125	-0.426593458511948
129	-0.12037037037037	-0.037037037037037	4	-1.86929525838108	4.51499342053481	1.5076875	-0.205876083075454
130	-0.131944444444444	-0.0347222222222222	4	-1.82812004176599	4.87753765779932	1.79799125	-0.043068629387828
131	-0.145833333333333	-0.037037037037037	4	-1.81950631588842	4.71238898038469	2.365	-0.135302130574226
132	-0.164351851851852	-0.037037037037037	4	-1.79244588977357	0.982793723247329	3.19748	0.596646952588358
133	-0.143518518518519	-0.0509259259259259	4	-1.91177528029125	0	0	0
134	-0.143518518518519	-0.0509259259259259	4	-1.91177528029125	0	0	0
135	-0.143518518518519	-0.0509259259259259	4	-1.91177528029125	5.56435530755796	3.14249375	0.345741935225707
136	-0.159722222222222	-0.0694444444444444	4	-1.98092366733639	3.14159265358979	0.886875	-0.18569809370715
137	-0.159722222222222	-0.0625	4	-1.94378404859496	0	0	0
138	-0.159722222222222	-0.0625	4	-1.94378404859496	3.88353992159571	4.81218375	-0.93819885902183
139	-0.185185185185185	-0.0347222222222222	4	-1.75614427679059	3.55981698316902	2.911315	-0.570202426052022
140	-0.194444444444444	-0.0138888888888889	4	-1.64210379158019	4.55578710340267	5.6866425	-0.210947416391258
141	-0.238425925925926	-0.00694444444444444	4	-1.59991430830194	3.14159265358979	4.434375	-0.725499829936815
142	-0.238425925925926	0.0277777777777778	4	-1.45481434231457	0.896055384571344	3.78577375	0.364988623062767
143	-0.215277777777778	0.00925925925925926	4	-1.52781206692713	0	0	0
144	-0.215277777777778	0.00925925925925926	4	-1.52781206692713	2.73029890611226	0	0
145	0.0694444444444444	0.662037037037037	5	0.104512905255233	5.1760365893855	1.322035	0.066090487524425
146	0.0601851851851852	0.657407407407407	5	0.0912948077503485	4.91988520681989	5.739855	0.331500070657141
147	0.0162037037037037	0.648148148148148	5	0.0249947936189202	5.03413953478133	7.47872125	0.437068018074388
148	-0.0393518518518519	0.62962962962963	5	-0.0624188099959574	5.6396841983863	2.95625	0.122414903935522
149	-0.0532407407407407	0.611111111111111	5	-0.0869017907830617	4.85428603498885	2.09066	0.133378695760694
150	-0.0694444444444444	0.608796296296296	5	-0.113577529935201	3.55981698316902	2.911315	0.0538873230578041
151	-0.0787037037037037	0.62962962962963	5	-0.124354994546761	0	0	0
152	-0.0787037037037037	0.62962962962963	5	-0.124354994546761	0	3.251875	0.0259187122340776
153	-0.0787037037037037	0.604166666666667	5	-0.129538736993577	6.00488564817447	2.15215	0.056278911124571
154	-0.0833333333333333	0.587962962962963	5	-0.140794519218491	5.49778714378214	3.34470125	0.180978549724258
155	-0.101851851851852	0.569444444444444	5	-0.176990229163343	5.76873399412056	7.8104125	0.366285445557172
156	-0.131944444444444	0.516203703703704	5	-0.250247318274777	5.66293582119676	2.54296625	0.146374170044317
157	-0.143518518518519	0.5	5	-0.27952215228364	5.6396841983863	2.95625	0.1822405983467
158	-0.157407407407407	0.481481481481481	5	-0.31597027195298	5.49778714378214	3.34470125	0.23588368996598
159	-0.175925925925926	0.462962962962963	5	-0.363147009946176	4.71238898038469	1.77375	0.12975110554551
160	-0.189814814814815	0.462962962962963	5	-0.389097231055278	5.96143475278294	1.8695325	0.0976062302593517
161	-0.194444444444444	0.449074074074074	5	-0.408618477107149	5.86496097760036	5.82322125	0.365226002238564
162	-0.212962962962963	0.407407407407407	5	-0.481663677554862	5.86496097760036	5.82322125	0.41302255651535
163	-0.231481481481481	0.365740740740741	5	-0.564268188857932	5.96143475278294	1.8695325	0.133823542222493
164	-0.236111111111111	0.351851851851852	5	-0.59103289730243	3.92699081698724	0.8360275	0.0146989228483729
165	-0.240740740740741	0.356481481481481	5	-0.593972681872105	6.00488564817447	4.3043	0.315511269197744
166	-0.25	0.324074074074074	5	-0.657074935711654	6.01693325802866	3.37071625	0.267316899875139
167	-0.256944444444444	0.298611111111111	5	-0.710538315686681	6.00488564817447	2.15215	0.182903415422153
168	-0.261574074074074	0.282407407407407	5	-0.747118998771112	5.81953769817878	2.64407	0.256327237732543
169	-0.270833333333333	0.263888888888889	5	-0.798384446317621	0.266252049150925	3.37071625	0.188308046799699
170	-0.263888888888889	0.238425925925926	5	-0.83604605567756	5.88839418747982	3.843125	0.40951820008281
171	-0.275462962962963	0.210648148148148	5	-0.917949695694122	3.57400042916033	4.23275875	-0.205521218419278
172	-0.289351851851852	0.240740740740741	5	-0.876845452010267	4.71238898038469	1.478125	0.0960496628053864
173	-0.300925925925926	0.240740740740741	5	-0.896055384571344	3.92699081698724	1.672055	-0.0181487406226077
174	-0.310185185185185	0.25	5	-0.892425636446822	3.46334320798644	1.8695325	-0.0962679036107694
175	-0.314814814814815	0.263888888888889	5	-0.873172055724669	3.14159265358979	2.069375	-0.147371369797056
176	-0.314814814814815	0.280092592592593	5	-0.843697781765258	3.14159265358979	2.660625	-0.178735258587523
177	-0.314814814814815	0.300925925925926	5	-0.807950730047753	3.46334320798644	1.8695325	-0.0762671310330365
178	-0.319444444444444	0.314814814814815	5	-0.792697303841145	1.9195673303788	3.459995	-0.2797492948671
179	-0.293981481481481	0.324074074074074	5	-0.736747444867725	0	0	0
180	-0.293981481481481	0.324074074074074	5	-0.736747444867725	2.49809154479651	1.478125	-0.129190358420794
181	-0.287037037037037	0.333333333333333	5	-0.710909373183567	2.18152229118411	7.21738875	-0.643859025123115
182	-0.240740740740741	0.365740740740741	5	-0.582137568158944	1.65393755868334	3.55991625	-0.287948754400749
183	-0.212962962962963	0.368055555555556	5	-0.524547817278794	0	2.069375	0.0986633383359292
184	-0.212962962962963	0.351851851851852	5	-0.54428048494598	5.90978444762158	0	0
185	-0.543981481481482	-0.493055555555556	6	-2.30712676446423	0	0	0
186	-0.543981481481482	-0.493055555555556	6	-2.30712676446423	2.08996551601199	3.17796875	0.0377650132801666
187	-0.522375	-0.480708333333333	6	-2.31467976712026	1.5707963267949	2.75936375	0.105370870589701
188	-0.500773148148148	-0.480708333333333	6	-2.3357539412382	0.674704363102939	2.52404625	0.141394670634702
189	-0.488425925925926	-0.496143518518518	6	-2.36403287536514	0.927355213201924	1.97063625	0.110150440014745
190	-0.476078703703704	-0.505402777777778	6	-2.38606296336809	0	0	0
191	-0.476078703703704	-0.505402777777778	6	-2.38606296336809	0	1.57686375	0.0601629187887265
192	-0.476078703703704	-0.51774537037037	6	-2.39809554712584	1.5707963267949	1.57686375	0.0653590083052813
193	-0.463736111111111	-0.51774537037037	6	-2.41116734878689	1.5707963267949	2.365	0.101012572295234
194	-0.445217592592593	-0.51774537037037	6	-2.43136986324594	0	0	0
195	-0.445217592592593	-0.51774537037037	6	-2.43136986324594	3.52204730032095	4.245175	-0.220681625970927
196	-0.457560185185185	-0.486884259259259	6	-2.38723353805175	0	0	0
197	-0.457560185185185	-0.486884259259259	6	-2.38723353805175	0	0	0
198	-0.457560185185185	-0.486884259259259	6	-2.38723353805175	0.244934542235649	3.25010125	0.156898810682737
199	-0.451388888888889	-0.511574074074074	6	-2.4186133001883	1.5707963267949	2.365	0.103612109462421
200	-0.43287037037037	-0.511574074074074	6	-2.43933572208079	2.15885662043124	2.84213875	0.0474836426301684
201	-0.414351851851852	-0.499226851851852	6	-2.44883245060682	0	0	0
202	-0.414351851851852	-0.499226851851852	6	-2.44883245060682	0	0	0
203	-0.414351851851852	-0.499226851851852	6	-2.44883245060682	0	0	0
204	-0.414351851851852	-0.499226851851852	6	-2.44883245060682	0.851899955198275	4.19018875	0.252217167935322
205	-0.389662037037037	-0.520833333333333	6	-2.49927588419388	1.5707963267949	2.365	0.115936687373939
206	-0.371143518518519	-0.520833333333333	6	-2.52246322166867	2.11119376905291	4.59696875	0.11859778221194
207	-0.340277777777778	-0.502314814814815	6	-2.54618277811106	1.75613861658411	6.41683625	0.311948478227406
208	-0.290893518518519	-0.493055555555556	6	-2.60857247375654	1.81581910983967	6.50079375	0.337222058360163
209	-0.241513888888889	-0.480708333333333	6	-2.67601688542857	2.55359005004223	4.26350375	0.0403786597545341
210	-0.22299537037037	-0.452930555555556	6	-2.68409261737948	2.55335931631305	1.421365	0.0146908458229333
211	-0.216819444444444	-0.443671296296296	6	-2.68703078654407	2.03444393579571	1.76251625	0.0867633087620678
212	-0.204476851851852	-0.4375	6	-2.70438344829648	1.5707963267949	2.365	0.176491123911906
213	-0.185958333333333	-0.4375	6	-2.73968167307886	2.76106041596901	4.245175	-0.00803645845384171
214	-0.173611111111111	-0.406634259259259	6	-2.73807438138809	2.0343689282951	3.52562375	0.21194250111173
215	-0.148921296296296	-0.394291666666667	6	-2.78046288161044	1.5707963267949	3.94186375	0.351063746290539
216	-0.118055555555556	-0.394291666666667	6	-2.85067563086855	1.5707963267949	0.78813625	0.072124780631766
217	-0.111884259259259	-0.394291666666667	6	-2.8651005869949	0	0	0
218	-0.111884259259259	-0.394291666666667	6	-2.8651005869949	0	0	0
219	-0.111884259259259	-0.394291666666667	6	-2.8651005869949	0	0	0
220	-0.111884259259259	-0.394291666666667	6	-2.8651005869949	0.463767613800419	4.4071775	0.267051917788232
221	-0.0964490740740741	-0.425152777777778	6	-2.91851097055255	2.0343689282951	3.52562375	0.254851911531162
222	-0.0717592592592593	-0.412810185185185	6	-2.96948135285878	1.5707963267949	2.365	0.219239278781718
223	-0.0532407407407407	-0.412810185185185	6	-3.01332920861512	2.67794504458899	2.64407	0.0858855088737576
224	-0.0439814814814815	-0.394291666666667	6	-3.03050631038987	3.14159265358979	3.15313625	-0.0367754674117649
225	-0.0439814814814815	-0.369597222222222	6	-3.02315121690752	0	0	0
226	-0.0439814814814815	-0.369597222222222	6	-3.02315121690752	0	0	0
227	-0.0439814814814815	-0.369597222222222	6	-3.02315121690752	4.71238898038469	1.57686375	-0.164001936956857
228	-0.0563287037037037	-0.369597222222222	6	-2.99035082951615	1.5707963267949	5.51813625	0.578850653232545
229	-0.0131157407407407	-0.369597222222222	6	-3.10612096016266	3.92699081698724	3.34470125	-0.271957597613897
230	-0.0316342592592593	-0.351078703703704	6	-3.05172944063988	0	0	0
231	-0.0316342592592593	-0.351078703703704	6	-3.05172944063988	0	0	0
232	-0.0316342592592593	-0.351078703703704	6	-3.05172944063988	3.14159265358979	2.75936375	-0.0292848635985798
233	-0.0316342592592593	-0.329476851851852	6	-3.04587246792016	3.14159265358979	4.33563625	-0.0545934273385695
234	-0.0316342592592593	-0.295523148148148	6	-3.03495378245245	0	0	0
235	-0.0316342592592593	-0.295523148148148	6	-3.03495378245245	4.71238898038469	0.78813625	-0.103065061843401
236	-0.0378101851851852	-0.295523148148148	6	-3.01434077008377	0	0	0
237	-0.0378101851851852	-0.295523148148148	6	-3.01434077008377	3.81626041347969	2.52404625	-0.249641619587813
238	-0.0501527777777778	-0.280092592592593	6	-2.96441244616621	3.03104518985152	3.56937625	-0.0362514616126974
239	-0.0470694444444444	-0.252314814814815	6	-2.95716215384367	2.08996551601199	3.17796875	0.393580331728103
240	-0.025462962962963	-0.239967592592593	6	-3.03587822018929	0	0	0
241	-0.025462962962963	-0.239967592592593	6	-3.03587822018929	4.71238898038469	3.15313625	-0.501590063500195
242	-0.0501527777777778	-0.239967592592593	6	-2.93556020748925	3.14159265358979	1.97063625	-0.0686062951008859
243	-0.0501527777777778	-0.224537037037037	6	-2.92183894846907	0	0	0
244	-0.0501527777777778	-0.224537037037037	6	-2.92183894846907	4.35365940150134	3.36776	-0.574252517735405
245	-0.0748472222222222	-0.215277777777778	6	-2.80698844492199	0	0	0
246	-0.0748472222222222	-0.215277777777778	6	-2.80698844492199	2.61446430944717	0	0
247	0.456018518518519	0.696759259259259	7	0.579521696630939	4.12438637683712	5.3295275	0.25024463551188
248	0.421296296296296	0.719907407407407	7	0.529472769528563	3.14159265358979	2.95625	0.068439935802016
249	0.421296296296296	0.743055555555556	7	0.515784782368159	3.97457392026422	4.39476125	0.194663293754661
250	0.395833333333333	0.766203703703704	7	0.476852123617227	3.64093937526992	3.70418125	0.136689245548443
251	0.381944444444444	0.791666666666667	7	0.449514274507539	4.6410815155994	4.1493925	0.1740600555074
252	0.349537037037037	0.793981481481482	7	0.414702263406059	4.71238898038469	4.434375	0.186077523476014
253	0.314814814814815	0.793981481481482	7	0.377486758710856	4.71238898038469	3.843125	0.165852954194275
254	0.284722222222222	0.793981481481482	7	0.344316167872001	4.46741031725783	4.8754475	0.226049129767787
255	0.247685185185185	0.803240740740741	7	0.299106341918443	4.12438637683712	4.26350375	0.188137631030971
256	0.219907407407407	0.821759259259259	7	0.261478815712249	4.95736764351155	3.65688125	0.14956582192439
257	0.19212962962963	0.814814814814815	7	0.231565651327371	4.86127892799419	5.97872	0.26486592457189
258	0.145833333333333	0.80787037037037	7	0.178592466412993	4.71238898038469	6.799375	0.32238613478655
259	0.0925925925925926	0.80787037037037	7	0.114115239455683	4.52416747507992	6.31987125	0.30171382096066
260	0.0439814814814815	0.81712962962963	7	0.0537724752635515	4.48891237924406	6.66989125	0.310760836938304
261	-0.00694444444444444	0.828703703703704	7	-0.00837969212410946	3.4945830414167	5.985815	0.0906964425930767
262	-0.0231481481481481	0.872685185185185	7	-0.0265189806427247	1.19028994968253	1.59223625	-0.0659321867428952
263	-0.0115740740740741	0.868055555555556	7	-0.0133325432941457	5.38712992260824	3.78577375	0.137583275173593
264	-0.0347222222222222	0.849537037037037	7	-0.0408491983288643	4.43408932137958	4.3043	0.185796478865354
265	-0.0671296296296296	0.858796296296296	7	-0.0780084941019352	4.82726558580159	7.7370975	0.351749460479168
266	-0.127314814814815	0.851851851851852	7	-0.148358386197769	4.71238898038469	5.32125	0.23734478739099
267	-0.168981481481481	0.851851851851852	7	-0.195827343675967	4.90978454023457	7.537255	0.339294071042396
268	-0.226851851851852	0.840277777777778	7	-0.263686157884446	0.400728914404481	0	0
269	0.428240740740741	-0.706018518518518	8	2.59636549805252	2.55359005004223	3.19748	0.13907967052063
270	0.44212962962963	-0.685185185185185	8	2.56854956394839	5.60844436495603	1.8931825	-0.085679802174794
271	0.43287037037037	-0.696759259259259	8	2.58568552438335	1.84909598580001	4.3043	0.195279593887259
272	0.465277777777778	-0.6875	8	2.5466296056059	3.14159265358979	4.13875	0.113036374758728
273	0.465277777777778	-0.655092592592593	8	2.52402233065415	6.16607656261272	5.06050875	-0.159394816732923
274	0.460648148148148	-0.694444444444444	8	2.55590129400074	3.53219969728748	5.43477	0.0521068311149264
275	0.444444444444444	-0.655092592592593	8	2.54547992777775	1.95130270390726	3.18388125	0.152745460633317
276	0.467592592592593	-0.645833333333333	8	2.51493083565109	0	0	0
277	0.467592592592593	-0.645833333333333	8	2.51493083565109	2.63449414919746	3.043755	0.137104532378283
278	0.479166666666667	-0.625	8	2.48750992917543	3.14159265358979	0.59125	0.0179672689640942
279	0.479166666666667	-0.62037037037037	8	2.48391647538261	4.71238898038469	1.77375	-0.0708753470694745
280	0.465277777777778	-0.62037037037037	8	2.49809154479651	0	0	0
281	0.465277777777778	-0.62037037037037	8	2.49809154479651	0	3.251875	-0.0959742496670835
282	0.465277777777778	-0.645833333333333	8	2.51728639472993	2.15879893034246	3.19748	0.156946836908345
283	0.486111111111111	-0.631944444444444	8	2.48589702734826	5.30039158393226	3.19748	-0.156946836908345
284	0.465277777777778	-0.645833333333333	8	2.51728639472993	1.7294515889813	7.48463375	0.317987956876595
285	0.523148148148148	-0.636574074074074	8	2.45368880335461	4.22243165413096	5.025625	-0.0956443834823206
286	0.488425925925926	-0.618055555555556	8	2.47281768005107	4.9906886393898	4.3043	-0.200990648677615
287	0.456018518518519	-0.627314814814815	8	2.51301580978659	3.14159265358979	1.1825	0.0354418978031212
288	0.456018518518519	-0.618055555555556	8	2.50592743022597	3.21290011837508	4.1493925	0.117298070249685
289	0.453703703703704	-0.585648148148148	8	2.48246781617603	5.49778714378214	1.672055	-0.0874702531456961
290	0.444444444444444	-0.594907407407407	8	2.49996186680517	0	2.95625	-0.0909998768660447
291	0.444444444444444	-0.618055555555556	8	2.51816184217838	0.785398163397448	6.27138875	0.0488953275646109
292	0.479166666666667	-0.652777777777778	8	2.50838277666546	4.31759786068493	3.843125	-0.099118505780833
293	0.451388888888889	-0.641203703703704	8	2.52820647782162	2.57025517375617	4.9203825	0.231697353941063
294	0.472222222222222	-0.608796296296296	8	2.48186700703341	2.55359005004223	4.26350375	0.208188150706858
295	0.490740740740741	-0.581018518518518	8	2.44022937689204	5.56435530755796	6.2849875	-0.316386387144467
296	0.458333333333333	-0.618055555555556	8	2.50350665432093	5.92441463690901	5.05164	-0.209866367284093
297	0.444444444444444	-0.655092592592593	8	2.54547992777775	3.30674133100442	3.59657375	0.0767790634905241
298	0.439814814814815	-0.627314814814815	8	2.53012411507965	2.17859832290886	8.28282125	0.422129032678464
299	0.493055555555556	-0.590277777777778	8	2.44569830854396	5.1760365893855	4.6271225	-0.231571418889458
300	0.460648148148148	-0.606481481481482	8	2.49201259232185	0.348771003583907	3.459995	-0.0509707779088675
301	0.469907407407407	-0.631944444444444	8	2.50220674790362	3.38657131671666	6.094605	0.123301285702557
302	0.458333333333333	-0.585648148148148	8	2.47754649076311	4.62172909318394	3.26547375	-0.128218994430913
303	0.43287037037037	-0.583333333333333	8	2.50319028964929	5.81953769817878	3.966105	-0.187011127307328
304	0.418981481481481	-0.611111111111111	8	2.54059251511076	4.51499342053481	3.01478375	-0.113744994385225
305	0.395833333333333	-0.606481481481482	8	2.5633415139878	4.71238898038469	1.1825	-0.0539068216346195
306	0.386574074074074	-0.606481481481482	8	2.57412287831473	3.92699081698724	1.25404125	-0.0149612135635824
307	0.37962962962963	-0.599537037037037	8	2.57711512102744	3.88353992159571	4.81218375	-0.0494566478378511
308	0.354166666666667	-0.571759259259259	8	2.58700645059501	3.46334320798644	5.60918875	0.0804443952769995
309	0.340277777777778	-0.530092592592593	8	2.57091757153961	5.13061330996392	2.911315	-0.179776650311525
310	0.319444444444444	-0.539351851851852	8	2.60687290160192	5.6396841983863	1.478125	-0.0846894668759468
311	0.3125	-0.548611111111111	8	2.62381079497711	0	0	0
312	0.3125	-0.548611111111111	8	2.62381079497711	4.71238898038469	2.95625	-0.162174090133593
313	0.289351851851852	-0.548611111111111	8	2.65624561300383	0	0	0
314	0.289351851851852	-0.548611111111111	8	2.65624561300383	2.84309372200361	4.02109125	0.185789930861868
315	0.298611111111111	-0.518518518518518	8	2.61908762683145	1.5707963267949	3.5475	0.196490611183711
316	0.326388888888889	-0.518518518518518	8	2.57978950459471	2.62244653934327	2.38332875	0.136310767042747
317	0.335648148148148	-0.502314814814815	8	2.55252735118616	0	0	0
318	0.335648148148148	-0.502314814814815	8	2.55252735118616	4.71238898038469	2.95625	-0.162699061870404
319	0.3125	-0.502314814814815	8	2.58506716356024	0	0	0
320	0.3125	-0.502314814814815	8	2.58506716356024	2.43296638146212	2.7256625	0.173832876687849
321	0.326388888888889	-0.486111111111111	8	2.55030058822267	3.6052402625906	5.28814	0.0484075440318898
322	0.30787037037037	-0.449074074074074	8	2.54061907941629	5.03413953478133	3.73965625	-0.26212085861486
323	0.280092592592593	-0.458333333333333	8	2.59304325113927	2.28962632641652	3.14249375	0.227349878312482
324	0.298611111111111	-0.44212962962963	8	2.54757327547677	0.0906598872007451	3.26547375	-0.110908240980319
325	0.300925925925926	-0.467592592592593	8	2.56975492367283	4.33188260327232	1.59223625	-0.0661920728669907
326	0.289351851851852	-0.462962962962963	8	2.58299333824623	1.89254688119154	1.8695325	0.12949314827845
327	0.303240740740741	-0.458333333333333	8	2.55709470859054	1.5707963267949	1.478125	0.0868029234772205
328	0.314814814814815	-0.458333333333333	8	2.5397341238951	4.21304225870456	3.70418125	-0.123756893838052
329	0.289351851851852	-0.444444444444444	8	2.56448550266271	4.30749719409961	2.25148	-0.0949178647029569
330	0.273148148148148	-0.4375	8	2.5834690756033	4.71238898038469	0.295625	-0.0190804089247187
331	0.270833333333333	-0.4375	8	2.58728515738824	1.5707963267949	2.069375	0.131666385769833
332	0.287037037037037	-0.4375	8	2.56095188023428	3.26594764813655	2.38332875	0.0811679364283346
333	0.284722222222222	-0.418981481481481	8	2.54471829294861	0	0	0
334	0.284722222222222	-0.418981481481481	8	2.54471829294861	4.71238898038469	1.77375	-0.115139127882342
335	0.270833333333333	-0.418981481481481	8	2.56774611852508	2.96173915379732	3.3050875	0.184397146622466
336	0.275462962962963	-0.393518518518519	8	2.53086668920058	3.92699081698724	2.09066	-0.030636871478662
337	0.263888888888889	-0.381944444444444	8	2.53699406349632	3.98574663970296	3.55991625	-0.0756377941007669
338	0.243055555555556	-0.363425925925926	8	2.55212162231647	2.94419709373991	3.01478375	0.198648111427282
339	0.247685185185185	-0.340277777777778	8	2.51239200003101	1.32581766366803	2.43772375	0.140573333818144
340	0.266203703703704	-0.344907407407407	8	2.48427733326739	3.52547511510689	0	0
341	-0.210648148148148	0.835648148148148	9	-0.246933058032623	5.38712992260824	1.8931825	0.0788014364004308
342	-0.222222222222222	0.826388888888889	9	-0.262693345312709	5.07115965065526	2.52582	0.11526096233995
343	-0.240740740740741	0.819444444444444	9	-0.285745537780699	5.35589008917797	1.478125	0.0637669690274001
344	-0.25	0.8125	9	-0.298498931586179	4.71238898038469	2.660625	0.116258114052314
345	-0.270833333333333	0.8125	9	-0.321750554396642	4.71238898038469	1.77375	0.0765246366209593
346	-0.284722222222222	0.8125	9	-0.337055481720834	5.1760365893855	0.6610175	0.029842293499347
347	-0.289351851851852	0.810185185185185	9	-0.343023940420703	6.11803662976496	1.79799125	0.0403957424382828
348	-0.291666666666667	0.796296296296296	9	-0.35110308890836	0.197395559849881	1.5076875	0.0108033616992165
349	-0.289351851851852	0.784722222222222	9	-0.353263761248203	0	0	0
350	-0.289351851851852	0.784722222222222	9	-0.353263761248203	4.29416465080546	2.911315	0.0958710399795826
351	-0.310185185185185	0.793981481481482	9	-0.37243796924412	0	0.59125	0.00993187199426537
352	-0.310185185185185	0.789351851851852	9	-0.374424343642973	4.71238898038469	0.295625	0.0126887225654948
353	-0.3125	0.789351851851852	9	-0.376962088156072	4.71238898038469	1.1825	0.0504995934675834
354	-0.321759259259259	0.789351851851852	9	-0.387062006849588	5.1760365893855	0.6610175	0.0302861154043754
355	-0.326388888888889	0.787037037037037	9	-0.393119229930463	0	1.77375	0.0316989780330368
356	-0.326388888888889	0.773148148148148	9	-0.399459025537071	0	0	0
357	-0.326388888888889	0.773148148148148	9	-0.399459025537071	3.52209903070216	1.59223625	-0.00138692092492843
358	-0.331018518518519	0.784722222222222	9	-0.399181641352085	0	0	0
359	-0.331018518518519	0.784722222222222	9	-0.399181641352085	5.49778714378214	2.50867375	0.107737767850082
360	-0.344907407407407	0.770833333333333	9	-0.420729194922102	0	0	0
361	-0.344907407407407	0.770833333333333	9	-0.420729194922102	4.24874137138388	1.9830525	0.0574491508940067
362	-0.358796296296296	0.777777777777778	9	-0.432219025100903	5.35589008917797	1.478125	0.0662438441346236
363	-0.368055555555556	0.770833333333333	9	-0.445467793927828	0	0	0
364	-0.368055555555556	0.770833333333333	9	-0.445467793927828	5.49778714378214	0.8360275	0.0362232475179769
365	-0.372685185185185	0.766203703703704	9	-0.452712443431423	0	0	0
366	-0.372685185185185	0.766203703703704	9	-0.452712443431423	0	0	0
367	-0.372685185185185	0.766203703703704	9	-0.452712443431423	5.8782935208945	2.25148	0.0793061704890308
368	-0.37962962962963	0.75	9	-0.468573677529229	0	0	0
369	-0.37962962962963	0.75	9	-0.468573677529229	0	3.843125	0.0834952929983435
370	-0.37962962962963	0.719907407407407	9	-0.485272736128898	6.22442948446386	5.03449375	0.130736312684696
371	-0.381944444444444	0.680555555555556	9	-0.511419998665837	4.95736764351155	2.43772375	0.117205980183974
372	-0.400462962962963	0.675925925925926	9	-0.534861194702632	5.1760365893855	1.9830525	0.0984225508260472
373	-0.414351851851852	0.668981481481482	9	-0.554545704867841	5.69518270363202	1.06602375	0.0484544121133146
374	-0.418981481481481	0.662037037037037	9	-0.564236587290504	5.1760365893855	0.6610175	0.0328434730786031
375	-0.423611111111111	0.659722222222222	9	-0.570805281906225	5.58844703098288	2.30883125	0.110718475752873
376	-0.435185185185185	0.645833333333333	9	-0.592948977056799	0	0	0
377	-0.435185185185185	0.645833333333333	9	-0.592948977056799	5.81953769817878	3.3050875	0.147036236911189
378	-0.446759259259259	0.622685185185185	9	-0.622356224439038	5.81953769817878	3.3050875	0.15173539292374
379	-0.458333333333333	0.599537037037037	9	-0.652703303023785	5.09289535749705	3.18388125	0.157647615451439
380	-0.481481481481481	0.590277777777778	9	-0.684232826114073	4.12438637683712	1.06602375	0.0159472330584176
381	-0.488425925925926	0.594907407407407	9	-0.687422272725757	5.81953769817878	3.3050875	0.155605148280082
382	-0.5	0.571759259259259	9	-0.718543302381773	4.9906886393898	2.15215	0.0994044735959476
383	-0.516203703703704	0.56712962962963	9	-0.738424197100963	0	0	0
384	-0.516203703703704	0.56712962962963	9	-0.738424197100963	2.55359005004223	1.06602375	-0.0526592853513907
385	-0.511574074074074	0.574074074074074	9	-0.727892340030685	0	0.59125	0.0201184177674096
386	-0.511574074074074	0.569444444444444	9	-0.731916023584167	0.380506377112365	4.7761175	0.0881153915947142
387	-0.497685185185185	0.534722222222222	9	-0.74953910190311	4.71238898038469	1.478125	0.0573682616081017
388	-0.509259259259259	0.534722222222222	9	-0.76101275422473	0	0	0
389	-0.509259259259259	0.534722222222222	9	-0.76101275422473	5.01088791197087	4.02109125	0.187140739016631
390	-0.539351851851852	0.525462962962963	9	-0.798440902028056	4.71238898038469	2.95625	0.104933365554987
391	-0.5625	0.525462962962963	9	-0.819427575139053	0	0.886875	0.0331669339256901
392	-0.5625	0.518518518518518	9	-0.826060961924191	0.588002603547568	1.06602375	0.0130011644026196
393	-0.55787037037037	0.511574074074074	9	-0.828661194804715	0	0	0
394	-0.55787037037037	0.511574074074074	9	-0.828661194804715	0.278299659005111	2.15215	0.0593434042420937
395	-0.553240740740741	0.49537037037037	9	-0.840529875653134	5.49778714378214	3.34470125	0.175650428970571
396	-0.571759259259259	0.476851851851852	9	-0.875659961447248	4.53253548059221	3.3050875	0.0831270635500547
397	-0.597222222222222	0.481481481481481	9	-0.892285374157259	0.737815060120465	4.39476125	0.0361083661747141
398	-0.574074074074074	0.456018518518519	9	-0.899507047392202	3.46334320798644	0.93476625	-0.0270382527321988
399	-0.576388888888889	0.462962962962963	9	-0.894099396845762	6.10333180738711	3.3050875	0.156431058823836
400	-0.581018518518518	0.4375	9	-0.925385608610529	1.07941564059144	0	0
401	0.768518518518518	-0.284722222222222	10	1.92560007572528	0	0	0
402	0.768518518518518	-0.284722222222222	10	1.92560007572528	4.24874137138388	0.6610175	0.00345198474447361
403	0.763888888888889	-0.282407407407407	10	1.92490967877638	4.71238898038469	0.295625	-0.00494111006065445
404	0.761574074074074	-0.282407407407407	10	1.92589790078851	4.31759786068493	3.843125	0.0076328092723843
405	0.733796296296296	-0.270833333333333	10	1.92437133893404	2.96173915379732	3.3050875	0.163825956186656
406	0.738425925925926	-0.24537037037037	10	1.89160614769671	0	0	0
407	0.738425925925926	-0.24537037037037	10	1.89160614769671	0.643501108793284	2.95625	-0.0827505879423196
408	0.752314814814815	-0.263888888888889	10	1.90815626528517	4.01765070418799	2.30883125	0.0405241727317662
409	0.738425925925926	-0.252314814814815	10	1.90005143073882	2.2655346029916	2.30883125	0.0977607970073224
410	0.752314814814815	-0.240740740740741	10	1.88049927133735	5.6396841983863	1.478125	-0.0695490254727549
411	0.74537037037037	-0.25	10	1.8944090764319	0	0	0
412	0.74537037037037	-0.25	10	1.8944090764319	4.71238898038469	0.886875	-0.0141630297356521
413	0.738425925925926	-0.25	10	1.89724168237903	2.18152229118411	3.60839875	0.142936563046043
414	0.761574074074074	-0.233796296296296	10	1.86865436976983	0	2.95625	-0.137677412777961
415	0.761574074074074	-0.256944444444444	10	1.89618985232542	3.95262622550892	8.15511125	0.180081738906739
416	0.715277777777778	-0.212962962962963	10	1.86017350454407	2.99969559898563	4.18072875	0.218210425572698
417	0.719907407407407	-0.180555555555556	10	1.81653141942953	3.29424198198506	3.88806	0.192009858636313
418	0.715277777777778	-0.150462962962963	10	1.77812944770227	4.71238898038469	1.77375	-0.0199279490944182
419	0.701388888888889	-0.150462962962963	10	1.78211503752115	4.46741031725783	2.43772375	0.00459991312245389
420	0.68287037037037	-0.145833333333333	10	1.78119505489666	4.71238898038469	0.59125	-0.00696871368601748
421	0.678240740740741	-0.145833333333333	10	1.78258879763386	4.71238898038469	0.295625	-0.00351856965096431
422	0.675925925925926	-0.145833333333333	10	1.78329251156406	3.8363309297865	2.30883125	0.0822055334505301
423	0.664351851851852	-0.131944444444444	10	1.76685140487395	4.71238898038469	3.5475	-0.0416180424177126
424	0.636574074074074	-0.131944444444444	10	1.77517501335749	5.81953769817878	4.6271225	-0.272986562833601
425	0.62037037037037	-0.164351851851852	10	1.82977232592421	5.49778714378214	1.25404125	-0.0666635903571988
426	0.613425925925926	-0.171296296296296	10	1.84310504399565	3.92699081698724	0.8360275	0.0254586392699219
427	0.608796296296296	-0.166666666666667	10	1.83801331614167	4.61272032789353	2.97103125	-0.0318902599497672
428	0.585648148148148	-0.164351851851852	10	1.84439136813162	0	0	0
429	0.585648148148148	-0.164351851851852	10	1.84439136813162	4.12438637683712	2.1320475	0.0435689662315042
430	0.571759259259259	-0.155092592592593	10	1.83567757488532	3.96401093286117	5.64762	0.185711280790457
431	0.539351851851852	-0.125	10	1.79853531872723	3.14159265358979	1.478125	0.102295376246637
432	0.539351851851852	-0.113425925925926	10	1.7780762434779	2.86329299458468	2.15215	0.152118926045137
433	0.543981481481482	-0.0972222222222222	10	1.74765245826888	0	0	0
434	0.543981481481482	-0.0972222222222222	10	1.74765245826888	5.40712725658139	2.30883125	-0.127864714561459
435	0.530092592592593	-0.108796296296296	10	1.77322540118117	4.24874137138388	1.322035	0.0251675726819522
436	0.520833333333333	-0.104166666666667	10	1.76819188664478	0.960070362405688	3.60839875	-0.101860396865621
437	0.543981481481482	-0.12037037037037	10	1.7885639660179	1.81577498992176	1.2191575	0.0376584680762937
438	0.553240740740741	-0.118055555555556	10	1.78103227240264	3.14159265358979	2.95625	0.201707705546066
439	0.553240740740741	-0.0949074074074074	10	1.74069073129343	6.08578974732971	3.01478375	-0.210316163720434
440	0.548611111111111	-0.118055555555556	10	1.78275396403752	2.11121582706548	1.72349375	0.0807595058626331
441	0.560185185185185	-0.111111111111111	10	1.76660206286499	3.14159265358979	0.295625	0.0198946664659028
442	0.560185185185185	-0.108796296296296	10	1.76262312957181	5.07115965065526	2.52582	-0.0934137967522197
443	0.541666666666667	-0.115740740740741	10	1.78130588892225	1.5707963267949	0.886875	0.0129403762287517
444	0.548611111111111	-0.115740740740741	10	1.7787178136765	0	1.478125	-0.100548232194266
445	0.548611111111111	-0.127314814814815	10	1.79882746011536	1.5707963267949	5.32125	0.0779955640585861
446	0.590277777777778	-0.127314814814815	10	1.78322834730364	2.79282165000589	3.459995	0.220772210829501
447	0.599537037037037	-0.101851851851852	10	1.73907390513774	1.27933953231703	3.086325	-0.0234877487238228
448	0.622685185185185	-0.108796296296296	10	1.7437714548825	3.14159265358979	2.660625	0.163198794177073
449	0.622685185185185	-0.087962962962963	10	1.71113169604709	3.86823499427152	3.55991625	0.14839074039148
450	0.604166666666667	-0.0671296296296296	10	1.68145354796879	0	0	0
451	0.604166666666667	-0.0671296296296296	10	1.68145354796879	3.01723765904303	4.7666575	0.306338807400399
