# Supplementary material for: Fluid extraction from the left-right organizer uncovers mechanical properties needed for symmetry breaking
Source: eLife. 2023 Jul 21;12:e83861. doi: 10.7554/eLife.83861 (PMC10361723; doi:10.7554/eLife.83861)
Supplement: Figure 4—source data 2. [file elife-83861-fig4-data2.zip › Fig4_sourcedata/DB6ss_embryo7.csv]

	x	y	id	omega	alpha	speed	realangvel
1	-0.0544433333333334	0.69111	1	-0.0786143016981665	5.01085953443616	10.72231875	0.432679906409963
2	-0.112223333333333	0.673333333333333	1	-0.165150282980159	5.25281951026979	9.19334625	0.362690541660031
3	-0.156666666666667	0.646666666666667	1	-0.237688391312165	4.39060092645681	4.98601125	0.175027528075982
4	-0.183333333333333	0.655556666666667	1	-0.272693896927362	4.71238898038469	5.51813625	0.217255081722019
5	-0.214443333333333	0.655556666666667	1	-0.316144913271765	5.1760365893855	8.81376375	0.359510140355089
6	-0.25889	0.633333333333333	1	-0.388046941342783	5.81953769817878	5.28814	0.168709215331042
7	-0.272223333333333	0.606666666666667	1	-0.421788784408992	5.63969919808631	7.88313625	0.301816400447554
8	-0.29889	0.57111	1	-0.482152064498503	5.49778714378214	10.03410375	0.428984777979426
9	-0.33889	0.53111	1	-0.567949020094388	5.742765806909	13.790315	0.581741898850301
10	-0.37889	0.464443333333333	1	-0.684297399864448	5.87828058946985	12.00769625	0.526136381068361
11	-0.405556666666667	0.402223333333333	1	-0.78952467607812	5.96145350290013	9.97143125	0.459889078698767
12	-0.423333333333333	0.34889	1	-0.881502491817874	5.902717721833	8.49035	0.42595971821185
13	-0.44111	0.304443333333333	1	-0.966694435460244	5.78381947654978	9.87801375	0.520434471843243
14	-0.467776666666667	0.255556666666667	1	-1.07078132982889	5.77606557662247	8.11668	0.427911080476342
15	-0.49	0.215556666666667	1	-1.15636354592416	0	6.30686375	0.311942332776594
16	-0.49	0.18	1	-1.21875201247948	0.141867053404124	5.574305	0.272545139288458
17	-0.485556666666667	0.14889	1	-1.27326104033717	6.1588649270855	6.3559375	0.351198337280649
18	-0.49	0.113333333333333	1	-1.3435007077933	0	6.30686375	0.349404790607217
19	-0.49	0.0777766666666668	1	-1.41338166591474	0.244978663126864	9.750895	0.530899091826185
20	-0.476666666666667	0.0244433333333334	1	-1.51956148427998	0	0.78813625	0.0465069832075815
21	-0.476666666666667	0.02	1	-1.5288628809215	5.96139725325171	4.98601125	0.278312644592822
22	-0.485556666666667	-0.00666666666666667	1	-1.58452540984006	0.124412684635541	6.3559375	0.369044790900996
23	-0.48111	-0.0422233333333332	1	-1.65833436802026	0.165108136600184	4.7950375	0.27996308306431
24	-0.476666666666667	-0.0688899999999999	1	-1.71432698463312	5.63965419718627	3.94186375	0.15764794634251
25	-0.49	-0.0866666666666667	1	-1.74585657390163	0	3.94186375	0.218054298152606
26	-0.49	-0.10889	1	-1.78946743353215	3.14159265358979	1.57686375	-0.0867699918130449
27	-0.49	-0.1	1	-1.77211343516954	1.5707963267949	1.57686375	0.0180878573574894
28	-0.48111	-0.1	1	-1.77573100664104	0.141867053404124	5.574305	0.31741770529647
29	-0.476666666666667	-0.13111	1	-1.83921454770033	5.49788089085226	4.4592075	0.120358784441461
30	-0.494443333333333	-0.14889	1	-1.86328630458862	1.5707963267949	3.15313625	0.0513214137893181
31	-0.476666666666667	-0.14889	1	-1.87355058734649	0.540463621161794	4.59696875	0.255058541070152
32	-0.463333333333333	-0.17111	1	-1.92456229556052	0.278313808880593	5.73926375	0.324574637072088
33	-0.454443333333333	-0.202223333333333	1	-1.98947722297493	0.927265216801573	3.94186375	0.1993338112051
34	-0.436666666666667	-0.215556666666667	1	-2.02934398521595	1.24912077427315	2.49271	0.103618396001131
35	-0.423333333333333	-0.22	1	-2.05006766441618	0	3.94186375	0.202209426381932
36	-0.423333333333333	-0.242223333333333	1	-2.09050954969257	0.244934542235649	3.25010125	0.178896619295452
37	-0.41889	-0.26	1	-2.12628887355166	0.588060293636347	5.68486875	0.325101177424323
38	-0.40111	-0.286666666666667	1	-2.19130910903652	0.588002603547568	8.5270075	0.484231220761955
39	-0.374443333333333	-0.326666666666667	1	-2.28815535318891	0.404904717709737	6.0035525	0.317011853688725
40	-0.36111	-0.357776666666667	1	-2.35155772392666	0.218616004074676	7.26823625	0.326500100679576
41	-0.352223333333333	-0.397776666666667	1	-2.41685774406257	6.1588649270855	6.3559375	0.180401042343563
42	-0.356666666666667	-0.433333333333333	1	-2.45293795253128	2.32394689900692	0	0
43	0.425556666666667	0.3	2	0.956749925868203	2.67797504578902	8.81376375	0.208244327792417
44	0.447776666666667	0.344443333333333	2	0.915101060309719	3.27411143465176	11.92965125	0.485160864602903
45	0.43889	0.41111	2	0.818068887389139	3.8925306232771	16.1754175	0.752286634193425
46	0.376666666666667	0.477776666666667	2	0.667611560550454	4.08688568480806	17.50395625	0.808739249878053
47	0.296666666666667	0.535556666666667	2	0.505863710574843	4.06890287129141	7.88313625	0.355398761374229
48	0.26111	0.562223333333333	2	0.434783958299997	3.92699081698724	8.91900625	0.369878167876694
49	0.225556666666667	0.597776666666667	2	0.360808324724658	4.39063842598805	7.47872125	0.330082972721215
50	0.185556666666667	0.61111	2	0.294791730180415	4.24870387325881	7.0512475	0.303254452876384
51	0.15	0.62889	2	0.234140839605139	4.54724030297006	14.38570375	0.627865352541306
52	0.07	0.642223333333333	2	0.108567769096877	4.71238898038469	6.30686375	0.27493852952271
53	0.0344433333333334	0.642223333333333	2	0.0535800631923354	4.35359776104294	6.73552	0.27636639521659
54	-0.00111000000000009	0.655556666666667	2	-0.0016932158509826	4.62175368284399	8.70733875	0.369599636929236
55	-0.05	0.66	2	-0.0756131432368298	4.71238898038469	8.67186375	0.365569006018497
56	-0.0988899999999999	0.66	2	-0.148726944440529	4.71238898038469	5.51813625	0.228765858872882
57	-0.13	0.66	2	-0.194480116215106	4.24866636950898	3.52562375	0.114776847264793
58	-0.147776666666667	0.66889	2	-0.217435485668064	5.03413953478133	14.9574425	0.616963361805126
59	-0.227776666666667	0.642223333333333	2	-0.34082815802909	0	3.94186375	0.0562340104454517
60	-0.227776666666667	0.62	2	-0.35207496011818	5.21172614809204	9.87801375	0.421223010214026
61	-0.276666666666667	0.593333333333333	2	-0.436319562160985	5.49778714378214	2.22960375	0.090816424896456
62	-0.285556666666667	0.584443333333333	2	-0.454482847140276	5.49778714378214	6.6894025	0.279129229638362
63	-0.312223333333333	0.557776666666667	2	-0.510308693067948	5.55035777428215	10.6058425	0.455304614217316
64	-0.352223333333333	0.513333333333333	2	-0.601369615911411	5.69529809712331	2.84213875	0.120569819400147
65	-0.36111	0.5	2	-0.625483579791441	5.96143475278294	7.47872125	0.288700999475957
66	-0.374443333333333	0.46	2	-0.683223779686633	5.88837643613183	10.24813625	0.448634469209774
67	-0.396666666666667	0.406666666666667	2	-0.772950673528587	6.1588649270855	6.3559375	0.256384979703941
68	-0.40111	0.37111	2	-0.824227669469375	5.38712992260824	15.143095	0.749237249249406
69	-0.467776666666667	0.317776666666667	2	-0.974075119319256	6.06448989087312	7.26823625	0.345417038842455
70	-0.476666666666667	0.277776666666667	2	-1.04315852708775	5.32310991107327	9.62259375	0.427688772429373
71	-0.52111	0.246666666666667	2	-1.12869628157362	5.81950769787879	8.81376375	0.428975239858407
72	-0.543333333333333	0.202223333333333	2	-1.2144913295453	6.02259847566278	12.23828375	0.596301762108689
73	-0.56111	0.135556666666667	2	-1.33375168196704	0.132518781061964	11.92965125	0.564677817733805
74	-0.552223333333333	0.0688899999999999	2	-1.4466872455138	5.17606658968549	8.81376375	0.230278435409528
75	-0.596666666666667	0.0466666666666667	2	-1.49274293259571	6.18353893252272	7.92275	0.371773490645735
76	-0.60111	0.00222333333333324	2	-1.56709763072485	0.519088424157747	6.3559375	0.265919888394028
77	-0.583333333333333	-0.0288899999999999	2	-1.62028160840366	0.418201133463809	7.764295	0.358633846582279
78	-0.565556666666667	-0.0688899999999999	2	-1.69200837772012	0.197424406558463	8.03922625	0.398178695843654
79	-0.556666666666667	-0.113333333333333	2	-1.77164411688885	6.19255000963888	8.70733875	0.402949148936576
80	-0.56111	-0.162223333333333	2	-1.85223394667616	6.03816252413481	6.50079375	0.262706098467023
81	-0.57	-0.197776666666667	2	-1.90477516636957	6.00487149829899	5.73926375	0.212755505168583
82	-0.57889	-0.22889	2	-1.94732626740328	0.29146367536963	8.2302	0.368341712146951
83	-0.565556666666667	-0.273333333333333	2	-2.02099460983267	6.1180771705794	4.7950375	0.171398229996229
84	-0.57	-0.3	2	-2.05527425583192	0.418201133463809	7.764295	0.337003236399187
85	-0.552223333333333	-0.34	2	-2.12267490311176	2.53378110350305	0	0
86	-0.48111	-0.237776666666667	3	-2.0298134004735	0	3.15313625	0.146316740597767
87	-0.48111	-0.255556666666667	3	-2.05907674859305	0.29146367536963	8.2302	0.409884634467781
88	-0.467776666666667	-0.3	3	-2.14105367548661	0.141867053404124	5.574305	0.251086793406454
89	-0.463333333333333	-0.33111	3	-2.1912710341679	0.463647609000806	5.28814	0.256231594317933
90	-0.45	-0.357776666666667	3	-2.24251735303149	0.588002603547568	8.5270075	0.41281323570548
91	-0.423333333333333	-0.397776666666667	3	-2.32508000017258	0	2.365	0.082335247099834
92	-0.423333333333333	-0.41111	3	-2.34154704959255	0.558607742002141	7.43733375	0.341662214365936
93	-0.40111	-0.446666666666667	3	-2.40987949246574	0.785398163397451	4.4592075	0.208492283874717
94	-0.383333333333333	-0.464443333333333	3	-2.45157794924068	0.463647609000806	5.28814	0.221720490862185
95	-0.37	-0.49111	3	-2.49592204741312	1.16589160908516	6.0035525	0.270578922657272
96	-0.33889	-0.504443333333333	3	-2.55003783194457	0.463647609000806	5.28814	0.208250652381277
97	-0.325556666666667	-0.53111	3	-2.59168796242083	0.785398163397448	6.6894025	0.289912930094194
98	-0.29889	-0.557776666666667	3	-2.64967054843967	0.785398163397448	3.34470125	0.141360807585769
99	-0.285556666666667	-0.57111	3	-2.67794270995682	0.982736033158545	5.68486875	0.247291892538608
100	-0.25889	-0.58889	3	-2.72740108846454	1.40568819019472	4.7950375	0.205658064557834
101	-0.232223333333333	-0.593333333333333	3	-2.76853270137611	1.32579560565546	6.50079375	0.287054047274884
102	-0.196666666666667	-0.602223333333333	3	-2.82594351083109	1.03039888453688	4.59696875	0.1974928569657
103	-0.174443333333333	-0.615556666666667	3	-2.86544208222423	1.37342961615022	4.01990875	0.17695691657897
104	-0.152223333333333	-0.62	3	-2.90083346554002	1.32579560565546	6.50079375	0.286661860483619
105	-0.116666666666667	-0.62889	3	-2.95816583763674	1.78949174310136	7.26823625	0.301977236852782
106	-0.0766666666666667	-0.62	3	-3.0185612850073	1.42892927339078	5.574305	0.251023735381168
107	-0.0455566666666666	-0.624443333333333	3	-3.06876603208353	2.11119376905291	4.59696875	0.173316361306486
108	-0.0233333333333333	-0.61111	3	-3.10342930434483	2.03429394329645	1.76251625	0.0718007676206289
109	-0.0144433333333334	-0.606666666666667	3	-3.11778945786896	1.92958754613665	6.73552	0.29683423249474
110	0.0211100000000001	-0.593333333333333	3	3.10602900281168	2.0344439357957	5.28814	0.233121773371288
111	0.0477766666666668	-0.58	3	3.05940464813742	2.21428243588818	7.88313625	0.336455218545053
112	0.0833333333333333	-0.553333333333333	3	2.99211360442841	1.5707963267949	3.94186375	0.195105987492559
113	0.105556666666667	-0.553333333333333	3	2.9530924069299	2.0344439357957	5.28814	0.258165429575721
114	0.132223333333333	-0.54	3	2.90145932101476	2.24555556326307	5.04750125	0.23706203241769
115	0.154443333333333	-0.522223333333333	3	2.85404691453122	2.35619449019236	4.4592075	0.207292440276476
116	0.172223333333333	-0.504443333333333	3	2.81258842647593	2.03436892829508	3.52562375	0.185583503442377
117	0.19	-0.495556666666667	3	2.77547172578745	1.5707963267949	3.15313625	0.15447149501667
118	0.207776666666667	-0.495556666666667	3	2.74457742678412	1.5707963267949	3.15313625	0.150599747092235
119	0.225556666666667	-0.495556666666667	3	2.71445747736567	2.11125994795669	4.59696875	0.237541565733044
120	0.247776666666667	-0.482223333333333	3	2.66694916421906	2.35619449019235	5.574305	0.280650039160864
121	0.27	-0.46	3	2.61081915638689	2.0344439357957	5.28814	0.27752485061022
122	0.296666666666667	-0.446666666666667	3	2.55531418626484	2.67809503708823	1.76251625	0.0811187105662814
123	0.30111	-0.437776666666667	3	2.53909044415159	1.89247187931664	2.49271	0.126121738346954
124	0.314443333333333	-0.433333333333333	3	2.5138660964822	1.10714871779409	3.52562375	0.0828924328787473
125	0.332223333333333	-0.442223333333333	3	2.49728760990645	1.32586178455924	3.25010125	0.101722489960387
126	0.35	-0.446666666666667	3	2.47694311191437	2.11119376905291	4.59696875	0.225165289180764
127	0.372223333333333	-0.433333333333333	3	2.43191005407822	1.81573086903055	3.25010125	0.141300517710858
128	0.39	-0.42889	3	2.40364995053604	2.35619449019234	3.34470125	0.162649295262796
129	0.403333333333333	-0.415556666666667	3	2.37112009148349	2.35619449019234	3.34470125	0.16280734614293
130	0.416666666666667	-0.402223333333333	3	2.3385586222549	2.35619449019234	3.34470125	0.162620622995471
131	0.43	-0.38889	3	2.3060344976558	2.15885662043124	2.84213875	0.13305949366619
132	0.443333333333333	-0.38	3	2.27942259892257	2.46690658908034	5.04750125	0.24376124648676
133	0.46111	-0.357776666666667	3	2.23067034962522	2.55353235995345	5.68486875	0.274677572807676
134	0.47889	-0.33111	3	2.17573483506368	2.92297664951511	7.26823625	0.33433943099034
135	0.487776666666667	-0.29111	3	2.10886694886561	3.22471319578739	9.49251875	0.404411693937332
136	0.483333333333333	-0.237776666666667	3	2.02798461007815	3.05095120988126	8.70733875	0.438620369894602
137	0.487776666666667	-0.18889	3	1.94026053609923	3.14159265358979	5.51813625	0.283125133584639
138	0.487776666666667	-0.157776666666667	3	1.8836355093823	3.70832628306616	10.27888125	0.393823941147335
139	0.456666666666667	-0.10889	3	1.80487072115283	3.14159265358979	8.67186375	0.517179100169494
140	0.456666666666667	-0.06	3	1.70143490111893	3.14159265358979	3.94186375	0.240519334245204
141	0.456666666666667	-0.0377766666666668	3	1.65333103426989	3.26592456970451	6.3559375	0.388091486251541
142	0.452223333333333	-0.00222333333333324	3	1.57571273701958	2.86337789624005	5.73926375	0.337438929096462
143	0.46111	0.0288899999999999	3	1.50822495120029	3.05088358404555	8.70733875	0.514807944916056
144	0.465556666666667	0.0777766666666668	3	1.40526336221708	3.05847211139219	9.49251875	0.532543588898934
145	0.47	0.13111	3	1.29875464443729	3.06484282033258	10.27888125	0.534256804328121
146	0.474443333333333	0.18889	3	1.19190328357167	2.84305318118917	10.72231875	0.428280942272597
147	0.492223333333333	0.246666666666667	3	1.10624709511715	3.44013212599041	10.72231875	0.529793314752936
148	0.474443333333333	0.304443333333333	3	1.00028843216656	3.25222243565565	14.277505	0.598754560569979
149	0.465556666666667	0.384443333333333	3	0.880537520052566	3.37713309581857	20.26805	0.778535664745745
150	0.43889	0.495556666666667	3	0.724830387103417	3.14159265358979	15.76686375	0.403595311646278
151	0.43889	0.584443333333333	3	0.644111324774161	3.88355124223295	12.83308125	0.476396589360681
152	0.39	0.637776666666667	3	0.548832006902025	3.54645857936646	6.0035525	0.17985091319905
153	0.376666666666667	0.66889	3	0.512861824262215	3.54649737129953	6.0035525	0.17046247315445
154	0.363333333333333	0.7	3	0.478769329631325	3.14159265358979	9.46	0.146905018365689
155	0.363333333333333	0.753333333333333	3	0.449388325958187	3.6052402625906	5.28814	0.138005330436852
156	0.35	0.78	3	0.421787259870817	4.00374506083487	7.26823625	0.226617186551489
157	0.31889	0.806666666666667	3	0.376463822560519	4.24877887091512	7.0512475	0.227213320112787
158	0.283333333333333	0.824443333333333	3	0.331021158537962	3.92699081698724	6.6894025	0.190636972875534
159	0.256666666666667	0.85111	3	0.292893763962855	4.39060092645681	9.97143125	0.31507707340425
160	0.203333333333333	0.86889	3	0.229878349282005	4.71238898038469	7.88313625	0.245056187289143
161	0.15889	0.86889	3	0.180867111824176	4.90063346151888	16.85239875	0.519969962604639
162	0.0655566666666666	0.85111	3	0.0768731193032483	4.12437195389888	11.3697375	0.315441391121054
163	0.0122233333333332	0.886666666666667	3	0.0137848410790377	6.12607504183263	0	0
164	-0.20111	-0.46	4	-2.72943769314112	0.587887210056272	2.84213875	0.131981063079625
165	-0.192223333333333	-0.473333333333333	4	-2.75583390575705	0.982822569955916	5.68486875	0.303078297392179
166	-0.165556666666667	-0.49111	4	-2.81644956523548	0.643441113592967	3.94186375	0.172431658470171
167	-0.152223333333333	-0.50889	4	-2.85093589692952	1.19039339706624	4.245175	0.223339979631096
168	-0.13	-0.517776666666667	4	-2.89560389285573	0.982736033158545	2.84213875	0.139950280233085
169	-0.116666666666667	-0.526666666666667	4	-2.92359394890235	1.24912077427317	2.49271	0.129191534541007
170	-0.103333333333333	-0.53111	4	-2.94943225581055	0.643441113592967	3.94186375	0.148196476734679
171	-0.09	-0.54889	4	-2.97907155115749	0.463647609000823	1.76251625	0.0515931551528181
172	-0.0855566666666666	-0.557776666666667	4	-2.98939018218805	1.24889577989899	2.49271	0.122209770366406
173	-0.0722233333333333	-0.562223333333333	4	-3.01383213626133	0	1.57686375	0.00983464536068013
174	-0.0722233333333333	-0.57111	4	-3.01579906533347	0.785398163397448	3.34470125	0.126849969591412
175	-0.0588899999999999	-0.584443333333333	4	-3.04116905925175	1.5707963267949	3.94186375	0.188839755683716
176	-0.0366666666666667	-0.584443333333333	4	-3.0789370103885	0.896018802105329	5.04750125	0.193384447236524
177	-0.0144433333333334	-0.602223333333333	4	-3.1176138998358	0.463647609000823	1.76251625	0.0380827398378214
178	-0.01	-0.61111	4	-3.12523044780336	1.373314234308	4.01990875	0.181084806318061
179	0.0122233333333332	-0.615556666666667	4	3.12173789811261	1.40568819019472	4.7950375	0.213944895901399
180	0.0388899999999999	-0.62	4	3.07894891893233	1.5707963267949	4.73	0.213506971248596
181	0.0655566666666666	-0.62	4	3.03624752468261	1.97570104450463	6.0035525	0.263335921875503
182	0.0966666666666667	-0.606666666666667	4	2.98358034030751	2.24548239130434	5.04750125	0.205991284733358
183	0.11889	-0.58889	4	2.94238208336084	2.21432743678822	3.94186375	0.169615551967217
184	0.136666666666667	-0.575556666666667	4	2.9084589729674	1.5707963267949	3.15313625	0.145138999014178
185	0.154443333333333	-0.575556666666667	4	2.87943117316456	1.16593040101822	6.0035525	0.21543170593842
186	0.185556666666667	-0.58889	4	2.83634483197688	1.71276838327397	5.574305	0.248840046063341
187	0.216666666666667	-0.584443333333333	4	2.78657682276421	2.81980459966192	4.98601125	0.14632611800347
188	0.225556666666667	-0.557776666666667	4	2.75731159916351	2.15877008363388	5.68486875	0.263428351864317
189	0.252223333333333	-0.54	4	2.70462592879065	1.95138029546515	4.245175	0.199896926173073
190	0.274443333333333	-0.53111	4	2.66464654355603	1.95119925652355	4.245175	0.198375010807808
191	0.296666666666667	-0.522223333333333	4	2.62497154139447	1.24912077427317	4.98601125	0.151175118630991
192	0.323333333333333	-0.53111	4	2.59473651766828	2.0344439357957	5.28814	0.23778815936419
193	0.35	-0.517776666666667	4	2.54717888579544	2.03436892829508	3.52562375	0.156938014526098
194	0.367776666666667	-0.50889	4	2.51579128289022	2.03448143392078	7.0512475	0.308872465859831
195	0.403333333333333	-0.49111	4	2.45401678971825	2.35611948831744	5.574305	0.247065326700828
196	0.425556666666667	-0.46889	4	2.40460372437809	2.72339152012598	7.764295	0.324834677274333
197	0.443333333333333	-0.42889	4	2.33963678892322	2.35628823726247	4.4592075	0.203523080754167
198	0.46111	-0.41111	4	2.29893217277239	1.768134196556	4.01990875	0.143339376595715
199	0.483333333333333	-0.406666666666667	4	2.27026429745324	2.11119376905291	4.59696875	0.191368647230301
200	0.505556666666667	-0.393333333333333	4	2.23199056800718	2.62245807829299	6.3559375	0.278792769904368
201	0.523333333333333	-0.362223333333333	4	2.17623201402631	3.6052402625906	3.52562375	0.0772126940015605
202	0.514443333333333	-0.344443333333333	4	2.160789475226	2.79276690408178	9.2270475	0.415356040188284
203	0.532223333333333	-0.295556666666667	4	2.07771826718834	4.71238898038469	0.78813625	-0.0178444084268037
204	0.527776666666667	-0.295556666666667	4	2.0812871488737	2.55353235995345	2.84213875	0.131763277383179
205	0.536666666666667	-0.282223333333333	4	2.05493449339707	2.49815153999682	3.94186375	0.179816383515838
206	0.55	-0.264443333333333	4	2.0189712166939	1.81570881442444	6.50079375	0.183298927927491
207	0.585556666666667	-0.255556666666667	4	1.9823114311084	1.5707963267949	1.57686375	0.027468334913805
208	0.594443333333333	-0.255556666666667	4	1.97681776412564	0	2.365	-0.0938801757489882
209	0.594443333333333	-0.26889	4	1.99559379927544	4.71238898038469	0.78813625	-0.014121733296788
210	0.59	-0.26889	4	1.99841814593479	2.99974059606079	5.574305	0.235582044180149
211	0.594443333333333	-0.237776666666667	4	1.95130173709876	3.14159265358979	3.94186375	0.163164605795405
212	0.594443333333333	-0.215556666666667	4	1.91866881593968	2.63447292303268	8.11668	0.352616586899956
213	0.616666666666667	-0.175556666666667	4	1.84814549855969	3.3389305233509	4.01990875	0.159719754476635
214	0.612223333333333	-0.153333333333333	4	1.81620154766437	3.92699081698724	6.6894025	0.161846385164606
215	0.585556666666667	-0.126666666666667	4	1.78383227063144	3.32146415291428	8.81376375	0.394860547360056
216	0.576666666666667	-0.0777766666666668	4	1.70486016115943	3.68202318347489	9.19334625	0.367659072912145
217	0.55	-0.0333333333333333	4	1.631328346577	3.38659337472922	6.50079375	0.323204173328074
218	0.54111	0.00222333333333324	4	1.56668751191139	3.60516525509	3.52562375	0.1672586070011
219	0.532223333333333	0.02	4	1.53323579051117	2.89668016596025	6.50079375	0.323763135376648
220	0.54111	0.0555566666666666	4	1.46848316343584	3.24123902824666	7.92275	0.409547528956364
221	0.536666666666667	0.1	4	1.38657365764457	3.72959525713736	8.5270075	0.418438766365049
222	0.51	0.14	4	1.30288590437156	3.21834689743742	10.27888125	0.524958884883868
223	0.505556666666667	0.197776666666667	4	1.19789412739478	3.14159265358979	15.76686375	0.71461544182039
224	0.505556666666667	0.286666666666667	4	1.05497103903071	3.56824326317481	19.05066625	0.895748594514897
225	0.46111	0.384443333333333	4	0.875821320127726	3.51685691840019	27.96080375	1.13160637483979
226	0.403333333333333	0.53111	4	0.649500045159767	3.79947737786538	21.91822875	0.845188174050059
227	0.327776666666667	0.62889	4	0.480462410349755	4.15380652020471	7.43733375	0.29300125061797
228	0.292223333333333	0.65111	4	0.421862160226161	3.72965294722613	5.68486875	0.18562070435945
229	0.274443333333333	0.677776666666667	4	0.384738019354271	4.01762611452794	6.1572775	0.222669005565519
230	0.247776666666667	0.7	4	0.340204218241167	4.43404686754815	5.73926375	0.217896036391206
231	0.216666666666667	0.70889	4	0.296625010962926	4.2488163788845	3.52562375	0.131575745708949
232	0.19889	0.717776666666667	4	0.270309861821136	3.78503376718277	3.94186375	0.115993506370344
233	0.185556666666667	0.735556666666667	4	0.247111160547067	4.5880686002906	6.3559375	0.235591019704431
234	0.15	0.74	4	0.199992956606181	4.83674397493145	19.06722125	0.702152328030826
235	0.0433333333333333	0.726666666666667	4	0.0595624910000159	5.11729369809443	6.0035525	0.212143269145757
236	0.0122233333333332	0.713333333333333	4	0.0171338371708646	4.55579115735264	15.16378875	0.580992010073519
237	-0.0722233333333333	0.726666666666667	4	-0.0990645648438392	4.62926843818709	9.49251875	0.355053489187044
238	-0.125556666666667	0.73111	4	-0.170075262681248	5.09289535749705	12.73611625	0.481560564589426
239	-0.192223333333333	0.704443333333333	4	-0.266387375599133	0.23198253133606	0	0
240	0.103333333333333	-0.546666666666667	5	2.9547724926592	1.68145354796879	5.35376875	0.269116346200042
241	0.133333333333333	-0.543333333333333	5	2.90094922341919	2.0344439357957	3.966105	0.196531961765936
242	0.153333333333333	-0.533333333333333	5	2.861642831066	1.73594500420952	3.59657375	0.180648575815097
243	0.173333333333333	-0.53	5	2.82551311590298	1.78946527266884	5.451325	0.272521712947889
244	0.203333333333333	-0.523333333333333	5	2.77100877331341	1.5707963267949	2.365	0.109718878282061
245	0.216666666666667	-0.523333333333333	5	2.74906499765699	1.83704837594582	6.7414325	0.329558334144666
246	0.253333333333333	-0.513333333333333	5	2.68315333082806	1.76819188664478	6.0295675	0.282227268212454
247	0.286666666666667	-0.506666666666667	5	2.62670787718557	2.55359005004223	4.26350375	0.187670739580601
248	0.3	-0.486666666666667	5	2.58917372926945	2.11121582706548	3.44757875	0.169840858736716
249	0.316666666666667	-0.476666666666667	5	2.5552055575221	2.49809154479651	2.95625	0.138553622607955
250	0.326666666666667	-0.463333333333333	5	2.52749483300051	2.15879893034246	2.1320475	0.105889283962033
251	0.336666666666667	-0.456666666666667	5	2.50631697620811	1.5707963267949	3.5475	0.13892826100133
252	0.356666666666667	-0.456666666666667	5	2.47853132400784	1.5707963267949	3.5475	0.133150628643461
253	0.376666666666667	-0.456666666666667	5	2.45190119827915	1.5707963267949	4.13875	0.148275365953316
254	0.4	-0.456666666666667	5	2.42224612508849	2.67794504458899	3.966105	0.172829902142713
255	0.41	-0.436666666666667	5	2.38768014465994	2.35619449019234	4.18072875	0.196797537458493
256	0.426666666666667	-0.42	5	2.34832063716824	2.3036114285814	7.9546775	0.371468346687998
257	0.46	-0.39	5	2.27402696783065	2.61351820516343	8.213645	0.382438699123506
258	0.483333333333333	-0.35	5	2.19753922800594	2.62244653934327	9.53390625	0.450884732063734
259	0.51	-0.303333333333333	5	2.1073622815932	2.35619449019234	5.85278375	0.265594766155508
260	0.533333333333333	-0.28	5	2.0542433283621	2.58299333824623	5.5778525	0.259040804350521
261	0.55	-0.253333333333333	5	2.00243516749199	2.31917437431841	11.29583125	0.466115812932557
262	0.596666666666667	-0.21	5	1.90921200490548	2.35619449019234	5.01675625	0.197684758159582
263	0.616666666666667	-0.19	5	1.86967505327356	2.15879893034246	2.1320475	0.0713389541172749
264	0.626666666666667	-0.183333333333333	5	1.85540726245011	2.19104581277772	5.0859325	0.168041245060886
265	0.65	-0.166666666666667	5	1.82179901343793	1.84909598580001	4.3043	0.0885286755320358
266	0.673333333333333	-0.16	5	1.80409327833152	2.55359005004223	4.26350375	0.160850328600439
267	0.686666666666667	-0.14	5	1.77192321261144	2.72336832401056	5.82322125	0.226293422091084
268	0.7	-0.11	5	1.72666452819322	3.72959525713736	2.1320475	0.0631262629331797
269	0.693333333333333	-0.1	5	1.71403927560658	3.25224987476369	5.35376875	0.21069788537694
270	0.69	-0.07	5	1.6718996985312	2.18152229118411	7.21738875	0.183382661553728
271	0.723333333333333	-0.0466666666666667	5	1.63522316622045	2.64224593190966	7.4083625	0.254873680564236
272	0.743333333333333	-0.01	5	1.5842484301076	3.46334320798644	5.60918875	0.203590358841505
273	0.733333333333333	0.02	5	1.5435303583393	2.67794504458899	2.64407	0.0887432365946628
274	0.74	0.0333333333333333	5	1.52578171102037	3.14159265358979	5.9125	0.224164619600504
275	0.74	0.0666666666666667	5	1.48094878710027	3.38657131671666	4.8754475	0.183722937926722
276	0.733333333333333	0.0933333333333333	5	1.44420419951492	2.81984209919315	3.73965625	0.126900765741658
