# Supplementary material for: Fluid extraction from the left-right organizer uncovers mechanical properties needed for symmetry breaking
Source: eLife. 2023 Jul 21;12:e83861. doi: 10.7554/eLife.83861 (PMC10361723; doi:10.7554/eLife.83861)
Supplement: Figure 4—source data 2. [file elife-83861-fig4-data2.zip › Fig4_sourcedata/DB6ss_embryo8.csv]

	x	y	id	omega	alpha	speed	realangvel
1	-0.900835	-0.5325	1	-2.10465952460886	0.942073010591275	5.361455	0.202205762757954
2	-0.864165	-0.559165	1	-2.14510067716045	1.40556656939503	4.7950375	0.136706717917745
3	-0.824165	-0.565835	1	-2.172442020744	1.01221386661492	3.71837125	0.145989315050663
4	-0.7975	-0.5825	1	-2.20163988375413	1.01221386661492	3.71837125	0.149488851989767
5	-0.770835	-0.599165	1	-2.23153765415208	0.851992873144248	4.19018875	0.17933809436057
6	-0.744165	-0.6225	1	-2.2674052730242	0.84418502145207	4.746555	0.205739577284365
7	-0.714165	-0.649165	1	-2.30855318848107	0.708590979463262	3.6338225	0.158950855321653
8	-0.694165	-0.6725	1	-2.3403433595454	1.22779274924047	5.85987875	0.235059514495453
9	-0.6475	-0.689165	1	-2.38735526244449	0.896055384571344	7.5715475	0.338801991627244
10	-0.5975	-0.729165	1	-2.45511566076994	1.08388493254206	7.58219	0.33736077197065
11	-0.540835	-0.759165	1	-2.52258781516407	0.968481130604632	7.65314	0.346990840694725
12	-0.4875	-0.795835	1	-2.59198598330301	1.10714871779409	7.93221	0.359663745857173
13	-0.4275	-0.825835	1	-2.66391873247445	1.16589160908516	6.0035525	0.273071427007623
14	-0.380835	-0.845835	1	-2.71853301787597	1.5707963267949	0.39436375	0.0164155192479498
15	-0.3775	-0.845835	1	-2.72181612172556	4.34147356311211	7.61234375	-0.345379112317592
16	-0.4375	-0.8225	1	-2.65274029926205	3.78503376718276	1.97063625	-0.0816062722553523
17	-0.4475	-0.809165	1	-2.63641904481097	4.06885787039137	3.94186375	-0.179330986030983
18	-0.474165	-0.789165	1	-2.60055284760478	2.40380474469485	5.85987875	0.0555331833993478
19	-0.440835	-0.7525	1	-2.61165948428465	0.844138469085819	9.49251875	0.442237483795114
20	-0.380835	-0.805835	1	-2.70010698104367	0.551745113217801	6.01656	0.23173584107619
21	-0.354165	-0.849165	1	-2.74645414925891	1.0303327056331	4.59696875	0.207619577465721
22	-0.320835	-0.869165	1	-2.78797806475205	1.16593040101822	6.0035525	0.272621145591021
23	-0.274165	-0.889165	1	-2.84250229387026	1.21200510745315	3.36776	0.152433717253433
24	-0.2475	-0.899165	1	-2.87298903732094	1.32568530683477	3.25010125	0.147382985280395
25	-0.220835	-0.905835	1	-2.90246563437702	1.5707963267949	2.365	0.104719002311238
26	-0.200835	-0.905835	1	-2.92340943483927	1.5707963267949	1.57686375	0.0703717202750376
27	-0.1875	-0.905835	1	-2.93748377889428	1.81586321224179	1.62534625	0.0673587459873115
28	-0.174165	-0.9025	1	-2.95095552809174	1.5707963267949	0.78813625	0.0356478078956979
29	-0.1675	-0.9025	1	-2.95808508967088	1.5707963267949	1.97063625	0.0895396047823382
30	-0.150835	-0.9025	1	-2.97599301062735	1.5707963267949	3.15313625	0.144394994157171
31	-0.124165	-0.9025	1	-3.00487200945878	1.5707963267949	2.75936375	0.127267865680274
32	-0.100835	-0.9025	1	-3.03032558259484	1.84901108414463	2.86933625	0.124852320212461
33	-0.0775	-0.895835	1	-3.05529604663733	1.73602608419476	2.39751875	0.109798761146345
34	-0.0575	-0.8925	1	-3.0772557988666	2.15885662043125	2.84213875	0.108542925685438
35	-0.0375	-0.879165	1	-3.09896438400368	1.5707963267949	3.5475	0.170488273304961
36	-0.0075	-0.879165	1	-3.13306203866468	1.16593040101822	3.00177625	0.131687878454123
37	0.0158349999999999	-0.889165	1	3.12378569282409	2.35619449019234	1.672055	0.0578521140988819
38	0.0258349999999999	-0.879165	1	3.11221527000431	1.5707963267949	1.1825	0.0568016635332569
39	0.0358349999999999	-0.879165	1	3.10085493729766	1.73578283766589	2.39751875	0.11463361125795
40	0.0558349999999999	-0.875835	1	3.07792821504607	1.10714871779411	1.76251625	0.0727480899973187
41	0.0691650000000001	-0.8825	1	3.0633785970466	1.48761371573882	4.746555	0.222008708252326
42	0.109165	-0.885835	1	3.01897685539614	1.67050953131538	3.961375	0.187377255379841
43	0.1425	-0.8825	1	2.98150140432017	1.79758674819021	5.2585775	0.248821347251891
44	0.185835	-0.8725	1	2.93173713486979	1.92958754613665	3.36776	0.158550941876623
45	0.2125	-0.8625	1	2.90002694649447	1.97566225257157	3.00177625	0.141619523866701
46	0.235835	-0.8525	1	2.87170304172113	2.0344439357957	4.4071775	0.208274132875279
47	0.269165	-0.835835	1	2.83004821514607	1.65397893785098	4.746555	0.220197100433426
48	0.309165	-0.8325	1	2.78600879505939	2.76778410534802	0	0
49	0.52	-0.295	3	2.08683041789276	2.15879893034246	2.1320475	0.132809830823128
50	0.535	-0.285	3	2.06026845172814	1.99742381992177	3.5723325	0.191731114058489
51	0.5625	-0.2725	3	2.02192222891644	1.35212738092095	2.7256625	0.0410035750660986
52	0.585	-0.2775	3	2.01372151390322	1.92956699706547	2.52582	0.115841458395809
53	0.605	-0.27	3	1.99055322222406	2.15879893034246	2.1320475	0.113387251020893
54	0.62	-0.26	3	1.96787577201988	2.24553726901845	1.8931825	0.103343041768076
55	0.6325	-0.25	3	1.94720716366626	2.1375255443184	3.85435875	0.188563763341598
56	0.66	-0.2325	3	1.90949441099794	2.12939564213846	2.78892625	0.128984281613311
57	0.68	-0.22	3	1.88369755467528	2.27942259892257	2.7256625	0.135219239361275
58	0.6975	-0.205	3	1.85665370680303	2.15879893034246	3.19748	0.139250690720876
59	0.72	-0.19	3	1.82880356865885	2.23183949564558	3.37071625	0.148667343129509
60	0.7425	-0.1725	3	1.79907010003295	2.40877755180329	3.97733875	0.18900347817429
61	0.765	-0.1475	3	1.76126940439809	2.73670086730471	2.25148	0.118752122866765
62	0.7725	-0.13	3	1.73751897982474	2.35619449019234	1.672055	0.072767583372495
63	0.7825	-0.12	3	1.72296546315024	3.04192400109863	2.97103125	0.158678451666705
64	0.785	-0.095	3	1.6912297728169	2.81984209919315	1.8695325	0.0975583067735375
65	0.79	-0.08	3	1.67171811146219	4.18431453195833	4.1068225	0.0943479019540128
66	0.76	-0.0625	3	1.65284853107139	4.09213949440187	2.54296625	0.0740682476982268
67	0.7425	-0.05	3	1.63803488153174	3.14159265358979	2.365	0.134282395861733
68	0.7425	-0.03	3	1.6111784023594	3.4903636571737	3.459995	0.184845597664807
69	0.7325	-0.0025	3	1.57420928282643	4.0266594694784	4.2014225	0.158870718687051
70	0.705	0.02	3	1.54243513908902	3.92699081698724	5.43477	0.247738563692585
71	0.6725	0.0525	3	1.49288742635051	3.28348970819396	2.09066	0.130955188326054
72	0.67	0.07	3	1.4666963886853	3.42764409530711	5.238475	0.326808565890134
73	0.6575	0.1125	3	1.40133467550727	3.25224987476369	5.35376875	0.336935548296471
74	0.6525	0.1575	3	1.33394756584798	3.07502448981397	4.44442625	0.26252862042175
75	0.655	0.195	3	1.28144184176363	5.73683383212539	0	0
76	0.104165	-0.710835	4	2.9960893225056	1.5707963267949	2.365	0.137134169402797
77	0.124165	-0.710835	4	2.96866248862504	1.15266478454685	3.8821475	0.184125315648838
78	0.154165	-0.724165	4	2.93183742549527	1.39087083448975	4.4071775	0.228304061960021
79	0.190835	-0.730835	4	2.88617661310327	1.34398062357743	5.2585775	0.25364644531535
80	0.234165	-0.740835	4	2.8354473240402	1.52326073493759	8.28696	0.409334951753997
81	0.304165	-0.744165	4	2.7535803336894	1.5707963267949	5.12436375	0.244304433506022
82	0.3475	-0.744165	4	2.70471944698819	1.24904577239825	3.73965625	0.136085891151176
83	0.3775	-0.754165	4	2.67750226875796	1.5707963267949	3.15313625	0.139356490366103
84	0.404165	-0.754165	4	2.64963097068474	1.97566225257157	3.00177625	0.147368621144275
85	0.4275	-0.744165	4	2.62015724645588	1.95119925652355	4.245175	0.205759061311284
86	0.460835	-0.730835	4	2.57900543419362	1.98906704717016	3.8821475	0.186906492789509
87	0.490835	-0.7175	4	2.54162413563572	2.40880241299496	5.30292125	0.253535583836362
88	0.520835	-0.684165	4	2.49091701886845	2.9443701939632	2.00965875	0.0750815890977474
89	0.524165	-0.6675	4	2.4759007010489	2.49806154359647	3.94186375	0.191541996901052
90	0.544165	-0.640835	4	2.43759230166869	2.55335931631307	1.421365	0.0690008242789997
91	0.550835	-0.630835	4	2.42379213681289	2.67809503708823	1.76251625	0.0828906537678709
92	0.5575	-0.6175	4	2.40721400605932	2.49815153999683	1.97063625	0.0986832506639601
93	0.5675	-0.604165	4	2.38747735592652	2.62233114585197	3.17796875	0.156414328670897
94	0.580835	-0.580835	4	2.35619449019235	2.5214242475922	3.39081875	0.173090994778806
95	0.5975	-0.5575	4	2.32157629123658	3.81097140773588	0	0
96	-0.305835	0.584165	5	-0.4823034643295	4.80296279742618	4.353965	0.252422883503454
97	-0.3425	0.580835	5	-0.532788041030191	5.07114937696413	6.73552	0.4090857741527
98	-0.395835	0.560835	5	-0.614605195860731	5.11733249705098	3.00177625	0.179376645546319
99	-0.419165	0.550835	5	-0.650480524969995	4.85434603018916	2.7871525	0.146260281637989
100	-0.4425	0.5475	5	-0.679732581297593	4.39071342786295	2.49271	0.0787313628702835
101	-0.4625	0.554165	5	-0.695478853871649	3.6052402625906	0.88155375	-0.0117505651587679
102	-0.465835	0.560835	5	-0.693128740839896	0	0.39436375	0.0146653750527426
103	-0.465835	0.5575	5	-0.696061815850444	4.71238898038469	1.1825	0.0523487642940546
104	-0.475835	0.5575	5	-0.706531568709255	4.092119221529	3.39081875	0.0455199802287409
105	-0.499165	0.574165	5	-0.715635564755003	4.12438637683712	4.26350375	0.0598168791855369
106	-0.529165	0.594165	5	-0.727598940592111	4.71238898038469	5.51813625	0.210669188576873
107	-0.575835	0.594165	5	-0.769732778307485	4.4936141546495	3.6338225	0.0990449816876859
108	-0.605835	0.600835	5	-0.789541774645023	5.23160432513406	6.3559375	0.298149659699083
109	-0.6525	0.574165	5	-0.849171706584839	5.10069973411045	9.3689475	0.391549028345743
110	-0.725835	0.544165	5	-0.927481512253988	4.95732352262034	3.25010125	0.115326642790436
111	-0.7525	0.5375	5	-0.950546840812075	5.69529809712331	1.421365	0.0649670950164261
112	-0.759165	0.5275	5	-0.96354025981536	5.49778714378214	1.672055	0.0750707033835707
113	-0.769165	0.5175	5	-0.978554400492074	5.49778714378214	1.672055	0.0746323920224201
114	-0.779165	0.5075	5	-0.993480878896558	5.49741219066886	1.1150975	0.0494990621220559
115	-0.785835	0.500835	5	-1.00338069132097	0	0	0
116	-0.785835	0.500835	5	-1.00338069132097	6.08602048105888	2.00965875	0.0855872858560747
117	-0.789165	0.484165	5	-1.02049814849218	5.74272168601779	2.29818875	0.10495926488322
118	-0.799165	0.4675	5	-1.04149000146883	4.24889136388313	1.76251625	0.00521058560135401
119	-0.8125	0.474165	5	-1.0425321185891	5.63956417918382	1.97063625	0.0877920399839205
120	-0.8225	0.460835	5	-1.06009052658588	5.03428952728057	2.49271	0.0814710519550643
121	-0.8425	0.454165	5	-1.0763847369769	4.71238898038469	2.365	0.0486804472680413
122	-0.8625	0.454165	5	-1.0861208264305	5.06109428598234	4.61352375	0.144204563709016
123	-0.899165	0.440835	5	-1.11496173917231	5.30044927402103	2.84213875	0.102489767245868
124	-0.919165	0.4275	5	-1.13545969262148	5.14478212227288	5.64348125	0.174209022384744
125	-0.9625	0.4075	5	-1.17030149709843	5.33255738638229	3.39081875	0.115259562961934
126	-0.985835	0.390835	5	-1.19335340969082	5.99174227353838	4.1151	0.163885631448171
127	-0.995835	0.3575	5	-1.22613053598045	5.96143475278294	3.73965625	0.149455982677964
128	-1.005835	0.3275	5	-1.25602173251604	0.124424229043893	3.17796875	0.116200072164683
129	-1.0025	0.300835	5	-1.27926174694898	5.96150975465785	2.49271	0.100586730956274
130	-1.009165	0.280835	5	-1.29937909314024	0	1.57686375	0.0615275550159966
131	-1.009165	0.2675	5	-1.31168460414343	6.06441048144439	3.6338225	0.147196694509497
132	-1.015835	0.2375	5	-1.34112394304533	0	0.78813625	0.0311501710934459
133	-1.015835	0.230835	5	-1.34735397726402	0.418270720375262	3.8821475	0.128627491173303
134	-1.0025	0.200835	5	-1.37307947549868	0.499308507797048	4.93871125	0.160786130958135
135	-0.9825	0.164165	5	-1.40523670169031	0.674759236468177	5.04750125	0.147623478271728
136	-0.955835	0.130835	5	-1.43476139734466	0.785398163397448	5.01675625	0.137750162909749
137	-0.925835	0.100835	5	-1.46231142992661	0.588060293636347	5.68486875	0.204653162813073
138	-0.899165	0.0608349999999999	5	-1.50324206248922	0.278214757349734	5.73926375	0.257825322194212
139	-0.885835	0.0141650000000001	5	-1.55480712692806	0.339301845464701	7.10623375	0.325176997136041
140	-0.865835	-0.0425	5	-1.61984252635527	0.499365830629803	4.93871125	0.221379217927786
141	-0.845835	-0.0791650000000001	5	-1.66411836994083	0.862205347331632	3.6338225	0.133320848106755
142	-0.8225	-0.0991650000000001	5	-1.69078253956218	4.61363023113912	0	0
143	-0.915	-0.09	6	-1.66884160408874	0.394791119699761	3.843125	0.170716722381079
144	-0.9025	-0.12	6	-1.70298494856495	0.390607043697687	5.43477	0.247022194459985
145	-0.885	-0.1625	6	-1.75238938745695	0.566729217523506	3.85435875	0.170112297934331
146	-0.8675	-0.19	6	-1.78641184704381	0.394791119699761	3.843125	0.181155833781899
147	-0.855	-0.22	6	-1.82264301380019	0.588002603547568	2.1320475	0.0970266023979294
148	-0.845	-0.235	6	-1.84204833427978	0.244978663126864	3.65688125	0.175991054041174
149	-0.8375	-0.265	6	-1.87724654508801	0.643501108793284	2.95625	0.135536176045765
150	-0.8225	-0.285	6	-1.90435378029717	1.19028994968253	3.18388125	0.103698717562464
151	-0.7975	-0.295	6	-1.92509352380966	1.27933953231703	3.086325	0.0946727312717166
152	-0.7725	-0.3025	6	-1.944028070064	0.896055384571344	1.8931825	0.0843942915243745
153	-0.76	-0.3125	6	-1.96090692836888	1.01219701145133	2.78892625	0.11858385708315
154	-0.74	-0.325	6	-1.98462369978551	1.27229739520872	4.02109125	0.141974717808298
155	-0.7075	-0.335	6	-2.01301864334717	1.15257199721567	5.82322125	0.248457857389643
156	-0.6625	-0.355	6	-2.0627102148251	1.48013643959415	3.26547375	0.104246670883967
157	-0.635	-0.3575	6	-2.08355954900189	1.03037682652431	1.72349375	0.0877780573913411
158	-0.6225	-0.365	6	-2.10111516048016	1.37340076694502	3.01478375	0.120663462367623
159	-0.5975	-0.37	6	-2.12524785295368	1.92956699706547	2.52582	0.0304552181863516
160	-0.5775	-0.3625	6	-2.13133889659095	0	0	0
161	-0.5775	-0.3625	6	-2.13133889659095	1.37340076694502	3.01478375	0.132075510262051
162	-0.5525	-0.3675	6	-2.15775399864336	0.785398163397448	1.25404125	0.0785946539344184
163	-0.545	-0.375	6	-2.17347292943025	1.5707963267949	1.77375	0.065483187528188
164	-0.53	-0.375	6	-2.18656956693589	1.5707963267949	0.295625	0.0111553836799994
165	-0.5275	-0.375	6	-2.18880064367189	1.19028994968253	1.59223625	0.0884222542809754
166	-0.515	-0.38	6	-2.20648509452808	1.5707963267949	2.660625	0.107385426671716
167	-0.4925	-0.38	6	-2.22796217986242	0.694738276196703	2.30883125	0.156966525343074
168	-0.48	-0.395	6	-2.25935548493104	1.24904577239825	0.93476625	0.0542235703353322
169	-0.4725	-0.3975	6	-2.2702001989981	1.84909598580001	2.15215	0.0619061709161728
170	-0.455	-0.3925	6	-2.28258143318134	1.76819188664478	1.5076875	0.0531669728903061
171	-0.4425	-0.39	6	-2.2932148277594	1.5707963267949	1.77375	0.0857011827591392
172	-0.4275	-0.39	6	-2.31035506431123	1.10714871779409	1.322035	0.0907709683863689
173	-0.4175	-0.395	6	-2.3285092579885	1.75064982658737	3.3050875	0.138426161019216
174	-0.39	-0.39	6	-2.35619449019234	2.0344439357957	1.322035	0.0326792732296544
175	-0.38	-0.385	6	-2.36273034483828	1.5707963267949	0.886875	0.0498214896972704
176	-0.3725	-0.385	6	-2.37269464277773	2.11121582706548	1.72349375	0.0361210446146099
177	-0.36	-0.3775	6	-2.37991885170065	2.21429743558818	1.478125	0.0202313754255701
178	-0.35	-0.37	6	-2.38396512678577	1.5707963267949	0.295625	0.0178898762738999
179	-0.3475	-0.37	6	-2.38754310204055	1.42889927219073	2.09066	0.145379809629693
180	-0.33	-0.3725	6	-2.41661906396648	1.32581766366803	1.2191575	0.0927376698362625
181	-0.32	-0.375	6	-2.43516659793374	1.5707963267949	1.478125	0.0980420294870576
182	-0.3075	-0.375	6	-2.45477500383115	3.14159265358979	0.295625	-0.0164091302348002
183	-0.3075	-0.3725	6	-2.45149317778419	3.92699081698724	0.41801375	-0.0364565703205155
184	-0.31	-0.37	6	-2.44420186372009	0	0	0
185	-0.31	-0.37	6	-2.44420186372009	3.14159265358979	0.59125	-0.033527509596718
186	-0.31	-0.365	6	-2.43749636180074	2.0344439357957	0.6610175	0.0231416056535227
187	-0.305	-0.3625	6	-2.44212468293145	3.14159265358979	0.59125	-0.0342508469406777
188	-0.305	-0.3575	6	-2.43527451354331	3.14159265358979	1.1825	-0.0701889969385472
189	-0.305	-0.3475	6	-2.4212367141556	3.14159265358979	0.59125	-0.0359589402655458
190	-0.305	-0.3425	6	-2.41404492610249	3.14159265358979	0.886875	-0.0550486149708873
191	-0.305	-0.335	6	-2.40303520310831	3.14159265358979	0.886875	-0.0564129215225595
192	-0.305	-0.3275	6	-2.3917526188038	0	0	0
193	-0.305	-0.3275	6	-2.3917526188038	3.14159265358979	0.886875	-0.0578136750979397
194	-0.305	-0.32	6	-2.38018988378421	3.14159265358979	0.295625	-0.0195888528917298
195	-0.305	-0.3175	6	-2.37627211320587	3.92699081698724	0.41801375	-0.0401500657966913
196	-0.3075	-0.315	6	-2.36824210004653	0	0	0
197	-0.3075	-0.315	6	-2.36824210004653	2.35619449019234	0.41801375	0.000487709713632434
198	-0.305	-0.3125	6	-2.36833964198926	0	0	0
199	-0.305	-0.3125	6	-2.36833964198926	0	0	0
200	-0.305	-0.3125	6	-2.36833964198926	2.81984209919315	0.93476625	-0.040149743449005
201	-0.3025	-0.305	6	-2.36030969329946	3.46334320798644	0.93476625	-0.0828134648798629
202	-0.305	-0.2975	6	-2.34374700032348	4.71238898038469	1.1825	-0.0805808398494934
203	-0.315	-0.2975	6	-2.32763083235358	5.49778714378214	0.8360275	0.00229305189151985
204	-0.32	-0.3025	6	-2.32808944273189	0	0.295625	0.0205482693429304
205	-0.32	-0.305	6	-2.33219909660047	0	0.295625	0.0203885458028297
