# Supplementary material for: Fluid extraction from the left-right organizer uncovers mechanical properties needed for symmetry breaking
Source: eLife. 2023 Jul 21;12:e83861. doi: 10.7554/eLife.83861 (PMC10361723; doi:10.7554/eLife.83861)
Supplement: Figure 4—source data 2. [file elife-83861-fig4-data2.zip › Fig4_sourcedata/DB6ss_embryo9.csv]

	x	y	id	omega	alpha	speed	realangvel
1	0.852136363636364	0.00479338842975217	1	1.56517124367742	3.14159265358979	3.98266	0.163229918843807
2	0.852136363636364	0.0326280991735538	1	1.53252525990865	3.14159265358979	3.4138775	0.139607421821486
3	0.852136363636364	0.0564876033057852	1	1.50460377554436	3.14159265358979	3.4138775	0.139068629725129
4	0.852136363636364	0.0803429752066115	1	1.47679004959933	3.46339516413539	3.5983475	0.144042723996718
5	0.844181818181818	0.104202479338843	1	1.44798150479999	3.14159265358979	3.98266	0.161683067713048
6	0.844181818181818	0.132037190082645	1	1.41564489125738	2.86323417336206	4.14170625	0.151528606165061
7	0.852136363636364	0.159871900826446	1	1.38533917002437	2.9764720660628	3.46058625	0.129715215010524
8	0.856111570247934	0.183727272727273	1	1.35939612702226	2.944077204039	2.90126375	0.105265324967825
9	0.860090909090909	0.203611570247934	1	1.3383430620287	3.14159265358979	3.4138775	0.13047882253998
10	0.860090909090909	0.22746694214876	1	1.3122472975207	3.14159265358979	3.98266	0.149989523942916
11	0.860090909090909	0.255301652892562	1	1.28224939273212	3.14159265358979	5.68959875	0.209676955962159
12	0.860090909090909	0.295066115702479	1	1.24031400153968	4.12454626171866	2.05104625	0.0632404470841874
13	0.848161157024793	0.30301652892562	1	1.22766591212285	3.14159265358979	3.98266	0.143978218670726
14	0.848161157024793	0.330851239669421	1	1.1988702683887	3.14159265358979	2.84450375	0.100903438029743
15	0.848161157024793	0.350731404958678	1	1.17868958078275	3.14159265358979	3.98266	0.138486284476316
16	0.848161157024793	0.378566115702479	1	1.15099232388749	3.78513533032585	2.84450375	0.104843284313597
17	0.836231404958678	0.394471074380165	1	1.13002366702477	3.38663244701582	4.69156875	0.172670355092715
18	0.828276859504132	0.426280991735537	1	1.09548959600623	3.86819199369104	6.85081375	0.251946258447779
19	0.79646694214876	0.462070247933884	1	1.04510034431667	3.99354058759061	6.04789625	0.220518173597144
20	0.764657024793388	0.489904958677686	1	1.00099670959724	4.12441302502771	6.15373	0.220938460519042
21	0.728871900826446	0.513760330578512	1	0.956809017493435	4.79550871090421	6.85081375	0.142478971785687
22	0.681157024793388	0.509785123966942	1	0.928313223136298	4.49379338683405	5.24557	0.168090726463446
23	0.645367768595041	0.517735537190083	1	0.894695077843608	4.81203705293307	5.71797875	0.137138268943754
24	0.605607438016529	0.513760330578512	1	0.867267424054858	4.51495345250925	5.80193625	0.206580509933864
25	0.565842975206612	0.521714876033058	1	0.825951322068085	4.20530028039453	5.85751375	0.25659266427847
26	0.530057851239669	0.541595041322314	1	0.774632789212391	4.12438637683712	6.15373	0.281539813274926
27	0.494268595041322	0.565454545454545	1	0.718324826557405	4.39063842598804	7.196695	0.316637869529059
28	0.446553719008264	0.581359504132231	1	0.654997252651594	4.36362556227006	6.65924875	0.308190741910081
29	0.402814049586777	0.597264462809917	1	0.593359104269578	3.92699081698724	6.43693875	0.302507977090814
30	0.371004132231405	0.629074380165289	1	0.532857508851415	4.55977569560218	7.48345125	0.341018302332867
31	0.319314049586777	0.63702479338843	1	0.464653848384841	4.4813085346887	9.93595625	0.483478408578853
32	0.251714876033058	0.652929752066116	1	0.367958166669071	4.28261775529051	15.02070625	0.73639896083438
33	0.156285123966942	0.696669421487603	1	0.220678374502195	4.48557553673109	15.180935	0.73695217542287
34	0.0529008264462811	0.720528925619835	1	0.0732879394176206	4.68740132683179	22.76489875	1.09385387804596
35	-0.106152892561984	0.724504132231405	1	-0.145482836191572	5.10716165205563	14.79248375	0.704102440118012
36	-0.201582644628099	0.684743801652893	1	-0.286303324215174	5.26670669808614	14.0516475	0.684161468282515
37	-0.285086776859504	0.63304958677686	1	-0.423135617871677	5.21524216468365	12.986215	0.65463653504687
38	-0.364611570247934	0.589309917355372	1	-0.554062924881051	5.36347166589863	15.02070625	0.759187576197311
39	-0.448111570247934	0.525690082644628	1	-0.705900440120514	5.43898832048593	6.85081375	0.346459845878484
40	-0.483900826446281	0.493880165289256	1	-0.77519240929621	5.30043155675072	4.10268375	0.202043212597094
41	-0.507756198347108	0.47797520661157	1	-0.815601051815629	5.09293118694885	3.0638575	0.137439689199081
42	-0.527640495867769	0.470020661157025	1	-0.843088989655445	5.86495026362076	5.60327625	0.26820386538861
43	-0.543545454545455	0.434235537190083	1	-0.896729762733167	0	2.27572125	0.0905910768276308
44	-0.543545454545455	0.418330578512397	1	-0.914847978098693	0	0	0
45	-0.543545454545455	0.418330578512397	1	-0.914847978098693	5.81953769817878	5.08888875	0.256801516792209
46	-0.55945041322314	0.386520661157025	1	-0.966208281457135	5.76405518065449	4.5869175	0.235641697375792
47	-0.575355371900826	0.358685950413223	1	-1.01333662093229	5.81953769817878	5.08888875	0.26216965641702
48	-0.591260330578512	0.326876033057851	1	-1.0657705522157	4.71238898038469	2.84450375	0.0693940220260303
49	-0.611140495867769	0.326876033057851	1	-1.0796493566209	5.81943378048197	2.54414875	0.128307625580839
50	-0.619095041322314	0.310971074380165	1	-1.10531088173707	5.74279636832215	3.31750375	0.166403771063866
51	-0.63102479338843	0.291086776859504	1	-1.13859163594984	5.38715527050816	3.64269125	0.161130227707755
52	-0.650904958677686	0.275181818181818	1	-1.1708176814914	5.17603658938549	1.27237	0.0474211075028652
53	-0.658855371900827	0.271206611570248	1	-1.18030190299197	6.00482682695185	4.14170625	0.202688619695233
54	-0.666809917355372	0.243371900826446	1	-1.22083962693102	5.49778714378214	2.41407375	0.10666375114101
55	-0.678739669421488	0.231442148760331	1	-1.24217237715922	5.49761392362105	2.41407375	0.104446365074977
56	-0.690669421487603	0.21951652892562	1	-1.26306165017421	5.69522267165758	4.10268375	0.187971311960948
57	-0.706574380165289	0.195657024793388	1	-1.3006559125664	0	1.70693875	0.0787429075634294
58	-0.706574380165289	0.183727272727273	1	-1.31640449407909	5.49778714378214	3.21817375	0.130763786127754
59	-0.722479338842975	0.167822314049587	1	-1.34255725130464	5.96153867047976	1.79917375	0.0842565271170104
60	-0.726454545454545	0.155892561983471	1	-1.35940855672804	5.8196416266756	2.54414875	0.115168148234894
61	-0.734404958677686	0.139987603305785	1	-1.38244218637502	0.165120587526991	3.46058625	0.153411066474007
62	-0.730429752066116	0.116132231404959	1	-1.41312439966982	0	2.84450375	0.133289018407949
63	-0.730429752066116	0.0962479338842974	1	-1.43978220335141	0	2.27572125	0.107302049421767
64	-0.730429752066116	0.0803429752066115	1	-1.46124261323576	0.463543680503989	2.54414875	0.102994866320796
65	-0.722479338842975	0.0644380165289256	1	-1.48184158649992	0.321854482893465	3.5983475	0.161095015742065
66	-0.71452479338843	0.0405826446280993	1	-1.51406058964834	0	2.84450375	0.138879228962261
67	-0.71452479338843	0.0206983471074381	1	-1.54183643544079	0.380434700231859	3.0638575	0.139009680948909
68	-0.706574380165289	0.000818181818181732	1	-1.56963837163057	0	3.98266	0.196876342842502
69	-0.706574380165289	-0.0270165289256199	1	-1.60901364019907	0	2.27572125	0.112270100441889
70	-0.706574380165289	-0.0429214876033058	1	-1.63146766028745	0.197555444731408	2.90126375	0.142385121337731
71	-0.702595041322314	-0.0628016528925619	1	-1.659944684555	0.674766290123469	3.64269125	0.153405450270547
72	-0.686690082644628	-0.0826818181818182	1	-1.69062577460911	0	0	0
73	-0.686690082644628	-0.0826818181818182	1	-1.69062577460911	0.463595652851841	5.08888875	0.246153036073273
74	-0.670785123966942	-0.114495867768595	1	-1.73985638182376	0.588002603547574	2.05104625	0.0970247017450898
75	-0.662834710743802	-0.126421487603306	1	-1.75926132217278	0.785398163397452	3.21817375	0.140440560892412
76	-0.646929752066116	-0.142326446280992	1	-1.78734943435126	0.674664908160436	3.64269125	0.175292083280512
77	-0.63102479338843	-0.162210743801653	1	-1.82240785100736	1.71279729909587	4.022865	0.0246620403432951
78	-0.603190082644628	-0.158231404958678	1	-1.82734025907602	1.5707963267949	1.70693875	0.0247281530248067
79	-0.591260330578512	-0.158231404958678	1	-1.83228588968098	0.927253650058836	2.84450375	0.130316461254361
80	-0.575355371900826	-0.170161157024793	1	-1.85834918193186	1.81571385775409	2.34608	0.0059865213406729
81	-0.55945041322314	-0.166185950413223	1	-1.85954648619999	1.32587879583571	2.34608	0.0732141169649991
82	-0.543545454545455	-0.170161157024793	1	-1.87418930959299	0	0	0
83	-0.543545454545455	-0.170161157024793	1	-1.87418930959299	1.5707963267949	1.70693875	0.0319263203730813
84	-0.531615702479339	-0.170161157024793	1	-1.88057457366761	1.73588883390121	3.46058625	0.0326389756276546
85	-0.507756198347108	-0.166185950413223	1	-1.88710236879314	0.463439795204966	1.27237	0.0825174855658029
86	-0.503780991735537	-0.174140495867769	1	-1.9036058659063	0.982953608128856	2.05104625	0.108799197082332
87	-0.491851239669421	-0.182090909090909	1	-1.92536570532276	0.321646636699829	1.79917375	0.119695762735412
88	-0.487876033057851	-0.194020661157025	1	-1.94930485786985	0.321646636699829	1.79917375	0.119370493670159
89	-0.483900826446281	-0.20595041322314	1	-1.97317895660388	0	1.70693875	0.10339318738003
90	-0.483900826446281	-0.217876033057851	1	-1.99385759407988	1.10694094717584	1.27237	0.0656473935902158
91	-0.475946280991736	-0.221855371900827	1	-2.00698707279793	1.5707963267949	0.5687825	0.0161020494795561
92	-0.471971074380165	-0.221855371900827	1	-2.01020748269384	0	2.27572125	0.136201173243256
93	-0.471971074380165	-0.237760330578512	1	-2.03744771734249	0	0.5687825	0.0334750444826537
94	-0.471971074380165	-0.241735537190083	1	-2.04414272623902	0.588082533209297	2.05104625	0.13469436966876
95	-0.46401652892562	-0.253665289256198	1	-2.07108160017277	1.5707963267949	1.70693875	0.0551756860491759
96	-0.452090909090909	-0.253665289256198	1	-2.08211673738261	1.10735653158994	1.27237	0.0716656951529004
97	-0.444136363636364	-0.257640495867769	1	-2.09644987641319	0	0.5687825	0.0333542701660217
98	-0.444136363636364	-0.261615702479339	1	-2.10312073044639	0.463543680503983	2.54414875	0.171598014937693
99	-0.436185950413223	-0.277520661157025	1	-2.13744033343393	1.10694094717586	1.27237	0.0744211703357633
100	-0.428231404958678	-0.2815	1	-2.15232456750108	0.785398163397463	0.80469125	0.0538316313354104
101	-0.424256198347107	-0.28547520661157	1	-2.16309089376816	1.10735653158991	1.27237	0.0763169194666125
102	-0.416301652892562	-0.289450413223141	1	-2.17835427766149	0.785398163397463	0.80469125	0.0546681530999882
103	-0.412326446280992	-0.293425619834711	1	-2.18928790828148	1.24883795860242	1.79917375	0.101849791385091
104	-0.400396694214876	-0.297404958677686	1	-2.2096578665585	1.76835177152629	2.90126375	0.0901137127891771
105	-0.38051652892562	-0.293425619834711	1	-2.22768060911634	1.5707963267949	0.5687825	0.0254255723287322
106	-0.37654132231405	-0.293425619834711	1	-2.23276572358209	0.982713793585599	2.05104625	0.143846427434742
107	-0.364611570247934	-0.301380165289256	1	-2.26153500906903	1.10735653158994	1.27237	0.0866027708263983
108	-0.356657024793388	-0.305355371900827	1	-2.27885556323431	1.5707963267949	1.70693875	0.0842120568841209
109	-0.344731404958678	-0.305355371900827	1	-2.29569797461114	0.982713793585599	2.05104625	0.151689537191082
110	-0.332801652892562	-0.313309917355372	1	-2.32603588204935	1.10725264629091	2.54414875	0.184981870317686
111	-0.316896694214876	-0.321260330578512	1	-2.36303225611289	1.81571385775408	2.34608	0.0975451821482576
112	-0.30099173553719	-0.317285123966942	1	-2.38254129254254	2.15887886000419	2.05104625	0.0375599460174825
113	-0.289061983471074	-0.309330578512397	1	-2.39005328174604	1.89244296349473	1.79917375	0.072780596049804
114	-0.277132231404959	-0.305355371900827	1	-2.404609400956	1.81571385775409	2.34608	0.114167858918546
115	-0.261227272727273	-0.301380165289256	1	-2.42744297273971	1.76815191382633	2.90126375	0.162148626440335
116	-0.241347107438017	-0.297404958677686	1	-2.45987269802778	1.73605734167078	3.46058625	0.21936751304338
117	-0.217487603305785	-0.293425619834711	1	-2.50374620063645	1.5707963267949	2.27572125	0.179502297171705
118	-0.201582644628099	-0.293425619834711	1	-2.53964666007079	1.73588883390121	3.46058625	0.256472256816962
119	-0.177723140495868	-0.289450413223141	1	-2.59094111143419	2.03444393579571	1.27237	0.0706830256341107
120	-0.169772727272727	-0.28547520661157	1	-2.60507771656101	1.5707963267949	2.84450375	0.265091461201834
121	-0.149892561983471	-0.28547520661157	1	-2.65809600880137	1.89244296349473	1.79917375	0.139006651157962
122	-0.137962809917355	-0.2815	1	-2.68589733903297	1.1072526462909	2.54414875	0.283165258383642
123	-0.122057851239669	-0.289450413223141	1	-2.7425303907097	0.982713793585613	2.05104625	0.222106619773883
124	-0.110128099173554	-0.297404958677686	1	-2.78695171466447	1.76835177152629	2.90126375	0.281284023038255
125	-0.0902479338842974	-0.293425619834711	1	-2.84320851927212	1.5707963267949	2.84450375	0.315138564712809
126	-0.0703636363636364	-0.293425619834711	1	-2.90623623221468	2.35619449019234	1.6093825	0.100569921774456
127	-0.0624132231404958	-0.28547520661157	1	-2.92635021656958	2.0345478534925	2.54414875	0.246002519626742
128	-0.0465082644628099	-0.277520661157025	1	-2.97555072049492	1.10694094717586	1.27237	0.14965302967505
129	-0.0385537190082644	-0.2815	1	-3.00548132642993	2.35619449019234	2.41407375	0.188330525192097
130	-0.0266239669421487	-0.269570247933884	1	-3.04314743146835	1.5707963267949	5.68959875	0.735687328527184
131	0.0131363636363635	-0.269570247933884	1	3.0929004100058	1.5707963267949	3.98266	0.510700265060375
132	0.0409710743801654	-0.269570247933884	1	2.99076035699372	1.81583612022092	4.69156875	0.602523629720393
133	0.0727809917355372	-0.261615702479339	1	2.87025563104964	2.55335020354858	2.05104625	0.206977179435399
134	0.0807355371900827	-0.249690082644628	1	2.82886019516256	2.21433900353096	2.84450375	0.36666004108215
135	0.0966404958677686	-0.237760330578512	1	2.75552818694613	3.14159265358979	2.27572125	0.123756148403396
136	0.0966404958677686	-0.221855371900827	1	2.73077695726545	2.35619449019234	2.41407375	0.332423514750775
137	0.108570247933884	-0.209925619834711	1	2.6642922543153	1.5707963267949	2.27572125	0.289592411684256
138	0.12447520661157	-0.209925619834711	1	2.60637377197845	2.15903877683611	2.05104625	0.293850205727804
139	0.136400826446281	-0.201971074380165	1	2.54760373083289	2.55335020354858	2.05104625	0.278086997923146
140	0.144355371900827	-0.190045454545454	1	2.49198633124826	2.35645429792878	1.6093825	0.234775265343692
141	0.152305785123967	-0.182090909090909	1	2.44503127817952	5.03279680312772	0	0
142	-0.734404958677686	-0.476338842975207	2	-2.14619036433602	1.19027203110455	6.127715	0.205491463533944
143	-0.694644628099174	-0.492243801652893	2	-2.18728865704281	1.35220073324426	5.24557	0.164311836500557
144	-0.658855371900827	-0.500194214876033	2	-2.22015102434292	1.10707943212941	3.81651875	0.146668702001356
145	-0.635	-0.512123966942149	2	-2.2494847647432	1.10714871779408	3.81651875	0.150721907807612
146	-0.611140495867769	-0.524053719008265	2	-2.27962914630472	1.32587879583571	2.34608	0.0840253686693671
147	-0.595235537190083	-0.528028925619835	2	-2.29643422003859	0.927253650058842	2.84450375	0.1229948115738
148	-0.579330578512397	-0.53995867768595	2	-2.32103318235335	1.35217628785102	5.24557	0.195796437686666
149	-0.543545454545455	-0.547909090909091	2	-2.36019246989068	1.24904577239826	5.39752125	0.223741961427406
150	-0.507756198347108	-0.559838842975207	2	-2.40494086217617	1.19018244206783	3.0638575	0.134062595494784
151	-0.487876033057851	-0.567793388429752	2	-2.43175338127512	1.44647330871343	4.5869175	0.182691781010638
152	-0.456066115702479	-0.571768595041322	2	-2.46829173747725	0.278358480227739	4.14170625	0.157500317398394
153	-0.448111570247934	-0.599603305785124	2	-2.49979180095693	1.10707943212941	3.81651875	0.176380867246504
154	-0.424256198347107	-0.61153305785124	2	-2.53506797440623	1.8159583752122	2.34608	0.073768272127821
155	-0.408351239669421	-0.607553719008264	2	-2.54982162883179	1.24883795860242	1.79917375	0.0831628149201791
156	-0.396421487603306	-0.61153305785124	2	-2.56645419181583	1.24914969009507	1.79917375	0.0838696401093308
157	-0.38449173553719	-0.61550826446281	2	-2.5832281198377	1.24909773934723	3.5983475	0.169726645057899
158	-0.360636363636364	-0.62345867768595	2	-2.61717344884928	1.5707963267949	1.70693875	0.0722819323022783
159	-0.348706611570248	-0.62345867768595	2	-2.63162983530973	1.5707963267949	1.70693875	0.0734699453719667
160	-0.336776859504132	-0.62345867768595	2	-2.64632382438413	1.24883795860239	1.79917375	0.0876674102087271
161	-0.324847107438017	-0.627438016528926	2	-2.66385730642587	0.785571383558548	2.41407375	0.112937498577335
162	-0.312917355371901	-0.639363636363636	2	-2.68644480614134	0.982553876753702	2.05104625	0.0995221247151612
163	-0.30099173553719	-0.647318181818182	2	-2.70634923108437	1.32587879583568	2.34608	0.113224724935357
164	-0.285086776859504	-0.651293388429752	2	-2.72899417607144	1.40570381968859	3.46058625	0.166252893508565
165	-0.261227272727273	-0.655268595041323	2	-2.76224475477315	1.3256342783776	2.34608	0.115502933241056
166	-0.245322314049587	-0.659247933884298	2	-2.78534534142136	1.5707963267949	2.84450375	0.133725892988381
167	-0.225442148760331	-0.659247933884298	2	-2.81209052001904	0	0	0
168	-0.225442148760331	-0.659247933884298	2	-2.81209052001904	1.8159583752122	2.34608	0.100025684220784
169	-0.209537190082645	-0.655268595041323	2	-2.8320956568632	1.76811195698305	2.90126375	0.130691590191181
170	-0.189652892561984	-0.651293388429752	2	-2.85823397490143	1.89249491424258	3.5983475	0.155672380515357
171	-0.165797520661157	-0.643342975206611	2	-2.88936845100451	1.5707963267949	4.5514425	0.234458277420209
172	-0.133987603305785	-0.643342975206611	2	-2.93626010648855	1.5707963267949	2.84450375	0.148989678602134
173	-0.114103305785124	-0.643342975206611	2	-2.96605804220897	1.24909773934722	3.5983475	0.189220766186851
174	-0.0902479338842974	-0.651293388429752	2	-3.00390219544634	1.24914969009507	1.79917375	0.0936701193367506
175	-0.0783181818181817	-0.655268595041323	2	-3.02263621931369	2.24556261691838	3.64269125	0.139047019818634
176	-0.0584380165289256	-0.639363636363636	2	-3.05044562327742	1.5707963267949	5.120225	0.278689628917075
177	-0.0226487603305785	-0.639363636363636	2	-3.10618354906084	1.5707963267949	3.4138775	0.186481546756543
178	0.00120661157024782	-0.639363636363636	2	3.13970544876744	1.5707963267949	2.84450375	0.155440915655447
179	0.021090909090909	-0.639363636363636	2	3.10861726563635	2.21417271620743	2.84450375	0.129599022314348
180	0.0369958677685949	-0.627438016528926	2	3.08269746117348	1.5707963267949	4.5514425	0.25164927445716
181	0.068805785123967	-0.627438016528926	2	3.03236760628205	2.67815285838485	1.27237	0.038627010554082
182	0.0727809917355372	-0.61948347107438	2	3.02464220417123	1.37348069660675	2.90126375	0.153001793594183
183	0.0926652892561984	-0.62345867768595	2	2.9940418454524	2.26555164079849	4.443835	0.215764715313522
184	0.116520661157025	-0.603578512396694	2	2.95088890238969	2.21433900353096	2.84450375	0.147458821609949
185	0.132425619834711	-0.591648760330578	2	2.9213971380677	1.69511934487635	4.5869175	0.261595700860449
186	0.164235537190083	-0.587673553719008	2	2.86907799789561	3.14159265358979	1.13815625	0.0177666548480504
187	0.164235537190083	-0.579719008264463	2	2.865524666926	1.76811195698305	2.90126375	0.167243728536417
188	0.184119834710744	-0.575743801652893	2	2.83207592121872	1.89254688119154	1.79917375	0.103985333999055
189	0.196045454545454	-0.571768595041322	2	2.81127885441891	1.5707963267949	1.70693875	0.0927444267690358
190	0.20797520661157	-0.571768595041322	2	2.7927299690651	1.81583612022092	4.69156875	0.266272706911557
191	0.239785123966942	-0.563814049586777	2	2.73947542768279	2.35567500971961	0.80469125	0.0427259836661875
192	0.243764462809917	-0.559838842975207	2	2.73093023094955	2.03434000729888	2.54414875	0.14558347667101
193	0.259669421487603	-0.551888429752066	2	2.70181353561535	2.35636771035345	2.41407375	0.131297206005674
194	0.271595041322314	-0.53995867768595	2	2.67555409441422	2.35567500971958	0.80469125	0.0443130934143188
195	0.275574380165289	-0.53598347107438	2	2.66669147573135	2.03485964976052	1.27237	0.0737384524450624
196	0.28352479338843	-0.532004132231405	2	2.65194378524234	1.95115937583027	3.0638575	0.175802897384778
197	0.303409090909091	-0.524053719008265	2	2.61678320576539	2.0345132214604	3.81651875	0.219089570595385
198	0.327264462809917	-0.512123966942149	2	2.57296529164631	2.6781528583848	1.27237	0.0632677072017351
199	0.331239669421488	-0.504169421487603	2	2.56031175020596	1.95115937583027	3.0638575	0.172633656117274
200	0.351123966942149	-0.496219008264463	2	2.52578501898251	1.5707963267949	1.70693875	0.0791689416884855
201	0.36304958677686	-0.496219008264463	2	2.50995123064481	2.11118526565234	3.31750375	0.187055493566226
202	0.382933884297521	-0.484289256198347	2	2.47254013193156	2.15863904546094	2.05104625	0.11548231235579
203	0.394863636363636	-0.476338842975207	2	2.44944366946041	2.1590387768361	2.05104625	0.114923346123272
204	0.406789256198347	-0.468384297520661	2	2.42645900023575	1.81571385775412	2.34608	0.116377141623922
205	0.422694214876033	-0.464409090909091	2	2.40318357191097	1.97570603005272	4.33268	0.224145893976875
206	0.450528925619835	-0.452479338842975	2	2.35835439311559	1.8925988373405	3.5983475	0.17323666600066
207	0.474388429752066	-0.44452479338843	2	2.32370705991546	2.35619449019234	3.21817375	0.17263910121093
208	0.490293388429752	-0.428619834710744	2	2.28917923967327	2.03434000729888	2.54414875	0.125007690623056
209	0.506198347107438	-0.420669421487603	2	2.26417770154866	2.67794504458899	3.81651875	0.199056793995052
210	0.518128099173554	-0.396809917355372	2	2.22436634274965	2.35619449019235	3.21817375	0.169996893549569
211	0.53403305785124	-0.380904958677686	2	2.19036696403974	2.76115795335792	3.0638575	0.159740854049573
212	0.54198347107438	-0.36102479338843	2	2.15841879322982	2.35619449019236	1.6093825	0.0843939579168618
213	0.549938016528925	-0.353070247933884	2	2.14154000164645	1.84901755442761	4.14170625	0.161455938385071
214	0.577772727272727	-0.345119834710744	2	2.10924881396944	2.35619449019234	3.21817375	0.160672052200495
215	0.593677685950413	-0.329214876033058	2	2.07711440352934	2.78279351154188	4.8612575	0.24913781638753
216	0.605607438016529	-0.297404958677686	2	2.02728684025183	2.81994601688996	5.39752125	0.278834365822904
217	0.61753305785124	-0.261615702479339	2	1.97151996708725	2.1587589623169	4.10268375	0.174398760149947
218	0.641392561983471	-0.245710743801653	2	1.93664021505726	2.81980745756085	5.39752125	0.274719425694423
219	0.653322314049587	-0.209925619834711	2	1.88169632991838	2.67794504458899	3.81651875	0.190881624875359
220	0.665252066115702	-0.186066115702479	2	1.84352000494331	2.43302751362979	5.24557	0.235091099522524
221	0.689107438016529	-0.158231404958678	2	1.7965017850388	2.4468373395862	4.443835	0.1919748966192
222	0.708987603305785	-0.134376033057851	2	1.75810680571496	2.73668295033196	4.33268	0.202933716587101
223	0.720917355371901	-0.10654132231405	2	1.71752006239754	2.67794504458898	3.81651875	0.17188039444457
224	0.732847107438017	-0.0826818181818182	2	1.68314398350863	2.5533502035486	2.05104625	0.0856175513094737
225	0.740801652892562	-0.0707561983471074	2	1.66602047324673	3.38675470200709	2.34608	0.104591191461525
226	0.736822314049587	-0.0548512396694215	2	1.64510223495443	3.14159265358979	2.27572125	0.107489821679563
227	0.736822314049587	-0.0389462809917356	2	1.62360427061851	3.14159265358979	3.4138775	0.161676715497312
228	0.736822314049587	-0.0150867768595042	2	1.59126892751905	2.35567500971961	0.80469125	0.0273716951009595
229	0.740801652892562	-0.011111570247934	2	1.58579458849886	2.67804897308582	2.54414875	0.10700005457197
230	0.748752066115702	0.00479338842975217	2	1.56439457758447	3.28344814025118	4.022865	0.186897419950346
231	0.744776859504132	0.0326280991735538	2	1.5270150935944	2.55374993492375	2.05104625	0.0767249167413366
232	0.752727272727273	0.0445578512396695	2	1.51167011024613	2.55363001806778	4.10268375	0.148258167032604
233	0.768632231404959	0.0684173553719009	2	1.48201847683961	3.72959525713736	2.05104625	0.0822584858593383
234	0.760681818181818	0.0803429752066115	2	1.46556677966774	3.14159265358979	2.27572125	0.103150767956697
235	0.760681818181818	0.0962479338842974	2	1.4449366260764	3.41995113381754	4.14170625	0.187575697386402
236	0.752727272727273	0.124082644628099	2	1.40742148659912	3.92673100925082	1.6093825	0.0604315745339684
237	0.744776859504132	0.132037190082645	2	1.39533517169233	3.63154278803068	9.6716675	0.435896829831528
238	0.71296694214876	0.191681818181818	2	1.30815580572602	3.68207328602805	3.31750375	0.152261980942913
239	0.701037190082645	0.211561983471074	2	1.27770340953744	3.50039179563771	4.8612575	0.232014681108526
240	0.689107438016529	0.243371900826446	2	1.23130047331573	3.92699081698724	3.21817375	0.140672330534703
241	0.673202479338843	0.259276859504132	2	1.20316600720879	3.92688689929043	4.022865	0.18091173042999
242	0.653322314049587	0.279161157024793	2	1.1669836611228	3.54655611675538	4.33268	0.212979048753682
243	0.641392561983471	0.30699173553719	2	1.12438785137206	3.71290012006748	9.46886875	0.465783367171027
244	0.605607438016529	0.362661157024793	2	1.03123117793785	3.66968325571319	7.90383	0.390109188532511
245	0.577772727272727	0.410376033057851	2	0.953209340231352	3.6052402625906	5.08888875	0.245861645162646
246	0.561867768595041	0.442185950413223	2	0.904037011198823	3.56826997055377	6.87446375	0.320785055159261
247	0.54198347107438	0.485925619834711	2	0.839880000166971	3.77434449209105	10.58278375	0.498953636135495
248	0.498243801652893	0.545570247933884	2	0.740089272939872	3.70013942523456	10.734735	0.474610737898337
249	0.45848347107438	0.609194214876033	2	0.645167125360205	3.72964855067813	6.15373	0.261014858758531
250	0.434623966942149	0.644979338842975	2	0.592964153608498	3.52202735382166	3.0638575	0.11205248528667
251	0.426673553719008	0.664859504132231	2	0.570553656551165	4.32005833146267	17.85575	0.793023979201043
252	0.311359504132231	0.712574380165289	2	0.411948860710956	4.55736846205408	18.4268975	0.828395115068092
253	0.184119834710744	0.73245867768595	2	0.246269837697338	4.65245751175734	28.49825	1.33006403103143
254	-0.0146983471074381	0.744388429752066	2	-0.0197429685089489	4.64110085809521	23.9562675	1.08017959561307
255	-0.181702479338843	0.756314049586777	2	-0.235778887631564	4.79550871090421	13.7016275	0.594401827036185
256	-0.277132231404959	0.748363636363636	2	-0.354659253038801	4.95740432191529	11.7292175	0.503133209807386
257	-0.356657024793388	0.728479338842975	2	-0.455285895000278	5.15221389988096	10.68920875	0.458543884044709
258	-0.424256198347107	0.696669421487603	2	-0.546994671809219	5.3783516613111	10.12988625	0.434296217826746
259	-0.479925619834711	0.652929752066116	2	-0.633853915374569	4.97859306100301	6.48660375	0.255652856837896
260	-0.523661157024793	0.641004132231405	2	-0.684984486742148	4.97865701725704	6.48660375	0.244566104045429
261	-0.567400826446281	0.629074380165289	2	-0.733897707551234	4.99841394588758	10.08140375	0.361192223004105
262	-0.635	0.609194214876033	2	-0.806136152152055	5.14483731136149	8.1462425	0.293871823692013
263	-0.686690082644628	0.585334710743802	2	-0.864910516890458	5.43123737317877	6.04789625	0.229999681612993
264	-0.7185	0.5575	2	-0.910910453213056	5.69518270363202	8.2053675	0.315486067683921
265	-0.750309917355372	0.509785123966942	2	-0.974007666749841	6.17243936948057	5.1521525	0.178718671396587
266	-0.754289256198347	0.474	2	-1.00975140102916	5.81953769817878	3.81651875	0.149400429989508
267	-0.766219008264463	0.450140495867769	2	-1.03963148702706	5.49778714378217	0.80469125	0.0305649552534182
268	-0.770194214876033	0.446165289256198	2	-1.04574447807774	6.03826777622039	4.69156875	0.178750932442839
269	-0.778144628099174	0.414355371900826	2	-1.08149466456631	5.96138279663398	3.5983475	0.141281530066564
270	-0.786099173553719	0.390495867768595	2	-1.10975097057962	5.17610587505018	3.81651875	0.119114514327687
271	-0.809954545454545	0.378566115702479	2	-1.13357387344516	5.77600837141486	5.85751375	0.227502063362732
272	-0.829838842975207	0.342780991735537	2	-1.17907428611771	5.77614562400988	5.85751375	0.225141553346193
273	-0.849719008264463	0.30699173553719	2	-1.22410259678695	5.81950800520415	8.9054075	0.338827124846335
274	-0.877553719008264	0.251326446280992	2	-1.29186802175621	6.00489545190381	8.28400375	0.316715846046944
275	-0.89345867768595	0.195657024793388	2	-1.3552111909656	0	6.82716375	0.257451946503109
276	-0.89345867768595	0.147942148760331	2	-1.40670158026622	0	9.102885	0.349980300566965
277	-0.89345867768595	0.0843223140495868	2	-1.47669764037962	6.15880633200917	9.173835	0.355703067711148
278	-0.901413223140496	0.0206983471074381	2	-1.54783825392185	0.321828494694215	7.196695	0.267291916176864
279	-0.885504132231405	-0.0270165289256199	2	-1.60129663715722	0	1.70693875	0.0672670289259258
280	-0.885504132231405	-0.0389462809917356	2	-1.6147500429424	0.348793761890685	6.65924875	0.254208441869446
281	-0.869599173553719	-0.0826818181818182	2	-1.66559173131629	0.540236114980141	3.31750375	0.121128996725739
