# Supplementary material for: Fluid extraction from the left-right organizer uncovers mechanical properties needed for symmetry breaking
Source: eLife. 2023 Jul 21;12:e83861. doi: 10.7554/eLife.83861 (PMC10361723; doi:10.7554/eLife.83861)
Supplement: Figure 4—source data 2. [file elife-83861-fig4-data2.zip › Fig4_sourcedata/DB7ss_embryo1.csv]

	x	y	id	omega	alpha	speed	realangvel
1	0.671666666666667	0.300556666666667	1	1.15004091946611	4.30748426267495	6.0035525	0.174409702102828
2	0.640556666666667	0.31389	1	1.11515897904554	4.10175362123826	4.8115925	0.169493915982586
3	0.618333333333333	0.329443333333333	1	1.08126019584902	3.60509027009136	1.76251625	0.0708720017093126
4	0.61389	0.338333333333333	1	1.06708579550716	0	0	0
5	0.61389	0.338333333333333	1	1.06708579550716	3.19420057639241	7.499415	0.264232220434772
6	0.611666666666667	0.380556666666667	1	1.01423935142021	3.14159265358979	3.5475	0.116139532478852
7	0.611666666666667	0.400556666666667	1	0.991011444924437	4.71238898038469	3.5475	0.0766777976519489
8	0.591666666666667	0.400556666666667	1	0.975675885394048	3.72965294722613	2.84213875	0.112103509167175
9	0.582776666666667	0.41389	1	0.953255183560613	3.14159265358979	2.365	0.0752225538071721
10	0.582776666666667	0.427223333333333	1	0.938210672799178	3.14159265358979	0.39436375	0.0123663672247137
11	0.582776666666667	0.429443333333333	1	0.935737399354235	3.14159265358979	1.97063625	0.0612328740097939
12	0.582776666666667	0.440556666666667	1	0.923490824552277	4.71238898038469	2.365	0.0558404964422149
13	0.569443333333333	0.440556666666667	1	0.912322725263834	4.39071342786295	2.49271	0.0819506644947637
14	0.55611	0.445	1	0.895932592364881	1.5707963267949	2.365	-0.0576364101340882
15	0.569443333333333	0.445	1	0.907459874391699	0.404865925776671	3.00177625	-0.11386821832087
16	0.57611	0.429443333333333	1	0.930233518055873	0	0	0
17	0.57611	0.429443333333333	1	0.930233518055873	4.3451223592353	5.4903475	0.186329635533917
18	0.547223333333333	0.440556666666667	1	0.892967590949089	4.24889136388313	1.76251625	0.0646883500307893
19	0.538333333333333	0.445	1	0.880029920942931	4.12432868674834	2.84213875	0.110578159642871
20	0.525	0.45389	1	0.857914289014357	4.71238898038469	1.57686375	0.0422977650913198
21	0.51611	0.45389	1	0.849454735996093	3.836281747443	3.07863875	0.126100770135709
22	0.505	0.467223333333333	1	0.824234581968951	3.52204730032096	2.1225875	0.0806886641249488
23	0.500556666666667	0.478333333333333	1	0.808096849143962	3.14159265358979	2.75936375	0.0799744526968138
24	0.500556666666667	0.49389	1	0.792101958604599	4.19338132874084	3.17796875	0.123492491683725
25	0.485	0.502776666666667	1	0.767403460267854	0	0	0
26	0.485	0.502776666666667	1	0.767403460267854	4.33167570315631	2.1225875	0.0798362071850822
27	0.47389	0.507223333333333	1	0.751436218830838	4.12450177032842	1.421365	0.0570433134229786
28	0.467223333333333	0.511666666666667	1	0.740027556146242	4.12438637683712	4.26350375	0.172290760128958
29	0.447223333333333	0.525	1	0.70556940412045	3.81637017827935	5.04750125	0.200927760319774
30	0.429443333333333	0.547223333333333	1	0.665383852056495	4.07735416562263	9.3027275	0.376937258604876
31	0.387223333333333	0.578333333333333	1	0.58999640033552	4.12439525262929	18.47538	0.742983184584834
32	0.300556666666667	0.63611	1	0.441399763418553	3.80267043689315	4.49409125	0.158062175577742
33	0.285	0.65611	1	0.409787328303005	4.08688568480806	8.7516825	0.331505335322849
34	0.245	0.685	1	0.343486261238435	4.40954147782638	6.60721875	0.256126391507028
35	0.209443333333333	0.69611	1	0.292260982937029	5.21944503094559	4.05834	0.11222696655794
36	0.189443333333333	0.685	1	0.269815589625441	2.51271528718914	5.361455	-0.0718562788250821
37	0.207223333333333	0.709443333333333	1	0.284186845390458	4.71238898038469	0.78813625	0.0289239855829793
38	0.202776666666667	0.709443333333333	1	0.278402048273862	4.71238898038469	2.75936375	0.101913938641809
39	0.187223333333333	0.709443333333333	1	0.2580192605455	4.76783210084466	7.10623375	0.263897659462671
40	0.147223333333333	0.707223333333333	1	0.205239728652966	4.71238898038469	13.79563625	0.536809851112819
41	0.0694433333333334	0.707223333333333	1	0.0978777584304022	5.11097495710712	8.12614	0.292061492732165
42	0.0272233333333333	0.689443333333333	1	0.039465459883969	6.20000269612351	9.49251875	0.0183728709856001
43	0.0227766666666667	0.63611	1	0.0357908856868491	4.71238898038469	6.70063625	0.296836718055252
44	-0.015	0.63611	1	-0.0235764579242014	4.39063842598805	7.47872125	0.304549296600497
45	-0.055	0.649443333333333	1	-0.0844863172443008	2.12517267252079	2.433585	-0.0929600390696095
46	-0.0433333333333333	0.656666666666667	1	-0.065894309430379	1.5707963267949	5.9125	-0.253335300266309
47	-0.01	0.656666666666667	1	-0.0152272493771173	1.60649543947422	16.5656425	-0.70412625681627
48	0.0833333333333333	0.66	1	0.125598001986137	1.10714871779409	6.610175	-0.268997507429589
49	0.116666666666667	0.643333333333333	1	0.179397503472055	0	4.73	-0.0379088322342824
50	0.116666666666667	0.616666666666667	1	0.186979269918911	5.30039158393226	10.659055	0.365936313876015
51	0.0666666666666667	0.583333333333333	1	0.113792007143708	4.57049192578053	25.0843725	1.17372827131614
52	-0.0733333333333333	0.603333333333333	1	-0.12095364711952	4.43938027729798	15.3500325	0.62012508003672
53	-0.156666666666667	0.626666666666667	1	-0.244978663126864	4.57049192578053	8.3614575	0.328394219679479
54	-0.203333333333333	0.633333333333333	1	-0.31065750706276	4.57049192578053	8.3614575	0.308704698069971
55	-0.25	0.64	1	-0.372398446676754	4.37309636593065	10.659055	0.312842521844128
56	-0.306666666666667	0.66	1	-0.43496695104558	4.82304620155859	5.35376875	0.193906622702742
57	-0.336666666666667	0.656666666666667	1	-0.473748275586128	5.07115965065526	5.05164	0.190757943402489
58	-0.363333333333333	0.646666666666667	1	-0.511899864266626	4.71238898038469	6.50375	0.210263221872009
59	-0.4	0.646666666666667	1	-0.553952508641028	4.49372003451075	5.451325	0.140699991173008
60	-0.43	0.653333333333333	1	-0.582092506875629	4.71238898038469	7.68625	0.224405906574672
61	-0.473333333333333	0.653333333333333	1	-0.626973688190564	4.65980591877375	11.2491225	0.291013627134953
62	-0.536666666666667	0.656666666666667	1	-0.685176413617554	4.66696570096311	13.02109875	0.304359966956445
63	-0.61	0.66	1	-0.746048407008843	4.62172909318394	13.06130375	0.25847404116415
64	-0.683333333333333	0.666666666666667	1	-0.797743215241673	4.8420915175406	13.71404375	0.302335884473808
65	-0.76	0.656666666666667	1	-0.858210392136435	5.72887781097803	14.6026925	0.409093609974451
66	-0.803333333333333	0.586666666666667	1	-0.940029114131325	0.842031414112065	0	0
67	0.542776666666667	-0.615	3	2.41849482006833	4.57982107257792	11.92965125	-0.286251459330016
68	0.47611	-0.60611	3	2.47574511193434	4.06134238875666	10.40659125	-0.103185419421021
69	0.429443333333333	-0.570556666666667	3	2.49638219581854	4.24844134138991	1.76251625	-0.0313810032965334
70	0.420556666666667	-0.56611	3	2.50265839647785	3.26601688263368	3.17796875	0.0639159825514923
71	0.418333333333333	-0.548333333333333	3	2.48987519996755	3.14159265358979	1.1825	0.0295419275769371
72	0.418333333333333	-0.541666666666667	3	2.48396681445216	2.35619449019234	2.22960375	0.0913041384416191
73	0.427223333333333	-0.532776666666667	3	2.46570598676384	2.74683703737379	5.12436375	0.189353490235944
74	0.438333333333333	-0.50611	3	2.42783528871665	2.63453660302889	4.05834	0.162341775671559
75	0.449443333333333	-0.48611	3	2.39536693358234	2.71872937175299	8.64466625	0.348248130477868
76	0.469443333333333	-0.441666666666667	3	2.32571730748676	2.84612586452979	9.476555	0.384869890326183
77	0.485	-0.390556666666667	3	2.24874332942153	2.53606598951683	12.4647325	0.565007899114849
78	0.525	-0.332776666666667	3	2.13574174959856	1.69511670688899	6.3559375	0.175433380222692
79	0.560556666666667	-0.328333333333333	3	2.10065507355402	1.5707963267949	5.9125	0.124142308242101
80	0.59389	-0.328333333333333	3	2.0758266119056	1.5707963267949	5.9125	0.113912654621648
81	0.627223333333333	-0.328333333333333	3	2.05304408098127	2.44690355973658	6.1572775	0.23700483099335
82	0.649443333333333	-0.301666666666667	3	2.0056431147826	1.5707963267949	9.46	0.146910640255173
83	0.702776666666667	-0.301666666666667	3	1.97626098673156	1.5707963267949	9.46	0.129224316816225
84	0.75611	-0.301666666666667	3	1.95041612336832	2.08126089734826	11.2940575	0.28934005072216
85	0.811666666666667	-0.270556666666667	3	1.89254811322389	2.7707134291769	15.22527875	0.496925531979771
86	0.842776666666667	-0.190556666666667	3	1.79316300682793	2.78283225701035	13.47104	0.429210933122937
87	0.869443333333333	-0.119443333333333	3	1.70732082020335	3.20395309396604	6.31868875	0.200452591752986
88	0.867223333333333	-0.0838899999999999	3	1.66723030185275	4.93100498445937	3.6338225	-0.037264155593193
89	0.847223333333333	-0.0883333333333333	3	1.67468313297139	6.03807428721948	3.25010125	-0.106797019215388
90	0.842776666666667	-0.10611	3	1.69604253681446	5.52636548371681	9.7591725	-0.271511395398321
91	0.805	-0.14611	3	1.75034481589413	5.86498417371577	7.764295	-0.263011524078358
92	0.787223333333333	-0.18611	3	1.8029471207098	5.75146509574384	7.77434625	-0.262823336866034
93	0.765	-0.22389	3	1.85551178808301	0.694689093853208	3.07863875	-0.0596149228735854
94	0.77611	-0.237223333333333	3	1.86743477265772	0.732864828290688	5.30292125	-0.0919856657401041
95	0.79611	-0.259443333333333	3	1.88583190580574	0.358729578883353	3.36776	-0.0873668054558507
96	0.802776666666667	-0.277223333333333	3	1.90330526689691	3.52209903070216	6.3677625	0.164356728391395
97	0.789443333333333	-0.24389	3	1.87043392121864	3.73633499718177	16.1801475	0.377390665902424
98	0.738333333333333	-0.168333333333333	3	1.79495578803815	3.29592227809934	17.95094125	0.649484203082844
99	0.722776666666667	-0.0683333333333333	3	1.66505894742158	3.57816506747923	6.52444375	0.224068234678945
100	0.707223333333333	-0.035	3	1.62024530048579	3.46338070751767	4.98601125	0.187581829243695
101	0.698333333333333	-0.00833333333333333	3	1.58272893463705	3.89472834229573	8.64466625	0.264235528330309
102	0.665	0.0272233333333333	3	1.52988182897099	3.85028951976627	3.6338225	0.123167040775742
103	0.651666666666667	0.0427766666666667	3	1.50524842081584	4.1719253592229	2.29818875	0.057437075142384
104	0.640556666666667	0.0494433333333333	3	1.49376100578737	4.5597266467353	10.36875125	0.11363952286813
105	0.582776666666667	0.0583333333333333	3	1.47103310121374	3.14159265358979	1.97063625	0.0941848853885435
106	0.582776666666667	0.0694433333333333	3	1.45219612413603	4.21838568216093	5.81967375	0.168359750203023
107	0.55389	0.085	3	1.41852417409543	4.16563531113302	10.61352875	0.373432381346063
108	0.502776666666667	0.11611	3	1.34383769782622	4.42090466044578	4.1151	0.11589452094066
109	0.480556666666667	0.122776666666667	3	1.32065879363808	4.42629932478429	6.98443625	0.217539594458492
110	0.442776666666667	0.13389	3	1.27715087474639	3.7215792043836	13.66556125	0.83055011473828
111	0.400556666666667	0.198333333333333	3	1.11104085179873	0	0	0
112	0.400556666666667	0.198333333333333	3	1.11104085179873	0	2.365	-0.135424631549425
113	0.400556666666667	0.185	3	1.13812577810861	3.85018363305306	3.6338225	0.226111009085971
114	0.387223333333333	0.200556666666667	3	1.09290357629142	1.76801878642147	2.00965875	-0.0351062289613269
115	0.398333333333333	0.202776666666667	3	1.09992482208369	3.56814823309533	4.76251875	0.298934393131088
116	0.387223333333333	0.227223333333333	3	1.04013794345747	3.60527026289059	8.81376375	0.545898690878108
117	0.365	0.271666666666667	3	0.930958205281847	2.91479380553591	3.94422875	0.152463529860028
118	0.37	0.293333333333333	3	0.900465499309841	2.72336832401056	5.82322125	0.151824125213676
119	0.383333333333333	0.323333333333333	3	0.870100674267106	3.14159265358979	2.365	0.0998911472703284
120	0.383333333333333	0.336666666666667	3	0.85012244481304	3.36026159946374	5.451325	0.256360890514433
121	0.376666666666667	0.366666666666667	3	0.798850266710154	3.14159265358979	3.5475	0.132758953162413
122	0.376666666666667	0.386666666666667	3	0.772298476077671	4.15378966504113	5.5778525	0.287894233654143
123	0.35	0.403333333333333	3	0.714719629346843	4.71238898038469	1.1825	0.047531566253553
124	0.343333333333333	0.403333333333333	3	0.705213316096132	0	0	0
125	0.343333333333333	0.403333333333333	3	0.705213316096132	4.01765070418799	4.6176625	0.245671271452825
126	0.323333333333333	0.42	3	0.656079061805567	4.71238898038469	3.5475	0.15297010783169
127	0.303333333333333	0.42	3	0.625485040239229	4.01765070418799	4.6176625	0.249575943007181
128	0.283333333333333	0.436666666666667	3	0.575569851637793	5.81953769817878	3.966105	-0.0250586893157456
129	0.273333333333333	0.416666666666667	3	0.580581589500942	4.71238898038469	4.13875	0.20081044615179
130	0.25	0.416666666666667	3	0.540419500270584	5.81953769817878	2.64407	-0.0121358984983677
131	0.243333333333333	0.403333333333333	3	0.542846679970258	4.12438637683712	2.1320475	0.127267061535787
132	0.233333333333333	0.41	3	0.5173932676631	4.71238898038469	0.59125	0.0308127769265532
133	0.23	0.41	3	0.51123071227779	3.14159265358979	1.77375	0.0510866273710009
134	0.23	0.42	3	0.50101338680359	4.54724030297006	3.59657375	0.2026017073563
135	0.21	0.423333333333333	3	0.460493045332329	3.752318617979	7.21738875	0.362292897841765
136	0.186666666666667	0.456666666666667	3	0.388034465763976	4.33188260327232	3.18388125	0.181891499802855
137	0.17	0.463333333333333	3	0.351656165803405	6.25000534273332	0	0
138	0.130556666666667	-0.725	4	2.96342400840947	3.34910877331737	7.65314	-0.0091281651289199
139	0.121666666666667	-0.682776666666667	4	2.96524964143526	3.06177936173135	9.8857	0.11036150360475
140	0.12611	-0.627223333333333	4	2.94317734071431	3.564427869482	8.64466625	-0.0915583287144051
141	0.10611	-0.582776666666667	4	2.96148900645719	3.46331320768644	6.23236625	-0.0444704917920147
142	0.095	-0.549443333333333	4	2.97038310481559	3.71294637932133	6.56051	-0.137561580483072
143	0.075	-0.518333333333333	4	2.99789542091221	3.14159265358979	3.94186375	0.0317139269019684
144	0.075	-0.49611	4	2.99155263553181	3.20037951164441	6.71246125	0.0371539553432365
145	0.0727766666666668	-0.458333333333333	4	2.98412184446317	3.14159265358979	5.51813625	0.0562880681484845
146	0.0727766666666668	-0.427223333333333	4	2.97286423083347	2.60126137563922	2.29818875	0.0996020978973844
147	0.0794433333333334	-0.41611	4	2.95294381125399	3.53634826980579	5.12436375	-0.0747643941495157
148	0.0683333333333333	-0.389443333333333	4	2.9678966900839	3.72956641042878	5.68486875	-0.176137378605343
149	0.0505566666666666	-0.362776666666667	4	3.00312416580496	2.92297664951511	7.26823625	0.21826649325603
150	0.0594433333333334	-0.322776666666667	4	2.95947086715376	3.086066456079	7.10623375	0.162960685651039
151	0.0616666666666667	-0.282776666666667	4	2.92687873002355	3.21840866575078	5.139145	0.0763683054043129
152	0.0594433333333334	-0.25389	4	2.91160506894269	3.14159265358979	5.12436375	0.141517837033285
153	0.0594433333333334	-0.225	4	2.88330150153603	3.96693116386	6.97379375	-0.527129346538926
154	0.0305566666666667	-0.198333333333333	4	2.98872737084382	3.68201215386038	6.8951575	-0.444862847967129
155	0.0105566666666667	-0.165	4	3.07769994043724	4.06888787159141	5.9125	-0.872711824670214
156	-0.01611	-0.145	4	-3.0309430018083	3.81637017827936	5.04750125	-0.793367809147183
157	-0.03389	-0.122776666666667	4	-2.87226943997887	3.14159265358979	4.73	-0.348404599740055
158	-0.03389	-0.0961100000000001	4	-2.80258852003085	3.63550649704833	5.81967375	-1.47578862186949
159	-0.0494433333333333	-0.0672233333333332	4	-2.50743079565696	3.86829705981265	4.746555	-1.62121581710249
160	-0.0672233333333333	-0.0472233333333332	4	-2.18318763223646	3.14159265358979	1.97063625	-0.597279236951624
161	-0.0672233333333333	-0.0361100000000001	4	-2.06373178484613	3.60494014255158	0.88155375	-0.325485530475549
162	-0.0694433333333333	-0.0316666666666667	4	-1.99863467875102	2.99972560018567	5.574305	-2.09637229378785
163	-0.065	-0.000556666666666577	4	-1.57936021999345	3.23228942255986	4.353965	-1.75012895799397
164	-0.0672233333333333	0.02389	4	-1.22933442839466	0	0	0
165	-0.0672233333333333	0.02389	4	-1.22933442839466	0	0	0
166	-0.0672233333333333	0.02389	4	-1.22933442839466	3.14159265358979	3.15313625	-1.06703512241481
167	-0.0672233333333333	0.0416666666666667	4	-1.0159274039117	3.14159265358979	3.94186375	-1.02555708940095
168	-0.0672233333333333	0.06389	4	-0.810815986031506	4.12438637683712	4.26350375	0.176586883921026
169	-0.0872233333333333	0.0772233333333333	4	-0.846133362815712	1.19026408917412	4.245175	-0.428649965185917
170	-0.065	0.0683333333333333	4	-0.760403369778528	3.6052402625906	2.64407	-0.200651848577329
171	-0.0716666666666667	0.0816666666666667	4	-0.720273000063062	2.94425478382869	4.01990875	-0.729827545837591
172	-0.0672233333333333	0.10389	4	-0.574307490895544	3.38652719582544	3.25010125	-0.209924898313492
173	-0.0716666666666667	0.121666666666667	4	-0.532322511232846	2.15868353685117	1.421365	-0.282063669626798
174	-0.065	0.12611	4	-0.475909777307486	3.01719151123162	3.17796875	-0.322609120127709
175	-0.0627766666666667	0.14389	4	-0.411387953281945	1.30453273869425	4.49409125	-0.694910646717931
176	-0.0383333333333333	0.137223333333333	4	-0.272405823938358	0	5.51813625	0.371325185430313
177	-0.0383333333333333	0.10611	4	-0.346670861024421	4.71238898038469	3.94186375	0.85961821983171
178	-0.0605566666666667	0.10611	4	-0.518594504990763	3.14159265358979	3.5475	-0.354603635856781
179	-0.0605566666666667	0.12611	4	-0.447673777819407	1.5707963267949	1.57686375	-0.294187386637961
180	-0.0516666666666667	0.12611	4	-0.388836300491815	0	0	0
181	-0.0516666666666667	0.12611	4	-0.388836300491815	1.83705991489555	4.49409125	-0.933039748800123
182	-0.0272233333333333	0.132776666666667	4	-0.20222835073179	0.265576896186317	0	0
183	0.161666666666667	-0.561666666666667	5	2.86133451686934	3.14159265358979	4.33563625	0.0602586690188334
184	0.161666666666667	-0.537223333333333	5	2.84928278306557	3.14159265358979	0.39436375	0.00573175011958416
185	0.161666666666667	-0.535	5	2.84813643304165	4.82310107927269	3.56937625	-0.17812028953577
186	0.141666666666667	-0.537223333333333	5	2.88376049094881	3.14159265358979	0.78813625	0.0102834663559914
187	0.141666666666667	-0.532776666666667	5	2.88170379767761	0	0	0
188	0.141666666666667	-0.532776666666667	5	2.88170379767761	4.33193433365353	2.1225875	-0.0881582521418389
189	0.130556666666667	-0.528333333333333	5	2.89933544810598	3.14159265358979	4.33563625	0.0563268215174384
190	0.130556666666667	-0.50389	5	2.88807008380249	2.60119521133178	4.59696875	0.183859761072087
191	0.14389	-0.481666666666667	5	2.85129813158807	4.71238898038469	1.1825	-0.0637728796652803
192	0.137223333333333	-0.481666666666667	5	2.86405270752113	3.46349320048567	2.49271	-0.00640208597240566
193	0.132776666666667	-0.468333333333333	5	2.86533312471561	3.63545833426253	5.81967375	-0.0778773129083765
194	0.117223333333333	-0.439443333333333	5	2.88090858729729	3.23230172313403	4.353965	0.0482064004307903
195	0.115	-0.415	5	2.87126730721113	3.30670079018998	4.7950375	0.0351597933772885
196	0.110556666666667	-0.388333333333333	5	2.86423534853567	4.71238898038469	0.78813625	-0.0531188705463137
197	0.10611	-0.388333333333333	5	2.87485912264493	3.14159265358979	5.51813625	0.110032200034502
198	0.10611	-0.357223333333333	5	2.85285268263803	3.67178055076595	13.2499125	-0.29723606635109
199	0.0683333333333333	-0.292776666666667	5	2.91229989590825	3.78509376238308	17.7375	-0.950740342283214
200	0.00833333333333333	-0.212776666666667	5	3.10244796436489	4.37572919429672	16.70458625	-2.28261291616604
201	-0.0805566666666667	-0.181666666666667	5	-2.72421475958149	5.70528834365421	21.646845	-0.305165711125825
202	-0.147223333333333	-0.28389	5	-2.66318161735632	0.728882405962227	14.79544	1.09753499385162
203	-0.0916666666666667	-0.34611	5	-2.88268861612664	2.35619449019234	18.39556125	0.958974572655062
204	-0.0183333333333333	-0.272776666666667	5	-3.07448353065766	4.42092530501506	8.2302	-0.851473423486206
205	-0.0627766666666667	-0.259443333333333	5	-2.90418884596042	3.85023657313961	14.53588125	-1.47341421802082
206	-0.11611	-0.197223333333333	5	-2.60950600235625	5.24196794577553	18.72607	-0.794664994385172
207	-0.207223333333333	-0.250556666666667	5	-2.45057300347922	6.20004407529114	14.23907375	0.583569918511015
208	-0.21389	-0.330556666666667	5	-2.56728698718142	0.493979212912861	11.6393475	0.671982658382264
209	-0.182776666666667	-0.388333333333333	5	-2.70168351885787	1.35969567624912	5.64348125	0.366504558565568
210	-0.151666666666667	-0.395	5	-2.77498443057099	1.61840318570111	8.28696	0.526944913061573
211	-0.105	-0.392776666666667	5	-2.8803734131833	1.7005016521145	9.14249875	0.612717320959035
212	-0.05389	-0.38611	5	-3.00291687737511	2.31910040191848	7.53075125	0.375008349570431
213	-0.0227766666666667	-0.357223333333333	5	-3.07791854728919	2.93051395351405	5.64348125	0.0715686218360956
214	-0.01611	-0.32611	5	-3.09223227165641	2.99972560018567	11.14861	0.109973494319329
215	-0.00722333333333334	-0.26389	5	-3.11422697052028	3.28345220866272	11.14861	-0.261746674466634
216	-0.01611	-0.201666666666667	5	-3.06187763562695	3.87150846492912	10.04947625	-1.23109622783831
217	-0.05389	-0.159443333333333	5	-2.81565839005929	4.26999439454167	8.28696	-1.3876701777815
218	-0.09611	-0.139443333333333	5	-2.53812435450299	4.33188260327232	6.3677625	-0.974863581722487
219	-0.129443333333333	-0.12611	5	-2.3431516381585	4.37311482650347	7.10623375	-0.895064062833621
220	-0.167223333333333	-0.112776666666667	5	-2.16413882559177	4.71238898038469	9.06563625	-0.582775367430548
221	-0.218333333333333	-0.112776666666667	5	-2.04758375210566	4.33198605065602	4.245175	-0.345547351058082
222	-0.240556666666667	-0.10389	5	-1.97847428189404	5.32799935302857	4.9487625	0.0995141329273941
223	-0.263333333333333	-0.12	5	-1.99837710847952	4.85428603498885	4.18072875	-0.106432358874933
224	-0.286666666666667	-0.123333333333333	5	-1.97709063670454	4.71238898038469	4.73	-0.156512913881357
225	-0.313333333333333	-0.123333333333333	5	-1.94578805392827	0.785398163397448	1.672055	0.129789491163625
226	-0.306666666666667	-0.13	5	-1.97174595216099	1.10714871779409	1.322035	0.0863735210656769
227	-0.3	-0.133333333333333	5	-1.98902065637413	4.95736764351155	4.8754475	-0.066662716470729
228	-0.326666666666667	-0.14	5	-1.97568811307998	0	0	0
229	-0.326666666666667	-0.14	5	-1.97568811307998	4.71238898038469	3.5475	-0.105370814982573
230	-0.346666666666667	-0.14	5	-1.95461395008347	0	0	0
231	-0.346666666666667	-0.14	5	-1.95461395008347	2.97644397617517	3.59657375	-0.237876649132134
232	-0.343333333333333	-0.12	5	-1.90703862025704	5.23153509463121	4.7666575	0.062643550608823
233	-0.366666666666667	-0.133333333333333	5	-1.9195673303788	1.5707963267949	6.50375	0.17606810185556
234	-0.33	-0.133333333333333	5	-1.95478095074992	4.00376270825702	5.451325	-0.367986084113336
235	-0.353333333333333	-0.113333333333333	5	-1.88118373392725	3.14159265358979	6.50375	-0.48359209796184
236	-0.353333333333333	-0.0766666666666667	5	-1.78446531433488	0	0	0
237	-0.353333333333333	-0.0766666666666667	5	-1.78446531433488	0	0	0
238	-0.353333333333333	-0.0766666666666667	5	-1.78446531433488	4.46741031725783	2.43772375	-0.0813671384505144
239	-0.366666666666667	-0.0733333333333333	5	-1.76819188664478	3.14159265358979	5.9125	-0.443671720046463
240	-0.366666666666667	-0.04	5	-1.67945754263548	2.0344439357957	2.64407	-0.0729999060630071
241	-0.353333333333333	-0.0333333333333333	5	-1.66485756142288	2.67794504458899	2.64407	-0.182164035752563
242	-0.346666666666667	-0.02	5	-1.62842475427237	0	0	0
243	-0.346666666666667	-0.02	5	-1.62842475427237	0.519146114246523	4.7666575	0.358232882853347
244	-0.333333333333333	-0.0433333333333333	5	-1.70007133084304	3.14159265358979	4.13875	-0.346734244634677
245	-0.333333333333333	-0.02	5	-1.6307244819161	3.46334320798644	3.73965625	-0.299640775606038
246	-0.34	0	5	-1.5707963267949	0	0	0
247	-0.34	0	5	-1.5707963267949	0	0	0
248	-0.34	0	5	-1.5707963267949	2.92292370771585	5.451325	-0.448790870949751
249	-0.333333333333333	0.03	5	-1.48103815260495	2.94419709373991	3.01478375	-0.253622271002236
250	-0.33	0.0466666666666667	5	-1.4303136984045	3.14159265358979	2.365	-0.196854357010403
251	-0.33	0.06	5	-1.39094282700242	2.08994244104142	4.7666575	-0.274345563463594
252	-0.306666666666667	0.0733333333333333	5	-1.3360737143097	1.92956699706547	5.05164	-0.272741965619723
253	-0.28	0.0833333333333333	5	-1.28152532118575	2.0344439357957	2.64407	-0.181124248136681
254	-0.266666666666667	0.09	5	-1.24530047155842	3.45164783482075	0	0
255	-0.486666666666667	0.776666666666667	6	-0.559755829862635	5.30039158393226	4.26350375	0.131143064768335
256	-0.506666666666667	0.763333333333333	6	-0.585984442816302	4.75083157040588	7.6921625	0.197103498460962
257	-0.55	0.761666666666667	6	-0.625405142508495	4.98848599978013	18.43576625	0.49912384866972
258	-0.65	0.733333333333333	6	-0.725229912242439	5.25076349373092	24.79170375	0.678468521619209
259	-0.77	0.661666666666667	6	-0.86092361656628	5.83876609727849	13.75188375	0.375291595579859
260	-0.803333333333333	0.591666666666667	6	-0.935981935682252	1.57629833454886	0	0
261	0.408333333333333	0.598333333333333	7	0.598850933544977	5.24046342881105	4.1068225	0.0706673464820734
262	0.388333333333333	0.586666666666667	7	0.584717464248562	3.54648443987488	2.25148	0.074650761412981
263	0.383333333333333	0.598333333333333	7	0.569787311965966	4.35361831011412	5.05164	0.19750615267228
264	0.356666666666667	0.608333333333333	7	0.53028608143151	5.01527384875966	9.91112375	0.282745643468785
265	0.303333333333333	0.591666666666667	7	0.473736952737753	5.47215173526046	8.15511125	0.122384200629361
266	0.27	0.56	7	0.44926011261188	5.71184782734596	9.84017375	0.0596111043199832
267	0.24	0.513333333333333	7	0.437337891747884	5.04906379977142	6.26429375	0.232818818370707
268	0.206666666666667	0.501666666666667	7	0.390774128073743	4.71238898038469	4.73	0.23138872229851
269	0.18	0.501666666666667	7	0.344496383614041	5.24411304764349	5.8309075	0.207079294071261
270	0.151666666666667	0.485	7	0.303080524799788	4.71238898038469	3.251875	0.173970930490922
271	0.133333333333333	0.485	7	0.268286338701604	3.79058821258629	10.76075	0.444914469295756
272	0.0966666666666667	0.533333333333333	7	0.179303444842453	4.11397008690615	7.8719025	0.361257916668511
273	0.06	0.558333333333333	7	0.10705186150875	4.31006788252425	15.09993375	0.690139329531786
274	-0.0183333333333333	0.591666666666667	7	-0.0309760043976067	4.24874137138388	23.13620375	0.86902472772684
275	-0.135	0.65	7	-0.204780949942975	4.74940909625862	7.98719625	0.330166547857539
276	-0.18	0.648333333333333	7	-0.270814259514483	5.09289535749705	11.14388	0.467486640474952
277	-0.238333333333333	0.625	7	-0.364311587609473	4.96494325616275	9.46473	0.392069822741364
278	-0.29	0.611666666666667	7	-0.442725552157746	4.89773693038038	9.62495875	0.379118626972497
279	-0.343333333333333	0.601666666666667	7	-0.518549277552245	4.9488278357742	8.41289625	0.322206950920594
280	-0.389443333333333	0.590556666666667	7	-0.582990667736364	5.09290570207494	10.61352875	0.406463339924585
281	-0.445	0.568333333333333	7	-0.664283335721281	4.29411826000943	3.8821475	0.0692562256316531
282	-0.465	0.577223333333333	7	-0.678134580847612	5.17618655939037	1.76251625	0.0653274171493434
283	-0.47389	0.572776666666667	7	-0.69120006427748	5.60851754728969	2.52404625	0.094040975696339
284	-0.482776666666667	0.561666666666667	7	-0.710008259416748	4.34843081611894	8.85751625	0.151650771003193
285	-0.529443333333333	0.579443333333333	7	-0.740338413617387	4.46070589971288	14.244395	0.257535871262307
286	-0.607223333333333	0.599443333333333	7	-0.791845587869848	4.53771174767582	6.804105	0.123134833616487
287	-0.645	0.60611	7	-0.816472554593146	4.26365060307521	11.8119925	0.105584871957032
288	-0.705	0.635	7	-0.837589528984552	4.68208008285818	13.0134125	0.235827797283743
289	-0.778333333333333	0.637223333333333	7	-0.884755088441301	0.248743564617608	0	0
290	-0.655	0.151666666666667	8	-1.34325426074333	0	0	0
291	-0.655	0.151666666666667	8	-1.34325426074333	0.88506681588861	4.2014225	0.080456034617109
292	-0.636666666666667	0.136666666666667	8	-1.35934546766675	5.30039158393226	1.06602375	0.0328707104551684
293	-0.641666666666667	0.133333333333333	8	-1.36591960975779	4.97299137213203	4.5892825	0.0855738526175753
294	-0.666666666666667	0.126666666666667	8	-1.3830343802813	1.29984947645648	5.52286625	0.0199751143427362
295	-0.636666666666667	0.118333333333333	8	-1.38702940314985	1.5707963267949	2.660625	-0.0216569171720105
296	-0.621666666666667	0.118333333333333	8	-1.38269801971545	3.85021892571746	2.7256625	-0.0743623054866149
297	-0.631666666666667	0.13	8	-1.36782555861813	1.4219063791854	5.97872	-0.0149036631144561
298	-0.598333333333333	0.125	8	-1.36484482599523	5.34513781538687	5.49921625	0.182350474323791
299	-0.623333333333333	0.106666666666667	8	-1.40131492085999	0.358770670270572	2.52582	0.0983447468100351
300	-0.618333333333333	0.0933333333333333	8	-1.420983870222	0	0	0
301	-0.618333333333333	0.0933333333333333	8	-1.420983870222	0.982793723247329	1.06602375	0.0205656946169119
302	-0.613333333333333	0.09	8	-1.42509700914538	4.24874137138388	0.6610175	-0.00934376832240069
303	-0.616666666666667	0.0916666666666667	8	-1.4232282554809	5.742765806909	3.44757875	0.142268877973306
304	-0.626666666666667	0.075	8	-1.45168203107556	0.110657221173896	5.35376875	0.235234041398489
305	-0.623333333333333	0.045	8	-1.49872883935526	0.244978663126864	4.8754475	0.211732560047015
306	-0.616666666666667	0.0183333333333333	8	-1.54107535136466	6.03820664405272	2.43772375	0.108283170617329
307	-0.62	0.005	8	-1.56273198548813	0.380506377112365	3.18388125	0.135418933724951
308	-0.613333333333333	-0.0116666666666667	8	-1.58981577223312	2.67794504458899	2.64407	-0.108833456369855
309	-0.606666666666667	0.00166666666666667	8	-1.56804908095915	5.35589008917797	1.478125	0.0409098746829173
310	-0.613333333333333	-0.00333333333333333	8	-1.57623105589573	0	0	0
311	-0.613333333333333	-0.00333333333333333	8	-1.57623105589573	6.23060224556864	5.62456125	0.257072591160008
312	-0.615	-0.035	8	-1.62764557412773	1.5707963267949	2.069375	0.00548429480327961
313	-0.603333333333333	-0.035	8	-1.62874243308839	0	0	0
314	-0.603333333333333	-0.035	8	-1.62874243308839	0.298498931586179	4.02109125	0.18370978250728
315	-0.596666666666667	-0.0566666666666667	8	-1.66548438958985	5.93762972659787	7.85475625	0.323555048444388
316	-0.611666666666667	-0.0983333333333333	8	-1.73019539927872	0	0	0
317	-0.611666666666667	-0.0983333333333333	8	-1.73019539927872	1.5707963267949	0.59125	0.00429290618924494
318	-0.608333333333333	-0.0983333333333333	8	-1.73105398051657	1.10714871779409	3.966105	0.109192767496777
319	-0.588333333333333	-0.108333333333333	8	-1.75289253401593	0.358770670270572	2.52582	0.117636811135915
320	-0.583333333333333	-0.121666666666667	8	-1.77641989624311	0.741947268005917	4.81218375	0.200245280466365
321	-0.565	-0.141666666666667	8	-1.81646895233638	0.197395559849881	3.01478375	0.145481258725122
322	-0.561666666666667	-0.158333333333333	8	-1.84556520408141	0.244978663126864	1.2191575	0.0588294483554153
323	-0.56	-0.165	8	-1.85733109375249	0.463647609000806	2.64407	0.126216582947996
324	-0.553333333333333	-0.178333333333333	8	-1.88257441034209	0.960070362405688	3.60839875	0.142444364587286
325	-0.536666666666667	-0.19	8	-1.91106328325955	1.01219701145133	2.78892625	0.109946173602244
326	-0.523333333333333	-0.198333333333333	8	-1.93305251798	5.03413953478133	1.8695325	-0.00374306809489022
327	-0.533333333333333	-0.201666666666667	8	-1.93230390436102	0.418224329579229	5.82322125	0.28804273629131
328	-0.52	-0.231666666666667	8	-1.98991245161928	0.851966327173272	6.2849875	0.289767484582566
329	-0.493333333333333	-0.255	8	-2.04786594853579	0.960070362405688	3.60839875	0.164963575555617
330	-0.476666666666667	-0.266666666666667	8	-2.08085866364692	1.10714871779409	7.93221	0.354303694774261
331	-0.436666666666667	-0.286666666666667	8	-2.15171940260177	2.07363953772276	6.74793625	0.0306266477850481
332	-0.403333333333333	-0.268333333333333	8	-2.15784473215878	5.32705193230685	6.151365	0.00922334949227555
333	-0.431666666666667	-0.288333333333333	8	-2.15968940205723	5.28028847238858	0	0
334	-0.8	-0.523333333333333	9	-2.15009508824551	1.55325426673749	16.85299	0.303946956555663
335	-0.705	-0.525	9	-2.21088447955664	1.31347261182381	11.61628875	0.305016390547479
336	-0.641666666666667	-0.541666666666667	9	-2.27188775766614	1.06663036531574	9.7911	0.313946252886463
337	-0.593333333333333	-0.568333333333333	9	-2.33467700824343	1.5707963267949	5.32125	0.129678576748899
338	-0.563333333333333	-0.568333333333333	9	-2.36061272359321	1.5707963267949	8.86875	0.231927353286778
339	-0.513333333333333	-0.568333333333333	9	-2.40699819425057	1.34731972565426	13.33919125	0.448636155886093
340	-0.44	-0.585	9	-2.49672542542779	1.89254688119154	5.60918875	0.127203936304161
341	-0.41	-0.575	9	-2.52216621268862	1.5707963267949	7.095	0.238247968923746
342	-0.37	-0.575	9	-2.56981580647337	4.41627383450972	0	0
343	-0.763333333333333	-0.455	10	-2.10832101366562	1.51955915939148	11.5447475	0.216418980932735
344	-0.698333333333333	-0.458333333333333	10	-2.15160480985217	1.14794240066196	12.967295	0.386526821282105
345	-0.631666666666667	-0.488333333333333	10	-2.22891017410859	1.35212738092095	10.90205875	0.310795763746829
346	-0.571666666666667	-0.501666666666667	10	-2.29106932685796	1.43824479449822	8.94738625	0.260904512589077
347	-0.521666666666667	-0.508333333333333	10	-2.34325022937577	1.51821326518395	5.62456125	0.164707973948606
348	-0.49	-0.51	10	-2.3761918241655	1.35970299357215	4.23275875	0.145994656589896
349	-0.466666666666667	-0.515	10	-2.40539075548347	1.5707963267949	2.95625	0.0902982814273545
350	-0.45	-0.515	10	-2.42345041176895	1.16590454050981	4.50296	0.178530920393001
351	-0.426666666666667	-0.525	10	-2.45915659584755	1.5707963267949	2.95625	0.0970895395879889
352	-0.41	-0.525	10	-2.47857450376514	1.5707963267949	3.843125	0.130764912094028
353	-0.388333333333333	-0.525	10	-2.50472748618395	1.5707963267949	0.295625	0.010275231651744
354	-0.386666666666667	-0.525	10	-2.5067825325143	1.5707963267949	6.208125	0.223064671824704
355	-0.351666666666667	-0.525	10	-2.55139546687924	1.5707963267949	4.73	0.179448452545015
356	-0.325	-0.525	10	-2.58728515738824	2.20582306218521	6.97675	0.126004216761739
357	-0.293333333333333	-0.501666666666667	10	-2.61248600074059	2.27942259892257	5.451325	0.0909848392385237
