# Supplementary material for: Fluid extraction from the left-right organizer uncovers mechanical properties needed for symmetry breaking
Source: eLife. 2023 Jul 21;12:e83861. doi: 10.7554/eLife.83861 (PMC10361723; doi:10.7554/eLife.83861)
Supplement: Figure 4—source data 2. [file elife-83861-fig4-data2.zip › Fig4_sourcedata/DB7ss_embryo10.csv]

	x	y	id	omega	alpha	speed	realangvel
1	0.625595818815331	0.0406236933797909	1	1.50595136286739	3.14159265358979	1.50118375	0.0703402554164068
2	0.625595818815331	0.0494703832752613	1	1.49188331178411	3.78499924889155	2.50217	0.100514133412039
3	0.616749128919861	0.0612682926829268	1	1.4717804851017	3.33917001509206	2.551835	0.120965888605875
4	0.613797909407666	0.0760104529616725	1	1.44758730738052	0	0	0
5	0.613797909407666	0.0760104529616725	1	1.44758730738052	3.60516150382886	3.3571175	0.152351138840411
6	0.604951219512195	0.0937073170731707	1	1.41711707961244	3.14159265358979	2.50217	0.118531531267408
7	0.604951219512195	0.108449477351916	1	1.39341077335896	2.76104553664203	2.6949175	0.108115363637711
8	0.610850174216028	0.12319512195122	1	1.37178770063142	2.60120790329313	2.91781875	0.100072584664561
9	0.619696864111498	0.137940766550523	1	1.35177318369851	0	0	0
10	0.619696864111498	0.137940766550523	1	1.35177318369851	3.03097866070446	4.53134	0.196210524166867
11	0.622644599303136	0.164480836236934	1	1.31253107886513	3.60500396769897	1.11923625	0.0502284168788458
12	0.619696864111498	0.170379790940767	1	1.30248539548936	3.3390109339995	5.10307875	0.232453871050406
13	0.613797909407666	0.199871080139373	1	1.25599462127928	3.39525308116083	13.95763875	0.627679126973983
14	0.593156794425087	0.279491289198606	1	1.13045879588448	3.57397737533542	14.329535	0.639751935124862
15	0.557770034843206	0.35616724738676	1	1.00250840885951	4.6411145012836	14.0469175	0.41400587422223
16	0.475195121951219	0.362062717770035	1	0.919707234015066	4.68112493954535	16.02110125	0.56553807737306
17	0.380829268292683	0.36501393728223	1	0.806599618540454	5.54126924821179	8.1462425	-0.0323509443217068
18	0.348390243902439	0.329623693379791	1	0.813069807404796	5.03413953478133	4.74714625	0.130008357384453
19	0.321850174216028	0.320777003484321	1	0.787068135927905	5.20233404211723	8.506905	0.178530287173994
20	0.277613240418119	0.297184668989547	1	0.751362078493106	5.17597751217164	4.4757625	0.120266353393305
21	0.254020905923345	0.285390243902439	1	0.727308807814445	5.77615368645416	5.1521525	-0.0940983394306261
22	0.239278745644599	0.258850174216028	1	0.746128475700571	5.62208760675517	5.7055625	-0.0447579962849337
23	0.218634146341463	0.232310104529617	1	0.755080074957557	5.49778714378214	3.53863125	0.0106003871783139
24	0.20388850174216	0.217564459930314	1	0.752959997521894	5.49793483245334	2.830905	0.00956649675095678
25	0.192094076655052	0.205766550522648	1	0.751046698171703	5.49749172281585	1.4154525	0.00528798358659488
26	0.186195121951219	0.199871080139373	1	0.749989101454384	5.13068639424214	4.92866	0.230674007037625
27	0.159655052264808	0.188073170731707	1	0.703854300046859	5.25277373068135	2.91781875	0.119678451094922
28	0.144909407665505	0.179226480836237	1	0.679918609827875	5.03419861199518	3.16496125	0.233801472091288
29	0.127216027874565	0.173327526132404	1	0.633158315409617	5.06111686193326	5.8569225	0.512750742838531
30	0.0947770034843206	0.161533101045296	1	0.530608166841911	4.87755362331381	6.08751	0.830409536486751
31	0.0593867595818815	0.155634146341463	1	0.364526259544561	4.39057934877419	3.16496125	0.559644638916559
32	0.0416933797909408	0.161533101045296	1	0.252597331761249	4.71238898038469	2.00138125	0.347868992305401
33	0.0298989547038328	0.161533101045296	1	0.183023533300169	4.92347655001833	7.1647675	1.28730927595886
34	-0.0113867595818814	0.152686411149826	1	-0.0744383218916027	4.46751457080208	4.12633375	0.713298718012962
35	-0.034979094076655	0.158581881533101	1	-0.217098065494195	4.71238898038469	5.5045375	0.924418865127901
36	-0.0674181184668989	0.158581881533101	1	-0.401981838519775	4.71238898038469	4.50355125	0.664486728435049
37	-0.0939581881533101	0.158581881533101	1	-0.534879184206785	4.80301012891652	5.527005	0.736112046821549
38	-0.126397212543554	0.155634146341463	1	-0.682101593571095	4.77478020645656	8.02208	0.836265257993063
39	-0.173581881533101	0.152686411149826	1	-0.849354645169707	4.84496631101066	7.57273	0.642213534582536
40	-0.217815331010453	0.146787456445993	1	-0.977797352086215	3.46357950287808	1.582185	-0.105279202651059
41	-0.220766550522648	0.155634146341463	1	-0.956741511556003	5.03410999530183	6.3299225	0.51198359136887
42	-0.25615331010453	0.143839721254355	1	-1.05913822982978	4.85430966559521	7.07667125	0.387096126768782
43	-0.297439024390244	0.137940766550523	1	-1.13655745518353	4.93917455316245	6.676395	0.335985813119579
44	-0.335777003484321	0.129094076655052	1	-1.20375461780745	4.90969365593054	2.551835	0.107958655611446
45	-0.350522648083624	0.126146341463415	1	-1.22534634892974	5.07127294126137	4.27532875	0.208136365597129
46	-0.374114982578397	0.117296167247387	1	-1.26697362204916	5.09281385458351	2.6949175	0.12406559715965
47	-0.388857142857143	0.111400696864111	1	-1.29178674148109	4.71238898038469	3.50315625	0.0669884857271374
48	-0.409501742160279	0.111400696864111	1	-1.30518443862652	4.71238898038469	1.00098625	0.0180022490353227
49	-0.415400696864112	0.111400696864111	1	-1.30878488843359	4.39075658739598	1.582185	-0.00632275613586586
50	-0.424247386759582	0.114348432055749	1	-1.30752033720641	4.57053919146088	3.53863125	0.02744668067858
51	-0.44488850174216	0.117296167247387	1	-1.31300967334213	5.96119845789131	1.582185	0.10099514256996
52	-0.447839721254355	0.108449477351916	1	-1.33320870185612	5.60841554235913	3.20398375	0.182350685372852
53	-0.459634146341463	0.0937073170731707	1	-1.36967883893069	5.49778714378213	1.4154525	0.0734440712918771
54	-0.465533101045296	0.0878083623693381	1	-1.38436765318907	5.38718755285253	3.20398375	0.147336564401643
55	-0.480278745644599	0.0760104529616725	1	-1.4138349660694	0	1.50118375	0.0900955681416638
56	-0.480278745644599	0.0671637630662021	1	-1.43185407969773	0.321986849288279	1.582185	0.0868530637148091
57	-0.477327526132404	0.0583170731707318	1	-1.44922469244069	5.17603658938551	2.23788125	0.0740603340320489
58	-0.48912543554007	0.0524181184668989	1	-1.4640367592471	5.764057372107	4.03469	0.217035796819764
59	-0.500919860627178	0.0317770034843206	1	-1.50744391861105	0	2.50217	0.146826668450435
60	-0.500919860627178	0.0170313588850173	1	-1.53680925230114	6.18343476131378	5.0291725	0.293517671780217
61	-0.503871080139373	-0.0124564459930313	1	-1.59551278665718	5.69554620779631	1.804495	0.0852802261446439
62	-0.509766550522648	-0.0213066202090593	1	-1.61256883188611	0.278210476806117	3.6432825	0.206434447843973
63	-0.503871080139373	-0.0419477351916376	1	-1.65385572145491	6.16612495361196	8.56543875	0.478228093671649
64	-0.509766550522648	-0.0920801393728224	1	-1.74950134018924	0.0475617186204779	10.5207025	0.581523119758247
65	-0.50681881533101	-0.154010452961673	1	-1.86580596414089	6.03819274358011	10.31613	0.463442610324636
66	-0.521564459930314	-0.212989547038327	1	-1.95849448620581	0.291435115906053	5.224285	0.270309174633705
67	-0.512717770034843	-0.242480836236934	1	-2.01255632113255	5.78385363689999	6.27020625	0.182158700350414
68	-0.530411149825784	-0.274919860627178	1	-2.04898806120264	5.96141112161817	7.9121075	0.257243002622423
69	-0.545156794425087	-0.31915331010453	1	-2.10043666172712	0.477355357491294	16.33801125	0.74939189192275
70	-0.500919860627178	-0.404675958188153	1	-2.25031504011167	0.872898556611392	20.246765	0.931774243581625
71	-0.409501742160279	-0.481348432055749	1	-2.436669888828	0.982793723247328	14.43418625	0.674938090933286
72	-0.338724738675958	-0.528533101045296	1	-2.57165750701465	0.835335933636906	14.17167125	0.638510557798164
73	-0.276797909407666	-0.584564459930313	1	-2.69935961857429	1.28824817781777	16.15354125	0.738519204243895
74	-0.185379790940767	-0.611104529616725	1	-2.84706345942307	1.5707963267949	23.01913625	1.06669715123515
75	-0.0497247386759582	-0.611104529616725	1	-3.0604028896701	1.66576396391312	21.112355	1.02130777734939
76	0.0741324041811847	-0.599306620209059	1	3.01852086203961	1.76074416375284	13.24932125	0.6470356494569
77	0.150808362369338	-0.584564459930313	1	2.88911373214823	1.80455725645751	10.8021375	0.52417063269143
78	0.212735191637631	-0.569818815331011	1	2.78427960560995	1.79758189957266	13.35279	0.627440641812487
79	0.289411149825784	-0.55212543554007	1	2.65879147724745	1.5707963267949	6.50552375	0.26452245101876
80	0.327745644599303	-0.55212543554007	1	2.6058869870437	1.76821460720461	10.2061575	0.427495157269373
81	0.386728222996516	-0.540327526132404	1	2.52038795558982	1.92377518684563	10.1328425	0.422153384973578
82	0.442756097560976	-0.519686411149826	1	2.43595727859511	2.35619449019234	4.95408375	0.213738803861832
83	0.463400696864111	-0.49904181184669	1	2.39320951782274	2.23676929140065	8.90954625	0.381021543600899
84	0.504686411149826	-0.466602787456446	1	2.31700520910256	2.97644397617517	9.13185625	0.341373843906161
85	0.513533101045296	-0.413522648083624	1	2.24873044032133	2.77228038057267	16.6342275	0.736419947339257
86	0.548919860627178	-0.322101045296167	1	2.10144645085348	2.64514452458641	13.65846625	0.631341477572644
87	0.587257839721254	-0.251327526132404	1	1.97517815533895	2.49806318833692	12.51025875	0.543586387559793
88	0.631494773519164	-0.192348432055749	1	1.86646087782699	2.51286023637016	6.80647	0.281207279641857
89	0.65508362369338	-0.159909407665505	1	1.81021942189862	3.08897042569843	9.52089875	0.414270595463817
90	0.658034843205575	-0.103878048780488	1	1.72736530280586	3.41991460367178	3.6432825	0.148116278907056
91	0.652135888501742	-0.0832334494773518	1	1.69774204702444	2.99974286466598	3.53863125	0.158431460049115
92	0.65508362369338	-0.0625923344947735	1	1.66605575501462	3.05839438639656	6.02602	0.269722885379045
93	0.658034843205575	-0.0272020905923346	1	1.61211117793881	3.41995919626181	3.6432825	0.156272206909982
94	0.652135888501742	-0.00656097560975603	1	1.58085673655682	4.95729813148609	2.0634625	-0.0239396841440875
95	0.640341463414634	-0.00950871080139368	1	1.58564467338563	3.14159265358979	1.00098625	0.0460558503655273
96	0.640341463414634	-0.00360975609756098	1	1.57643350331253	2.0344439357957	1.11923625	0.0230637622038588
97	0.646236933797909	-0.000662020905923337	1	1.57182075087176	2.67782688318106	2.23788125	0.0904672394662421
98	0.652135888501742	0.0111324041811846	1	1.55372730297851	3.14159265358979	0.5001975	0.0226188424939258
99	0.652135888501742	0.0140836236933797	1	1.54920353447972	2.73668049448206	3.8111975	0.154469925991076
100	0.660982578397213	0.0347247386759582	1	1.51830954928151	2.94406077347903	2.551835	0.109434029016791
101	0.663933797909408	0.0494703832752613	1	1.49642274347815	2.86342674700815	3.6432825	0.149612496795879
102	0.669829268292683	0.0701149825783972	1	1.46650024411897	2.9995774375777	3.53863125	0.148957642440992
103	0.672780487804878	0.0907560975609757	1	1.43670871563078	3.42765914670764	8.8675675	0.384164324507378
104	0.658034843205575	0.14088850174216	1	1.3598758507293	3.62112385009628	14.10072125	0.6123596837316
105	0.619696864111498	0.214613240418118	1	1.23740391398298	3.90943566934262	20.1722675	0.880840054668256
106	0.53712543554007	0.300135888501742	1	1.06123590304933	4.23150872278455	12.98207625	0.555621821863246
107	0.469299651567944	0.335522648083624	1	0.95011153867668	4.88705721449025	8.6381625	0.206671140250853
108	0.41916724738676	0.326675958188153	1	0.908777310626509	4.75015308141468	0	0
109	-0.751585365853658	0.282442508710801	2	-1.21132828567005	6.07571728692529	9.71601125	0.355711045776177
110	-0.763379790940767	0.226411149825784	2	-1.28247049482529	6.0610846879271	15.9034425	0.589090151037055
111	-0.784024390243902	0.134993031358885	2	-1.4002885250327	5.96144788079418	14.24203	0.511520746105805
112	-0.810564459930314	0.0553693379790941	2	-1.50259267425386	5.79869200058508	10.744195	0.344958601007506
113	-0.84005574912892	-0.000662020905923337	2	-1.57158439445536	5.98467679548937	13.61294	0.442588707344691
114	-0.863648083623693	-0.0773344947735191	2	-1.6601021359243	6.03824139463044	16.50592625	0.509287628265274
115	-0.887236933797909	-0.171703832752613	2	-1.76195966157735	0.183074776087808	13.74065	0.446500726426682
116	-0.872494773519164	-0.251327526132404	2	-1.85125980686269	0.209038516461868	16.88077875	0.540082830798285
117	-0.851850174216028	-0.348644599303136	2	-1.95927637302235	0.233760929662615	10.8021375	0.337557139488638
118	-0.837104529616725	-0.410571428571429	2	-2.02678780092007	0.587948071973841	9.0212925	0.28445340556724
119	-0.807616724738676	-0.454808362369338	2	-2.08367848203352	0.896141839902534	3.20398375	0.0951841032918432
120	-0.792871080139373	-0.466602787456446	2	-2.10271530269189	0.507131944362008	5.1521525	0.164765599421137
121	-0.77812543554007	-0.493142857142857	2	-2.13566842257612	0.367179923989291	6.969655	0.21656470325782
122	-0.763379790940767	-0.531480836236934	2	-2.17898136322768	0.702244709010648	8.52168625	0.26986639113552
123	-0.730940766550523	-0.569818815331011	2	-2.23295464145478	1.10717234895887	11.18940625	0.330751621248546
124	-0.671961672473868	-0.599306620209059	2	-2.29910496570449	1.21935269001124	15.989765	0.4838822528563
125	-0.583491289198606	-0.631745644599303	2	-2.39588141627575	1.42477606543396	17.1970975	0.519188051994546
126	-0.483226480836237	-0.646491289198606	2	-2.49971902667466	1.52736326609362	11.52050625	0.36411475379766
127	-0.415400696864112	-0.649439024390244	2	-2.5725419774342	1.35211348199395	4.61352375	0.167606444240516
128	-0.388857142857143	-0.655337979094077	2	-2.6060632662823	1.5707963267949	4.50355125	0.152424829925581
129	-0.362317073170732	-0.655337979094077	2	-2.63654823226741	1.29982916308893	9.34825375	0.363382728328445
130	-0.309236933797909	-0.67008362369338	2	-2.7092247779331	1.34401075401714	6.676395	0.263582732195209
131	-0.270898954703833	-0.67893031358885	2	-2.76194132437215	1.28698520393595	12.51025875	0.505150132826682
132	-0.200121951219512	-0.699574912891986	2	-2.86297135093748	1.5707963267949	22.5183475	0.912739335700734
133	-0.0674181184668989	-0.699574912891986	2	-3.04551921807763	1.71270350869922	24.76923625	1.04563096071005
134	0.0770836236933798	-0.67893031358885	2	3.02853989695995	1.841737534614	28.0453525	1.2169502135756
135	0.236327526132404	-0.634696864111498	2	2.78514985424483	2.19959899980359	6.80647	0.289501560998593
136	0.268766550522648	-0.611104529616725	2	2.72724954204511	2.21429743558818	7.50591875	0.327091250184397
137	0.30415331010453	-0.584564459930313	2	2.66183129200823	2.73559799367418	0	0
138	0.719961672473868	0.382707317073171	3	1.08221577685633	3.76560076608569	15.41566125	0.558087157038165
139	0.666881533101045	0.456432055749129	3	0.9705983454487	4.25455965241153	38.49274	1.3820226712756
140	0.463400696864111	0.556696864111498	3	0.694193811193581	4.2990622356919	31.14645875	1.28060970727174
141	0.295306620209059	0.630421602787456	3	0.438071869739234	4.37140675091011	16.4604	0.698337504526583
142	0.20388850174216	0.6628606271777	3	0.298404368833917	4.56507166746345	0	0
143	-0.253205574912892	0.730689895470383	4	-0.33357968483672	4.60755736039081	9.5605125	0.319497591791661
144	-0.309236933797909	0.736585365853659	4	-0.397479203195052	4.78366645692538	14.0469175	0.473602617032611
145	-0.391808362369338	0.730689895470383	4	-0.492199726601575	4.9754024533672	26.9479925	0.88443620914898
146	-0.545156794425087	0.689400696864112	4	-0.66908696843137	5.41796561119497	17.74873375	0.594401799131734
147	-0.624777003484321	0.621574912891986	4	-0.787967328257717	5.83445538459371	14.99587375	0.488196880312766
148	-0.663114982578397	0.541951219512195	4	-0.885606704320271	5.41688475949274	13.13521	0.436303251484411
149	-0.722094076655052	0.49181881533101	4	-0.972867354617153	5.96137567556909	6.3299225	0.207688883390427
150	-0.733891986062718	0.456432055749129	4	-1.01440513129524	6.14134732978927	7.07667125	0.225064132113892
