# Supplementary material for: Fluid extraction from the left-right organizer uncovers mechanical properties needed for symmetry breaking
Source: eLife. 2023 Jul 21;12:e83861. doi: 10.7554/eLife.83861 (PMC10361723; doi:10.7554/eLife.83861)
Supplement: Figure 4—source data 2. [file elife-83861-fig4-data2.zip › Fig4_sourcedata/DB7ss_embryo11.csv]

	x	y	id	omega	alpha	speed	realangvel
1	0.0127188755020079	0.172020080321285	1	0.0738040216417326	5.46330022775958	8.08770875	1.37507050916347
2	-0.0274417670682732	0.134538152610442	1	-0.201210080190962	5.81951042644322	9.6953175	2.2186263040667
3	-0.0568955823293172	0.0756345381526106	1	-0.644935341004302	5.96146475308294	6.23236625	2.29213146926037
4	-0.070281124497992	0.0354738955823294	1	-1.10336163485638	6.01692171907894	4.49409125	1.95331400334371
5	-0.0783132530120482	0.00602409638554217	1	-1.49402443552512	0	5.9125	2.43918219329821
6	-0.0783132530120482	-0.034136546184739	1	-1.98186087418476	6.17247320829159	3.56937625	1.06148609524755
7	-0.0809919678714858	-0.0582329317269076	1	-2.19415809323427	0.245066885446875	1.62534625	0.492476779366129
8	-0.0783132530120482	-0.0689437751004015	1	-2.2926534491075	5.90273066044842	2.1225875	0.277423494012947
9	-0.0836666666666668	-0.0823293172690763	1	-2.34813814791009	0.244978663126864	4.8754475	1.04759780356785
10	-0.0756345381526106	-0.114457831325301	1	-2.55765770862366	0.785291016714057	3.90225	0.90125940643754
11	-0.0568955823293172	-0.133200803212851	1	-2.73790958991116	1.10718621732533	7.0512475	1.56511588238942
12	-0.0140562248995984	-0.154618473895582	1	-3.05093276638905	1.42190271161407	7.9712325	1.64420678817257
13	0.0394899598393575	-0.162650602409639	1	2.90341118315602	1.46016654472904	7.1387525	1.21419481416858
14	0.0876827309236949	-0.168004016064257	1	2.66057222032231	1.5707963267949	5.51813625	0.796473698708069
15	0.125168674698795	-0.168004016064257	1	2.50127748058069	1.46586185113835	7.53075125	0.763690066360594
16	0.176036144578313	-0.173361445783132	1	2.34853946730858	1.92380134830415	7.98128375	0.89799448424857
17	0.226907630522088	-0.154618473895582	1	2.16894057045886	2.30624918658465	11.1628	1.2345601189622
18	0.283132530120482	-0.103746987951807	1	1.92202854666642	2.2655346029916	9.235325	0.808112504853717
19	0.331325301204819	-0.0635863453815262	1	1.76040604569568	2.81984209919315	3.73965625	0.368819395639748
20	0.339357429718876	-0.0394899598393575	1	1.68664216656773	2.86325054075325	5.73926375	0.550548934757842
21	0.350068273092369	-0.00200803212851406	1	1.57653237961616	3.0510188365483	4.353965	0.416875198386851
22	0.35274297188755	0.0274417670682732	1	1.49315733993879	3.46326820611154	4.98601125	0.473975585066705
23	0.342036144578313	0.0595702811244981	1	1.39836222292545	3.29425498723918	10.36875125	0.996688997192261
24	0.331325301204819	0.129184738955823	1	1.199024423487	2.85777934448899	9.85436375	0.665261165214133
25	0.350068273092369	0.193441767068273	1	1.06597219044417	2.35619449019234	6.6894025	0.141769635455358
26	0.382196787148594	0.225570281124498	1	1.0376182633531	2.53603898986782	12.4647325	0.339924524025741
27	0.430389558232932	0.295180722891566	1	0.969633358547949	3.06178413012427	9.8857	0.461078792912616
28	0.43574297188755	0.362116465863454	1	0.877417599965426	3.42965661259877	22.19966375	1.0892114627584
29	0.392903614457831	0.506694779116466	1	0.659575307413745	3.84715009985735	13.9806975	0.699039562189701
30	0.331325301204819	0.578983935742972	1	0.519767394975805	4.50539779181085	40.27654125	2.09998354123908
31	0.0635863453815262	0.635208835341366	1	0.0997706867279895	4.71238898038469	22.86186375	1.21570152016569
32	-0.091698795180723	0.635208835341366	1	-0.143369617305149	5.34118526680012	16.08377375	0.810568270008473
33	-0.180052208835341	0.570951807228916	1	-0.305483271306843	5.33702653835951	20.894775	1.19279700757601
34	-0.295180722891566	0.487951807228916	1	-0.544042672822045	5.48285552918178	18.676405	1.12161547640933
35	-0.386212851405623	0.399598393574297	1	-0.768365768103911	5.6396841983863	11.825	0.72513003028569
36	-0.43440562248996	0.335341365461847	1	-0.913391774161048	6.08997587155795	18.47538	1.11991218084738
37	-0.458502008032129	0.212180722891566	1	-1.13737421033052	6.18351665468842	11.884125	0.78985269210635
38	-0.466534136546185	0.131859437751004	1	-1.29534474875179	0.345568328908493	10.4734025	0.648708421904804
39	-0.442437751004016	0.0649277108433734	1	-1.42508643313275	0.197395559849881	12.059135	0.908988583602732
40	-0.426373493975904	-0.0153935742971889	1	-1.6068841498533	0.443453690750206	17.4548825	1.39615975910318
41	-0.375502008032129	-0.122489959839357	1	-1.88611610167394	0.367197029933638	10.98010375	0.940924994822625
42	-0.348726907630522	-0.192100401606426	1	-2.07430110063846	0.661043168850686	13.482865	1.15727596491264
43	-0.292502008032129	-0.264389558232932	1	-2.30575629362099	0.785369317520977	14.49331125	1.23686643081911
44	-0.22289156626506	-0.334004016064257	1	-2.55312957978481	1.00077403665266	18.25957375	1.50572908763608
45	-0.118473895582329	-0.400935742971888	1	-2.85427539731203	1.1493563276632	12.52681375	0.969425073604948
46	-0.0408313253012047	-0.43574297188755	1	-3.04816041203302	1.43371790088588	11.538835	0.878538061019496
47	0.0368152610441766	-0.446453815261044	1	3.05931728294267	1.79759517484878	15.77632375	1.20213825661416
48	0.141232931726908	-0.422357429718875	1	2.81888963161984	1.87887302910918	18.1998575	1.34851462517402
49	0.259036144578313	-0.384871485943775	1	2.54918670658503	1.9726518869794	17.13146875	1.15463249815486
50	0.366132530120482	-0.339357429718876	1	2.31826020695406	2.1341185289368	17.71562375	1.07963697482656
51	0.467871485943775	-0.275100401606426	1	2.10233281198875	2.22959455557406	15.45291	0.82996460928388
52	0.550871485943775	-0.210843373493976	1	1.93633989013197	2.22869269424974	10.95881875	0.503878130315258
53	0.60977108433735	-0.165329317269076	1	1.83556426406892	2.49050086775581	10.40659125	0.495591726915268
54	0.652610441767068	-0.109104417670683	1	1.73644591868587	2.756439852316	15.73730125	0.755789264127351
55	0.692771084337349	-0.0100401606425703	1	1.5852880658604	3.06013130032517	19.37821875	0.925186500882537
56	0.703481927710843	0.121152610441767	1	1.40025076568389	3.02025120415776	16.28066	0.705436473485903
57	0.716867469879518	0.230923694779116	1	1.25916347098671	3.14159265358979	14.97813625	0.614218868237413
58	0.716867469879518	0.33266265060241	1	1.13631969733923	2.92622656647151	12.9117175	0.41304921685061
59	0.735610441767068	0.418341365461847	1	1.0537098539691	2.98498874955473	15.16378875	0.440897383916819
60	0.751674698795181	0.520080321285141	1	0.96553037718574	3.74711931766276	6.23236625	0.23141039735286
61	0.727578313253012	0.554887550200803	1	0.919248297715168	3.68205627475159	4.59696875	0.168847350227129
62	0.711514056224899	0.581658634538153	1	0.885478827669742	4.14566858563806	5.139145	0.182465807972902
63	0.682060240963856	0.600401606425703	1	0.848985666075162	4.15908150512683	15.7520825	0.580565611057255
64	0.591032128514056	0.656626506024096	1	0.732872543863711	4.47553179277919	11.75937125	0.414518990424573
65	0.513385542168675	0.675369477911647	1	0.649968745778796	4.5410693188834	34.1021175	1.35215680305608
66	0.285140562248996	0.714859437751004	1	0.37953738516758	4.55807020445857	26.92611625	1.19955666736115
67	0.104417670682731	0.742971887550201	1	0.139626051695349	4.49527766564978	0	0
68	-0.168674698795181	0.803212851405622	2	-0.206992194219821	5.088349934256	24.15433625	1.00578454767634
69	-0.321285140562249	0.742971887550201	2	-0.408149103755089	5.2791181979082	23.12674375	0.975863177988558
70	-0.453815261044177	0.65863453815261	2	-0.603321739352801	5.36647170479905	22.3504325	0.945592805764799
71	-0.57429718875502	0.566265060240964	2	-0.792440300505761	4.93918782843858	23.66478125	0.754338918006014
72	-0.730923694779116	0.530120481927711	2	-0.943308084106964	5.8571375241327	0	0
73	-0.967871485943775	0.00803212851405622	3	-1.56249776211023	0.704494064242218	15.51972125	0.442417059929927
74	-0.899598393574297	-0.072289156626506	3	-1.65098117409621	0.533708191639262	15.1088025	0.535826941740369
75	-0.847389558232932	-0.160642570281124	3	-1.75814656244429	0.812418612584713	15.47478625	0.530083880901597
76	-0.771084337349398	-0.232931726907631	3	-1.86416333862461	0.785398163397448	21.7402625	0.875441262188936
77	-0.666666666666667	-0.337349397590361	3	-2.03925159106239	0.721654850864761	19.6898075	0.897377472006393
78	-0.578313253012048	-0.437751004016064	3	-2.21872708546367	1.24904577239825	18.69709875	0.794616695630128
79	-0.457831325301205	-0.477911646586345	3	-2.3776504245897	1.7063240407804	13.128115	0.467103355097729
80	-0.369477911646586	-0.465863453815261	3	-2.47107109560924	1.71269338139906	8.3614575	0.352356722893981
81	-0.313253012048193	-0.457831325301205	3	-2.54154244018804	1.78188966001764	8.4655175	0.385159508321675
82	-0.257028112449799	-0.44578313253012	3	-2.61857434185237	1.74546852580314	10.20674875	0.562762235868264
83	-0.188755020080321	-0.433734939759036	3	-2.73112678902603	1.89254688119154	9.34825375	0.546201433506899
84	-0.1285140562249	-0.413654618473896	3	-2.84036707572741	1.80188699399079	10.32559	0.754270749276258
85	-0.0602409638554217	-0.397590361445783	3	-2.99122122558266	1.83704837594582	6.7414325	0.543644244542727
86	-0.0160642570281124	-0.385542168674699	3	-3.0999500744912	1.71269338139906	8.3614575	0.738134685440945
87	0.0401606425702811	-0.377510040160643	3	3.03560829560019	1.64756821806467	7.7087175	0.682313324881276
88	0.0923694779116466	-0.373493975903614	3	2.89914563062394	2.07789483118723	12.17442875	1.08184852870487
89	0.164658634538153	-0.333333333333333	3	2.68277592488296	2.35619449019234	10.03410375	0.912135237887322
90	0.21285140562249	-0.285140562248996	3	2.5003488773055	2.30069598494663	15.07391875	1.43025720858659
91	0.289156626506024	-0.216867469879518	3	2.21429743558818	2.14717154738608	14.1036775	1.12134357519694
92	0.369477911646586	-0.164658634538153	3	1.99002872054879	2.49809154479651	8.86875	0.698127729754252
93	0.405622489959839	-0.116465863453815	3	1.85040317459794	2.46685171136624	11.35732125	0.781705887220729
94	0.453815261044177	-0.0562248995983936	3	1.6940619971538	3.04192400109863	17.8261875	1.30165922334543
95	0.465863453815261	0.0642570281124498	3	1.43373015248471	3.14159265358979	8.2775	0.580047389272073
96	0.465863453815261	0.120481927710843	3	1.31772067463029	3.10315006356861	15.38373375	0.966661428208371
97	0.469879518072289	0.224899598393574	3	1.12438838898862	3.39677504421061	14.0540125	0.860675325956914
98	0.44578313253012	0.317269076305221	3	0.952253323797237	3.82100645899764	19.7607575	1.21813525834784
99	0.36144578313253	0.421686746987952	3	0.70862627212767	4.10166301599548	14.43418625	0.884511024344323
100	0.281124497991968	0.477911646586345	3	0.531724067258806	4.57438295672717	21.4895725	1.32053881237022
101	0.136546184738956	0.497991967871486	3	0.267616304784762	4.84494051268136	17.89418125	1.17147654453257
102	0.0160642570281124	0.481927710843373	3	0.0333209958782472	5.74407986659943	0	0
103	-0.522088353413655	-0.417670682730924	4	-2.24553726901845	0.558599315343562	16.7335575	0.820521067277138
104	-0.461847389558233	-0.514056224899598	4	-2.40964148247388	0.817645045832702	12.967295	0.632032537554732
105	-0.397590361445783	-0.57429718875502	4	-2.53604798998482	1.27933953231703	12.34589125	0.590144545302351
106	-0.317269076305221	-0.598393574297189	4	-2.65407689904529	1.26987609243447	17.952715	0.905155948473189
107	-0.200803212851406	-0.634538152610442	4	-2.83510808873993	1.35970299357215	16.931035	0.865671553391549
108	-0.0883534136546185	-0.65863453815261	4	-3.00824239941824	1.54302569020148	21.2932775	1.08997999232715
109	0.0562248995983936	-0.662650602409639	4	3.05694690929591	1.5707963267949	16.555	0.823031985456675
110	0.168674698795181	-0.662650602409639	4	2.89234051220458	2.17084654019665	13.6117575	0.661940110447037
111	0.244979919678715	-0.610441767068273	4	2.75995249011517	2.19959261321033	8.04159125	0.410037227630928
112	0.289156626506024	-0.578313253012048	4	2.67794504458899	2.50884381858761	10.99784125	0.540407834283294
113	0.333333333333333	-0.518072289156627	4	2.56986347773233	2.35619449019234	16.722915	0.926873268457395
114	0.413654618473896	-0.437751004016064	4	2.38448882404085	2.49326066450253	24.47775	1.38940629642744
115	0.514056224899598	-0.305220883534137	4	2.10660756475536	2.2730532583039	10.06839625	0.519266524573441
116	0.566265060240964	-0.261044176706827	4	2.00275425984067	2.69717344368869	13.75188375	0.742090736657279
117	0.606425702811245	-0.176706827309237	4	1.85433611250922	2.58609891832425	20.180545	0.975071834951518
118	0.678714859437751	-0.0602409638554217	4	1.65932174551891	2.90784947272089	12.76331375	0.614972598617621
119	0.698795180722892	0.0240963855421687	4	1.53632722579539	4.32815359631832	0	0
120	-0.413654618473896	0.473895582329317	5	-0.717628798998154	5.57082770908526	17.18704625	0.932373507712356
121	-0.48995983935743	0.385542168674699	5	-0.904103500540625	5.67538331106563	16.5656425	0.900632973818469
122	-0.55421686746988	0.293172690763052	5	-1.08423009530432	5.8782935208945	18.01124875	0.975547185063552
123	-0.602409638554217	0.180722891566265	5	-1.27933953231703	5.86496097760036	17.46966375	0.903997866519857
124	-0.650602409638554	0.072289156626506	5	-1.460139105621	6.07568908074438	11.47971	0.583406223450329
125	-0.666666666666667	-0.00401606425702811	5	-1.57682035031107	6.08578974732971	12.059135	0.584413730599143
126	-0.682730923694779	-0.0843373493975904	5	-1.6937030964309	6.15883031263282	9.53390625	0.44490264639691
127	-0.690763052208835	-0.14859437751004	5	-1.78268362571028	0.104876938730234	11.29583125	0.531648506417
128	-0.682730923694779	-0.224899598393574	5	-1.88901332699368	0.244978663126864	12.18921	0.567109202491569
129	-0.662650602409639	-0.305220883534137	5	-2.00243516749199	0.141897054604164	12.54218625	0.539361973049017
130	-0.650602409638554	-0.389558232931727	5	-2.1103075621018	0.244978663126864	7.31317125	0.307201423728967
131	-0.63855421686747	-0.437751004016064	5	-2.17174784684759	0.0831412318884412	7.1198325	0.262997508168137
132	-0.634538152610442	-0.485943775100402	5	-2.22434734848122	0.694738276196703	9.235325	0.392584876354714
133	-0.594377510040161	-0.534136546184739	5	-2.30286432375216	0.970746113393143	13.6117575	0.57534891258745
