# Supplementary material for: Fluid extraction from the left-right organizer uncovers mechanical properties needed for symmetry breaking
Source: eLife. 2023 Jul 21;12:e83861. doi: 10.7554/eLife.83861 (PMC10361723; doi:10.7554/eLife.83861)
Supplement: Figure 4—source data 2. [file elife-83861-fig4-data2.zip › Fig4_sourcedata/DB7ss_embryo12.csv]

	x	y	id	omega	alpha	speed	realangvel
1	0.655154362416107	0.0445436241610738	1	1.50291128922602	3.37268672814969	9.93595625	0.428614772636305
2	0.642238255033557	0.0994362416107383	1	1.41718833469876	3.68207328602804	3.31750375	0.135598831803289
3	0.63255033557047	0.115580536912752	1	1.3900685683381	3.04195486783663	5.71797875	0.238971332466429
4	0.635778523489933	0.147872483221476	1	1.34227430184482	2.78279351154188	9.72192375	0.335586589073068
5	0.655154362416107	0.199536912751678	1	1.27515698403021	3.14159265358979	7.96532	0.309378175739914
6	0.655154362416107	0.244744966442953	1	1.21328134888222	2.99973716692841	8.04573	0.277637395057617
7	0.661610738255033	0.289953020134228	1	1.1577538698707	3.41987270411097	12.42571	0.476003899333641
8	0.642238255033557	0.357761744966443	1	1.06255309000397	3.74166443532296	13.09796125	0.506444902819493
9	0.600258389261745	0.419114093959731	1	0.961264109440072	3.79440751848981	12.17561125	0.472054680667988
10	0.558281879194631	0.474010067114094	1	0.866853173306475	3.97958823280253	15.308645	0.594496544452079
11	0.493701342281879	0.532130872483221	1	0.747953864416059	3.92699081698724	10.45980375	0.406508474007058
12	0.451721476510067	0.574110738255034	1	0.666652169614647	3.86458818180871	12.89871	0.482619352754113
13	0.403285234899329	0.629003355704698	1	0.570128299063825	4.21844046096374	16.80036875	0.638978989016044
14	0.319328859060403	0.674211409395973	1	0.442332501260616	4.42858489458809	14.22370125	0.541425305918001
15	0.241832214765101	0.696815436241611	1	0.334047440077016	4.40269508549314	14.9337925	0.573493032262292
16	0.161104026845638	0.722647651006711	1	0.219348833624557	4.71238898038469	13.085545	0.498795708366414
17	0.0868355704697987	0.722647651006711	1	0.119589691951275	4.57049192578052	16.09205125	0.622264183355371
18	-0.0035771812080536	0.735563758389262	1	-0.00486314471979968	4.71238898038469	14.79248375	0.567909154310966
19	-0.0875335570469798	0.735563758389262	1	-0.118444975581993	4.66113886528044	22.2179925	0.808362487253396
20	-0.21346644295302	0.742023489932886	1	-0.280117473032672	4.85720368688571	27.59777625	0.966082440971644
21	-0.368463087248322	0.719419463087248	1	-0.473333961227001	5.07957352766598	15.8490475	0.544693196064687
22	-0.452419463087248	0.687127516778524	1	-0.582272600439938	5.39610514587011	19.8151525	0.685211480158927
23	-0.539604026845638	0.616087248322148	1	-0.719314896471724	5.45933457591943	20.93498	0.72295680926534
24	-0.626788590604027	0.535362416107383	1	-0.863906258324792	5.69517382145411	18.46178125	0.637288090194057
25	-0.684912751677852	0.448177852348993	1	-0.991363876363603	5.88842800761817	14.79248375	0.512021594261634
26	-0.717201342281879	0.370677852348993	1	-1.09376819521593	6.07914836774753	16.84885125	0.586406267242967
27	-0.736577181208054	0.277036912751678	1	-1.21104944866452	0.0356885221795318	15.94069125	0.552792869934144
28	-0.733348993288591	0.186620805369128	1	-1.32160802265135	0.0907280314620433	6.28439625	0.225576540203893
29	-0.730117449664429	0.15110067114094	1	-1.36672333069213	0	9.102885	0.343568367561236
30	-0.730117449664429	0.0994362416107383	1	-1.43543700420438	0	8.5341025	0.328104122340671
31	-0.730117449664429	0.0509999999999999	1	-1.50105782867251	6.23318803755682	11.39279625	0.441274500951967
32	-0.733348993288591	-0.0135805369127518	1	-1.58931272886291	0.223505184235767	12.8360375	0.494640696169593
33	-0.717201342281879	-0.0846208053691275	1	-1.68824086809682	0.156559746292641	10.9440375	0.430090877930271
34	-0.70751677852349	-0.145973154362416	1	-1.77425904368288	0.0867597859371671	13.13521	0.50465270442289
35	-0.701057046979866	-0.220241610738255	1	-1.87518958456746	0.321750554396642	7.196695	0.277853732823516
36	-0.688140939597315	-0.258989932885906	1	-1.93076033113216	0.321729769993261	8.99586875	0.345471339592844
37	-0.671996644295302	-0.307426174496644	1	-1.99985459905073	0.588002603547567	8.2053675	0.313844589331607
38	-0.646164429530201	-0.346174496644295	1	-2.06262351691705	0.551686201588218	8.68428	0.336461230379408
39	-0.620328859060403	-0.388154362416107	1	-2.12991576299293	0.493903230457917	8.40048	0.323231897826899
40	-0.597728187919463	-0.430130872483221	1	-2.19456214255831	0.732832325447219	7.6543225	0.294781314594239
41	-0.568664429530201	-0.462422818791946	1	-2.25351840547716	0.528090602123399	7.90383	0.29918806383578
42	-0.546060402684564	-0.501171140939597	1	-2.31335601824432	0.566668085355838	7.4178225	0.276593171398078
43	-0.523459731543624	-0.536691275167785	1	-2.36867465252393	0.643542676736061	11.37860625	0.419057576323485
44	-0.484708053691275	-0.588355704697987	1	-2.45248616778863	1.10711902481946	8.9054075	0.327507147335453
45	-0.439503355704698	-0.610959731543624	1	-2.51798759725572	1.15260413605545	5.60327625	0.208527845945805
46	-0.410439597315436	-0.623875838926174	1	-2.55969316644488	1.22203290868026	6.65924875	0.248917736399834
47	-0.374919463087248	-0.636791946308725	1	-2.60947671372485	1.64208796512257	7.9854225	0.261358359159041
48	-0.329714765100671	-0.633563758389262	1	-2.66174838555665	1.48767659627537	6.85081375	0.256230435564122
49	-0.29096644295302	-0.636791946308725	1	-2.71299447266948	1.73588883390121	6.9211725	0.239908317815747
50	-0.252214765100671	-0.630335570469799	1	-2.76097613623263	1.71273495193385	8.04573	0.301174768988566
51	-0.207010067114094	-0.623875838926174	1	-2.82121109003034	1.71265181345628	8.04573	0.320416466443398
52	-0.161802013422819	-0.617419463087248	1	-2.88529438331902	1.51205842105192	9.68881375	0.428614688929141
53	-0.106906040268456	-0.620647651006711	1	-2.97101732110485	1.5707963267949	3.98266	0.177835613940722
54	-0.0843053691275168	-0.620647651006711	1	-3.00658444389299	1.46017712313439	5.1521525	0.233463484533836
55	-0.055241610738255	-0.623875838926174	1	-3.05327714079976	1.5707963267949	8.5341025	0.387038673351325
56	-0.00680536912751685	-0.623875838926174	1	-3.13068487547003	1.47114825424652	5.71797875	0.257608934323938
57	0.02548322147651	-0.627104026845637	1	3.10097864484477	1.81569348700821	7.03764875	0.315253726150133
58	0.064234899328859	-0.617419463087248	1	3.03792789961475	1.78191500791756	8.1462425	0.372522791861822
59	0.109439597315436	-0.607731543624161	1	2.96342334124238	1.79760101286713	7.5904675	0.349053483323276
60	0.151419463087248	-0.598043624161074	1	2.89361264457773	1.79761852869457	7.5904675	0.348000309703189
61	0.193395973154362	-0.588355704697987	1	2.82401258263709	1.66143065967995	6.28439625	0.276691183460631
62	0.22891610738255	-0.585127516778524	1	2.76867434594496	2.07788502678506	5.85751375	0.263793787043252
63	0.257976510067114	-0.56898322147651	1	2.71591558853631	2.35619449019235	7.24163	0.314786818797934
64	0.287040268456376	-0.539919463087248	1	2.65295822477673	2.00317875446551	8.1462425	0.375127196810232
65	0.32901677852349	-0.520546979865772	1	2.57793278541468	1.93800229945289	7.92452375	0.352552717114683
66	0.370996644295302	-0.50439932885906	1	2.50742224199174	2.12246022989026	8.68428	0.388931637278889
67	0.412973154362416	-0.47856711409396	1	2.42963591453596	2.18151531680796	6.9448225	0.307857645708509
68	0.445265100671141	-0.455963087248322	1	2.36806438539426	2.58992875049444	8.68428	0.381531782599902
69	0.471097315436241	-0.413986577181208	1	2.29175802887428	2.48051750827379	6.48660375	0.293690163881992
70	0.493701342281879	-0.384926174496644	1	2.23301999609788	2.6547243169232	10.9440375	0.495460937582406
71	0.522761744966443	-0.330030201342282	1	2.1339278085814	2.48051750827379	6.48660375	0.294277022699272
72	0.545365771812081	-0.300969798657718	1	2.07507240404155	2.13753165727359	7.4178225	0.286995780387511
73	0.580885906040269	-0.27836577181208	1	2.01767324796405	2.35619449019235	9.6551125	0.389407536128425
74	0.619634228187919	-0.23961744966443	1	1.93979174073836	2.35619449019234	11.264495	0.422562083867022
75	0.664842281879195	-0.194409395973154	1	1.85527932396496	2.42281783703796	6.04789625	0.220024358449598
76	0.687442953020134	-0.168577181208054	1	1.81127445227504	2.54537899096956	19.25169125	0.682364022010988
77	0.748798657718121	-0.0781610738255033	1	1.67480164787284	3.04194972470364	11.43536625	0.430129332771836
78	0.755255033557047	-0.0135805369127518	1	1.58877578131847	3.2003341418541	9.68881375	0.364293053494645
79	0.752026845637584	0.0413120805369127	1	1.51591717061954	3.32148772132506	6.3606675	0.239051998140625
80	0.74556711409396	0.0768322147651007	1	1.46810677099142	3.20033055933277	9.68881375	0.364662529657605
81	0.742338926174497	0.131728187919463	1	1.3951742650599	3.50557572591012	12.78519	0.479909656967862
82	0.716506711409396	0.199536912751678	1	1.29919233366633	3.49459064542046	11.519915	0.440100936603558
83	0.693902684563758	0.260889261744966	1	1.21117214634561	3.78507713534419	14.22370125	0.537067848959551
84	0.64546644295302	0.325473154362416	1	1.1037585765537	3.75626280579997	11.83859875	0.464717352939374
85	0.606718120805369	0.38036577181208	1	1.01081510596583	3.78509376238308	11.37860625	0.451527750813867
86	0.567969798657718	0.432030201342282	1	0.920509555803055	3.86041958775785	18.14368875	0.721968401933533
87	0.500157718120805	0.509530201342282	1	0.776115875416349	4.09212545070726	14.68251125	0.584448950869733
88	0.43234899328859	0.55796644295302	1	0.659226085242402	4.14782123495458	20.20360375	0.813940729759037
89	0.335476510067114	0.619318791946309	1	0.496437939290595	4.28263415601915	15.02070625	0.605771730251577
90	0.257976510067114	0.654838926174497	1	0.375283593240279	4.54262636485794	20.20360375	0.817506838213383
91	0.144959731543624	0.674211409395973	1	0.211782225597603	4.37140522457555	18.714245	0.743302593256023
92	0.0448590604026845	0.709731543624161	1	0.0631217069463981	4.69198927409001	27.88394125	1.1040442855279
93	-0.113365771812081	0.712959731543624	1	-0.157687150159181	4.79553499020672	20.5530325	0.789477564314838
94	-0.229614093959732	0.703271812080537	1	-0.315582663022149	4.89633135043478	24.88393875	0.912846951833334
95	-0.368463087248322	0.677439597315436	1	-0.498152053388816	5.26224452135346	20.68606375	0.760327482799157
96	-0.468563758389262	0.616087248322148	1	-0.650217549948647	5.32703033232414	11.83859875	0.43137047056663
97	-0.523459731543624	0.577338926174497	1	-0.736491644061973	5.49778714378214	19.310225	0.702523460582503
98	-0.600956375838926	0.499842281879195	1	-0.876996336178473	5.56911307203745	11.292875	0.408315197938822
99	-0.64293288590604	0.451406040268456	1	-0.958659375766238	5.93173847750083	18.17916375	0.6530166497415
100	-0.678453020134228	0.35453355704698	1	-1.08926270571454	6.07207423105654	16.29189375	0.598536459420396
101	-0.697828859060403	0.264120805369128	1	-1.20896999759862	6.1764443927054	16.0216925	0.60537494080344
102	-0.70751677852349	0.173704697986577	1	-1.33004498575931	6.25094706692769	17.6464475	0.687800987447527
103	-0.710744966442953	0.0736040268456377	1	-1.46760518324881	0.188214683463965	12.16260375	0.474456908687535
104	-0.697828859060403	0.00579194630872483	1	-1.56249656498632	6.06456526823572	5.24557	0.206630737457305
105	-0.704285234899329	-0.023268456375839	1	-1.60382271247778	0.0554825175242894	10.25641375	0.412779993698773
106	-0.701057046979866	-0.0813926174496644	1	-1.68637871121753	0.141855486661384	4.022865	0.161788324590757
107	-0.697828859060403	-0.103996644295302	1	-1.71873637613568	0.463647609000803	5.08888875	0.196963401991428
108	-0.684912751677852	-0.129828859060403	1	-1.75812905653397	0.278309463407289	8.28400375	0.337367774086168
109	-0.671996644295302	-0.17503355704698	1	-1.8256026113512	0.185351871364409	9.26193125	0.374915371348556
110	-0.662308724832215	-0.226701342281879	1	-1.90058568562092	0.270940894678311	10.62890125	0.42689158216012
111	-0.646164429530201	-0.284822147651007	1	-1.98596400205294	0.380533252089962	12.25543	0.488992230655154
112	-0.620328859060403	-0.349406040268456	1	-2.08376244818397	0.548530718893929	12.00178375	0.478216244805745
113	-0.584812080536913	-0.407526845637584	1	-2.17940569714512	0.89601736705796	7.28597375	0.282541048550469
114	-0.552520134228188	-0.433362416107383	1	-2.23591390685521	1.27229177764146	7.73828	0.266080804311182
115	-0.510543624161074	-0.446278523489933	1	-2.28913006771745	1.48016199390985	6.28439625	0.197358515537933
116	-0.475023489932886	-0.449506711409396	1	-2.32860177082504	1.41819505279717	7.48345125	0.266839942439367
117	-0.433043624161074	-0.455963087248322	1	-2.38196975931291	1.27930139385536	5.9396975	0.244938085993804
118	-0.400755033557047	-0.465651006711409	1	-2.43095737651167	1.36330285690442	11.046915	0.468787258044512
119	-0.339402684563758	-0.47856711409396	1	-2.52471482812057	1.3258329455422	9.3831375	0.436157733901714
120	-0.287734899328859	-0.49148322147651	1	-2.61194637490092	1.48759059126209	6.85081375	0.316837908506038
121	-0.248986577181208	-0.494714765100671	1	-2.67531395660212	1.48767659627538	6.85081375	0.333852874113005
122	-0.210238255033557	-0.497942953020134	1	-2.74208453142472	1.43828109905715	8.6097825	0.445481792890288
123	-0.161802013422819	-0.50439932885906	1	-2.83118089000278	1.5152562536064	10.25641375	0.544719525380835
124	-0.103677852348993	-0.507630872483221	1	-2.94012479507895	1.48767659627537	6.85081375	0.37523486651541
125	-0.0649295302013422	-0.510859060402685	1	-3.01517176838203	1.48016199390984	6.28439625	0.346380779194493
126	-0.0294093959731544	-0.514087248322148	1	-3.08444792422093	1.7234096115774	7.48345125	0.409480379771492
127	0.0125671140939597	-0.507630872483221	1	3.11684130700436	1.89254688119154	7.196695	0.393031712923402
128	0.0513154362416106	-0.494714765100671	1	3.03823496441968	1.75069139453015	6.3606675	0.363253895563949
129	0.0868355704697987	-0.488255033557047	1	2.96558418530689	1.90552965915219	13.85476125	0.796161882845383
130	0.161104026845638	-0.462422818791946	1	2.80635180873781	2.18151531680797	6.9448225	0.395146187751241
131	0.193395973154362	-0.439818791946309	1	2.72732257118756	2.19958137845449	7.73828	0.45419653271547
132	0.22891610738255	-0.413986577181208	1	2.63648326464447	2.21428357903126	8.5341025	0.512497397261531
133	0.267664429530201	-0.384926174496644	1	2.53398378519216	2.24557528653183	7.28597375	0.44151027275928
134	0.299956375838926	-0.359090604026846	1	2.44568173064031	2.35619449019234	9.6551125	0.586710543283226
135	0.338704697986577	-0.320342281879195	1	2.32833962198366	2.43931422071187	9.68881375	0.589960877826847
136	0.374224832214765	-0.27836577181208	1	2.21034744641829	2.87532461671744	6.48660375	0.377689890488817
137	0.383912751677852	-0.242845637583893	1	2.13480946832053	2.72335761003096	5.60327625	0.349302527325843
138	0.396828859060403	-0.213785234899329	1	2.06494896285536	2.94420708584615	11.6038725	0.724718801894912
139	0.409744966442953	-0.149201342281879	1	1.92000520247638	2.83574257686577	11.33603625	0.736394234235549
140	0.42911744966443	-0.0878489932885905	1	1.77272635562927	3.07497390882235	8.5530225	0.555108567793337
141	0.43234899328859	-0.0394127516778524	1	1.6617046420706	2.7985734157541	8.45783125	0.51910914628119
142	0.448493288590604	0.00579194630872483	1	1.55788281281436	3.14159265358979	7.96532	0.50157094395798
143	0.448493288590604	0.0509999999999999	1	1.45756862402277	2.77445631608889	7.92452375	0.421380938511981
144	0.464637583892617	0.0929798657718122	1	1.37329243632037	3.07497390882235	8.5530225	0.480105301077219
145	0.467869127516779	0.14141610738255	1	1.27727137610493	3.26597962434624	9.173835	0.513958478227907
146	0.461409395973154	0.193080536912752	1	1.17447968045935	3.08902394581233	10.824605	0.523388455262013
147	0.464637583892617	0.25443288590604	1	1.06980198940694	3.74389102596445	11.046915	0.593071241420829
148	0.42911744966443	0.306097315436242	1	0.951187741122778	3.82208825380331	15.37190875	0.826839736031608
149	0.374224832214765	0.373909395973154	1	0.785819793916457	3.80266779890579	12.97379875	0.674807255254163
150	0.32901677852349	0.432030201342282	1	0.650858342865624	3.9745598135706	8.45783125	0.435859126987151
151	0.293496644295302	0.464322147651007	1	0.563686517468194	4.03008220658503	11.7292175	0.590401970543053
152	0.241832214765101	0.506298657718121	1	0.445606123359583	4.13448428687772	15.62259875	0.761298052506998
153	0.167563758389262	0.554734899328859	1	0.293346512858184	4.24874137138388	13.99429625	0.656263909709413
154	0.0965234899328859	0.590255033557047	1	0.162093730916301	4.35361261571001	24.305105	1.06575020394125
155	-0.0326375838926174	0.638691275167785	1	-0.0510563098719489	4.45360044621007	20.010265	0.795429184599058
156	-0.142426174496644	0.667755033557047	1	-0.210142146791761	4.62175464749964	18.8525975	0.710364096877817
157	-0.248986577181208	0.677439597315436	1	-0.352214966167324	4.47683142241199	14.627525	0.448711252993952
158	-0.329714765100671	0.696815436241611	1	-0.441957216766114	4.78917921063213	14.83623625	0.489422509250603
159	-0.413671140939597	0.690355704697987	1	-0.539841718616235	4.98155876983254	17.115505	0.56097246311031
160	-0.507312080536913	0.664523489932886	1	-0.652036211238297	5.30037381926086	18.46178125	0.617240034537818
161	-0.594496644295302	0.606402684563758	1	-0.775484218145861	5.53224637111521	11.67364	0.390279711045407
162	-0.639704697986577	0.55796644295302	1	-0.853540160354942	5.79138437061199	18.0721475	0.602313419143867
163	-0.688140939597315	0.46755033557047	1	-0.974002844183716	5.91602218734097	7.92452375	0.266224943150595
164	-0.704285234899329	0.425573825503356	1	-1.02724783281383	6.03818626707871	7.03764875	0.235141185891268
165	-0.713973154362416	0.386825503355705	1	-1.07427606999209	6.2000727413176	6.85081375	0.223417908632386
166	-0.717201342281879	0.348073825503356	1	-1.11895965171857	6.15873438477087	4.5869175	0.156198068113702
167	-0.72043288590604	0.322241610738255	1	-1.15019926534131	1.21575163270881	0	0
168	0.516302013422819	-0.136285234899329	2	1.82887395183267	2.48051750827379	6.48660375	0.308374853971221
169	0.538906040268457	-0.107224832214765	2	1.76719898103842	2.64221945569524	7.12870125	0.343319190561466
170	0.558281879194631	-0.0717046979865772	2	1.69853514292613	2.71499363224027	6.87446375	0.324146988719054
171	0.574426174496644	-0.0361845637583893	2	1.63370574518232	2.43294193038872	5.24557	0.200214624700559
172	0.593802013422819	-0.0135805369127518	2	1.59366282024221	2.19100368208835	4.8943675	0.13512836667999
173	0.616406040268456	0.00256375838926178	2	1.56663714690621	2.35628109277288	4.82755625	0.151676856625534
174	0.635778523489933	0.0219395973154363	2	1.5363017755811	3.06475963015235	7.4178225	0.325987492998875
175	0.639010067114094	0.0639161073825504	2	1.47110427698133	2.97648610745621	6.9211725	0.290206544930615
176	0.64546644295302	0.102664429530201	2	1.41306296799521	2.71499363224027	6.87446375	0.240837626376815
177	0.661610738255033	0.138184563758389	2	1.36489544271984	2.60115787144504	6.6350075	0.19697723102387
178	0.680986577181208	0.170476510067114	2	1.32549999651507	2.84309933936576	15.47656	0.501159235015862
179	0.706818791946309	0.25443288590604	2	1.2252681495119	3.00605650791886	12.6326475	0.404272016275209
180	0.716506711409396	0.325473154362416	2	1.14441374625685	2.98897936880729	7.48345125	0.219236326447431
181	0.722963087248322	0.36744966442953	2	1.10056648096737	3.72959525713736	8.2053675	0.286751655349679
182	0.697130872483221	0.406197986577181	2	1.04321614989743	3.55980626970595	11.2065525	0.387691605774235
183	0.671298657718121	0.464322147651007	2	0.965677828742585	3.8502005867398	10.49054875	0.364887866682408
184	0.63255033557047	0.509530201342282	2	0.892700255406103	3.9270144358729	17.70143375	0.619934237730511
185	0.561510067114094	0.58056711409396	2	0.768713407860001	3.92696025183764	13.6779775	0.478284171116121
186	0.506617449664429	0.635463087248322	2	0.673056573636777	4.20955773702472	12.986215	0.452652524429296
187	0.44203355704698	0.67098322147651	2	0.582526068750918	4.17743812679582	17.85575	0.630360085034816
188	0.354848993288591	0.722647651006711	2	0.456454051743955	4.26794479819323	13.2333575	0.465590656558748
189	0.287040268456376	0.754939597315436	2	0.363335920432205	4.45723050115194	13.52366125	0.475833209458185
190	0.212771812080537	0.774312080536913	2	0.268169278540568	4.59295349791365	14.32539625	0.506561171052557
191	0.132043624161074	0.784	2	0.166857044330057	4.6724219136981	14.234935	0.508820885803604
192	0.0513154362416106	0.787228187919463	2	0.0650928671693359	4.8478850738835	12.6326475	0.452256251010665
193	-0.0197214765100671	0.777543624161074	2	-0.0253583830327972	4.54726036516286	24.22528625	0.83199498163003
194	-0.155342281879195	0.800144295302013	2	-0.191757379358803	4.56349013984355	23.01204125	0.711937124106096
195	-0.284506711409396	0.819520134228188	2	-0.334144804180022	4.74267415969773	18.78342125	0.563125770861062
196	-0.39106711409396	0.816291946308725	2	-0.446769958352234	5.20883684238424	15.52918125	0.487085598585837
197	-0.468563758389262	0.774312080536913	2	-0.544187078069402	5.38711471463927	18.21463875	0.572312246438613
198	-0.549291946308725	0.709731543624161	2	-0.658649527357125	5.44520025448593	22.9629675	0.726808955477007
199	-0.646164429530201	0.622546979865772	2	-0.804011318452526	5.2214572975258	28.0169725	0.799407318760608
200	-0.785013422818792	0.54505033557047	2	-0.963892782204648	5.4412591955162	21.35595	0.596181045064763
201	-0.875426174496644	0.464322147651007	2	-1.0831289912176	6.14128132463295	12.06918625	0.332488297809543
202	-0.885114093959732	0.396510067114094	2	-1.14962665077951	5.91602218734097	7.92452375	0.23193261378708
203	-0.901258389261745	0.35453355704698	2	-1.19601317353692	0	5.68959875	0.157007229328379
204	-0.901258389261745	0.322241610738255	2	-1.2274146194026	0	5.120225	0.144383161025723
205	-0.901258389261745	0.293181208053691	2	-1.25629125160775	5.96140011115064	5.39752125	0.161509769400996
206	-0.910946308724832	0.264120805369128	2	-1.28859320548794	0.418192190739453	5.60327625	0.130995147182911
207	-0.898030201342282	0.235057046979866	2	-1.31479223492453	6.15886228909814	4.5869175	0.139485552402685
208	-0.901258389261745	0.209224832214765	2	-1.34268934540506	0.244917530959195	4.69156875	0.129766050666826
209	-0.894802013422819	0.183392617449664	2	-1.36864255553843	0.540480632438252	3.31750375	0.0769943738992351
210	-0.885114093959732	0.167248322147651	2	-1.38404143031828	0.321646636699831	3.5983475	0.100118308575923
211	-0.878657718120806	0.147872483221476	2	-1.40406509203346	0.463647609000806	3.81651875	0.0996136111460166
212	-0.868969798657718	0.128496644295302	2	-1.42398781426266	0.124323018081452	4.5869175	0.143871038578753
213	-0.865741610738255	0.102664429530201	2	-1.45276202197841	0	1.70693875	0.0552265449986522
214	-0.865741610738255	0.0929798657718122	2	-1.46380733097814	0.197435527875438	5.80193625	0.18239876285254
215	-0.859281879194631	0.0606879194630872	2	-1.50028708354865	0.172188907698031	13.28184	0.432767865322274
216	-0.846365771812081	-0.0135805369127518	2	-1.58684065661311	0.310979058430843	16.73296625	0.552594268147761
217	-0.817305369127517	-0.103996644295302	2	-1.69735951024266	0.312903669260805	20.33131375	0.701843247891043
218	-0.781785234899329	-0.213785234899329	2	-1.83772815982087	0.270994494909882	10.62890125	0.37155901333628
219	-0.765637583892617	-0.271906040268456	2	-1.91203996248813	0.348763418114632	6.65924875	0.232499224582077
220	-0.752721476510067	-0.307426174496644	2	-1.95853980740454	0.67466490816044	3.64269125	0.122818429288452
221	-0.739805369127517	-0.323573825503356	2	-1.98310349326223	0.41823504355883	5.60327625	0.196860482120533
222	-0.726889261744966	-0.352634228187919	2	-2.02247558968634	0.291466328184285	5.9396975	0.204500336981941
223	-0.717201342281879	-0.384926174496644	2	-2.06337565708273	0.620277575870458	4.8943675	0.169896095139954
224	-0.701057046979866	-0.407526845637584	2	-2.09735487611072	1.01212695400434	5.3673675	0.169027963295358
225	-0.675224832214765	-0.423674496644295	2	-2.13116046876979	0.661075145315997	6.48660375	0.230666817041378
226	-0.652620805369127	-0.452734899328859	2	-2.17729383217806	0.620207355293449	4.8943675	0.174854407696301
227	-0.636476510067114	-0.475338926174497	2	-2.21226471371732	1.5707963267949	1.13815625	0.0244883658772843
228	-0.63001677852349	-0.475338926174497	2	-2.21716238689278	1.5707963267949	4.5514425	0.101199405519217
229	-0.604184563758389	-0.475338926174497	2	-2.23740226799662	1.95141021152197	3.0638575	0.0326127662626807
230	-0.588040268456376	-0.468879194630872	2	-2.24392482124916	1.67564479374779	10.86954	0.236941298361002
231	-0.526687919463087	-0.462422818791946	2	-2.29131308092136	0.982873661428301	6.15373	0.243606726660159
232	-0.497624161073826	-0.481795302013423	2	-2.34003442625339	0.694734868931391	0	0
233	-0.336171140939597	-0.675540268456376	3	-2.67984042438894	0.982753750428872	4.10268375	0.152415758470807
234	-0.316798657718121	-0.688456375838926	3	-2.7103235760831	0.785398163397448	4.022865	0.139818182483711
235	-0.300651006711409	-0.704604026845637	3	-2.73828721257984	0.785398163397441	3.21817375	0.109630479532554
236	-0.287734899328859	-0.717520134228188	3	-2.76021330848635	1.24914969009507	1.79917375	0.0659768310046127
237	-0.278046979865772	-0.720748322147651	3	-2.77340867468727	1.24894184390144	3.5983475	0.132161071218744
238	-0.258674496644295	-0.727208053691275	3	-2.79984088893102	1.29257509916218	4.14170625	0.152224822025904
239	-0.236070469798658	-0.733664429530201	3	-2.8302858533362	1.06370762680473	5.85751375	0.209666187417947
240	-0.207010067114094	-0.749808724832215	3	-2.87221909081979	1.37338744373732	8.7032	0.317712043916063
241	-0.158573825503356	-0.759496644295302	3	-2.935761499603	1.24904577239826	7.196695	0.259632495126851
242	-0.119825503355705	-0.772412751677852	3	-2.98768799862837	1.76811195698305	2.90126375	0.0996142856608717
243	-0.103677852348993	-0.769184563758389	3	-3.00761085576055	1.42885770165595	8.04573	0.293687822693203
244	-0.0584731543624161	-0.775644295302014	3	-3.06634842029919	1.5707963267949	3.98266	0.145164280193986
245	-0.0358691275167786	-0.775644295302014	3	-3.09538127633799	1.67053700093359	5.71797875	0.207901160085595
246	-0.0035771812080536	-0.772412751677852	3	-3.13696150835511	1.92959546884281	4.8612575	0.169005972886818
247	0.022255033557047	-0.762724832214765	3	3.11242260424712	1.89247759552686	5.39752125	0.194345547753199
248	0.0513154362416106	-0.753040268456376	3	3.07355349469648	1.86226265497918	5.9396975	0.219817788857473
249	0.0836073825503356	-0.743352348993289	3	3.02958993692498	1.87366640177808	9.5368625	0.35955278034284
250	0.135271812080537	-0.727208053691275	3	2.95767938085642	1.5707963267949	6.82716375	0.254843737865902
251	0.174020134228188	-0.727208053691275	3	2.90671063328324	1.6295951500911	9.68881375	0.356817476841846
252	0.22891610738255	-0.723976510067114	3	2.83534713791487	1.5707963267949	6.82716375	0.239415175893045
253	0.267664429530201	-0.723976510067114	3	2.78746410273626	1.5707963267949	3.4138775	0.116686757915061
254	0.287040268456376	-0.723976510067114	3	2.76412675115325	1.5707963267949	5.68959875	0.189711577675009
255	0.319328859060403	-0.723976510067114	3	2.72618443561824	2.03440236785293	6.3606675	0.228209256240652
256	0.351620805369128	-0.707832214765101	3	2.68054258437011	1.86226265497918	5.9396975	0.208599432237473
257	0.383912751677852	-0.698144295302013	3	2.63882269792262	2.00743107207771	9.41743	0.332733092358191
258	0.43234899328859	-0.675540268456376	3	2.57227607945098	2.17309469916956	11.046915	0.390853782846845
259	0.484013422818792	-0.640020134228188	3	2.49410532288161	2.35616562266543	14.48266875	0.512757600912139
260	0.542137583892617	-0.58189932885906	3	2.39155380269918	2.12513619223748	14.0516475	0.480921041029263
261	0.609946308724832	-0.539919463087248	3	2.29536959449333	2.45264255259526	12.52977	0.436466359355463
262	0.655154362416107	-0.485026845637584	3	2.20807632262224	2.72337903747364	11.2065525	0.386618890856871
263	0.680986577181208	-0.426902684563758	3	2.13075254445086	2.38843273044423	12.47774	0.424149903623383
264	0.729422818791946	-0.375238255033557	3	2.04592256372619	2.53087366357673	6.9448225	0.236348165498712
265	0.752026845637584	-0.342946308724832	3	1.99865293062644	3.01726963550834	9.173835	0.30595508637735
266	0.75848322147651	-0.291281879194631	3	1.93746191335097	3.52209903070216	12.25543	0.33291793401963
267	0.732651006711409	-0.226701342281879	3	1.87087832654705	3.60521716896906	11.44955625	0.324597359642689
268	0.703590604026845	-0.168577181208054	3	1.80595885461851	3.32695629004454	9.26193125	0.341222014077562
269	0.693902684563758	-0.116912751677852	3	1.737714451803	3.92688689929044	4.022865	0.0966258922826047
270	0.677758389261745	-0.100765100671141	3	1.71838927334648	3.7944755892495	12.17561125	0.377830446354022
271	0.635778523489933	-0.0458724832214766	3	1.64282318407567	3.51248672846102	10.98779	0.460024675665954
272	0.613174496644295	0.012251677852349	3	1.55081824894248	3.52208111372942	6.127715	0.270467865227196
273	0.600258389261745	0.0445436241610738	3	1.49672467589704	3.14159265358979	7.96532	0.371725291172439
274	0.600258389261745	0.089748322147651	3	1.42237961766255	3.21834009378617	7.4178225	0.343715401236653
275	0.597030201342282	0.131728187919463	3	1.35363653741522	3.14159265358979	6.82716375	0.304897571753955
276	0.597030201342282	0.170476510067114	3	1.29265702306443	3.96145004432031	11.67364	0.482278217334627
277	0.548593959731544	0.215684563758389	3	1.19620137959751	3.70490274149279	12.78519	0.615734845509285
278	0.509845637583893	0.277036912751678	3	1.07305441049565	3.97042994762676	9.26193125	0.440207799704593
279	0.471097315436241	0.312557046979866	3	0.985012850554732	3.74718719955548	8.99586875	0.451034817958011
280	0.44203355704698	0.35453355704698	3	0.89480588696313	4.02194135566907	16.97301375	0.853683148425466
281	0.367765100671141	0.415885906040268	3	0.724069257278037	3.92696194946033	14.48266875	0.72708415380273
282	0.309644295302013	0.474010067114094	3	0.578652426517491	4.07738650003802	13.4272875	0.662955080414932
283	0.248291946308725	0.519214765100671	3	0.446061410434504	4.44612094351234	19.4604025	0.965481215455466
284	0.141731543624161	0.548278523489933	3	0.252965167343411	4.39065921039143	17.99114625	0.879253661897793
285	0.0448590604026845	0.58056711409396	3	0.0771144349638525	4.40033412570822	18.53214	0.835045233357896
286	-0.055241610738255	0.612859060402685	3	-0.0898946117077269	4.64580472261997	17.106045	0.75476459672662
287	-0.152114093959731	0.619318791946309	3	-0.240847531053051	4.88911838901018	16.1825125	0.707304326240018
288	-0.242530201342282	0.603171140939597	3	-0.382308396301054	0.644742499544157	0	0
289	0.0706912751677851	0.186620805369128	4	0.362094793731924	0	0	0
290	0.0706912751677851	0.186620805369128	4	0.362094793731924	4.24863745368707	2.54414875	0.356730490486616
291	0.0577751677852348	0.193080536912752	4	0.2907486956346	3.30671324111679	3.46058625	0.197143605327502
292	0.0545469798657718	0.212453020134228	4	0.2513199745691	3.14159265358979	3.98266	0.1164870752326
293	0.0545469798657718	0.235057046979866	4	0.22802255952258	3.32695629004454	9.26193125	0.36412766566555
294	0.0448590604026845	0.286721476510067	4	0.15519702638947	3.63552448880296	8.40048	0.437971294839131
295	0.022255033557047	0.328701342281879	4	0.0676027674216437	4.49374041148476	15.73611875	1.26011356298878
296	-0.0649295302013422	0.348073825503356	4	-0.184419945176112	4.62918324485188	6.85081375	0.512776979032266
297	-0.103677852348993	0.351305369127517	4	-0.286975340982565	4.92349245204784	8.1462425	0.620147589904781
298	-0.148885906040268	0.34161744966443	4	-0.411004858963521	5.22476610552416	10.44443125	0.797368542941624
299	-0.20055033557047	0.312557046979866	4	-0.570478567551846	5.85076739342561	8.1462425	0.560104924004547
300	-0.219926174496644	0.270577181208054	4	-0.682499552352756	6.09782167072484	9.26193125	0.633764761203301
301	-0.229614093959732	0.218912751677852	4	-0.809252504593416	5.96145553718633	8.99586875	0.775376433854724
302	-0.245758389261745	0.170476510067114	4	-0.964327791364361	5.81957233981108	7.6330375	0.726752053127462
303	-0.265130872483222	0.131728187919463	4	-1.10967820198985	0	5.120225	0.45837909031152
304	-0.265130872483222	0.102664429530201	4	-1.20135402005216	0.0767535515073402	7.4178225	0.708707842593437
305	-0.261902684563758	0.0606879194630872	4	-1.34309558857084	0.342995726768127	8.45783125	0.823978472730527
306	-0.245758389261745	0.0154798657718121	4	-1.50789128311695	0.726656675133142	6.85081375	0.622885852131887
307	-0.219926174496644	-0.0135805369127518	4	-1.63246845354333	0.785398163397448	8.04573	0.890514292881892
308	-0.18763422818792	-0.0458724832214766	4	-1.81057131211971	0.718848392794082	6.04789625	0.850549697258076
309	-0.165030201342282	-0.0717046979865772	4	-1.98068125157132	1.24909773934723	3.5983475	0.413091462847468
310	-0.145657718120805	-0.0781610738255033	4	-2.06329954414081	1.46006307155788	5.1521525	0.584685326141372
311	-0.116593959731544	-0.0813926174496644	4	-2.18023660936909	2.03451322146039	3.81651875	0.130192097734789
312	-0.097221476510067	-0.0717046979865772	4	-2.20627502891605	1.32587879583571	2.34608	0.455645245257936
313	-0.0843053691275168	-0.0749328859060402	4	-2.29740407796763	2.03434000729888	2.54414875	0.189840430805193
314	-0.0713892617449664	-0.0684765100671141	4	-2.33537216412867	1.5707963267949	1.70693875	0.364104410069173
315	-0.0617013422818792	-0.0684765100671141	4	-2.40819304614251	1.10725264629091	2.54414875	0.781424606156478
316	-0.0487852348993289	-0.0749328859060402	4	-2.5644779673738	2.03423612199985	1.27237	0.219382389517264
317	-0.0423255033557047	-0.0717046979865772	4	-2.60835444527725	2.26555164079849	4.443835	0.707371687855356
318	-0.0229530201342281	-0.0555604026845638	4	-2.74982878284833	2.1587589623169	4.10268375	1.54037814289755
319	-0.0035771812080536	-0.0426442953020135	4	-3.05790441142784	2.55363001806779	4.10268375	2.32681363452441
320	0.0093389261744967	-0.023268456375839	4	2.75991816884687	2.49804997685374	2.84450375	3.45413029824317
321	0.0190268456375839	-0.0103523489932885	4	2.06909210919824	2.58301669209202	5.3673675	4.56455681880384
322	0.0351711409395973	0.0154798657718121	4	1.15618074543747	2.49804997685373	5.68959875	1.16791868087814
323	0.0545469798657718	0.0413120805369127	4	0.92259700926184	2.85012632540551	5.9396975	1.02533010377882
324	0.064234899328859	0.0736040268456377	4	0.717530988506075	2.81991138485783	5.39752125	0.467505235090745
325	0.0739194630872484	0.102664429530201	4	0.624029941487926	3.14159265358979	3.4138775	0.397158828075426
326	0.0739194630872484	0.122040268456376	4	0.544598175872841	3.25643739989075	14.89063125	1.2116419558316
327	0.064234899328859	0.205996644295302	4	0.302269784706521	3.48467772617817	8.45783125	0.565644439293649
328	0.0480872483221476	0.251201342281879	4	0.189140896847792	3.34696902266146	13.9475875	0.461329148611862
329	0.0319429530201342	0.328701342281879	4	0.0968750671254194	3.74389102596445	11.046915	0.531396860907242
330	-0.0035771812080536	0.38036577181208	4	-0.00940430505602909	4.24874137138388	8.9054075	0.555368135374014
331	-0.0487852348993289	0.402969798657718	4	-0.120477932130832	4.78914253189203	7.4178225	0.513939258638245
332	-0.090761744966443	0.399741610738255	4	-0.223265783858481	4.71238898038469	6.25838125	0.413607796120958
333	-0.126281879194631	0.399741610738255	4	-0.305987343082672	4.39070771165273	5.39752125	0.283240310885103
334	-0.155342281879195	0.409426174496644	4	-0.362635405259693	4.57038800808371	4.022865	0.222459584449618
335	-0.177946308724832	0.412657718120805	4	-0.407127322149617	4.58807395386349	9.173835	0.470340959624511
336	-0.229614093959732	0.419114093959731	4	-0.501195514074519	4.62926924986516	6.85081375	0.324289308792649
337	-0.268362416107382	0.422342281879195	4	-0.566053375833049	4.84787875154583	12.6326475	0.611226597335595
338	-0.339402684563758	0.412657718120805	4	-0.688298695300168	5.40724651106991	4.443835	0.23589925716649
339	-0.358775167785235	0.396510067114094	4	-0.735478546733465	5.22476610552415	10.44443125	0.52564152779085
340	-0.410439597315436	0.36744966442953	4	-0.840606852291636	5.25278810368126	9.95251125	0.473905924544962
341	-0.458875838926175	0.338389261744966	4	-0.935388037200628	5.66292879966172	9.78814375	0.486332898533921
342	-0.491167785234899	0.293181208053691	4	-1.03265461690741	6.07569183728911	11.046915	0.535421997424432
343	-0.50408389261745	0.231828859060403	4	-1.1397390163923	5.96143475278294	12.59421625	0.645821141722824
344	-0.526687919463087	0.16401677852349	4	-1.26890324473686	6.15067007944184	8.6097825	0.442031540601984
345	-0.533144295302013	0.115580536912752	4	-1.35730955285726	6.10849567119729	9.82125375	0.51075215210947
346	-0.542832214765101	0.0606879194630872	4	-1.45945998327915	6.09782167072484	9.26193125	0.475031409663069
347	-0.552520134228188	0.00902348993288598	4	-1.55446626521177	0	9.102885	0.466793916772255
