# Supplementary material for: Fluid extraction from the left-right organizer uncovers mechanical properties needed for symmetry breaking
Source: eLife. 2023 Jul 21;12:e83861. doi: 10.7554/eLife.83861 (PMC10361723; doi:10.7554/eLife.83861)
Supplement: Figure 4—source data 2. [file elife-83861-fig4-data2.zip › Fig4_sourcedata/DB7ss_embryo2.csv]

	x	y	id	omega	alpha	speed	realangvel
1	-0.751442906574394	0.242792387543252	1	-1.25828244414556	6.10851562491398	13.60880125	0.50478864575928
2	-0.765283737024221	0.164359861591695	1	-1.35924017329742	6.10334080750411	17.6275275	0.657599926301489
3	-0.783737024221453	0.0628615916955016	1	-1.49076015855772	6.15881877454849	12.71128375	0.469274524176599
4	-0.792965397923875	-0.0109584775086504	1	-1.58461506339304	0	14.97813625	0.549547286943799
5	-0.792965397923875	-0.0986159169550173	1	-1.6945245207818	0.463659147284832	22.91625875	0.830347341969706
6	-0.73298615916955	-0.218570934256055	1	-1.86059398917574	1.01913973479493	24.06683125	0.776207064398444
7	-0.613034602076125	-0.292387543252595	1	-2.01583540205543	1.06173038678225	19.4107375	0.749619863616822
8	-0.513840830449827	-0.347750865051903	1	-2.16575937477879	0.844153986113171	14.23907375	0.66907767202157
9	-0.451557093425606	-0.403114186851211	1	-2.2995749091831	1.5208510231872	15.786375	0.598469440502978
10	-0.359283737024222	-0.407726643598616	1	-2.4192687972837	1.33392734087891	11.75937125	0.592395742823224
11	-0.292387543252595	-0.423875432525952	1	-2.53774794584834	1.17230564542328	8.12614	0.459447626316125
12	-0.248557093425606	-0.442328719723183	1	-2.62963747111157	1.20557223502737	14.34786375	0.831122523791494
13	-0.170128027681661	-0.472318339100346	1	-2.79586197586987	1.01647161766201	9.73493125	0.540287064482818
14	-0.121685121107266	-0.502307958477509	1	-2.90391938876643	0.588035569855986	9.9483725	0.38387510939673
15	-0.0893875432525953	-0.550750865051903	1	-2.98069441064578	0.694689093853205	6.1572775	0.23369482714358
16	-0.0663217993079584	-0.578432525951557	1	-3.02743337607449	0.463647609000806	2.64407	0.0709983899842692
17	-0.0594013840830449	-0.592273356401384	1	-3.04163305407135	1.75613861658411	12.83308125	0.624408035679802
18	0.0144186851211072	-0.578432525951557	1	3.11667064597228	1.35212738092095	10.90205875	0.519331468187092
19	0.0767024221453286	-0.592273356401384	1	3.01280435233486	1.85888582142133	11.1001275	0.544243106150097
20	0.13898615916955	-0.57381660899654	1	2.90395573110484	2.0701621574247	9.87801375	0.483650145059831
21	0.189733564013841	-0.546134948096886	1	2.80722570209287	2.25967432421373	8.6807325	0.423980337815411
22	0.228951557093426	-0.513840830449827	1	2.72242963452979	1.5707963267949	2.75936375	0.129538218896275
23	0.245096885813149	-0.513840830449827	1	2.69652199075054	1.73596527441131	9.59066625	0.459900150253101
24	0.300460207612457	-0.504612456747405	1	2.60454196069992	2.07789483118723	12.17442875	0.601218167067072
25	0.362743944636678	-0.470010380622837	1	2.4842983272865	1.75545550311592	9.12239625	0.383827940591264
26	0.41522491349481	-0.460207612456747	1	2.40753273916825	1.89254688119154	5.60918875	0.237386321502542
27	0.44636678200692	-0.449826989619377	1	2.36005547486774	1.73594500420952	3.59657375	0.132921727585185
28	0.467128027681661	-0.44636678200692	1	2.3334711293507	2.24553726901845	7.5715475	0.336292801806408
29	0.501730103806228	-0.418685121107266	1	2.26621256898942	2.3036114285814	7.9546775	0.348478430900467
30	0.536332179930796	-0.387543252595156	1	2.19651688280933	1.9138202672156	8.7895225	0.306459739644791
31	0.58477508650519	-0.370242214532872	1	2.13522493488037	2.40877755180329	7.9546775	0.327377935862021
32	0.615916955017301	-0.335640138408304	1	2.06974934770797	2.47505130762897	0	0
33	0.649941176470588	-0.292387543252595	2	1.99354022804539	2.52130262679253	6.7816375	0.269808916366769
34	0.673010380622837	-0.260093425605536	2	1.93957844477204	3.14159265358979	4.33563625	0.166080806141142
35	0.673010380622837	-0.234716262975779	2	1.90636228354381	2.57481049426702	5.139145	0.203292282557381
36	0.689159169550173	-0.209342560553633	2	1.86570382703233	2.35619449019234	10.03410375	0.345734095367343
37	0.730681660899654	-0.167820069204152	2	1.79655700795886	2.33731919554084	14.77474625	0.452943743059966
38	0.792965397923876	-0.107844290657439	2	1.70596825934687	2.71741769238845	13.407185	0.455875928431353
39	0.825259515570934	-0.0363321799307958	2	1.6147930736606	3.14159265358979	6.70063625	0.237446975688155
40	0.825259515570934	0.00288235294117656	2	1.56730367852297	3.03674448131294	7.53075125	0.263685910920602
41	0.829871972318339	0.0467128027681661	2	1.51456649633885	2.99962059711072	5.574305	0.190829630384631
42	0.834487889273356	0.079006920415225	2	1.47640057026192	2.93415212925968	7.65314	0.250899435893664
43	0.843712802768166	0.122837370242215	2	1.42622068308319	3.14159265358979	8.2775	0.278551740196694
44	0.843712802768166	0.171280276816609	2	1.37051033504385	3.61660922012066	15.5132175	0.520559138107037
45	0.802190311418685	0.252017301038062	2	1.26639850742244	0.38833464799628	0	0
46	0.822951557093425	0.201269896193772	3	1.33093401834665	3.6052402625906	7.93221	0.270173695774177
47	0.802190311418685	0.242792387543252	3	1.27689927919181	3.72957877343974	9.9483725	0.338724770386077
48	0.769896193771626	0.291235294117647	3	1.2091543251146	3.96402942599919	15.06091125	0.501848000456952
49	0.705304498269896	0.35121107266436	3	1.10878472502321	4.04409316218483	19.08377625	0.678123075560819
50	0.617647058823529	0.420415224913495	3	0.973160109911042	4.19999284343684	14.47202625	0.532590498302183
51	0.54383044982699	0.461937716262976	3	0.866642010250605	4.26893528963448	17.4548825	0.689055382832454
52	0.451557093425606	0.505768166089965	3	0.728830933684114	4.48995304032145	33.94661875	1.45125819001493
53	0.257785467128028	0.549595155709343	3	0.438579295681128	4.5798308978754	29.8238325	1.4580521666974
54	0.0847750865051903	0.572664359861592	3	0.146968862341649	4.37309636593065	21.31811	1.00219486401657
55	-0.0328719723183391	0.614186851211073	3	-0.0534701104616645	4.81205763287585	23.76825	1.1222444310467
56	-0.171280276816609	0.600346020761246	3	-0.277918996671005	4.91926292936443	24.4671075	1.10713862504563
57	-0.311418685121107	0.570934256055363	3	-0.49934672168013	5.1760365893855	23.79722125	1.0463977522377
58	-0.43598615916955	0.508650519031142	3	-0.70862627212767	5.088349934256	24.15433625	0.922308810512993
59	-0.567474048442907	0.456747404844291	3	-0.893088034230269	5.24609717202395	15.1088025	0.542738400203748
60	-0.643598615916955	0.411764705882353	3	-1.00163571427102	5.31793364398966	18.69709875	0.622791597525443
61	-0.73356401384083	0.349480968858132	3	-1.12619403377611	5.6191391443529	17.2680475	0.588217261915378
62	-0.795847750865052	0.269896193771626	3	-1.24383748615918	5.73153032465104	9.02484	0.301756495714247
63	-0.823529411764706	0.224913494809689	3	-1.30418878530203	6.13053597878432	15.5534225	0.534121695411289
64	-0.837370242214533	0.134948096885813	3	-1.41101312438429	6.24748619450026	16.5656425	0.572732973157193
65	-0.84083044982699	0.0380622837370242	3	-1.52555971901573	0.188221505304771	12.6397425	0.435266104933425
66	-0.826989619377163	-0.0346020761245675	3	-1.61261294000241	0.65107672144448	15.60959125	0.481558075099224
67	-0.771626297577855	-0.107266435986159	3	-1.70892455502226	0.822418279271378	22.5916625	0.731282741832484
68	-0.674740484429066	-0.197231833910035	3	-1.85518110338876	0.982793723247329	14.92255875	0.515192431274634
69	-0.602076124567474	-0.245674740484429	3	-1.95821958964368	0.982793723247329	12.79051125	0.507676976474345
70	-0.539792387543253	-0.28719723183391	3	-2.05975498493855	0.982793723247329	19.1860625	0.876482455479353
71	-0.44636678200692	-0.349480968858132	3	-2.23505147603442	1.31712223065625	16.49173625	0.748533359983417
72	-0.352941176470588	-0.373702422145329	3	-2.3847581480311	0.628796286415433	8.04159125	0.441363406978488
73	-0.325259515570934	-0.411764705882353	3	-2.4730308294268	1.19028994968253	12.73611625	0.70488545831112
74	-0.256055363321799	-0.439446366782007	3	-2.61400792108903	1.32581766366803	12.18921	0.696330071641502
75	-0.186851211072664	-0.456747404844291	3	-2.75327393541733	0.785398163397448	9.197485	0.481102434820486
76	-0.14878892733564	-0.494809688581315	3	-2.84949442238142	1.01914134426635	9.02484	0.479882780098637
77	-0.103806228373702	-0.522491349480969	3	-2.94547097840115	1.10714871779409	7.93221	0.409852040679173
78	-0.0622837370242214	-0.543252595155709	3	-3.02744138653699	1.30454427764397	6.7414325	0.352145742256096
79	-0.0242214532871972	-0.55363321799308	3	-3.09787053498821	1.5707963267949	15.3725	0.809593037410083
80	0.0657439446366782	-0.55363321799308	3	3.02339616470936	1.81577498992176	9.750895	0.512538661689592
81	0.121107266435986	-0.539792387543253	3	2.92088843237145	1.93797016061312	8.23493	0.435375931920681
82	0.166089965397924	-0.522491349480969	3	2.83381324598731	1.9138202672156	8.7895225	0.469005662531981
83	0.214532871972318	-0.505190311418685	3	2.74001211348091	1.5707963267949	5.32125	0.255241155584862
84	0.245674740484429	-0.505190311418685	3	2.68896388236394	2.29743866747662	7.1198325	0.363690512947321
85	0.27681660899654	-0.477508650519031	3	2.61622577977448	1.97568811307998	9.00592	0.467239464611846
86	0.325259515570934	-0.456747404844291	3	2.52277788685211	2.2655346029916	9.235325	0.482614070106537
87	0.366782006920415	-0.422145328719723	3	2.4262550728308	2.5058200569751	0	0
88	0.464245674740485	-0.290079584775087	4	2.1292810693514	2.27306877653524	6.71246125	0.333858711919497
89	0.494231833910035	-0.264705882352941	4	2.0625093269675	2.42748291975867	7.82401125	0.390456384694304
90	0.524221453287197	-0.230103806228374	4	1.98441805002864	2.26555919265164	6.1572775	0.273691884149501
91	0.551903114186851	-0.207034602076125	4	1.92967967319874	2.46683341712162	5.04750125	0.234341726608243
92	0.570356401384083	-0.183968858131488	4	1.8828113278771	2.46688829048685	2.52404625	0.114218807821671
93	0.579584775086505	-0.172432525951557	4	1.85996756631276	2.72332193321453	3.8821475	0.185318262403582
94	0.588813148788927	-0.151671280276817	4	1.82290391383204	2.35619449019243	0.55754875	0.0230155856659753
95	0.591117647058823	-0.14936678200692	4	1.81830079669885	2.71492406907569	4.76251875	0.22298236998366
96	0.602653979238754	-0.123989619377163	4	1.77370432270212	3.14159265358979	7.48936375	0.353341269108323
97	0.602653979238754	-0.0801626297577854	4	1.70303606888045	2.55359005004223	8.5270075	0.355077303402145
98	0.630335640138408	-0.0386401384083044	4	1.63202060820002	2.92297664951512	7.26823625	0.328655109351127
99	0.639560553633218	0.00288235294117656	4	1.5662895863298	3.14159265358979	7.88313625	0.35995628551074
100	0.639560553633218	0.0490207612456747	4	1.49429832922765	3.34904908979908	7.65314	0.348746266638733
101	0.630335640138408	0.092847750865052	4	1.4245490758999	3.23659155073166	8.31474875	0.379166465787491
102	0.625719723183391	0.141290657439446	4	1.34871578274241	3.23652076437391	8.31474875	0.371963983835677
103	0.621107266435986	0.189733564013841	4	1.27432298597527	3.1749302976275	11.83150375	0.499189593421647
104	0.618799307958477	0.258937716262976	4	1.17448506729094	3.51456562184778	9.73493125	0.422726855479775
105	0.598038062283737	0.311996539792387	4	1.08993969619499	3.92699081698724	11.14861	0.473734500716765
106	0.551903114186851	0.358131487889273	4	0.995192796051634	4.22547758613185	7.58219	0.304201753121052
107	0.512688581314879	0.378892733564014	4	0.934352445427423	3.73779572493762	13.33800875	0.605749268165132
108	0.468858131487889	0.443484429065744	4	0.813202591794397	4.06889387154341	19.70813625	0.898382442560781
109	0.376584775086505	0.512688581314879	4	0.63352610328224	4.18273557234877	31.4012875	1.43985261350264
110	0.217993079584775	0.605536332179931	4	0.345555580581712	4.17196948011411	17.23789375	0.740800103659157
111	0.131487889273356	0.657439446366782	4	0.197395559849881	4.04508284540634	24.839595	0.871257724579495
112	0.0173010380622837	0.747404844290657	4	0.0231440149339817	4.47221797252452	29.82738	1.06891460424039
113	-0.152249134948097	0.788927335640138	4	-0.190638905914096	4.99416084765804	23.38985	0.853272316720103
114	-0.283737024221453	0.750865051903114	4	-0.361293369258116	5.16214859345453	19.0394325	0.695440958262378
115	-0.384083044982699	0.70242214532872	4	-0.500381560910591	5.2371847520348	25.96119625	0.941745707325634
116	-0.515570934256055	0.626297577854671	4	-0.688730702375718	5.46554026134688	25.93399875	0.933920826116039
117	-0.626297577854671	0.522491349480969	4	-0.875514867598926	5.44426639837104	31.26116125	1.05931149419965
118	-0.762397923875432	0.400231833910035	4	-1.08737716643886	5.57698921922186	35.22904	1.09128817002507
119	-0.896193771626298	0.24336678200692	4	-1.30563480044387	5.90267893006722	38.2077575	1.14332685708692
120	-0.97923875432526	0.0357543252595157	4	-1.53430017186125	0	18.92	0.564544608845661
121	-0.97923875432526	-0.0749723183391003	4	-1.64720909363039	0.13256790780677	11.92965125	0.355704598536926
122	-0.970010380622837	-0.144176470588235	4	-1.71835001333777	0.489931374337444	13.40186375	0.386295379760089
123	-0.933103806228374	-0.21338062283737	4	-1.79560908928979	0.663220275944715	32.01264	0.954608606353684
124	-0.817761245674741	-0.36101384083045	4	-1.98653081056053	0.571329357192578	13.12042875	0.428982469920036
125	-0.776238754325259	-0.42560553633218	4	-2.07232730454453	1.32581766366803	9.750895	0.22959085643977
126	-0.720875432525952	-0.439446366782007	4	-2.11824547583249	0.900252870780357	0	0
127	-0.637256055363322	-0.505768166089965	5	-2.24166283581365	0.933259486246615	13.244	0.470313409451784
128	-0.5749723183391	-0.551903114186851	5	-2.335725517704	0.732827532897434	10.6058425	0.387448312859846
129	-0.533449826989619	-0.598038062283737	5	-2.41321518027597	0.915095124583558	6.4647275	0.236077655652829
130	-0.503460207612457	-0.621107266435986	5	-2.46043071140654	1.19030288110719	8.49035	0.301994067528089
131	-0.457325259515571	-0.639560553633218	5	-2.52082952491216	0.876033460938148	6.1572775	0.227596965016472
132	-0.429643598615917	-0.662629757785467	5	-2.56634891791545	1.08830171522929	9.344115	0.346413381239641
133	-0.381200692041522	-0.688003460207612	5	-2.63563159416338	1.1384031849067	11.2869625	0.420399751083091
134	-0.321221453287197	-0.715685121107266	5	-2.71971154438	0.726611305342832	9.49251875	0.313456724489614
135	-0.284314878892733	-0.757207612456747	5	-2.78240288927792	0.935748048327854	9.3027275	0.317584084021392
136	-0.240484429065744	-0.789505190311419	5	-2.8459197060822	1.24904577239825	14.9574425	0.526723350052647
137	-0.157439446366782	-0.817186851211073	5	-2.95126437609273	1.42889927219073	8.3614575	0.294156719133087
138	-0.108996539792388	-0.824107266435986	5	-3.01009571991934	0.90975315794421	13.482865	0.390060209700471
139	-0.0467128027681661	-0.872550173010381	5	-3.08810776185944	1.2161232445375	11.34904375	0.354344339171826
140	0.0155709342560554	-0.895615916955017	5	3.12420867748578	1.52318946788868	8.28696	0.268932793266901
141	0.0640138408304498	-0.897923875432526	5	3.0704221188324	1.67568764925426	15.06091125	0.489340638558158
142	0.151671280276817	-0.888695501730104	5	2.97255399112077	1.69511670688898	12.71128375	0.409745813183422
143	0.225491349480969	-0.879470588235294	5	2.89060482848409	2.00321141955461	11.2869625	0.361931778032258
144	0.285467128027682	-0.85178892733564	5	2.81821847287764	2.43297520490071	14.53588125	0.426126078513724
145	0.34083044982699	-0.78719723183391	5	2.73299325717489	2.55357956060509	15.63324125	0.473870880391729
146	0.391581314878893	-0.711072664359862	5	2.63821908109654	2.70497917999505	13.04947875	0.401311232919559
147	0.423875432525952	-0.641868512110727	5	2.55795683451263	2.75098560989211	5.43477	0.175042659237929
148	0.43598615916955	-0.612456747404844	5	2.52294830266505	2.35619449019234	5.01675625	0.193723768997525
149	0.456747404844291	-0.591695501730104	5	2.48420354886554	2.67794504458899	3.966105	0.141702030910174
150	0.467128027681661	-0.570934256055363	5	2.45586314268351	2.58299333824623	11.155705	0.430320248566933
151	0.501730103806228	-0.515570934256055	5	2.36979909297012	2.63449414919746	6.08751	0.240368518886416
152	0.519031141868512	-0.484429065743945	5	2.32172538919284	2.24553726901845	15.143095	0.603675764266951
153	0.588235294117647	-0.429065743944637	5	2.20099023633945	2.29377568019639	13.40482	0.512260092360384
154	0.647058823529412	-0.377162629757785	5	2.09853821786737	2.11121582706548	6.8951575	0.229938045934865
155	0.681660899653979	-0.356401384083045	5	2.0525506086804	2.61351820516343	16.42788125	0.617515460438396
156	0.730103806228374	-0.273356401384083	5	1.92904751659272	2.73670086730471	13.50828875	0.502400237817624
157	0.761245674740484	-0.200692041522491	5	1.82856746902919	2.90784947272089	12.76331375	0.473927015236404
158	0.778546712802768	-0.1280276816609	5	1.73378206598191	3.28348970819396	8.3614575	0.301050641033922
159	0.771626297577855	-0.0795847750865052	5	1.67357193777513	3.0999500744912	14.20241625	0.536199335186806
160	0.775086505190311	0.00346020761245675	5	1.56633207073777	3.38657131671666	14.62693375	0.548579246926667
161	0.754325259515571	0.0865051903114187	5	1.45661622135243	3.81098287398863	0	0
162	0.190311418685121	0.799307958477509	6	0.233743180868901	4.49832829682087	27.8325025	0.982080641167926
163	0.0311418685121107	0.833910034602076	6	0.0373270526353163	4.6410815155994	16.59697875	0.576787982407354
164	-0.0657439446366782	0.84083044982699	6	-0.0780305438461546	4.32407026221222	28.10743375	0.794091085503829
165	-0.217993079584775	0.903114186851211	6	-0.23684876094692	4.71238898038469	14.19	0.42450896724861
166	-0.301038062283737	0.903114186851211	6	-0.321750554396642	4.87753765779932	7.1931475	0.216759084112748
167	-0.342560553633218	0.896193771626298	6	-0.365102371219192	6.03820664405272	4.8754475	0.0873151418901108
168	-0.349480968858132	0.868512110726644	6	-0.382565399597214	5.80067201215711	28.03293625	0.746838707307989
169	-0.42560553633218	0.72318339100346	6	-0.531933141058812	4.71238898038469	8.2775	0.241502367016551
170	-0.474048442906574	0.72318339100346	6	-0.580233614462122	0.825376850520738	10.460395	-0.0922334803573244
171	-0.429065743944637	0.681660899653979	6	-0.561786918390657	5.73463590472906	12.47241875	0.421951829970679
172	-0.467128027681661	0.619377162629758	6	-0.646177284384793	5.26404396291324	18.05027125	0.665240589539373
173	-0.557093425605536	0.56401384083045	6	-0.779225402292667	5.35589008917797	17.7375	0.633982148424419
174	-0.640138408304498	0.501730103806228	6	-0.906021831977551	5.33505976914176	28.3859125	0.917148092793845
175	-0.775086505190311	0.404844290657439	6	-1.08945145053632	5.22477844069543	21.70774375	0.56170010864806
176	-0.885813148788927	0.342560553633218	6	-1.20179147226593	5.75511085875323	8.213645	0.247687005941093
177	-0.910034602076125	0.301038062283737	6	-1.25132887345415	5.91601147336137	24.70538125	0.742456680321468
178	-0.961937716262976	0.166089965397924	6	-1.39982020951844	0.188221505304771	12.6397425	0.363765363705315
179	-0.948096885813149	0.0934256055363322	6	-1.47257328225951	0.463647609000806	25.11925625	0.706667861715295
180	-0.882352941176471	-0.0380622837370242	6	-1.61390685460257	0.392340144215516	18.55638125	0.600177410286715
181	-0.84083044982699	-0.13840830449827	6	-1.73394233665991	0.757627526804027	30.11295375	0.957015248005062
182	-0.719723183391003	-0.26643598615917	6	-1.92534538626092	1.02400748590565	15.9199975	0.512955246021842
183	-0.640138408304498	-0.314878892733564	6	-2.02793643546529	0.888479771920148	12.18921	0.472574369290764
184	-0.58477508650519	-0.359861591695502	6	-2.12245130932344	0.858438728700568	17.18704625	0.725436495007321
185	-0.508650519031142	-0.42560553633218	6	-2.26753860832491	0.876058050598193	13.85357875	0.611754946067269
186	-0.44636678200692	-0.477508650519031	6	-2.38988959753836	1.13838855122436	8.4655175	0.367918741511932
187	-0.401384083044983	-0.498269896193772	6	-2.46347334584075	1.28474488507758	10.47695	0.458335452780778
188	-0.342560553633218	-0.515570934256055	6	-2.5551404363969	1.22202532321099	6.92058125	0.322475737976036
189	-0.304498269896194	-0.529411764705882	6	-2.61963558399211	0.902506907964313	14.31238875	0.661242491274083
190	-0.238754325259516	-0.581314878892734	6	-2.75188408224693	1.22777238637419	8.7895225	0.409471984261902
191	-0.190311418685121	-0.598615916955017	6	-2.83377847909931	1.5707963267949	8.86875	0.402966037120511
192	-0.13840830449827	-0.598615916955017	6	-2.91437168652341	1.5707963267949	8.86875	0.418528954485633
193	-0.0865051903114187	-0.598615916955017	6	-2.99807747742054	1.20362249297668	8.23493	0.381006501882757
194	-0.041522491349481	-0.615916955017301	6	-3.07427877779709	1.5707963267949	5.32125	0.252307693756815
195	-0.0103806228373702	-0.615916955017301	6	-3.12474031654845	1.5707963267949	7.68625	0.364865598712596
196	0.0346020761245675	-0.615916955017301	6	3.08547187088862	1.64756821806467	7.7087175	0.365493313524383
197	0.0795847750865052	-0.612456747404844	6	3.01237320818374	2.11121582706548	6.8951575	0.307097302540211
198	0.114186851211073	-0.591695501730104	6	2.9509537476757	2.15879893034246	8.5270075	0.393625831927435
199	0.155709342560554	-0.56401384083045	6	2.87222858129021	2.09887077522126	8.213645	0.404750699679095
200	0.197231833910035	-0.539792387543253	6	2.79127844135439	1.97568811307998	4.50296	0.229341861217498
201	0.221453287197232	-0.529411764705882	6	2.74541006911089	1.92956699706547	10.10328	0.511051970236989
202	0.27681660899654	-0.508650519031142	6	2.64319967506349	2.18152229118411	7.21738875	0.364722506536639
203	0.311418685121107	-0.484429065743945	6	2.57025517375617	1.97570104450463	6.0035525	0.297472290303027
204	0.343712802768166	-0.470588235294118	6	2.51076071569556	0	0	0
205	0.343712802768166	-0.470588235294118	6	2.51076071569556	1.86223936043611	8.2302	0.37856232421758
206	0.389851211072664	-0.456747404844291	6	2.43504825085205	2.22648916487275	12.929455	0.621986257644025
207	0.449826989619377	-0.410612456747405	6	2.31065099932324	2.30862496109997	11.71916625	0.552565966465681
208	0.50057785467128	-0.364474048442907	6	2.2001378060301	2.55359005004223	8.5270075	0.403090108949131
209	0.528259515570934	-0.322951557093426	6	2.11951978424028	3.68272452223792	0	0
210	0.384083044982699	-0.0830449826989619	7	1.78373467637429	2.42750195497764	11.73572125	0.702423767454041
211	0.429065743944637	-0.0311418685121107	7	1.64324992288349	2.44685437739309	4.6176625	0.246009866390628
212	0.44636678200692	-0.0103806228373702	7	1.59404794960536	2.87534060443887	6.7414325	0.41891821296285
213	0.456747404844291	0.027681660899654	7	1.51026430701279	3.14159265358979	5.9125	0.374978471016968
214	0.456747404844291	0.0622837370242214	7	1.4352686128094	3.07502448981397	8.88826125	0.538405197425345
215	0.460207612456747	0.114186851211073	7	1.32758757332433	3.14159265358979	6.50375	0.381422342085411
216	0.460207612456747	0.152249134948097	7	1.25130310490724	3.37533583445869	12.76331375	0.751924180440176
217	0.442906574394464	0.224913494809689	7	1.10091826881921	3.33898821343967	6.0295675	0.335163423821793
218	0.43598615916955	0.259515570934256	7	1.03388558405485	4.69980787158418	0	0
219	-0.343138408304498	0.269318339100346	8	-0.905350591028244	5.91384078947278	13.10269125	0.877032815087104
220	-0.370820069204152	0.197809688581315	8	-1.08075715404566	6.10333180738711	13.22094125	0.91828124909854
221	-0.384660899653979	0.121685121107266	8	-1.26441340386537	0	11.43063625	0.824545205188498
222	-0.384660899653979	0.0547854671280278	8	-1.42932244490307	0.367197029933637	10.98010375	0.779134815828222
223	-0.36159169550173	-0.00519031141868512	8	-1.58514940806872	0.334724189431416	9.5983525	0.768941120553501
224	-0.343138408304498	-0.0582456747404845	8	-1.73893763217942	0.390611481298364	7.24695125	0.607689653844505
225	-0.326989619377163	-0.0974636678200691	8	-1.86047556294832	1.02401369296059	10.61352875	0.763466789348244
226	-0.273934256055363	-0.129757785467128	8	-2.01316892081797	1.17598745574715	10.24813625	0.839114963711625
227	-0.218570934256055	-0.152826989619377	8	-2.18099191356029	1.10720871659404	8.81376375	0.92568045255895
228	-0.172432525951557	-0.175892733564014	8	-2.36612800407208	1.20352970564551	5.4903475	0.627966319643494
229	-0.142446366782007	-0.187429065743945	8	-2.49172126800078	0.785442280395696	9.476555	1.11240765045465
230	-0.103228373702422	-0.226643598615917	8	-2.71420279809171	1.39091282580238	8.81376375	1.04229210416269
231	-0.0524809688581314	-0.235871972318339	8	-2.92266121892425	1.82816278627426	7.7441925	0.901949601274499
232	-0.00865051903114187	-0.224335640138408	8	-3.10305113917915	1.5707963267949	9.06563625	1.16977434623553
233	0.0444048442906575	-0.224335640138408	8	2.94617929875333	2.10245098656244	7.77434625	0.991814568481639
234	0.0836228373702421	-0.201269896193772	8	2.747816385057	1.97570104450463	6.0035525	0.800523280831724
235	0.115916955017301	-0.187429065743945	8	2.58771172889066	2.50886549523275	7.33209125	0.96156902839807
236	0.141290657439446	-0.152826989619377	8	2.39539792321104	2.30358656738973	10.6058425	1.44358711162202
