# Supplementary material for: Fluid extraction from the left-right organizer uncovers mechanical properties needed for symmetry breaking
Source: eLife. 2023 Jul 21;12:e83861. doi: 10.7554/eLife.83861 (PMC10361723; doi:10.7554/eLife.83861)
Supplement: Figure 4—source data 2. [file elife-83861-fig4-data2.zip › Fig4_sourcedata/DB7ss_embryo3.csv]

	x	y	id	omega	alpha	speed	realangvel
1	-0.135	0.7975	1	-0.1676893223546	4.9906886393898	17.2172	0.450545756225822
2	-0.205	0.7775	1	-0.257798473599765	4.9906886393898	15.06505	0.39584682302518
3	-0.26625	0.76	1	-0.336967838204801	5.08765980324065	10.4852275	0.275376896059497
4	-0.3075	0.74375	1	-0.3920432174167	5.69518270363202	6.39555125	0.14215052177341
5	-0.3225	0.72125	1	-0.420473321771382	5.1760365893855	13.88195875	0.371628399355156
6	-0.375	0.695	1	-0.494799001642413	5.3231149447739	10.8257875	0.289490949964453
7	-0.4125	0.66875	1	-0.552697191635304	4.95255998824486	14.91369	0.371958202743561
8	-0.47375	0.65375	1	-0.627088832184016	5.03978919218492	16.54731375	0.402790840911309
9	-0.54	0.63125	1	-0.707647000366278	5.11728076666977	9.00592	0.215687505681961
10	-0.575	0.61625	1	-0.75078450150267	5.33263846636751	5.0859325	0.126047752073173
11	-0.5925	0.60375	1	-0.775994051917305	5.81953769817878	6.610175	0.157878840456289
12	-0.605	0.57875	1	-0.807569820008562	5.30858812168217	10.00335875	0.244192273147825
13	-0.64	0.555	1	-0.856408274638128	5.49778714378214	6.27138875	0.155717613375483
14	-0.65875	0.53625	1	-0.887551797313224	5.03413953478133	4.6744225	0.0969869571547255
15	-0.6775	0.53	1	-0.906949188744169	5.46371020607154	12.2708025	0.294851966123253
16	-0.7154175	0.4945825	1	-0.96591958196882	0	0	0
17	-0.7154175	0.4945825	1	-0.96591958196882	5.71692211679617	16.34747125	0.397459261717117
18	-0.7525	0.43625	1	-1.04541143431224	5.56153045631483	19.6898075	0.459489197330927
19	-0.8075	0.37375	1	-1.13730927377843	5.68777543170085	11.0693825	0.257153450309606
20	-0.83375	0.335	1	-1.18873996384035	5.7867625537747	8.06878875	0.187713328608077
21	-0.85	0.305	1	-1.22628262956197	5.95208923047545	10.00335875	0.234142589414796
22	-0.86375	0.265	1	-1.27311114744492	0	6.208125	0.140038240618885
23	-0.86375	0.23875	1	-1.3011187955687	6.03820664405272	3.65688125	0.0862699859443539
24	-0.8675	0.22375	1	-1.31837279275757	6.15883031263282	7.14998625	0.168013408694545
25	-0.87125	0.19375	1	-1.35197547449648	6.13429535957009	5.97872	0.141513815523833
26	-0.875	0.16875	1	-1.38027823760125	6.09319701926087	7.8269675	0.185613654412169
27	-0.88125	0.13625	1	-1.41740096848368	5.742765806909	6.8951575	0.149493663261757
28	-0.89625	0.11125	1	-1.44729970113603	6.2086965169657	19.86186125	0.465175683958223
29	-0.9025	0.0275	1	-1.54033483792768	6.20641341590981	7.7087175	0.179931472664459
30	-0.905	-0.005	1	-1.57632113246057	0.0302937599187751	9.760355	0.22803122965213
31	-0.90375	-0.04625	1	-1.621927378391	0.185347949995695	9.62495875	0.22403910628594
32	-0.89625	-0.08625	1	-1.66673519964818	0.59619914129748	10.00335875	0.210726180756793
33	-0.8725	-0.12125	1	-1.70888043579954	0.211093333222747	8.4655175	0.203123222020654
34	-0.865	-0.15625	1	-1.74950508020367	0.563316261491968	6.643285	0.149865044631252
35	-0.85	-0.18	1	-1.77947808912992	1.24904577239825	0.93476625	0.01155346626317
36	-0.84625	-0.18125	1	-1.78178878238256	0.258770891963698	10.3977225	0.254104074262611
37	-0.835	-0.22375	1	-1.83260959723508	1.05524731933592	10.19374125	0.181225177430173
38	-0.7975	-0.245	1	-1.86885463272111	0.453125803430956	20.9337975	0.530847989664887
39	-0.75875	-0.3245825	1	-1.97502423065409	0.130811058824209	15.10762	0.36438094044255
40	-0.7504175	-0.3879175	1	-2.0479004187426	0.418270720375262	7.764295	0.193443471040464
41	-0.7370825	-0.4179175	1	-2.08658911295069	0.128295591076507	6.16023375	0.140633499116123
42	-0.73375	-0.44375	1	-2.11471581277392	0.524858013346987	4.3267675	0.106598373917479
43	-0.7245825	-0.4595825	1	-2.13603548755742	0.763135175607205	6.27257125	0.152418641219136
44	-0.70625	-0.47875	1	-2.16651921580124	0.651046591628022	5.203	0.128881555880367
45	-0.6929175	-0.49625	1	-2.19229552697732	0.628796286415433	8.04159125	0.199431078776273
46	-0.6729175	-0.52375	1	-2.23218174273257	0.414555132863055	5.38274	0.128545920403917
47	-0.66375	-0.5445825	1	-2.25789092681335	0.263003007206258	10.61352875	0.233018536787635
48	-0.6520825	-0.5879175	1	-2.30449463417088	0.463617607800771	8.81376375	0.202132342091315
49	-0.6354175	-0.62125	1	-2.34492110258914	1.16788268916015	13.06839875	0.29380540382514
50	-0.5845825	-0.6429175	1	-2.40368218335417	2.70532336087299	0	0
51	-0.0495825000000001	0.5045825	2	-0.0979499496441461	4.77894055122181	11.851015	0.490824150979347
52	-0.0995825000000001	0.50125	2	-0.196114779840015	4.84669535794815	14.71680375	0.600229511379176
53	-0.16125	0.4929175	2	-0.316160682115851	5.05167697951447	14.21187625	0.578165558569413
54	-0.2179175	0.4729175	2	-0.431793793829733	5.00384577486256	12.34589125	0.487907297402561
55	-0.2679175	0.4579175	2	-0.529375253310245	5.41797862031661	13.9806975	0.557107573864917
56	-0.3129175	0.4195825	2	-0.640796768083229	5.22681665364548	10.41368625	0.41194651261738
57	-0.35125	0.3979175	2	-0.723186070606705	5.38714455629059	12.61964	0.498003009155981
58	-0.3929175	0.3645825	2	-0.822786672437901	5.51474328939838	16.44680125	0.643276175387337
59	-0.44125	0.3145825	2	-0.951441907515369	5.38710797144227	12.61964	0.459892040473475
60	-0.4829175	0.28125	2	-1.04342031561006	5.66928330470381	12.65807125	0.471756186946675
61	-0.51375	0.2375	2	-1.1377715529994	5.89730263778151	10.2108875	0.381617114341015
62	-0.53	0.1975	2	-1.2140949758676	5.75359570839751	14.0445525	0.506231908598664
63	-0.56	0.14625	2	-1.31534135758733	6.07778991798982	14.49449375	0.529622375429526
64	-0.5725	0.08625	2	-1.42126583267324	5.82711331082998	17.45192625	0.582423385513635
65	-0.605	0.02	2	-1.53775050977597	6.26144960033779	13.60170625	0.474113892896397
66	-0.60625	-0.0375	2	-1.63257328835525	0.15012497138625	11.85988375	0.413254316788585
67	-0.59875	-0.0870825000000001	2	-1.71522415171296	0.334703954727907	9.5983525	0.333089851739952
68	-0.5854175	-0.1254175	2	-1.78184212206095	0.718896371596619	8.3803775	0.265984823718735
69	-0.5620825	-0.1520825	2	-1.8350390868047	0.375951966658313	16.103285	0.586007217462694
70	-0.5370825	-0.2154175	2	-1.95224053029724	0.410098722711162	9.8857	0.361128177683032
71	-0.5204175	-0.25375	2	-2.02446616583385	0.212961377764843	14.92137625	0.513932948970692
72	-0.5070825	-0.3154175	2	-2.12725275562798	0.311008685566627	11.59263875	0.389526862869289
73	-0.4920825	-0.3620825	2	-2.20515812820184	0.512376107511991	14.47202625	0.489534607365101
74	-0.4620825	-0.4154175	2	-2.30306504967486	1.39611909408603	13.60880125	0.385984804000363
75	-0.4054175	-0.4254175	2	-2.38026201047494	1.15259519333109	7.764295	0.267820981090274
76	-0.3754175	-0.43875	2	-2.43382620669299	1.5707963267949	5.12436375	0.14607669764815
77	-0.35375	-0.43875	2	-2.46304154622262	1.5707963267949	9.06563625	0.276263456458841
78	-0.3154175	-0.43875	2	-2.51829423751439	1.27935329315369	8.2302	0.310586597328273
79	-0.2820825	-0.44875	2	-2.58041155698004	1.42043971031113	13.15590375	0.50044947544019
80	-0.2270825	-0.4570825	2	-2.68050145206808	1.5608756637357	9.9531025	0.384109535402399
81	-0.185	-0.4575	2	-2.75732335914856	1.92956699706547	5.05164	0.164122502188406
82	-0.165	-0.45	2	-2.79014785958624	2.19104581277772	5.0859325	0.131347977305074
83	-0.1475	-0.4375	2	-2.81641745504726	2.80404960066533	0	0
84	0.1454175	0.3970825	3	0.351046446399434	4.57049192578053	16.722915	0.839299901416202
85	0.0754175000000001	0.4070825	3	0.183186466116194	4.82005069266755	14.6689125	0.744303976980032
86	0.01375	0.4004175	3	0.0343256707201875	5.08171720827023	13.10269125	0.668354658686922
87	-0.0379174999999999	0.3804175	3	-0.0993452610171967	5.0341609631997	17.45074375	0.970735265580982
88	-0.1079175	0.3570825	3	-0.293492314133393	5.16381753632939	14.45547125	0.822961974653555
89	-0.1629175	0.3304175	3	-0.458084709064104	5.29315250126613	15.08692625	0.869030991039539
90	-0.21625	0.2954175	3	-0.631890907272012	5.44379984570148	20.65531875	1.19256331560052
91	-0.28125	0.2370825	3	-0.870403570392116	5.49778714378214	19.5100675	1.07931623494278
92	-0.3395825	0.17875	3	-1.08626681738067	5.78924393826	17.4596125	0.948539258885486
93	-0.3745825	0.11375	3	-1.27597466915777	6.10333180738711	13.22094125	0.716152755509305
94	-0.3845825	0.05875	3	-1.41920522025963	6.2561517194884	14.589685	0.795721804741791
95	-0.38625	-0.00291749999999993	3	-1.57834958120799	0.251969360724842	20.554215	1.1345459337705
96	-0.3645825	-0.0870825000000001	3	-1.80525876796209	0.132518781061967	11.92965125	0.656518262988981
97	-0.3579175	-0.1370825	3	-1.93656242055989	0.298523254792944	10.72231875	0.582846714937308
98	-0.3445825	-0.1804175	3	-2.05313176354735	0.844185021452064	9.49251875	0.499182960429834
99	-0.3145825	-0.2070825	3	-2.15296835563331	0.380464997944734	10.61352875	0.567635351100098
100	-0.2979175	-0.24875	3	-2.26649542585333	1.06367659623778	8.11668	0.425058066594517
101	-0.2679175	-0.2654175	3	-2.35150703917224	0.902519706391637	9.5415925	0.535883040045844
102	-0.23625	-0.2904175	3	-2.45868364718141	1.03037682652431	6.8951575	0.388956963992557
103	-0.21125	-0.3054175	3	-2.53647503997992	1.1018508386594	8.28518625	0.471961764731006
104	-0.18	-0.32125	3	-2.63086739292612	1.5707963267949	8.2775	0.433696907929981
105	-0.145	-0.32125	3	-2.71760677451211	2.30861138691536	4.39476125	0.110147525525348
106	-0.13125	-0.30875	3	-2.73963627961718	1.5707963267949	4.73	0.280570480755227
107	-0.11125	-0.30875	3	-2.79575037576823	1.53854944435964	9.169105	0.58050265335408
108	-0.0725	-0.31	3	-2.91185090643905	2.0344439357957	5.9491575	0.319573218943221
109	-0.05	-0.29875	3	-2.97576555022769	1.97568811307998	4.50296	0.273494253319644
110	-0.0325	-0.29125	3	-3.03046440089162	2.15879893034246	5.3295275	0.309204238526619
111	-0.01375	-0.27875	3	-3.09230524859694	1.91008894124894	5.3295275	0.384650658177876
112	0.0075	-0.27125	3	3.11394992694707	1.62337938840584	5.62456125	0.437926554227279
113	0.03125	-0.27	3	3.02636461610161	1.83704837594582	10.11214875	0.789799224775751
114	0.0725	-0.25875	3	2.86840477114646	1.64756821806467	7.7087175	0.57850264016813
115	0.105	-0.25625	3	2.75270424311284	1.86929525838108	8.04159125	0.601812398717501
116	0.1375	-0.24625	3	2.63234176336934	2.2655346029916	6.92649375	0.518421008250805
117	0.16	-0.2275	3	2.52865756171918	2.10101209957153	9.93773	0.738117305113706
118	0.19625	-0.20625	3	2.38103410069643	1.95130270390726	7.95999875	0.523937673259578
119	0.2275	-0.19375	3	2.27624656604452	2.55359005004223	8.5270075	0.604761471251849
120	0.2475	-0.16375	3	2.15529427179415	2.12939564213846	5.5778525	0.349463336766482
121	0.2675	-0.15125	3	2.08540160444085	2.51279636717436	8.04159125	0.540701705558431
122	0.2875	-0.12375	3	1.97726126332917	2.62244653934327	7.14998625	0.473321512652163
123	0.3025	-0.0975	3	1.88259696079873	2.75931721560643	10.30194	0.672983430710228
124	0.31875	-0.0570825000000001	3	1.74800027465669	2.22184291842292	10.40659125	0.457145305696627
125	0.35375	-0.0304174999999999	3	1.65657121351736	2.58309445559257	3.71837125	0.193156844735309
126	0.3620825	-0.0170825000000001	3	1.6179398445703	2.49809154479651	5.9125	0.274401985349903
127	0.3770825	0.00291749999999993	3	1.56305944750032	3.9238625620649	0	0
128	-0.02125	0.40375	4	-0.0525830616109417	4.99493961430047	12.7237	0.664158357538133
129	-0.0729174999999999	0.38875	4	-0.185414733118568	4.89224248017717	13.22094125	0.701464751444553
130	-0.1279175	0.37875	4	-0.325707683407479	5.2102288250727	20.63639875	1.098926827123
131	-0.2045825	0.3370825	4	-0.54549304883208	5.07115554111126	16.8388	0.850102175129546
132	-0.27125	0.3120825	4	-0.715513483857989	5.4977603578287	15.60840875	0.798212993266987
133	-0.3179175	0.2654175	4	-0.875156082511386	5.68093376982571	15.30687125	0.783025215253268
134	-0.3545825	0.2120825	4	-1.03176112556204	5.81953769817878	18.50908125	0.946605551282096
135	-0.3895825	0.1420825	4	-1.22108223581846	6.0314918897397	14.244395	0.727967700468131
136	-0.4045825	0.08375	4	-1.36667577591209	6.113404654114	13.9972525	0.714442634319539
137	-0.4145825	0.0254174999999999	4	-1.50956430277599	0.053987298080661	14.60564875	0.745753450078037
138	-0.41125	-0.03625	4	-1.6587149927916	0.0256482206068229	15.37782125	0.772128733393787
139	-0.4095825	-0.10125	4	-1.81314073947036	0.41240306440913	13.7678475	0.691730410547253
140	-0.38625	-0.1545825	4	-1.95148682157981	0.657863378873118	10.95881875	0.550255149616978
141	-0.3579175	-0.19125	4	-2.0615378515032	0.493979212912858	11.6393475	0.603678786764916
142	-0.3345825	-0.2345825	4	-2.18227360885619	0.6202031542943	5.933785	0.306776327662361
143	-0.32	-0.255	4	-2.24362887438866	1.30683260316919	11.330715	0.505093924485884
144	-0.27375	-0.2675	4	-2.34464765928584	1.12395385830913	15.73493625	0.859611374412295
145	-0.21375	-0.29625	4	-2.5165699341683	1.5707963267949	6.208125	0.303772652817829
146	-0.1875	-0.29625	4	-2.57732446473186	1.47731954563631	9.5013875	0.536547216553993
147	-0.1475	-0.3	4	-2.68463390804266	1.13416916698136	4.893185	0.309400934680291
148	-0.12875	-0.30875	4	-2.74651409497872	1.14416883366802	7.14407375	0.448792252093497
149	-0.10125	-0.32125	4	-2.83627254539742	1.5707963267949	8.2775	0.509727731732905
150	-0.06625	-0.32125	4	-2.938218091744	1.95130270390726	4.7761175	0.265605778950979
151	-0.0475	-0.31375	4	-2.99133924753419	1.07144960511477	3.70418125	0.22789509739888
152	-0.03375	-0.32125	4	-3.03691826701397	1.67567326552513	5.64762	0.366560620774905
153	-0.01	-0.31875	4	-3.11023039116895	1.89254688119154	7.47872125	0.48024606844312
154	0.02	-0.30875	4	3.07690570232201	1.66574803313765	6.236505	0.426004004199738
155	0.04625	-0.30625	4	2.99170490148206	2.0169018757383	7.537255	0.505574672676525
156	0.075	-0.2925	4	2.89058996694676	1.5707963267949	4.73	0.315179691905447
157	0.095	-0.2925	4	2.82755402856567	1.5707963267949	3.843125	0.247035465003447
158	0.11125	-0.2925	4	2.77814693556498	4.70343523257056	0	0
159	-0.2145825	-0.2895825	5	-2.50387230836435	1.66727319485983	12.27612375	0.588913705170233
160	-0.1629175	-0.2845825	5	-2.62165504939839	1.5707963267949	12.21936375	0.736400807433548
161	-0.11125	-0.2845825	5	-2.7689352108851	2.14212568398747	13.12042875	0.621091091611565
162	-0.0645825000000001	-0.2545825	5	-2.89315342920741	1.9195618556665	9.2270475	0.666157244998393
163	-0.0279174999999999	-0.24125	5	-3.02638487820709	2.15243723258062	8.60919125	0.632533647771281
164	0.0025	-0.22125	5	3.13029369941824	1.5707963267949	8.2775	0.782984845394092
165	0.0375	-0.22125	5	2.97369673033942	2.0344439357957	6.610175	0.615057103666672
166	0.0625	-0.20875	5	2.85068530960608	2.0344439357957	4.6271225	0.44799516564328
167	0.08	-0.2	5	2.76108627647743	2.08318578710563	5.42708375	0.533485417347803
168	0.1	-0.18875	5	2.65438919300787	2.87534060443887	3.37071625	0.239736922703728
169	0.10375	-0.175	5	2.60644180846712	2.23183949564558	3.37071625	0.35001367600747
170	0.115	-0.16625	5	2.53643907326563	2.32172538919284	12.1312675	1.27497456877295
171	0.1525	-0.13125	5	2.28144415951104	2.80953318604691	9.0685925	0.941222004998066
172	0.165	-0.095	5	2.09319975851143	2.14213380662852	4.9203825	0.460847828824575
173	0.1825	-0.08375	5	2.00103019274651	2.70496549377625	4.893185	0.513062687579819
174	0.19125	-0.065	5	1.89841765523055	3.05093276638905	3.26547375	0.337115701924851
175	0.1925	-0.05125	5	1.83099451484558	2.72336832401056	5.82322125	0.595827187331945
176	0.2025	-0.02875	5	1.71182907737919	3.14159265358979	5.9125	0.612581742581408
177	0.2025	-0.00375	5	1.58931272886291	3.14159265358979	4.73	0.492958631712736
178	0.2025	0.01625	5	1.49072100252036	3.14159265358979	3.5475	0.3651891298993
179	0.2025	0.03125	5	1.4176831765405	3.14159265358979	4.73	0.47384131169683
180	0.2025	0.05125	5	1.32291491420113	3.47483695470147	8.13382625	0.824359234769275
181	0.19125	0.08375	5	1.15804306724728	3.14159265358979	3.251875	0.293533452566442
182	0.19125	0.0975	5	1.09933637673399	3.89252171598773	6.06563375	0.591005133795374
183	0.17375	0.11625	5	0.981135349974915	3.6052402625906	1.9830525	0.19786186252342
184	0.17	0.12375	5	0.941562977470231	3.81633359581335	3.78577375	0.380835637701916
185	0.16	0.13625	5	0.865395849929848	3.6052402625906	0.6610175	0.0643589916514925
186	0.15875	0.13875	5	0.852524051599549	4.49372003451075	2.7256625	0.227421229441485
187	0.1475	0.14125	5	0.807039805711252	0.786835391845085	0	0
188	0.2920825	-0.00291749999999993	6	1.58078461084853	3.54008333496141	16.25168875	1.16903213387589
189	0.2654175	0.0604174999999999	6	1.34697818407336	3.74003270428336	10.49527875	0.799833205631432
190	0.2404175	0.0970825000000001	6	1.18701154294707	3.92699081698725	5.574305	0.432721201027253
191	0.22375	0.11375	6	1.10046730274162	4.1244152235457	5.68486875	0.43673861131385
192	0.20375	0.1270825	6	1.01311958047885	3.46331320768644	6.23236625	0.518284295954566
193	0.1954175	0.1520825	6	0.909462721287935	3.97959873978986	5.30292125	0.451699593023158
194	0.17875	0.1670825	6	0.819122802683303	3.82727761246677	5.60209375	0.478499570135539
195	0.16375	0.1854175	6	0.723422888656196	3.99359880764884	4.19018875	0.357569525566502
196	0.1504175	0.1970825	6	0.651908983542895	3.88358520273496	6.41683625	0.5265196626521
197	0.1320825	0.2170825	6	0.546605051012475	4.82301876245055	7.1387525	0.505273145569002
198	0.1020825	0.21375	6	0.445550421898675	4.90981338694315	8.03922625	0.625031965135932
199	0.06875	0.2070825	6	0.320544028871489	4.83670936047878	6.3559375	0.584340533778018
200	0.0420824999999999	0.20375	6	0.203675922115885	4.71238898038469	5.51813625	0.559549203380393
201	0.01875	0.20375	6	0.0917660814398064	4.93108439669115	7.26823625	0.743934480529485
202	-0.01125	0.1970825	6	-0.0570208146660907	4.85425603378882	5.574305	0.598047203378559
203	-0.0345825000000001	0.19375	6	-0.176630255341802	5.2194450309456	4.05834	0.423330115630077
204	-0.0495825000000001	0.1854175	6	-0.261296278467818	4.78919616431887	5.139145	0.543048944943699
205	-0.07125	0.18375	6	-0.369906067456558	5.04711316981611	9.5983525	1.00774645939974
206	-0.1095825	0.1704175	6	-0.571455359336505	5.52809466453757	9.20162375	0.964953589786053
207	-0.13625	0.1420825	6	-0.764446077293715	4.95736764351155	4.8754475	0.4310162839065
208	-0.15625	0.1370825	6	-0.850649334075015	5.26666204962306	9.73493125	0.885825614685296
209	-0.19125	0.1154175	6	-1.02781445701207	5.57459432771632	3.6338225	0.334946044688957
210	-0.20125	0.10375	6	-1.09480366594987	5.72457756517745	7.43733375	0.680023587828313
211	-0.2179175	0.0770825000000001	6	-1.23080838351553	5.93441977830798	9.2270475	0.834786605279634
212	-0.23125	0.0404174999999999	6	-1.39776570457146	5.45438152952985	6.41683625	0.426826712908064
213	-0.25125	0.0220825000000001	6	-1.48313104715307	5.91922714291384	8.85751625	0.682243725273659
214	-0.2645825	-0.0129174999999999	6	-1.6195797922078	5.98022570278307	6.60721875	0.476234569091052
215	-0.2729175	-0.0395825000000001	6	-1.71482670602601	5.81962341001537	6.16969375	0.367782682473585
216	-0.2845825	-0.0629174999999999	6	-1.78838324252073	5.7802931520079	8.99705125	0.4503379625396
217	-0.3029175	-0.09625	6	-1.87845083502865	0	6.30686375	0.389118228790044
218	-0.3029175	-0.1229175	6	-1.95627448078666	0.785398163397448	3.34470125	0.20253701587523
219	-0.2929175	-0.1329175	6	-1.9967818839617	0.588002603547568	4.26350375	0.278790432291485
220	-0.2829175	-0.1479175	6	-2.05253997042	0.463677609300798	8.81376375	0.579732466207226
221	-0.26625	-0.18125	6	-2.16848646366144	1.5707963267949	3.94186375	0.152062670408277
222	-0.2495825	-0.18125	6	-2.1988989977431	0.785398163397448	5.01675625	0.342780336995978
223	-0.2345825	-0.19625	6	-2.2674550651423	1.21200510745315	6.73552	0.423566489817735
224	-0.2079175	-0.20625	6	-2.35216836310584	1.5707963267949	3.15313625	0.165630394555596
225	-0.1945825	-0.20625	6	-2.38529444201696	0.380402929728668	4.245175	0.27943595990843
226	-0.1879175	-0.2229175	6	-2.44118163399865	1.47123163058231	3.961375	0.244706691587657
227	-0.17125	-0.2245825	6	-2.49012297231618	2.03438393699576	4.4071775	0.154291570903564
228	-0.1545825	-0.21625	6	-2.52098128649689	1.49945078968744	5.53232625	0.392540826388337
229	-0.13125	-0.2179175	6	-2.59948945177456	1.67050953131537	3.961375	0.274264669387962
230	-0.1145825	-0.21625	6	-2.65434238565215	1.89258438072277	4.98601125	0.316620204760389
231	-0.0945825000000001	-0.2095825	6	-2.71766642660423	1.44637209775101	3.17796875	0.283761965836722
232	-0.08125	-0.21125	6	-2.77441881977157	0.851899955198278	4.19018875	0.357165659451901
233	-0.0679174999999999	-0.2229175	6	-2.84585195166195	1.5707963267949	6.30686375	0.563822111654364
234	-0.04125	-0.2229175	6	-2.95861637399283	1.5707963267949	4.73	0.43968359825147
235	-0.02125	-0.2229175	6	-3.04655309364312	2.12248993352921	6.01656	0.485158064730395
236	0.000417500000000075	-0.2095825	6	3.13960060059039	1.5707963267949	4.33563625	0.436169911358402
237	0.01875	-0.2095825	6	3.05236661831871	1.70331510785686	5.96453	0.598984537675884
238	0.04375	-0.20625	6	2.93256971078353	1.5707963267949	4.33563625	0.416782936441225
239	0.0620824999999999	-0.20625	6	2.84921312349528	1.768134196556	4.01990875	0.389082743515217
240	0.07875	-0.2029175	6	2.77139657479224	4.84295259273617	0	0
241	-0.25125	-0.24625	7	-2.34614457729931	0.976037069311544	12.134815	0.730770643009113
242	-0.20875	-0.275	7	-2.49229870590113	1.60781644266883	7.98719625	0.402496135267656
243	-0.175	-0.27375	7	-2.57279793295466	1.83139871854224	9.178565	0.44115716002338
244	-0.1375	-0.26375	7	-2.66102936495934	1.49402443552512	7.7087175	0.524615265786936
245	-0.105	-0.26625	7	-2.76595241811673	1.34399747874101	7.8884575	0.583719207509974
246	-0.0725	-0.27375	7	-2.88269625961872	1.84380502988161	7.67501625	0.522376371876323
247	-0.04125	-0.265	7	-2.98717153399399	1.82597871741571	7.02700625	0.529577536777115
248	-0.0125	-0.2575	7	-3.09308704134941	2.05330962181737	7.00808625	0.524280739765128
249	0.01375	-0.24375	7	3.08524211787715	2.19104581277772	5.0859325	0.38985453120163
250	0.03125	-0.23125	7	3.00727121163682	1.87667519819975	5.8900325	0.533549366274557
251	0.055	-0.22375	7	2.90056133838191	2.76108627647743	6.3677625	0.375241112394655
252	0.065	-0.19875	7	2.82551311590298	2.44685437739309	4.6176625	0.41525497734634
253	0.0775	-0.18375	7	2.74246212043371	2.41495031290807	3.55991625	0.351486791441946
254	0.0875	-0.1725	7	2.67216476214533	1.29249666778979	4.3043	0.32377341730458
255	0.105	-0.1775	7	2.60741007868441	2.19104581277772	2.54296625	0.260668447999395
256	0.11375	-0.17125	7	2.55527638908453	2.67794504458899	4.6271225	0.432192915054781
257	0.1225	-0.15375	7	2.46883780607357	2.38057989936506	8.573125	0.926213848058617
258	0.1475	-0.1275	7	2.28359503646185	1.87368119516987	4.9558575	0.431123209078876
259	0.1675	-0.12125	7	2.19737039464608	2.15879893034246	6.39555125	0.583434741333893
260	0.19	-0.10625	7	2.0806834463793	3.38574830553767	0	0
261	0.0120824999999999	0.6079175	8	0.0198726133311824	4.90980551954896	22.10861125	0.770213944340014
262	-0.0795825000000001	0.5895825	8	-0.13417017553682	4.8689908573667	22.74597875	0.804039884280234
263	-0.1745825	0.5745825	8	-0.294978152392867	5.13758690937192	22.93281375	0.810513827661627
264	-0.2629175	0.5345825	8	-0.457080917925193	5.09288796820709	14.85870375	0.519661307516777
265	-0.32125	0.51125	8	-0.561013179428548	5.06537205102243	15.9625675	0.532493017794635
266	-0.3845825	0.4879175	8	-0.667511782987475	5.68841269689749	16.1801475	0.540657886988252
267	-0.4229175	0.43125	8	-0.775643360385125	5.37968576685226	16.55973	0.566643717539388
268	-0.4779175	0.3879175	8	-0.888972103893003	5.64818819463656	18.605455	0.638679735724894
269	-0.5245825	0.3245825	8	-1.01670805103798	5.71986310503768	17.71562375	0.603487868666084
270	-0.5645825	0.26125	8	-1.1374056247712	5.86494242105237	19.4107375	0.657095543393043
271	-0.5979175	0.18625	8	-1.26882473344981	5.89512228447118	16.92689625	0.561400206613545
272	-0.625	0.12	8	-1.38110477477252	5.95682649047282	20.28637875	0.651871235261778
273	-0.6525	0.03875	8	-1.51147902182487	5.98774447003587	14.2148325	0.436475386949018
274	-0.67	-0.01875	8	-1.59877409921468	6.2432066200563	14.793075	0.461286547625293
275	-0.6725	-0.08125	8	-1.69103140873973	0.211093333222747	16.931035	0.529347091067067
276	-0.6575	-0.15125	8	-1.79690082695315	0.658806036117476	11.5896825	0.339544497070672
277	-0.6275	-0.19	8	-1.86480972636728	0.624635422771614	15.67108125	0.492571281802077
278	-0.58875	-0.24375	8	-1.9633239827277	0.352457622826704	27.40384625	0.892321804971281
279	-0.54875	-0.3525	8	-2.14178834372195	0.321750554396642	7.47872125	0.231992244575798
280	-0.53875	-0.3825	8	-2.18818679263711	3.2895434341459	0	0
281	-0.6520825	0.3779175	9	-1.04554578061741	5.57697645032954	17.61452	0.476112304483807
282	-0.7004175	0.32125	9	-1.14076824151417	6.0314918897397	14.244395	0.389234916990049
283	-0.7154175	0.2629175	9	-1.21861522491218	5.76406226950111	15.8892525	0.427296393111727
284	-0.74875	0.2045825	9	-1.30407450353452	6.04763805714831	20.26805	0.551434734724032
285	-0.76875	0.12125	9	-1.41436145047933	6.06780943392438	12.9117175	0.348132268143664
286	-0.7804175	0.0679174999999999	9	-1.48398790410806	5.9672265620553	21.56407	0.549940980468844
287	-0.80875	-0.01875	9	-1.59397610020183	0.144822697968773	19.1198425	0.500407342195541
288	-0.7970825	-0.09875	9	-1.69405756864094	0.617761938229849	18.37427625	0.445019295946583
289	-0.7520825	-0.1620825	9	-1.78306142783026	0.574277391066663	15.9625675	0.422363635013538
290	-0.7154175	-0.21875	9	-1.86753415483297	0.702277621199848	13.4249225	0.358753089242605
291	-0.67875	-0.2620825	9	-1.93928477268149	0.73734909864261	14.50986625	0.404710557923635
292	-0.6375	-0.3075	9	-2.02022688426621	0.60554466360497	9.34825375	0.277973474405981
293	-0.615	-0.34	9	-2.07582157914741	0.179853499792478	13.22094125	0.366903584125569
294	-0.605	-0.395	9	-2.14920229597252	0.70862627212767	10.90205875	0.318511914280171
295	-0.575	-0.43	9	-2.21290467882856	0.632748835002183	10.99784125	0.323173415744942
296	-0.5475	-0.4675	9	-2.27753936197755	0.244978663126864	9.750895	0.249774385076627
297	-0.5375	-0.5075	9	-2.32749423899287	0.519146114246523	9.53390625	0.261403926508303
298	-0.5175	-0.5425	9	-2.37977502429453	0.463647609000806	5.28814	0.138880680843658
299	-0.5075	-0.5625	9	-2.40755116046326	1.16590454050981	9.00592	0.241559911101215
300	-0.4725	-0.5775	9	-2.45586314268351	1.35970299357215	8.4655175	0.217986633257334
301	-0.4375	-0.585	9	-2.49946046933497	1.10714871779409	6.610175	0.189470700576653
302	0.2320825	-0.5445825	1	2.73873487934997	2.19096473279249	6.7816375	0.238814755793451
303	0.2554175	-0.5279175	1	2.69097192819128	2.25316229453884	8.12614	0.288667527338395
304	0.2820825	-0.50625	1	2.6332384227236	2.32393201550083	8.64466625	0.310318846947171
305	0.30875	-0.48125	1	2.57117465333416	2.76109920790208	8.49035	0.264950171273539
306	0.3220825	-0.4479175	1	2.51818461907946	2.7091995117016	5.64348125	0.192227480413458
307	0.3320825	-0.42625	1	2.47973912299677	2.50504592950332	11.27336375	0.434064568307555
308	0.3604175	-0.3879175	1	2.39292620933525	2.42927233395489	11.45783375	0.458041214918632
309	0.3920825	-0.35125	1	2.30131796635153	2.4292332803906	11.45783375	0.459583769869156
310	0.42375	-0.3145825	1	2.2094012123777	2.19480989622955	12.14250125	0.449020672778753
311	0.4654175	-0.2845825	1	2.11959707782195	2.60989943612717	7.77434625	0.301172010902859
312	0.4820825	-0.25625	1	2.05936267564137	2.39619234624663	6.97379375	0.257428498928056
313	0.5020825	-0.2345825	1	2.00787697585576	2.38180427451848	10.87367875	0.382573242913802
314	0.53375	-0.20125	1	1.931362327273	2.53934111623592	7.65314	0.271453988527455
315	0.5520825	-0.1745825	1	1.87707152956751	2.42269628199317	8.3803775	0.273309232235941
316	0.5754175	-0.1479175	1	1.82240968312032	2.53090695677862	9.62259375	0.312649698525016
317	0.59875	-0.1145825	1	1.75987974341532	2.67794504458899	7.0512475	0.232112481127942
318	0.6120825	-0.0879174999999999	1	1.71345724718973	2.89661399046293	4.8754475	0.165199348304341
319	0.6170825	-0.0679174999999999	1	1.68041737752886	2.79852799268807	5.85987875	0.192285224438065
320	0.6254175	-0.0445825000000001	1	1.64196033264125	2.5625230475384	12.2447875	0.346259811436713
321	0.65375	-0.00125	1	1.57270837035391	2.94419709373991	6.0295675	0.189747828504415
322	0.65875	0.02375	1	1.53475880465303	2.89661399046293	9.750895	0.295011954786471
323	0.66875	0.06375	1	1.47575641369573	2.94419709373991	9.04435125	0.267894301663807
324	0.67625	0.10125	1	1.42217755336297	2.78282198331922	7.57746	0.200102213962883
325	0.6875	0.13125	1	1.38215711057039	3.0481158724312	9.5013875	0.271054423850453
326	0.69125	0.17125	1	1.3279462258003	3.22960002711753	10.0902725	0.292923712516598
327	0.6875	0.21375	1	1.26936148329698	3.24832832623893	8.3248	0.23741469151526
328	0.68375	0.24875	1	1.22187854499393	3.68838149447904	7.95999875	0.228700555738263
329	0.66625	0.2775	1	1.17613843384628	3.66765907258656	10.59697375	0.309875110339971
330	0.64375	0.31625	1	1.11416341177828	6.05501642737913	0	0
331	0.4479175	-0.5270825	2	2.43721163583426	2.04725142040228	13.75070125	0.40091072917988
332	0.4995825	-0.5004175	2	2.35702948999828	0	0	0
333	0.4995825	-0.5004175	2	2.35702948999828	1.8926968736908	2.49271	0.0662580038532967
334	0.5095825	-0.4970825	2	2.34377788922763	2.35581953707907	1.1150975	0.0331082284271345
335	0.5129175	-0.49375	2	2.3371562435422	2.35619449019234	6.6894025	0.198349126715094
336	0.5329175	-0.47375	2	2.29748641819918	2.38845696488386	8.64466625	0.255658189535208
337	0.5579175	-0.4470825	2	2.24635478029214	1.93475449106065	8.85751625	0.219844828080951
338	0.5929175	-0.43375	2	2.20238581467595	2.54159055371328	9.074505	0.261207996213999
339	0.6145825	-0.4020825	2	2.15014421543315	1.92373183690771	7.98128375	0.179494353397196
340	0.64625	-0.3904175	2	2.11424534475371	2.58998273495538	6.01656	0.168360877432883
341	0.6595825	-0.36875	2	2.08057316926713	2.93407653386222	7.65314	0.206942814255044
342	0.66625	-0.3370825	2	2.03918460641612	2.86329299458468	8.6086	0.241400096342508
343	0.67625	-0.3020825	2	1.99090458714762	2.6011621237047	9.19334625	0.258659629558067
344	0.69625	-0.26875	2	1.93917266123601	2.30858763128613	11.71916625	0.287898972724467
345	0.7329175	-0.2354175	2	1.88159286669111	2.09001167154426	6.3559375	0.125818868485004
346	0.75625	-0.2220825	2	1.85642909299411	2.35613679677523	7.24695125	0.167413834617491
347	0.7779175	-0.2004175	2	1.82294632607062	2.0900578345327	3.17796875	0.0576079635446769
348	0.7895825	-0.19375	2	1.81142473336168	2.32588696943691	9.20162375	0.19561424792562
349	0.8179175	-0.1670825	2	1.77230188377656	2.15879893034246	8.5270075	0.148756965302832
350	0.8479175	-0.1470825	2	1.74255049071599	2.43296638146212	10.90205875	0.22386245715595
351	0.8779175	-0.1120825	2	1.6977779992848	2.22869269424974	10.95881875	0.178322552471482
352	0.9145825	-0.08375	2	1.6621134887905	2.31619663413806	6.97379375	0.116656567706701
353	0.93625	-0.06375	2	1.63878217524916	2.60983388164857	7.77434625	0.154177565393665
354	0.9529175	-0.0354174999999999	2	1.60794666217043	2.9047843410812	11.75937125	0.252706695619575
355	0.9645825	0.0129174999999999	2	1.55740532304652	3.23634194002281	23.95449375	0.525802062793415
356	0.955	0.11375	2	1.45224491048783	3.18701593301137	13.02109875	0.283972428603709
357	0.9525	0.16875	2	1.39545042476709	3.36839150164368	11.832095	0.258719487144926
358	0.94125	0.2175	2	1.34370652733811	3.57626286873904	18.25247875	0.396578150914084
359	0.90875	0.2875	2	1.26439089715529	4.02144575238229	19.9475925	0.389632417580952
360	0.84375	0.34125	2	1.1864644136391	3.78354943772536	25.34511375	0.584237562030339
361	0.7795825	0.4270825	2	1.06961690123303	4.11759589478734	16.1801475	0.354140294032524
362	0.7229175	0.4654175	2	0.998788842426527	4.32407822665893	18.73848625	0.397768185929479
363	0.6495825	0.4954175	2	0.919235205240631	3.87441272777946	26.51460625	0.68725234016837
364	0.5745825	0.57875	2	0.781784737206957	6.13258610427067	0	0
365	0.36125	-0.8270825	3	2.72978984149927	1.94510839604353	11.85751875	0.27671413436527
366	0.4079175	-0.80875	3	2.67444701462622	2.1045412727522	10.072535	0.235130901993852
367	0.4445825	-0.7870825	3	2.62742083422745	2.30358656738973	10.6058425	0.244589607361076
368	0.4779175	-0.7570825	3	2.57850291275523	2.49807954460451	9.85436375	0.220949699150568
369	0.5029175	-0.72375	3	2.53431297292512	2.49810654449651	7.88313625	0.181591983423366
370	0.5229175	-0.6970825	3	2.49799457624044	2.39323515513745	7.53075125	0.180873745561465
371	0.5445825	-0.67375	3	2.46181982712815	2.48051487028644	8.9881825	0.215608100611981
372	0.5679175	-0.64375	3	2.41869820700576	2.79858907603536	5.85987875	0.128058570877134
373	0.57625	-0.6204175	3	2.39308649283033	2.96172115426531	8.81376375	0.180892159201096
374	0.5829175	-0.58375	3	2.35690806099011	3.02671385835031	10.31613	0.213930778434084
375	0.5879175	-0.5404175	3	2.31412190530329	2.72339152012598	7.764295	0.197273197254879
376	0.60125	-0.5104175	3	2.27466726585232	2.72339152012598	7.764295	0.201951109372862
377	0.6145825	-0.4804175	3	2.23427704397775	3.14159265358979	11.03686375	0.244484918976133
378	0.6145825	-0.43375	3	2.18538006018252	3.14159265358979	4.73	0.110285286334135
379	0.6145825	-0.41375	3	2.16332300291569	2.85012897822016	8.2302	0.227305947074798
380	0.6245825	-0.3804175	3	2.11786181350073	2.57227435477597	11.699655	0.337126670934373
381	0.65125	-0.33875	3	2.05043647931386	2.49171916164938	12.3772275	0.346567562832005
382	0.6829175	-0.2970825	3	1.98112296674746	2.49807954460451	9.85436375	0.268433103836978
383	0.7079175	-0.26375	3	1.92743634598006	2.39616359255158	13.94699625	0.350225159005544
384	0.7479175	-0.2204175	3	1.85739131417895	2.5536362053085	7.10623375	0.181823678846826
385	0.7645825	-0.1954175	3	1.82102657840959	2.23187411009825	8.9881825	0.184771112098727
386	0.7945825	-0.1720825	3	1.78407235598984	2.01059216912236	7.4059975	0.113529123596208
387	0.8229175	-0.15875	3	1.7613665312706	1.84383396255527	10.233355	0.110318646224274
388	0.8645825	-0.1470825	3	1.73930280202574	2.48583568723413	6.4647275	0.135690423072079
389	0.88125	-0.1254175	3	1.71216471741133	2.36991927970059	5.087115	0.0962276760981773
390	0.89625	-0.11	3	1.69291918219169	3.27414418588647	4.4733975	0.101887532293188
391	0.89375	-0.09125	3	1.67254167573305	3.24126130608095	2.97103125	0.0686898770520905
392	0.8925	-0.07875	3	1.65880370032264	2.47562341621068	5.2633075	0.102618972044684
393	0.90625	-0.06125	3	1.6382799059137	2.81984209919315	3.73965625	0.0838631756818975
394	0.91125	-0.04625	3	1.62150727077732	3.6052402625906	3.3050875	0.0671770013620732
395	0.905	-0.03375	3	1.60807187050491	3.07502448981397	4.44442625	0.103626654123796
396	0.90625	-0.015	3	1.58734653968015	3.08900959197885	5.62456125	0.130958936961273
397	0.9075	0.00875	3	1.56115475228789	2.69286930957907	8.85869875	0.181670616116108
398	0.92375	0.0425	3	1.52482062906467	3.14159265358979	5.025625	0.114636159590797
399	0.92375	0.06375	3	1.50189339714651	3.50036332386037	7.57746	0.167387903008569
400	0.9125	0.09375	3	1.4684158165448	3.57400042916033	8.4655175	0.186855217263119
401	0.8975	0.12625	3	1.43104477309217	3.68724770811678	9.6834925	0.211176046305259
402	0.87625	0.16125	3	1.38880956383112	4.15378966504113	11.155705	0.185784707694218
403	0.83625	0.18625	3	1.35165262229228	4.09772602846252	12.30332125	0.234209100671812
404	0.79375	0.21625	3	1.30481080215792	3.97613155140326	12.76686125	0.28628411889913
405	0.75375	0.2525	3	1.24755397837809	3.88224458553263	14.01972	0.350900511179366
406	0.71375	0.29625	3	1.17737387614222	3.81873213633502	12.896345	0.34499327345863
407	0.6795825	0.33875	3	1.10837522145049	3.68774489909999	23.524655	0.656126845189202
408	0.6279175	0.42375	3	0.977149852412651	5.77750159223291	0	0
409	0.1295825	-0.47625	4	2.87593456287367	2.0576712353994	7.58219	0.321010056238897
410	0.1579175	-0.46125	4	2.81173255162589	2.0899309020917	6.3559375	0.273244047074188
411	0.18125	-0.4479175	4	2.75708374221105	2.81987209949314	6.23236625	0.184539596367941
412	0.1895825	-0.4229175	4	2.72017582293746	2.53085662266075	4.8115925	0.192658291763959
413	0.20125	-0.40625	4	2.68164416458467	2.17632299086786	6.23236625	0.289683762560049
414	0.2229175	-0.39125	4	2.62370741207266	2.27944024634472	7.26823625	0.338913679609298
415	0.24625	-0.37125	4	2.5559246761508	1.76822073335336	8.03922625	0.342671821945384
416	0.2795825	-0.3645825	4	2.48739031176172	2.67794504458899	5.28814	0.223420391601925
417	0.2895825	-0.3445825	4	2.44270623344134	2.52134316760697	10.17245625	0.472611371006653
418	0.3145825	-0.3095825	4	2.34818395924001	2.86329299458468	8.6086	0.37623016372951
419	0.3245825	-0.2745825	4	2.27293792649411	3.05841004253372	9.49251875	0.405870950548781
420	0.3279175	-0.2345825	4	2.19176373638435	2.45267135825728	8.6807325	0.450106550607088
421	0.35125	-0.20625	4	2.10174242626293	2.67794504458899	5.28814	0.274597402297379
422	0.36125	-0.18625	4	2.04682294580346	2.50659554104676	9.3027275	0.469206571573353
423	0.3845825	-0.1545825	4	1.95298163148879	2.2654854206481	6.1572775	0.268253144980117
424	0.4045825	-0.1379175	4	1.89933100249276	2.80491115303827	8.3519975	0.411902973083591
425	0.41625	-0.1045825	4	1.81695040787604	1.83705991489555	4.49409125	0.104488420633446
426	0.4345825	-0.0995825000000001	4	1.79605272374935	2.89648163362969	3.25010125	0.153952597204712
427	0.4379175	-0.08625	4	1.76526220430841	3.02450950712252	6.74675375	0.319770929855721
428	0.44125	-0.0579174999999999	4	1.70130801833727	3.03674448131293	7.53075125	0.357680012353505
429	0.4445825	-0.02625	4	1.62977201586657	3.14159265358979	5.9125	0.280820349210127
430	0.4445825	-0.00125	4	1.57360794602454	3.14159265358979	5.51813625	0.262205141003086
431	0.4445825	0.0220825000000001	4	1.52116691782393	3.14159265358979	1.97063625	0.0934112825496268
432	0.4445825	0.0304174999999999	4	1.502484661314	3.14159265358979	3.5475	0.167464034892709
433	0.4445825	0.0454174999999999	4	1.46899185433546	3.14159265358979	2.365	0.111032686167278
434	0.4445825	0.0554174999999999	4	1.446785317102	2.70915560787043	5.64348125	0.219794704017699
435	0.4545825	0.0770825000000001	4	1.40282637629846	3.14159265358979	2.75936375	0.12419415161239
436	0.4545825	0.08875	4	1.37798754597598	2.67794504458899	7.93221	0.274412931056492
437	0.4695825	0.11875	4	1.32310495976469	0	0	0
438	0.4695825	0.11875	4	1.32310495976469	2.80488776695266	8.3519975	0.291965490051624
439	0.48125	0.1520825	4	1.26471186175436	3.46326820611154	2.49271	0.104429399197959
440	0.4779175	0.1620825	4	1.24382598191477	4.22787201070637	4.23157625	0.131782342203297
441	0.4620825	0.1704175	4	1.21746951347411	4.49377297631001	3.6338225	0.0867010694960293
442	0.4470825	0.17375	4	1.2001292995749	4.12432868674834	2.84213875	0.104025238829945
443	0.4370825	0.1804175	4	1.17932425180892	3.92699081698725	3.90225	0.163206206350361
444	0.4254175	0.1920825	4	1.14668301053884	3.69146398920488	7.16595	0.324213444334671
445	0.4095825	0.2179175	4	1.08184032167191	3.75477523139032	6.50670625	0.296048077720311
446	0.39375	0.2404175	4	1.02263070612785	3.64093937526992	7.4083625	0.33745751573242
447	0.37875	0.2679175	4	0.955139202981363	3.9428942379983	8.78065375	0.398320250820651
448	0.3520825	0.29375	4	0.875475152817233	2.99119160273537	6.5782475	0.192311783569595
449	0.35625	0.32125	4	0.837012796103314	3.64093937526992	7.4083625	0.312418849415678
450	0.34125	0.34875	4	0.774529026220178	4.10166301599548	7.21738875	0.311301466585599
451	0.31625	0.36625	4	0.712268732903058	3.78509376238308	5.9125	0.249413410690085
452	0.30125	0.38625	4	0.662386050765041	5.8782935208945	0	0
453	0.03125	-0.24375	5	3.01408309537455	1.87884910781867	6.82479875	0.587345524558129
454	0.05875	-0.235	5	2.89661399046293	1.63321513679085	9.47832875	0.783321358454314
455	0.09875	-0.2325	5	2.73994971877207	1.62955214951062	5.03449375	0.385125018641248
456	0.12	-0.23125	5	2.66292471504382	1.92224112079845	9.44640125	0.740374813325353
457	0.1575	-0.2175	5	2.51484975237875	2.60788446195053	7.55440125	0.570057029169013
458	0.17375	-0.19	5	2.40083834654494	2.35619449019234	2.9266875	0.240401344712931
459	0.1825	-0.18125	5	2.35275807760236	2.22364295789567	6.326375	0.506320329669272
460	0.20375	-0.165	5	2.2514940116685	1.84380502988161	7.67501625	0.46961790968258
461	0.235	-0.15625	5	2.15757042973199	2.39321460606627	5.64762	0.411068320804224
462	0.25125	-0.13875	5	2.07535676557114	2.80491783420307	6.26429375	0.460749985894289
463	0.26	-0.11375	5	1.98320676839228	3.22473388547823	7.1198325	0.489795138222213
464	0.2575	-0.08375	5	1.88524774074784	3.6052402625906	8.5932275	0.525639951932462
465	0.24125	-0.05125	5	1.78011975036135	3.28348970819396	4.18072875	0.344463217856501
466	0.23875	-0.03375	5	1.71122710679005	3.14159265358979	5.32125	0.46672594557466
467	0.23875	-0.01125	5	1.61788191767512	3.14159265358979	7.981875	0.705244555428625
468	0.23875	0.0225	5	1.47683300658939	3.5630118604776	9.3949625	0.820949056095086
469	0.2225	0.05875	5	1.31264319537037	3.69590014979134	7.30134625	0.663793486951066
470	0.20625	0.085	5	1.17988449798016	0	0	0
471	0.20625	0.085	5	1.17988449798016	0	0	0
472	0.20625	0.085	5	1.17988449798016	3.09616937416822	6.51025375	0.529494863443179
473	0.2075	0.1125	5	1.07398552529153	3.14159265358979	3.843125	0.292664818786491
474	0.2075	0.12875	5	1.01545256153423	0	0	0
475	0.2075	0.12875	5	1.01545256153423	3.50036332386037	2.52582	0.212519042657048
476	0.20375	0.13875	5	0.972948753002818	3.32144615338227	3.3050875	0.253019948050245
477	0.20125	0.1525	5	0.922344763392769	4.24874137138388	1.322035	0.100221695050384
478	0.19625	0.155	5	0.902300424382692	3.85021892571746	2.7256625	0.230494142076675
479	0.18875	0.16375	5	0.856201595967357	3.86042265321142	6.2849875	0.530000794782035
480	0.17125	0.18375	5	0.75020143701095	4.71238898038469	4.13875	0.267295777404695
481	0.15375	0.18375	5	0.696742281530011	5.03413953478133	1.8695325	0.0890512450462505
482	0.14625	0.18125	5	0.678932032520761	4.71238898038469	2.365	0.171641941709018
483	0.13625	0.18125	5	0.644603644178957	4.35361831011412	5.05164	0.462896245166511
484	0.11625	0.18875	5	0.552024395145655	4.71238898038469	5.32125	0.455146499089266
485	0.09375	0.18875	5	0.460995095327802	4.19324286613817	4.7666575	0.47332215815087
486	0.07625	0.19875	5	0.366330663697628	4.35361831011412	5.05164	0.500393072733513
487	0.05625	0.20625	5	0.266252049150925	4.71238898038469	4.13875	0.402691004456407
488	0.03875	0.20625	5	0.185713848259644	4.71238898038469	6.208125	0.625909142387684
489	0.0125	0.20625	5	0.0605320197821071	4.71238898038469	6.208125	0.635500917789655
490	-0.01375	0.20625	5	-0.0665681637758238	4.19324286613817	4.7666575	0.384735061967164
491	-0.03125	0.21625	5	-0.143515176169257	4.71238898038469	5.616875	0.527697756701629
492	-0.055	0.21625	5	-0.249054727509583	5.0653793682116	5.985815	0.568355484119648
493	-0.07875	0.2075	5	-0.362725824333512	5.03413953478133	6.543955	0.616530525032921
494	-0.105	0.19875	5	-0.486031929340096	4.62924774849625	3.55991625	0.271937854652438
495	-0.12	0.2	5	-0.540419500270584	4.90061048568946	6.31987125	0.515408042613501
496	-0.14625	0.195	5	-0.643501108793284	5.00384577486256	9.258975	0.70948527302082
497	-0.18375	0.18375	5	-0.785398163397448	5.04348505708882	10.00335875	0.678346885548209
498	-0.22375	0.17	5	-0.92106754050709	0.576276756629312	0	0
499	0.06625	-0.27625	6	2.90621881782704	2.53379065747583	8.28282125	0.499752727761291
500	0.08625	-0.2475	6	2.80626827227478	1.90285579433778	9.0685925	0.725996312663577
501	0.1225	-0.235	6	2.66106900974207	2.56369071662755	8.1178625	0.599804871960181
502	0.14125	-0.20625	6	2.54110803535003	3.14159265358979	6.799375	0.358372870630803
503	0.14125	-0.1775	6	2.46943346122387	2.45586314268351	4.2014225	0.388404212100331
504	0.1525	-0.16375	6	2.3917526188038	3.14159265358979	3.5475	0.240028092401596
505	0.1525	-0.14875	6	2.34374700032348	2.72918221199241	5.162795	0.495779024082639
506	0.16125	-0.12875	6	2.24459119550696	2.43933572208079	5.03449375	0.512286944392164
507	0.175	-0.1125	6	2.14213380662852	3.36839150164368	3.94422875	0.296473199798069
508	0.17125	-0.09625	6	2.08283916666891	3.33898821343967	6.0295675	0.535755267944649
509	0.16625	-0.07125	6	1.97568811307998	3.14159265358979	5.025625	0.563726683720707
510	0.16625	-0.05	6	1.86294277633584	0	0	0
511	0.16625	-0.05	6	1.86294277633584	3.64093937526992	3.70418125	0.338245466979328
512	0.15875	-0.03625	6	1.79529368293997	3.70019196893336	5.5778525	0.569200674855903
513	0.14625	-0.01625	6	1.68145354796879	4.49372003451075	2.7256625	0.0457769508397154
514	0.135	-0.01375	6	1.67229815780085	3.14159265358979	2.660625	0.414927144689718
515	0.135	-0.0025	6	1.58931272886291	3.14159265358979	3.251875	0.508288169782253
516	0.135	0.01125	6	1.48765509490646	3.14159265358979	3.5475	0.544533926761444
517	0.135	0.02625	6	1.37874830955417	3.54648443987488	4.50296	0.69249982074846
518	0.1275	0.04375	6	1.24024834540447	4.19324286613817	2.38332875	0.294998703348051
519	0.11875	0.04875	6	1.18124860473486	4.42090466044578	2.05755	0.225043669778548
520	0.1104175	0.05125	6	1.13623987077915	0	0	0
521	0.1104175	0.05125	6	1.13623987077915	3.32154215607005	4.4071775	0.70840034103652
522	0.1070825	0.0695825000000001	6	0.994559802571851	3.14159265358979	5.12436375	0.647512479571007
523	0.1070825	0.09125	6	0.865057306657649	3.4444401561481	6.60721875	0.839472437756015
524	0.09875	0.1179175	6	0.697162819106446	0	0	0
525	0.09875	0.1179175	6	0.697162819106446	3.48089449905449	7.10623375	0.758654147438221
526	0.08875	0.14625	6	0.545431989618802	3.92699081698725	2.22960375	0.26398967238385
527	0.0820825	0.1529175	6	0.492634055142032	4.14103525465315	6.56051	0.780356583061105
528	0.05875	0.1679175	6	0.336562738529811	4.24881637888449	3.52562375	0.410274600239975
529	0.0454175	0.1745825	6	0.254507818481816	4.62920636932861	4.746555	0.556412530535031
530	0.0254175	0.17625	6	0.14322531237481	4.54724030297006	7.1931475	0.842513429984216
531	-0.0045825	0.18125	6	-0.0252773736220333	4.46739771248062	11.37624125	1.17191353377807
532	-0.05125	0.1929175	6	-0.259660080377648	5.05542310158205	11.71916625	1.23721018507131
533	-0.0979175	0.17625	6	-0.507102117391909	5.30039158393226	4.26350375	0.447646746613213
534	-0.1129175	0.16625	6	-0.596631466714552	5.40715184624143	6.1572775	0.649219162914634
535	-0.1329175	0.1495825	6	-0.726475299297479	5.23718786422619	8.653535	0.855616054605612
536	-0.1645825	0.13125	6	-0.897598510218601	5.39807393926166	5.60209375	0.535302289358908
537	-0.1829175	0.11625	6	-1.00465896809038	5.81953769817878	7.93221	0.77582540496673
538	-0.1979175	0.08625	6	-1.15982404908373	0.555544860573779	0	0
539	0.06125	-0.33125	7	2.958752106591	1.59710604404782	11.23788875	0.677485256831547
540	0.10875	-0.33	7	2.82325505522469	1.85459043600322	7.390625	0.446842197010708
541	0.13875	-0.32125	7	2.73388661582255	1.81577498992176	4.8754475	0.287606743751536
542	0.15875	-0.31625	7	2.67636526707224	2.06075365304863	5.025625	0.30025466473881
543	0.1775	-0.30625	7	2.61631433412448	2.35619449019234	2.09066	0.121408470305324
544	0.18375	-0.3	7	2.59203264006341	2.47330323475921	7.15649	0.414963138194038
545	0.2025	-0.27625	7	2.50904001242461	1.98902065637413	8.73453625	0.51318249974575
546	0.23625	-0.26125	7	2.40640351247546	2.24553726901845	5.67895625	0.338318042914318
547	0.255	-0.24625	7	2.33873990389259	2.27068919651414	7.343325	0.430668466750004
548	0.27875	-0.22625	7	2.25260621054259	2.35619449019234	5.85278375	0.339878533531111
549	0.29625	-0.20875	7	2.18463050383637	2.52134316760697	5.0859325	0.296239870233461
550	0.30875	-0.19125	7	2.12538252978968	2.53086668920058	7.21738875	0.416525772382408
551	0.32625	-0.16625	7	2.0420773753132	2.53930530745483	5.739855	0.325294430389804
552	0.34	-0.14625	7	1.97701848923523	2.61351820516343	8.213645	0.459160740456444
553	0.3575	-0.11625	7	1.88518634114395	2.83059437298425	8.69433125	0.487581993413206
554	0.36875	-0.08125	7	1.7876699424613	3.04664094724704	6.236505	0.348976301390027
555	0.37125	-0.055	7	1.7178746821833	2.92056217589441	8.98877375	0.499550949234711
556	0.3795825	-0.0179174999999999	7	1.61796449233636	2.73926120720246	10.0666225	0.503723021545458
557	0.39625	0.02125	7	1.51721988802727	3.21290011837508	8.298785	0.441603079182664
558	0.39375	0.05625	7	1.42889927219073	3.20151961303933	9.87210125	0.516670883346938
559	0.39125	0.0979174999999999	7	1.32556509552135	3.14159265358979	7.88313625	0.39217514795922
560	0.39125	0.13125	7	1.2471300659295	3.44139044994976	11.34549625	0.576884261661767
561	0.3770825	0.1770825	7	1.13175321359715	3.41454349686644	5.1166775	0.253705933557805
562	0.37125	0.1979175	7	1.08101202688559	3.14159265358979	8.2775	0.352649080080283
563	0.37125	0.2329175	7	1.01048221086953	3.39970771881747	12.73966375	0.563594430144675
564	0.3575	0.285	7	0.897763324840595	3.57037068103581	11.3768325	0.496163540934245
565	0.3375	0.32875	7	0.798530616653746	3.97457392026422	8.7895225	0.394753085863733
566	0.31	0.35375	7	0.719579999480999	4.20954576945683	13.49528125	0.605296883015083
567	0.26	0.38125	7	0.598520622877983	4.40200157325234	16.4544875	0.749453291337472
568	0.19375	0.4025	7	0.448629964610488	5.06311692863289	12.90639625	0.465379332601955
569	0.1425	0.38375	7	0.355554098090097	0.18770249053586	0	0
570	0.37375	-0.83375	8	2.72017344670199	1.46858960868764	11.5896825	0.226022919009146
571	0.4225	-0.83875	8	2.67496886290016	1.45136740077656	14.88708375	0.268969903977183
572	0.485	-0.84625	8	2.62117488210472	1.70334785909157	13.42078375	0.263251004703196
573	0.54125	-0.83875	8	2.56852468116408	1.85684776851221	10.47695	0.2100531587485
574	0.58375	-0.82625	8	2.52651404941438	2.08318578710563	5.42708375	0.112534361835115
575	0.60375	-0.815	8	2.50400717704736	2.09887077522126	4.1068225	0.0849264539047967
576	0.61875	-0.80625	8	2.4870218862664	2.0344439357957	3.966105	0.0807475939722346
577	0.63375	-0.79875	8	2.47087236747196	2.15879893034246	7.46098375	0.15373576491803
578	0.66	-0.78125	8	2.44012521448835	2.07789483118723	6.08751	0.12284512323725
579	0.6825	-0.76875	8	2.4155561898409	2.33578915950581	10.24518	0.210758475010082
580	0.71375	-0.73875	8	2.37340449483888	2.73670086730471	18.01124875	0.351287672040046
581	0.74375	-0.66875	8	2.30314696043087	0.104876938730234	5.64762	-0.0785303856883823
582	0.74625	-0.6925	8	2.31885303756855	3.89366982110899	12.54928125	0.0194087168691626
583	0.71	-0.65375	8	2.31497129419472	3.17861276946372	15.97498375	0.261118274492413
584	0.7075	-0.58625	8	2.26274763929624	3.22249675274502	10.97419125	0.1872926907921
585	0.70375	-0.54	8	2.22528910113781	2.76860493178973	7.30134625	0.168736693284997
586	0.715	-0.51125	8	2.19154176248082	3.02096898500969	9.82716625	0.212099747027512
587	0.72	-0.47	8	2.14912181307531	2.67794504458899	5.28814	0.129532809800352
588	0.73	-0.45	8	2.12321525111524	2.88641026296897	7.02700625	0.167276792235573
589	0.7375	-0.42125	8	2.08975989266813	2.70918487801926	4.23275875	0.105143039805324
590	0.745	-0.405	8	2.06873128470706	2.58993767106125	4.51242	0.1121900113441
591	0.755	-0.38875	8	2.04629328243824	2.63874944266193	6.74793625	0.167710978646243
592	0.76875	-0.36375	8	2.01275108670899	3.14159265358979	0.886875	0.0199660001928104
593	0.76875	-0.36	8	2.00875788667043	2.64765128467021	4.3646075	0.10839052866602
594	0.7775	-0.34375	8	1.98707978093723	2.77441881977157	4.117465	0.102367718802054
595	0.78375	-0.3275	8	1.96660623717682	2.51279636717436	4.02109125	0.0969146160252299
596	0.79375	-0.31375	8	1.94722331397177	2.30075136973237	5.0244425	0.110034482628261
597	0.8095825	-0.2995825	8	1.92521641744612	1.89254688119154	3.73965625	0.0565034931233876
598	0.8245825	-0.2945825	8	1.91391571882144	1.89247187931664	4.98601125	0.0728754054133907
599	0.8445825	-0.2879175	8	1.89934063773876	2.18153235772393	4.8115925	0.0907845190575784
600	0.86125	-0.27625	8	1.88118373392725	1.96143887397635	7.24695125	0.10648147842613
601	0.8895825	-0.2645825	8	1.85988743824202	1.9194578469222	4.61352375	0.0615341082457288
602	0.9079175	-0.2579175	8	1.84758061659288	2.50886549523275	7.33209125	0.152146327708933
603	0.92625	-0.2329175	8	1.81715135105109	3.14159265358979	2.365	0.0508989046264618
604	0.92625	-0.2229175	8	1.8069715701258	1.95132856441567	4.245175	0.0536623771780897
605	0.9429175	-0.21625	8	1.79623909469018	2.73672672781312	3.00177625	0.0644000058763439
606	0.9479175	-0.2045825	8	1.78335909351491	1.5707963267949	2.365	0.0107688349971014
607	0.9579175	-0.2045825	8	1.78120532651549	1.97573984346118	3.00177625	0.0370040685138839
608	0.9695825	-0.1995825	8	1.77380451281271	2.27938730625816	3.6338225	0.060773217372132
609	0.98125	-0.1895825	8	1.76164986933829	2.94408170024863	2.00965875	0.0425098513841338
610	0.9829175	-0.18125	8	1.75314789906146	1.5707963267949	0.78813625	0.00301328597287043
611	0.98625	-0.18125	8	1.75254524186689	0	0	0
