# Supplementary material for: Fluid extraction from the left-right organizer uncovers mechanical properties needed for symmetry breaking
Source: eLife. 2023 Jul 21;12:e83861. doi: 10.7554/eLife.83861 (PMC10361723; doi:10.7554/eLife.83861)
Supplement: Figure 4—source data 2. [file elife-83861-fig4-data2.zip › Fig4_sourcedata/DB7ss_embryo4.csv]

	x	y	id	omega	alpha	speed	realangvel
1	0.393220338983051	0.454237288135593	1	0.713522193841113	4.09213949440187	35.60271	1.68040079258043
2	0.227118644067797	0.572881355932203	1	0.377442035325027	4.52120452078768	18.66871875	0.872790281901936
3	0.122033898305085	0.593220338983051	1	0.20288397894464	4.99844042210201	10.47695	0.457905900341532
4	0.0644067796610169	0.576271186440678	1	0.111302798876334	5.16305030646532	20.3614675	0.942840150086434
5	-0.0406779661016949	0.525423728813559	1	-0.0772652311409531	4.76788748563041	31.97657375	1.66190438741942
6	-0.223728813559322	0.515254237288136	1	-0.409646108624838	5.4146459118937	20.13738375	1.03111921657344
7	-0.311864406779661	0.440677966101695	1	-0.615869951939527	6.07024695760019	22.38176875	1.02890875124676
8	-0.338983050847458	0.315254237288136	1	-0.821651702188879	6.05020606810248	35.8522175	2.29649067347199
9	-0.386440677966102	0.115254237288136	1	-1.28094983688328	5.88466286151317	24.37782875	1.60303007991044
10	-0.440677966101695	-0.0135593220338983	1	-1.60155585286537	6.1124500957043	17.399305	1.04491791399994
11	-0.457627118644068	-0.111864406779661	1	-1.81053943566535	0.104876938730234	11.29583125	0.664805429301829
12	-0.450847457627119	-0.176271186440678	1	-1.94350052152572	0	7.095	0.37896529197607
13	-0.450847457627119	-0.216949152542373	1	-2.01929357992093	6.00488564817447	4.3043	0.17837666204513
14	-0.457627118644068	-0.240677966101695	1	-2.05496891232996	4.71238898038469	5.32125	-0.130479747705594
15	-0.488135593220339	-0.240677966101695	1	-2.02887296278884	0	4.13875	0.191730587054693
16	-0.488135593220339	-0.264406779661017	1	-2.06721908019978	5.77608680278725	6.08751	0.160344415745655
17	-0.505084745762712	-0.294915254237288	1	-2.09928796334891	0.620249485982821	10.17245625	0.499383754358518
18	-0.471186440677966	-0.342372881355932	1	-2.19916471422061	0.632748835002183	10.99784125	0.539445207778557
19	-0.433898305084746	-0.393220338983051	1	-2.30705375577632	0.410127340541491	14.82855	0.653358308691072
20	-0.4	-0.471186440677966	1	-2.43772541751454	0.740960769759393	12.5546025	0.566907628114999
21	-0.351413559322034	-0.524294915254237	1	-2.55110694313754	1.04273742255093	21.90403875	0.992131852883391
22	-0.242938983050847	-0.587569491525424	1	-2.74953331371422	1.5707963267949	11.825	0.511827380116729
23	-0.175142372881356	-0.587569491525424	1	-2.85189878973756	1.07684119703865	11.6393475	0.519536667419063
24	-0.116383050847458	-0.619210169491526	1	-2.95580612322138	1.50839210847993	12.63796875	0.576257822319199
25	-0.0440677966101695	-0.623728813559322	1	-3.07105768768522	1.16591100592952	12.00769625	0.500210121593607
26	0.0192101694915253	-0.650847457627119	1	3.11208559517565	2.03446268591289	14.10190375	0.591521558752373
27	0.0915254237288136	-0.61468813559322	1	2.99378128342518	1.94167555120779	15.22527875	0.702210091463829
28	0.172881355932203	-0.583050847457627	1	2.85333926513241	2.21429743558818	11.825	0.541557826510521
29	0.227118644067797	-0.542372881355932	1	2.74502769983031	2.1341185289368	17.71562375	0.868000315674804
30	0.312993220338983	-0.488135593220339	1	2.57142763669534	2.26552230778366	12.31396375	0.610280206068414
31	0.367230508474576	-0.442938983050847	1	2.44937159548166	2.47562105032673	14.03568375	0.699757372059229
32	0.416949152542373	-0.379661016949153	1	2.30942012106982	2.6992133400606	16.57392	0.839543927858015
33	0.457627118644068	-0.293786440677966	1	2.14151133549821	2.86329299458468	17.2172	0.906981458403653
34	0.484745762711864	-0.198871186440678	1	1.96011504381748	2.57488990649881	10.27888125	0.540654065129806
35	0.516383050847458	-0.149152542372881	1	1.85198423079152	3.02216254459449	19.849445	1.06530471999409
36	0.529942372881356	-0.0361593220338982	1	1.6389232867927	3.14159265358979	13.40186375	0.723679808181449
37	0.529942372881356	0.0406779661016949	1	1.49418732515641	3.189163879032	16.57392	0.879726370697881
38	0.525423728813559	0.135593220338983	1	1.31824205101684	3.14159265358979	14.19	0.695129228915553
39	0.525423728813559	0.216949152542373	1	1.17921620523373	3.56821500966	19.05066625	0.954851114543516
40	0.480227118644068	0.316383050847458	1	0.988245982325023	3.6052402625906	19.390635	0.927472220255654
41	0.430508474576271	0.415820338983051	1	0.802751538273893	3.83633707729599	24.62851875	1.13644195765436
42	0.34011186440678	0.524294915254237	1	0.575463146743021	4.18631905942128	28.259385	1.28257130489751
43	0.2	0.605650847457627	1	0.318948885763519	4.60751923339341	30.12241375	1.36845883134302
44	0.0282474576271187	0.623728813559322	1	0.045257119494915	4.88910803430224	22.422565	1.03678197737582
45	-0.0983050847457627	0.601128813559322	1	-0.162099275980249	5.25280848065527	27.58063	1.30377731838358
46	-0.233898305084746	0.519772881355932	1	-0.422854739656964	5.79627391292675	15.16378875	0.660330671601357
47	-0.274576271186441	0.442938983050847	1	-0.554920873977236	5.57084546043325	22.91625875	1.27274881157337
48	-0.360450847457627	0.343501694915254	1	-0.80947063629191	5.71986310503768	17.71562375	1.02711935728833
49	-0.41468813559322	0.257627118644068	1	-1.01489450774958	5.78383380838756	19.75543625	1.15269139381221
50	-0.468925423728814	0.158193220338983	1	-1.24543278651202	5.76403919293306	19.06722125	1.02497750059183
51	-0.523162711864407	0.0632779661016948	1	-1.45042828663038	5.63969919808631	15.76686375	0.680121628537731
52	-0.5774	-0.0090406779661016	1	-1.58645261233793	0.0996463746568679	15.8455	0.787694445457898
53	-0.568362711864407	-0.0994338983050848	1	-1.74399150142951	0	12.61313625	0.601339961363077
54	-0.568362711864407	-0.171752542372881	1	-1.86425949370213	0.558628809642727	14.87407625	0.715232875873226
55	-0.523162711864407	-0.24406779661017	1	-2.00730606887677	0.737791304491235	11.71916625	0.573095911018324
56	-0.477966101694915	-0.293786440677966	1	-2.12192525108044	0.965242663072925	12.4647325	0.611480646042766
57	-0.419210169491525	-0.334464406779661	1	-2.24422138028899	0.927310217701617	7.88313625	0.41575545840757
58	-0.383050847457627	-0.361583050847458	1	-2.3273724719705	1.01225600054671	7.43733375	0.398913260552232
59	-0.346891525423729	-0.384179661016949	1	-2.40715512408095	1.27225685439428	10.72231875	0.564310289583076
60	-0.288135593220339	-0.402261016949152	1	-2.52001718199757	1.15259519333109	7.764295	0.447495217652643
61	-0.247457627118644	-0.420338983050847	1	-2.60951622552809	1.20359929686126	10.98010375	0.646702819979597
62	-0.188701694915254	-0.442938983050847	1	-2.73885678952401	0.785451733869349	7.80390875	0.415659205723551
63	-0.157061016949153	-0.474576271186441	1	-2.82198863066872	1.5707963267949	13.40186375	0.760686633119234
64	-0.0802271186440677	-0.474576271186441	1	-2.97412595729257	1.5707963267949	11.03686375	0.658837918089499
65	-0.0169491525423729	-0.474576271186441	1	-3.10589354091047	1.5707963267949	8.67186375	0.523198421664142
66	0.0327694915254236	-0.474576271186441	1	3.07265208193629	2.0701621574247	9.87801375	0.566769197622325
67	0.082484745762712	-0.447457627118644	1	2.95929824241182	1.73596527441131	9.59066625	0.60000864008753
68	0.136722033898305	-0.438416949152542	1	2.83929651439432	2.07013349450225	9.87801375	0.616484881484802
69	0.186440677966102	-0.411298305084746	1	2.71599953809736	1.79759938840886	10.51774625	0.634266096568155
70	0.245196610169492	-0.397738983050848	1	2.58914631878373	2.09885523103886	10.95172375	0.665566156581301
71	0.299433898305085	-0.366101694915254	1	2.45603308746747	2.40376401928471	11.71916625	0.712755328053611
72	0.344633898305085	-0.316383050847458	1	2.31348202185674	2.12939142857838	14.87407625	0.83012380096362
73	0.416949152542373	-0.271186440677966	1	2.14745726166402	2.52136343780876	13.563275	0.769548973620537
74	0.462145762711864	-0.207908474576271	1	1.99354746693991	2.38843357630497	17.2893325	0.861304993669276
75	0.529942372881356	-0.135593220338983	1	1.82128646820606	2.63874512410813	17.9941025	0.863384067434123
76	0.579661016949153	-0.0451966101694916	1	1.64860965471923	2.98894982821627	20.73809375	0.991047679878215
77	0.597738983050847	0.0723152542372882	1	1.45040011874359	2.80684949257822	19.19729625	0.754132141350965
78	0.633898305084746	0.176271186440678	1	1.2995736904734	3.06764440720689	21.34353375	0.815943483727828
79	0.642938983050848	0.298305084745763	1	1.13638499372783	3.32147015355027	17.6275275	0.662172084089312
80	0.624857627118644	0.397738983050847	1	1.00395057690997	3.34696807597437	19.32618875	0.660599868433212
81	0.602261016949153	0.506213559322034	1	0.871830603223326	3.6634262288566	36.37429125	1.22153805769055
82	0.498305084745763	0.687006779661017	1	0.627522991685217	4.04410276119984	38.16696125	1.24813068688389
83	0.326552542372881	0.8226	1	0.377896854308438	4.63256316800652	39.5428	1.29418810664718
84	0.100566101694915	0.840677966101695	1	0.119059232979002	5.09288830424974	46.6981075	1.58081398434418
85	-0.148023728813559	0.74124406779661	1	-0.197103563889834	5.01401309192885	37.15237625	1.40552112104968
86	-0.351413559322034	0.677966101694915	1	-0.47820778809977	5.20235928232717	13.40186375	0.501970127926696
87	-0.419210169491525	0.641806779661017	1	-0.578601813685109	5.23152355568149	6.3559375	0.236399866052748
88	-0.450847457627119	0.623728813559322	1	-0.625881786895659	5.58090768597974	13.4249225	0.495722857683998
89	-0.500566101694915	0.564972881355932	1	-0.725026358432458	5.74278786492157	4.59696875	0.168206517375136
90	-0.514125423728814	0.542372881355932	1	-0.758667661907485	5.49778714378214	4.4592075	0.171079575860511
91	-0.532203389830509	0.524294915254237	1	-0.792883577079587	5.03417703431257	4.98601125	0.167505418157832
92	-0.559322033898305	0.515254237288136	1	-0.826384660711154	4.71238898038469	6.30686375	0.155585530530449
93	-0.595481355932203	0.515254237288136	1	-0.857501766817244	4.24866636950898	3.52562375	0.0309291258283118
94	-0.613559322033898	0.524294915254237	1	-0.863687591982906	3.14159265358979	4.73	-0.124973500309902
95	-0.613559322033898	0.551413559322034	1	-0.838692891920925	2.0899309020917	6.3559375	-0.212496400994222
96	-0.581922033898305	0.569491525423729	1	-0.796193611722081	1.15259519333109	7.764295	-0.100511479123544
97	-0.54124406779661	0.551413559322034	1	-0.776091315897372	5.0341534882048	0	0
98	-0.614125423728814	0.527118644067797	2	-0.861489507299561	5.47740179685879	13.66024	0.47569692374777
99	-0.670620338983051	0.472881355932203	2	-0.956628892049115	6.13051430213918	10.36875125	0.334645996322633
100	-0.679661016949153	0.414125423728814	2	-1.02355809131364	5.99174227353838	4.1151	0.144451028311277
101	-0.686440677966102	0.391525423728814	2	-1.0524482969759	3.92699081698724	2.7871525	-0.0261674088214936
102	-0.697738983050847	0.402823728813559	2	-1.0472148152116	4.71238898038469	1.57686375	0.0277821221462937
103	-0.706779661016949	0.402823728813559	2	-1.05277123964086	5.13052052263275	3.8821475	0.108381139580274
104	-0.727118644067797	0.393786440677966	2	-1.07444746755691	5.69518270363202	4.26350375	0.146747262321971
105	-0.740677966101695	0.373447457627119	2	-1.10379692002131	5.72457756517745	7.43733375	0.254533224244069
106	-0.763277966101695	0.33728813559322	2	-1.15470356487012	5.59743351843901	5.60209375	0.183524499979271
107	-0.783616949152542	0.312430508474576	2	-1.19140846486597	5.66301690118199	3.39081875	0.111269257040645
108	-0.794915254237288	0.296610169491525	2	-1.2136623162741	5.60849924267014	5.04750125	0.160261754294717
109	-0.812993220338983	0.274010169491526	2	-1.24571466713305	5.58842244132284	6.1572775	0.188936585379358
110	-0.835593220338983	0.246891525423729	2	-1.28350198420892	5.66289528038232	6.7816375	0.207708184495905
111	-0.858193220338983	0.215254237288136	2	-1.3250436211081	5.92442491060014	6.73552	0.215648045103196
112	-0.871752542372881	0.179094915254237	2	-1.36817323012874	0	11.03686375	0.352687260048621
113	-0.871752542372881	0.115820338983051	2	-1.43871068213846	0.1370819267656	23.07826125	0.749763638831769
114	-0.853671186440678	-0.0152542372881356	2	-1.58866340990482	5.94218278679278	12.96552125	0.394683340853581
115	-0.878532203389831	-0.0853118644067796	2	-1.66760007807553	5.7246028469996	3.71837125	0.0943402692649231
116	-0.889830508474576	-0.103389830508475	2	-1.68646813192852	4.71238898038469	0.39436375	-0.00145286660064858
117	-0.892091525423729	-0.103389830508475	2	-1.68617755860839	5.81959769697873	4.4071775	0.115942002375453
118	-0.903389830508475	-0.125989830508474	2	-1.70936595908348	5.7550797712341	5.4761575	0.132401854447455
119	-0.919210169491526	-0.153108474576271	2	-1.73584632997297	6.08578974732971	6.0295675	0.171115514217053
120	-0.925989830508475	-0.187006779661017	2	-1.77006943281638	0	6.70063625	0.197613764973781
121	-0.925989830508475	-0.225423728813559	2	-1.80959218581114	0.868580774453522	6.71246125	0.167084184356421
122	-0.896610169491525	-0.250281355932203	2	-1.84300902268242	1.83705991489555	4.49409125	0.000846744253713005
123	-0.871752542372881	-0.243501694915254	2	-1.84317837153316	2.60662387433125	12.37072375	-0.286842268482803
124	-0.835593220338983	-0.182484745762712	2	-1.7858099178366	5.90270109711811	14.85870375	0.38969137481407
125	-0.867230508474576	-0.261583050847458	2	-1.86374819279942	0.27298199558725	10.233355	0.322901959157162
126	-0.851413559322034	-0.318077966101695	2	-1.92832858463085	0.343064660901728	5.85987875	0.184630905049374
127	-0.84011186440678	-0.349718644067797	2	-1.96525476564072	0.343003577554428	5.85987875	0.183907838476971
128	-0.828813559322034	-0.38135593220339	2	-2.00203633333612	1.0516271375778	3.17796875	0.0821988586098987
129	-0.812993220338983	-0.390396610169491	2	-2.0184761050581	0.674759236468177	5.04750125	0.157401381636622
130	-0.794915254237288	-0.412993220338983	2	-2.04995638138542	2.23393397710694	0	0
131	0.211864406779661	0.373447457627119	3	0.516043797356117	4.00683153411713	13.9806975	0.87646577179042
132	0.150847457627119	0.425423728813559	3	0.340750642998033	4.71238898038469	5.51813625	0.337712261581673
133	0.119210169491525	0.425423728813559	3	0.273208190681699	4.57686430892765	8.7516825	0.568941428662803
134	0.0694915254237288	0.432203389830508	3	0.159419904949138	4.88311033477502	11.59973375	0.750107745940484
135	0.00395593220338974	0.420905084745763	3	0.00939835576104146	5.44784184017444	11.1628	0.619941613951698
136	-0.0435016949152543	0.377966101694915	3	-0.114589967029298	4.87753765779932	7.1931475	0.542115911483645
137	-0.0841796610169493	0.371186440677966	3	-0.223013149326027	0.0717589282487793	15.1158975	0.221229744149419
138	-0.0779661016949153	0.284745762711864	3	-0.267259098155911	0	11.23375	0.364190106769258
139	-0.0779661016949153	0.220338983050847	3	-0.340097119509763	5.69518270363202	4.26350375	0.445406942457678
140	-0.0915254237288136	0.2	3	-0.429178508001298	5.69518270363202	6.39555125	0.770972494962789
141	-0.111864406779661	0.169491525423729	3	-0.583373006993856	0.588002603547568	4.26350375	-0.00316756371941951
142	-0.0983050847457627	0.149152542372881	3	-0.582739494249972	0	7.095	0.767589673657281
143	-0.0983050847457627	0.108474576271186	3	-0.736257428981428	0.463647609000806	5.28814	0.347730325512792
144	-0.0847457627118644	0.0813559322033898	3	-0.805803494083986	0	0	0
145	-0.0847457627118644	0.0813559322033898	3	-0.805803494083986	1.29249666778979	0	0
146	-0.0372881355932203	0.0677966101694915	4	-0.502843210927861	1.64756821806467	7.7087175	-2.98897458635309
147	0.00677966101694915	0.0711864406779661	4	0.0949517063427563	1.5707963267949	2.95625	-1.13399424026943
148	0.023728813559322	0.0711864406779661	4	0.321750554396642	1.68145354796879	5.35376875	-1.53522866009395
149	0.0542372881355932	0.0745762711864407	4	0.628796286415433	3.14159265358979	4.13875	0.6231516246814
150	0.0542372881355932	0.0983050847457627	4	0.504165961479153	2.60117315331921	3.44757875	-0.0271315166488639
151	0.0644067796610169	0.115254237288136	4	0.509592264808926	5.81953769817878	2.64407	-0.0297837132502665
152	0.0576271186440678	0.101694915254237	4	0.515549007458979	3.14159265358979	4.13875	0.424282480362356
153	0.0576271186440678	0.125423728813559	4	0.430692511386508	4.12438637683712	4.26350375	0.842863350605175
154	0.0372881355932203	0.138983050847458	4	0.262119841265473	4.051345811534	6.7414325	1.10238631083442
155	0.00677966101694915	0.16271186440678	4	0.0416425790985884	0.266252049150925	6.7414325	-0.4633943142719
156	0.0169491525423729	0.125423728813559	4	0.134321441952969	0	4.73	-0.182068847611572
157	0.0169491525423729	0.0983050847457627	4	0.170735211475283	0	6.50375	-0.501058194315689
158	0.0169491525423729	0.0610169491525424	4	0.270946850338421	0.244978663126864	4.8754475	-1.69889557025394
159	0.023728813559322	0.0338983050847458	4	0.610725964389209	5.17795247167526	0	0
160	-0.094349152542373	-0.0254237288135593	5	-1.83400879764404	0	5.12436375	1.31506275252089
161	-0.094349152542373	-0.0548033898305084	5	-2.09702134814822	0	4.73	0.943947979166131
162	-0.094349152542373	-0.081922033898305	5	-2.28581094398144	1.48022250975341	4.353965	0.828378219380215
163	-0.0694915254237288	-0.0841796610169493	5	-2.45148658785749	2.11121582706548	6.8951575	0.907492665420548
164	-0.0355932203389831	-0.0638406779661018	5	-2.6329851209416	1.5707963267949	5.9125	2.41032312665722
165	-0.00169491525423729	-0.0638406779661018	5	-3.11504974627304	2.42269628199317	4.19018875	1.62965842526238
166	0.0141254237288135	-0.0457627118644068	5	2.84220387585407	1.67052439081479	3.961375	2.00850144734428
167	0.0367220338983052	-0.0435016949152543	5	2.44050358638521	2.55359005004223	4.26350375	2.19011120230908
168	0.0502813559322035	-0.0231627118644069	5	2.0024813459234	1.80181814446646	6.88392375	1.36882326526144
169	0.0887016949152541	-0.0141254237288135	5	1.72871669287111	2.24553726901845	7.5715475	1.31753410784137
170	0.1226	0.0129932203389831	5	1.46520987130283	1.78949174310136	7.26823625	0.142751904054917
171	0.163277966101695	0.0220338983050847	5	1.43665949049185	2.66069645793751	10.22566875	1.18302043905956
172	0.190396610169491	0.0740101694915255	5	1.20005540267994	3.0585341808926	4.746555	0.563232092164593
173	0.192654237288136	0.101128813559322	5	1.08740898424702	2.87059422805909	7.3634275	0.620823979561098
174	0.20395593220339	0.141806779661017	5	0.963244188334799	2.53934111623592	7.65314	0.267455151952946
175	0.228813559322034	0.177966101694915	5	0.90975315794421	3.086066456079	7.10623375	0.483606982219899
176	0.231074576271186	0.21864406779661	5	0.81303176150023	2.96402132718138	15.61786875	0.676901120131015
177	0.246891525423729	0.306779661016949	5	0.677651537474027	3.31626988629866	6.804105	0.349490838194388
178	0.24011186440678	0.345196610169492	5	0.607753369835149	3.14159265358979	3.94186375	0.146925795321318
179	0.24011186440678	0.367796610169492	5	0.578368210770886	2.46197365784398	0	0
180	0.501694915254237	0.691525423728814	6	0.627629425801494	4.17923327487706	41.87882875	1.39931218972239
181	0.294915254237288	0.813559322033898	6	0.347766987857015	4.750345425573	46.74245125	1.57012262649797
182	0.0271186440677966	0.803389830508475	6	0.0337424625574219	4.91988520681989	34.43972125	1.24086074897266
183	-0.166101694915254	0.76271186440678	6	-0.21442968723711	4.88629016952258	44.42238625	1.55647639731215
184	-0.416949152542373	0.71864406779661	6	-0.525724966699539	4.82304620155859	5.35376875	0.166501214982335
185	-0.447457627118644	0.715254237288136	6	-0.559025209696006	4.87753765779932	7.1931475	0.221383732402052
186	-0.488135593220339	0.708474576271186	6	-0.603301956176417	5.1760365893855	5.28814	0.173566571158243
187	-0.515254237288136	0.694915254237288	6	-0.638015270408065	0	8.2775	0.170832481702226
188	-0.515254237288136	0.647457627118644	6	-0.672181766748511	6.02800291655877	14.0540125	0.412755828609945
189	-0.535593220338983	0.569491525423729	6	-0.7547329324705	5.80817455091449	23.26982625	0.844679140869251
190	-0.596610169491525	0.450847457627119	6	-0.92366876064435	5.78383858549946	7.4083625	0.282966612209852
191	-0.616949152542373	0.413559322033898	6	-0.98026208308632	5.742765806909	13.790315	0.532406520106161
192	-0.657627118644068	0.345762711864407	6	-1.08674338710755	5.86033138104665	12.967295	0.500769349546497
193	-0.688135593220339	0.277966101694915	6	-1.18689725701685	5.56909460856743	11.73572125	0.415622297077127
194	-0.732203389830508	0.227118644067797	6	-1.27002171643228	5.742765806909	10.34273625	0.368255961876538
195	-0.76271186440678	0.176271186440678	6	-1.34367290880758	5.93019491935268	11.97163	0.429149318058153
196	-0.786440677966102	0.111864406779661	6	-1.42950277241922	0.0867383386759851	13.65018875	0.489213294920752
197	-0.779661016949153	0.0338983050847458	6	-1.52734543140337	0.674740942223553	22.71523375	0.701174702495022
198	-0.698305084745763	-0.0677966101694915	6	-1.66758037190237	0.380506377112365	12.73611625	0.512766299374252
199	-0.671186440677966	-0.135593220338983	6	-1.77013363177722	0.214060683563822	13.91625125	0.580914002197186
200	-0.654237288135593	-0.213559322033898	6	-1.88631643221666	0.463647609000806	21.15315125	0.885363233242678
201	-0.6	-0.322033898305085	6	-2.06338907886519	0.912907721612687	16.43852375	0.665639019720674
202	-0.525423728813559	-0.379661016949153	6	-2.19651688280933	0.982793723247329	12.79051125	0.549551533164749
203	-0.464406779661017	-0.420338983050847	6	-2.30642718944228	0.896055384571344	11.35732125	0.519888501123651
204	-0.413559322033898	-0.461016949152542	6	-2.41040488966701	1.07382172869617	13.22803625	0.609956720678837
205	-0.346891525423729	-0.497176271186441	6	-2.53239623380278	1.20364955563445	10.98010375	0.515101771696593
206	-0.288135593220339	-0.519772881355932	6	-2.63541658814209	1.01218858479276	7.43733375	0.356313753884692
207	-0.251976271186441	-0.542372881355932	6	-2.70667933891903	1.34399326518093	10.51774625	0.502064978989871
208	-0.193220338983051	-0.555932203389831	6	-2.80709233471701	1.37337192023644	8.03922625	0.391292162664705
209	-0.148023728813559	-0.564972881355932	6	-2.88535076724995	1.19032874144831	8.49035	0.408410625896849
210	-0.102823728813559	-0.583050847457627	6	-2.96703289242932	1.50424475595778	11.851015	0.575083263000336
211	-0.0350271186440679	-0.587569491525424	6	-3.08204954502938	1.35210091048843	7.26823625	0.345072081246691
212	0.00565084745762703	-0.596610169491525	6	3.13212134590086	1.24904577239825	14.9574425	0.645644403660102
213	0.0870067796610169	-0.623728813559322	6	3.00299246516884	2.05526937506102	16.926305	0.758903045589001
214	0.172881355932203	-0.578532203389831	6	2.85121185605104	1.5707963267949	7.88313625	0.350493731230239
215	0.218077966101695	-0.578532203389831	6	2.78111310980499	1.5707963267949	9.46	0.397273716209963
216	0.272315254237288	-0.578532203389831	6	2.701658366563	1.5707963267949	9.46	0.369676486253558
217	0.326552542372881	-0.578532203389831	6	2.62772306931229	1.97566225257158	6.0035525	0.255880004929945
218	0.358193220338983	-0.564972881355932	6	2.5765470683263	1.92958754613665	6.73552	0.278914289983239
219	0.394349152542373	-0.551413559322034	6	2.52076421032965	2.21428243588818	7.88313625	0.333289450062497
220	0.430508474576271	-0.524294915254237	6	2.45410632031715	2.30862496109998	11.71916625	0.495460207954856
221	0.480227118644068	-0.479094915254237	6	2.35501427872618	2.15879893034246	17.054015	0.682735498539642
222	0.561583050847458	-0.424857627118644	6	2.21846717901825	2.35619449019235	12.2637075	0.486261101017251
223	0.611298305084746	-0.375142372881356	6	2.1212149588148	2.31619663413806	13.94699625	0.518877358097738
224	0.670057627118644	-0.320905084745763	6	2.01743948719526	2.64225548588244	9.87801375	0.378371043141028
225	0.697176271186441	-0.271186440677966	6	1.94176527856705	2.9229369430489	14.53588125	0.557734243237906
226	0.715254237288136	-0.189830508474576	6	1.83021842991947	2.62244077023454	12.71128375	0.462843256412184
227	0.751413559322034	-0.126552542372881	6	1.73764977863703	2.59655180035729	0	0
228	0.794915254237288	-0.0548033898305084	7	1.63962983880717	3.14159265358979	20.89063625	0.751939142710324
229	0.794915254237288	0.0649728813559321	7	1.4892420102651	3.02671385835031	20.63285125	0.702202295501658
230	0.808474576271186	0.182484745762712	7	1.34880155116477	5.45206739238585	0	0
231	-0.00508474576271186	-0.55988813559322	8	-3.13251118596463	1.53750862729099	11.83150375	0.600900595818503
232	0.0627118644067797	-0.562145762711864	8	3.03049400205126	1.68567512203438	10.31613	0.521135961271075
233	0.12146779661017	-0.555366101694915	8	2.92626680979705	1.7894520373358	14.53588125	0.728153310789006
234	0.202823728813559	-0.53728813559322	8	2.78063614763924	2.00740980038964	13.04947875	0.652234200131825
235	0.270620338983051	-0.505650847457627	8	2.65018930761288	2.07791605735201	16.23276875	0.806303605424961
236	0.351976271186441	-0.460450847457627	8	2.48892858652789	2.35617306177398	19.5100675	0.969276408376563
237	0.431074576271186	-0.38135593220339	8	2.29507330485258	2.72610598842926	14.64821875	0.722264650708961
238	0.464972881355932	-0.304518644067797	8	2.15062037471078	2.94419709373991	18.0887025	0.919808126149841
239	0.48531186440678	-0.202823728813559	8	1.96665874948081	3.0548740151882	18.1998575	0.992321127343812
240	0.494349152542373	-0.0988711864406779	8	1.76819452401205	2.92289723728333	14.53588125	0.816153793851067
241	0.512430508474576	-0.017515254237288	8	1.60496376524184	2.89665180527119	11.37624125	0.602914445542241
242	0.528247457627119	0.0457627118644068	8	1.48438087613339	3.10777945909992	20.40995	1.05146085352258
243	0.532203389830509	0.16271186440678	8	1.27408870542887	2.88641026296897	14.0540125	0.570462578325586
244	0.552542372881356	0.240677966101695	8	1.15999618976376	3.42764409530711	20.9539	0.953272849145665
245	0.51864406779661	0.355932203389831	8	0.969341619934624	3.36026159946374	16.35338375	0.651158636169713
246	0.498305084745763	0.447457627118644	8	0.839109892700681	3.83861403084239	33.1573	1.36930529497905
247	0.376271186440678	0.593220338983051	8	0.565248833704872	4.0734749953808	25.7785	1.01877429309921
248	0.257627118644068	0.68135593220339	8	0.36149397508503	4.47864579951579	38.28994125	1.50690650549431
249	0.0440677966101695	0.732203389830508	8	0.0601126739861679	5.12251632092618	29.6571	1.13457804805286
250	-0.111864406779661	0.664406779661017	8	-0.166802935624403	5.49778714378214	24.248345	0.943412976735817
251	-0.210169491525424	0.566101694915254	8	-0.355485530971566	5.81953769817878	11.89890625	0.445970817124066
252	-0.240677966101695	0.505084745762712	8	-0.44467969439638	5.61266374919904	21.8845275	1.09907852349189
253	-0.31864406779661	0.406779661016949	8	-0.664495399094757	5.55831916356424	27.64389375	1.54562134803731
254	-0.423728813559322	0.288135593220339	8	-0.973619668702219	5.89486658900712	14.0540125	0.78846764445971
255	-0.454237288135593	0.213559322033898	8	-1.13131319759416	5.75838953552948	12.9803025	0.724328944943124
256	-0.491525423728814	0.149152542372881	8	-1.27617898658279	5.71184782734596	9.84017375	0.511108693480942
257	-0.522033898305085	0.101694915254237	8	-1.37840072527897	2.0774332283964	0	0
258	0.516383050847458	0.677966101694915	9	0.650925003766481	4.41982831193831	68.3354925	2.37107258025292
259	0.14124406779661	0.790959322033898	9	0.176710487715897	4.8161710159788	38.0445725	1.37460650649085
260	-0.0757050847457628	0.768362711864407	9	-0.098210813582273	5.4146459118937	40.2747675	1.44128440448166
261	-0.251976271186441	0.619210169491525	9	-0.386467694478604	5.21172614809204	19.75543625	0.84985976654592
262	-0.351413559322034	0.564972881355932	9	-0.556439647787788	5.47559078972008	25.09087625	1.08957996289414
263	-0.455366101694915	0.465535593220339	9	-0.774355640366617	5.72458599183602	22.31141	0.987766402500523
264	-0.523162711864407	0.357061016949153	9	-0.971908920866721	5.72458599183602	22.31141	1.00353934738954
265	-0.590959322033898	0.248586440677966	9	-1.17261679034463	6.04943086024648	17.01794875	0.763846653511049
266	-0.613559322033898	0.153671186440678	9	-1.32538612104684	6.20334459004969	19.7714	0.900836504091218
267	-0.6226	0.0406779661016949	9	-1.50555342186508	0	15.76686375	0.724651405480277
268	-0.6226	-0.0497186440677965	9	-1.65048370296114	0.204021400401672	23.3460975	1.07535744623301
269	-0.595481355932203	-0.180789830508475	9	-1.86555519220774	0.50711973055712	8.11668	0.370651645513134
270	-0.572881355932203	-0.22146779661017	9	-1.93968552131037	0.602283367468575	15.30687125	0.713923670062535
271	-0.523162711864407	-0.293786440677966	9	-2.08247025532287	0.748386266932418	15.06091125	0.718924787327182
272	-0.464406779661017	-0.357061016949153	9	-2.22625521278831	0.785344592925546	7.80390875	0.381728394575218
273	-0.432769491525424	-0.388701694915254	9	-2.30260089170335	0.876107232941688	6.1572775	0.302531757230677
274	-0.405650847457627	-0.411298305084746	9	-2.36310724314949	0.876033460938153	12.31396375	0.612153302953264
275	-0.351413559322034	-0.456498305084746	9	-2.48553790374014	0.737862571540134	11.71916625	0.560164486930206
276	-0.306213559322034	-0.506213559322034	9	-2.59757080112618	1.41812532175449	10.36875125	0.481440096557058
277	-0.247457627118644	-0.515254237288136	9	-2.69385882043759	1.19028994968253	12.73611625	0.639297245810253
278	-0.179661016949153	-0.542372881355932	9	-2.82171826959965	1.32579560565546	6.50079375	0.326392133217777
279	-0.143501694915254	-0.551413559322034	9	-2.8869966962432	0.837968793897462	10.6058425	0.450332958044704
280	-0.0983050847457627	-0.592091525423729	9	-2.97706328785214	1.76822073335336	8.03922625	0.368464114847016
281	-0.0531084745762711	-0.583050847457627	9	-3.05075611082154	2.03440643626447	7.0512475	0.304227989286501
282	-0.0169491525423729	-0.564972881355932	9	-3.11160170867884	2.03447393609569	8.81376375	0.41012591011361
283	0.0282474576271187	-0.542372881355932	9	3.08955841647802	1.96560519784265	10.24813625	0.526735964579159
284	0.082484745762712	-0.519772881355932	9	2.98421122356219	2.0344439357957	5.28814	0.27921700115789
285	0.109603389830509	-0.506213559322034	9	2.92836782333061	1.99737758712426	9.52562875	0.525081361247177
286	0.159322033898305	-0.483616949152542	9	2.82335155108118	2.19108635359216	6.7816375	0.372288500053517
287	0.190959322033898	-0.461016949152542	9	2.74889385107047	1.85685732248499	13.96946375	0.77821608812211
288	0.267796610169492	-0.438416949152542	9	2.59325063344605	1.95128977248261	8.49035	0.458538050899029
289	0.312993220338983	-0.420338983050847	9	2.50154302326624	2.53603898986782	12.4647325	0.671436864149242
290	0.353671186440678	-0.361583050847458	9	2.3672556504364	2.43934348045401	13.4249225	0.762559888594563
291	0.403389830508475	-0.302823728813559	9	2.21474367271748	2.74678378254204	10.24813625	0.578555616123473
292	0.425989830508474	-0.248586440677966	9	2.09903254949279	2.50657669041954	18.605455	1.03588988661132
293	0.489264406779661	-0.16271186440678	9	1.89185457217053	2.50883298052346	14.66359125	0.73372427553462
294	0.538983050847458	-0.0949152542372881	9	1.7451097170636	2.57026329639722	13.12042875	0.598942703091589
295	0.579661016949153	-0.0316372881355933	9	1.62532117644528	2.79014051386656	25.189615	1.09109479564063
296	0.629379661016949	0.10395593220339	9	1.40710221731716	2.79857380372153	23.43892375	0.827875501156033
297	0.674576271186441	0.230508474576271	9	1.24152711708595	2.91951669233425	25.0536275	0.770101984636278
298	0.706213559322034	0.370620338983051	9	1.08750672015869	3.6883608047882	21.22646625	0.762875321083445
299	0.642938983050848	0.474576271186441	9	0.934931655942006	3.79728967386848	25.85950125	0.920357724610075
300	0.552542372881356	0.592091525423729	9	0.750860111019991	3.84779963285297	35.22904	1.18229936966979
301	0.42146779661017	0.745762711864407	9	0.514400237086034	4.32910550393572	52.7004775	1.75692268150559
302	0.14124406779661	0.85875593220339	9	0.163015700784916	5.14479675595523	33.86147875	1.04020999669599
303	-0.0350271186440679	0.7774	9	-0.0450262985542817	4.9815502577437	47.4312575	1.76927837055623
304	-0.297176271186441	0.705084745762712	9	-0.398881972665527	4.93105792625863	21.8041175	0.77455085348753
305	-0.419210169491525	0.677966101694915	9	-0.553792143363033	5.17606658968549	8.81376375	0.313484654281002
306	-0.464406779661017	0.655366101694915	9	-0.616489074219233	4.71238898038469	3.94186375	0.112927734492396
307	-0.487006779661017	0.655366101694915	9	-0.639074621117713	5.76405073188279	12.71128375	0.422982942585324
308	-0.523162711864407	0.592091525423729	9	-0.723671209634777	6.20000269612351	9.49251875	0.26091627642522
309	-0.527684745762712	0.537854237288136	9	-0.775854464919822	4.71238898038469	7.88313625	0.205341579082348
310	-0.572881355932203	0.537854237288136	9	-0.816922780736291	6.1348307308528	0	0
311	-0.719210169491525	-0.44124406779661	10	-2.12109192327192	0.785445039129845	8.91900625	0.298536175063755
312	-0.683050847457627	-0.4774	10	-2.18079915828467	0.555478285006368	13.45389375	0.458514507184689
313	-0.642372881355932	-0.542938983050847	10	-2.2725020597216	0.572969449380673	14.5412025	0.483808571631414
314	-0.597176271186441	-0.612993220338983	10	-2.36926377404789	0.869957320797005	16.50356125	0.553529476474097
315	-0.524857627118644	-0.674010169491525	10	-2.47996966934271	0.851966327173272	12.569975	0.418129431807066
316	-0.470620338983051	-0.721467796610169	10	-2.56359555570412	1.20145180908809	13.10269125	0.433339736301743
317	-0.400566101694915	-0.748586440677966	10	-2.65026350296447	1.06367659623778	8.11668	0.273503938180362
318	-0.35988813559322	-0.771186440677966	10	-2.70496429060054	1.23609237206699	9.5983525	0.323337136763282
319	-0.307908474576271	-0.789264406779661	10	-2.7696317179532	0.708590979463262	7.26823625	0.211934120404971
320	-0.280789830508475	-0.820905084745763	10	-2.81201854203419	1.32586178455925	6.50079375	0.214657344268501
321	-0.244633898305085	-0.829942372881356	10	-2.85495001088789	1.48009340795362	8.70733875	0.285877946729629
322	-0.194915254237288	-0.834464406779661	10	-2.91212560023382	1.31350369934294	7.7441925	0.258365315221725
323	-0.151976271186441	-0.845762711864407	10	-2.96379866327816	1.19780122780658	9.73493125	0.314215536225064
324	-0.1	-0.866101694915254	10	-3.02664177052318	1.32582869328255	13.0015875	0.418249436796296
325	-0.0276847457627118	-0.884179661016949	10	-3.11029165788244	1.5152701292841	14.21187625	0.458102678297663
326	0.0536711864406781	-0.888701694915254	10	3.08127311363762	2.04726990884476	13.75070125	0.419017215423705
327	0.123728813559322	-0.852542372881356	10	2.99746967055288	2.07789483118723	12.17442875	0.389159108835315
328	0.184745762711864	-0.81864406779661	10	2.91963784878581	2.21913794241639	16.3185	0.530050293489168
329	0.259322033898305	-0.762145762711864	10	2.81362779008798	2.12629778747848	13.45389375	0.475581242352572
330	0.324857627118644	-0.721467796610169	10	2.71851154161747	2.07665522908183	15.658665	0.568269032968534
331	0.403389830508475	-0.677966101694915	10	2.60485773502376	2.49809154479651	11.825	0.409852822631924
332	0.444067796610169	-0.623728813559322	10	2.52288717049738	2.09887077522126	16.42788125	0.602857821452596
333	0.525423728813559	-0.576271186440678	10	2.40231560620686	2.33180908101963	17.14625	0.628536293832256
334	0.596610169491525	-0.508474576271186	10	2.27660834744041	2.71739824568603	20.11136875	0.731335395531336
335	0.644067796610169	-0.403389830508475	10	2.13034126833414	2.85903770112021	19.08555	0.715935760114346
336	0.674576271186441	-0.298305084745763	10	1.98715411631127	2.89661399046293	7.31317125	0.282512604863046
337	0.684745762711864	-0.257627118644068	10	1.93065159533866	5.17483370361604	0	0
338	-0.254803389830508	-0.725989830508475	11	-2.80405059412631	1.23877830368616	12.0910625	0.449512641646068
339	-0.189264406779661	-0.748586440677966	11	-2.89395312245552	1.33293177854731	13.38412625	0.495738257074341
340	-0.11468813559322	-0.76666779661017	11	-2.99310077387039	1.5707963267949	9.06563625	0.334378107718249
341	-0.0627118644067797	-0.76666779661017	11	-3.05997639541404	1.5707963267949	6.70063625	0.249689429288598
342	-0.0242949152542372	-0.76666779661017	11	-3.10991428127176	1.47123163058233	3.961375	0.1473705553824
343	-0.00169491525423729	-0.768925423728813	11	-3.13938839234824	1.49945078968744	5.53232625	0.205055712037168
344	0.029942372881356	-0.771186440677966	11	3.10278577242391	1.47586821601078	8.31474875	0.30322065992185
345	0.0774000000000001	-0.775705084745763	11	3.04214164043954	1.5707963267949	4.33563625	0.158114607021527
346	0.102261016949152	-0.775705084745763	11	3.01051871903524	1.62070609275396	7.8931875	0.286575633248929
347	0.147457627118644	-0.773447457627119	11	2.95320359238545	2.253116410961	8.12614	0.267757645187663
348	0.183616949152542	-0.74406779661017	11	2.89965206334792	2.46687000477421	10.09559375	0.313682590200397
349	0.219772881355932	-0.698871186440678	11	2.83691554530784	2.08994821015015	12.71128375	0.49489674090311
350	0.283050847457627	-0.66271186440678	11	2.73793619712722	2.45024725613805	14.83741875	0.552411239627713
351	0.33728813559322	-0.597176271186441	11	2.62745394920168	2.22490004457325	14.90009125	0.624358308446475
352	0.405084745762712	-0.545196610169492	11	2.50258228751238	2.28292156147703	15.23119125	0.643608954040675
353	0.471186440677966	-0.488135593220339	11	2.37386049670424	2.79856871316909	17.579045	0.707782664540657
354	0.505084745762712	-0.393220338983051	11	2.23230396379611	2.63449414919746	12.17442875	0.54575573172511
355	0.538983050847458	-0.332203389830508	11	2.12315281745109	2.76108627647743	9.55164375	0.431437894405713
356	0.559322033898305	-0.28135593220339	11	2.03686523856995	3.14159265358979	12.41625	0.533171154889498
357	0.559322033898305	-0.210169491525424	11	1.93023100759205	3.14159265358979	14.78125	0.694207134215032
358	0.559322033898305	-0.125423728813559	11	1.79138958074904	3.26102157960813	14.88708375	0.733271081481028
359	0.549152542372881	-0.0406779661016949	11	1.64473536445284	3.14159265358979	11.825	0.616408349554553
360	0.549152542372881	0.0271186440677966	11	1.52145369454193	4.19871113846997	0	0
361	-0.220905084745763	0.461583050847458	12	-0.446366417734512	5.5858170496196	19.026425	1.04844210195966
362	-0.290959322033898	0.377966101694915	12	-0.656054838126443	5.90265824037638	21.22646625	1.23607494717376
363	-0.336159322033898	0.264972881355932	12	-0.903269827561194	6.12888822853016	17.95094125	1.16591294948782
364	-0.351976271186441	0.163277966101695	12	-1.13645241745876	5.8334112299072	12.692955	0.92434460162002
365	-0.383616949152542	0.0977389830508475	12	-1.32132133778276	5.84432652017204	21.3358475	1.3964747035714
366	-0.435593220338983	-0.0129932203389831	12	-1.60061627849704	6.17252808600569	10.70812875	0.679737437690788
367	-0.442372881355932	-0.0740101694915255	12	-1.7365637660352	0	11.43063625	0.699040565612767
368	-0.442372881355932	-0.139549152542373	12	-1.87637187915775	0.207486279333888	15.30687125	0.913948734988659
369	-0.424294915254237	-0.225423728813559	12	-2.05916162615548	0.0862300819445916	8.0114375	0.423004217640588
370	-0.420338983050847	-0.271186440677966	12	-2.1437624696836	0.0499583957219428	11.83978125	0.548282047642554
371	-0.416949152542373	-0.338983050847458	12	-2.25341887921211	0.881871938580035	13.02109875	0.695616159996262
372	-0.359322033898305	-0.386440677966102	12	-2.39254211121137	0.83798122500839	7.9546775	0.431605172427176
373	-0.325423728813559	-0.416949152542373	12	-2.4788631456968	0.99945884696127	9.84017375	0.534293493694173
374	-0.277966101694915	-0.447457627118644	12	-2.58572184443564	1.00406710927139	7.7087175	0.418137116637003
375	-0.240677966101695	-0.471186440677966	12	-2.66934926776304	1.48013643959415	6.53035625	0.336757997708368
376	-0.203389830508475	-0.474576271186441	12	-2.73670086730471	1.19028994968253	12.73611625	0.704640313296894
377	-0.135593220338983	-0.501694915254237	12	-2.87762892996409	1.73594500420952	7.1931475	0.372417828722784
378	-0.0949152542372881	-0.494915254237288	12	-2.95211249570865	1.70334785909157	8.94738625	0.497232223374779
379	-0.0440677966101695	-0.488135593220339	12	-3.0515589403836	1.5707963267949	12.41625	0.727661092259546
380	0.0271186440677966	-0.488135593220339	12	3.08609414834408	1.86225312127276	12.34589125	0.723412813600857
381	0.0949152542372881	-0.467796610169492	12	2.9414115856239	2.0344439357957	7.93221	0.470267485726494
382	0.135593220338983	-0.447457627118644	12	2.84735808847861	1.5707963267949	7.095	0.405181288723848
383	0.176271186440678	-0.447457627118644	12	2.76632183073384	2.17308367292986	11.47971	0.683630863983757
384	0.230508474576271	-0.410169491525424	12	2.62959565793708	2.18152229118411	7.21738875	0.440266088745225
385	0.264406779661017	-0.386440677966102	12	2.54154244018804	2.28962632641652	12.569975	0.77214985216326
386	0.31864406779661	-0.338983050847458	12	2.38711246975539	2.43296638146212	5.451325	0.335857591772371
387	0.338983050847458	-0.315254237288136	12	2.31994095140091	2.49172220417785	18.56584125	1.14999255179747
388	0.403389830508475	-0.230508474576271	12	2.08994244104142	2.44073824570534	24.75504625	1.3869662319114
389	0.494915254237288	-0.122033898305085	12	1.81254919465914	2.68910652988717	15.77750625	0.828947719187982
390	0.534464406779661	-0.0406779661016949	12	1.64675965082154	3.14159265358979	3.15313625	0.168515884476745
