# Supplementary material for: Fluid extraction from the left-right organizer uncovers mechanical properties needed for symmetry breaking
Source: eLife. 2023 Jul 21;12:e83861. doi: 10.7554/eLife.83861 (PMC10361723; doi:10.7554/eLife.83861)
Supplement: Figure 4—source data 2. [file elife-83861-fig4-data2.zip › Fig4_sourcedata/DB7ss_embryo5.csv]

	x	y	id	omega	alpha	speed	realangvel
1	0.105	-0.0425	1	1.95540104161711	1.5707963267949	2.365	0.153036389951584
2	0.115	-0.0425	1	1.92479376362679	1.35212738092095	5.451325	0.106888726289922
3	0.1375	-0.0475	1	1.90341601836881	1.41814699839963	7.77671125	0.165438512519946
4	0.17	-0.0525	1	1.87032831586482	1.19028994968253	6.3677625	-0.0531803585903168
5	0.195	-0.0625	1	1.88096438758288	0.463647609000806	1.322035	-0.095790531299258
6	0.1975	-0.0675	1	1.90012249384273	1.5707963267949	9.46	0.262086638650398
7	0.2375	-0.0675	1	1.84770516611266	1.81577498992176	7.31317125	0.281308283287074
8	0.2675	-0.06	1	1.79144350945524	2.28488702540705	11.73572125	0.653631968125454
9	0.305	-0.0275	1	1.66071711583015	1.5707963267949	3.5475	0.0209695663225373
10	0.32	-0.0275	1	1.65652320256564	2.55359005004223	12.79051125	0.678426357463439
11	0.35	0.0175	1	1.52083793107295	1.81577498992176	4.8754475	0.053888112126738
12	0.37	0.0225	1	1.51006030864761	3.14159265358979	7.095	0.401074814726902
13	0.37	0.0525	1	1.42984534570223	2.2655346029916	4.6176625	0.131514781847952
14	0.385	0.065	1	1.40354238933264	3.02448390902293	10.12042625	0.508540660772975
15	0.39	0.1075	1	1.30183425717804	2.89661399046293	7.31317125	0.320331010590907
16	0.3975	0.1375	1	1.23776805505986	2.83870778521482	9.91112375	0.377686336548469
17	0.41	0.1775	1	1.16223078775017	3.14159265358979	1.1825	0.0511220066695517
18	0.41	0.1825	1	1.15200638641625	3.14159265358979	3.5475	0.150583608434273
19	0.41	0.1975	1	1.1218896647294	2.15879893034246	4.26350375	0.0264248200374026
20	0.425	0.2075	1	1.11660470072192	2.15879893034246	4.26350375	0.0245010289529965
21	0.44	0.2175	1	1.11170449493132	3.14159265358979	5.32125	0.20127444908277
22	0.44	0.24	1	1.07144960511477	4.21304225870456	7.4083625	0.271673002634338
23	0.4125	0.255	1	1.0171150045879	1.82812004176599	11.61628875	-0.134797976546397
24	0.46	0.2675	1	1.04407459989718	5.49778714378214	15.05086	-0.17289135230082
25	0.415	0.2225	1	1.07865287035734	1.5707963267949	5.32125	-0.108311204135048
26	0.4375	0.2225	1	1.10031511118435	3.14159265358979	1.1825	0.0451903819102564
27	0.4375	0.2275	1	1.0912770348023	0.896055384571344	3.78577375	-0.146468478659406
28	0.45	0.2175	1	1.12057073053418	1.69515132134166	4.7666575	-0.0621714630958431
29	0.47	0.22	1	1.13300502315335	5.742765806909	3.44757875	-0.0803086526577693
30	0.4625	0.2075	1	1.1490667536849	0	0	0
31	0.4625	0.2075	1	1.1490667536849	0	0	0
32	0.4625	0.2075	1	1.1490667536849	0.982793723247329	6.39555125	-0.219461144028443
33	0.485	0.1925	1	1.19295898249059	0	0	0
34	0.485	0.1925	1	1.19295898249059	1.5707963267949	0.59125	-0.00879818100593954
35	0.4875	0.1925	1	1.19471861869178	2.19959261321033	8.04159125	0.0763078928420508
36	0.515	0.2125	1	1.17945704012337	0	0	0
37	0.515	0.2125	1	1.17945704012337	1.5707963267949	3.5475	-0.0500995080410399
38	0.53	0.2125	1	1.18947694173158	1.5707963267949	4.13875	-0.0554466302093903
39	0.5475	0.2125	1	1.20056626777346	1.5707963267949	0.59125	-0.00767078181695219
40	0.55	0.2125	1	1.20210042413685	1.5707963267949	3.5475	-0.044778853712886
41	0.565	0.2125	1	1.21105619487942	0.785398163397448	1.672055	-0.0530850783503062
42	0.57	0.2075	1	1.22167321054949	1.5707963267949	2.365	-0.0277658766648231
43	0.58	0.2075	1	1.22722638588245	4.32534064052522	0	0
44	0.12	0.395	2	0.294937058848807	0	4.73	-0.0738294284682472
45	0.12	0.375	2	0.309702944542456	0	5.9125	-0.102972051433987
46	0.12	0.35	2	0.330297354829254	0	1.1825	-0.0221974124378055
47	0.12	0.345	2	0.334736837316815	0	5.9125	-0.120169164768787
48	0.12	0.32	2	0.358770670270572	0	4.73	-0.108678534208964
49	0.12	0.3	2	0.380506377112365	0	2.365	-0.0591688355157538
50	0.12	0.29	2	0.392340144215516	0	4.13875	-0.112370694527721
51	0.12	0.2725	2	0.41481428312106	4.06888787159141	2.95625	0.20240333556738
52	0.11	0.28	2	0.374333616007584	4.71238898038469	2.365	0.156548377934402
53	0.1	0.28	2	0.343023940420703	0	0	0
54	0.1	0.28	2	0.343023940420703	4.9906886393898	4.3043	0.257835729714182
55	0.0825	0.275	2	0.291456794477867	0.321750554396642	1.8695325	-0.0810509204795751
56	0.085	0.2675	2	0.307666978573782	0.540419500270584	3.44757875	-0.201583117990258
57	0.0925	0.255	2	0.347983602171834	0.785398163397448	0.8360275	-0.059358331859648
58	0.095	0.2525	2	0.359855268543763	0.244978663126864	4.8754475	-0.231667669376183
59	0.1	0.2325	2	0.406188802419	0	1.77375	-0.0601776358011452
60	0.1	0.225	2	0.418224329579229	0	2.95625	-0.108091266182536
61	0.1	0.2125	2	0.439842582815736	5.49778714378214	5.01675625	0.167120400797954
62	0.085	0.1975	2	0.406418502656145	5.0611599839686	6.92058125	0.544283889591698
63	0.0575	0.1875	2	0.297561724737806	6.06451636130564	5.451325	-0.0524552814298529
64	0.0525	0.165	2	0.308052781023776	5.742765806909	3.44757875	0.105570140465034
65	0.045	0.1525	2	0.286938752930769	4.71238898038469	3.5475	0.463488783746828
66	0.03	0.1525	2	0.194240996181404	0	0	0
67	0.03	0.1525	2	0.194240996181404	0.278299659005111	4.3043	-0.297165499786194
68	0.035	0.135	2	0.253674096138643	0	0	0
69	0.035	0.135	2	0.253674096138643	0.380506377112365	3.18388125	-0.309707829500618
70	0.04	0.1225	2	0.315615662038766	0.321750554396642	3.73965625	-0.404128105898375
71	0.045	0.1075	2	0.396441283218441	0.463647609000806	5.28814	-0.823610645349555
72	0.055	0.0875	2	0.561163412288352	1.10714871779409	5.28814	-1.03921388400545
73	0.075	0.0775	2	0.769006189089443	1.32581766366803	2.43772375	-0.394053921519814
74	0.085	0.075	2	0.847816973393406	0.152649328395265	7.77671125	-1.40899936493255
75	0.09	0.0425	2	1.12961684637992	0.531724067258806	11.66122375	-2.2058974020749
76	0.115	0	2	1.5707963267949	0.942000040379464	8.04159125	-0.697200285456688
77	0.1425	-0.02	2	1.71023638388623	0.748378047523518	11.29583125	-0.825354130553877
78	0.175	-0.055	2	1.87530720999701	0.70862627212767	5.451325	-0.30007559602411
79	0.19	-0.0725	2	1.93532232920183	0.785398163397448	4.18072875	-0.164460407388196
80	0.2025	-0.085	2	1.96821441067947	1.01914134426635	9.02484	-0.113893148623507
81	0.235	-0.105	2	1.99099304040417	1.19028994968253	6.3677625	0.0187904820884199
82	0.26	-0.115	2	1.98723494398649	1.81573086903055	3.25010125	0.142955827221392
83	0.2733325	-0.1116675	2	1.95864377854221	0.904857846707619	14.03568375	-0.231041718824585
84	0.32	-0.1483325	2	2.00485212230713	0.732790240594834	10.6058425	-0.223577048768226
85	0.35	-0.1816675	2	2.04956753206077	1.07145915908755	9.87801375	-0.0098478338186414
86	0.3866675	-0.2016675	2	2.0515370988245	0.587973756838987	5.68486875	-0.126486898581
87	0.4	-0.2216675	2	2.0768344785407	5.43687404455844	0	0
88	0.36375	-0.25375	3	2.17990603768498	1.15838588519751	10.32559	0.0877166527764883
89	0.40375	-0.27125	3	2.16236270712969	1.23873685925201	9.0685925	0.0939719353414459
90	0.44	-0.28375	3	2.1435683200614	1.11934323524234	10.84175125	0.048744791173525
91	0.48125	-0.30375	3	2.13381936182669	1.19028994968253	11.14388	0.0694799375608834
92	0.525	-0.32125	3	2.11992337431452	0.540419500270584	3.44757875	-0.0536864464351705
93	0.5325	-0.33375	3	2.13066066360155	0.278299659005111	2.15215	-0.0479072255897295
94	0.535	-0.3425	3	2.1402421087195	5.30039158393226	7.46098375	-0.231868979939089
95	0.50875	-0.36	3	2.18661590470731	0	7.981875	-0.214188870304199
96	0.50875	-0.39375	3	2.22945367876815	2.3993570349575	0	0
97	0.68875	-0.1975	4	1.85005452852105	2.35619449019234	2.50867375	0.0642712307537963
98	0.69625	-0.19	4	1.8372002823703	2.17308367292986	5.739855	0.125622062221087
99	0.71625	-0.17625	4	1.81207586992608	2.92292370771585	2.7256625	0.0781206625784803
100	0.71875	-0.165	4	1.79645173741038	2.86329299458468	2.15215	0.0615717923804304
101	0.72125	-0.15625	4	1.7841373789343	2.35619449019234	12.54218625	0.290465206563804
102	0.75875	-0.11875	4	1.72604433762153	1.83704837594582	3.37071625	0.0373300415809075
103	0.7725	-0.115	4	1.71857832930535	0	0	0
104	0.7725	-0.115	4	1.71857832930535	2.53930530745483	5.739855	0.13769091461052
105	0.78625	-0.095	4	1.69104014638325	2.50884381858761	5.49921625	0.126091889042397
106	0.8	-0.07625	4	1.66582176857477	2.53086668920058	3.60839875	0.0818137340367775
107	0.80875	-0.06375	4	1.64945902176741	2.18545927871706	6.151365	0.0999757844310611
108	0.83	-0.04875	4	1.6294638648812	2.39321460606627	5.64762	0.108783439731033
109	0.84625	-0.03125	4	1.607707176935	2.08318578710563	5.42708375	0.0691346407489934
110	0.86625	-0.02	4	1.5938802487852	2.88641026296897	7.02700625	0.165489466980461
111	0.87375	0.00875	4	1.56078235538911	5.99939119797126	7.390625	-0.17287752565987
112	0.865	-0.02125	4	1.59535786052108	2.27942259892257	5.451325	0.0873974957718637
113	0.8825	-0.00625	4	1.57787836136671	3.05845142170135	3.55991625	0.0849135057989926
114	0.88375	0.00875	4	1.56089566020691	1.87368119516987	4.9558575	0.0334765997896037
115	0.90375	0.015	4	1.55420034024899	2.89661399046293	7.31317125	0.163733228535303
116	0.91125	0.045	4	1.52145369454193	2.76108627647743	14.32776125	0.293345462235382
117	0.93375	0.10125	4	1.46278460209485	2.79282165000589	6.92058125	0.13787547216722
118	0.94375	0.12875	4	1.43520950766141	2.62604364613081	10.19374125	0.175091287180037
119	0.965	0.16625	4	1.4001912502254	3.0077816761152	15.51144375	0.312797672942231
120	0.97375	0.23125	4	1.33763171563695	3.27414418588647	17.89418125	0.372566886789076
121	0.96375	0.30625	4	1.26311833827914	3.71217162983637	15.69000125	0.321800863453962
122	0.9279175	0.3620825	4	1.19875816558835	3.40997891061921	16.35220125	0.342221721855847
123	0.9095825	0.42875	4	1.13031382121718	3.09160994398688	15.786375	0.283597561324032
124	0.9129175	0.4954175	4	1.07359430895237	3.08452529693485	13.81810375	0.232106580397888
125	0.91625	0.55375	4	1.02717299287279	0	1.57686375	-0.0267363116349717
126	0.91625	0.5470825	4	1.03252025519979	4.57902724952888	0	0
127	0.41	0.615	5	0.588002603547568	3.65398211390053	5.42708375	0.13641387695067
128	0.39875	0.635	5	0.560719828157433	4.051345811534	3.37071625	0.0943689766548739
129	0.3875	0.64375	5	0.541846032826459	3.30674133100442	3.59657375	0.0647305644473939
130	0.385	0.65875	5	0.52889991993698	4.05669335414315	4.84884125	0.132786226280996
131	0.36875	0.67125	5	0.502342674680781	3.54648443987488	6.75444	0.143548314520937
132	0.3575	0.6975	5	0.473633011776593	3.37533583445869	6.3819525	0.108993063908015
133	0.35125	0.72375	5	0.45183439899499	4.64997017038873	4.73946	0.116300602637047
134	0.33125	0.725	5	0.428574278467581	4.01013204887568	5.03449375	0.127609262312711
135	0.315	0.73875	5	0.403052426005039	3.86457200699128	6.70241	0.156838377423678
136	0.29625	0.76	5	0.371684750520303	3.86823499427152	7.1198325	0.161542899583601
137	0.27625	0.7825	5	0.339376170603583	0	0	0
138	0.27625	0.7825	5	0.339376170603583	4.66480587710771	12.43044	0.308537795268103
139	0.22375	0.785	5	0.277668611549962	4.267087936497	14.41290125	0.362904478622162
140	0.16875	0.81125	5	0.20508771582553	5.9564431137089	0	0
141	0.01625	0.36125	6	0.0449523957646521	5.1760365893855	4.6271225	0.242492400958454
142	-0.00125	0.3525	6	-0.00354608442703865	6.18823360083683	6.236505	0.0397383114399597
143	-0.00375	0.32625	6	-0.0114937467150305	5.42101525251236	5.451325	0.283367814095896
144	-0.02125	0.31125	6	-0.0681673095342099	5.43121898000631	3.14249375	0.173866574603121
145	-0.03125	0.3025	6	-0.102940624454834	0.432407775570538	4.23275875	-0.100803973956761
146	-0.02375	0.28625	6	-0.0827798296634818	0.197395559849881	9.04435125	-0.0877294395558159
147	-0.01625	0.24875	6	-0.0652339417523186	0.422853926132941	6.4836475	-0.214456457760913
148	-0.005	0.22375	6	-0.0223426502001361	0	2.069375	0.00454486305163426
149	-0.005	0.215	6	-0.0232516228104629	6.17252808600569	2.67718	0.0370680405824286
150	-0.00625	0.20375	6	-0.0306652309269486	5.81953769817878	0.6610175	0.0329230578412809
151	-0.0075	0.20125	6	-0.0372498424952047	5.84081108420284	6.21522	0.339968325667831
152	-0.01875	0.1775	6	-0.105243507628771	5.60844436495603	5.67895625	0.521180280751622
153	-0.03375	0.15875	6	-0.209479563779095	0	2.365	0.0681689863790313
154	-0.03375	0.14875	6	-0.223113361054902	5.81953769817878	4.6271225	0.450207082578949
155	-0.0425	0.13125	6	-0.313154777570691	5.42101525251236	2.7256625	0.397413600947176
156	-0.05125	0.12375	6	-0.392637497760127	0	3.5475	0.238792442151082
157	-0.05125	0.10875	6	-0.440395986190343	6.19252541997884	3.26547375	0.322326927343914
158	-0.0525	0.095	6	-0.504861371659126	0.394791119699761	3.843125	0.0965912856189366
159	-0.04625	0.08	6	-0.524179628782913	0.463647609000806	7.93221	0.172098432803245
160	-0.03125	0.05	6	-0.558599315343562	0.950546840812075	5.0859325	-1.03577260670005
161	-0.01375	0.0375	6	-0.351444794003552	0.367173833818219	4.117465	-0.060760897747536
162	-0.0075	0.02125	6	-0.339292614454045	0.805803494083986	10.24518	-4.39256662256971
163	0.02375	-0.00875	6	1.92378671462181	1.48013643959415	6.53035625	0.684527077650618
164	0.05125	-0.01125	6	1.78688129909168	0.588002603547568	4.26350375	-0.944034069941484
165	0.06125	-0.02625	6	1.97568811307998	0.962626138499021	0	0
166	0.1270825	-0.0720825000000001	7	2.08675671779448	0.540331277950573	2.29818875	-0.154679626577514
167	0.1320825	-0.0804174999999999	7	2.11769264310998	0.426719959196701	4.76251875	-0.330070828195375
168	0.1404175	-0.09875	7	2.18370680874906	0.310993078377601	11.59263875	-0.696295517131627
169	0.1554175	-0.1454175	7	2.32296591217538	1.10714871779409	10.57687125	0.248605704954268
170	0.1954175	-0.1654175	7	2.27324477118453	1.0303327056331	4.59696875	0.0569438645669607
171	0.2120825	-0.1754175	7	2.26185599827114	3.65748295948321	0	0
172	-0.10125	0.3770825	8	-0.262321510942886	5.63965419718626	3.94186375	0.172430962450487
173	-0.11125	0.36375	8	-0.296807703432984	5.35589008917797	5.9125	0.315704112972111
174	-0.13125	0.34875	8	-0.359948526027406	5.43128535198131	4.19018875	0.226201985867828
175	-0.1445825	0.3370825	8	-0.405188923200971	0	9.46	0.238708158825405
176	-0.1445825	0.2970825	8	-0.452930554966053	0.179817497920396	8.81376375	0.170584339930031
177	-0.1379175	0.2604175	8	-0.487047422952059	0	2.75936375	0.0959995804770553
178	-0.1379175	0.24875	8	-0.50624733904747	6.1637587470452	9.9247225	0.489178285044272
179	-0.1429175	0.2070825	8	-0.604082996056324	0	9.46	0.517604355370418
180	-0.1429175	0.1670825	8	-0.707603867130407	0.348825749508017	4.61352375	0.169813692707015
181	-0.13625	0.14875	8	-0.741566605671811	0.436654531726667	6.52444375	0.235919527051218
182	-0.1245825	0.12375	8	-0.788750511082054	0.374312069248635	11.85751875	0.772107642347735
183	-0.10625	0.0770825000000001	8	-0.943172039551601	0.343003577554428	5.85987875	0.628008965531874
184	-0.0979175	0.05375	8	-1.06877383265798	0.321900546895893	2.49271	0.343868034107246
185	-0.0945825	0.04375	8	-1.13754743947943	0.348705305597643	4.61352375	0.75908032788965
186	-0.0879175	0.0254174999999999	8	-1.28936350505736	0.588233337276746	1.421365	0.22286251863328
187	-0.0845825	0.0204174999999999	8	-1.33393600878401	1.5707963267949	4.73	-0.346713650563242
188	-0.0645825	0.0204174999999999	8	-1.26459327867136	1.5707963267949	5.9125	-0.850107044105313
189	-0.0395825	0.0204174999999999	8	-1.0945718698503	1.5707963267949	9.46	-5.57508582783708
190	0.000417500000000004	0.0204174999999999	8	0.0204452957171153	0.74830407512358	7.53075125	-7.2994209738677
191	0.0220825	-0.00291749999999993	8	1.70215375453337	0	0	0
192	0.0220825	-0.00291749999999993	8	1.70215375453337	0.329200286093024	16.765485	-4.34050709611399
193	0.045	-0.07	8	2.57025517375617	0.588002603547568	8.5270075	0.0251887037877818
194	0.065	-0.1	8	2.56521743299861	0.90975315794421	6.7414325	0.318564660852814
195	0.0875	-0.1175	8	2.50150450082805	0.718829999621625	6.2849875	0.0604162949766174
196	0.105	-0.1375	8	2.48942124183272	0.851966327173272	6.2849875	0.132455394956215
197	0.125	-0.155	8	2.46293016284148	0.674740942223553	11.35732125	-0.00381000688259192
198	0.155	-0.1925	8	2.463692164218	1.43824479449822	8.94738625	0.473389317763768
199	0.1925	-0.1975	8	2.36901430066525	1.5707963267949	3.5475	0.187530762642498
200	0.2075	-0.1975	8	2.33150814813675	2.75842749396853	0	0
201	0.50125	0.53125	9	0.756350645777551	2.35619449019234	5.85278375	-0.00475934018700441
202	0.51875	0.54875	9	0.757302513814951	2.79856871316909	4.39476125	0.0484352437836377
203	0.525	0.56625	9	0.747615465058224	2.55359005004223	8.5270075	0.035470257996652
204	0.545	0.59625	9	0.740521413458894	2.67794504458899	3.3050875	0.0232583849131224
205	0.55125	0.60875	9	0.735869736476269	0	0	0
206	0.55125	0.60875	9	0.735869736476269	1.16590454050981	4.50296	-0.108788951638791
207	0.56875	0.60125	9	0.757627526804027	2.64224593190966	7.4083625	0.0466286974008145
208	0.58375	0.62875	9	0.748301787323864	3.14159265358979	5.32125	0.0875258393495304
209	0.58375	0.65125	9	0.730796619453958	2.76108627647743	3.18388125	0.0260363971802041
210	0.58875	0.66375	9	0.725589340017917	1.78615402649263	9.6834925	-0.130999828414557
211	0.62875	0.6725	9	0.751789305700829	3.97957387859818	3.97733875	0.0913381646028522
212	0.61625	0.68375	9	0.733521672780259	4.24874137138388	5.28814	0.117807376271739
213	0.59625	0.69375	9	0.709960197525911	4.30749719409961	4.50296	0.0998728496584256
214	0.57875	0.70125	9	0.689985627594226	4.50638035429235	13.48996	0.285676236242977
215	0.5229175	0.7129175	9	0.63285038034563	4.65187205668227	13.03115	0.270836185949271
216	0.4679175	0.71625	9	0.578683143155776	4.67535037137274	10.649595	0.231624318609268
217	0.4229175	0.7179175	9	0.532358279433922	4.56350636737986	7.9712325	0.190373213138053
218	0.3895825	0.7229175	9	0.494283636806312	4.24874137138388	12.3393875	0.317701820732638
219	0.3429175	0.74625	9	0.430743272659784	0.453512820874569	0	0
220	0.6329175	0.15125	10	1.33622292825084	1.5707963267949	3.94186375	-0.029038046286592
221	0.6495825	0.15125	10	1.34203053750816	1.03039888453688	4.59696875	-0.099258302041115
222	0.66625	0.14125	10	1.36188219791639	1.78189697734067	5.64348125	0.000370078689099634
223	0.6895825	0.14625	10	1.36180818217857	1.89254688119154	3.73965625	0.0123443838078705
224	0.7045825	0.15125	10	1.35933930541699	1.5707963267949	0.78813625	-0.00483471842172956
225	0.7079175	0.15125	10	1.36030624910134	2.26555919265164	6.1572775	0.0811299727575997
226	0.7279175	0.1679175	10	1.34408025454982	3.14159265358979	2.365	0.0650192335996641
227	0.7279175	0.1779175	10	1.33107640782988	1.78941233086958	3.6338225	-0.00212011005970694
228	0.7429175	0.18125	10	1.33150042984183	2.49815153999682	1.97063625	0.0343147508118781
229	0.7479175	0.1879175	10	1.32463747967945	2.42280248085395	4.19018875	0.0641923093880041
230	0.7595825	0.20125	10	1.31179901780185	1.5707963267949	2.365	-0.016098322640655
231	0.7695825	0.20125	10	1.31501868232998	1.5707963267949	3.15313625	-0.0208675335742134
232	0.7829175	0.20125	10	1.31919218904482	1.5707963267949	4.73	-0.030076466939595
233	0.8029175	0.20125	10	1.32520748243274	1.81581910983967	6.50079375	-9.09611411924194e-05
234	0.8295825	0.2079175	10	1.32522567466098	2.08988475095265	6.3559375	0.0411941596906952
235	0.8529175	0.22125	10	1.31698684272284	0.21861600407468	3.6338225	-0.0871823024110166
236	0.85625	0.20625	10	1.33442330320504	1.38545403700569	6.41683625	-0.0613219988464793
237	0.8829175	0.20125	10	1.34668770297434	1.2177656935441	7.98128375	-0.098573728397883
238	0.9145825	0.1895825	10	1.36640244865392	1.14796111090269	8.64466625	-0.111300689881943
239	-0.531593406593407	-0.385989010989011	1	-2.19882397385363	0.66596923737911	5.2633075	0.18618227349307
240	-0.516483516483517	-0.40521978021978	1	-2.23606042855224	0.718829999621625	3.14249375	0.111168769508192
241	-0.506868131868132	-0.416208791208791	1	-2.25829418245388	1.22202532321099	3.459995	0.106792036324981
242	-0.491758241758242	-0.421703296703297	1	-2.27965258971888	0.588002603547568	1.06602375	0.037911751318942
243	-0.489010989010989	-0.425824175824176	1	-2.28723493998267	0	3.251875	0.0865343256644757
244	-0.489010989010989	-0.440934065934066	1	-2.30454180511556	0.302884868374971	4.9558575	0.156533279096693
245	-0.482142857142857	-0.462912087912088	1	-2.3358484609349	0.152649328395265	3.88806	0.108883217229854
246	-0.479395604395604	-0.480769230769231	1	-2.35762510438087	0.558599315343562	2.78892625	0.0925488122286566
247	-0.472527472527473	-0.491758241758242	1	-2.3761348668266	0.426627493126876	3.5723325	0.112035861931583
248	-0.465659340659341	-0.506868131868132	1	-2.39854203921292	0.339292614454045	5.3295275	0.156164318615917
249	-0.457417582417582	-0.53021978021978	1	-2.4297749029361	0.418224329579229	5.82322125	0.171829858484895
250	-0.446428571428571	-0.554945054945055	1	-2.46414087463308	0.60554466360497	4.6744225	0.14490646054691
251	-0.434065934065934	-0.572802197802198	1	-2.49312216674247	0.286051441717318	5.238475	0.133484718474235
252	-0.427197802197802	-0.596153846153846	1	-2.51981911043731	0.531724067258806	5.8309075	0.166297153490587
253	-0.413461538461538	-0.619505494505495	1	-2.55307854113543	0.412410441597387	5.162795	0.133246728950747
254	-0.403846153846154	-0.641483516483517	1	-2.57972788692558	0.741947268005917	4.81218375	0.141134566760961
255	-0.388736263736264	-0.657967032967033	1	-2.60795480027777	0.540419500270584	3.44757875	0.0912182630069047
256	-0.380494505494505	-0.671703296703297	1	-2.62619845287915	0.620249485982821	5.0859325	0.136997395528629
257	-0.366758241758242	-0.690934065934066	1	-2.65359793198488	0.785398163397448	3.34470125	0.0944134305981104
258	-0.355769230769231	-0.701923076923077	1	-2.6724806181045	1.92956699706547	2.52582	0.0509999349041523
259	-0.34478021978022	-0.697802197802198	1	-2.68268060508533	2.1375255443184	3.85435875	0.0608552052865585
260	-0.32967032967033	-0.688186813186813	1	-2.69485164614264	2.35619449019234	3.34470125	0.0344921231570794
261	-0.318681318681319	-0.677197802197802	1	-2.70175007077406	2.48589702734826	4.84884125	0.0332120719205031
262	-0.304945054945055	-0.659340659340659	1	-2.70839248515816	2.30861138691536	4.39476125	0.0561563807071419
263	-0.289835164835165	-0.645604395604396	1	-2.71962376129959	2.35619449019234	4.18072875	0.0500735353863258
264	-0.276098901098901	-0.631868131868132	1	-2.72963846837685	2.46685171136624	3.78577375	0.033971152622625
265	-0.26510989010989	-0.618131868131868	1	-2.73643269890138	1.76819188664478	1.5076875	0.0431526539884519
266	-0.258241758241758	-0.616758241758242	1	-2.74506322969907	2.94419709373991	3.01478375	-0.0211564626586336
267	-0.255494505494505	-0.603021978021978	1	-2.74083193716734	2.81984209919315	4.6744225	-0.013534875630552
268	-0.248626373626374	-0.582417582417582	1	-2.73812496204123	2.24553726901845	9.46473	0.174837992805044
269	-0.214285714285714	-0.554945054945055	1	-2.77309256060224	2.11121582706548	6.8951575	0.172775105713301
270	-0.186813186813187	-0.538461538461538	1	-2.8076475817449	1.67567326552513	22.5916625	0.894741649604764
271	-0.0824175824175824	-0.527472527472527	1	-2.98659591166585	1.03351161249412	16.1730525	0.617269046568727
272	-0.0178571428571429	-0.565934065934066	1	-3.1100497209796	0.600050213401754	13.6117575	0.302118944705705
273	0.0178571428571429	-0.618131868131868	1	3.11271179725885	0.321750554396642	11.2183775	0.112570862870021
274	0.0343406593406593	-0.667582417582418	1	3.09019762468484	0.862170054667226	2.7256625	0.067770700315366
275	0.043956043956044	-0.675824175824176	1	3.07664348462177	0.49934672168013	3.70418125	0.0522715905399407
276	0.0521978021978022	-0.690934065934066	1	3.06618916651378	3.51689387250641	0	0
277	-0.414835164835165	0.494505494505495	2	-0.698008019312531	5.61157915092585	14.7280375	0.528683545990187
278	-0.457417582417582	0.440934065934066	2	-0.803744728510569	5.89012728799765	13.12102	0.461553280303877
279	-0.480769230769231	0.384615384615385	2	-0.896055384571344	5.74674984957486	12.72547375	0.480506804698615
280	-0.510989010989011	0.333791208791209	2	-0.992156745511067	5.81953769817878	13.22094125	0.504042631458572
281	-0.538461538461538	0.278846153846154	2	-1.09296527180278	6.09783735718389	9.62495875	0.360149512415042
282	-0.546703296703297	0.23489010989011	2	-1.16499517428579	5.31467632651965	11.47971	0.361186940533242
283	-0.590659340659341	0.20467032967033	2	-1.23723256239244	5.25917782127394	7.95999875	0.219653380547256
284	-0.622252747252747	0.18543956043956	2	-1.28116323850189	5.07115965065526	5.05164	0.106086604587718
285	-0.644230769230769	0.177197802197802	2	-1.30238055941943	4.88706117939293	5.10307875	0.0737083561841034
286	-0.667582417582418	0.173076923076923	2	-1.31712223065625	4.64582081660887	4.44442625	0.0270530101479394
287	-0.688186813186813	0.174450549450549	2	-1.32253283268584	4.71238898038469	5.32125	0.0413899029458831
288	-0.712912087912088	0.174450549450549	2	-1.33081081327502	5.15223156320043	5.5542025	0.10757059009356
289	-0.736263736263736	0.163461538461538	2	-1.35232493129373	4.48129831318879	5.162795	-0.00194505608346551
290	-0.759615384615385	0.168956043956044	2	-1.35193592007704	3.4945830414167	5.985815	-0.147383830158121
291	-0.769230769230769	0.195054945054945	2	-1.32245915404541	4.00376270825702	2.7256625	-0.0349440159796388
292	-0.778846153846154	0.203296703296703	2	-1.31547035084949	1.27933953231703	3.086325	0.00327621892219243
293	-0.76510989010989	0.199175824175824	2	-1.31612559463392	0.694738276196703	2.30883125	0.0399388365912068
294	-0.758241758241758	0.190934065934066	2	-1.32411336195217	0.901157381118259	9.04908125	0.116031818510491
295	-0.725274725274725	0.164835164835165	2	-1.34731972565426	0.0934767811585895	9.5013875	0.28700713076468
296	-0.721153846153846	0.120879120879121	2	-1.4047211518072	0	9.755625	0.308470110186834
297	-0.721153846153846	0.0755494505494505	2	-1.46641517384457	5.79870737814256	6.34706875	0.185963594080711
298	-0.73489010989011	0.0494505494505494	2	-1.50360789266071	5.02209192492715	7.759565	0.0861501920612273
299	-0.769230769230769	0.0384615384615385	2	-1.52083793107295	4.51499342053481	1.5076875	-0.00662017443492813
300	-0.776098901098901	0.0398351648351648	2	-1.51951389618597	5.09289535749705	1.59223625	0.0197469492118074
301	-0.782967032967033	0.0370879120879121	2	-1.52346328602833	5.6221421383289	3.37071625	0.0807365701732743
302	-0.792582417582418	0.0247252747252747	2	-1.53961060006298	5.30039158393226	3.19748	0.0535538635387178
303	-0.804945054945055	0.0164835164835165	2	-1.55032137277073	0.124354994546761	4.7666575	0.136620809940515
304	-0.802197802197802	-0.00549450549450549	2	-1.57764553475883	5.63033867607881	6.326375	0.141560869955466
305	-0.820054945054945	-0.0288461538461538	2	-1.60595770874992	5.99713386546227	5.238475	0.139389518296693
306	-0.826923076923077	-0.0521978021978022	2	-1.63383561240926	4.49372003451075	2.7256625	-0.0209376061573607
307	-0.839285714285714	-0.0494505494505494	2	-1.62964809117779	5.55654296649786	3.55991625	0.0685923547000566
308	-0.850274725274725	-0.0618131868131868	2	-1.6433665621178	4.79553021227313	3.55991625	0.00100596190249158
309	-0.866758241758242	-0.0631868131868132	2	-1.6435677544983	5.02049804046246	2.27513	0.0140167043811901
310	-0.876832417582418	-0.0663928571428571	2	-1.64637109537454	0.321900546895893	1.246355	0.0319905768868223
311	-0.875	-0.0718873626373626	2	-1.6527692107519	5.92439408783784	3.36776	0.0799820178513366
312	-0.880494505494505	-0.0865384615384615	2	-1.66876561432217	5.81968769067803	1.76251625	0.0389914786818624
313	-0.884156593406593	-0.0938653846153845	2	-1.67656391005854	0.643531109993321	3.94186375	0.0893877084808414
314	-0.873167582417582	-0.108516483516484	2	-1.69444145175471	0.179817497920396	4.4071775	0.116302171257368
315	-0.869505494505495	-0.128662087912088	2	-1.71770188600619	0	3.94186375	0.102739258192883
316	-0.869505494505495	-0.146978021978022	2	-1.73824973764476	5.77612925661868	4.05834	0.0823925989171959
317	-0.878662087912088	-0.163461538461538	2	-1.7547282574282	0.244934542235649	3.25010125	0.0844087909244484
318	-0.875	-0.178112637362637	2	-1.77161001561309	0.321675552521736	2.49271	0.0644834370160718
319	-0.871337912087912	-0.189101648351648	2	-1.78450670301631	0.708590979463268	3.6338225	0.0840818656458864
320	-0.860348901098901	-0.201923076923077	2	-1.80132307614548	0.507183406047716	4.05834	0.103222176725062
321	-0.85118956043956	-0.218406593406593	2	-1.82196751149049	0.117083146467272	6.74675375	0.175858643939981
322	-0.847527472527473	-0.249541208791209	2	-1.85713924027849	0.197395559849881	6.0295675	0.157431960852332
323	-0.842032967032967	-0.277013736263736	2	-1.88862563244896	5.87831938140291	3.00177625	0.0584027492803774
324	-0.847527472527473	-0.289835164835165	2	-1.90030618230503	5.96150975465785	2.49271	0.0510254860216874
325	-0.85118956043956	-0.300824175824176	2	-1.91051127950937	0.643531109993321	3.94186375	0.0973655313455013
326	-0.840200549450549	-0.315475274725275	2	-1.92998438577847	2.03444393579571	1.76251625	-0.00480040859446751
327	-0.832876373626374	-0.311813186813187	2	-1.92902430405958	1.37334308683896	2.00965875	0.0279525193653485
328	-0.823717032967033	-0.313645604395604	2	-1.93461480793265	6.14119824087415	2.7871525	0.0638006498668342
329	-0.825549450549451	-0.326464285714286	2	-1.94737493790601	0.895945627135723	2.52404625	0.0577157589272748
330	-0.816392857142857	-0.333791208791209	2	-1.95891808969147	3.14159265358979	0.39436375	-0.00962283866932978
331	-0.816392857142857	-0.331958791208791	2	-1.9569935219576	0.785398163397451	3.90225	0.0955356617654979
332	-0.803571428571429	-0.34478021978022	2	-1.9761006543107	1.08086495245745	6.70063625	0.142055657876317
333	-0.776098901098901	-0.359431318681319	2	-2.00451178588597	0.563304380527354	8.85751625	0.239903656938343
334	-0.754120879120879	-0.394230769230769	2	-2.05249251727363	0.124354994546761	9.53390625	0.239300380405461
335	-0.748626373626374	-0.438186813186813	2	-2.10035259335473	6.1033138078551	8.81376375	0.173698050852868
336	-0.755953296703297	-0.478480769230769	2	-2.1350922035253	0.0434735373708888	9.074505	0.199607609107832
337	-0.754120879120879	-0.520604395604396	2	-2.17501372534687	0.35876039657944	6.73552	0.164228821905508
338	-0.743131868131868	-0.549909340659341	2	-2.20785948972797	2.64722416837707	0	0
339	-0.157967032967033	0.535714285714286	3	-0.286745404131941	5.48139516947413	12.7532625	0.492705256479686
340	-0.200549450549451	0.494505494505495	3	-0.385286455427879	5.52217255295486	8.573125	0.350337524370303
341	-0.228021978021978	0.465659340659341	3	-0.455353960301939	5.51271140877222	14.00730375	0.613739883288198
342	-0.273351648351648	0.418956043956044	3	-0.578101936959579	5.43903132106642	14.23907375	0.663160654511725
343	-0.322802197802198	0.375	3	-0.710734067861924	5.61204147174358	12.834855	0.6027003422633
344	-0.35989010989011	0.328296703296703	3	-0.831274136314584	5.58528248458453	11.9609875	0.570185751205416
345	-0.395604395604396	0.285714285714286	3	-0.945311286555668	5.91448940452154	13.94463125	0.660652054677389
346	-0.418956043956044	0.225274725274725	3	-1.07744169749114	5.97348236263713	7.759565	0.37713385849617
347	-0.429945054945055	0.190934065934066	3	-1.15286846919038	6.0258615922085	5.80784875	0.285455372857133
348	-0.436813186813187	0.164835164835165	3	-1.20995954376181	5.51665282980381	11.0812075	0.483999211227071
349	-0.472527472527473	0.127747252747253	3	-1.30675938600722	5.91229401836692	11.41881125	0.530721859253216
350	-0.491758241758242	0.0782967032967033	3	-1.41290375785786	5.71466075944855	12.6291	0.514150867816816
351	-0.523351648351648	0.0288461538461538	3	-1.51573393142123	5.71861591351149	10.49764375	0.38779299825777
352	-0.549450549450549	-0.0123626373626374	3	-1.59329253107278	5.52808090370091	6.90166125	0.199613028590366
353	-0.571428571428571	-0.0357142857142857	3	-1.63321513679085	3.14159265358979	0.59125	-0.023951912592417
354	-0.571428571428571	-0.032967032967033	3	-1.62842475427237	5.908851691172	8.8935825	0.317773603640736
355	-0.586538461538462	-0.0714285714285714	3	-1.69197947500052	5.72769157191404	10.0902725	0.294340486416553
356	-0.611263736263736	-0.111263736263736	3	-1.75084757228383	0.0554985052457168	5.3295275	0.196665039226356
357	-0.60989010989011	-0.135989010989011	3	-1.7901805801291	5.99713386546227	10.47695	0.327967937297813
358	-0.623626373626374	-0.182692307692308	3	-1.85577416758866	0.255182390620818	7.02700625	0.250526284485113
359	-0.615384615384615	-0.214285714285714	3	-1.90587942448568	0.222874868638433	7.57805125	0.266615589005395
360	-0.607601648351648	-0.248626373626374	3	-1.95920254228676	0.364020540009284	8.85751625	0.312489479766873
361	-0.592947802197802	-0.287087912087912	3	-2.02170043824014	0.135524671457038	8.7516825	0.287594104295386
362	-0.587453296703297	-0.327381868131868	3	-2.07921925909922	0.17072135439033	11.59973375	0.367629050715017
363	-0.578296703296703	-0.380494505494505	3	-2.15274506924222	0.197424406558461	8.03922625	0.244948029905079
364	-0.57096978021978	-0.417123626373626	3	-2.20173467522323	0.463647609000806	10.57687125	0.338215377318227
365	-0.548991758241758	-0.46107967032967	3	-2.26937775068688	0.390536039881357	7.24695125	0.220500813645743
366	-0.536173076923077	-0.492217032967033	3	-2.31347791341603	0.674850699659169	5.04750125	0.160346114464094
367	-0.521519230769231	-0.51053021978022	3	-2.34554713630885	0.404865925776671	6.0035525	0.175705710289009
368	-0.51053021978022	-0.536173076923077	3	-2.38068827836665	0.21861600407468	7.26823625	0.184573545623399
369	-0.503206043956044	-0.56914010989011	3	-2.41760298749133	0.226815703217465	5.2585775	0.128452402604549
370	-0.497711538461538	-0.592947802197802	3	-2.44329346801224	0.665978700355209	7.0181375	0.204273835760875
371	-0.477563186813187	-0.618590659340659	3	-2.48414823516441	0.507056050560908	8.11668	0.217356411383616
372	-0.45925	-0.651557692307692	3	-2.52761951744114	0.367266621149386	5.4903475	0.130636579105916
373	-0.450090659340659	-0.675365384615385	3	-2.55374683326232	0.220781189878502	4.9487625	0.100491366085338
374	-0.445054945054945	-0.697802197802198	3	-2.57384510647939	0	4.73	0.0698290660791256
375	-0.445054945054945	-0.71978021978022	3	-2.58781091969521	0.124354994546761	4.7666575	0.080449977718593
376	-0.442307692307692	-0.741758241758242	3	-2.60390091523893	0.463647609000806	5.28814	0.117980431067055
377	-0.431318681318681	-0.763736263736264	3	-2.62749700145234	1.40564764938027	3.59657375	0.090096795244996
378	-0.414835164835165	-0.766483516483517	3	-2.64551636050134	0.380506377112365	12.73611625	0.249853720725239
379	-0.392857142857143	-0.821428571428571	3	-2.69548710464639	0.722979353401491	13.40482	0.306209504658708
380	-0.351648351648352	-0.868131868131868	3	-2.75672900557813	1.38768550953241	16.23513375	0.400143866223335
381	-0.277472527472527	-0.881868131868132	3	-2.8367577788228	2.11121582706548	3.44757875	0.0582398910455639
382	-0.263736263736264	-0.873626373626374	3	-2.84840575703191	1.92956699706547	5.05164	0.103835260973852
383	-0.241758241758242	-0.865384615384615	3	-2.86917280922668	1.5707963267949	4.13875	0.103649363024627
384	-0.222527472527473	-0.865384615384615	3	-2.88990268183161	1.29249666778979	4.3043	0.111791588498553
385	-0.203296703296703	-0.870879120879121	3	-2.91226099953132	0.380506377112365	3.18388125	0.0467389227526605
386	-0.197802197802198	-0.884615384615385	3	-2.92160878408185	0.927295218001612	2.95625	0.0686426483510383
387	-0.186813186813187	-0.892857142857143	3	-2.93533731375206	0.982793723247329	4.26350375	0.0999497945338756
388	-0.17032967032967	-0.903846153846154	3	-2.95532727265883	0.588002603547568	2.1320475	0.0373616306401958
389	-0.164835164835165	-0.912087912087912	3	-2.96279959878687	1.19028994968253	3.18388125	0.0779353278544148
390	-0.151098901098901	-0.917582417582418	3	-2.97838666435775	1.5707963267949	1.77375	0.0437864627915374
391	-0.142857142857143	-0.917582417582418	3	-2.98714395691606	0	1.1825	0.00452457067087852
392	-0.142857142857143	-0.923076923076923	3	-2.98804887105024	1.47112767430373	5.9420625	0.147770090357571
393	-0.115384615384615	-0.925824175824176	3	-3.01760288912175	1.44644133224814	4.7666575	0.118676444812329
394	-0.0934065934065934	-0.928571428571429	3	-3.04133817808422	3.04443364833941	0	0
395	0.043956043956044	0.480769230769231	4	0.0911750855065275	4.10166301599548	7.21738875	0.291099939461147
396	0.0164835164835165	0.5	4	0.0329550976142981	4.26486900522752	16.39595375	0.65290947426109
397	-0.0521978021978022	0.532967032967033	4	-0.0976267972379199	4.24874137138388	13.22094125	0.456351918198514
398	-0.107142857142857	0.56043956043956	4	-0.188897180877623	4.52704103038899	9.62495875	0.354014777377261
399	-0.151098901098901	0.568681318681319	4	-0.259700136353075	4.24874137138388	5.28814	0.152258718424748
400	-0.173076923076923	0.57967032967033	4	-0.290151880038024	4.62172909318394	13.06130375	0.447723903260556
401	-0.233516483516484	0.585164835164835	4	-0.379696660690136	5.15223156320043	11.108405	0.409989128970959
402	-0.28021978021978	0.563186813186813	4	-0.461694486484327	5.13901647351157	7.14407375	0.26296027392561
403	-0.31043956043956	0.549450549450549	4	-0.51428654126945	4.79553021227313	7.1198325	0.232840351026247
404	-0.343406593406593	0.546703296703297	4	-0.560854611474699	5.31793364398966	9.34825375	0.336577504730904
405	-0.379120879120879	0.521978021978022	4	-0.628170112420879	5.30039158393226	8.5270075	0.30569667729601
406	-0.412087912087912	0.5	4	-0.689309447880081	5.20234630663842	10.05125	0.347731388829848
407	-0.453296703296703	0.478021978021978	4	-0.758855725646051	5.81953769817878	1.322035	0.0439641134744972
408	-0.456043956043956	0.472527472527473	4	-0.767648548340951	0.519146114246523	4.7666575	0.0428778025569376
409	-0.445054945054945	0.453296703296703	4	-0.776224108852338	5.49778714378214	3.34470125	0.122316914743743
410	-0.456043956043956	0.442307692307692	4	-0.800687491801087	6.15883031263282	14.30056375	0.444535534294976
411	-0.464285714285714	0.376373626373626	4	-0.889594598660082	5.73153032465104	9.02484	0.350483443534511
412	-0.486263736263736	0.340659340659341	4	-0.959691287366984	5.75511085875323	8.213645	0.321580992693324
413	-0.505494505494505	0.307692307692308	4	-1.02400748590565	5.75511085875323	8.213645	0.322356011457938
414	-0.524725274725275	0.274725274725275	4	-1.08847868819724	6.21661714340376	8.88826125	0.327719924916958
415	-0.527472527472527	0.233516483516484	4	-1.15402267318063	0.278299659005111	4.3043	0.13612965777118
416	-0.521978021978022	0.214285714285714	4	-1.18124860473486	5.77608680278725	6.08751	0.247253012751349
417	-0.535714285714286	0.18956043956044	4	-1.23069920728513	5.742765806909	3.44757875	0.137324267151577
418	-0.543956043956044	0.175824175824176	4	-1.25816406071545	0	2.95625	0.115149484606898
419	-0.543956043956044	0.162087912087912	4	-1.28119395763683	0	4.73	0.187531942449966
420	-0.543956043956044	0.14010989010989	4	-1.31870034612682	0.876058050598193	4.6176625	0.0847250547956513
421	-0.527472527472527	0.126373626373626	4	-1.33564535708595	0.244978663126864	4.8754475	0.188777049295317
422	-0.521978021978022	0.104395604395604	4	-1.37340076694502	1.01219701145133	5.5778525	0.0901280950695482
423	-0.5	0.0906593406593407	4	-1.39142638595893	1.5707963267949	1.1825	-0.00974916782759738
424	-0.494505494505495	0.0906593406593407	4	-1.38947655239341	0.278299659005111	4.3043	0.181390380374424
425	-0.489010989010989	0.0714285714285714	4	-1.42575462846829	0	4.13875	0.193513861669496
426	-0.489010989010989	0.0521978021978022	4	-1.46445740080219	6.15063377488291	8.94738625	0.420601803329936
427	-0.494505494505495	0.010989010989011	4	-1.54857776146818	0.404891786285083	4.50296	0.195830475665617
428	-0.486263736263736	-0.00824175824175824	4	-1.5877438566013	0.274909841480673	23.9586325	1.15431993466149
429	-0.456043956043956	-0.115384615384615	4	-1.8186078435336	5.14774225553699	28.03944	0.202848581295116
430	-0.574175824175824	-0.17032967032967	4	-1.85917755979262	3.08609414834408	10.659055	-0.399580073088686
431	-0.571428571428571	-0.120879120879121	4	-1.77926154517488	1.89254688119154	5.60918875	-0.0263910874465223
432	-0.546703296703297	-0.112637362637363	4	-1.77398332768558	1.40564764938027	7.1931475	0.11415298661074
433	-0.513736263736264	-0.118131868131868	4	-1.79681392500773	0.812418612584713	15.47478625	0.611376969676038
434	-0.461538461538462	-0.167582417582418	4	-1.91908931894294	0.480887280195336	15.3382075	0.72824188385771
435	-0.428571428571429	-0.230769230769231	4	-2.06473769571448	0.927295218001612	5.9125	0.262093277646991
436	-0.406593406593407	-0.247252747252747	4	-2.11715635124388	0.729899658151732	15.07391875	0.738134685440941
437	-0.35989010989011	-0.299450549450549	4	-2.26478328833206	0.519146114246523	4.7666575	0.230872970405562
438	-0.348901098901099	-0.318681318681319	4	-2.31095788241318	0.588002603547568	8.5270075	0.408288709968376
439	-0.326923076923077	-0.351648351648352	4	-2.39261562440685	0.896055384571344	7.5715475	0.366700149257695
440	-0.299450549450549	-0.373626373626374	4	-2.46595565425839	1.29249666778979	8.6086	0.397189290169608
441	-0.260989010989011	-0.384615384615385	4	-2.54539351229231	1.30454427764397	6.7414325	0.325432538873849
442	-0.230769230769231	-0.392857142857143	4	-2.61048002006708	1.48765509490646	7.1198325	0.337325122609524
443	-0.197802197802198	-0.395604395604396	4	-2.67794504458899	1.460139105621	5.35376875	0.268862376317758
444	-0.173076923076923	-0.398351648351648	4	-2.73171751985254	1.45368758222803	10.12042625	0.533014843561994
445	-0.126373626373626	-0.403846153846154	4	-2.83832048856494	1.5707963267949	7.095	0.379882730116301
446	-0.0934065934065934	-0.403846153846154	4	-2.9142970345882	1.40564764938027	7.1931475	0.403518816049684
447	-0.0604395604395604	-0.409340659340659	4	-2.99500079779813	1.9138202672156	8.7895225	0.455466752729707
448	-0.021978021978022	-0.395604395604396	4	-3.08609414834408	1.90553316411171	14.39812	0.826743120464242
449	0.0412087912087912	-0.373626373626374	4	3.03174253474266	2.53086668920058	7.21738875	0.31505243970007
450	0.0604395604395604	-0.346153846153846	4	2.96873204680265	1.66145621399564	6.53035625	0.426252547980086
451	0.0906593406593407	-0.343406593406593	4	2.88348153720663	1.64756821806467	7.7087175	0.485598728317598
452	0.126373626373626	-0.340659340659341	4	2.78636179154311	1.86929525838108	8.04159125	0.508639417502259
453	0.162087912087912	-0.32967032967033	4	2.68463390804266	2.07789483118723	6.08751	0.385211788122328
454	0.186813186813187	-0.315934065934066	4	2.60759155041819	2.99969559898563	4.18072875	0.172617222797204
455	0.18956043956044	-0.296703296703297	4	2.57306810585875	2.40877755180329	7.9546775	0.518613170379618
456	0.214285714285714	-0.269230769230769	4	2.46934547178283	2.48054948473911	6.7414325	0.450832620745163
457	0.233516483516484	-0.244505494505494	4	2.3791789476338	2.60117315331921	10.34273625	0.70737208299795
458	0.258241758241758	-0.203296703296703	4	2.23770453103421	3.05845142170135	7.1198325	0.443426200003869
459	0.260989010989011	-0.17032967032967	4	2.14901929103343	2.00703065395432	0	0
460	0.389651098901099	-0.110348901098901	5	1.84676922757186	3.4444401561481	6.60721875	0.33056306275999
461	0.380494505494505	-0.081043956043956	5	1.78065661501986	3.99355898076307	12.569975	0.419992571531118
462	0.336538461538462	-0.0425824175824176	5	1.69665810071364	3.87438289418463	5.30292125	0.25093409495847
463	0.320054945054945	-0.0242664835164836	5	1.64647128172195	3.97959873978986	5.30292125	0.249434839854872
464	0.301739010989011	-0.00778296703296711	5	1.59658431375097	4.20533292982378	4.05834	0.153016872523405
465	0.285255494505494	0.00137362637362637	5	1.56598093924629	4.05131119708133	4.49409125	0.239750390404628
466	0.268771978021978	0.0141950549450549	5	1.51803086116536	4.1244152235457	5.68486875	0.3179506371862
467	0.246793956043956	0.0288461538461538	5	1.45444073372812	4.46736619733992	6.50079375	0.242275433295548
468	0.217491758241758	0.0361730769230768	5	1.40598564706901	4.14108398988372	6.56051	0.515309409600851
469	0.191848901098901	0.0526565934065933	5	1.30292376514884	4.08360080249374	5.361455	0.528591481948398
470	0.171703296703297	0.0673076923076923	5	1.19720546875916	4.51487802704352	2.00965875	0.142903678203853
471	0.162546703296703	0.0691401098901098	5	1.16862473311839	4.29425743813662	3.8821475	0.400499512397752
472	0.146063186813187	0.0764642857142858	5	1.08852483063884	3.60524026259061	3.52562375	0.494249146318026
473	0.138736263736264	0.0911181318681318	5	0.989675001375239	3.6052402625906	5.28814	0.717596210727116
474	0.127747252747253	0.113096153846154	5	0.846155759229815	3.83628174744299	3.07863875	0.416975333498952
475	0.118590659340659	0.124085164835165	5	0.762760692530025	4.31763336416869	5.12436375	0.676958431089585
476	0.0966126373626374	0.133241758241758	5	0.627369006312108	4.39071342786295	2.49271	0.34230652244448
477	0.0856236263736265	0.136903846153846	5	0.558907701823212	3.80561771499249	11.51222875	1.36426468473482
478	0.0526565934065935	0.17903021978022	5	0.286054764876247	5.85651672266548	4.76251875	0.0941573792823791
479	0.0434972527472528	0.158881868131868	5	0.267223289019771	3.97039643123953	6.41683625	0.737991585403958
480	0.0215192307692308	0.17903021978022	5	0.11962497193898	2.89643748353688	1.62534625	-0.0251650885715038
481	0.0233516483516484	0.186354395604396	5	0.12465798965328	4.5879647513408	3.17796875	0.39228656460836
482	0.00870054945054938	0.188186813186813	5	0.0462006767316086	4.39063842598805	3.73965625	0.431817325480203
483	-0.00778296703296711	0.193681318681319	5	-0.040162788364432	2.0344439357957	4.4071775	-0.460153404155487
484	0.0105302197802199	0.202837912087912	5	0.0518678924666655	5.43117915312053	4.19018875	0.367755680407292
485	-0.00412087912087912	0.190019230769231	5	-0.0216832436147931	4.06894786679171	1.97063625	0.184011996118568
486	-0.0114478021978021	0.195513736263736	5	-0.0584856428385067	4.61280944651017	3.961375	0.455972763163708
487	-0.0297609890109891	0.197343406593407	5	-0.149680195471248	4.3904884334888	2.49271	0.251685327381879
488	-0.0407500000000001	0.201008241758242	5	-0.200017260947624	3.92708456405737	4.4592075	0.257245426162398
489	-0.0554038461538461	0.215659340659341	5	-0.251466346180104	5.35592009037801	3.94186375	0.391580820030601
490	-0.0700549450549451	0.20467032967033	5	-0.329782510186224	4.82310107927269	3.56937625	0.367375691368812
491	-0.0865384615384615	0.202837912087912	5	-0.403257648459986	4.53771174767583	6.804105	0.55451242669965
492	-0.117673076923077	0.208332417582418	5	-0.514160133799916	4.12432868674834	2.84213875	0.118773382888107
493	-0.128662087912088	0.215659340659341	5	-0.537914810377538	4.80308574935476	4.353965	0.350401364559714
494	-0.148810439560439	0.213826923076923	5	-0.60799508328948	4.03753828072552	2.52404625	0.0612720134667044
495	-0.157967032967033	0.221153846153846	5	-0.620249485982821	3.72959525713736	4.26350375	-0.0109528849995266
496	-0.168956043956044	0.237637362637363	5	-0.618058908982916	5.03413953478133	3.73965625	0.279800058527269
