# Supplementary material for: Fluid extraction from the left-right organizer uncovers mechanical properties needed for symmetry breaking
Source: eLife. 2023 Jul 21;12:e83861. doi: 10.7554/eLife.83861 (PMC10361723; doi:10.7554/eLife.83861)
Supplement: Figure 4—source data 2. [file elife-83861-fig4-data2.zip › Fig4_sourcedata/DB7ss_embryo6.csv]

	x	y	id	omega	alpha	speed	realangvel
1	-0.43	-0.08	1	-1.75473978333207	0	3.5475	0.222765913773437
2	-0.43	-0.1	1	-1.79929296608676	0.628796286415433	8.04159125	0.491021848568116
3	-0.403333333333333	-0.136666666666667	1	-1.89749733580038	1.10714871779409	3.966105	0.193617777299655
4	-0.383333333333333	-0.146666666666667	1	-1.93622089126031	1.10714871779409	2.64407	0.137229714996154
5	-0.37	-0.153333333333333	1	-1.96366683425954	1.01219701145133	5.5778525	0.33443035294757
6	-0.343333333333333	-0.17	1	-2.03055290484906	0.620249485982821	5.0859325	0.373194493501261
7	-0.326666666666667	-0.193333333333333	1	-2.10519180354931	0.244978663126864	2.43772375	0.171662028313608
8	-0.323333333333333	-0.206666666666667	1	-2.13952420921203	0.588002603547568	2.1320475	0.156611654923091
9	-0.316666666666667	-0.216666666666667	1	-2.17084654019665	5.03413953478133	1.8695325	-0.0367640433334548
10	-0.326666666666667	-0.22	1	-2.16349373152996	0.588002603547568	2.1320475	0.152509625995016
11	-0.32	-0.23	1	-2.19399565672896	6.03820664405272	2.43772375	0.109746119133887
12	-0.323333333333333	-0.243333333333333	1	-2.21594488055574	5.49778714378214	2.50867375	0.0236094782555218
13	-0.333333333333333	-0.253333333333333	1	-2.22066677620684	1.10714871779409	2.64407	0.162230527314002
14	-0.32	-0.26	1	-2.25311288166964	1.10714871779409	2.64407	0.167135173970661
15	-0.306666666666667	-0.266666666666667	1	-2.28653991646378	1.5707963267949	5.32125	0.256258717471278
16	-0.276666666666667	-0.266666666666667	1	-2.33779165995803	0.785398163397448	2.50867375	0.184028302343122
17	-0.266666666666667	-0.276666666666667	1	-2.37459732042666	0.321750554396642	1.8695325	0.119979938458139
18	-0.263333333333333	-0.286666666666667	1	-2.39859330811828	0	5.32125	0.246486691669618
19	-0.263333333333333	-0.316666666666667	1	-2.44789064645221	5.96143475278294	3.73965625	0.0887739644074959
20	-0.27	-0.336666666666667	1	-2.46564543933371	0.418224329579229	5.82322125	0.326106249334384
21	-0.256666666666667	-0.366666666666667	1	-2.53086668920058	0.785398163397448	5.01675625	0.307397275228385
22	-0.236666666666667	-0.386666666666667	1	-2.59234614424626	6.03820664405272	2.43772375	0.0441350453647393
23	-0.24	-0.4	1	-2.60117315331921	0	2.365	0.071765406369102
24	-0.24	-0.413333333333333	1	-2.61552623459303	1.03037682652431	3.44757875	0.203077060481287
25	-0.223333333333333	-0.423333333333333	1	-2.65614164668929	0.785398163397448	1.672055	0.0935371627957515
26	-0.216666666666667	-0.43	1	-2.67484907924844	0	0	0
27	-0.216666666666667	-0.43	1	-2.67484907924844	0.321750554396642	1.8695325	0.0764524139440059
28	-0.213333333333333	-0.44	1	-2.69013956203724	0.785398163397448	1.672055	0.0904962123526154
29	-0.206666666666667	-0.446666666666667	1	-2.70823880450776	0.540419500270584	3.44757875	0.159701548198012
30	-0.196666666666667	-0.463333333333333	1	-2.74017911414736	1.19028994968253	3.18388125	0.178331190900423
31	-0.18	-0.47	1	-2.77584535232745	2.21429743558818	2.95625	0.0907022075322139
32	-0.166666666666667	-0.46	1	-2.79398579383389	1.5707963267949	5.32125	0.29405701486779
33	-0.136666666666667	-0.46	1	-2.85279719680745	1.42889927219073	8.3614575	0.491386837943475
34	-0.09	-0.466666666666667	1	-2.95107456439614	1.52083793107295	11.83978125	0.704567126640967
35	-0.0233333333333333	-0.47	1	-3.09198798972434	1.5707963267949	11.825	0.707716613738381
36	0.0433333333333333	-0.47	1	3.04965399470757	1.71269338139906	4.18072875	0.249791978609717
37	0.0666666666666667	-0.466666666666667	1	2.99969559898563	1.75064982658737	6.610175	0.395362503539052
38	0.103333333333333	-0.46	1	2.92062309827782	1.74546852580314	10.20674875	0.603229676679162
39	0.16	-0.45	1	2.79997716294199	2.2655346029916	4.6176625	0.260413666561088
40	0.18	-0.433333333333333	1	2.74789442962977	2.18152229118411	7.21738875	0.43038509442209
41	0.213333333333333	-0.41	1	2.66181741074535	2.14213380662852	9.84017375	0.601374852786556
42	0.26	-0.38	1	2.54154244018804	1.67567326552513	11.29583125	0.568502324111422
43	0.323333333333333	-0.373333333333333	1	2.42784197536576	1.67046497928606	11.884125	0.512373603175345
44	0.39	-0.366666666666667	1	2.32536725473069	1.99742381992177	7.14407375	0.337832247972725
45	0.426666666666667	-0.35	1	2.25780080513614	1.91008894124894	10.659055	0.439719368604226
46	0.483333333333333	-0.33	1	2.1698569314153	1.67046497928606	11.884125	0.338007190088248
47	0.55	-0.323333333333333	1	2.10225549339765	1.62955214951062	10.06839625	0.230379253800757
48	0.606666666666667	-0.32	1	2.0561796426375	1.68145354796879	5.35376875	0.119160699145957
49	0.636666666666667	-0.316666666666667	1	2.0323475028083	1.5707963267949	6.50375	0.109735145269529
50	0.673333333333333	-0.316666666666667	1	2.0104004737544	1.84909598580001	4.3043	0.10467982384248
51	0.696666666666667	-0.31	1	1.9894645089859	2.29743866747662	7.1198325	0.234458710136525
52	0.726666666666667	-0.283333333333333	1	1.9425727669586	4.68739418676577	0	0
53	-0.473333333333333	-0.253333333333333	2	-2.06221457238912	0	4.13875	0.18765738065796
54	-0.473333333333333	-0.276666666666667	2	-2.09974604852072	0.507098504392337	6.08751	0.312071068500559
55	-0.456666666666667	-0.306666666666667	2	-2.16216026222083	0.278299659005111	4.3043	0.20692449788126
56	-0.45	-0.33	2	-2.20354516179708	0	2.365	0.0949854053903576
57	-0.45	-0.343333333333333	2	-2.22254224287515	0.588002603547568	4.26350375	0.211205227284565
58	-0.436666666666667	-0.363333333333333	2	-2.26478328833206	1.22202532321099	6.92058125	0.306886585977653
59	-0.4	-0.376666666666667	2	-2.32616060552759	1.3854483767992	9.62495875	0.422626704527407
60	-0.346666666666667	-0.386666666666667	2	-2.41068594643308	0.896055384571344	3.78577375	0.205533312115547
61	-0.33	-0.4	2	-2.45179260885619	0.540419500270584	3.44757875	0.174390563642044
62	-0.32	-0.416666666666667	2	-2.48667072158459	0.674740942223553	3.78577375	0.195259900328364
63	-0.306666666666667	-0.433333333333333	2	-2.52572270165027	0.278299659005111	4.3043	0.173177172787429
64	-0.3	-0.456666666666667	2	-2.56035813620775	0.358770670270572	5.05164	0.204075085557283
65	-0.29	-0.483333333333333	2	-2.60117315331921	1.10714871779409	1.322035	0.0659860166047865
66	-0.283333333333333	-0.486666666666667	2	-2.61437035664017	0.380506377112365	3.18388125	0.123166724258907
67	-0.276666666666667	-0.503333333333333	2	-2.63900370149195	6.11803662976496	3.59657375	0.0565509312164059
68	-0.28	-0.523333333333333	2	-2.65031388773523	1.06369782240256	6.08751	0.288486409514008
69	-0.25	-0.54	2	-2.70801116963803	0.244978663126864	2.43772375	0.0711991820086633
70	-0.246666666666667	-0.553333333333333	2	-2.72225100603976	1.10714871779409	2.64407	0.12275263925134
71	-0.233333333333333	-0.56	2	-2.74680153389003	1.40564764938027	3.59657375	0.163910593901089
72	-0.213333333333333	-0.563333333333333	2	-2.77958365267025	1.5707963267949	4.13875	0.183561810479316
73	-0.19	-0.563333333333333	2	-2.81629601476611	1.460139105621	5.35376875	0.250536948472546
74	-0.16	-0.566666666666667	2	-2.86640340446062	1.5707963267949	7.095	0.332537433970725
75	-0.12	-0.566666666666667	2	-2.93291089125477	2.00742348660844	9.78696125	0.402766003971649
76	-0.07	-0.543333333333333	2	-3.0134640920491	1.67046497928606	5.9420625	0.301656969386532
77	-0.0366666666666667	-0.54	2	-3.0737954859264	1.48765509490646	7.1198325	0.369660300106331
78	0.00333333333333333	-0.543333333333333	2	3.13545776123192	1.67046497928606	5.9420625	0.308311376527568
79	0.0366666666666667	-0.54	2	3.0737954859264	1.63321513679085	9.47832875	0.491792793781114
80	0.09	-0.536666666666667	2	2.97543692717018	1.52083793107295	11.83978125	0.581077856614653
81	0.156666666666667	-0.54	2	2.85922135584725	1.99742381992177	7.14407375	0.357521533656406
82	0.193333333333333	-0.523333333333333	2	2.78771704911597	2.31215518651332	0	0
83	0.706666666666667	-0.0533333333333333	3	1.64612521762324	3.92699081698724	2.50867375	0.0660398291997755
84	0.696666666666667	-0.0433333333333333	3	1.63291725178328	3.33898821343967	3.01478375	0.118391674835983
85	0.693333333333333	-0.0266666666666667	3	1.60923891681608	3.30674133100442	3.59657375	0.14390527451563
86	0.69	-0.00666666666666667	3	1.58045786191296	3.46334320798644	3.73965625	0.145856272702153
87	0.683333333333333	0.0133333333333333	3	1.55128660737253	3.78509376238308	2.95625	0.100367772573642
88	0.673333333333333	0.0266666666666667	3	1.5312130528578	3.14159265358979	7.095	0.295524933556549
89	0.673333333333333	0.0666666666666667	3	1.47210806614649	3.14159265358979	4.73	0.19523965155969
90	0.673333333333333	0.0933333333333333	3	1.43306013583455	3.6052402625906	2.64407	0.104595356130284
91	0.666666666666667	0.106666666666667	3	1.4121410646085	3.28348970819396	4.18072875	0.174359225035262
92	0.663333333333333	0.13	3	1.37726921960144	3.26594764813655	4.7666575	0.197665845803096
93	0.66	0.156666666666667	3	1.33773605044082	3.6052402625906	5.28814	0.215978943828343
94	0.646666666666667	0.183333333333333	3	1.29454026167516	2.96173915379732	6.610175	0.2427629185968
95	0.653333333333333	0.22	3	1.2459876779558	2.94419709373991	6.0295675	0.208440685060781
96	0.66	0.253333333333333	3	1.20429954094364	3.14159265358979	4.13875	0.152220488226805
97	0.66	0.276666666666667	3	1.17385544329828	3.14159265358979	1.77375	0.0640852221388213
98	0.66	0.286666666666667	3	1.16103839887051	3.92699081698724	1.672055	0.0612355098891737
99	0.653333333333333	0.293333333333333	3	1.14879129689268	3.72959525713736	2.1320475	0.0829781304029592
100	0.646666666666667	0.303333333333333	3	1.13219567081209	3.14159265358979	2.95625	0.10457372566272
101	0.646666666666667	0.32	3	1.11128092567954	3.6052402625906	2.64407	0.103298142440866
102	0.64	0.333333333333333	3	1.09062129719137	3.43304944806766	6.17265	0.234559636864558
103	0.63	0.366666666666667	3	1.04370936981846	3.56444657972273	12.967295	0.491990416313953
104	0.6	0.433333333333333	3	0.945311286555668	3.56822014671667	14.2881475	0.520353103390246
105	0.566666666666667	0.506666666666667	3	0.841240665877618	3.52209903070216	9.55164375	0.324528492129391
106	0.546666666666667	0.556666666666667	3	0.77633496745174	3.89842715914848	14.63875875	0.524493529308364
107	0.49	0.616666666666667	3	0.671436261590067	4.21078492619557	20.90364375	0.750801125558936
108	0.386666666666667	0.673333333333333	3	0.52127603647828	4.41146874602426	17.952715	0.650961741967147
109	0.29	0.703333333333333	3	0.391083688084851	4.62924774849625	14.23907375	0.517539286522019
110	0.21	0.71	3	0.287575830780447	3.90135540846556	16.3102225	0.504662723608338
111	0.146666666666667	0.776666666666667	3	0.18664328605878	4.14907271889272	13.28657	0.424772171478512
112	0.0833333333333333	0.816666666666667	3	0.101688851763077	5.75643477677937	0	0
113	-0.19	0.346666666666667	4	-0.50136556146767	3.52209903070216	3.18388125	-0.0261920183968201
114	-0.196666666666667	0.363333333333333	4	-0.496127157788307	4.12438637683712	2.1320475	0.0663158420635113
115	-0.206666666666667	0.37	4	-0.509390326201008	3.57400042916033	8.4655175	-0.0389313600594399
116	-0.226666666666667	0.413333333333333	4	-0.50160405418912	3.38657131671666	4.8754475	-0.0700446413305356
117	-0.233333333333333	0.44	4	-0.487595125923014	3.42764409530711	10.47695	-0.106332790989692
118	-0.25	0.496666666666667	4	-0.466328567725075	3.78509376238308	2.95625	0.0256569116791594
119	-0.26	0.51	4	-0.471459950060907	3.14159265358979	1.1825	-0.0261751358956497
120	-0.26	0.516666666666667	4	-0.466224922881777	2.89661399046293	2.43772375	-0.076174328575116
121	-0.256666666666667	0.53	4	-0.450990057166754	2.19104581277772	5.0859325	-0.237855119334711
122	-0.233333333333333	0.546666666666667	4	-0.403419033299812	3.752318617979	7.21738875	0.0660222192912407
123	-0.256666666666667	0.58	4	-0.41662347715806	3.72959525713736	2.1320475	0.015861772662108
124	-0.263333333333333	0.59	4	-0.419795831690481	2.77070136477713	11.41881125	-0.330463428046798
125	-0.24	0.65	4	-0.353703146081122	4.49372003451075	5.451325	0.181965862155722
126	-0.27	0.656666666666667	4	-0.390096318512266	5.09289535749705	3.18388125	0.126347574015163
127	-0.286666666666667	0.65	4	-0.415365833315299	5.03413953478133	3.73965625	0.147277741457223
128	-0.306666666666667	0.643333333333333	4	-0.444821381606744	4.42859487117636	14.78125	0.403812059724333
129	-0.386666666666667	0.666666666666667	4	-0.52558379355161	5.19074141176335	17.9822775	0.649259787179504
130	-0.476666666666667	0.62	4	-0.655435750987511	5.86496097760036	17.46966375	0.586121239599364
131	-0.516666666666667	0.53	4	-0.772659998907384	5.75838953552948	12.9803025	0.487509468013412
132	-0.553333333333333	0.466666666666667	4	-0.870161892510066	5.5602059537781	13.40482	0.518800368218229
133	-0.603333333333333	0.41	4	-0.973921966153712	1.19852699567585	0	0
134	-0.253333333333333	0.273333333333333	5	-0.747441718209134	4.24874137138388	6.610175	0.160880813723263
135	-0.286666666666667	0.29	5	-0.779617880953787	4.52416747507992	12.6397425	0.432065791944176
136	-0.356666666666667	0.303333333333333	5	-0.866031039342622	3.72959525713736	6.39555125	-0.0983781292779984
137	-0.376666666666667	0.333333333333333	5	-0.846355413487022	4.36361797680078	6.92058125	0.132690453564086
138	-0.413333333333333	0.346666666666667	5	-0.87289350419984	4.39063842598805	1.8695325	0.035247653688748
139	-0.423333333333333	0.35	5	-0.879943034937589	4.57049192578053	4.18072875	0.107983776699248
140	-0.446666666666667	0.353333333333333	5	-0.901539790277439	4.49372003451075	5.451325	0.112036129750688
141	-0.476666666666667	0.36	5	-0.923947016227576	4.39063842598805	7.47872125	0.105643772764443
142	-0.516666666666667	0.373333333333333	5	-0.945075770780465	4.54724030297006	7.1931475	0.133722280278357
143	-0.556666666666667	0.38	5	-0.971820226836136	5.03413953478133	5.60918875	0.18150706186816
144	-0.586666666666667	0.37	5	-1.00812163920977	4.85428603498885	4.18072875	0.107259873179348
145	-0.61	0.366666666666667	5	-1.02957361384564	4.85428603498885	4.18072875	0.101889230449581
146	-0.633333333333333	0.363333333333333	5	-1.04995145993555	4.6410815155994	8.298785	0.131595222351824
147	-0.68	0.366666666666667	5	-1.07627050440592	3.6052402625906	1.322035	-0.0275209632967943
148	-0.683333333333333	0.373333333333333	5	-1.07076631174656	5.2371847520348	12.9803025	0.382169181573255
149	-0.746666666666667	0.336666666666667	5	-1.14720014806121	5.2791181979082	15.41802625	0.418329046320325
150	-0.82	0.29	5	-1.23086595732528	5.99713386546227	10.47695	0.339782018168611
151	-0.836666666666667	0.233333333333333	5	-1.298822360959	6.03820664405272	12.18921	0.39544826788962
