# Supplementary material for: Fluid extraction from the left-right organizer uncovers mechanical properties needed for symmetry breaking
Source: eLife. 2023 Jul 21;12:e83861. doi: 10.7554/eLife.83861 (PMC10361723; doi:10.7554/eLife.83861)
Supplement: Figure 4—source data 2. [file elife-83861-fig4-data2.zip › Fig4_sourcedata/DB7ss_embryo7.csv]

	x	y	id	omega	alpha	speed	realangvel
1	0.398737341772152	-0.383886075949367	1	2.33722050700673	2.67794504458899	3.88037375	0.181024778872856
2	0.408025316455696	-0.365310126582278	1	2.30101555123216	2.81984209919315	9.1466375	0.424254368114783
3	0.423506329113924	-0.318867088607595	1	2.2161646776092	2.78859977294842	11.71325375	0.583542406702144
4	0.445180379746835	-0.260037974683544	1	2.09945619626877	2.67797911381765	7.76133875	0.40324762544329
5	0.463756329113924	-0.222882911392405	1	2.01880667118012	2.60112806291298	6.7461625	0.346581570825824
6	0.482335443037975	-0.191920886075949	1	1.94949035701495	2.60120321494553	6.7461625	0.33891639100839
7	0.500911392405063	-0.160958860759494	1	1.88170707881327	2.83870051047708	9.69709125	0.492003852372318
8	0.516392405063291	-0.111420886075949	1	1.78330630833881	3.04663405704697	12.2034	0.619776519024953
9	0.522585443037975	-0.0463987341772151	1	1.65935100453382	2.99968537853041	8.18112625	0.413927669966445
10	0.528778481012658	-0.0030506329113924	1	1.57656547054053	3.05844437301963	13.93162375	0.690960169056992
11	0.534971518987342	0.071259493670886	1	1.43837343672913	3.14159265358979	12.72665625	0.612211684785944
12	0.534971518987342	0.139376582278481	1	1.31593109977194	2.89661399046293	7.1553075	0.293875947532223
13	0.544259493670886	0.176528481012658	1	1.2571559102655	3.14159265358979	9.83426125	0.424430940774966
14	0.544259493670886	0.229164556962025	1	1.1722697221105	3.04196447955395	5.81376125	0.22560154104131
15	0.547354430379747	0.260126582278481	1	1.12714941390224	3.57820489348599	9.575885	0.421611759644052
16	0.525680379746835	0.306572784810127	1	1.04282706197343	4.09208424273056	4.97655125	0.203112666648013
17	0.504009493670886	0.322053797468354	1	1.00220452864383	3.60529136643356	5.17402875	0.228960474018126
18	0.491623417721519	0.346822784810127	1	0.956412433840203	3.64099796596826	7.24813375	0.317499175738262
19	0.473044303797468	0.380879746835443	1	0.892912598692551	3.92694435937984	8.998825	0.396804239503648
20	0.438987341772152	0.414939873417722	1	0.813551750791822	3.92699081698725	5.7268475	0.253759693989108
21	0.41731329113924	0.436613924050633	1	0.762799811994	4.21305527936835	7.24813375	0.314929726771067
22	0.383256329113924	0.455189873417722	1	0.699813866639787	3.83632255219154	9.03607375	0.39365952149187
23	0.352294303797468	0.492344936708861	1	0.621081962341412	4.14567178671651	7.54257625	0.333647675227698
24	0.31823417721519	0.514018987341772	1	0.554352427295873	4.39065546089257	10.975965	0.482101950752423
25	0.262503164556962	0.532594936708861	1	0.457932037145388	4.71238898038469	9.25601875	0.387742996317711
26	0.212962025316456	0.532594936708861	1	0.380383437881846	4.31760390838922	7.52010875	0.349905575615229
27	0.175806962025316	0.548075949367089	1	0.3104023227588	3.63551995800958	8.5411975	0.270883179634752
28	0.154132911392405	0.588329113924051	1	0.25622568683185	0.0184045607287937	0	0
29	0.172712025316456	-0.421041139240506	2	2.75232228500167	1.27935828612639	6.03961875	0.263943209180422
30	0.203674050632911	-0.430329113924051	2	2.69953364316558	1.01209365940016	5.4572375	0.157370385252817
31	0.228443037974684	-0.445813291139241	2	2.66805956611502	1.15264575440686	5.697285	0.182451650629427
32	0.256310126582278	-0.458196202531646	2	2.63156923598913	1.66142270193131	6.38963875	0.289445667116004
33	0.290367088607595	-0.455101265822785	2	2.57368010256593	2.06076779837059	9.83426125	0.480912932240978
34	0.33681329113924	-0.430329113924051	2	2.47749751611774	1.5707963267949	6.3630325	0.236132509730131
35	0.370870253164557	-0.430329113924051	2	2.43027101417171	2.41492916544682	6.9661075	0.327620152492178
36	0.395639240506329	-0.402465189873418	2	2.36474698367328	1.87367028369827	9.69709125	0.391861729807186
37	0.445180379746835	-0.38698417721519	2	2.28637463771184	2.26554018814849	13.55440625	0.592544849847605
38	0.500911392405063	-0.340541139240506	2	2.16786566774232	2.38647512283846	13.50474125	0.575826283656546
39	0.55045253164557	-0.287905063291139	2	2.05270041101101	2.63451343299713	11.91191375	0.509917103461257
40	0.581414556962025	-0.232170886075949	2	1.95071699031876	2.94419709373991	14.74873125	0.631114162874056
41	0.596895569620253	-0.15476582278481	2	1.82449415774395	2.64518361920565	15.78933125	0.640437170307768
42	0.637145569620253	-0.0804556962025316	2	1.69640672368239	2.64763253086085	17.082395	0.628377511325545
43	0.680493670886076	4.43037974683861e-05	2	1.57073122141728	2.61137778529369	19.4462125	0.609319738647365
44	0.733129746835443	0.0898354430379746	2	1.44886727368781	2.96834202861239	23.49095375	0.769751144411659
45	0.754803797468354	0.213683544303797	2	1.29491704480548	2.82737288743382	24.33052875	0.628022616158747
46	0.795053797468354	0.337534810126582	2	1.16931252157373	3.19283585301521	22.59048	0.624034565560875
47	0.788860759493671	0.458284810126582	2	1.04450560846156	3.61598781015991	24.06091875	0.695222631969278
48	0.73003164556962	0.572848101265823	2	0.905461082067699	3.86458095522575	26.230215	0.756018375695383
49	0.637145569620253	0.678117088607595	2	0.754257406928623	3.86041813090287	12.29859125	0.349064170158239
50	0.59379746835443	0.727658227848101	2	0.684444572896975	3.96399553181082	22.10388125	0.620322390112955
51	0.507104430379747	0.808161392405063	2	0.560380094874384	4.02867882615475	20.147435	0.550903255061387
52	0.423506329113924	0.876278481012658	2	0.450199443862107	6.06263237256889	0	0
53	0.228443037974684	0.00623734177215191	3	1.5434994016765	1.10714871779409	2.58731	-0.135564807463542
54	0.240829113924051	4.43037974683861e-05	3	1.57061236316921	1.5707963267949	1.15707625	-2.30605572484232e-05
55	0.247022151898734	4.43037974683861e-05	3	1.57061697528066	1.5707963267949	1.15707625	-2.19325451228885e-05
56	0.253215189873418	4.43037974683861e-05	3	1.57062136178968	1.5707963267949	2.892395	-5.0403306491502e-05
57	0.268696202531646	4.43037974683861e-05	3	1.57063144245098	1.81580505154808	4.770205	0.105430136378723
58	0.293465189873418	0.00623734177215191	3	1.54954541517524	2.24558712443769	3.70418125	0.194783439968593
59	0.308946202531646	0.018623417721519	3	1.51058872718152	1.75058441045912	6.46768375	0.0600394537808998
60	0.343003164556962	0.0248132911392405	3	1.49858083642534	1.93794908801803	8.057555	0.162681848786886
61	0.383256329113924	0.0402943037974684	3	1.46604446666796	1.8314241642665	8.98049625	0.0861880754693423
62	0.429699367088608	0.0526803797468354	3	1.44880685157409	1.82812798560832	11.36559875	0.0832018069279122
63	0.488525316455696	0.0681613924050632	3	1.43216649018851	2.27304973411209	9.8514075	0.261654710349005
64	0.528778481012658	0.102221518987342	3	1.37983554811871	2.18150171215894	14.1225975	0.253272415773963
65	0.59070253164557	0.145566455696203	3	1.32918106496392	2.6571235927492	12.42038875	0.380192639616125
66	0.621664556962025	0.204395569620253	3	1.25314253704069	2.35619449019234	11.45310375	0.194791173162847
67	0.665012658227848	0.247743670886076	3	1.21418430240812	2.55360970528919	8.34312875	0.175370989889012
68	0.68978164556962	0.284898734177215	3	1.17911010443032	2.79277688658062	6.770995	0.173458342590032
69	0.702167721518987	0.318955696202532	3	1.14441843591231	2.96176777183239	12.9353675	0.35035699448157
70	0.714550632911392	0.387072784810127	3	1.074347037016	3.50032832211029	9.88510875	0.319160775456198
71	0.695974683544304	0.436613924050633	3	1.01051488192476	4.02349198833309	12.73966375	0.403414826093508
72	0.643338607594937	0.479958860759494	3	0.929831916706058	4.19999648732634	10.61944125	0.332754288972479
73	0.59379746835443	0.507825949367089	3	0.863281058911563	4.0037326466307	10.66674125	0.364440468355304
74	0.55045253164557	0.544981012658228	3	0.790392965240502	4.32405759949632	13.75011	0.452822011824234
75	0.482335443037975	0.572848101265823	3	0.699828562875655	4.0796519609998	21.52090875	0.769221992482298
76	0.389446202531646	0.640965189873418	3	0.545984164379196	4.39066113880716	16.4639475	0.585426902172753
77	0.305848101265823	0.668829113924051	3	0.428898783944645	4.48891438723586	13.0512525	0.472699571690841
78	0.237731012658228	0.684310126582279	3	0.334358869606477	0.112727691423992	0	0
79	0.404927215189873	-0.792588607594937	4	2.66926942468663	2.58288998619506	5.4572375	0.143143905609864
80	0.420411392405063	-0.767819620253164	4	2.64064064356466	2.17636960843494	9.1466375	0.279437042133579
81	0.460661392405063	-0.73995253164557	4	2.58475323513794	2.03440986656704	7.76133875	0.236030578631046
82	0.497816455696203	-0.721376582278481	4	2.53754711941173	2.12940712635914	5.4572375	0.166143194427306
83	0.522585443037975	-0.705895569620253	4	2.50431848052627	1.76817878306094	8.84923875	0.23830488503775
84	0.569028481012658	-0.696607594936709	4	2.45665750351872	1.6951827692011	13.99193125	0.337126327459827
85	0.643338607594937	-0.687316455696203	4	2.38923223802675	2.81979099273845	3.658655	0.0923376915976259
86	0.64953164556962	-0.668740506329114	4	2.37076469970723	2.46692650195246	3.70418125	0.105755203279245
87	0.661914556962025	-0.653259493670886	4	2.34961365905138	2.84306057338178	7.868355	0.204975154008675
88	0.113924050632911	0.70253164556962	1	0.160762740625835	4.60173175921079	5.35376875	0.201364973188364
89	0.0854430379746835	0.705696202531646	1	0.120489745988162	4.53771678137645	10.20674875	0.381354007962545
90	0.0316455696202532	0.715189873417722	1	0.0442189443956529	4.95736764351155	9.750895	0.356196967914588
91	-0.0189873417721519	0.70253164556962	1	-0.0270204491872648	4.57049192578053	4.18072875	0.156048056107437
92	-0.0411392405063291	0.705696202531646	1	-0.0582300604087521	5.03413953478133	14.9574425	0.560968122984288
93	-0.117088607594937	0.680379746835443	1	-0.17042368500561	4.90978454023457	9.04435125	0.350552814701475
94	-0.164556962025316	0.670886075949367	1	-0.240534247945905	4.6410815155994	8.298785	0.299714602133382
95	-0.208860759493671	0.674050632911392	1	-0.300477168372581	4.54724030297006	14.38570375	0.46338377835717
96	-0.284810126582278	0.686708860759494	1	-0.393153924044015	4.71238898038469	6.50375	0.212318224984723
97	-0.319620253164557	0.686708860759494	1	-0.43561756904096	4.27998120481415	8.4655175	0.184791870698415
98	-0.360759493670886	0.705696202531646	1	-0.472575943180643	5.03413953478133	11.2183775	0.369602286508379
99	-0.417721518987342	0.686708860759494	1	-0.546496400482319	5.49778714378214	3.34470125	0.108751332796597
100	-0.430379746835443	0.674050632911392	1	-0.568246667041638	5.35589008917797	5.9125	0.197776645361611
101	-0.455696202531646	0.655063291139241	1	-0.60780199611396	4.61272032789353	5.9420625	0.147584056142098
102	-0.487341772151899	0.658227848101266	1	-0.63731880734238	4.96757137100551	14.0540125	0.411058587793496
103	-0.560126582278481	0.639240506329114	1	-0.719530524901079	5.0611599839686	13.84057125	0.392947992099941
104	-0.629746835443038	0.613924050632911	1	-0.798120123321067	4.80886275556728	18.41448125	0.398254938499616
105	-0.727848101265823	0.604430379746835	1	-0.87777111102099	1.5707963267949	0	0
106	0.632911392405063	0.604430379746835	2	0.808412002357917	4.31214832335072	16.69157875	0.486723630640667
107	0.550632911392405	0.639240506329114	2	0.711067276229783	3.86042265321142	6.2849875	0.196183433369542
108	0.528481012658228	0.664556962025316	2	0.671830589555875	4.00003138229036	17.18704625	0.536825459956484
109	0.458860759493671	0.724683544303797	2	0.564465497564578	3.63154997984352	10.05125	0.264273508433475
110	0.433544303797468	0.772151898734177	2	0.511610795877883	4.46741031725783	4.8754475	0.143209600106607
111	0.408227848101266	0.778481012658228	2	0.482968875856561	4.50489275394949	11.47971	0.342310006358877
112	0.348101265822785	0.791139240506329	2	0.414506874584786	4.11010163424972	11.47971	0.344078136007864
113	0.29746835443038	0.825949367088608	2	0.345691247383213	4.08359269396926	16.08377375	0.456954101865981
114	0.227848101265823	0.876582278481013	2	0.254300427010017	4.32551326265366	17.23789375	0.496518425430381
115	0.142405063291139	0.911392405063291	2	0.154996741923941	4.53253548059221	13.22094125	0.381959560732476
116	0.0727848101265823	0.924050632911392	2	0.0786048297774458	4.71238898038469	14.19	0.4101473696167
117	-0.00316455696202532	0.924050632911392	2	-0.00342464414589418	4.78124546968573	17.18704625	0.49828482188403
118	-0.0949367088607595	0.917721518987342	2	-0.1030816085227	4.89773693038038	9.62495875	0.279227148567697
119	-0.145569620253165	0.908227848101266	2	-0.158927038236239	4.75403155948328	14.20241625	0.405546628788876
120	-0.221518987341772	0.905063291139241	2	-0.240036363994015	4.80304886758544	13.06130375	0.366199084998284
121	-0.291139240506329	0.89873417721519	2	-0.313276180993672	4.92348231360744	8.4655175	0.237215224388952
122	-0.335443037974684	0.889240506329114	2	-0.360719225871462	4.75781225980627	13.02109875	0.340294007872771
123	-0.40506329113924	0.886075949367089	2	-0.428778027446016	5.03413953478133	11.2183775	0.304001837062173
124	-0.462025316455696	0.867088607594937	2	-0.489578394858451	4.80304886758544	6.53035625	0.161623516720619
125	-0.496835443037975	0.863924050632911	2	-0.521903098202575	1.22469746484686	0	0
126	0.740506329113924	0.417721518987342	3	1.05719032207215	4.43408932137958	8.6086	0.200376587421244
127	0.69620253164557	0.430379746835443	3	1.0171150045879	4.38333928554435	25.615315	0.718990875968733
128	0.566455696202532	0.474683544303797	3	0.873316829394152	4.60469910955187	22.00396	0.642185092375255
129	0.449367088607595	0.487341772151899	3	0.744879810919101	4.57049192578053	20.90364375	0.762678503201406
130	0.338607594936709	0.503164556962025	3	0.59234411027882	4.60173175921079	21.4162575	0.907719866238401
131	0.224683544303797	0.515822784810127	3	0.41080013703114	4.58803398583793	9.53390625	0.44524791317249
132	0.174050632911392	0.522151898734177	3	0.321750554396642	4.75997208366167	12.43044	0.586646745097478
133	0.107594936708861	0.518987341772152	3	0.204421205377147	4.65363315766897	10.06839625	0.508765808802811
134	0.0537974683544304	0.522151898734177	3	0.102668043616584	4.74940909625862	15.97498375	0.817841259472862
135	-0.0316455696202532	0.518987341772152	3	-0.060900208277988	5.07636793689433	13.28657	0.67631153287056
136	-0.0981012658227848	0.493670886075949	3	-0.1961625148521	4.9906886393898	12.9129	0.68769830842725
137	-0.164556962025316	0.474683544303797	3	-0.33370217653755	5.31793364398966	9.34825375	0.491278782541126
138	-0.205696202531646	0.44620253164557	3	-0.431957933045775	5.36808460662623	9.69709125	0.525435009283213
139	-0.246835443037975	0.414556962025316	3	-0.537044934902418	5.01826785178954	11.78065625	0.614447934761853
140	-0.306962025316456	0.395569620253165	3	-0.659934521854788	5.34993777852338	19.86659125	1.04121735603071
141	-0.392405063291139	0.332278481012658	3	-0.86817799306093	4.99844042210201	10.47695	0.428656549301791
142	-0.44620253164557	0.316455696202532	3	-0.953909302921288	5.73153032465104	9.02484	0.441976936597976
143	-0.471518987341772	0.275316455696203	3	-1.04230469024088	5.65770026694036	13.128115	0.629184915010701
144	-0.512658227848101	0.218354430379747	3	-1.16814167324302	5.30039158393226	8.5270075	0.327339662474941
145	-0.550632911392405	0.193037974683544	3	-1.23360960573801	5.58844703098288	4.6176625	0.195402041088542
146	-0.175946202531646	0.649753164556962	1	-0.26444735494193	4.71238898038469	6.3630325	0.240798722908462
147	-0.210003164556962	0.649753164556962	1	-0.312607099523622	4.45182475787123	8.98049625	0.284522352487679
148	-0.256446202531646	0.662136075949367	1	-0.369511570021158	4.87745479402755	3.51852875	0.129143498765355
149	-0.275025316455696	0.659041139240506	1	-0.395340269774229	4.87748240612801	3.51852875	0.127578498712894
150	-0.293601265822785	0.655946202531646	1	-0.420855969516808	4.3075324376324	4.40540375	0.108600323437151
151	-0.315275316455696	0.66523417721519	1	-0.442576034204238	4.62176260524827	6.38963875	0.195311435422625
152	-0.349332278481013	0.668329113924051	1	-0.481638321288763	4.33184735973953	6.2305925	0.139179943269341
153	-0.380294303797468	0.680715189873418	1	-0.509474309942631	4.58802612401729	9.32756	0.248334449154353
154	-0.429835443037975	0.686908227848101	1	-0.559141199773501	4.71238898038469	6.3630325	0.174189050170832
155	-0.463892405063291	0.686908227848101	1	-0.593979009807668	5.06118982502765	13.54199	0.414384899345328
156	-0.532009493670886	0.662136075949367	1	-0.676855989676734	5.387117458132	7.4083625	0.233212666576363
157	-0.562971518987342	0.637367088607595	1	-0.723498522992006	5.45017629265909	8.59973125	0.270554616093801
158	-0.59703164556962	0.606405063291139	1	-0.777609446210766	5.13060804145433	11.39457	0.326727511162699
159	-0.652762658227848	0.581636075949367	1	-0.842954948443306	5.23152985334878	13.99193125	0.394429810621855
160	-0.717784810126582	0.544481012658228	1	-0.921840910567677	5.26669815215296	14.28755625	0.383572776754868
161	-0.782803797468354	0.504231012658228	1	-0.998555465918651	5.17603658938549	9.05499375	0.217965521478625
162	-0.826151898734177	0.482556962025316	1	-1.04214857021438	5.42105132364462	5.333075	0.139568474259451
163	-0.847825949367089	0.463977848101266	1	-1.07006226506627	5.38705513202202	3.70418125	0.0938927055383298
164	-0.863306962025316	0.451594936708861	1	-1.08884080617393	5.96140920151433	7.31731	0.199595339315484
165	-0.875693037974684	0.414439873417721	1	-1.12875987403703	0	6.94186625	0.176142566828674
166	-0.875693037974684	0.377284810126582	1	-1.16398838740276	6.23324730203923	11.58436125	0.311315170109205
167	-0.878787974683544	0.315360759493671	1	-1.2262514214246	5.69516960004819	12.5143975	0.341670697200225
168	-0.915943037974683	0.259629746835443	1	-1.29458556086465	0.298509980333249	7.868355	0.190136674597678
169	-0.903556962025316	0.219376582278481	1	-1.33261289578418	5.81948659433582	10.3480575	0.286168599805039
170	-0.928329113924051	0.169838607594937	1	-1.38984661574519	2.68581161068293	0	0
171	-0.77351582278481	0.485651898734177	2	-1.01015020770256	6.15875169009976	4.66378	0.125277015078302
172	-0.776613924050633	0.460882911392405	2	-1.03520561071822	5.49778714378214	6.54454625	0.186050448387178
173	-0.801382911392405	0.436113924050633	2	-1.07241570039566	5.5643914847175	6.14959125	0.174572561496016
174	-0.823056962025317	0.411341772151899	2	-1.10733021269486	6.09784507117978	9.41683875	0.26712485535239
175	-0.832344936708861	0.361803797468354	2	-1.16075518376534	0.245008724753188	4.770205	0.113468929038507
176	-0.826151898734177	0.337034810126582	2	-1.18344896957304	0.0906180009804993	6.38963875	0.173158734242909
177	-0.823056962025317	0.302974683544304	2	-1.21808071642162	6.18350653512579	11.6275225	0.349131681121031
178	-0.82925	0.241050632911392	2	-1.28790705264583	6.02262108466613	8.98049625	0.278282942744965
179	-0.841632911392405	0.194607594936709	2	-1.34356364119482	6.05636923358597	15.43576375	0.476778446067927
180	-0.860212025316456	0.114104430379747	2	-1.43891933040841	5.66999671211444	19.0985575	0.493477080769977
181	-0.919037974683544	0.030506329113924	2	-1.5376147465624	5.88461476320025	11.9255125	0.31589106497484
182	-0.943810126582279	-0.0283196202531646	2	-1.60079295955737	6.08586836986276	5.8994925	0.161621455892789
183	-0.95	-0.0592816455696203	2	-1.63311725073593	6.10152988851175	28.81989	0.750967482524034
184	-0.977867088607595	-0.210996835443038	2	-1.78331074724073	0.33205512295635	17.74518625	0.47529397530129
185	-0.946905063291139	-0.300787974683544	2	-1.87836954230099	0.336683924719492	12.257795	0.330188775091067
186	-0.925231012658228	-0.362712025316456	2	-1.94440729731921	0.478361270854874	17.59382625	0.47447479488663
187	-0.881882911392405	-0.446310126582278	2	-2.03930225629653	0.685719391343654	16.443845	0.442112081742787
188	-0.826151898734177	-0.514427215189873	2	-2.12772467264509	0.548512654463643	12.2034	0.334862523395414
189	-0.792094936708861	-0.570161392405063	2	-2.19469717732417	0.655703225401074	9.48778875	0.260223300833553
190	-0.761132911392405	-0.610411392405063	2	-2.24674183749088	0.588002603547566	14.6003275	0.395319284116737
191	-0.717784810126582	-0.675433544303798	2	-2.32580569431423	0.94203871248967	7.868355	0.21147409526707
192	-0.683724683544304	-0.70020253164557	2	-2.36810051336764	2.82869291210642	0	0
193	-0.206908227848101	0.773601265822785	3	-0.261343914500381	5.31796226202474	9.1466375	0.293460592864297
194	-0.247158227848101	0.74573417721519	3	-0.320036033073241	4.29995843202037	10.10268875	0.244419301955805
195	-0.296696202531645	0.767408227848101	3	-0.368919893464402	4.4263407936532	10.25050125	0.25388511200114
196	-0.349332278481013	0.782889240506329	3	-0.41969691586463	4.29414357821037	11.39457	0.225869905288085
197	-0.405066455696202	0.807661392405063	3	-0.464870896922247	4.39063842598805	9.1466375	0.184173937147967
198	-0.451509493670886	0.823142405063291	3	-0.50170568435184	4.55972192788287	7.60879625	0.167591822275663
199	-0.491759493670886	0.829335443037975	3	-0.535224048806973	4.84495390231065	8.7540475	0.219225725148018
200	-0.53820253164557	0.823142405063291	3	-0.579069193836577	5.0853800531329	14.28755625	0.373905849108536
201	-0.609417721518987	0.795275316455696	3	-0.653850363658284	6.01694112046743	6.595985	0.143184585202765
202	-0.618705696202532	0.76121835443038	3	-0.682487280698837	5.38717977802748	7.4083625	0.20193446769432
203	-0.649667721518987	0.736446202531646	3	-0.722874174237701	6.05639794334638	15.43576375	0.359052542401093
204	-0.668243670886076	0.655946202531646	3	-0.794684682717919	5.30780322984465	21.66044375	0.589541088290637
205	-0.764227848101266	0.590924050632911	3	-0.912592900376046	4.88704746037219	9.9862125	0.197227816718353
206	-0.816863924050633	0.581636075949367	3	-0.952038463719717	4.90980419548154	11.798985	0.219769479170799
207	-0.878787974683544	0.56925	3	-0.995992359553877	0.491613533596121	0	0
208	-0.411256329113924	-0.303886075949367	4	-2.20716930472625	1.24904577239825	5.4879825	0.242790921773663
209	-0.383392405063291	-0.313174050632911	4	-2.25572748908098	1.36540433880371	14.1817225	0.655741757524249
210	-0.309082278481013	-0.328655063291139	4	-2.38687584058583	0.876024538533864	4.5183325	0.268111220854894
211	-0.290506329113924	-0.344136075949367	4	-2.44049808475681	1.19025470614974	6.2305925	0.359148897569632
212	-0.259544303797468	-0.356522151898734	4	-2.51232786427073	1.40571670824594	7.03764875	0.396237715861245
213	-0.222389240506329	-0.362712025316456	4	-2.59157540744298	0	0	0
214	-0.222389240506329	-0.362712025316456	4	-2.59157540744298	0.950560652394467	4.97655125	0.310477655990966
215	-0.200715189873418	-0.378193037974684	4	-2.65367093864118	0.982715100714275	2.08593	0.129346187311095
216	-0.191427215189873	-0.384386075949367	4	-2.6795401761034	0.785398163397448	1.63598875	0.0960600171436843
217	-0.18523417721519	-0.390579113924051	4	-2.69875217953213	1.8924446630584	1.8293275	0.0830219601085114
218	-0.175946202531646	-0.38748417721519	4	-2.71535657155383	2.03451206496851	3.88037375	0.159628617650958
219	-0.157367088607595	-0.378193037974684	4	-2.74728229508403	1.5707963267949	1.73531875	0.105575277577086
220	-0.148079113924051	-0.378193037974684	4	-2.76839735059944	1.69510414707997	4.66378	0.277917614808452
221	-0.123310126582279	-0.375098101265823	4	-2.82398087356113	1.46018896104024	5.238475	0.352038006441182
222	-0.0954430379746834	-0.378193037974684	4	-2.89438847484937	1.5707963267949	4.62771375	0.312310232206174
223	-0.0706740506329113	-0.378193037974684	4	-2.95685052129061	1.6614143277754	6.38963875	0.43719395943242
224	-0.0366139240506331	-0.375098101265823	4	-3.04428931317709	1.8622343674634	6.03961875	0.409271040183175
225	-0.00565189873417704	-0.365810126582279	4	-3.12614352121372	1.91961209380407	6.770995	0.478239005416077
226	0.0284050632911392	-0.353424050632911	4	3.06139398488265	1.76817878306095	8.84923875	0.669808272179679
227	0.0748481012658229	-0.344136075949367	4	2.92743233044671	2.24547495052115	7.4083625	0.52889397649083
