# Supplementary material for: Fluid extraction from the left-right organizer uncovers mechanical properties needed for symmetry breaking
Source: eLife. 2023 Jul 21;12:e83861. doi: 10.7554/eLife.83861 (PMC10361723; doi:10.7554/eLife.83861)
Supplement: Figure 4—source data 2. [file elife-83861-fig4-data2.zip › Fig4_sourcedata/DB7ss_embryo8.csv]

	x	y	id	omega	alpha	speed	realangvel
1	-0.674638888888889	0.650007936507936	1	-0.803990375132803	5.3783516613111	10.12988625	0.355257957365522
2	-0.728099206349206	0.608003968253968	1	-0.875041966605907	5.49778714378214	12.8738775	0.448722166170406
3	-0.789194444444445	0.54690873015873	1	-0.964786399839988	5.43535418130738	12.89871	0.42740725912545
4	-0.854111111111111	0.489630952380952	1	-1.05026785166508	5.49787374636268	4.82755625	0.157410447624011
5	-0.877019841269841	0.466718253968254	1	-1.08174994118988	5.85341408208541	15.02070625	0.507782480448857
6	-0.919023809523809	0.375075396825397	1	-1.18330643727965	0.197355587031417	2.90126375	0.0826582286955091
7	-0.915206349206349	0.355984126984127	1	-1.19983808301875	6.01691727030723	12.97379875	0.443889231580785
8	-0.938119047619048	0.271976190476191	1	-1.28861592933491	6.02258722752421	8.8320925	0.303406246364777
9	-0.953392857142857	0.214698412698413	1	-1.34929717860787	6.15886228909813	4.5869175	0.157192198210314
10	-0.957210317460317	0.184150793650794	1	-1.38073561824993	5.91604896967868	7.92452375	0.265748419833911
11	-0.976301587301587	0.134507936507937	1	-1.43388530221671	6.21656656241214	8.5530225	0.291385526218997
12	-0.980123015873016	0.0772301587301587	1	-1.49216240746051	0.117140666705211	9.73847875	0.329843104470484
13	-0.972484126984127	0.0123174603174603	1	-1.55813102835461	0.197408883057576	8.7032	0.297073944211015
14	-0.961027777777778	-0.0449603174603174	1	-1.61754581719681	0	3.4138775	0.118794403802265
15	-0.961027777777778	-0.0678730158730158	1	-1.64130469795726	0.519130126525095	4.5869175	0.145946807409989
16	-0.945753968253968	-0.0946031746031745	1	-1.67049405943926	6.14130903957107	4.022865	0.136932144260657
17	-0.949571428571429	-0.121329365079365	1	-1.69788048829139	0	2.27572125	0.0789870451704888
18	-0.949571428571429	-0.136607142857143	1	-1.71367789732549	6.11789618427278	3.46058625	0.114483885118448
19	-0.953392857142857	-0.159515873015873	1	-1.73657467434918	0	3.98266	0.135714156095059
20	-0.953392857142857	-0.186246031746032	1	-1.76371750556819	0.674715595929821	7.28597375	0.228219072440059
21	-0.922845238095238	-0.22443253968254	1	-1.8093613200562	0.540450064797386	9.95251125	0.342395280127552
22	-0.88847619047619	-0.281710317460317	1	-1.87784037608171	0.566778124453579	7.4178225	0.261458526350069
23	-0.861746031746032	-0.323710317460317	1	-1.93013208135173	0.367136337500912	7.92452375	0.288692010209026
24	-0.842654761904762	-0.373353174603175	1	-1.98787048339353	0.685703787433621	8.085935	0.2880453956593
25	-0.808289682539682	-0.415357142857143	1	-2.04547956252539	0.40490970325783	8.66595125	0.317390427674566
26	-0.785376984126984	-0.46881746031746	1	-2.10895764806031	0.92733678853639	5.68959875	0.196128370463895
27	-0.754829365079365	-0.491726190476191	1	-2.14818332215309	0.610718990013068	6.9448225	0.258779756799923
28	-0.728099206349206	-0.529912698412699	1	-2.19993927351307	1.01222036529713	10.734735	0.381720713623455
29	-0.667003968253968	-0.568095238095238	1	-2.27628341623776	0.904833645868482	10.12988625	0.385480857235296
30	-0.613543650793651	-0.610099206349206	1	-2.35337958768482	1.1759498647103	7.39594625	0.270643162271897
31	-0.567722222222222	-0.629194444444445	1	-2.4075082201392	1.06370762680473	5.85751375	0.228214938350393
32	-0.533357142857143	-0.648285714285714	1	-2.45315120780928	1.5707963267949	5.120225	0.162242953922527
33	-0.498988095238095	-0.648285714285714	1	-2.48559979859378	0.844139651661753	6.85081375	0.278920099161097
34	-0.464623015873016	-0.678833333333334	1	-2.541383818426	1.1071487177941	5.08888875	0.206709131152292
35	-0.434075396825397	-0.694107142857143	1	-2.58272564465646	1.21199718474697	4.8612575	0.196742383255684
36	-0.403527777777778	-0.705563492063492	1	-2.6220741213076	1.17602365512396	7.39594625	0.30492711702788
37	-0.357706349206349	-0.724654761904762	1	-2.68305954471317	0.876075085938008	8.88707875	0.352141528984271
38	-0.311880952380952	-0.76284126984127	1	-2.75348785051003	1.46016445352092	5.1521525	0.203983183122971
39	-0.277515873015873	-0.76665873015873	1	-2.79428448713462	1.07142312890034	7.12870125	0.28715899408168
40	-0.235511904761905	-0.789571428571428	1	-2.85171628595096	1.27942533812874	5.9396975	0.241719816588493
41	-0.197325396825397	-0.801023809523809	1	-2.90006024926866	1.14408341468813	6.87446375	0.271778396016931
42	-0.155325396825397	-0.820119047619047	1	-2.95441592847204	1.17605439820872	7.39594625	0.287149586603404
43	-0.1095	-0.839210317460317	1	-3.01184584579272	1.47114825424652	5.71797875	0.226754726102731
44	-0.0713174603174602	-0.843027777777778	1	-3.05719679101327	1.30452828992254	6.48660375	0.250519130663549
45	-0.0293134920634921	-0.854484126984127	1	-3.10730061714598	1.5707963267949	3.98266	0.156343895203781
46	-0.00258333333333337	-0.854484126984127	1	-3.13856939618674	1.32575653336888	4.69156875	0.177242132405011
47	0.0279642857142858	-0.862123015873016	1	3.10916748451185	1.22203290868026	6.65924875	0.235758548035303
48	0.069968253968254	-0.877396825396826	1	3.06201577490479	1.50424655619153	8.5530225	0.319151953949475
49	0.127246031746032	-0.881214285714286	1	2.99818538411489	1.7234096115774	7.48345125	0.281872957187419
50	0.176884920634921	-0.873579365079365	1	2.94181079267741	1.93800229945289	7.92452375	0.296808592049875
51	0.226527777777778	-0.854484126984127	1	2.88244907426743	2.4468373395862	4.443835	0.140281895418775
52	0.245619047619048	-0.831575396825397	1	2.85439269518368	2.58298166309562	5.3673675	0.159856634707793
53	0.264714285714286	-0.801023809523809	1	2.82242136824212	2.87538857297148	6.48660375	0.148917836130704
54	0.276166666666667	-0.75902380952381	1	2.79263780101598	2.52128699729865	4.8943675	0.171541976413971
55	0.295261904761905	-0.732293650793651	1	2.75832940573318	3.04195486783663	5.71797875	0.117901323096583
56	0.299079365079365	-0.694107142857143	1	2.73474914111387	2.95622901713504	9.26193125	0.246152429724855
57	0.310535714285714	-0.633011904761905	1	2.6855186551689	2.94418377053222	8.7032	0.269300320924328
58	0.321992063492063	-0.575734126984127	1	2.63165859098403	2.58301669209203	5.3673675	0.245579574988577
59	0.341083333333333	-0.545186507936508	1	2.58254267598632	2.76110419345017	6.127715	0.268011377215438
60	0.356357142857143	-0.507	1	2.52894040054323	2.67797968622129	7.6330375	0.377946104494433
61	0.379265873015873	-0.461178571428571	1	2.45335117964434	2.76101461115461	6.127715	0.311864816190095
62	0.394543650793651	-0.422992063492063	1	2.39097821640632	2.35619449019234	4.82755625	0.28013071880431
63	0.417452380952381	-0.400083333333333	1	2.33495207264546	2.55363001806778	4.10268375	0.236230691110593
64	0.432726190476191	-0.377170634920635	1	2.28770593442334	2.6778757589243	3.81651875	0.21829342328179
65	0.44418253968254	-0.354261904761905	1	2.24404724976698	2.24556261691837	3.64269125	0.207750417863166
66	0.46327380952381	-0.338988095238095	1	2.20249716619435	2.21433900353096	2.84450375	0.157510028944121
67	0.478547619047619	-0.327531746031746	1	2.17099516040553	2.5535101203805	2.05104625	0.118726481197093
68	0.486186507936508	-0.316075396825397	1	2.14724986416611	2.35619449019234	3.21817375	0.180717176700216
69	0.501460317460317	-0.300801587301587	1	2.11110642882607	2.49804997685374	2.84450375	0.161783699318998
70	0.512916666666667	-0.285527777777778	1	2.07874968896227	2.67804897308581	2.54414875	0.145444195874256
71	0.520551587301587	-0.270253968253968	1	2.04966084978741	2.60120371473236	3.31750375	0.188941957092381
72	0.532007936507936	-0.25115873015873	1	2.01187245836894	2.67794504458896	1.27237	0.0724998674655497
73	0.535825396825397	-0.24352380952381	1	1.99737248487583	6.09048653365645	0	0
74	0.44418253968254	-0.713198412698413	2	2.58457433056195	3.33894824062122	2.90126375	0.0416807632000937
75	0.440365079365079	-0.694107142857143	2	2.57623817792193	3.50039179563771	4.8612575	0.0423433139951612
76	0.42890873015873	-0.663559523809524	2	2.5677695151229	3.14159265358979	3.4138775	0.0806689186326093
77	0.42890873015873	-0.640646825396825	2	2.55163573139638	3.14159265358979	2.27572125	0.0560274507139935
78	0.42890873015873	-0.625373015873016	2	2.54043024125358	2.9997371669284	4.022865	0.123660051430692
79	0.432726190476191	-0.598642857142857	2	2.51569823096744	2.81973817069633	3.5983475	0.13529697398114
80	0.440365079365079	-0.575734126984127	2	2.48863883617121	2.76115795335792	3.0638575	0.123610928862457
81	0.448	-0.556642857142857	2	2.46391665039872	3.14159265358979	3.98266	0.120772230751318
82	0.448	-0.529912698412699	2	2.43976220424846	2.49804997685373	2.84450375	0.134890764859041
83	0.459456349206349	-0.514638888888889	2	2.41278405127665	2.35619449019234	2.41407375	0.11736828729715
84	0.470912698412698	-0.50318253968254	2	2.38931039381722	2.35619449019234	2.41407375	0.117551077489031
85	0.482369047619048	-0.491726190476191	2	2.36580017831941	2.67804897308582	2.54414875	0.118133517138097
86	0.490003968253968	-0.476452380952381	2	2.34217347489179	2.15863904546094	2.05104625	0.0980454818975973
87	0.501460317460317	-0.46881746031746	2	2.32256437851227	2.67815285838484	1.27237	0.0598402792754937
88	0.505277777777778	-0.461178571428571	2	2.31059632265718	2.15887886000419	2.05104625	0.097202493980757
89	0.516734126984127	-0.453539682539682	2	2.29115582386103	2.55335020354858	2.05104625	0.0994891006430665
90	0.524373015873016	-0.442087301587302	2	2.27125800373241	1.5707963267949	1.13815625	0.0355729410011119
91	0.532007936507936	-0.442087301587302	2	2.26414341553219	2.35619449019234	2.41407375	0.116344868315785
92	0.543464285714286	-0.430630952380952	2	2.24087444186903	2.49804997685373	2.84450375	0.137693988323933
93	0.554920634920635	-0.415357142857143	2	2.21333564420425	2.46692774542935	3.64269125	0.176022113668015
94	0.570194444444445	-0.396261904761905	2	2.17813122147064	2.46682636346632	3.64269125	0.175166734411492
95	0.585468253968254	-0.377170634920635	2	2.14309787458834	3.14159265358979	2.27572125	0.0932803470397481
96	0.585468253968254	-0.361896825396825	2	2.12444180518039	3.52220653831687	3.0638575	0.0909669575896865
97	0.577829365079365	-0.342805555555556	2	2.10624841366246	2.94427702340164	2.90126375	0.138004269880319
98	0.581646825396825	-0.323710317460317	2	2.07864755968639	3.14159265358979	3.98266	0.178830474190845
99	0.581646825396825	-0.296984126984127	2	2.04288146484822	2.81979014304419	3.5983475	0.183763604291665
100	0.589285714285714	-0.274071428571428	2	2.00612874398989	3.14159265358979	3.4138775	0.162191948590875
101	0.589285714285714	-0.25115873015873	2	1.97369035427172	3.23223550298365	6.28439625	0.298873850616546
102	0.585468253968254	-0.20915873015873	2	1.91391558414841	3.28359362589077	4.022865	0.195974009629793
103	0.581646825396825	-0.182428571428571	2	1.87472078222245	2.86323417336205	4.14170625	0.228059508352851
104	0.589285714285714	-0.155698412698413	2	1.82910888055188	3.46323929028962	1.79917375	0.0837643313212988
105	0.585468253968254	-0.144242063492063	2	1.81235601428762	3.28359362589077	4.022865	0.211050005080158
106	0.581646825396825	-0.117511904761905	2	1.77014601327159	3.33894824062121	5.80193625	0.310090026729708
107	0.574011904761905	-0.079329365079365	2	1.70812800792565	3.60503244879475	1.27237	0.061290525826827
108	0.570194444444445	-0.0716904761904761	2	1.69586990276028	3.43305898177408	5.9396975	0.325908268025574
109	0.558738095238095	-0.0335039682539682	2	1.63068824915517	3.24124072613818	5.71797875	0.34161393337009
110	0.554920634920635	0.00467857142857132	2	1.56236546248115	2.9997371669284	4.022865	0.238618632422706
111	0.558738095238095	0.0314087301587302	2	1.51464173599661	3.14159265358979	10.80982375	0.639022552596767
112	0.558738095238095	0.103960317460317	2	1.38683722547725	3.25872622498949	9.73847875	0.56696174061171
113	0.551099206349206	0.168876984126984	2	1.27344487735491	2.9441371357106	5.80193625	0.287711235499516
114	0.558738095238095	0.207059523809524	2	1.21590263025501	2.86337142595707	4.14170625	0.182922529691015
115	0.566373015873016	0.233789682539683	2	1.1793181243168	3.14159265358979	5.68959875	0.281049294070619
116	0.566373015873016	0.271976190476191	2	1.12310826550268	2.86323417336205	4.14170625	0.160665456179964
117	0.574011904761905	0.298706349206349	2	1.09097517426669	2.63450395359964	5.85751375	0.159323677844538
118	0.593103174603175	0.333071428571429	2	1.05911043869778	2.67794504458898	5.08888875	0.135155906732762
119	0.608376984126984	0.363619047619048	2	1.03207925735123	3.01714173118108	4.5869175	0.166628797988638
120	0.612198412698413	0.394166666666667	2	0.9987534977535	2.88099457393442	8.8320925	0.258139695865927
121	0.627472222222222	0.451444444444444	2	0.947125558580315	2.96489921203535	16.1825125	0.443298323256232
122	0.646563492063492	0.558365079365079	2	0.858465893929068	3.14159265358979	11.94798	0.33416712143942
123	0.646563492063492	0.638551587301587	2	0.791632469641184	3.64096585148435	7.12870125	0.249191834364771
124	0.623650793650794	0.680555555555556	2	0.74179410276823	4.33186110190341	15.3192875	0.540195234251672
125	0.528190476190476	0.718742063492063	2	0.633755055917896	4.71238898038469	14.22370125	0.459109376319001
126	0.432726190476191	0.718742063492063	2	0.541933180654096	4.9984867573174	10.08140375	0.289636668113999
127	0.367813492063492	0.699646825396825	2	0.484005847031296	4.93911777099158	7.5904675	0.2547424402113
128	0.318170634920635	0.688194444444444	2	0.433057358989036	5.33269463667583	4.8943675	0.111334124412347
129	0.291440476190476	0.669099206349206	2	0.410790534106566	5.74285751356971	3.31750375	0.0203167357516632
130	0.279988095238095	0.650007936507936	2	0.406727186956234	5.49778714378213	1.6093825	0.028620011770657
131	0.272349206349206	0.642369047619048	2	0.401003184602102	5.49761392362104	2.41407375	0.0445069394192066
132	0.260892857142857	0.630916666666667	2	0.392101796718261	2.74035334109391	0	0
133	0.367813492063492	0.882936507936508	3	0.394717079785362	4.90982450826013	5.80193625	0.172772565565711
134	0.329626984126984	0.875297619047619	3	0.36016256667222	4.60164304268567	5.1521525	0.180693676800761
135	0.295261904761905	0.879119047619048	3	0.324023831312068	4.8231222356217	5.1521525	0.171730361398328
136	0.260892857142857	0.875297619047619	3	0.289677759032402	4.64992164613271	9.1206225	0.331017495448859
137	0.199797619047619	0.879119047619048	3	0.22347425994263	4.51505337377121	5.80193625	0.216012866079099
138	0.161611111111111	0.886753968253968	3	0.18027168672681	4.66692927351054	12.52977	0.466742859751136
139	0.0776071428571429	0.890575396825397	3	0.0869231147765832	5.11729868364252	4.33268	0.145574526193899
140	0.0508769841269842	0.879119047619048	3	0.0578082095378035	4.97865701725704	6.48660375	0.237911117815343
141	0.00887301587301583	0.867662698412698	3	0.010225985974735	4.81202676613786	5.71797875	0.2207335061951
142	-0.0293134920634921	0.863845238095238	3	-0.033920715264285	5.03413953478133	7.196695	0.271959079131907
143	-0.0751349206349207	0.848571428571429	3	-0.0883125310906665	4.95742877381071	4.69156875	0.1835254172769
144	-0.10568253968254	0.84093253968254	3	-0.125017614546046	4.71238898038469	3.98266	0.155797230551921
145	-0.132412698412698	0.84093253968254	3	-0.156177060656431	4.8650022651672	7.48345125	0.294573100338873
146	-0.182051587301587	0.833297619047619	3	-0.215091680724205	4.71238898038469	5.120225	0.195051207867891
147	-0.216420634920635	0.833297619047619	3	-0.254101922297783	4.71238898038469	6.25838125	0.233078954583901
148	-0.258424603174603	0.833297619047619	3	-0.300717713214563	4.7679322536839	10.25641375	0.374807661939104
149	-0.327154761904762	0.82947619047619	3	-0.375679245602384	5.00136508783287	21.96139	0.80478363308477
150	-0.468440476190476	0.787472222222222	3	-0.536635972219338	5.28668367211899	0	0
151	-0.533357142857143	0.745468253968254	4	-0.62103054867338	5.63972576892108	5.68959875	0.201006354651339
152	-0.556265873015873	0.714920634920635	4	-0.661231819603648	6.05209123261969	9.93595625	0.300088631518503
153	-0.571539682539682	0.650007936507936	4	-0.721249545907348	5.20233911482558	9.6716675	0.358222596291882
154	-0.62881746031746	0.619460317460317	4	-0.792894065165724	5.17607122981779	7.6330375	0.269293949953482
155	-0.674638888888889	0.596547619047619	4	-0.846752855156421	5.30035960746695	10.25641375	0.361747851166341
156	-0.731916666666667	0.558365079365079	4	-0.919102425389689	5.58845270970358	13.33091375	0.481979124333913
157	-0.789194444444445	0.489630952380952	4	-1.01549825025647	5.61489411494405	13.7725775	0.487430568355212
158	-0.846472222222222	0.417079365079365	4	-1.11298436392751	0.104848466952891	10.86954	0.340489851582673
159	-0.838837301587302	0.344527777777778	4	-1.18108233424405	0.117133571399701	9.73847875	0.326051714308409
160	-0.831198412698413	0.279611111111111	4	-1.24629267710573	0.165106546133579	6.9211725	0.239523086705471
161	-0.823563492063492	0.233789682539683	4	-1.29419729444682	0.132583298497426	8.6097825	0.317742732770792
162	-0.815924603174603	0.176511904761905	4	-1.35774584100098	5.98469199295555	15.47656	0.610323580241914
163	-0.846472222222222	0.0772301587301587	4	-1.47981055704937	6.09620310578394	21.42394375	0.821058320535202
164	-0.873202380952381	-0.0640555555555555	4	-1.64402222115641	6.14129656637134	20.11491625	0.724090499331262
165	-0.892293650793651	-0.197702380952381	4	-1.78884032102266	0	8.5341025	0.301480965154031
166	-0.892293650793651	-0.254980158730159	4	-1.84913651405346	6.18343433576452	5.71797875	0.189168609953596
167	-0.896115079365079	-0.293162698412698	4	-1.88697023604418	0.152679362032931	7.48345125	0.260311381242468
168	-0.88847619047619	-0.342805555555556	4	-1.93903251229268	0.620207355293447	4.8943675	0.168401856136251
169	-0.869384920634921	-0.369535714285714	4	-1.97271288351993	0.321750554396643	7.196695	0.253569308034933
170	-0.854111111111111	-0.415357142857143	4	-2.02342674512691	0.463682249433106	7.6330375	0.269589282375267
171	-0.831198412698413	-0.461178571428571	4	-2.07734460160197	0.587975955356984	6.15373	0.217155365420179
172	-0.808289682539682	-0.495543650793651	4	-2.120775674686	1.12839389016557	11.9609875	0.371029739323889
173	-0.735738095238095	-0.529912698412699	4	-2.19498162255078	0.82888042998472	9.26193125	0.339860702792265
174	-0.689912698412698	-0.571916666666667	4	-2.26295376310923	1.14416171516633	6.87446375	0.236710338928448
175	-0.647912698412698	-0.591007936507936	4	-2.31029583089492	0.785463111114447	6.43693875	0.246421103383543
176	-0.617361111111111	-0.621555555555555	4	-2.35958005157163	0.982793723247323	8.2053675	0.311793049215572
177	-0.571539682539682	-0.652103174603175	4	-2.42193866141475	1.48767659627537	6.85081375	0.220005332886373
178	-0.525718253968254	-0.655920634920635	4	-2.46593972799202	1.05155429235427	4.5869175	0.181853983262044
179	-0.498988095238095	-0.671198412698413	4	-2.50231052464443	0.885092539361276	8.085935	0.322674060259973
180	-0.456984126984127	-0.705563492063492	4	-2.56684533669643	1.4056757392679	3.46058625	0.128092043942711
181	-0.434075396825397	-0.709380952380952	4	-2.59246374548497	1.44647330871345	4.5869175	0.17118017447598
182	-0.403527777777778	-0.713198412698413	4	-2.62669978038016	0	0	0
183	-0.403527777777778	-0.713198412698413	4	-2.62669978038016	1.84901755442761	4.14170625	0.12193599340196
184	-0.376797619047619	-0.705563492063492	4	-2.65108697906055	2.12937228829267	5.3673675	0.116759579165047
185	-0.34625	-0.686472222222222	4	-2.67443889489356	2.35619449019234	2.41407375	0.0336408826586565
