# Supplementary material for: Fluid extraction from the left-right organizer uncovers mechanical properties needed for symmetry breaking
Source: eLife. 2023 Jul 21;12:e83861. doi: 10.7554/eLife.83861 (PMC10361723; doi:10.7554/eLife.83861)
Supplement: Figure 4—source data 2. [file elife-83861-fig4-data2.zip › Fig4_sourcedata/DB7ss_embryo9.csv]

	x	y	id	omega	alpha	speed	realangvel
1	0.610567164179104	-0.110850746268657	1	1.7503938256292	0	0	0
2	0.610567164179104	-0.110850746268657	1	1.7503938256292	2.60120371473235	3.31750375	0.155941525848866
3	0.621339552238806	-0.0928955223880598	1	1.71920552045943	2.35619449019235	2.41407375	0.0960709082127753
4	0.632111940298507	-0.0821231343283583	1	1.69999133881687	2.67794504458895	1.27237	0.0592240873972605
5	0.635701492537314	-0.0749440298507462	1	1.68814652133742	2.35619449019234	0.80469125	0.0309762260772217
6	0.63929104477612	-0.0713544776119403	1	1.68195127612198	2.35619449019236	1.6093825	0.0610748653245752
7	0.646473880597015	-0.0641716417910447	1	1.66973630305706	3.14159265358979	1.13815625	0.0550411831357822
8	0.646473880597015	-0.0569925373134328	1	1.6587280664299	3.14159265358979	1.13815625	0.0551769077145003
9	0.646473880597015	-0.0498097014925373	1	1.647692684887	3.14159265358979	1.13815625	0.0552421585844254
10	0.646473880597015	-0.0426305970149254	1	1.63664425317012	3.14159265358979	0.5687825	0.0276808969487385
11	0.646473880597015	-0.0390373134328358	1	1.63110807378037	2.8966751226306	2.34608	0.111857768614514
12	0.650063432835821	-0.0246753731343284	1	1.60873652005747	2.81994601688996	1.79917375	0.0833686355844021
13	0.653652985074627	-0.0139029850746269	1	1.59206279294059	2.15863904546093	2.05104625	0.055734841910553
14	0.664425373134328	-0.006723880597015	1	1.58091582455848	3.72955528911181	4.10268375	0.164573507161446
15	0.650063432835821	0.014820895522388	1	1.54800112312619	3.38651018454898	2.34608	0.111578627863223
16	0.646473880597015	0.0291828358208956	1	1.52568539755354	3.14159265358979	0.5687825	0.0276988761794192
17	0.646473880597015	0.0327723880597015	1	1.52014562231766	3.60524026259059	3.81651875	0.172933575073404
18	0.635701492537314	0.0543171641791045	1	1.48555890730298	3.92716403714835	2.41407375	0.0926878495077467
19	0.624929104477612	0.0650858208955223	1	1.46702133740143	3.33890828377794	2.90126375	0.145430528547963
20	0.621339552238806	0.0830410447761194	1	1.43793523169184	3.68207328602806	3.31750375	0.155312176411788
21	0.610567164179104	0.100992537313433	1	1.40687279640948	3.60513633409377	2.54414875	0.124875271212235
22	0.603388059701492	0.11535447761194	1	1.38189774216703	3.14159265358979	1.70693875	0.0858272305368629
23	0.603388059701492	0.126126865671642	1	1.36473229605966	3.14159265358979	3.98266	0.197802863125256
24	0.603388059701492	0.151261194029851	1	1.32517172343461	3.38663244701581	4.69156875	0.237800643799236
25	0.596205223880597	0.179985074626866	1	1.27761159467476	3.30671324111678	3.46058625	0.173047115035296
26	0.592615671641791	0.201526119402985	1	1.2430021716677	3.14159265358979	2.84450375	0.134513394308388
27	0.592615671641791	0.219481343283582	1	1.21609949280602	3.14159265358979	2.27572125	0.10570771798077
28	0.592615671641791	0.23384328358209	1	1.19495794920987	3.14159265358979	1.70693875	0.0781518513161861
29	0.592615671641791	0.244615671641791	1	1.17932757894663	3.3067834616938	6.9211725	0.326512300925049
30	0.585432835820895	0.287701492537313	1	1.11402511876162	3.38651018454898	4.69156875	0.219631561408513
31	0.578253731343284	0.316425373134328	1	1.07009880647992	3.46355102178227	1.79917375	0.0844988179127315
32	0.574660447761194	0.32719776119403	1	1.05319904289737	3.33894824062121	2.90126375	0.13021770714059
33	0.571070895522388	0.345149253731343	1	1.02715550146926	3.60513633409378	2.54414875	0.119674250687691
34	0.563891791044776	0.359511194029851	1	1.00322065133172	3.46334320798644	7.196695	0.323548342385859
35	0.549529850746269	0.402597014925373	1	0.938510982854547	3.86825649332914	6.85081375	0.317429297691469
36	0.52080223880597	0.434914179104478	1	0.875025123316253	3.46334320798643	1.79917375	0.077384778874181
37	0.517212686567164	0.445682835820896	1	0.859548167541417	4.35358983833677	4.8612575	0.201315014816231
38	0.488488805970149	0.456455223880597	1	0.819285164578171	4.01753144969948	4.443835	0.209072044002805
39	0.46694776119403	0.474410447761194	1	0.777470755777609	4.09218162509124	4.8943675	0.23065086144344
40	0.441813432835821	0.492361940298507	1	0.731340583488921	3.92699081698724	2.41407375	0.114814689009592
41	0.431041044776119	0.503134328358209	1	0.708377645687003	3.72963522995582	4.10268375	0.186022179784097
42	0.416679104477612	0.524675373134328	1	0.671173209730184	0	0	0
43	0.416679104477612	0.524675373134328	1	0.671173209730184	4.24894918517974	1.27237	0.058777929943894
44	0.409496268656716	0.528264925373134	1	0.659417623741405	3.92699081698724	2.41407375	0.112717965663943
45	0.398723880597015	0.539037313432836	1	0.636874030608616	3.60503244879475	1.27237	0.0530849102468051
46	0.395134328358209	0.546220149253731	1	0.626257048559255	4.39074234368486	1.79917375	0.0807380527770357
47	0.384361940298508	0.549809701492537	1	0.610109438003848	4.46747144942549	2.34608	0.103864949664752
48	0.37	0.553399253731343	1	0.589336448070898	4.03762269026122	3.64269125	0.171470997367054
49	0.352048507462687	0.567761194029851	1	0.555042248597487	4.17195419823994	6.6350075	0.313251279831206
50	0.316141791044776	0.589305970149254	1	0.492391992631246	4.24874137138388	6.3606675	0.300150987470263
51	0.280238805970149	0.607257462686567	1	0.432361795137193	3.81625756175023	3.64269125	0.151362053756542
52	0.265876865671642	0.625212686567164	1	0.402089384385884	4.09218162509124	4.8943675	0.219620595308795
53	0.240742537313433	0.643164179104478	1	0.358165265324126	4.10166999037162	6.9448225	0.303763514134574
54	0.204835820895522	0.668298507462687	1	0.297412562497211	4.12438637683712	8.2053675	0.346949691077415
55	0.16175	0.697022388059702	1	0.228022624281728	3.78513533032585	2.84450375	0.0944744304536871
56	0.150977611940298	0.711384328358209	1	0.20912773819099	4.17190834794644	6.6350075	0.266963097165042
57	0.115074626865672	0.732929104477612	1	0.155735118757982	4.35370372909401	4.8612575	0.200713598059801
58	0.0863507462686567	0.74369776119403	1	0.115592399146022	4.09208332409355	4.8943675	0.176958443916723
59	0.0612164179104478	0.761652985074627	1	0.0802007103626772	4.03772407222425	3.64269125	0.122552326870289
60	0.0432611940298507	0.776014925373134	1	0.0556902449886195	3.81635894371327	3.64269125	0.0965386102775589
61	0.0288992537313433	0.793966417910448	1	0.0363825229331077	4.39053449749123	3.5983475	0.135991071159516
62	0.00735820895522381	0.801149253731343	1	0.00918430870120446	4.46747144942549	4.69156875	0.178050385862478
63	-0.021365671641791	0.808328358208955	1	-0.026425768471291	4.71238898038469	4.5514425	0.177332673710461
64	-0.0500932835820896	0.808328358208955	1	-0.0618923032133833	4.87750956791169	3.46058625	0.134446602780876
65	-0.0716343283582089	0.804738805970149	1	-0.0887816237695584	4.877481487491	3.46058625	0.135024761293618
66	-0.0931791044776119	0.801149253731343	1	-0.115786576028282	4.8776781032915	3.46058625	0.135365877010871
67	-0.114720149253731	0.797555970149254	1	-0.142859751430456	4.71238898038469	5.120225	0.19726497789623
68	-0.147037313432836	0.797555970149254	1	-0.182312747009702	4.88707861636698	9.82125375	0.381152679505595
69	-0.208074626865672	0.786783582089552	1	-0.258543282910821	4.24863745368708	2.54414875	0.0730626941405677
70	-0.222436567164179	0.793966417910448	1	-0.273155821738935	5.49778714378214	0.80469125	0.0269131532524491
71	-0.226026119402985	0.790376865671642	1	-0.278538452389425	5.09293118694885	3.0638575	0.117271079464591
72	-0.243981343283582	0.783194029850746	1	-0.301992668282343	5.30023169905073	2.05104625	0.0760357194860106
73	-0.254753731343284	0.776014925373134	1	-0.317199812179545	4.71238898038469	6.82716375	0.246345805588333
74	-0.297839552238806	0.776014925373134	1	-0.366468973297212	4.94348305494458	9.93595625	0.369296386627594
75	-0.358876865671642	0.761652985074627	1	-0.44032825062273	5.10723544246928	7.39594625	0.275929267224788
76	-0.401962686567164	0.74369776119403	1	-0.495514104067688	5.27090656490307	5.3673675	0.200357011368442
77	-0.430690298507463	0.725746268656716	1	-0.535585506341376	5.17610587505018	3.81651875	0.141996252806187
78	-0.452231343283582	0.714973880597015	1	-0.563984756902614	5.23151910690978	9.173835	0.340265046228612
79	-0.5025	0.68625	1	-0.632037766148336	5.33259633567813	4.8943675	0.181397653490902
80	-0.527634328358209	0.668298507462687	1	-0.668317296846517	5.63980891776705	2.84450375	0.102429386904221
81	-0.538402985074627	0.653936567164179	1	-0.688803174227361	5.58841296175422	4.443835	0.163605224276089
82	-0.556358208955224	0.632391791044776	1	-0.721524219082579	1.48428084040488	0	0
83	0.147388059701493	0.57135447761194	2	0.252458676750696	4.51503339335327	2.90126375	0.155107329379679
84	0.129436567164179	0.574944029850746	2	0.22143721087476	3.72963522995583	4.10268375	0.154286727099082
85	0.115074626865672	0.596485074626866	2	0.190579865454943	4.24863745368707	5.08888875	0.250744486655503
86	0.0863507462686567	0.610850746268657	2	0.140430968123843	4.30760470171431	4.33268	0.211342722421728
87	0.0612164179104478	0.621619402985075	2	0.0981624236394972	4.17200004152726	3.31750375	0.149299946919578
88	0.0432611940298507	0.632391791044776	2	0.0683024342555817	4.2486720857192	3.81651875	0.172722470434766
89	0.0217201492537314	0.643164179104478	2	0.0337579401686284	4.4209226522004	5.9396975	0.277243203399045
90	-0.0141865671641792	0.653936567164179	2	-0.0216907005111806	4.46747144942549	4.69156875	0.215622477604084
91	-0.042910447761194	0.661115671641791	2	-0.0648151960319972	4.3904306121922	1.79917375	0.0788565836514321
92	-0.0536828358208955	0.664708955223881	2	-0.0805865127622838	4.39069039293702	3.5983475	0.154540640425084
93	-0.075223880597015	0.671888059701493	2	-0.111494640847301	5.1760365893855	3.81651875	0.169225098059244
94	-0.096768656716418	0.661115671641791	2	-0.145339660459149	4.71238898038469	1.70693875	0.0795698674165546
95	-0.10754104477612	0.661115671641791	2	-0.16125363394246	4.71238898038469	1.70693875	0.0791600644571944
96	-0.118313432835821	0.661115671641791	2	-0.177085646833899	4.71238898038469	2.84450375	0.130906978140852
97	-0.136264925373134	0.661115671641791	2	-0.20326704246207	4.71238898038469	2.84450375	0.129509538682909
98	-0.154216417910448	0.661115671641791	2	-0.229168950198651	5.17593266088868	2.54414875	0.115640026887217
99	-0.168578358208955	0.653936567164179	2	-0.252296955576095	2.35619449019234	2.41407375	-0.0960301480017378
100	-0.157805970149254	0.664708955223881	2	-0.233090925975747	4.71238898038469	4.5514425	0.202483657300093
101	-0.186533582089552	0.664708955223881	2	-0.273587657435766	5.63993359567101	2.84450375	0.10484351073514
102	-0.19730223880597	0.65034328358209	2	-0.294556359582794	4.877481487491	3.46058625	0.158635994643861
103	-0.218847014925373	0.646753731343284	2	-0.326283558511566	4.71238898038469	1.70693875	0.0743430694306291
104	-0.229619402985075	0.646753731343284	2	-0.341152172397692	5.03403561708453	1.79917375	0.0826733991079176
105	-0.240391791044776	0.643164179104478	2	-0.357686852219275	5.3006314304259	2.05104625	0.0921539184966325
106	-0.251160447761194	0.635981343283582	2	-0.376117635918602	5.25262509536483	3.31750375	0.151752593874388
107	-0.269115671641791	0.625212686567164	2	-0.406468154693479	4.94348305494458	9.93595625	0.44518569889756
108	-0.330152985074627	0.610850746268657	2	-0.495505294472991	4.89228404811995	6.3606675	0.269687256342916
109	-0.369649253731343	0.603667910447761	2	-0.549442745741574	4.92349245204784	8.1462425	0.333991562814697
110	-0.419917910447761	0.59289552238806	2	-0.616241058304514	5.01823905710871	11.33603625	0.453871840459075
111	-0.488138059701493	0.57135447761194	2	-0.707015426396329	5.25286961282294	6.6350075	0.271954219614263
112	-0.524041044776119	0.549809701492537	2	-0.761406270319182	5.25278810368126	9.95251125	0.395393647196109
113	-0.577899253731343	0.517496268656716	2	-0.840484999758404	5.17624436000374	1.27237	0.0479543071562172
114	-0.585082089552239	0.513902985074627	2	-0.850075861189647	5.49778714378213	3.21817375	0.129889517915895
115	-0.599444029850746	0.499541044776119	2	-0.876053764772826	5.3003516159067	4.10268375	0.157539853039601
116	-0.620988805970149	0.485179104477612	2	-0.907561735380746	5.07107423167537	4.8612575	0.162680844352152
117	-0.649712686567164	0.474410447761194	2	-0.940097904251177	5.0711881224326	4.8612575	0.156030047364197
118	-0.678436567164179	0.463638059701493	2	-0.971303913724016	5.25286961282294	3.31750375	0.114508835616984
119	-0.696388059701493	0.452865671641791	2	-0.994205680847413	5.42103970358576	5.24557	0.188978301403055
120	-0.721522388059701	0.431320895522388	2	-1.03200134112802	5.25274735035612	6.6350075	0.214384394447458
121	-0.757429104477612	0.409779850746269	2	-1.07487822001752	5.57462016721959	5.24557	0.186265221891349
122	-0.778970149253731	0.38464552238806	2	-1.11213126439579	6.00482682695185	4.14170625	0.148767251816913
123	-0.786152985074627	0.359511194029851	2	-1.14188471475917	6.03826777622039	2.34608	0.0844357385882999
124	-0.789742537313433	0.345149253731343	2	-1.15877186247683	5.3003516159067	4.10268375	0.124354526767172
125	-0.811287313432836	0.330787313432836	2	-1.18364276783026	5.92450005588891	4.8612575	0.175097739428658
126	-0.822055970149254	0.302063432835821	2	-1.21866231571599	5.87827560392176	4.33268	0.155594292096246
127	-0.832828358208955	0.276929104477612	2	-1.24978117413524	6.00482682695185	4.14170625	0.148930899482749
128	-0.840011194029851	0.251794776119403	2	-1.27956735403179	5.98468075802615	7.73828	0.278033447331183
129	-0.854373134328358	0.205119402985075	2	-1.33517404349803	0	11.94798	0.424732910619541
130	-0.854373134328358	0.129716417910448	2	-1.42012062562194	6.23561396006107	11.9609875	0.437253051325108
131	-0.857962686567164	0.0543171641791045	2	-1.50757123588696	6.03829833109403	4.69156875	0.168276317073734
132	-0.865141791044776	0.025589552238806	2	-1.54122649930171	0	5.68959875	0.207451762311595
133	-0.865141791044776	-0.0103134328358209	2	-1.58271685176403	0.620207355293449	4.8943675	0.149483200612774
134	-0.847190298507463	-0.0354477611940298	2	-1.61261349188658	0.732774911168167	7.6543225	0.227623958118222
135	-0.814876865671642	-0.0713544776119403	2	-1.65813828351022	0.321750554396641	7.196695	0.27327143185059
136	-0.800514925373134	-0.114440298507463	2	-1.71279256988034	0.463647609000808	8.9054075	0.336579121646896
137	-0.775380597014925	-0.164708955223881	2	-1.78010839420972	0.352997991830671	11.519915	0.458612577135138
138	-0.750246268656716	-0.232929104477612	2	-1.87183090963675	0.85202151024305	6.04789625	0.212239650510282
139	-0.721522388059701	-0.258059701492537	2	-1.91427883973881	0.519130126525094	4.5869175	0.187129531878909
140	-0.707160447761194	-0.283194029850746	2	-1.95170474611459	0.540388938857433	3.31750375	0.1362546622352
141	-0.696388059701493	-0.301149253731343	2	-1.97895567856163	1.10728727952246	3.81651875	0.124000891250069
142	-0.67484328358209	-0.311917910447761	2	-2.00375585681164	0	1.70693875	0.0653632406271742
143	-0.67484328358209	-0.322690298507463	2	-2.01682850493708	0.540327793609882	3.31750375	0.139636471155253
144	-0.664074626865672	-0.340641791044776	2	-2.04475579916813	0.463647609000806	2.54414875	0.107553476566662
145	-0.656891791044776	-0.355007462686567	2	-2.06626649448146	1.10725264629091	2.54414875	0.0891076422938575
146	-0.642529850746269	-0.362186567164179	2	-2.08408802294023	0.540480632438252	3.31750375	0.141940083264325
147	-0.631757462686567	-0.380138059701493	2	-2.1124760395931	0.785294245700638	4.022865	0.168431524646666
148	-0.613805970149254	-0.39809328358209	2	-2.14616234452243	0.588242450041217	2.05104625	0.0884700698251928
149	-0.606623134328358	-0.408861940298507	2	-2.16385635848747	1.10673300382925	1.27237	0.0480473913969037
150	-0.599444029850746	-0.412455223880597	2	-2.17346583676685	0.896030036671425	3.64269125	0.152572740471075
151	-0.581492537313433	-0.426817164179104	2	-2.20398038486106	0.321958368192485	1.79917375	0.0745690415923272
152	-0.577899253731343	-0.437589552238806	2	-2.21889419317953	0.982753750428868	4.10268375	0.170608626165907
153	-0.556358208955224	-0.451951492537313	2	-2.25301591841271	1.1072526462909	2.54414875	0.102972161215198
154	-0.541996268656716	-0.459130597014925	2	-2.27361035065575	0.982713793585613	2.05104625	0.0880252555503391
155	-0.531223880597015	-0.466313432835821	2	-2.29121540176582	0.588242450041202	2.05104625	0.0905358547138846
156	-0.524041044776119	-0.477082089552239	2	-2.30932257270859	0.927253650058836	2.84450375	0.124984093834721
157	-0.509679104477612	-0.48785447761194	2	-2.33431939147554	1.5707963267949	0.5687825	0.0176548904878948
158	-0.506089552238806	-0.48785447761194	2	-2.33785036957312	1.32563427837758	2.34608	0.0902974046192528
159	-0.491727611940298	-0.49144776119403	2	-2.35590985049697	1.24914969009507	1.79917375	0.0735605967040565
160	-0.480955223880597	-0.495037313432836	2	-2.37062196983778	1.5707963267949	2.84450375	0.0949830627939074
161	-0.463003731343284	-0.495037313432836	2	-2.38961858239656	1.19036162656304	3.0638575	0.134245675916107
162	-0.44505223880597	-0.502216417910448	2	-2.41646771757978	1.92943888318716	4.8612575	0.111470515494223
163	-0.416324626865672	-0.49144776119403	2	-2.43876182067863	1.32587879583571	4.69156875	0.210314091256478
164	-0.387600746268657	-0.498626865671642	2	-2.48082463892992	0.982553876753688	2.05104625	0.102348416822733
165	-0.376832089552239	-0.505809701492537	2	-2.50129432229447	0.358799142047916	4.8612575	0.199162883634996
166	-0.366059701492537	-0.534533582089552	2	-2.54112689902147	0.463751526697619	2.54414875	0.107061826444954
167	-0.358876865671642	-0.54889552238806	2	-2.56253926431046	0.694755314003591	4.443835	0.201792541794585
168	-0.340925373134328	-0.570436567164179	2	-2.60289777266938	0	3.4138775	0.0809014095595728
169	-0.340925373134328	-0.591981343283582	2	-2.61907805458129	0	0	0
170	-0.340925373134328	-0.591981343283582	2	-2.61907805458129	1.24914969009507	1.79917375	0.0817001419814467
171	-0.330152985074627	-0.595570895522388	2	-2.63541808297758	0.463543680503983	2.54414875	0.0959396343855623
172	-0.322973880597015	-0.609932835820896	2	-2.65460600985469	0.785398163397448	0.80469125	0.0351111743827337
173	-0.319380597014925	-0.613526119402985	2	-2.66162824473124	0	2.27572125	0.0470700949936242
174	-0.319380597014925	-0.627888059701493	2	-2.67104226372996	0.463543680503977	2.54414875	0.0903987137797202
175	-0.312201492537313	-0.64225	2	-2.68912200648591	0	0	0
176	-0.312201492537313	-0.64225	2	-2.68912200648591	1.19043327775953	3.0638575	0.135273007739274
177	-0.294246268656716	-0.649429104477612	2	-2.71617660803376	0	0.5687825	0.0103414186987116
178	-0.294246268656716	-0.653018656716418	2	-2.71824489177351	0.784878682924709	0.80469125	0.0330670378037823
179	-0.290656716417911	-0.656611940298507	2	-2.72485829933426	0.785398163397463	1.6093825	0.0656071322742502
180	-0.283477611940298	-0.663791044776119	2	-2.73797972578911	1.5707963267949	0.5687825	0.0229361399194161
181	-0.279884328358209	-0.663791044776119	2	-2.74256695377299	0.643376389412537	2.84450375	0.106248427559472
182	-0.269115671641791	-0.678152985074627	2	-2.76381663928489	1.10704480009729	2.54414875	0.109415797044385
183	-0.254753731343284	-0.685335820895522	2	-2.78569979869377	1.5707963267949	2.84450375	0.116065134628824
184	-0.236798507462687	-0.685335820895522	2	-2.80891282561953	1.5707963267949	3.98266	0.16563028278993
185	-0.211664179104478	-0.685335820895522	2	-2.84203888217752	1.76815191382631	2.90126375	0.113542108689586
186	-0.193712686567164	-0.681746268656716	2	-2.86474730391543	1.24914969009507	1.79917375	0.0799610462206424
187	-0.182940298507463	-0.685335820895522	2	-2.88073951315956	1.5707963267949	1.70693875	0.07362203878019
188	-0.172171641791045	-0.685335820895522	2	-2.8954639209156	1.89244296349473	1.79917375	0.0683240262832463
189	-0.161399253731343	-0.681746268656716	2	-2.90912872617225	1.29257509916218	4.14170625	0.185954745596346
190	-0.136264925373134	-0.688925373134328	2	-2.94631967529152	1.29243784656715	4.14170625	0.184816554880167
191	-0.111130597014925	-0.696108208955224	2	-2.98328298626755	1.24914969009507	3.5983475	0.158052317389035
192	-0.0895858208955224	-0.703287313432836	2	-3.01489344974536	1.5707963267949	2.27572125	0.100719687983499
193	-0.075223880597015	-0.703287313432836	2	-3.03503738734206	1.81571385775408	2.34608	0.0989523188636809
194	-0.0608619402985074	-0.69969776119403	2	-3.0548278511148	1.5707963267949	1.70693875	0.0764699956334836
195	-0.0500932835820896	-0.69969776119403	2	-3.07012185024149	1.69510336277789	4.5869175	0.203937019981875
196	-0.021365671641791	-0.696108208955224	2	-3.11090925423787	1.5707963267949	1.70693875	0.0773067290234231
197	-0.010597014925373	-0.696108208955224	2	-3.12637060004255	1.10725264629091	2.54414875	0.102876635738713
198	0.00376492537313438	-0.703287313432836	2	3.13623937998929	1.24914969009507	1.79917375	0.076046902446083
199	0.0145373134328359	-0.706876865671642	2	3.12102999950007	2.26546645873031	4.443835	0.158819941888102
200	0.0360820895522389	-0.688925373134328	2	3.08926601112245	1.5707963267949	1.70693875	0.0778987428888378
201	0.0468544776119404	-0.688925373134328	2	3.07368626254469	0	0	0
202	0.0468544776119404	-0.688925373134328	2	3.07368626254469	2.47778664568333	0	0
203	0.678787313432836	0.118944029850746	3	1.39732731924064	3.64863233675949	5.85751375	0.257742321311369
204	0.660835820895523	0.151261194029851	3	1.34577885497837	3.28344814025118	4.022865	0.1859458528206
205	0.657246268656717	0.17639552238806	3	1.30858968441425	3.86044104638388	6.04789625	0.257858191130499
206	0.632111940298507	0.205119402985075	3	1.25701804618815	4.12442634486268	4.10268375	0.156545686715471
207	0.610567164179104	0.219481343283582	3	1.22570890884505	4.2488452998807	2.54414875	0.0910487825724474
208	0.596205223880597	0.226660447761194	3	1.20749915233056	4.17190834794644	3.31750375	0.131581731464884
209	0.578253731343284	0.237432835820896	3	1.18118280603759	3.78513533032585	2.84450375	0.139969261482371
210	0.567481343283582	0.251794776119403	3	1.15318895374111	3.14159265358979	5.120225	0.232817452451176
211	0.567481343283582	0.284111940298507	3	1.10662546325088	3.30676005636886	10.38235	0.477278045507958
212	0.556708955223881	0.348738805970149	3	1.01116985414929	3.92673100925081	1.6093825	0.0755942043916841
213	0.549529850746269	0.355921641791045	3	0.99605101327095	4.09218162509124	4.8943675	0.223129569500389
214	0.52439552238806	0.373873134328358	3	0.951425099370872	2.81994601688996	1.79917375	0.0511884056292106
215	0.527985074626866	0.38464552238806	3	0.94118741824503	3.60534418028741	2.54414875	0.120710369509051
216	0.52080223880597	0.399007462686567	3	0.91704534434322	3.92681759682614	2.41407375	0.115410901104468
217	0.510033582089552	0.409779850746269	3	0.893963164122326	3.81635894371327	7.28597375	0.350755819811923
218	0.481309701492537	0.445682835820896	3	0.823812000159941	3.66964556514503	7.90383	0.364481329455084
219	0.456175373134328	0.488772388059702	3	0.750915734268925	3.52220653831687	3.0638575	0.129253057426841
220	0.448992537313433	0.506723880597015	3	0.725065122783557	3.66072278011488	4.5869175	0.199642228706564
221	0.434630597014925	0.531858208955224	3	0.685136677042244	4.44616491008175	12.97379875	0.56975429686837
222	0.355638059701492	0.553399253731343	3	0.57118581766857	4.39063842598805	7.196695	0.339796070590047
223	0.31255223880597	0.567761194029851	3	0.50322660355056	4.06884630364863	11.37860625	0.538110363139327
224	0.25510447761194	0.610850746268657	3	0.395604530922695	3.75236046715455	6.9448225	0.269854147031169
225	0.229970149253731	0.646753731343284	3	0.341633701516461	4.12433308329635	6.15373	0.270351542752783
226	0.19765671641791	0.668298507462687	3	0.287563392965905	4.07963714188343	10.58278375	0.435636316332222
227	0.143798507462687	0.707794776119403	3	0.20043612969946	0.880348702079275	0	0
228	0.308962686567164	0.57135447761194	4	0.495717484439879	4.20530028039453	5.85751375	0.284038916376605
229	0.276649253731343	0.589305970149254	4	0.438909701164558	4.33187543640618	15.3192875	0.742251318574976
230	0.186884328358209	0.625212686567164	4	0.290459437449562	4.46742254354189	11.7292175	0.567066330663294
231	0.115074626865672	0.643164179104478	4	0.177046171316904	4.57685283471376	12.6326475	0.609626607462095
232	0.0360820895522389	0.653936567164179	4	0.0551208498244847	4.65982027260722	10.824605	0.519796098965394
233	-0.0321380597014925	0.657526119402985	4	-0.0488383699685942	4.45179090072932	8.8320925	0.392307300131974
234	-0.0859962686567165	0.671888059701493	4	-0.127299829994989	4.60748641720076	10.86954	0.480058528668693
235	-0.154216417910448	0.679070895522388	4	-0.223311535728728	4.80311701184673	6.28439625	0.279860288090062
236	-0.193712686567164	0.675477611940298	4	-0.27928359334674	4.81544124661488	16.58751875	0.709842288429117
237	-0.297839552238806	0.664708955223881	4	-0.421252051032563	4.71238898038469	21.050865	0.76836178370143
238	-0.430690298507463	0.664708955223881	4	-0.57492440777285	4.83677595114114	18.34767	0.615508607368009
239	-0.545585820895522	0.65034328358209	4	-0.698026129246451	5.15474674504917	11.9609875	0.419715580659086
240	-0.613805970149254	0.618029850746269	4	-0.781969245378269	5.21173790844523	21.38610375	0.708421930776693
241	-0.732294776119403	0.553399253731343	4	-0.923653631533607	5.78033212288063	12.986215	0.446351602541792
242	-0.771791044776119	0.481589552238806	4	-1.01292395204197	5.85080287950897	8.1462425	0.282014687544807
243	-0.793332089552239	0.434914179104478	4	-1.06932688955093	6.01691727030723	6.48660375	0.222220253326335
244	-0.80410447761194	0.395417910447761	4	-1.11377094021619	5.93113679787657	29.69967	1.047795568166
245	-0.868735074626866	0.219481343283582	4	-1.32333005384939	0	1.70693875	0.0584498901882813
246	-0.868735074626866	0.208708955223881	4	-1.33502003188705	6.11809280007328	3.46058625	0.1221134865689
247	-0.872324626865672	0.187164179104478	4	-1.35944272920083	5.90257142245251	3.0638575	0.106406416871865
248	-0.879507462686567	0.169212686567164	4	-1.3807240125752	0	3.4138775	0.118627086187708
249	-0.879507462686567	0.147667910447761	4	-1.40444942981274	6.09788441711468	9.26193125	0.326760848339323
250	-0.890276119402985	0.0902201492537312	4	-1.46980159948061	0.244917530959195	4.69156875	0.157349588172218
251	-0.883097014925373	0.0614962686567164	4	-1.50127151711505	0.9770542455534	0	0
252	-0.739473880597015	-0.0354477611940298	5	-1.61869612101719	0.694670131935408	4.443835	0.154629116280283
253	-0.721522388059701	-0.0569925373134328	5	-1.64962194427325	1.10725264629091	2.54414875	0.058360180475121
254	-0.707160447761194	-0.0641716417910447	5	-1.66129398036827	0.708650723201064	5.24557	0.195148416249229
255	-0.685615671641791	-0.0893059701492538	5	-1.70032366361812	0.785311560816907	4.82755625	0.179364060293368
256	-0.664074626865672	-0.110850746268657	5	-1.73619647567679	0.726656675133147	6.85081375	0.281146309597553
257	-0.635350746268657	-0.143164179104478	5	-1.7924257375963	0.620305656291139	4.8943675	0.22249439062936
258	-0.61739552238806	-0.168298507462687	5	-1.83692461572217	0.674766290123469	3.64269125	0.167162628853836
259	-0.603033582089552	-0.18625	5	-1.87035714149294	0.896030036671425	3.64269125	0.153777267343334
260	-0.585082089552239	-0.200611940298508	5	-1.90111259496161	0.643542676736064	5.68959875	0.280868280207416
261	-0.563537313432836	-0.229335820895522	5	-1.95728625100309	0.499300386464736	7.12870125	0.369777203223201
262	-0.541996268656716	-0.268832089552239	5	-2.03124169164773	0.587989280339874	12.30805125	0.643718657147259
263	-0.498910447761194	-0.333462686567164	5	-2.15998542307718	0.852012306721538	6.04789625	0.31187606978073
264	-0.470182835820895	-0.358597014925373	5	-2.22236063703333	0.674766290123472	7.28597375	0.388595348962579
265	-0.441458955223881	-0.3945	5	-2.30007970682584	0.610718990013068	6.9448225	0.363721845265401
266	-0.416324626865672	-0.43040671641791	5	-2.37282407587892	0.587962635522008	4.10268375	0.209222312358119
267	-0.401962686567164	-0.451951492537313	5	-2.41466853835055	5.63964263044353	5.68959875	0.0233397765703636
268	-0.423507462686567	-0.480675373134328	5	-2.41933649366462	5.87827560392176	4.33268	0.0640000270804952
269	-0.434279850746269	-0.505809701492537	5	-2.43213649908072	6.17255343390561	5.1521525	0.132093780804245
270	-0.437869402985075	-0.538123134328358	5	-2.45855525524157	0	3.98266	0.111186732641864
271	-0.437869402985075	-0.563257462686567	5	-2.48079260176994	6.00482682695185	4.14170625	0.0661170732429905
272	-0.44505223880597	-0.588391791044776	5	-2.49401601641854	0.0768330234374483	7.4178225	0.200608021911739
273	-0.441458955223881	-0.635067164179104	5	-2.53413762080089	0.688883676575426	12.52977	0.477329912953937
274	-0.391194029850746	-0.696108208955224	5	-2.62960360339167	2.46692774542936	3.64269125	0.0239995977528862
275	-0.376832089552239	-0.678152985074627	5	-2.63440352294225	2.76106835789945	6.127715	-0.0331194078491492
276	-0.362470149253731	-0.64225	5	-2.62777964137242	2.35619449019234	4.022865	0.0477660074141761
277	-0.344514925373134	-0.624294776119403	5	-2.63733284285526	2.60111202115154	3.31750375	0.00547690462145312
278	-0.333742537313433	-0.60634328358209	5	-2.63842822377955	3.23408331843675	0	0
279	-0.448641791044776	0.632391791044776	6	-0.617031120179277	5.8861159783204	19.12516375	0.715098389427997
280	-0.495317164179104	0.521085820895522	6	-0.760050798064877	5.81953769817878	8.9054075	0.376885512168912
281	-0.520451492537313	0.470817164179104	6	-0.835427900498659	5.58842147666719	8.88707875	0.399699636575195
282	-0.556358208955224	0.427731343283582	6	-0.915367827813698	5.81953769817878	5.08888875	0.226434007723764
283	-0.570720149253731	0.399007462686567	6	-0.960654629358451	6.08582972014817	2.90126375	0.121664068542255
284	-0.574309701492537	0.381055970149254	6	-0.984987443066902	5.85658628583005	6.87446375	0.313472816023732
285	-0.592261194029851	0.341559701492537	6	-1.04768200627165	5.63964263044352	2.84450375	0.129904105111334
286	-0.603033582089552	0.32719776119403	6	-1.07366282729392	6.15886228909814	4.5869175	0.19943022007453
287	-0.606623134328358	0.298473880597015	6	-1.11354887130882	0	0.5687825	0.0239004901610529
288	-0.606623134328358	0.294880597014925	6	-1.11832896934103	0	1.70693875	0.0722939833183323
289	-0.606623134328358	0.284111940298507	6	-1.1327877660047	5.96138279663398	3.5983475	0.168974438891041
290	-0.613805970149254	0.262567164179104	6	-1.16658265378291	0.197355587031417	2.90126375	0.114800197462883
291	-0.610216417910448	0.244615671641791	6	-1.18954269327548	0	3.4138775	0.153922198344156
292	-0.610216417910448	0.223070895522388	6	-1.22032713294431	0.643542676736064	2.84450375	0.0771240435318865
293	-0.599444029850746	0.208708955223881	6	-1.23575194165069	0	2.84450375	0.134766611308275
294	-0.599444029850746	0.190757462686567	6	-1.26270526391235	0	3.4138775	0.164834292178642
295	-0.599444029850746	0.169212686567164	6	-1.29567212234807	6.1413298205182	4.022865	0.202990916659496
296	-0.603033582089552	0.144078358208955	6	-1.33627030567997	0	1.13815625	0.0564600133782878
297	-0.603033582089552	0.136899253731343	6	-1.34756230835563	0.785294245700638	4.022865	0.113362947887945
298	-0.585082089552239	0.118944029850746	6	-1.37023489793322	0.0996480725483759	5.71797875	0.293568921285787
299	-0.581492537313433	0.0830410447761194	6	-1.42894868219038	0.124450922408714	4.5869175	0.240661254019936
300	-0.577899253731343	0.0543171641791045	6	-1.47708093299437	6.03802325876228	2.34608	0.125558623584494
301	-0.581492537313433	0.0399552238805971	6	-1.50219265771126	0.726599340101245	6.85081375	0.273933624829545
302	-0.552768656716418	0.00763805970149263	6	-1.55697938267717	0.394846462084591	7.39594625	0.400003753922509
303	-0.534813432835821	-0.0354477611940298	6	-1.63698013346168	0.519130126525095	13.7607525	0.777705106795736
304	-0.491727611940298	-0.110850746268657	6	-1.79252115482082	1.20363320695628	7.92452375	0.299937972288804
305	-0.44505223880597	-0.12880223880597	6	-1.85250874927858	1.01220284946968	10.734735	0.600557713021614
306	-0.387600746268657	-0.164708955223881	6	-1.97262029188291	1.5707963267949	7.39594625	0.241156361824921
307	-0.340925373134328	-0.164708955223881	6	-2.02085156424789	1.10716950262947	12.72192625	0.952633503242948
308	-0.269115671641791	-0.200611940298508	6	-2.21137826489648	0	5.120225	0.364311471234935
309	-0.269115671641791	-0.232929104477612	6	-2.28424055914347	0.231094074559891	9.93595625	0.716473701653235
310	-0.254753731343284	-0.293966417910448	6	-2.42753529947411	0.832967159980806	8.45783125	0.679471315880757
311	-0.215257462686567	-0.329873134328358	6	-2.56342956265027	0.694763830512399	8.88707875	0.649616301730047
312	-0.179350746268657	-0.372958955223881	6	-2.69335282299628	1.4289408401335	4.022865	0.29762840083337
313	-0.154216417910448	-0.376548507462687	6	-2.75287850316295	1.27930139385536	5.9396975	0.461250453474449
314	-0.118313432835821	-0.387320895522388	6	-2.84512859385784	1.10714871779409	3.81651875	0.29004265948422
315	-0.096768656716418	-0.39809328358209	6	-2.90313712575468	1.32587879583571	7.03764875	0.539520568279332
316	-0.0536828358208955	-0.408861940298507	6	-3.01104123941055	1.48006829533285	6.28439625	0.480847783961735
317	-0.0141865671641792	-0.412455223880597	6	-3.1072107962029	1.5707963267949	5.68959875	0.434969416343707
318	0.0217201492537314	-0.412455223880597	6	3.08898062770795	1.68154226449392	5.1521525	0.393913082186832
319	0.0540335820895522	-0.408861940298507	6	3.01019801127058	2.35593468245591	1.6093825	0.0992077528647028
320	0.0612164179104478	-0.401682835820896	6	2.99035646069764	2.35636771035345	2.41407375	0.154354471106766
321	0.0719850746268656	-0.390910447761194	6	2.95948556647629	2.15863904546095	2.05104625	0.151523552144188
322	0.0827574626865671	-0.383731343283582	6	2.92918085604745	0	0	0
323	0.0827574626865671	-0.383731343283582	6	2.92918085604745	0	0	0
324	0.0827574626865671	-0.383731343283582	6	2.92918085604745	2.15887886000418	2.05104625	0.155242072033484
325	0.0935298507462686	-0.376548507462687	6	2.89813244164075	0	0	0
326	0.0935298507462686	-0.376548507462687	6	2.89813244164075	0	0	0
327	0.0935298507462686	-0.376548507462687	6	2.89813244164075	3.03096078031581	5.1521525	0.157617588062129
328	0.0971194029850747	-0.344235074626866	6	2.86660892402833	3.14159265358979	1.70693875	0.0421095065773969
329	0.0971194029850747	-0.333462686567164	6	2.85818702271285	3.14159265358979	2.27572125	0.0602016230492364
330	0.0971194029850747	-0.319100746268657	6	2.846146698103	2.76097876886273	3.0638575	0.18985556341689
331	0.10430223880597	-0.301149253731343	6	2.80817558541962	2.81994601688995	1.79917375	0.111661890356833
332	0.107891791044776	-0.290376865671642	6	2.78584320734826	2.46692774542936	3.64269125	0.330391510847701
333	0.122253731343284	-0.272421641791045	6	2.71976490517872	2.35593468245593	1.6093825	0.160842018983205
334	0.129436567164179	-0.265242537313433	6	2.68759650138208	2.35645429792876	1.6093825	0.164452285032897
335	0.136615671641791	-0.258059701492537	6	2.6547060443755	2.11103244177504	3.31750375	0.358766970957509
336	0.154570895522388	-0.247291044776119	6	2.582952650184	2.03485964976054	1.27237	0.136640740647276
337	0.16175	-0.24369776119403	6	2.55562450205454	2.15863904546094	2.05104625	0.22116876810943
338	0.172522388059701	-0.236518656716418	6	2.51139074843265	2.21433900353096	2.84450375	0.306461510256826
339	0.186884328358209	-0.225746268656716	6	2.45009844638129	2.35619449019234	2.41407375	0.25980426069923
340	0.19765671641791	-0.214973880597015	6	2.39813759424144	1.76815191382631	2.90126375	0.259174731591858
341	0.215608208955224	-0.211384328358209	6	2.34630264792307	2.15887886000419	2.05104625	0.207861293933638
342	0.226380597014925	-0.204201492537313	6	2.30473038913634	1.5707963267949	2.27572125	0.152385239199937
343	0.240742537313433	-0.204201492537313	6	2.27425334129636	1.5707963267949	1.70693875	0.107551528244323
344	0.251514925373134	-0.204201492537313	6	2.25274303564749	1.89254688119154	1.79917375	0.144993497146939
345	0.262283582089552	-0.200611940298508	6	2.2237443362181	1.5707963267949	0.5687825	0.0327715669147288
