# Supplementary material for: Fluid extraction from the left-right organizer uncovers mechanical properties needed for symmetry breaking
Source: eLife. 2023 Jul 21;12:e83861. doi: 10.7554/eLife.83861 (PMC10361723; doi:10.7554/eLife.83861)
Supplement: Figure 4—source data 2. [file elife-83861-fig4-data2.zip › Fig4_sourcedata/DB8ss_embryo1.csv]

	x	y	id	omega	alpha	speed	realangvel
1	0.190217391304348	0.552536231884058	1	0.331554161875938	3.5041368908543	9.169105	0.286066551882682
2	0.170289855072464	0.605072463768116	1	0.274340851499402	3.85021892571746	2.7256625	0.108932878606711
3	0.159420289855072	0.617753623188406	1	0.25255427577806	3.97457392026422	4.39476125	0.183009471526056
4	0.139492753623188	0.635869565217391	1	0.215952381472848	3.92699081698724	4.18072875	0.162224087769673
5	0.121376811594203	0.653985507246377	1	0.183507563918914	4.42093218590682	3.086325	0.140878085567681
6	0.103260869565217	0.659420289855073	1	0.155331946805378	3.92699081698724	4.5987425	0.166375220382272
7	0.0833333333333333	0.679347826086957	1	0.122056902728923	3.71293013342342	4.9203825	0.136132557203851
8	0.0670289855072464	0.704710144927536	1	0.0948303912881531	3.78509376238308	2.95625	0.0845143824791361
9	0.0561594202898551	0.719202898550725	1	0.0779275147923259	4.03764803816114	3.78577375	0.130610290006623
10	0.0380434782608696	0.733695652173913	1	0.0518054567910011	4.56531062499629	8.06878875	0.33237165610748
11	-0.0108695652173913	0.740942028985507	1	-0.0146688744304947	4.43408932137958	6.45645	0.251499012727814
12	-0.0489130434782609	0.751811594202899	1	-0.0649686769760576	4.71238898038469	5.025625	0.203304007170084
13	-0.0797101449275362	0.751811594202899	1	-0.105629478410074	5.12479942198208	5.162795	0.201913896506005
14	-0.108695652173913	0.739130434782609	1	-0.146012257711275	5.00384577486256	6.17265	0.252131823158305
15	-0.144927536231884	0.728260869565217	1	-0.196438622342936	5.09289535749705	3.18388125	0.129758655629323
16	-0.16304347826087	0.721014492753623	1	-0.222390353468801	5.3231149447739	3.60839875	0.13998455382196
17	-0.181159420289855	0.708333333333333	1	-0.250387264233193	5.69518270363202	3.19748	0.101447674010218
18	-0.192028985507246	0.692028985507246	1	-0.270676799035236	0	2.660625	0.0310296428832502
19	-0.192028985507246	0.675724637681159	1	-0.276882727611887	0	1.77375	0.0214679326456191
20	-0.192028985507246	0.664855072463768	1	-0.28117631414101	0	0	0
21	-0.192028985507246	0.664855072463768	1	-0.28117631414101	0	0	0
22	-0.192028985507246	0.664855072463768	1	-0.28117631414101	3.92699081698724	2.50867375	0.05263211144798
23	-0.202898550724638	0.675724637681159	1	-0.291702736430606	4.71238898038469	1.77375	0.073446421919916
24	-0.213768115942029	0.675724637681159	1	-0.30639202081459	0	0	0
25	-0.213768115942029	0.675724637681159	1	-0.30639202081459	5.60844436495603	1.8931825	0.0686360682941822
26	-0.221014492753623	0.666666666666667	1	-0.320119234473426	5.56909460856743	0	0
27	-0.268115942028986	0.61231884057971	2	-0.412720807819576	4.71238898038469	6.50375	0.26645431485497
28	-0.307971014492754	0.61231884057971	2	-0.466011670790569	4.61272032789353	2.97103125	0.110532885383869
29	-0.326086956521739	0.614130434782609	2	-0.488118247867344	4.93105792625863	2.7256625	0.115011782525716
30	-0.342391304347826	0.610507246376812	2	-0.511120604372487	2.15879893034246	3.19748	-0.139225156875185
31	-0.326086956521739	0.621376811594203	2	-0.48327557299745	6.03820664405272	3.65688125	0.108842457764453
32	-0.331521739130435	0.59963768115942	2	-0.50504406455034	1.01914134426635	4.51242	-0.102830677566585
33	-0.307971014492754	0.585144927536232	2	-0.484477929037023	0	3.843125	0.0856306257604844
34	-0.307971014492754	0.561594202898551	2	-0.50160405418912	0.588002603547568	1.06602375	-0.00444516168348175
35	-0.304347826086957	0.556159420289855	2	-0.500715021852424	0	0	0
36	-0.304347826086957	0.556159420289855	2	-0.500715021852424	5.96143475278294	5.60918875	0.20614821230909
37	-0.315217391304348	0.523550724637681	2	-0.541944664314242	0	3.5475	0.0946147781448459
38	-0.315217391304348	0.501811594202899	2	-0.560867619943211	6.03820664405272	3.65688125	0.140026527018795
39	-0.320652173913043	0.480072463768116	2	-0.58887292534697	1.72344565519016	3.88806	-0.190271189178337
40	-0.297101449275362	0.483695652173913	2	-0.550818687511302	4.85428603498885	2.09066	0.102593961611621
41	-0.309782608695652	0.481884057971014	2	-0.571337479833627	1.00406710927139	3.85435875	-0.0898047911339561
42	-0.289855072463768	0.469202898550725	2	-0.553376521606835	0	2.365	0.0706284620652875
43	-0.289855072463768	0.454710144927536	2	-0.567502214019893	0.358770670270572	5.05164	0.0630160952601022
44	-0.278985507246377	0.425724637681159	2	-0.580105433071913	6.18351665468842	5.9420625	0.237918702967619
45	-0.282608695652174	0.389492753623188	2	-0.627689173665437	1.5707963267949	5.9125	-0.318366223148885
46	-0.246376811594203	0.389492753623188	2	-0.56401592903566	0.551654982528547	4.51242	0.00394490203821096
47	-0.231884057971014	0.365942028985507	2	-0.564804909443303	5.96143475278294	2.80429875	0.157604631964825
48	-0.23731884057971	0.34963768115942	2	-0.596325835836268	0.493941368919581	4.3646075	0.0345200854420868
49	-0.22463768115942	0.326086956521739	2	-0.603229852924685	0	3.251875	0.148877290456835
50	-0.22463768115942	0.306159420289855	2	-0.633005311016052	0.674740942223553	5.67895625	-0.0210451230030939
51	-0.202898550724638	0.278985507246377	2	-0.628796286415433	0.0713074647852903	4.1493925	0.207870271335049
52	-0.201086956521739	0.253623188405797	2	-0.670370340682443	1.13838855122436	4.23275875	-0.194584208716722
53	-0.177536231884058	0.242753623188406	2	-0.631453498939098	0.218668945873942	2.7256625	0.117342165330503
54	-0.173913043478261	0.226449275362319	2	-0.654921932005199	1.10714871779409	3.3050875	-0.165488220873047
55	-0.155797101449275	0.217391304347826	2	-0.62182428783059	0.968508980659932	5.739855	-0.254753149280478
56	-0.126811594202899	0.197463768115942	2	-0.570873657974494	0.197395559849881	6.0295675	0.336061706471826
57	-0.119565217391304	0.161231884057971	2	-0.638085999268859	0.23684876094692	8.819085	0.69454500290471
58	-0.106884057971014	0.108695652173913	2	-0.776994999849801	0	12.711875	2.56632267603387
59	-0.106884057971014	0.0307971014492754	2	-1.29025953505657	5.94220635368324	9.72428875	2.38966175794101
60	-0.126811594202899	-0.0253623188405797	2	-1.76819188664478	5.12345352777455	12.57707	0.398459892683702
61	-0.197463768115942	-0.0561594202898551	2	-1.84788386518152	3.9894096269832	13.40482	-1.35047322690644
62	-0.259057971014493	-0.00181159420289855	2	-1.57778921980023	3.01836696404008	0	0
63	-0.161231884057971	0.78804347826087	3	-0.201812492256657	5.10299602408238	10.87013125	0.41218806636047
64	-0.222826086956522	0.76268115942029	3	-0.284250105528752	4.92847395268148	12.409155	0.472906156370776
65	-0.297101449275362	0.746376811594203	3	-0.378831336802907	5.02393580728738	18.32402	0.686476485941629
66	-0.403985507246377	0.71195652173913	3	-0.516126633991233	5.23153509463121	7.14998625	0.267422099673926
67	-0.442028985507246	0.690217391304348	3	-0.569611053926018	4.49372003451075	5.451325	0.139603715055117
68	-0.47463768115942	0.697463768115942	3	-0.597531796937041	4.24874137138388	6.610175	0.112390840461385
69	-0.510869565217391	0.715579710144927	3	-0.620009965029318	4.77114480310041	5.03449375	0.145761118017493
70	-0.541666666666667	0.713768115942029	3	-0.649162188632817	5.40712725658139	2.30883125	0.0789221901791404
71	-0.552536231884058	0.704710144927536	3	-0.664946626668645	0	4.13875	0.0893584215525434
72	-0.552536231884058	0.679347826086957	3	-0.682818310979154	0	4.13875	0.0934654691450554
73	-0.552536231884058	0.653985507246377	3	-0.701511404808165	5.30039158393226	3.19748	0.113389065282585
74	-0.568840579710145	0.643115942028985	3	-0.724189217864682	0	2.95625	0.0710131330932096
75	-0.568840579710145	0.625	3	-0.738391844483324	6.22076649718363	4.73946	0.126353060361659
76	-0.570652173913043	0.596014492753623	3	-0.763662456555656	0	2.365	0.0615101221789605
77	-0.570652173913043	0.581521739130435	3	-0.775964480991447	5.76403919293306	4.7666575	0.174125248040959
78	-0.585144927536232	0.556159420289855	3	-0.81078953059964	5.78034209625173	6.74793625	0.250744987982963
79	-0.605072463768116	0.519927536231884	3	-0.860938528196232	0.519146114246523	2.38332875	0.0312200790960615
80	-0.597826086956522	0.507246376811594	3	-0.867182544015444	0.785398163397448	1.672055	0.00540949696976822
81	-0.590579710144927	0.5	3	-0.868264443409398	5.75146123992078	5.8309075	0.229151106330323
82	-0.608695652173913	0.469202898550725	3	-0.914094664675463	0.321750554396642	3.73965625	0.0853356814013062
83	-0.601449275362319	0.447463768115942	3	-0.931161800955724	0	4.73	0.158721420247399
84	-0.601449275362319	0.418478260869565	3	-0.962906085005203	0.367173833818219	4.117465	0.0994381912106279
85	-0.592391304347826	0.394927536231884	3	-0.982793723247329	0.785398163397448	5.43477	0.0480754414985118
86	-0.568840579710145	0.371376811594203	3	-0.992408811547032	0.321750554396642	5.60918875	0.163662303604368
87	-0.557971014492754	0.338768115942029	3	-1.0251412722679	6.2356022039026	6.21522	0.263395613252877
88	-0.559782608695652	0.300724637681159	3	-1.07782039491848	5.96143475278294	8.4134875	0.404477344092231
89	-0.576086956521739	0.251811594202899	3	-1.15871586373693	5.49778714378214	10.03410375	0.438503210760826
90	-0.619565217391304	0.208333333333333	3	-1.24641650588909	5.45020404050515	17.579045	0.662352451508641
91	-0.699275362318841	0.135869565217391	3	-1.37888699619082	5.41688304462691	15.51972125	0.479803630268396
92	-0.771739130434783	0.0742753623188406	3	-1.4748477222445	5.0276036801354	14.30352	0.204597363283701
93	-0.855072463768116	0.0471014492753623	3	-1.51576719490124	0.402138273482593	0	0
94	-0.674518115942029	-0.377416666666667	5	-2.08093078444836	1.5707963267949	0.78813625	0.015350927359028
95	-0.669684782608696	-0.377416666666667	5	-2.08400096992017	0.605580665477049	6.23236625	0.248275810013052
96	-0.647945652173913	-0.408815217391304	5	-2.13365613192278	0.959989821979604	4.8115925	0.180043118881899
97	-0.62379347826087	-0.425724637681159	5	-2.16966475569916	0.694762865856746	6.1572775	0.249643652590474
98	-0.59963768115942	-0.454710144927536	5	-2.21959348621725	0.982822569955909	5.68486875	0.22188275771408
99	-0.570652173913043	-0.474032608695652	5	-2.26397003776007	1.16589160908516	6.0035525	0.225713320919712
100	-0.536836956521739	-0.488525362318841	5	-2.30911270194401	0.915095124583562	6.4647275	0.270995528947717
101	-0.505434782608696	-0.51268115942029	5	-2.36331180773355	0.321900546895893	1.246355	0.0470565144365986
102	-0.503018115942029	-0.519927536231884	5	-2.37272311062087	0	0	0
103	-0.503018115942029	-0.519927536231884	5	-2.37272311062087	1.4600842279069	3.56937625	0.121827678095656
104	-0.481278985507246	-0.522344202898551	5	-2.39708864624001	1.42901929139322	2.7871525	0.100388972336445
105	-0.464373188405797	-0.524757246376812	5	-2.4171664407073	1.5707963267949	3.5475	0.118581939484019
106	-0.442634057971015	-0.524757246376812	5	-2.4408828286041	0.519169189217101	3.17796875	0.131884397377648
107	-0.432971014492754	-0.541666666666667	5	-2.46725970807963	1.84901108414463	2.86933625	0.075039015647369
108	-0.416061594202899	-0.536836956521739	5	-2.4822675112091	1.5707963267949	4.33563625	0.158339429294978
109	-0.389492753623188	-0.536836956521739	5	-2.5139353970681	1.86931958158784	5.361455	0.154918195515861
110	-0.358090579710145	-0.527173913043478	5	-2.54491903617127	2.11125994795669	2.29818875	0.0473775946333665
111	-0.346014492753623	-0.519927536231884	5	-2.55439455509794	1.29258156944516	2.86933625	0.135246665412554
112	-0.329105072463768	-0.524757246376812	5	-2.58144388818045	1.5707963267949	2.75936375	0.117289399842644
113	-0.312199275362319	-0.524757246376812	5	-2.60490176814898	1.5707963267949	3.15313625	0.138205888620009
114	-0.292873188405797	-0.524757246376812	5	-2.63254294587298	1.0303327056331	4.59696875	0.233720491084806
115	-0.268721014492754	-0.53925	5	-2.67928704408995	1.5707963267949	6.30686375	0.295179754557631
116	-0.230072463768116	-0.53925	5	-2.73832299500147	1.63315093620497	6.31868875	0.303736605370513
117	-0.191423913043478	-0.536836956521739	5	-2.79907031607557	1.5707963267949	6.70063625	0.347153870599564
118	-0.15036231884058	-0.536836956521739	5	-2.86850109019549	1.31025617674443	6.11884625	0.336052011007024
119	-0.114130434782609	-0.546496376811594	5	-2.93571149239689	1.68787947326217	6.74675375	0.358971289208672
120	-0.0730688405797102	-0.541666666666667	5	-3.00750575023863	2.08988475095264	6.3559375	0.295429143769392
121	-0.03925	-0.522344202898551	5	-3.0665915789925	1.5707963267949	1.97063625	0.115124644940572
122	-0.0271739130434783	-0.522344202898551	5	-3.08961650798062	1.86223936043611	4.1151	0.23058453175941
123	-0.00301811594202898	-0.515097826086956	5	-3.1357334143325	2.51286933738617	5.361455	0.196107374482861
124	0.016304347826087	-0.488525362318841	5	3.10823041795051	2.35619449019235	2.7871525	0.130670015493526
125	0.0283804347826087	-0.476449275362319	5	3.08209641485181	1.84911013567549	5.73926375	0.364867179544084
126	0.0621992753623188	-0.466786231884058	5	3.00912297894299	1.8490676796406	2.86933625	0.185623218270492
127	0.0791050724637682	-0.46195652173913	5	2.97199833528889	1.75058983138707	4.4071775	0.287961674130885
128	0.105677536231884	-0.457126811594203	5	2.91440600046272	2.0344439357957	2.64407	0.16917625544528
129	0.120170289855072	-0.449880434782609	5	2.88057074937366	2.73672672781312	3.00177625	0.125915581815881
130	0.127416666666667	-0.432971014492754	5	2.85538763301048	2.49806154359647	3.94186375	0.221403261516273
131	0.141909420289855	-0.413648550724638	5	2.81110698070723	2.35619449019234	1.672055	0.106331811695819
132	0.149155797101449	-0.406402173913043	5	2.78984061836807	1.5707963267949	5.12436375	0.331654179233687
133	0.180554347826087	-0.406402173913043	5	2.72350978252133	1.5707963267949	3.5475	0.218882603345678
134	0.20229347826087	-0.406402173913043	5	2.67973326185219	2.08996551601199	3.17796875	0.214549621601012
135	0.219202898550725	-0.396739130434783	5	2.63682333753199	2.52142424759219	3.39081875	0.210849555950583
136	0.231278985507246	-0.379829710144928	5	2.59465342634187	1.68134379053318	3.56937625	0.218199261483436
137	0.253018115942029	-0.377416666666667	5	2.55101357404519	2.19960882776126	5.361455	0.361665275633385
138	0.279590579710145	-0.358090579710145	5	2.47868051891851	1.81573086903055	3.25010125	0.196723984188614
139	0.298913043478261	-0.353260869565217	5	2.43933572208079	2.15877008363388	5.68486875	0.370077947304934
140	0.327898550724638	-0.333938405797101	5	2.3653201326198	1.72515849683501	4.4875875	0.230728791506922
141	0.355072463768116	-0.329710144927536	5	2.31917437431841	0	0	0
142	0.355072463768116	-0.329710144927536	5	2.31917437431841	1.84909598580001	4.3043	0.226339369503759
143	0.380434782608696	-0.322463768115942	5	2.27390650041766	1.95130270390726	3.18388125	0.169685512960678
144	0.398550724637681	-0.315217391304348	5	2.23996939782553	1.81577498992176	2.43772375	0.114354245576269
145	0.41304347826087	-0.311594202898551	5	2.21709854871027	1.92956699706547	5.05164	0.244506994205125
146	0.442028985507246	-0.300724637681159	5	2.16819714986925	2.0344439357957	2.64407	0.130316716203627
147	0.456521739130435	-0.293478260869565	5	2.14213380662852	2.35619449019234	3.34470125	0.182966437645051
148	0.471014492753623	-0.278985507246377	5	2.10554051909951	1.5707963267949	2.365	0.065951890278515
149	0.485507246376812	-0.278985507246377	5	2.09235014104381	1.29249666778979	4.3043	0.054247781262875
150	0.510869565217391	-0.286231884057971	5	2.08150058479124	1.16590454050981	4.50296	0.0237692936263123
151	0.536231884057971	-0.297101449275362	5	2.07674672606597	1.5707963267949	2.365	0.0561235839341379
152	0.550724637681159	-0.297101449275362	5	2.06552200927915	1.5707963267949	1.77375	0.0406146132384544
153	0.561594202898551	-0.297101449275362	5	2.05739908663145	2.24553726901845	3.78577375	0.16502531864393
154	0.579710144927536	-0.282608695652174	5	2.02439402290267	1.5707963267949	2.365	0.0482598550988733
155	0.594202898550725	-0.282608695652174	5	2.01474205188289	2.0344439357957	1.322035	0.0481477744383474
156	0.601449275362319	-0.278985507246377	5	2.00511249699522	1.95130270390726	3.18388125	0.104928828305
157	0.619565217391304	-0.271739130434783	5	1.98412673133422	4.37904593929245	0	0
158	-0.843597826086957	0.234902173913043	6	-1.29922292053014	0.404891786285083	27.01716875	0.828441749365878
159	-0.778380434782609	0.0827282608695652	6	-1.46491127040331	5.87501497227638	15.8892525	0.570067402363037
160	-0.817028985507246	-0.00664130434782608	6	-1.57892475087592	0.0416633763075999	9.4682775	0.355112594224278
161	-0.81461231884058	-0.0646123188405798	6	-1.64994726972078	0.099668652491162	11.884125	0.445135942393402
162	-0.807365942028985	-0.137076086956522	6	-1.73897445819946	6.22440362395545	6.71246125	0.24179685194482
163	-0.809782608695652	-0.178141304347826	6	-1.78733382858842	0.643621127995771	1.97063625	0.066675715968918
164	-0.802536231884058	-0.187800724637681	6	-1.80066897178221	0.0906967689700707	4.353965	0.159527581963843
165	-0.800119565217391	-0.214373188405797	6	-1.83257448817497	0.785398163397448	5.01675625	0.163690722405396
166	-0.778380434782609	-0.23611231884058	6	-1.86531263265605	0.43657241388943	6.52444375	0.244802973182172
167	-0.761474637681159	-0.272344202898551	6	-1.91427322729249	0.50289215517169	8.99705125	0.339711471036206
168	-0.734902173913043	-0.320652173913043	6	-1.98221552149973	6.20000269612351	9.49251875	0.308261187302445
169	-0.739735507246377	-0.378623188405797	6	-2.04386775896022	6.24620217765768	10.649595	0.32955830093641
170	-0.742148550724638	-0.443840579710145	6	-2.1097794191475	5.60833460752041	2.52404625	0.0307331188123405
171	-0.751811594202899	-0.455916666666667	6	-2.11592604290997	0.404865925776674	6.0035525	0.205855464115838
172	-0.73731884057971	-0.489735507246377	6	-2.15709713573314	0.785398163397447	7.80390875	0.267404993477813
173	-0.703503623188406	-0.523550724637681	6	-2.2105781344287	0.643531109993321	3.94186375	0.13769389980284
174	-0.689010869565217	-0.542873188405797	6	-2.23811691438927	1.10714871779409	3.52562375	0.11260290592878
175	-0.669684782608696	-0.552536231884058	6	-2.26063749557502	0.868523877054553	6.71246125	0.234910699309572
176	-0.638286231884058	-0.579105072463768	6	-2.30761963543694	1.44639518443673	3.17796875	0.0869940554152793
177	-0.618960144927536	-0.581521739130435	6	-2.32501844651999	1.5707963267949	2.75936375	0.0691492108517622
178	-0.602054347826087	-0.581521739130435	6	-2.33884828869035	0.982793723247329	4.26350375	0.15345695701688
179	-0.580315217391304	-0.596014492753623	6	-2.36953968009372	0.785398163397454	2.22960375	0.0821056954300103
180	-0.570652173913043	-0.605677536231884	6	-2.38596081917972	2.97636289618994	2.39751875	-0.0498758169719937
181	-0.568235507246377	-0.591184782608696	6	-2.37598565578533	0.785398163397438	2.22960375	0.0832447322423668
182	-0.558576086956522	-0.600844202898551	6	-2.3926346022338	0	5.9125	0.145601707908236
183	-0.558576086956522	-0.637076086956522	6	-2.42175494381545	0.540419500270584	6.8951575	0.23368775289847
184	-0.536836956521739	-0.673307971014493	6	-2.46849249439514	1.27227307200195	5.361455	0.179977758239898
185	-0.505434782608696	-0.682971014492754	6	-2.50448804604312	3.14159265358979	2.365	-0.0514376609662737
186	-0.505434782608696	-0.668478260869565	6	-2.49420051384986	0	0	0
187	-0.505434782608696	-0.668478260869565	6	-2.49420051384986	0	0	0
188	-0.505434782608696	-0.668478260869565	6	-2.49420051384986	1.5707963267949	4.73	0.1408441033109
189	-0.476449275362319	-0.668478260869565	6	-2.52236933451205	3.14159265358979	1.57686375	-0.0344907466909339
190	-0.476449275362319	-0.658815217391304	6	-2.51547118517386	0	0	0
191	-0.476449275362319	-0.658815217391304	6	-2.51547118517386	0	0	0
192	-0.476449275362319	-0.658815217391304	6	-2.51547118517386	2.0899309020917	6.3559375	0.103368702469919
193	-0.442634057971015	-0.639492753623188	6	-2.53614492566784	0.785398163397448	3.34470125	0.129000915662436
194	-0.428141304347826	-0.653985507246377	6	-2.56194510880033	0	4.73	0.0984850223459421
195	-0.428141304347826	-0.682971014492754	6	-2.58164211326952	0	4.73	0.0926626850733392
196	-0.428141304347826	-0.71195652173913	6	-2.60017465028418	1.5707963267949	0.78813625	0.0250036761545047
197	-0.423307971014493	-0.71195652173913	6	-2.60517538551509	0.927175198799115	1.97063625	0.0723565380493962
198	-0.413648550724638	-0.719202898550725	6	-2.61964669312496	0.960060295865863	4.8115925	0.176367915015332
199	-0.389492753623188	-0.73611231884058	6	-2.65492027612803	0.785585675114723	2.22960375	0.0780189337047688
200	-0.379829710144928	-0.745771739130435	6	-2.67052406286899	0.418131542248059	3.8821475	0.108405984003777
201	-0.370170289855072	-0.767510869565218	6	-2.69220525966974	0	0	0
202	-0.370170289855072	-0.767510869565218	6	-2.69220525966974	2.27938730625816	3.6338225	0.05371038148132
203	-0.353260869565217	-0.753018115942029	6	-2.702947335966	0	0	0
204	-0.353260869565217	-0.753018115942029	6	-2.702947335966	5.2527864226427	4.59696875	-0.0918669893303559
205	-0.377416666666667	-0.767510869565218	6	-2.68457393809993	1.16593040101823	3.00177625	0.107504658210149
206	-0.360507246376812	-0.774757246376812	6	-2.70607486974196	0	0	0
207	-0.360507246376812	-0.774757246376812	6	-2.70607486974196	4.12450177032841	1.421365	-0.0504404912420808
208	-0.367753623188406	-0.769927536231884	6	-2.69598677149355	0	0	0
209	-0.367753623188406	-0.769927536231884	6	-2.69598677149355	0	0	0
210	-0.367753623188406	-0.769927536231884	6	-2.69598677149355	0	0	0
211	-0.367753623188406	-0.769927536231884	6	-2.69598677149355	1.71275337659937	2.7871525	0.0842357759164525
212	-0.350844202898551	-0.767510869565218	6	-2.71283392667684	2.23177026114846	4.49409125	0.0777432023938873
213	-0.329105072463768	-0.750605072463768	6	-2.72838256715561	2.60126137563922	2.29818875	0.0110839452632527
214	-0.321858695652174	-0.738525362318841	6	-2.73059935620827	3.48423721307861	0	0
215	-0.751811594202899	0.466786231884058	7	-1.01516380416951	0.862205347331632	3.6338225	0.0196607711517771
216	-0.734902173913043	0.45229347826087	7	-1.01909595839987	5.58084561647932	6.71246125	0.233792618521378
217	-0.761474637681159	0.420894927536232	7	-1.06585448210415	5.97731399226897	7.85357375	0.273847147249253
218	-0.775967391304348	0.375	7	-1.120623911554	5.76405073188279	6.3559375	0.224564223388071
219	-0.795289855072464	0.341184782608696	7	-1.16553675623161	0.941918960394235	5.361455	0.0437123158842656
220	-0.768721014492754	0.321858695652174	7	-1.17427921940846	0.558649878703623	7.43733375	0.165213606577821
221	-0.744565217391304	0.283213768115942	7	-1.20732194072403	0.302847502558305	6.60721875	0.206148835827809
222	-0.732489130434783	0.244565217391304	7	-1.24855170788959	0.358760396579441	6.73552	0.214737577376141
223	-0.717996376811594	0.205916666666667	7	-1.29149922336482	0.404904717709738	6.0035525	0.196872026098178
224	-0.703503623188406	0.172101449275362	7	-1.33087362858445	0.942073010591272	5.361455	0.0897411926772906
225	-0.67693115942029	0.152778985507246	7	-1.34882186711991	1.07143049616509	4.93871125	0.0623256987407972
226	-0.65036231884058	0.138286231884058	7	-1.36128700686807	0.463647609000806	5.28814	0.196405685308987
227	-0.635869565217391	0.109300724637681	7	-1.40056814392987	0.380532237620777	4.245175	0.175437623603503
228	-0.62620652173913	0.0851449275362319	7	-1.43565566865057	0.278243052294446	5.73926375	0.260393499090426
229	-0.616547101449275	0.0513297101449275	7	-1.48773436846865	0.141957049804476	5.574305	0.272219266511606
230	-0.611713768115942	0.0175108695652174	7	-1.54217822177097	0.298450278466742	5.361455	0.258405851828085
231	-0.602054347826087	-0.0138876811594203	7	-1.59385939213659	0.179925492305133	4.4071775	0.222904643941562
232	-0.597221014492754	-0.0404601449275362	7	-1.6384403209249	1.15266478454684	3.8821475	0.0961414095488089
233	-0.575481884057971	-0.0501195652173913	7	-1.65766860283467	1.5707963267949	3.15313625	0.0150110928514069
234	-0.556159420289855	-0.0501195652173913	7	-1.66067082140495	1.32579560565546	6.50079375	0.125676218347353
235	-0.517510869565217	-0.0597826086956522	7	-1.68580606507442	1.5707963267949	4.73	0.0337921742944536
236	-0.488525362318841	-0.0597826086956522	7	-1.69256449993331	1.5707963267949	3.94186375	0.0313294336867243
237	-0.464373188405797	-0.0597826086956522	7	-1.69883038667065	0.197510953341175	2.00965875	0.131410817185877
238	-0.46195652173913	-0.071858695652174	7	-1.72511255010783	0.463647609000806	2.64407	0.166767177888121
239	-0.454710144927536	-0.0863514492753624	7	-1.75846598568545	0	2.365	0.152874369443405
240	-0.454710144927536	-0.100844202898551	7	-1.78904085957413	0.245066885446885	1.62534625	0.106936016968904
241	-0.45229347826087	-0.110507246376812	7	-1.81042806296792	1.5707963267949	3.15313625	0.0513165409406202
242	-0.432971014492754	-0.110507246376812	7	-1.82069137115604	1.5707963267949	1.57686375	0.0273112473005965
243	-0.423307971014493	-0.110507246376812	7	-1.82615362061616	1.5707963267949	3.15313625	0.0582674026274987
244	-0.403985507246377	-0.110507246376812	7	-1.83780710114166	1.27935329315369	4.1151	0.168051496614412
245	-0.379829710144928	-0.117753623188406	7	-1.87141740046454	5.49778714378214	3.34470125	0.114834746428469
246	-0.394322463768116	-0.132246376811594	7	-1.89438434975023	1.78941233086958	3.6338225	0.0296286355422981
247	-0.372583333333333	-0.127416666666667	7	-1.90031007685869	1.73602608419474	2.39751875	0.031678052857369
248	-0.358090579710145	-0.125	7	-1.90664568743017	1.5707963267949	3.15313625	0.0881828364491444
249	-0.338768115942029	-0.125	7	-1.92428225472	1.67564449907176	7.53075125	0.179405112648394
250	-0.292873188405797	-0.120170289855072	7	-1.96016327724968	0.909822392441336	4.49409125	0.39361659839096
251	-0.271134057971014	-0.137076086956522	7	-2.03888659692787	1.32568530683479	3.25010125	0.225497307491733
252	-0.251811594202899	-0.141909420289855	7	-2.08398605842621	1.43827754573293	5.96453	0.422232426262688
253	-0.215579710144928	-0.146739130434783	7	-2.16843254367875	6.22765910966879	7.10623375	0.599083017821158
254	-0.217996376811594	-0.190217391304348	7	-2.28824914724298	1.10714871779409	5.28814	0.538991706789775
255	-0.189010869565217	-0.204710144927536	7	-2.39604748860094	1.27935329315369	4.1151	0.422509980690837
256	-0.164855072463768	-0.21195652173913	7	-2.48054948473911	0.844185021452064	4.746555	0.534565637352289
257	-0.143115942028986	-0.231278985507246	7	-2.58746261220956	1.48008725725066	4.353965	0.457562097718291
258	-0.116547101449275	-0.233695652173913	7	-2.67897503175322	0.558717291545528	3.71837125	0.35526524759236
259	-0.104467391304348	-0.253018115942029	7	-2.75002808127169	0.785210651680168	2.22960375	0.225955610115247
260	-0.0948079710144928	-0.26268115942029	7	-2.79521920329474	1.37338634463081	8.03922625	0.886386344709815
261	-0.0464963768115942	-0.272344202898551	7	-2.97249647223671	0.862099460618422	3.6338225	0.331490757322861
262	-0.0295905797101449	-0.286836956521739	7	-3.03879462370128	0.426719959196701	4.76251875	0.234916148166637
263	-0.0175108695652174	-0.313405797101449	7	-3.08577785333461	1.13835928107553	5.64348125	0.490715468185323
264	0.0138876811594203	-0.327898550724638	7	3.09926436020792	0.982793723247329	4.26350375	0.306757551156367
265	0.0356268115942029	-0.342391304347826	7	3.03791284997664	0.851992873144254	4.19018875	0.240440669413085
266	0.0549528985507246	-0.359300724637681	7	2.98982471609403	1.08388493254206	7.58219	0.475367790131029
267	0.0960144927536232	-0.381039855072464	7	2.89475115806782	0	0.39436375	-0.00745791350581282
268	0.0960144927536232	-0.383452898550725	7	2.89624274076898	0	4.73	-0.0831326069644289
269	0.0960144927536232	-0.412438405797102	7	2.91286926216187	2.76113800685863	2.1225875	0.090130559139574
270	0.100844202898551	-0.40036231884058	7	2.89484315033395	0.463707604201113	4.4071775	0.0661749287624636
271	0.112923913043478	-0.424518115942029	7	2.88160816458146	1.01913490602837	6.01656	0.271993811061972
272	0.144322463768116	-0.443840579710145	7	2.82720940236907	0.956161087410567	8.20182	0.296403343096845
273	0.18538768115942	-0.472826086956522	7	2.7679287337497	1.5707963267949	3.15313625	0.174606468935199
274	0.204710144927536	-0.472826086956522	7	2.73300743996266	1.5707963267949	2.365	0.127610009596966
275	0.219202898550725	-0.472826086956522	7	2.70748543804326	2.35619449019234	4.4592075	0.250465457547193
276	0.238525362318841	-0.453503623188406	7	2.65739234653383	1.5707963267949	1.1825	0.0621686321903248
277	0.245771739130435	-0.453503623188406	7	2.64495862009576	1.5707963267949	2.75936375	0.141852563985152
278	0.26268115942029	-0.453503623188406	7	2.61658810729873	0.982793723247329	4.26350375	0.105434850859987
279	0.284420289855072	-0.467996376811594	7	2.59550113712673	1.0041112301626	5.139145	0.120872997940382
280	0.310989130434783	-0.484902173913044	7	2.57132653753866	1.72340230396725	5.18467125	0.246345421694381
281	0.342391304347826	-0.480072463768116	7	2.52205745319978	2.00742348660844	4.893185	0.2475389890028
282	0.369565217391304	-0.467391304347826	7	2.47254965539922	0	0	0
283	0.369565217391304	-0.467391304347826	7	2.47254965539922	1.27933953231703	6.17265	0.172853922944398
284	0.405797101449275	-0.478260869565217	7	2.43797887081034	0	0	0
285	0.405797101449275	-0.478260869565217	7	2.43797887081034	0	0	0
286	0.405797101449275	-0.478260869565217	7	2.43797887081034	1.05165021254837	4.7666575	0.0760810842108572
287	0.431159420289855	-0.492753623188406	7	2.42276265396817	1.5707963267949	2.95625	0.102235238806565
288	0.449275362318841	-0.492753623188406	7	2.40231560620686	1.5707963267949	1.77375	0.0595696612158392
289	0.460144927536232	-0.492753623188406	7	2.39040167396369	0	0	0
290	0.460144927536232	-0.492753623188406	7	2.39040167396369	0	0	0
291	0.460144927536232	-0.492753623188406	7	2.39040167396369	3.72959525713736	2.1320475	0.0160468194455454
292	0.452898550724638	-0.481884057971014	7	2.38719231007458	1.78946527266884	5.451325	0.211590455078468
293	0.485507246376812	-0.47463768115942	7	2.34487421905889	2.27942259892257	5.451325	0.24378859583964
294	0.510869565217391	-0.452898550724638	7	2.29611649989096	0	0	0
295	0.510869565217391	-0.452898550724638	7	2.29611649989096	1.89254688119154	3.73965625	0.142889457830253
296	0.532608695652174	-0.445652173913043	7	2.26753860832491	1.89254688119154	5.60918875	0.205233276442369
297	0.565217391304348	-0.434782608695652	7	2.22649195303643	2.0344439357957	3.966105	0.151052930011537
298	0.58695652173913	-0.423913043478261	7	2.19628136703413	2.55359005004223	4.26350375	0.180467743479165
299	0.601449275362319	-0.402173913043478	7	2.16018781833829	1.5707963267949	2.365	0.0547571902058142
300	0.615942028985507	-0.402173913043478	7	2.14923638029713	0.785398163397448	3.34470125	-0.0278660475328874
301	0.630434782608696	-0.416666666666667	7	2.15480958980371	0	3.5475	-0.118101631178704
302	0.630434782608696	-0.438405797101449	7	2.17842991603945	0	0	0
303	0.630434782608696	-0.438405797101449	7	2.17842991603945	3.14159265358979	3.5475	0.118101631178704
304	0.630434782608696	-0.416666666666667	7	2.15480958980371	0.519146114246523	4.7666575	-0.0842105159901152
305	0.644927536231884	-0.442028985507246	7	2.17165169300173	0.588002603547568	2.1320475	-0.0306614891978718
306	0.652173913043478	-0.452898550724638	7	2.1777839908413	0	0	0
307	0.652173913043478	-0.452898550724638	7	2.1777839908413	4.68613379949924	0	0
308	-0.198670289855072	-0.430554347826087	8	-2.70927506777506	1.81573086903055	6.50079375	0.344967587191354
309	-0.160025362318841	-0.420894927536232	8	-2.77826858521333	2.24557385148445	5.04750125	0.185340634410411
310	-0.135869565217391	-0.40156884057971	8	-2.81533671209541	2.03440643626447	7.0512475	0.385978023622191
311	-0.0972210144927536	-0.382246376811594	8	-2.89253231681985	2.19108635359216	6.7816375	0.369052068678473
312	-0.0634057971014493	-0.358090579710145	8	-2.96634273055554	0	1.97063625	0.0280401539631647
313	-0.0634057971014493	-0.370170289855072	8	-2.97195076134817	2.0701621574247	4.93871125	0.332207120522501
314	-0.0368369565217391	-0.355677536231884	8	-3.03839218545267	2.15885662043124	2.84213875	0.19357044782407
315	-0.0223442028985507	-0.346014492753623	8	-3.07710627501749	2.76106041596901	4.245175	0.125534871529007
316	-0.0126811594202899	-0.321858695652174	8	-3.10221324932329	2.28958649953075	4.19018875	0.305770468946904
317	0.00664130434782608	-0.304952898550725	8	3.11981796406692	2.29750073301775	4.746555	0.38631091438337
318	0.0283804347826087	-0.285626811594203	8	3.04255578119024	1.5707963267949	2.365	0.249764706449103
319	0.0428731884057971	-0.285626811594203	8	2.99260283990042	2.03429394329646	3.52562375	0.363461526082087
320	0.0621992753623188	-0.275967391304348	8	2.919910534684	1.37342961615021	4.01990875	0.383308786666103
321	0.0863514492753624	-0.280797101449275	8	2.84324877735078	2.25648128567187	5.60209375	0.563622943867479
322	0.112923913043478	-0.259057971014493	8	2.73052418857729	2.0344439357957	4.4071775	0.478044718793504
323	0.137076086956522	-0.246981884057971	8	2.63491524481859	2.44682978773305	6.1572775	0.650698181504747
324	0.161231884057971	-0.217996376811594	8	2.50477560851764	2.22649752900623	6.4647275	0.727296316115025
325	0.192634057971014	-0.193840579710145	8	2.35931634529463	2.26555919265164	6.1572775	0.675364513580847
326	0.221619565217391	-0.169684782608696	8	2.22424344257846	0.982736033158555	2.84213875	0.0191928359483207
327	0.23611231884058	-0.179347826086957	8	2.2204048753888	1.5707963267949	3.15313625	0.187280258244091
328	0.255434782608696	-0.179347826086957	8	2.18294882373998	2.08996551601199	3.17796875	0.274773674804099
329	0.272344202898551	-0.169684782608696	8	2.12799408877916	2.11125994795669	4.59696875	0.374952255442791
330	0.296496376811594	-0.155192028985507	8	2.0530036376906	2.00318946868309	5.64348125	0.384370953587485
331	0.327898550724638	-0.140699275362319	8	1.97612944697311	2.00318946868309	5.64348125	0.337699210053404
332	0.359300724637681	-0.126206521739131	8	1.90858960496242	2.0344439357957	4.4071775	0.242520946617137
333	0.383452898550725	-0.114130434782609	8	1.860085415639	2.25648128567187	5.60209375	0.338299490580938
334	0.41002536231884	-0.0923913043478261	8	1.79242551752281	1.5707963267949	3.15313625	0.0483577674264657
335	0.429347826086957	-0.0923913043478261	8	1.78275396403752	1.24904577239825	3.73965625	-0.0271762829020572
336	0.451086956521739	-0.0996376811594203	8	1.78818922061793	0.895945627135727	2.52404625	-0.0717737668790663
337	0.463163043478261	-0.109300724637681	8	1.80254397399374	3.14159265358979	1.97063625	0.124224188735482
338	0.463163043478261	-0.0972210144927537	8	1.77769913624664	3.14159265358979	2.75936375	0.176021323343662
339	0.463163043478261	-0.0803152173913042	8	1.74249487157791	2.0344439357957	0.88155375	0.0337976706662957
340	0.467996376811594	-0.0778985507246377	8	1.73573533744465	2.15885662043124	2.84213875	0.122233945903267
341	0.482489130434783	-0.0682355072463769	8	1.711288548264	1.5707963267949	3.94186375	0.0330786565733021
342	0.506641304347826	-0.0682355072463769	8	1.70467281694934	1.5707963267949	3.5475	0.0272321702199463
343	0.528380434782609	-0.0682355072463769	8	1.69922638290535	2.08980397843876	3.17796875	0.107092445524457
344	0.545289855072464	-0.0585760869565216	8	1.67780789380046	2.35619449019234	3.34470125	0.142114754407081
345	0.559782608695652	-0.0440833333333333	8	1.64938494291904	1.89269687369079	2.49271	0.0517386954507337
346	0.574275362318841	-0.03925	8	1.6390372038289	2.89665811135414	3.25010125	0.169217665576578
347	0.579105072463768	-0.0199275362318841	8	1.60519367071358	3.14159265358979	3.5475	0.187627994205119
348	0.579105072463768	0.00181159420289855	8	1.56766807187256	2.601129032428	2.29818875	0.102761137200242
349	0.586351449275362	0.0138876811594203	8	1.54711584443251	2.35619449019237	1.1150975	0.0398794065326097
350	0.591184782608696	0.0187210144927536	8	1.53913996312599	2.76113800685863	2.1225875	0.0998472754732582
351	0.596014492753623	0.0307971014492754	8	1.51917050803133	3.14159265358979	1.57686375	0.080773448011123
352	0.596014492753623	0.0404601449275362	8	1.50301581842911	5.66090302822499	0	0
353	0.576086956521739	0.0126811594202899	9	1.54878730257009	3.4198923125949	4.3043	0.223852556754358
354	0.568840579710145	0.0380434782608696	9	1.50401679121922	2.96173915379732	3.3050875	0.170711245458082
355	0.572463768115942	0.0579710144927536	9	1.4698745421276	1.86929525838108	4.02109125	0.0403355152638982
356	0.596014492753623	0.0652173913043478	9	1.46180743907482	2.23183949564558	3.37071625	0.087751521498856
357	0.61231884057971	0.0778985507246377	9	1.44425713477505	3.14159265358979	3.251875	0.1594264159352
358	0.61231884057971	0.0978260869565217	9	1.41237185158801	4.06888787159141	4.434375	0.162369170368181
359	0.590579710144927	0.114130434782609	9	1.37989801751438	3.92699081698724	0.8360275	0.0354536115488675
360	0.58695652173913	0.117753623188406	9	1.3728072952046	2.97644397617517	3.59657375	0.169781681260901
361	0.590579710144927	0.139492753623188	9	1.33885095895242	2.0344439357957	0.6610175	0.00761506131950973
362	0.594202898550725	0.141304347826087	9	1.33732794668852	4.42093218590682	3.086325	0.0797242187583537
363	0.576086956521739	0.146739130434783	9	1.32138310293685	2.89661399046293	1.2191575	0.0549702297027525
364	0.577898550724638	0.153985507246377	9	1.3103890569963	3.29424198198506	3.88806	0.197105767906335
365	0.574275362318841	0.177536231884058	9	1.27096790341503	3.87940771371026	4.39476125	0.206685834595477
366	0.556159420289855	0.197463768115942	9	1.22963073649594	3.68201215386038	3.44757875	0.176623720737814
367	0.545289855072464	0.215579710144928	9	1.19430599234837	2.67794504458899	1.9830525	0.0681013356372978
368	0.550724637681159	0.226449275362319	9	1.18068572522091	2.15879893034246	2.1320475	0.0211116400446554
369	0.561594202898551	0.233695652173913	9	1.17646339721198	3.00904112129312	4.4733975	0.190374229938121
370	0.565217391304348	0.260869565217391	9	1.13838855122436	3.14159265358979	1.77375	0.0786859975262594
371	0.565217391304348	0.271739130434783	9	1.12265135171911	2.86329299458468	2.15215	0.0775131696250819
372	0.568840579710145	0.284420289855072	9	1.10714871779409	4.09213949440187	5.0859325	0.221497757409964
373	0.543478260869565	0.302536231884058	9	1.0628491663121	3.72959525713736	9.59303125	0.473205592675231
374	0.510869565217391	0.351449275362319	9	0.968208047777052	3.14159265358979	5.616875	0.221542012318494
375	0.510869565217391	0.385869565217391	9	0.923899645313353	3.35565333715361	6.95842125	0.293744867706954
376	0.501811594202899	0.427536231884058	9	0.865150671771962	4.10684431677972	4.6744225	0.212208685403892
377	0.478260869565217	0.443840579710145	9	0.822708934691184	3.28348970819396	4.18072875	0.15776338771356
378	0.47463768115942	0.469202898550725	9	0.791156257148471	3.14159265358979	3.5475	0.113210213413205
379	0.47463768115942	0.490942028985507	9	0.768514214465831	2.94419709373991	3.01478375	0.0714930044377715
380	0.478260869565217	0.509057971014493	9	0.754215613578276	0	0	0
381	0.478260869565217	0.509057971014493	9	0.754215613578276	0	0	0
382	0.478260869565217	0.509057971014493	9	0.754215613578276	2.31274359480081	4.81218375	-0.015104914156398
383	0.5	0.528985507246377	9	0.757236596409556	2.46685171136624	3.78577375	0.0127275072108479
384	0.514492753623188	0.547101449275362	9	0.754691094967386	2.52134316760697	2.54296625	0.0136264301116756
385	0.523550724637681	0.559782608695652	9	0.751965808945051	1.89254688119154	2.80429875	-0.0524278160652208
386	0.539855072463768	0.565217391304348	9	0.762451372158095	0	0	0
387	0.539855072463768	0.565217391304348	9	0.762451372158095	3.4198923125949	2.15215	0.0721708088054301
388	0.536231884057971	0.577898550724638	9	0.748017210397009	3.35268598681254	4.23275875	0.132150298777777
389	0.530797101449275	0.603260869565217	9	0.721587150641454	3.50036332386037	5.05164	0.166831046001609
390	0.519927536231884	0.632246376811594	9	0.688220941441132	3.14159265358979	3.5475	0.0826386891692571
391	0.519927536231884	0.653985507246377	9	0.671693203607281	3.46334320798644	2.80429875	0.0852166430926082
392	0.514492753623188	0.670289855072464	9	0.654649874988759	5.46942595607627	0	0
393	0.251811594202899	0.422101449275362	10	0.537891060652387	1.97568811307998	4.50296	-0.15770426496564
394	0.277173913043478	0.432971014492754	10	0.569431913645515	2.47562341621068	5.2633075	-0.0284595858253439
395	0.297101449275362	0.458333333333333	10	0.575123830810584	1.9138202672156	4.39476125	-0.144033145961849
396	0.322463768115942	0.467391304347826	10	0.603930460002954	2.62244653934327	2.38332875	0.0106186450921203
397	0.329710144927536	0.480072463768116	10	0.60180673098453	2.60117315331921	3.44757875	0.010738514271279
398	0.340579710144928	0.498188405797101	10	0.599659028130274	2.77441881977157	4.117465	0.046282145953454
399	0.34963768115942	0.521739130434783	10	0.590402598939583	2.73670086730471	2.25148	0.0198308241203848
400	0.355072463768116	0.534420289855073	10	0.586436434115506	2.94419709373991	6.0295675	0.103674827296644
401	0.36231884057971	0.570652173913043	10	0.565701468656178	2.92292370771585	2.7256625	0.0410632351301754
402	0.365942028985507	0.58695652173913	10	0.557488821630143	3.14159265358979	6.208125	0.138969604475521
403	0.365942028985507	0.625	10	0.529694900735038	3.26594764813655	4.7666575	0.11886571634767
404	0.36231884057971	0.653985507246377	10	0.505921757465504	4.84494051268136	4.4733975	0.150465670644566
405	0.335144927536232	0.65036231884058	10	0.475828623336591	2.94419709373991	1.5076875	0.0171425130626268
406	0.33695652173913	0.659420289855073	10	0.472400120724066	0	0	0
407	0.33695652173913	0.659420289855073	10	0.472400120724066	3.14159265358979	2.365	0.0437625586162982
408	0.33695652173913	0.673913043478261	10	0.463647609000806	2.55359005004223	2.1320475	-0.0105708087749068
409	0.344202898550725	0.684782608695652	10	0.465761770755788	3.55981698316902	2.911315	0.0886894518772918
410	0.33695652173913	0.701086956521739	10	0.448023880380329	4.06888787159141	5.9125	0.226256882102269
411	0.307971014492754	0.722826086956522	10	0.402772503959875	3.92699081698724	8.3614575	0.294964100156496
412	0.271739130434783	0.759057971014493	10	0.343779683928576	4.35675309608393	11.037455	0.41804784405685
413	0.208333333333333	0.782608695652174	10	0.260170115117206	4.31530953515971	9.93773	0.36800665066949
414	0.152173913043478	0.806159420289855	10	0.186568784983308	4.71238898038469	1.478125	0.0543560411312582
415	0.143115942028986	0.806159420289855	10	0.175697576757056	4.41389004879851	16.08377375	0.585980387676709
416	0.0489130434782609	0.835144927536232	10	0.0585014992217146	4.24061940066029	10.84116	0.351813939111408
417	-0.0102644927536232	0.865336956521739	10	-0.0118612886005671	4.71238898038469	11.03686375	0.38958888534988
