# Supplementary material for: Fluid extraction from the left-right organizer uncovers mechanical properties needed for symmetry breaking
Source: eLife. 2023 Jul 21;12:e83861. doi: 10.7554/eLife.83861 (PMC10361723; doi:10.7554/eLife.83861)
Supplement: Figure 4—source data 2. [file elife-83861-fig4-data2.zip › Fig4_sourcedata/DB8ss_embryo10.csv]

	x	y	id	omega	alpha	speed	realangvel
1	-0.612003412969283	0.0875904436860068	1	-1.42864085671279	6.15068537207391	7.57273	0.353146624017497
2	-0.617778156996587	0.0442627986348123	1	-1.49927018151629	6.17829218329114	9.5605125	0.442788499458033
3	-0.623556313993174	-0.0106211604095564	1	-1.5878278814079	0.278299659005112	10.92925625	0.500054399729264
4	-0.606225255972696	-0.0712798634812286	1	-1.68783876135375	0.482504885725158	11.86284	0.543628121419886
5	-0.574450511945392	-0.131941979522184	1	-1.79656438563773	0.305866966890958	9.97084	0.488949143608612
6	-0.557119453924915	-0.186825938566553	1	-1.89435421435945	0.48252801194252	11.86284	0.583477062706699
7	-0.525344709897611	-0.247484641638225	1	-2.01104962690079	0.463627916983951	13.4272875	0.665311294254596
8	-0.490682593856655	-0.31681228668942	1	-2.14411188575171	0.351443636783657	15.989765	0.73943641595867
9	-0.458907849829352	-0.403470989761092	1	-2.29199916894344	0.674755351134021	12.81652625	0.598475621285732
10	-0.412689419795222	-0.461242320819113	1	-2.41169429320059	0.6640447777295	14.61510875	0.651520690098597
11	-0.360692832764505	-0.527682593856655	1	-2.54199843122031	1.08831246629322	11.86284	0.536657278413735
12	-0.300034129692833	-0.559453924914676	1	-2.64932988690306	1.03583885399528	15.70537375	0.70437299953058
13	-0.222040955631399	-0.605672354948805	1	-2.79020448680917	1.21778288514307	10.1328425	0.452050511124971
14	-0.167156996587031	-0.625894197952218	1	-2.88061458903417	1.41420083640615	9.62555	0.429298876548305
15	-0.112273037542662	-0.634559726962457	1	-2.96647436434383	1.42190926804797	10.12042625	0.452941423084763
16	-0.0545017064846416	-0.643225255972696	1	-3.05706264896078	1.41812651009504	6.581795	0.292104068602455
17	-0.0169488054607509	-0.649003412969283	1	-3.11548346268127	1.40564764938027	9.13185625	0.396722862059087
18	0.0350443686006825	-0.657668941979522	1	3.0883572720865	1.67048252694257	10.058345	0.440966373200786
19	0.0928156996587031	-0.651890784982935	1	3.00016399744634	1.73592105459951	12.17561125	0.532869339598512
20	0.162143344709898	-0.640337883959044	1	2.89359012952664	1.7942822129866	11.28991875	0.490387956816094
21	0.225692832764505	-0.625894197952218	1	2.79551253816342	1.72739181718365	9.62555	0.402859786068825
22	0.280576791808874	-0.61722866894198	1	2.71494058094965	1.86224770133607	10.44916125	0.434417735639658
23	0.338348122866894	-0.599897610921502	1	2.62805703382172	2.01064895098108	9.4020575	0.389867832069832
24	0.387453924914676	-0.576788395904437	1	2.55008346740776	1.92961555136127	8.55124875	0.339537955165747
25	0.433672354948805	-0.559453924914676	1	2.48217587637461	2.20581669850064	11.81021875	0.478810396322671
26	0.488556313993174	-0.519013651877133	1	2.38641379711007	2.21427380498182	10.00808875	0.398279463673799
27	0.534774744027304	-0.484351535836178	1	2.30675790437531	2.44687374766553	7.81691625	0.312804109203388
28	0.563658703071672	-0.449689419795222	1	2.24419708253464	2.5308627242979	12.2164075	0.489472143652616
29	0.604098976109215	-0.391918088737201	1	2.14630265380411	2.89661399046293	10.31613	0.401049858274867
30	0.618542662116041	-0.334143344709898	1	2.06609268214914	2.78594066498741	18.6835	0.769988003141981
31	0.656095563139932	-0.233044368600683	1	1.91209508152074	2.8732298753117	20.75937875	0.860584909736248
32	0.687870307167236	-0.117498293515358	1	1.73997809957349	2.99967196837927	7.07667125	0.292722664651297
33	0.693648464163822	-0.0770580204778156	1	1.68143356664323	3.01729219061676	8.06878875	0.332864458204956
34	0.699423208191126	-0.030839590443686	1	1.61486067500224	3.24643074529961	9.5605125	0.393545914380878
35	0.693648464163822	0.0240409556313993	1	1.53615149212607	3.32984001218232	10.69748625	0.444519739228635
36	0.682092150170649	0.0847030716723549	1	1.44724754428034	3.43813929648339	18.837225	0.794257945585206
37	0.650317406143345	0.188692832764505	1	1.2883959551633	3.33898821343967	20.41290625	0.846154031365334
38	0.62720819112628	0.304238907849829	1	1.11916514889023	3.43304402813096	10.44916125	0.420267987877107
39	0.609877133105802	0.36201023890785	1	1.03511155131481	3.18699644391796	11.02030875	0.378890924433275
40	0.60698976109215	0.425559726962457	1	0.959333366428156	3.44011074503734	20.41881875	0.716153771797582
41	0.572324232081911	0.538215017064846	1	0.816102612068639	3.85464904268668	24.47952375	0.882551136367526
42	0.479890784982935	0.645092150170648	1	0.639592384795134	4.40950726556583	33.5534375	1.21092374702126
43	0.2950204778157	0.702863481228669	1	0.397407635390883	4.50335046392282	16.88077875	0.639758669456438
44	0.199696245733788	0.723085324232082	1	0.269455901499595	3.88806618796648	27.26667625	0.796144244612931
45	0.0928156996587031	0.838627986348123	1	0.110227052577009	1.12549826530584	0	0
46	0.601211604095563	0.595986348122867	2	0.789762707108801	4.30751756498553	11.43300125	0.371493164577922
47	0.540549488054607	0.621982935153584	2	0.715464074193217	4.65976348600523	9.52089875	0.273819796404153
48	0.485668941979522	0.624873720136519	2	0.660700114912386	4.18438187120109	6.9519175	0.252790690560288
49	0.451003412969283	0.645092150170648	2	0.610141976800328	3.86822684600567	12.05144875	0.420250227346213
50	0.404784982935154	0.697088737201365	2	0.526091931331086	4.14310127105718	14.85279125	0.526922422139431
51	0.332569965870307	0.743303754266212	2	0.4207074469032	4.22787004253079	10.744195	0.377475678883644
52	0.277689419795222	0.772191126279864	2	0.345212311126471	4.42857785752574	12.51025875	0.440434158119373
53	0.208361774744027	0.792412969283276	2	0.257125479502596	4.40652201349373	9.97084	0.34904407643947
54	0.153477815699659	0.809744027303754	2	0.187316664214702	4.65188290447301	16.54376625	0.580642315672905
55	0.0581535836177474	0.815518771331058	2	0.0711882010801212	4.71238898038469	8.506905	0.300470728746677
56	0.00904778156996591	0.815518771331058	2	0.011094055330786	4.81201668810452	10.058345	0.355965693664269
57	-0.0487235494880546	0.809744027303754	2	-0.0600990834020677	5.00135963263363	19.3161375	0.686545656451784
58	-0.15560409556314	0.777969283276451	2	-0.197408214692424	4.95102356329915	19.054805	0.692137783673041
59	-0.262481228668942	0.751969283276451	2	-0.335835771427033	5.06706755275012	14.40817125	0.521160254717079
60	-0.340474402730375	0.723085324232082	2	-0.440067822370448	5.11190992152231	24.4434575	0.866923408554936
61	-0.470460750853242	0.668201365187713	2	-0.613452504081436	5.7599135419517	15.02070625	0.502080029553496
62	-0.513788395904437	0.593098976109215	2	-0.713868509992135	5.57698798966531	22.3622575	0.826208016724734
63	-0.597559726962457	0.494883959044369	2	-0.879110113337082	5.56152832551572	16.66438125	0.614231725096499
64	-0.661109215017065	0.422668941979522	2	-1.00195645835638	5.91602974487607	13.93990125	0.511085004337966
65	-0.689993174061433	0.347566552901024	2	-1.10417345922397	5.74822783437996	15.70537375	0.578111035294364
66	-0.736211604095563	0.26957337883959	2	-1.21979566628285	5.78158219822097	17.69197375	0.62826413559522
67	-0.785317406143345	0.180027303754266	2	-1.34544849340189	5.63966056861752	10.00808875	0.317943368047959
68	-0.819982935153584	0.133808873720137	2	-1.40903716701148	5.90284190268638	2.6949175	0.0910061397529205
69	-0.825757679180887	0.119365187713311	2	-1.42723839496207	6.11790889545302	3.043755	0.105207231978783
70	-0.828648464163822	0.102034129692833	2	-1.44827984135782	6.18355175225966	5.0291725	0.173862033201917
71	-0.831535836177474	0.0731501706484641	2	-1.48305224799821	0.0454305878227057	22.0406175	0.764919263327277
72	-0.825757679180887	-0.0539488054607509	2	-1.63603610066366	0.135522920776519	22.22213125	0.775378962421516
73	-0.80842662116041	-0.181047781569966	2	-1.79111189314797	0.343039979256069	7.4391075	0.258634098540897
74	-0.793982935153584	-0.221488054607509	2	-1.84283871285615	0.432384721745625	7.1647675	0.249450440705128
75	-0.776651877133106	-0.259040955631399	2	-1.89272880099717	0.124300462973034	8.06878875	0.275559764308393
76	-0.770877133105802	-0.305259385665529	2	-1.94784075385885	0.260651418805335	7.76843375	0.266662890761313
77	-0.759320819112628	-0.348587030716724	2	-2.00117333201111	0.211087569633645	7.1647675	0.238819954933005
78	-0.750655290102389	-0.389027303754266	2	-2.04893732299771	0.179881856252072	5.59499875	0.180455331821106
79	-0.744877133105802	-0.42080204778157	2	-2.08502838936193	0.16513803334178	9.13185625	0.283218516193406
80	-0.736211604095563	-0.472798634812287	2	-2.14167209260062	0.141849788923807	3.53863125	0.105098471746377
81	-0.733324232081911	-0.493017064846416	2	-2.16269178694989	0.418218239408156	9.85672875	0.313221096185536
82	-0.710215017064846	-0.545013651877133	2	-2.225336006187	0.358754485112366	4.27532875	0.130776688792094
83	-0.701549488054607	-0.568122866894198	2	-2.25149134394542	0.165084808218827	3.043755	0.0838504154735897
84	-0.698662116040956	-0.585453924914676	2	-2.26826142704014	0.61079733348627	6.10820375	0.191943266410568
85	-0.678440273037543	-0.614337883959044	2	-2.30665008032225	0.63502037170574	11.81021875	0.367119947863246
86	-0.638	-0.669221843003413	2	-2.3800740698949	0.868529209600851	17.0433725	0.532428665481219
87	-0.562897610921502	-0.732771331058021	2	-2.48655980299114	0.748394232681725	9.5605125	0.291223473992712
88	-0.525344709897611	-0.773211604095563	2	-2.54480449778968	0.862225654239053	4.61352375	0.141075761483327
89	-0.505122866894198	-0.790542662116041	2	-2.57301965008635	2.64313601806226	0	0
90	-0.380914675767918	-0.562344709897611	3	-2.54621753600354	1.29251152950155	10.92925625	0.453193683339528
91	-0.320252559726962	-0.579675767918089	3	-2.63685627267144	1.03035945002777	5.8356375	0.253475891739567
92	-0.291368600682594	-0.597006825938567	3	-2.68755145101936	1.42191793396807	10.12042625	0.429714731633792
93	-0.23359385665529	-0.605672354948805	3	-2.77349439734612	1.38544391794771	8.1462425	0.36026013302398
94	-0.187378839590444	-0.614337883959044	3	-2.84554642395091	1.81571939034993	10.31613	0.416363517757112
95	-0.12960409556314	-0.599897610921502	3	-2.92881912750233	1.60652253195439	14.02031125	0.656704762614
96	-0.0487235494880546	-0.597006825938567	3	-3.06016008002513	1.91008167021383	9.0212925	0.41045999119361
97	0.000382252559727042	-0.579675767918089	3	3.14093322891573	1.38259291996132	10.69748625	0.511101529469959
98	0.0610409556313993	-0.59122866894198	3	3.03871292302174	1.76817673949017	7.65491375	0.371997265184421
99	0.104372013651877	-0.582563139931741	3	2.96431346998485	1.61620011712306	11.02030875	0.523423345687437
100	0.167921501706485	-0.579675767918089	3	2.85962880084737	1.32581766366803	12.3795925	0.481461122799316
101	0.237245733788396	-0.597006825938567	3	2.7633365762875	1.47113157371453	15.08692625	0.564153446434554
102	0.323904436860068	-0.605672354948805	3	2.65050588700059	1.76815780541787	10.2061575	0.399736243818674
103	0.381679180887372	-0.594119453924915	3	2.57055863823686	1.93334793338288	15.52090375	0.601822593135788
104	0.465447098976109	-0.562344709897611	3	2.4501941196097	1.9379914770557	13.93990125	0.503014916237419
105	0.540549488054607	-0.533457337883959	3	2.34959113636222	2.30168356256093	19.49055625	0.727524460748863
106	0.624320819112628	-0.458354948805461	3	2.20408624421245	2.69094128993091	17.23316375	0.643030609585993
107	0.667648464163823	-0.368808873720136	3	2.07548012229525	2.75099609661591	18.3997	0.698310961074169
108	0.708088737201365	-0.27059385665529	3	1.93581793008041	2.64976239992283	15.895165	0.588583213096956
109	0.751419795221843	-0.189713310580205	3	1.81810128746102	2.96173679074785	22.3788125	0.833192824833975
110	0.774529010238908	-0.0626143344709898	3	1.65146272249423	2.94423344878325	12.7579925	0.46417217191897
111	0.788969283276451	0.00960068259385661	3	1.55862828811043	2.97641736528493	18.26312125	0.638944502976821
112	0.806303754266211	0.113590443686007	3	1.43083938751507	3.44966760191015	11.553025	0.408431110661524
113	0.786081911262799	0.177139931740614	3	1.34915316538276	3.09402826293768	10.5207025	0.355506836664197
114	0.788969283276451	0.237798634812287	3	1.27805179804992	3.30673068693157	9.13185625	0.314277222778903
115	0.780303754266212	0.289795221843003	3	1.21519635349414	4.45137575545469	0	0
116	-0.528232081911263	0.639313993174061	4	-0.690542332281412	5.0653476685629	10.1328425	0.324684916588602
117	-0.583116040955631	0.619095563139932	4	-0.755479315599133	5.71642133968216	6.52444375	0.216851542622276
118	-0.603337883959044	0.587320819112628	4	-0.798849624123588	5.42100135194313	9.2270475	0.312804099117103
119	-0.643778156996587	0.552658703071672	4	-0.861410443947008	6.00501940059794	3.6432825	0.113745822102327
120	-0.649552901023891	0.532436860068259	4	-0.884159608367474	5.56432394091326	5.31947625	0.182417541352566
121	-0.669774744027304	0.509327645051195	4	-0.920643116637987	5.33270233556331	4.30489125	0.139783475257971
122	-0.689993174061433	0.494883959044369	4	-0.948599811689582	5.49763945511093	2.830905	0.094633164657203
123	-0.701549488054607	0.483331058020478	4	-0.967526444621022	5.54534886240262	7.4391075	0.247875802870641
124	-0.730436860068259	0.451556313993174	4	-1.01710160519515	5.97515912732448	11.553025	0.383129741883563
125	-0.750655290102389	0.388006825938567	4	-1.09372755357186	0.237839001675216	16.99193375	0.472960429456832
126	-0.727546075085324	0.292682593856655	4	-1.18831963946323	0.0344550683145793	14.52050875	0.508968702507502
127	-0.724658703071672	0.208914675767918	4	-1.29011337996473	0	10.5088775	0.39442475745215
128	-0.724658703071672	0.148252559726962	4	-1.36899833145516	0.0949649816188812	10.5561775	0.402763962445603
129	-0.718880546075085	0.0875904436860068	4	-1.44955112394428	0.119425198791693	12.60012875	0.497998048882142
130	-0.710215017064846	0.0153754266211604	4	-1.54915073372071	0.0831385157297416	18.07746875	0.736462480630629
131	-0.701549488054607	-0.0886143344709898	4	-1.69644322984683	0.354731307033547	14.40817125	0.585729203305496
132	-0.672662116040956	-0.16660409556314	4	-1.81358907050793	0	14.0114425	0.548774125333726
133	-0.672662116040956	-0.247484641638225	4	-1.92334389557468	0.117052292271131	8.56543875	0.329632504230983
134	-0.666887372013652	-0.29659385665529	4	-1.98927039642088	0.442433033611777	10.5207025	0.415770104424622
135	-0.640887372013652	-0.351474402730376	4	-2.0724244173058	0.463608226518156	6.71364375	0.264144077603514
136	-0.623556313993174	-0.386139931740614	4	-2.1252532328265	0.348727881548574	5.8569225	0.223375491382325
137	-0.612003412969283	-0.417914675767918	4	-2.16992833110297	0.291467634938803	5.224285	0.191450787687493
138	-0.603337883959044	-0.446798634812287	4	-2.20821848864047	0.531717992902612	9.86973625	0.373637517305399
139	-0.574450511945392	-0.495907849829351	4	-2.28294599210155	0.785398163397448	7.7843975	0.296208966675804
140	-0.542675767918089	-0.527682593856655	4	-2.34218778543671	0.588002603547567	5.41289375	0.201300130624105
141	-0.525344709897611	-0.553679180887372	4	-2.38244781156153	0.588002603547564	5.41289375	0.197681591679775
142	-0.508013651877133	-0.579675767918089	4	-2.42198412989748	0.57138439855331	8.3283475	0.294328380958471
143	-0.482013651877133	-0.620116040955631	4	-2.48084980608918	0.815678915693758	11.68250875	0.422943710557666
144	-0.432907849829352	-0.666334470989761	4	-2.56543854820071	1.23755670818611	13.7678475	0.495735030989266
145	-0.357805460750853	-0.692331058020478	4	-2.66458555439856	1.14415264850981	12.09283625	0.448123072707713
146	-0.294255972696246	-0.72121843003413	4	-2.75421016894011	0.809801836281294	14.51164	0.480235420393886
147	-0.23359385665529	-0.77898976109215	4	-2.85025725301888	0.96006639750301	12.2164075	0.399866422783672
148	-0.17582252559727	-0.819430034129693	4	-2.93023053757562	1.45366741947429	8.56543875	0.294974982870508
149	-0.126716723549488	-0.82520819112628	4	-2.98922553414972	1.27936121088883	5.224285	0.177909123831301
150	-0.0978293515358361	-0.833873720136519	4	-3.02480735891598	1.44647769191797	4.03469	0.138603049211219
151	-0.0747235494880546	-0.836761092150171	4	-3.05252796875822	1.5707963267949	5.5045375	0.188911235112603
152	-0.0429488054607509	-0.836761092150171	4	-3.09031021578074	1.10714871779409	5.59499875	0.173822458981281
153	-0.014061433447099	-0.851204778156997	4	-3.125074707577	1.84911827687688	3.6432825	0.119022818242027
154	0.00616040955631402	-0.84542662116041	4	3.13430603595418	1.97570848590263	3.8111975	0.121139404287223
155	0.0263788395904436	-0.836761092150171	4	3.11007815509674	1.5707963267949	3.50315625	0.120598864101691
156	0.0466006825938566	-0.836761092150171	4	3.0859583822764	1.5707963267949	6.50552375	0.222976418336378
157	0.0841501706484642	-0.836761092150171	4	3.04136309860912	1.5707963267949	10.00808875	0.33891849826758
158	0.141924914675768	-0.836761092150171	4	2.97357939895561	1.5707963267949	6.004735	0.199856686078808
159	0.176587030716724	-0.836761092150171	4	2.93360806173985	1.89251734171204	6.3299225	0.213141946635313
160	0.211249146757679	-0.82520819112628	4	2.89097967241278	1.77619761369478	12.26784625	0.412757541509259
