# Supplementary material for: Fluid extraction from the left-right organizer uncovers mechanical properties needed for symmetry breaking
Source: eLife. 2023 Jul 21;12:e83861. doi: 10.7554/eLife.83861 (PMC10361723; doi:10.7554/eLife.83861)
Supplement: Figure 4—source data 2. [file elife-83861-fig4-data2.zip › Fig4_sourcedata/DB8ss_embryo11.csv]

	x	y	id	omega	alpha	speed	realangvel
1	0.252445283018868	-0.565543396226415	1	2.72175611367685	2.56525117587786	12.48779125	0.578138882503438
2	0.295879245283019	-0.498716981132076	1	2.60612833717617	2.29963742712898	19.65137625	1.08972849980673
3	0.389437735849057	-0.415184905660377	1	2.38818263721482	2.2035565861718	19.475775	1.0408297552484
4	0.489675471698113	-0.341675471698113	1	2.18001668616514	2.43931819711257	17.83032625	0.92172247350403
5	0.563184905660377	-0.254803773584906	1	1.99567219146433	2.46108071170395	14.14447375	0.677147037461436
6	0.619984905660377	-0.184637735849057	1	1.86024278397205	2.79015228407134	16.72823625	0.808195198006088
7	0.656739622641509	-0.0843962264150944	1	1.69860374437083	2.896576027913	15.10939375	0.706361784048971
8	0.680132075471698	0.00915849056603782	1	1.55733138756104	2.92027955492979	21.46414875	0.924868324942854
9	0.710203773584906	0.142811320754717	1	1.37235772257246	3.20816581466707	15.7402575	0.670998226457509
10	0.703520754716981	0.243049056603774	1	1.23815807728096	3.37944033501323	17.7765225	0.742441671364425
11	0.676788679245283	0.35331320754717	1	1.08966974300808	3.40608788642064	26.03451125	1.00165139754664
12	0.633350943396227	0.513694339622641	1	0.88933946349875	3.7101122506144	22.3646225	0.84465918145968
13	0.556501886792453	0.633981132075472	1	0.720407627206814	3.90372454277037	15.9223625	0.590908144867299
14	0.486335849056604	0.707490566037736	1	0.602225998233354	4.45720792235451	37.331525	1.40292290004363
15	0.255784905660377	0.767633962264151	1	0.321641418224629	4.71238898038469	23.0351	0.904441867589886
16	0.108766037735849	0.767633962264151	1	0.140753044706651	4.95022441808372	35.553045	1.47990297666892
17	-0.111758490566038	0.71417358490566	1	-0.155227550627133	5.04050566825117	25.99194125	1.15577756029735
18	-0.2688	0.66071320754717	1	-0.386383062686603	5.19929431700329	30.21051	1.34853932582573
19	-0.439203773584906	0.570498113207547	1	-0.656090927851749	5.36810559800716	8.5861325	0.379847131572699
20	-0.482641509433962	0.537083018867925	1	-0.732060354166289	5.30032642886328	7.5502625	0.326627001157005
21	-0.52273962264151	0.510354716981132	1	-0.79738575439769	5.32313010478785	6.39023	0.271202871338865
22	-0.556150943396226	0.486966037735849	1	-0.851626328665463	1.66183140537635	0	0
23	0.249101886792453	0.560475471698113	2	0.418226828357951	4.63562594706005	20.4773525	1.06467228287031
24	0.118792452830189	0.570498113207547	2	0.205292371783888	4.79328160565367	19.43379625	1.06961821417052
25	-0.00483773584905654	0.560475471698113	2	-0.0086312710502152	5.01907841560245	32.94858875	1.91564649854328
26	-0.20531320754717	0.496988679245283	2	-0.39176057075887	5.31154597694062	25.99194125	1.55927924409241
27	-0.342309433962264	0.403433962264151	2	-0.703616419577351	5.58845320246999	24.53273625	1.48999905036949
28	-0.442547169811321	0.283147169811321	2	-1.00161622965125	5.76958268207784	23.44188	1.40626188318508
29	-0.516056603773585	0.152833962264151	2	-1.28286860628826	5.76078343326046	19.93517625	1.07299198228578
30	-0.579539622641509	0.0425735849056603	2	-1.49746700274542	6.08579843489866	13.34746875	0.709578024517188
31	-0.596245283018868	-0.0409584905660377	2	-1.63938260764886	6.11802899897319	12.73789	0.637961905698736
32	-0.609611320754717	-0.121150943396226	2	-1.76697498878861	0.0713103311578666	14.69611	0.729649487512773
33	-0.602928301886792	-0.214709433962264	2	-1.91290488629116	0.174657038994294	9.03725625	0.436602782570357
34	-0.592905660377358	-0.271509433962264	2	-2.00022544280523	0.512392811595787	9.61076875	0.470964705251775
35	-0.562833962264151	-0.324969811320755	2	-2.09441838385559	0.655716617622474	8.5861325	0.421638911474607
36	-0.529418867924528	-0.368407547169811	2	-2.17874616615051	0.851971324474729	11.13028125	0.54678221460023
37	-0.475958490566038	-0.415184905660377	2	-2.28810260907055	1.14101784391949	13.82106	0.671279264523907
38	-0.395769811320755	-0.451939622641509	2	-2.42235846197534	1.2827237896467	14.7422275	0.75550190210304
39	-0.305554716981132	-0.478671698113208	2	-2.57345884239594	1.05166324361879	16.88314375	0.945079630955306
40	-0.211996226415094	-0.532132075471698	2	-2.762474768587	1.39614497213433	18.0745125	1.01389374350003
41	-0.0983924528301887	-0.552177358490566	2	-2.96525351728701	1.72578660893048	16.9558675	0.961322494005135
42	0.00852830188679242	-0.535471698113207	2	3.12566729109155	2.03442780207946	16.38885875	0.950051035129662
43	0.10208679245283	-0.488694339622642	2	2.93565708406562	2.34170986613382	25.5455475	1.61295505652139
44	0.219030188679245	-0.375090566037736	2	2.61306607276134	2.2794314568677	14.4797125	1.07136737288913
45	0.289196226415094	-0.314947169811321	2	2.39879259818351	2.39189576091062	20.743415	1.53192381644003
46	0.379411320754717	-0.218049056603774	2	2.09240783489551	2.4468420346093	12.26666375	0.846622040091574
47	0.429532075471698	-0.157905660377359	2	1.92308342687719	2.5392963203603	10.16477	0.659653586878939
48	0.46628679245283	-0.104445283018868	2	1.7911527095014	2.8966234808302	15.10939375	0.990636881119165
49	0.489675471698113	-0.0108867924528302	2	1.59302533327757	2.87065874743927	9.77986625	0.595978733755117
50	0.506381132075472	0.0492566037735849	2	1.47382958652655	2.863271685345	11.4335925	0.630556941136644
51	0.526430188679245	0.119422641509434	2	1.34771819829922	3.14159265358979	10.9937025	0.613007855187745
52	0.526430188679245	0.189588679245283	2	1.22511662726167	3.3865580299755	10.7926775	0.602010334648027
53	0.509724528301887	0.256415094339623	2	1.10471456033206	3.59134355401781	16.8589025	0.929014683226873
54	0.462947169811321	0.35331320754717	2	0.91891162368669	3.79949002479373	14.5553925	0.791671991729283
55	0.406143396226415	0.426822641509434	2	0.760577225340834	4.14782585615745	18.59067375	1.01381750187399
56	0.305905660377359	0.490305660377359	2	0.557813724966036	4.55054238591009	25.99194125	1.44727573786405
57	0.142181132075472	0.517037735849057	2	0.268358577393226	4.65688700013554	18.87565625	1.13288768364698
58	0.0218943396226416	0.523720754716981	2	0.0417810406638299	5.03413953478133	11.5885	0.689813346940548
59	-0.0482716981132074	0.500332075471698	2	-0.0961816287242796	4.97300074429109	8.1273225	0.515931046914705
60	-0.0983924528301887	0.486966037735849	2	-0.199367838107221	0.463647609000806	0	0
61	0.396120754716981	-0.502060377358491	3	2.4736011052445	1.81579713512787	12.95133125	0.557284061260637
62	0.476309433962264	-0.482011320754717	3	2.36214429299237	2.18543058812941	10.89378125	0.496050883730992
63	0.53311320754717	-0.441916981132076	3	2.26293411624617	2.24554277817467	16.760755	0.72827579912905
64	0.616645283018868	-0.375090566037736	3	2.11727895642036	2.38323142633842	13.7016275	0.575006409104311
65	0.676788679245283	-0.311603773584906	3	2.0022776745995	2.83868768951912	17.5518475	0.754410543638611
66	0.710203773584906	-0.204683018867924	3	1.85139556587178	2.85903986881291	16.8991075	0.724328323226908
67	0.740275471698113	-0.101101886792453	3	1.7065299012264	2.93049564753553	22.48701125	0.933074780039768
68	0.770347169811321	0.0392301886792453	3	1.51991494521844	3.18807383237595	22.53549375	0.92100401828499
69	0.763664150943396	0.182905660377359	3	1.33571414156145	3.29424851003937	20.65768375	0.817873923587674
70	0.743615094339623	0.313218867924528	3	1.17213935684391	4.24874137138388	0	0
71	0.309245283018868	0.530403773584906	4	0.527853684595929	4.01768310469527	16.3551575	0.808138890070893
72	0.229052830188679	0.59722641509434	4	0.36622590658175	4.56530152936022	28.57866	1.44228492730223
73	0.0486226415094339	0.623958490566038	4	0.0777689211213037	4.89886889372552	28.23632625	1.45982979337047
74	-0.128464150943396	0.590547169811321	4	-0.21419703755279	5.08889040784721	24.2069575	1.28657587937474
75	-0.272139622641509	0.533743396226415	4	-0.471512213427738	5.09287588582833	16.9156625	0.873815852706594
76	-0.372381132075472	0.493649056603774	4	-0.646275383969057	5.17605712410971	12.87683375	0.634652267910571
77	-0.44588679245283	0.456894339622641	4	-0.773205837551171	5.26406335074252	7.991335	0.382232273063428
78	-0.489324528301887	0.430162264150943	4	-0.849652292163857	1.86163273897121	0	0
79	0.00184528301886783	0.577181132075472	5	0.00319704964240803	5.04446645054875	16.0595325	0.881265807809923
80	-0.0950528301886793	0.543766037735849	5	-0.173056111919577	4.96338191288779	21.07747125	1.2138671811845
81	-0.225362264150943	0.510354716981132	5	-0.415829548156477	5.24610063101673	26.75583625	1.52725874707922
82	-0.372381132075472	0.423479245283019	5	-0.721281297572322	5.46976045510734	39.62498375	2.13731317882443
83	-0.556150943396226	0.249732075471698	5	-1.14874393333721	5.79974826580482	23.6511825	1.19397758437293
84	-0.626316981132075	0.116079245283019	5	-1.38753945021179	6.04457286911056	19.93517625	0.973771946964936
85	-0.656388679245283	-0.00754716981132075	5	-1.58229383960478	6.16607013845377	26.88354625	1.22874931611529
86	-0.676437735849057	-0.177954716981132	5	-1.82804370282784	0.121346704514604	21.623195	0.940731539619413
87	-0.659732075471698	-0.314947169811321	5	-2.01619001075172	0	7.8529825	0.300119384391975
88	-0.659732075471698	-0.365067924528302	5	-2.07621388763012	0.110726085057434	4.7406425	0.182320578218431
89	-0.656388679245283	-0.395139622641509	5	-2.1126780032738	6.19998955221236	6.3039075	0.206457654455261
90	-0.659732075471698	-0.435233962264151	5	-2.15396953416485	0.307053057730941	22.517165	0.825819868549096
91	-0.616294339622642	-0.57222641509434	5	-2.31913350787467	0.667309974162604	21.99390875	0.813509462679143
92	-0.529418867924528	-0.682490566037736	5	-2.4818354004105	1.23874166017571	16.0595325	0.581395878858855
93	-0.432524528301887	-0.715901886792453	5	-2.59811457618227	1.20357010129652	7.29188625	0.276321984104984
94	-0.38908679245283	-0.732611320754717	5	-2.65337897300327	2.54193386971647	0	0
95	0.239079245283019	0.186249056603774	6	0.908975607472752	3.6052402625906	2.34135	0.239211580640465
96	0.232396226415094	0.199615094339623	6	0.861133291344659	4.01765996173289	8.17757875	0.855962916875916
97	0.192301886792453	0.23302641509434	6	0.689940707969476	4.03764803816113	6.70418375	0.704917992938336
98	0.15888679245283	0.259758490566038	6	0.548957109381809	4.24876960641225	9.36480875	0.981698656310513
99	0.10542641509434	0.28648679245283	6	0.352617378119706	4.10685335167247	8.2775	0.796218328206336
100	0.0619886792452831	0.316558490566038	6	0.193373712478439	4.76785968555466	9.43812375	0.937412136557789
101	0.00184528301886783	0.313218867924528	6	0.00589128516688091	5.42102411045749	14.4797125	1.34783840000285
102	-0.0683207547169812	0.253075471698113	6	-0.263676394833689	5.14481328296863	7.4958675	0.917575097789394
103	-0.111758490566038	0.23302641509434	6	-0.447191414391567	5.59428420483369	11.529375	1.4271067200042
104	-0.158535849056604	0.176222641509434	6	-0.732612758392407	5.90268542083411	16.9156625	2.36407458924594
105	-0.198630188679245	0.0759849056603775	6	-1.20542767624159	6.11799593179479	9.5534175	1.44796291014892
106	-0.208656603773585	0.0158415094339622	6	-1.49502025827138	5.91603475923033	7.29188625	0.988111044945097
107	-0.225362264150943	-0.0275962264150943	6	-1.6926424672604	6.11802136748264	6.368945	0.8099521613862
108	-0.232045283018868	-0.0676905660377358	6	-1.85463289953764	5.96145733991279	8.2775	0.792391532874714
109	-0.248750943396226	-0.117811320754717	6	-2.01311120611258	0.197381079897377	8.00848125	0.853542085578523
110	-0.238728301886792	-0.167928301886792	6	-2.18381962322829	0.519180864220444	4.22093375	0.454248752303921
111	-0.225362264150943	-0.191316981132076	6	-2.27466937368907	0.179862534685235	5.853375	0.512729662307889
112	-0.218679245283019	-0.228071698113208	6	-2.37721530615065	0.708666131821527	4.82637375	0.47910673653059
113	-0.198630188679245	-0.251460377358491	6	-2.47303665345677	0.165057110708536	3.1844725	0.225045438575417
114	-0.195290566037736	-0.271509433962264	6	-2.51804574117185	0.950562103094396	4.50355125	0.428760238335166
115	-0.171901886792453	-0.288215094339623	6	-2.60379778883888	1.5707963267949	4.188415	0.356015365756734
116	-0.145169811320755	-0.288215094339623	6	-2.67500086199023	1.84911729503969	3.8111975	0.29165191133175
117	-0.121781132075472	-0.281532075471698	6	-2.73333124425658	1.86223239760219	5.465515	0.467995110823978
118	-0.0883698113207547	-0.271509433962264	6	-2.82693026642138	1.68139845610316	4.7406425	0.503002676014268
119	-0.0582981132075472	-0.268169811320755	6	-2.92753080162423	1.89262217105738	4.9665	0.525752957396786
120	-0.0282264150943397	-0.258143396226415	6	-3.03268139310359	2.1910305504954	9.0071025	0.956357320108747
121	0.0185509433962264	-0.224732075471698	6	3.05923245005425	2.3035802314216	7.04297	0.892568228573962
122	0.0519660377358491	-0.19466037735849	6	2.88071880433946	2.40380825577512	7.78262375	1.17395140610112
123	0.085377358490566	-0.157905660377359	6	2.64592852311924	2.35619449019235	4.44206125	0.786064905313926
124	0.10542641509434	-0.137856603773585	6	2.48871554205645	2.61351235330898	7.27296625	1.34362142128737
125	0.128815094339623	-0.0977622641509433	6	2.21999125779898	2.60120637259967	3.05262375	0.603777669447445
126	0.138837735849057	-0.081056603773585	6	2.09923572390949	2.27938274293556	4.82637375	0.843718595086038
127	0.162230188679245	-0.0610075471698112	6	1.93049200489228	3.03099052428153	4.7406425	0.874904024542147
128	0.165569811320755	-0.0309358490566037	6	1.75551119998385	1.76810500567193	2.66949375	0.172287580704102
129	0.182275471698113	-0.0275962264150943	6	1.72105368384303	3.33898821343968	5.3389875	0.916918599668396
