# Supplementary material for: Fluid extraction from the left-right organizer uncovers mechanical properties needed for symmetry breaking
Source: eLife. 2023 Jul 21;12:e83861. doi: 10.7554/eLife.83861 (PMC10361723; doi:10.7554/eLife.83861)
Supplement: Figure 4—source data 2. [file elife-83861-fig4-data2.zip › Fig4_sourcedata/DB8ss_embryo12.csv]

	x	y	id	omega	alpha	speed	realangvel
1	-0.0911941747572815	-0.714750809061488	1	-3.01468953618445	1.3733408089157	5.80193625	0.218993308952351
2	-0.0600550161812298	-0.720980582524272	1	-3.05848819797492	1.39090125905964	6.3606675	0.238210879984142
3	-0.025799352750809	-0.727210355987055	1	-3.10613037397175	1.17602365512396	7.39594625	0.255185363377688
4	0.0115695792880259	-0.742779935275081	1	3.1260178605323	1.76823185467033	5.80193625	0.211747815547696
5	0.0427119741100323	-0.736550161812298	1	3.08366829742276	1.5707963267949	5.68959875	0.21006133379593
6	0.0738543689320389	-0.736550161812298	1	3.04165603066358	1.91955974490953	6.65924875	0.241362340162223
7	0.10811003236246	-0.724093851132686	1	2.99338356263113	1.81577498992176	9.3831375	0.350917253027028
8	0.157935275080906	-0.711637540453074	1	2.92320011202573	1.74548596277719	9.82125375	0.366532389136855
9	0.210873786407767	-0.702294498381877	1	2.84989363419836	1.64754376699128	7.4178225	0.26709189611398
10	0.251359223300971	-0.699181229773463	1	2.79647525497556	1.73590287292848	6.9211725	0.248350366698595
11	0.288728155339806	-0.692954692556634	1	2.74680518163584	1.76823185467034	5.80193625	0.205603462047312
12	0.319870550161812	-0.686724919093851	1	2.70568448922638	1.97575978996047	4.33268	0.156238266492039
13	0.341666666666667	-0.677381877022654	1	2.67443683592797	1.91955974490953	6.65924875	0.237017912982669
14	0.375922330097087	-0.664925566343042	1	2.62703325333144	2.35615119077692	9.6551125	0.339109413109231
15	0.413294498381877	-0.627556634304207	1	2.55921137070959	2.0344439357957	6.3606675	0.228611429637793
16	0.444433656957929	-0.611987055016181	1	2.51348908478203	2.55359005004223	6.15373	0.211988470529909
17	0.463119741100324	-0.583957928802589	1	2.47109139067605	2.00317875446551	8.1462425	0.286308996660067
18	0.503601941747573	-0.565275080906149	1	2.41382959134404	2.35619449019234	9.6551125	0.349286719141886
19	0.540970873786408	-0.527906148867314	1	2.34397224751566	2.53087366357673	6.9448225	0.249974989090873
20	0.562770226537217	-0.496763754045307	1	2.29397724969748	2.5748573231111	7.4178225	0.269162254435047
21	0.584569579288026	-0.462508090614887	1	2.24014479881048	2.84308810443635	7.73828	0.270098556739287
22	0.597025889967638	-0.422025889967638	1	2.18612508746262	2.88099457393442	8.8320925	0.316893801092912
23	0.609482200647249	-0.375313915857605	1	2.12274632724404	3.08285474784682	9.68881375	0.337657569274978
24	0.612595469255664	-0.32237216828479	1	2.05521481338904	3.2003341418541	9.68881375	0.340894390997222
25	0.609482200647249	-0.269433656957929	1	1.9870359351896	3.49035607170443	6.65924875	0.204945597307833
26	0.597025889967638	-0.235177993527508	1	1.94604681572803	3.25866593100103	9.73847875	0.380265367681294
27	0.590799352750809	-0.182236245954692	1	1.86999374219177	2.96178903615804	6.3606675	0.281155637641959
28	0.597025889967638	-0.147980582524272	1	1.81376261466338	2.84308810443635	7.73828	0.341926330702145
29	0.609482200647249	-0.107498381877023	1	1.74537734852295	2.92286257554818	5.24557	0.231083004132935
30	0.615711974110032	-0.0794724919093852	1	1.69916074769636	3.0172856176068	4.5869175	0.202150776786461
31	0.618825242718447	-0.0545566343042071	1	1.65873059233907	2.78279351154188	9.72192375	0.402563714731698
32	0.637511326860841	-0.00473139158576048	1	1.57821784939273	3.21295814841347	7.9854225	0.34303356534248
33	0.634394822006473	0.038864077669903	1	1.50961113632423	3.00900935509237	8.6097825	0.358054336076083
34	0.640624595469256	0.0855760517799352	1	1.43800026910902	3.28352088382707	8.04573	0.340383758150226
35	0.634394822006473	0.129174757281553	1	1.36992351747897	3.38657131671666	9.3831375	0.396815699384317
36	0.621938511326861	0.179	1	1.29056037760211	3.18155972027639	14.234935	0.565959813027354
37	0.618825242718447	0.256854368932039	1	1.17736841499664	3.5298929785898	13.52366125	0.549843962148447
38	0.590799352750809	0.32536569579288	1	1.06739962256695	3.41258714849968	10.62890125	0.410570991213565
39	0.575226537216828	0.381417475728155	1	0.985285424324236	3.55609674211602	15.5392325	0.591944869686895
40	0.540970873786408	0.459271844660194	1	0.866896450386857	3.62604353104622	12.21581625	0.449349107036681
41	0.509831715210356	0.518440129449838	1	0.777026628979521	3.97958536133532	15.308645	0.576029496273966
42	0.447546925566343	0.574495145631068	1	0.661820729724728	3.91058599882697	24.54337875	0.881166596071937
43	0.354126213592233	0.671032362459547	1	0.48558741051034	4.3034947614126	18.6019075	0.671867874492471
44	0.260702265372168	0.711514563106796	1	0.351213835611846	4.27459922030497	29.52466	1.02834913775707
45	0.114336569579288	0.780025889967638	1	0.145544008060432	4.66796300936551	25.62773125	0.891725850620108
46	-0.025799352750809	0.786255663430421	1	-0.0328011620635899	4.75011616867918	30.175035	1.03576758967554
47	-0.190847896440129	0.780025889967638	1	-0.239954679998697	5.02601169321786	22.12989625	0.754804594768402
48	-0.306067961165049	0.742656957928803	1	-0.390915598952378	5.32865828570545	16.73296625	0.567778485269671
49	-0.380809061488673	0.689718446601942	1	-0.504471296006312	5.3108049423865	15.1490075	0.527178735949247
50	-0.449320388349515	0.643006472491909	1	-0.609907043196161	5.45237672053002	17.7197625	0.619783741123856
51	-0.52094498381877	0.577608414239482	1	-0.733863791420933	5.43121284881726	18.14368875	0.633663062688665
52	-0.59568284789644	0.51221359223301	1	-0.860596403958666	5.57456311033046	15.73611875	0.546102752434445
53	-0.65173786407767	0.446815533980583	1	-0.969816954445555	5.65772345436855	12.6326475	0.435347062548295
54	-0.692220064724919	0.390760517799353	1	-1.05688636695521	5.76403386349377	13.7607525	0.472114241714676
55	-0.729588996763754	0.32536569579288	1	-1.15130921529815	5.99939286066962	14.22370125	0.487713768225391
56	-0.751388349514563	0.250624595469256	1	-1.24885196894323	6.05209123261969	9.93595625	0.343484286571727
57	-0.763844660194175	0.197686084142395	1	-1.31754882625757	6.02582659300272	11.17758125	0.386821123110848
58	-0.779417475728155	0.138517799352751	1	-1.39491305087974	5.94845197482229	13.85476125	0.464539356166214
59	-0.804330097087379	0.0668932038834952	1	-1.48782092211298	0	3.4138775	0.115562589564828
60	-0.804330097087379	0.0482071197411004	1	-1.51093344002595	6.18353723463121	5.71797875	0.19363878877205
61	-0.807443365695793	0.0170679611650485	1	-1.54966119778036	0	6.25838125	0.212092439617155
62	-0.807443365695793	-0.0171877022653721	1	-1.59207968570379	0.0665497706033716	8.5530225	0.289973632366596
63	-0.804330097087379	-0.0638996763754045	1	-1.65007441217711	0.142000972300973	4.022865	0.136391557330346
64	-0.80121359223301	-0.0856990291262136	1	-1.67735272364318	0.298482080115048	7.73828	0.260391112058898
65	-0.788757281553398	-0.126184466019417	1	-1.72943094605496	0.233734260302089	12.281445	0.421260643200336
66	-0.773187702265372	-0.19157928802589	1	-1.81368307469503	0.211103471663149	8.1462425	0.278951052637599
67	-0.763844660194175	-0.235177993527508	1	-1.86947328522255	0.78539816339745	3.21817375	0.0984093769384531
68	-0.751388349514563	-0.24763430420712	1	-1.88915516061024	0.21862003894387	5.24557	0.179812231601102
69	-0.745161812297735	-0.275660194174757	1	-1.92511760693046	0.321750554396642	5.39752125	0.185524226674567
70	-0.735818770226537	-0.303689320388349	1	-1.96222245226537	0	2.84450375	0.0897198633307794
71	-0.735818770226537	-0.319258899676375	1	-1.98016642493153	0.982953608128856	2.05104625	0.059236259892943
72	-0.72647572815534	-0.325485436893204	1	-1.99201367691012	0	1.13815625	0.0355942297469958
73	-0.72647572815534	-0.331715210355987	1	-1.99913252285951	0.463543680503989	2.54414875	0.0871770897245283
74	-0.720249190938511	-0.344171521035599	1	-2.01656794080442	0.982713793585599	2.05104625	0.0608748036460027
75	-0.710906148867314	-0.350401294498382	1	-2.02874290153362	0.540480632438257	3.31750375	0.11435590156726
76	-0.701563106796116	-0.365970873786408	1	-2.05161408184707	0.643542676736057	2.84450375	0.0973887144320917
77	-0.692220064724919	-0.37842718446602	1	-2.07109182473349	0.643542676736064	2.84450375	0.0979389386565388
78	-0.682877022653722	-0.390883495145631	1	-2.0906796124648	0.463439795204955	1.27237	0.0441618899454799
79	-0.679763754045307	-0.397113268608414	1	-2.0995119904539	0.674766290123475	3.64269125	0.125725493489512
80	-0.667307443365696	-0.41268284789644	1	-2.1246570891518	0.321646636699838	1.79917375	0.0608948031910916
81	-0.664194174757281	-0.422025889967638	1	-2.13683604979002	0.643542676736064	2.84450375	0.0987757333240369
82	-0.654851132686084	-0.434482200647249	1	-2.15659119645482	0.876126194859492	4.443835	0.149551396524377
83	-0.636165048543689	-0.450051779935275	1	-2.1865014757597	0.540327793609877	3.31750375	0.11594009192174
84	-0.626825242718447	-0.465621359223301	1	-2.20968949414405	0.519130126525094	4.5869175	0.158954153751916
85	-0.614368932038835	-0.48742071197411	1	-2.24148032489443	0.620305656291135	4.8943675	0.170229847318728
86	-0.598796116504854	-0.509220064724919	1	-2.27552629435818	0.785398163397456	3.21817375	0.111873354900014
87	-0.586339805825243	-0.521676375404531	1	-2.29790096533818	0.896030036671418	3.64269125	0.125733056351616
88	-0.570770226537217	-0.534132686084142	1	-2.3230475766085	0.982833691272895	4.10268375	0.140726676066123
89	-0.552084142394822	-0.546588996763754	1	-2.35119291182173	0.643487252236361	8.5341025	0.295046483935688
90	-0.524058252427185	-0.583957928802589	1	-2.41020220860886	1.03036154465014	6.6350075	0.229082633308995
91	-0.492915857605178	-0.602644012944984	1	-2.45601873527066	0.726656675133147	6.85081375	0.235826452801966
92	-0.468003236245955	-0.630669902912621	1	-2.50318402583106	0.785398163397443	6.43693875	0.220296849294259
93	-0.443090614886731	-0.655582524271845	1	-2.54724339568991	1.05155429235428	4.5869175	0.158537382686932
94	-0.421291262135922	-0.668042071197411	1	-2.57895087222729	0.982753750428861	4.10268375	0.141969058258495
95	-0.402608414239482	-0.680498381877023	1	-2.60734468387899	1.16601204812453	4.33268	0.149250618732597
96	-0.380809061488673	-0.689838187702265	1	-2.63719480762551	1.15260413605544	5.60327625	0.194460681409661
97	-0.352779935275081	-0.702294498381877	1	-2.67608694390744	1.27930139385537	5.9396975	0.205062270375294
98	-0.321640776699029	-0.711637540453074	1	-2.7170993979825	1.0516662002698	4.5869175	0.159489969081301
99	-0.29984142394822	-0.724093851132686	1	-2.74899739179876	1.15256128323606	5.60327625	0.195305641724617
100	-0.271815533980583	-0.736550161812298	1	-2.78805852014369	1.5707963267949	6.25838125	0.207687289138225
101	-0.237559870550162	-0.736550161812298	1	-2.82959597797133	1.5707963267949	3.98266	0.135175372192693
102	-0.215760517799353	-0.736550161812298	1	-2.85663105240987	1.42886809655762	8.04573	0.286014733209665
103	-0.172161812297735	-0.742779935275081	1	-2.9138339990518	1.49950996239469	7.9854225	0.28537220693782
104	-0.128563106796116	-0.745893203883495	1	-2.97090844043937	1.47114825424652	5.71797875	0.2066974254695
105	-0.0974239482200647	-0.749006472491909	1	-3.01224792553327	1.5707963267949	8.5341025	0.308711222747058
106	-0.0507119741100324	-0.749006472491909	1	-3.07399017008268	1.5707963267949	7.39594625	0.26974931036726
107	-0.0102265372168286	-0.749006472491909	1	-3.12794003215613	1.62628204112728	10.25641375	0.375061167064104
108	0.0458252427184467	-0.745893203883495	1	3.08023304161063	1.73593798267448	13.84293625	0.507843356727444
109	0.120566343042071	-0.733436893203883	1	2.97866437026515	1.87885300727509	13.13521	0.483827971438044
110	0.189077669902913	-0.711637540453074	1	2.88189877597754	1.81579536689577	7.03764875	0.261096275545327
111	0.226446601941748	-0.702294498381877	1	2.82967952086847	1.79754262777541	7.5904675	0.278866080275666
112	0.266928802588997	-0.692954692556634	1	2.77390630481334	2.06472816200807	8.40048	0.309156674399169
113	0.307414239482201	-0.671155339805825	1	2.7120749699335	2.49810540135343	8.5341025	0.286329392675744
114	0.335440129449838	-0.63378640776699	1	2.65480909139836	2.62924328060774	10.44443125	0.349784971020926
115	0.363466019417476	-0.583957928802589	1	2.58485209719417	2.60111202115154	6.6350075	0.24054247489314
116	0.382152103559871	-0.552818770226537	1	2.53674360221554	2.69923488892532	11.9609875	0.442279998090558
117	0.410177993527508	-0.493650485436893	1	2.44828760259743	2.80492246306122	12.0555875	0.464007898925693
118	0.431977346278317	-0.43136569579288	1	2.35548602281229	3.14159265358979	16.4994225	0.581833785889039
119	0.431977346278317	-0.341058252427184	1	2.23911926563448	3.09996268160666	13.6661525	0.59528442435905
120	0.435090614886731	-0.26631715210356	1	2.12006238076267	2.99967481458225	20.11491625	1.06699566660483
121	0.450663430420712	-0.157323624595469	1	1.90666324744171	2.96489278964394	16.1825125	0.932845039482535
122	0.466233009708738	-0.0701294498381878	1	1.7200942395452	3.17282336235894	18.21463875	1.06481298278152
123	0.463119741100324	0.0295242718446602	1	1.5071316429889	3.35271133471246	8.1462425	0.480489903505598
124	0.453776699029126	0.0731197411003236	1	1.41103366228778	3.25227522105742	10.30371375	0.606145527790347
125	0.447546925566343	0.129174757281553	1	1.28980455672971	3.32691903525407	18.52327125	1.0457441885051
126	0.428864077669903	0.228828478964401	1	1.08065571902869	3.5284732617627	16.58751875	0.901469850180726
127	0.394608414239482	0.312909385113269	1	0.900361748992543	3.65830118335599	28.79210125	1.43475034161189
128	0.316754045307443	0.449928802588997	1	0.613411680670165	3.94516582400797	22.12989625	1.03707626830001
129	0.229559870550162	0.534009708737864	1	0.405996427010163	4.17197559306929	16.58751875	0.752354159765013
130	0.151705501618123	0.580721682847896	1	0.25552559505716	4.12436639189245	24.6161025	0.975927891723714
131	0.0395987055016181	0.655462783171521	1	0.0603400167124173	4.50700828886387	27.895175	1.09514643713521
132	-0.109880258899676	0.686601941747573	1	-0.158689270714624	4.88375989756167	30.0248575	1.1637235793495
133	-0.271815533980583	0.658576051779935	1	-0.391433986584523	5.14705156212096	17.5636725	0.673866927038252
134	-0.359009708737864	0.618093851132686	1	-0.526207371992174	5.43404008300059	18.94660625	0.727085522327093
135	-0.436864077669903	0.549582524271845	1	-0.671624476457592	5.45615537124962	19.32737125	0.75392681097074
136	-0.514715210355987	0.477957928802589	1	-0.822409838651741	5.67538860646974	15.94069125	0.622609340149702
137	-0.564540453074434	0.406333333333333	1	-0.946931706681681	5.92847840163368	16.3811725	0.639886126365281
138	-0.59568284789644	0.322249190938511	1	-1.07490893195474	5.86032057828244	24.95548	1.00693088351076
139	-0.65173786407767	0.197686084142395	1	-1.27629510865689	5.97515007382942	26.26982875	1.03738947651765
140	-0.695333333333333	0.060663430420712	1	-1.48377300396042	6.11799449907559	13.84293625	0.534528316552845
141	-0.7077928802589	-0.0140744336569579	1	-1.59067866727099	0.165158039570918	10.38235	0.400947725993566
142	-0.698449838187702	-0.0701294498381878	1	-1.6708682124697	0.207493469890476	11.046915	0.431124851652243
143	-0.685993527508091	-0.129297734627832	1	-1.75709318280015	0.486941362500643	10.9440375	0.419498532118656
144	-0.657964401294498	-0.182236245954692	1	-1.84099288922388	0.817636403649341	12.47774	0.449326172426319
145	-0.608139158576052	-0.228948220064725	1	-1.93085812370915	0.694732597476006	13.33091375	0.548397986405922
146	-0.561427184466019	-0.285003236245955	1	-2.04053772099033	0.741959032757935	9.26193125	0.395502352216435
147	-0.527171521035599	-0.32237216828479	1	-2.11963819143362	0.885035949150616	8.085935	0.345725859568622
148	-0.492915857605178	-0.350401294498382	1	-2.18878336334734	0.960098263218292	6.9448225	0.30204413570688
149	-0.461776699029126	-0.372197411003236	1	-2.24919219048872	0.832967159980806	8.45783125	0.389533431644444
150	-0.427521035598706	-0.403339805825243	1	-2.32709887681761	0.82540673159406	10.06544	0.469238084562835
151	-0.387035598705502	-0.440708737864078	1	-2.42094649373017	0.965201780829201	8.99586875	0.420034605076365
152	-0.346553398058252	-0.46873786407767	1	-2.50495341474545	1.13421847384066	9.41743	0.439924833943754
153	-0.29984142394822	-0.490533980582524	1	-2.5929383815342	1.23149092244998	10.25641375	0.485965361062277
154	-0.246899676375404	-0.509220064724919	1	-2.69013145374665	1.16591051319077	12.99863125	0.628286677330121
155	-0.181504854368932	-0.537245954692557	1	-2.81578878921268	1.22199118911711	13.3184975	0.637243277378521
156	-0.112993527508091	-0.562161812297735	1	-2.94323744468838	1.52322497967638	11.9609875	0.571744405319099
157	-0.0475987055016182	-0.565275080906149	1	-3.0575863257522	1.51205842105192	9.68881375	0.467031940147855
158	0.00534304207119744	-0.568388349514563	1	3.13219259339782	1.69511934487635	4.5869175	0.220363518110811
159	0.0302556634304207	-0.565275080906149	1	3.08811988977565	1.62630762219731	20.51341875	0.97942817976056
160	0.14236569579288	-0.559045307443366	1	2.89223425382354	1.93795944663351	15.8490475	0.754292293406813
161	0.223330097087379	-0.527906148867314	1	2.74137579514218	1.96931388201944	11.7292175	0.557573403418479
162	0.282498381877023	-0.502993527508091	1	2.62986111445848	2.67794504458899	8.9054075	0.366516177813758
163	0.304297734627832	-0.459394822006472	1	2.55655787889573	2.50884081508853	10.58278375	0.510025946588204
164	0.338553398058252	-0.41268284789644	1	2.45455268957809	2.70176773409352	10.68920875	0.517543551447295
165	0.363466019417476	-0.359741100323625	1	2.35104397928863	2.92290740626951	15.73611875	0.776725345649876
166	0.382152103559871	-0.275660194174757	1	2.19569891015866	3.14159265358979	16.4994225	0.866538989063019
167	0.382152103559871	-0.185352750809061	1	2.02239111234605	5.45251990262973	0	0
168	-0.0849676375404531	-0.611987055016181	2	-3.00363562821283	1.7359871348989	6.9211725	0.297704798748857
169	-0.0475987055016182	-0.605757281553398	2	-3.0631765879626	1.49943611132521	7.9854225	0.359233270615702
170	-0.00399999999999997	-0.608873786407767	2	-3.13502324208574	1.8766961394569	11.33603625	0.498872017738989
171	0.0551682847896441	-0.590187702265372	2	3.04838766154605	1.91379205356302	8.45783125	0.385072702487061
172	0.0987669902912622	-0.574618122977346	2	2.97137312104864	1.48767659627537	6.85081375	0.30598847307405
173	0.136135922330097	-0.577731391585761	2	2.91017542643383	1.91010173113981	10.25641375	0.473603165242311
174	0.189077669902913	-0.559045307443366	2	2.81545479338537	2.08127325622008	16.301945	0.758461553577296
175	0.266928802588997	-0.515449838187702	2	2.66376248266991	2.66206158234047	16.03174375	0.672884562105573
176	0.307414239482201	-0.437595469255663	2	2.52918557024879	2.7326984346177	18.6019075	0.891866652747395
177	0.34789644012945	-0.344171521035599	2	2.35081223969931	2.81983170709946	17.99114625	0.977871030208348
178	0.379038834951456	-0.250747572815534	2	2.15523803365764	2.91688309762455	20.426505	1.23474422747091
179	0.40395145631068	-0.141754045307443	2	1.90828918816346	2.94421707868459	17.4064	1.11816521677114
180	0.42263430420712	-0.0483300970873787	2	1.68465614480923	3.05092708766835	18.8525975	1.19608480634157
181	0.431977346278317	0.0544368932038836	2	1.44543918354092	3.52212053207107	15.3192875	0.96709260541062
182	0.400834951456311	0.132288025889968	2	1.25202066245879	3.23222698647484	12.56820125	0.759663060945115
183	0.394608414239482	0.200799352750809	2	1.10008805026977	3.19416136136726	10.824605	0.577361219964802
184	0.391495145631068	0.259967637540453	2	0.984615806276811	3.27593198719094	21.24183875	0.991219498950253
185	0.375922330097087	0.375190938511327	2	0.78637190648676	3.7618337133874	24.47124625	1.17274936021023
186	0.298071197411003	0.484184466019417	2	0.551822034444715	4.02045804098926	25.8600925	1.16934265880682
187	0.189077669902913	0.574495145631068	2	0.317953502683352	4.20116155973221	26.74637625	1.11606083821423
188	0.0613980582524271	0.646119741100324	2	0.0947413350405057	4.37407011467758	32.56900625	1.22490659809377
189	-0.106766990291262	0.705288025889968	2	-0.150239984578248	4.91988245027517	22.09383	0.846378526553555
190	-0.22510355987055	0.680375404530744	2	-0.319515689888959	5.20074192709346	20.615705	0.790527595086687
191	-0.324754045307443	0.627433656957929	2	-0.477621208906297	5.38711471463927	18.21463875	0.706857686305136
192	-0.402608414239482	0.565152103559871	2	-0.618992746167324	5.55893961852341	19.74952375	0.78011286839212
193	-0.474233009708738	0.484184466019417	2	-0.775015319845748	5.81953769817878	13.99429625	0.552396617633464
194	-0.508488673139159	0.415673139158576	2	-0.885494643372441	5.78033212288063	12.986215	0.540698287642805
195	-0.542744336569579	0.353391585760518	2	-0.993634300901002	5.6253155236035	15.8183025	0.655361203228886
196	-0.59568284789644	0.284880258899676	2	-1.12470654154678	5.66851515496941	11.83859875	0.474459040046371
197	-0.633051779935275	0.231941747572816	2	-1.21959834955605	5.96143475278294	12.59421625	0.510773934702953
198	-0.654851132686084	0.166543689320388	2	-1.32175313649664	5.91600075989829	15.8490475	0.624683561701873
199	-0.685993527508091	0.0855760517799352	2	-1.44668984883702	0	9.6716675	0.382826444317435
200	-0.685993527508091	0.0326375404530744	2	-1.52325513770051	0	8.5341025	0.340275858694155
201	-0.685993527508091	-0.0140744336569579	2	-1.59131030943934	5.90267893006722	12.25543	0.432411985355439
202	-0.710906148867314	-0.0763559870550162	2	-1.67779270651042	6.07569183728911	11.046915	0.391048762780319
203	-0.723362459546926	-0.13552427184466	2	-1.75600245906649	6.21189894277938	7.9854225	0.282681616786489
204	-0.72647572815534	-0.179122977346278	2	-1.81253878242379	0.18536363645475	9.26193125	0.336422877097251
205	-0.717132686084142	-0.228948220064725	2	-1.87982335784324	0.0587379057429757	9.68881375	0.334913149689822
206	-0.714019417475728	-0.28188996763754	2	-1.9468059877812	0	4.5514425	0.149107617178217
207	-0.714019417475728	-0.306802588996764	2	-1.97662751121684	0.321785196028943	5.39752125	0.188706335283895
208	-0.704676375404531	-0.334828478964401	2	-2.01436877827362	0	3.4138775	0.107048863325132
209	-0.704676375404531	-0.353514563106796	2	-2.03577855093865	0.358799142047914	4.8612575	0.167134135682632
210	-0.695333333333333	-0.37842718446602	2	-2.06920537807518	0.70856513996	5.24557	0.178618106855937
211	-0.676650485436893	-0.400226537216829	2	-2.10492899944636	0.566735330478694	7.4178225	0.258310985042305
212	-0.654851132686084	-0.434482200647249	2	-2.15659119645482	0.524800083742074	12.4907475	0.43081682984659
213	-0.620595469255663	-0.493650485436893	2	-2.24275456242414	0.837969741315237	7.6543225	0.262573325852369
214	-0.589456310679612	-0.521676375404531	2	-2.29526922759462	0.643542676736064	5.68959875	0.196436148037653
215	-0.570770226537217	-0.546588996763754	2	-2.33455645720215	0.394772671670935	7.39594625	0.234384953460935
216	-0.555200647249191	-0.583957928802589	2	-2.38143344789433	0.741915896810174	9.26193125	0.312087874421909
217	-0.52094498381877	-0.621330097087379	2	-2.44385102277871	0.507132818958857	11.7150275	0.358459131226776
218	-0.489802588996764	-0.677381877022654	2	-2.51554284902407	1.10712562470586	11.44955625	0.37378165057198
219	-0.433747572815534	-0.705411003236246	2	-2.59029917913847	1.18017083506838	10.45980375	0.344497913258186
220	-0.380809061488673	-0.727210355987055	2	-2.6591987617901	1.06375664362519	5.85751375	0.194950405353342
221	-0.352779935275081	-0.742779935275081	2	-2.69818884286077	1.48214129354827	0	0
222	0.0676245954692557	-0.780148867313916	3	3.05512712468666	1.72339760079262	7.48345125	0.261637003645405
223	0.10811003236246	-0.773922330097088	3	3.00279972395758	1.76822386311009	14.50513625	0.508401271155572
224	0.185961165048544	-0.758349514563107	3	2.90111946972647	2.09559641053697	12.4907475	0.429747415238424
225	0.245129449838188	-0.724093851132686	3	2.81516998667878	2.01062124629117	10.68920875	0.38280484537883
226	0.298071197411003	-0.699181229773463	3	2.73860901760302	1.94169040166612	10.98779	0.393633441078007
227	0.354126213592233	-0.677381877022654	3	2.65988232938741	2.19962631956059	7.73828	0.27602520052493
228	0.388378640776699	-0.652469255663431	3	2.60467728928243	2.30357123796307	7.6543225	0.273273597844303
229	0.419521035598706	-0.624443365695793	3	2.55002256971357	2.59304558642568	12.00178375	0.41084049243481
230	0.453776699029126	-0.568388349514563	3	2.46785447122661	2.70495790830698	9.41743	0.327327655194485
231	0.475576051779935	-0.521676375404531	3	2.40238894018771	3.08902394581233	10.824605	0.31692465291425
232	0.47868932038835	-0.462508090614887	3	2.33900400960486	2.96940374589176	13.28184	0.479979092218987
233	0.491145631067961	-0.390883495145631	3	2.24300819116106	3.14159265358979	11.94798	0.434779394496303
234	0.491145631067961	-0.325485436893204	3	2.1560523122618	3.22830759516235	13.13521	0.514881923284509
235	0.484919093851133	-0.253860841423948	3	2.0530759276049	2.99973024061793	12.06918625	0.589940523322765
236	0.494258899676375	-0.188466019417476	3	1.93508782294034	2.94417311234948	14.50513625	0.753226925836259
237	0.509831715210356	-0.110611650485437	3	1.78444243777309	2.67791535161435	8.9054075	0.441249201538301
238	0.531631067961165	-0.0670161812297736	3	1.69619259746543	2.91813238581312	12.8360375	0.640643087104312
239	0.547200647249191	0.00149514563106793	3	1.56806398004457	2.89659361348892	7.03764875	0.334928058063366
240	0.556543689320388	0.038864077669903	3	1.5010783684319	2.86330279831402	8.28400375	0.371028978127135
241	0.569	0.082462783171521	3	1.42687257280647	3.14159265358979	9.6716675	0.448501200748894
242	0.569	0.135404530744336	3	1.33717233265669	3.21295814841348	7.9854225	0.363683963374682
243	0.565883495145631	0.179	3	1.26443553998176	3.14159265358979	7.39594625	0.318196644548423
244	0.565883495145631	0.219485436893204	3	1.20079621107207	3.41251866023507	10.62890125	0.471024153964107
245	0.550313915857605	0.275540453074434	3	1.10659138027925	3.79060389904535	20.70971375	0.926208198472899
246	0.481802588996764	0.365847896440129	3	0.92134974058467	3.9269691668108	19.310225	0.877402326357137
247	0.407064724919094	0.440588996763754	3	0.745869275313243	3.83633944801266	26.66123625	1.14854494289198
248	0.313640776699029	0.552695792880259	3	0.516160286734847	4.08689445432939	25.26470375	1.04115520784048
249	0.201533980582524	0.633663430420712	3	0.307929245166752	4.27164781666289	33.33999625	1.28347783674333
250	0.0364854368932039	0.711514563106796	3	0.0512336778180862	4.47376460731736	21.6645825	0.786511370520473
251	-0.0787378640776698	0.739543689320388	3	-0.106068596286008	4.51498542654629	29.0102725	0.946188618537096
252	-0.234443365695793	0.770686084142395	3	-0.295306319993427	4.99845035087958	20.16339875	0.679907157840837
253	-0.340323624595469	0.739543689320388	3	-0.431287751561595	5.27430952183439	18.1525575	0.611772536222033
254	-0.424407766990291	0.686601941747573	3	-0.553642258806002	5.35588415068884	19.91270875	0.676504687079049
255	-0.511601941747573	0.6212071197411	3	-0.688943196221811	5.22686113713686	15.03134875	0.49303498164283
256	-0.583226537216828	0.580721682847896	3	-0.787550192550377	5.52100843244512	17.3035225	0.574111484601565
257	-0.648624595469256	0.51221359223301	3	-0.90237248947069	5.83567749436537	15.776915	0.519809859747475
258	-0.685993527508091	0.434359223300971	3	-1.00633446142019	5.85900796528715	19.35220375	0.654123558077246
259	-0.729588996763754	0.337822006472492	3	-1.13715917303563	5.96143475278294	12.59421625	0.429082218388974
260	-0.751388349514563	0.272423948220065	3	-1.22297561671343	0	10.80982375	0.35638703623196
261	-0.751388349514563	0.213255663430421	3	-1.29425302395982	5.98469199295555	15.47656	0.538782348259712
