# Supplementary material for: Fluid extraction from the left-right organizer uncovers mechanical properties needed for symmetry breaking
Source: eLife. 2023 Jul 21;12:e83861. doi: 10.7554/eLife.83861 (PMC10361723; doi:10.7554/eLife.83861)
Supplement: Figure 4—source data 2. [file elife-83861-fig4-data2.zip › Fig4_sourcedata/DB8ss_embryo2.csv]

	x	y	id	omega	alpha	speed	realangvel
1	-0.861450920245399	0.226481595092025	1	-1.31370714326144	5.68474525648602	10.49527875	0.281941732322115
2	-0.892125766871166	0.181493865030675	1	-1.37009548972587	5.9438973080498	14.21187625	0.395805274114649
3	-0.916665644171779	0.111963190184049	1	-1.4492565445488	6.13051863795686	20.73809375	0.577567802147856
4	-0.933027607361963	0.00562269938650315	1	-1.56477010497837	6.13669876157287	24.30451375	0.652892126787155
5	-0.951432515337423	-0.119119631901841	1	-1.6953485303358	0.367173833818219	16.47045125	0.44084899517
6	-0.920757668711657	-0.198874233128834	1	-1.7835183293698	2.49097703502739	0	0
7	-0.311349693251534	0.601739263803681	2	-0.47748335944586	5.41387329740812	29.9278925	1.15614014847417
8	-0.429960122699386	0.501533742331288	2	-0.708711389140694	5.62389691016199	19.9475925	0.785700099936131
9	-0.493352760736196	0.419733128834356	2	-0.86585140912792	5.49777009842444	24.527415	0.952182993962758
10	-0.583334355828221	0.329754601226994	2	-1.05628800792047	5.44782220188676	22.32500875	0.771571701641602
11	-0.669223926380368	0.252046012269939	2	-1.21060234824879	5.8782935208945	18.01124875	0.645309510244154
12	-0.706033742331288	0.166156441717791	2	-1.33966425029762	6.23974573242529	18.14901	0.649833696069495
13	-0.710122699386503	0.0720858895705521	2	-1.46963098951152	0.223489862548021	17.78539125	0.635516096889133
14	-0.689671779141104	-0.0178926380368099	2	-1.59673420888935	0.444409505604869	18.33643625	0.663425545654788
15	-0.648773006134969	-0.103782208588957	2	-1.72941931802031	0.605526664072961	12.4647325	0.462207805044106
16	-0.611963190184049	-0.156953987730061	2	-1.82186087902913	0.334335033139584	9.90994125	0.407357041420144
17	-0.595092024539877	-0.205521472392638	2	-1.90333228731316	0.551654982528547	9.02484	0.368264209503704
18	-0.570552147239264	-0.245398773006135	2	-1.9769851292139	0.785398163397448	9.197485	0.366652447867981
19	-0.53680981595092	-0.279141104294479	2	-2.05031561878749	0.785398163397448	8.3614575	0.348826121340882
20	-0.506134969325153	-0.309815950920245	2	-2.12008084305567	1.03907225953609	11.66122375	0.471082962662559
21	-0.45398773006135	-0.340490797546012	2	-2.21429743558818	0.968508980659932	11.47971	0.512736491077792
22	-0.404907975460123	-0.374233128834356	2	-2.31684473380374	1.37340076694502	6.0295675	0.237398292842748
23	-0.374233128834356	-0.380368098159509	2	-2.36432439237229	0.661043168850687	6.7414325	0.321618469543221
24	-0.352760736196319	-0.407975460122699	2	-2.42864808628093	1.14416883366802	7.14407375	0.335643239176451
25	-0.319018404907975	-0.423312883435583	2	-2.49577673411622	0.99945884696127	9.84017375	0.482207173510094
26	-0.276073619631902	-0.450920245398773	2	-2.59221816881824	0.785398163397448	8.3614575	0.390564048577406
27	-0.245398773006135	-0.48159509202454	2	-2.67033097853372	1.32581766366803	7.31317125	0.346955138078067
28	-0.208588957055215	-0.49079754601227	2	-2.73972200614934	0.942000040379464	8.04159125	0.373862752173317
29	-0.174846625766871	-0.515337423312883	2	-2.814494556584	1.35212738092095	5.451325	0.259544239383107
30	-0.147239263803681	-0.521472392638037	2	-2.86640340446062	0.278299659005111	4.3043	0.104635165409306
31	-0.141104294478528	-0.542944785276074	2	-2.88733043754248	0.785398163397448	5.85278375	0.226984388263323
32	-0.119631901840491	-0.56441717791411	2	-2.93272731519515	0.785398163397448	3.34470125	0.124011609194556
33	-0.107361963190184	-0.576687116564417	2	-2.95752963703406	0.737815060120465	8.7895225	0.295447964489779
34	-0.0766871165644172	-0.610429447852761	2	-3.01661922993201	1.30454427764397	6.7414325	0.278885725195983
35	-0.0429447852760736	-0.619631901840491	2	-3.07239637497121	1.5707963267949	5.32125	0.222244283352797
36	-0.0153374233128834	-0.619631901840491	2	-3.11684523164177	1.5707963267949	1.77375	0.0742337768001722
37	-0.00613496932515337	-0.619631901840491	2	-3.1316919870018	1.10714871779409	6.610175	0.242643926820025
38	0.0245398773006135	-0.634969325153374	2	3.10296453481378	0.571337479833627	9.84017375	0.190718862468806
39	0.0521472392638037	-0.677914110429448	2	3.06482076232002	1.27933953231703	6.17265	0.215925553712117
40	0.0828220858895705	-0.687116564417178	2	3.02163565157759	0.463647609000806	3.966105	0.0487276757185517
41	0.0920245398773006	-0.705521472392638	2	3.01189011643388	0.165148677414627	3.59657375	0.00452816394951316
42	0.0950920245398773	-0.723926380368098	2	3.01098448364398	0.785398163397448	6.6894025	0.139436228473171
43	0.119631901840491	-0.748466257668712	2	2.98309723794935	0.785398163397448	7.52543	0.144997388107218
44	0.147239263803681	-0.776073619631902	2	2.9540977603279	0.244978663126864	4.8754475	0.00891381868040941
45	0.153374233128834	-0.800613496932515	2	2.95231499659182	1.16590454050981	4.50296	0.116836326798988
46	0.174846625766871	-0.809815950920245	2	2.92894773123202	0.674740942223553	3.78577375	0.051747981116943
47	0.187116564417178	-0.825153374233129	2	2.91859813500863	0.566729217523506	7.7087175	0.0762511979879221
48	0.208588957055215	-0.858895705521472	2	2.90334789541105	2.85020098076099	0	0
49	0.428935582822086	-0.124233128834356	3	1.85271352791313	2.24552812306736	10.09559375	0.447756674375275
50	0.469837423312884	-0.0915122699386504	3	1.76316219303808	2.33396407847189	12.5451425	0.512979589997222
51	0.516871165644172	-0.0465245398773005	3	1.66056627503863	2.31918464800954	15.06091125	0.506736633157116
52	0.574131901840491	0.0066472392638036	3	1.55921894840721	2.79858907603537	5.85987875	0.243584523263623
53	0.584355828220859	0.0352760736196319	3	1.51050204375449	2.69285427628032	11.8119925	0.433767509656611
54	0.610941717791411	0.0904907975460123	3	1.42374854182316	2.81987209949315	6.23236625	0.22797479477488
55	0.621165644171779	0.121165644171779	3	1.37815358286819	2.71495488677178	9.52562875	0.303779551295008
56	0.641616564417178	0.166156441717791	3	1.31739767260919	2.79288734799216	4.61352375	0.145783598065395
57	0.649794478527607	0.188650306748466	3	1.28824095299611	3.14159265358979	6.70063625	0.243028720180908
58	0.649794478527607	0.223414110429448	3	1.23963520895993	3.01717996895425	6.3559375	0.210898919615517
59	0.653886503067485	0.256134969325153	3	1.19745542503682	3.38659337472923	6.50079375	0.236532027196298
60	0.645705521472393	0.288855828220859	3	1.15014901959756	3.14159265358979	2.365	0.0786052635484599
61	0.645705521472393	0.301125766871166	3	1.13442796688787	3.75231358427837	9.62259375	0.348720409324737
62	0.617076687116564	0.342024539877301	3	1.06468388502292	4.09213949440187	10.17245625	0.348335221409228
63	0.574131901840491	0.372699386503067	3	0.995016840741079	3.66641643234748	8.653535	0.325990397912214
64	0.551634969325153	0.411555214723926	3	0.929818761158636	3.55399571799892	13.7678475	0.492203789703488
65	0.523006134969325	0.476993865030675	3	0.831378003217938	3.84148613108431	39.16380875	1.38174566071343
66	0.392125766871166	0.632414110429448	3	0.555028871075253	4.26983708243227	52.23339	1.80393937446925
67	0.147239263803681	0.748466257668712	3	0.194240996181404	4.47063611252045	44.4537225	1.44686408897994
68	-0.0766871165644172	0.803680981595092	3	-0.0951318216145838	5.09289535749705	54.127755	1.77191226446477
69	-0.337423312883436	0.699386503067485	3	-0.449514274507539	5.46554026134688	25.93399875	0.863218030525361
70	-0.43558282208589	0.607361963190184	3	-0.622157880612611	5.46831268879891	61.4840875	2.10805768698609
71	-0.66769018404908	0.388549079754601	3	-1.04376941800983	5.84657183358484	26.09836625	0.87769486714856
72	-0.724947852760736	0.265849693251534	3	-1.21930839143954	6.21432082978612	22.91625875	0.766439352248787
73	-0.733128834355828	0.147239263803681	3	-1.3725962618893	0.588017026485808	11.3697375	0.294803732756126
74	-0.700407975460123	0.098159509202454	3	-1.43155700844052	0.85195305216149	8.3803775	0.17738591183214
75	-0.66769018404908	0.0695306748466257	3	-1.46703419080695	1.70785287457086	23.07826125	-0.257025108744666
76	-0.549079754601227	0.0858895705521472	3	-1.41562916905802	1.34607992180639	28.3031375	0.124641928432572
77	-0.405929447852761	0.0531687116564418	3	-1.44055755474453	1.0303657969098	9.19334625	0.259852077622269
78	-0.365030674846626	0.0286288343558283	3	-1.49252797026899	1.5707963267949	18.13186375	-0.134990473464629
79	-0.270960122699387	0.0286288343558283	3	-1.46552987557606	1.88051124528639	20.6925675	-1.21752276182535
80	-0.168711656441718	0.0613496932515337	3	-1.22202532321099	2.18152480792674	19.24577875	-2.94830019509166
81	-0.0869110429447854	0.118610429447853	3	-0.632365284192657	2.35619449019234	17.8380125	-2.58111828656333
82	-0.0214723926380368	0.184049079754601	3	-0.11614162687999	2.37842416114317	25.09087625	-1.78826390221643
83	0.0685061349693252	0.27811963190184	3	0.241511153563295	2.00320044385785	45.1490325	-2.00124497908194
84	0.281187116564417	0.376279141104295	3	0.641760149379684	2.55360158859252	14.21187625	0.0364632701713874
85	0.322085889570552	0.437628834355828	3	0.634467495345406	2.84310588444518	10.72231875	0.153841296838457
86	0.338444785276074	0.49079754601227	3	0.603699235977715	3.14159265358979	6.30686375	0.149008479917548
87	0.338444785276074	0.523518404907975	3	0.573897539994205	3.38652719582545	6.50079375	0.190420679837818
88	0.330266871165644	0.556236196319018	3	0.535813404026641	3.77039299395519	21.44522875	0.734403213451811
89	0.264825153374233	0.646217791411043	3	0.388932761336279	4.06888787159141	11.825	0.414920187911063
90	0.215745398773006	0.683027607361963	3	0.305948723754067	4.05669614230684	25.85950125	0.819315054415066
91	0.109407975460123	0.764825153374233	3	0.142085712871053	4.41147118635215	23.9373475	0.767824075619705
92	-0.00920245398773006	0.801634969325153	3	-0.0114791022528877	4.71238898038469	25.22686375	0.807602428974109
93	-0.140082822085889	0.801634969325153	3	-0.172999588047709	5.31081316304389	41.98170625	1.33747447754658
94	-0.320039877300614	0.678935582822086	3	-0.440494483557026	5.34278396721522	36.10882	1.25881958914818
95	-0.471371165644172	0.568506134969325	3	-0.692258401386662	5.37027952607763	43.83586625	1.47811807505859
96	-0.651328220858896	0.429447852760736	3	-0.987882016398379	5.5190550999702	52.410765	1.56015298029495
97	-0.839469325153374	0.233128834355828	3	-1.29991261245737	5.74276304954339	36.77397625	0.984316675698271
98	-0.937628834355828	0.0695306748466257	3	-1.49677594759702	6.23561408173738	33.14724875	0.908546484804866
99	-0.945806748466258	-0.102248466257669	3	-1.678485244558	0.321743054377892	24.929465	0.679794473658515
100	-0.904907975460123	-0.224947852760736	3	-1.8144441392897	1.47647655838756	0	0
101	0.429960122699386	-0.351226993865031	4	2.25574716850069	1.5707963267949	3.15313625	0.0911161218598666
102	0.446319018404908	-0.351226993865031	4	2.23752394412872	1.89251688089155	6.23236625	0.230356399857587
103	0.476993865030675	-0.341003067484662	4	2.1914526641572	2.05334698763404	9.344115	0.35517595337474
104	0.519938650306748	-0.318506134969325	4	2.12041747348226	1.85682865956254	6.98443625	0.211826825397483
105	0.55470245398773	-0.308282208588957	4	2.07805210840276	1.78949174310136	7.26823625	0.188744343501628
106	0.59151226993865	-0.300101226993865	4	2.04030323970243	1.93792376981708	5.4903475	0.154898234015417
107	0.618098159509202	-0.289877300613497	4	2.00932359289935	2.01316036899498	8.28696	0.233344570925693
108	0.656953987730061	-0.271472392638037	4	1.96265467871421	2.15877008363388	5.68486875	0.168312344015811
109	0.681493865030675	-0.255113496932515	4	1.92899220991105	2.26555919265164	6.1572775	0.18657474635011
110	0.706033742331288	-0.234662576687117	4	1.89167726064103	2.44690355973659	3.07863875	0.0991300060532918
111	0.716257668711656	-0.22239263803681	4	1.87185125943037	1.768134196556	4.01990875	0.0648747997689769
112	0.736708588957055	-0.218303680981595	4	1.85887629947657	1.73602608419474	2.39751875	0.0349407178472472
113	0.748978527607362	-0.216257668711656	4	1.85188815590712	2.19108635359216	6.7816375	0.172067304479064
114	0.77760736196319	-0.195806748466258	4	1.81747469501131	2.19096473279249	3.39081875	0.0824387683103023
115	0.791923312883436	-0.18558282208589	4	1.80098694134925	2.49809154479651	5.9125	0.170044437933403
116	0.810328220858896	-0.161042944785276	4	1.76697805376257	2.42280248085396	4.19018875	0.112492814642633
117	0.824641104294478	-0.144684049079755	4	1.74447949083404	2.63447292303267	8.11668	0.233609245117115
118	0.845092024539877	-0.107874233128834	4	1.69775764181062	0	0	0
119	0.845092024539877	-0.107874233128834	4	1.69775764181062	0	0	0
120	0.845092024539877	-0.107874233128834	4	1.69775764181062	2.39966802756324	6.41683625	0.156009722816575
121	0.867585889570552	-0.0833343558282208	4	1.66655569724731	2.64515379294289	10.758385	0.287346731215741
122	0.894171779141104	-0.0342546012269938	4	1.60908635100416	0	3.15313625	-0.0912670636777824
123	0.894171779141104	-0.0506134969325153	4	1.62733976373971	0	0	0
124	0.894171779141104	-0.0506134969325153	4	1.62733976373971	0.0713455371074581	5.53232625	-0.158229166374912
125	0.896217791411043	-0.0792423312883436	4	1.6589855970147	4.75656810037497	0	0
126	0.0403895705521472	-0.117076687116564	5	2.80939350241107	2.4228953961555	4.19018875	0.8268199896929
127	0.0547024539877301	-0.10071472392638	5	2.64402950447249	2.62237730884043	6.3559375	1.40349736035126
128	0.071064417177914	-0.0720858895705521	5	2.36333003240224	2.94424036442688	8.03922625	2.08792918428149
129	0.0792423312883436	-0.0311871165644171	5	1.94574419554594	3.05089588461973	4.353965	1.34223353368264
130	0.0812883435582822	-0.00869018404907984	5	1.67729748880941	2.89662502007744	13.0015875	3.16475482867118
131	0.0976472392638038	0.0567484662576687	5	1.04434652307518	2.55355708373381	9.9483725	0.709178385445131
132	0.126279141104294	0.0996932515337423	5	0.902510845986149	3.14159265358979	7.095	0.779997663630668
133	0.126279141104294	0.136503067484663	5	0.746511313260016	3.30026429606088	9.97970875	0.923683791170583
134	0.118098159509202	0.187628834355828	5	0.561774555025899	2.65707242391894	8.4631525	0.0638172251751268
135	0.138549079754601	0.226481595092025	5	0.549011109990874	3.46334320798644	7.47872125	0.509010699084018
136	0.126279141104294	0.263291411042945	5	0.44720897017407	2.97648451698961	4.7950375	0.109595938711267
137	0.130368098159509	0.287831288343558	5	0.425289782431817	3.08898473078718	7.499415	0.201011205591989
138	0.132414110429448	0.326687116564417	5	0.385087541313419	3.25224987476369	10.70812875	0.328730721531656
139	0.126279141104294	0.381901840490798	5	0.319341397007088	3.55174622651683	9.8857	0.387247278388838
140	0.105828220858896	0.428935582822086	5	0.24189194132932	3.77989434084212	15.2152275	0.615171340898696
141	0.0587944785276073	0.492331288343558	5	0.118857673149581	4.03764803816114	7.5715475	0.322538454016953
142	0.0281196319018404	0.516871165644172	5	0.0543499823461906	4.35941871412865	15.9625675	0.725059488025603
143	-0.0495920245398772	0.5455	5	-0.09066191525893	4.96817627705856	6.6208175	0.312083909688862
144	-0.0828220858895705	0.53680981595092	5	-0.153078697196702	5.01826785178954	11.78065625	0.563363004346938
145	-0.141104294478528	0.51840490797546	5	-0.26575129806609	5.54537024705912	8.7895225	0.374324711761115
146	-0.171779141104294	0.484662576687117	5	-0.340616240418313	5.65770026694036	13.128115	0.586503861439742
147	-0.211656441717791	0.429447852760736	5	-0.457917012706261	5.742765806909	13.790315	0.679163270022549
148	-0.248466257668712	0.368098159509202	5	-0.593749666710771	0	7.095	0.248757210412567
149	-0.248466257668712	0.331288343558282	5	-0.643501108793284	0.969576618617837	0	0
150	0.0966257668711656	0.0945797546012271	6	0.796098346991833	3.31625478605821	6.804105	0.9282070902416
151	0.0904907975460123	0.129346625766871	6	0.610456928943513	3.38657131671666	9.750895	0.986486399846734
152	0.0782208588957055	0.178426380368098	6	0.413159648974166	3.70024253229341	7.43733375	0.730457681658827
153	0.0577699386503068	0.211144171779141	6	0.267068112642401	3.58597304576785	9.1679225	0.606125596207338
154	0.0373220858895705	0.254088957055215	6	0.145842993400934	3.89845652211883	9.7591725	0.685296785713486
155	0.00255521472392646	0.290898773006135	6	0.00878363625823644	4.3905784271881	6.23236625	0.509476500871191
156	-0.0281196319018404	0.301125766871166	6	-0.0931116639160019	4.1538065202047	3.71837125	0.243926953440811
157	-0.044478527607362	0.311349693251534	6	-0.141897054604164	3.6053152644655	3.52562375	0.087154798508412
158	-0.0526595092024539	0.327708588957055	6	-0.159328014305846	3.92680330526997	2.22960375	0.0992637288843712
159	-0.0608374233128835	0.335889570552147	6	-0.179180760082721	4.71238898038469	1.57686375	0.117389545323777
160	-0.0690184049079755	0.335889570552147	6	-0.202658669147476	4.5879647513408	3.17796875	0.224033215490541
161	-0.085377300613497	0.337935582822086	6	-0.247465312245584	4.50131028030895	5.64348125	0.362514565996128
162	-0.114009202453988	0.344070552147239	6	-0.31996822544481	4.71238898038469	6.30686375	0.415626441303866
163	-0.146726993865031	0.344070552147239	6	-0.403093513705583	4.71238898038469	3.15313625	0.197687230585726
164	-0.163088957055215	0.344070552147239	6	-0.442630959822728	5.92445572829623	3.36776	0.170194339023095
165	-0.169223926380368	0.327708588957055	6	-0.476669827627347	0	1.57686375	0.0518879766235569
166	-0.169223926380368	0.319530674846626	6	-0.487047422952059	5.63974419358661	1.97063625	0.12945042115982
167	-0.175358895705521	0.311349693251534	6	-0.512937507184023	0	2.365	0.0868427222701351
168	-0.175358895705521	0.299079754601227	6	-0.53030605163805	1.5707963267949	2.365	-0.155382347831192
169	-0.163088957055215	0.299079754601227	6	-0.499229582071811	1.5707963267949	6.30686375	-0.440825173409735
170	-0.130368098159509	0.299079754601227	6	-0.411064547389864	1.0303327056331	2.29818875	-0.109298747120623
171	-0.120144171779141	0.292944785276074	6	-0.38920479796574	0.982822569955909	5.68486875	-0.282014043284844
172	-0.0956042944785275	0.276585889570552	6	-0.332801989308771	2.13741966445716	5.139145	-0.432928100838826
173	-0.0731073619631903	0.290898773006135	6	-0.246216369141006	2.49815153999682	3.94186375	-0.253726289065405
174	-0.0608374233128835	0.307260736196319	6	-0.195471111327925	2.32397879382564	8.64466625	-0.56226164009929
175	-0.0281196319018404	0.337935582822086	6	-0.0830187833080668	2.12929452479213	3.71837125	-0.246303438614688
176	-0.0117576687116565	0.348159509202454	6	-0.0337580955851292	2.27944024634472	7.26823625	-0.394973516821486
177	0.0168711656441718	0.372699386503067	6	0.0452366077791681	2.43294873403997	7.26823625	-0.287922410060133
178	0.0414110429447853	0.401328220858896	6	0.102821089791195	2.84312209953833	10.72231875	-0.118037654916519
179	0.0577699386503068	0.4545	6	0.126428620774498	2.79276690408178	4.61352375	-0.0548197989554888
180	0.0659509202453988	0.476993865030675	6	0.137392580565596	2.99963560378532	2.7871525	-0.000665417537304425
181	0.0679969325153373	0.49130981595092	6	0.137525664073057	3.30682241098964	2.39751875	0.0365130013567239
182	0.0659509202453988	0.503579754601227	6	0.130223063801712	3.14159265358979	5.12436375	0.0323065236667153
183	0.0659509202453988	0.530162576687117	6	0.123761759068369	3.01723765904303	9.53390625	-0.000251344042526691
184	0.0720858895705521	0.579242331288344	6	0.123812027876875	2.94419709373991	6.0295675	-0.0187001615575411
185	0.0782208588957055	0.60991717791411	6	0.127552060188383	3.72965294722613	2.84213875	0.0772676947307294
186	0.0700398773006136	0.622187116564417	6	0.112098521242237	0	0	0
187	0.0700398773006136	0.622187116564417	6	0.112098521242237	4.12438637683712	4.26350375	0.1544649681057
188	0.0516349693251535	0.634457055214724	6	0.0812055276210967	4.05663201402903	6.4647275	0.214856210932074
189	0.0250521472392637	0.654907975460123	6	0.0382342854346822	4.06888787159141	5.9125	0.187367327679617
190	0.000512269938650224	0.673312883435583	6	0.000760819898758512	3.9840984496836	4.88549875	0.137105841366782
191	-0.0184049079754601	0.690184049079755	6	-0.026660348374598	4.53253548059221	6.610175	0.240449911533543
192	-0.0521472392638037	0.696319018404908	6	-0.0747503306813066	4.71238898038469	6.50375	0.239888836265433
193	-0.0858895705521472	0.696319018404908	6	-0.122728097934393	4.58803398583793	4.7666575	0.169368895238111
194	-0.110429447852761	0.699386503067485	6	-0.156601876982015	5.81621545126553	0	0
195	-0.575153374233129	-0.22239263803681	7	-1.93975587300075	0.785398163397448	6.6894025	0.263098047484813
196	-0.550613496932515	-0.246932515337423	7	-1.99237548249772	0.737862571540137	5.85987875	0.243017770582552
197	-0.530162576687117	-0.269426380368098	7	-2.04097903661423	1.05158098204553	6.3559375	0.23878275595367
198	-0.501533742331288	-0.285788343558282	7	-2.08873558780496	1.03713178000597	10.072535	0.410552353281046
199	-0.456542944785276	-0.312371165644172	7	-2.17084605846117	0.862152407245075	7.26823625	0.334598850776047
200	-0.427914110429448	-0.336911042944785	7	-2.23776582861638	0.912890257820952	10.95881875	0.517636627979212
201	-0.382923312883436	-0.371677914110429	7	-2.34129315421222	1.42190271161407	7.9712325	0.322888458732931
202	-0.342024539877301	-0.377812883435583	7	-2.40587084595881	0.982793723247329	8.5270075	0.433776416339775
203	-0.30521472392638	-0.402352760736196	7	-2.49262612922676	1.3258353112459	8.12614	0.395972929818607
204	-0.264315950920245	-0.412576687116564	7	-2.57182071519048	1.0584202192829	7.2357175	0.383399130878841
205	-0.23159509202454	-0.430981595092025	7	-2.64850054136625	1.5291329504873	9.4682775	0.471005495253758
206	-0.182515337423313	-0.433027607361963	7	-2.742701640417	0.380506377112363	6.3677625	0.235129263498579
207	-0.170245398773006	-0.46370245398773	7	-2.78972749311672	1.5707963267949	7.48936375	0.378768753257486
208	-0.131389570552147	-0.46370245398773	7	-2.86548124376822	1.5707963267949	9.06563625	0.480806384398442
209	-0.0843558282208589	-0.46370245398773	7	-2.9616425206479	1.5707963267949	8.67186375	0.476301620328403
210	-0.0393650306748467	-0.46370245398773	7	-3.05690284471359	2.1996291003871	10.72231875	0.488676660586442
211	0.00562269938650315	-0.430981595092025	7	3.12854713034871	2.0344439357957	6.16969375	0.344906277584975
212	0.0342546012269938	-0.416665644171779	7	3.05956587483172	2.03440107620376	6.16969375	0.365041683255121
213	0.0628834355828221	-0.402352760736196	7	2.98655753818069	2.2706916275635	9.7911	0.567793411019482
214	0.101739263803681	-0.369631901840491	7	2.8729988559768	2.15885662043124	2.84213875	0.184749785543215
215	0.114009202453988	-0.361450920245399	7	2.83604889886815	2.0701621574247	4.93871125	0.335568439915264
216	0.136503067484663	-0.349180981595092	7	2.7689352108851	2.0778523773558	8.11668	0.562620074852016
217	0.173312883435583	-0.328733128834356	7	2.6564111959147	2.46685171136624	7.5715475	0.50418900019356
218	0.197852760736196	-0.298058282208589	7	2.55557339587599	2.23682707759331	7.0181375	0.509642458303974
219	0.226481595092025	-0.275561349693252	7	2.45364490421519	2.35611948831744	5.574305	0.405782868140325
220	0.246932515337423	-0.255113496932515	7	2.37248833058713	2.26563295558532	3.07863875	0.223429304299168
221	0.25920245398773	-0.244886503067485	7	2.32780246972729	2.70915560787043	5.64348125	0.398708588415078
222	0.271472392638037	-0.218303680981595	7	2.24806075204428	2.21432743678822	3.94186375	0.280017609368763
223	0.287831288343558	-0.206033742331288	7	2.19205723017052	1.73602608419474	2.39751875	0.121345359417866
224	0.300101226993865	-0.20398773006135	7	2.16778815828695	2.53085662266076	4.8115925	0.343082819441634
225	0.31441717791411	-0.183536809815951	7	2.09917159439862	2.27938730625816	3.6338225	0.240382673437778
226	0.328733128834356	-0.171266871165644	7	2.05109505971107	1.68134379053318	3.56937625	0.1335734579082
227	0.347138036809816	-0.169223926380368	7	2.02438036812943	2.0344439357957	5.28814	0.270076575891269
228	0.371677914110429	-0.156953987730061	7	1.97036505295118	1.98906704717015	3.8821475	0.176045959104911
229	0.39008282208589	-0.148773006134969	7	1.93515586113019	1.9655519430109	5.12436375	0.209339290033288
230	0.414622699386503	-0.138549079754601	7	1.89328800312353	1.70633012624466	8.7516825	0.209935275495079
231	0.459610429447853	-0.132414110429448	7	1.85130094802452	1.65298529486102	8.40461875	0.148976809041068
232	0.503067484662577	-0.128834355828221	7	1.82150558621631	2.07789483118723	6.08751	0.200053574830754
233	0.530674846625767	-0.113496932515337	7	1.78149487125016	2.51610761335056	13.128115	0.544505516346092
234	0.570552147239264	-0.0582822085889571	7	1.67259376798094	2.43296638146212	5.451325	0.196893155950413
235	0.588957055214724	-0.0368098159509202	7	1.63321513679085	2.52134316760697	10.17245625	0.361597382919731
236	0.619631901840491	0.00613496932515337	7	1.56089566020691	2.0344439357957	5.28814	0.0933149562538571
