# Supplementary material for: Fluid extraction from the left-right organizer uncovers mechanical properties needed for symmetry breaking
Source: eLife. 2023 Jul 21;12:e83861. doi: 10.7554/eLife.83861 (PMC10361723; doi:10.7554/eLife.83861)
Supplement: Figure 4—source data 2. [file elife-83861-fig4-data2.zip › Fig4_sourcedata/DB8ss_embryo3.csv]

	x	y	id	omega	alpha	speed	realangvel
1	0.0840358649789029	-0.0636434599156118	1	2.21897652709597	2.24550068989782	2.52404625	0.404774907737599
2	0.0910696202531646	-0.0580168776371308	1	2.13802154554845	1.96139449367617	3.62318	0.456791873687243
3	0.103023206751055	-0.0530949367088607	1	2.046663170811	2.72912320449852	3.44166625	0.530421078990173
4	0.107947257383966	-0.0418417721518988	1	1.94057895501297	2.92870036293648	7.4603925	1.1567696210755
5	0.113571729957806	-0.0158227848101266	1	1.70922503079787	2.17306775962554	3.82657	0.368681848209511
6	0.124824894514768	-0.00808649789029542	1	1.63548866115596	2.70180106949905	3.70299875	0.471640099445164
7	0.130449367088608	0.00386708860759499	1	1.54116064126693	2.52134316760697	5.0859325	0.508839946193333
8	0.140997890295359	0.0186350210970465	1	1.43939265202826	3.05608979096095	6.92294625	0.810409806958972
9	0.143107594936709	0.0432489451476793	1	1.27731069063647	3.11029135878369	6.30982	0.676761833332059
10	0.14381223628692	0.065753164556962	1	1.14195832397006	2.85010833365088	2.05755	0.169216807045757
11	0.14592194092827	0.0727848101265823	1	1.10811496256091	4.61283911742761	1.9806875	0.119916692377701
12	0.138888185654008	0.0734873417721519	1	1.08413162408537	2.64228414579275	2.46965125	0.147840387013878
13	0.143107594936709	0.0812236286919831	1	1.05456354668259	1.65385479949208	2.3732775	-0.103171145462338
14	0.15154641350211	0.0819261603375527	1	1.07519777577506	3.87138154319286	5.0244425	0.516841753994118
15	0.139592827004219	0.095289029535865	1	0.971829424976235	3.96408490526111	3.76508	0.39370695372983
16	0.129746835443038	0.104430379746835	1	0.893088034230269	5.01083925885143	2.6807275	0.112271948263064
17	0.120605485232068	0.101618143459916	1	0.870633644577656	4.20546030333292	2.02917	0.217932514682727
18	0.114276371308017	0.105132911392405	1	0.827047141641111	0	0	0
19	0.114276371308017	0.105132911392405	1	0.827047141641111	0.40494351666629	3.00177625	-0.332397770159701
20	0.118495780590717	0.095289029535865	1	0.893526695673051	2.97644397617517	3.59657375	0.264003913134314
21	0.120605485232068	0.107947257383966	1	0.840725913046188	1.5707963267949	2.56188625	-0.180645738969966
22	0.129746835443038	0.107947257383966	1	0.876855060840181	5.1761115912604	3.52562375	0.0916806731105374
23	0.118495780590717	0.102320675105485	1	0.858518926218074	4.94791580816705	5.0670125	0.294954556342465
24	0.100913502109705	0.0981012658227848	1	0.799528014949581	5.17615659418511	2.20358875	0.0892873006813238
25	0.0938818565400844	0.094584388185654	1	0.781670554813316	0.321750554396642	1.8695325	-0.228458342227141
26	0.0959915611814346	0.0882552742616034	1	0.827362223258745	1.5707963267949	4.13875	-0.353178891554765
27	0.110759493670886	0.0882552742616034	1	0.897998001569698	2.63440924754208	2.02917	0.0929744859651654
28	0.114276371308017	0.094584388185654	1	0.879403104376664	2.21429743558818	2.95625	-0.0158925553784095
29	0.122715189873418	0.100913502109705	1	0.882581615452346	4.12432868674834	2.84213875	0.310814278615006
30	0.114276371308017	0.106540084388186	1	0.820418759729345	4.29416465080546	5.82322125	0.641950730756242
31	0.095289029535865	0.114978902953586	1	0.692028613578097	4.86509032348273	2.59204	0.215508841047573
32	0.0861455696202532	0.113571729957806	1	0.648926845368582	5.81953769817878	1.322035	-0.0315074973414864
33	0.0840358649789029	0.109352320675105	1	0.65522834483688	5.92439408783784	3.36776	-0.138791027719022
34	0.0798164556962025	0.0981012658227848	1	0.682986550380684	4.71238898038469	2.75936375	0.317053695399782
35	0.0699725738396624	0.0981012658227848	1	0.619575811300728	4.42094594674348	4.1151	0.597535340427074
36	0.0559071729957806	0.102320675105485	1	0.500068743215313	4.57049192578053	4.18072875	0.623989601796778
37	0.0411392405063291	0.104430379746835	1	0.375270822855957	4.68916006081689	8.47675125	1.35976852020099
38	0.0109008438818565	0.105132911392405	1	0.10331711881576	5.86477542589541	1.94107375	0.108275656724028
39	0.00808649789029535	0.0988037974683544	1	0.0816619874709544	4.935788955883	4.4462	0.794988221483599
40	-0.00738396624472574	0.095289029535865	1	-0.0773356568257655	4.89774825181866	3.2081225	0.60025597400906
41	-0.0186350210970464	0.0931793248945148	1	-0.197386851627577	4.46741031725783	4.8754475	0.761223841813112
42	-0.0355126582278481	0.0973987341772152	1	-0.3496316199902	5.23565065482836	5.9160475	1.02475479103221
43	-0.0537974683544304	0.0868502109704641	1	-0.554582578196641	4.91999661590564	3.82657	0.598234369599999
44	-0.0671582278481013	0.0840358649789029	1	-0.674229452116641	0.311008685566626	5.796615	0.415402184563693
45	-0.0608291139240506	0.0643459915611814	1	-0.75730988902938	0.620494632233377	0	0
46	-0.0137130801687764	-0.00158227848101266	2	-1.6856729322118	5.45780845665885	5.2301975	1.82018496565343
47	-0.0274261603375527	-0.0142405063291139	2	-2.04970992534248	5.1684609767343	8.7256675	-0.057318632507144
48	-0.055379746835443	-0.0279535864978903	2	-2.03824619884105	6.15063377488291	2.23669875	0.493371924367971
49	-0.0564345991561181	-0.0358649789029536	2	-2.13692058371465	4.1667339258577	4.84174625	-1.02460250713035
50	-0.0712025316455696	-0.0268987341772152	2	-1.93200008228858	5.83876609727849	3.43811875	0.498407147972959
51	-0.0764767932489451	-0.0379746835443038	2	-2.03168151188317	0.480887280195336	3.8348475	0.79682150447274
52	-0.0701476793248945	-0.0501054852320675	2	-2.19104581277772	6.02019057549867	3.97970375	0.462399642085549
53	-0.0738396624472574	-0.0638185654008439	2	-2.28352574119483	0.463647609000806	4.95763125	0.832972319541072
54	-0.0659282700421941	-0.0796413502109705	2	-2.45012020510304	0.5813801838049	6.1903875	0.949341971488149
55	-0.0537974683544304	-0.0981012658227848	2	-2.63998859940067	1.03037682652431	5.1710725	0.811557198675383
56	-0.0379746835443038	-0.107594936708861	2	-2.80230003913575	1.5707963267949	3.251875	0.494664280621184
57	-0.0263713080168776	-0.107594936708861	2	-2.90123289525999	1.44944432622413	6.1052475	0.98662072653215
58	-0.00474683544303797	-0.110232067510549	2	-3.09855704056642	1.5707963267949	4.73	0.763212072077719
59	0.0121308016877637	-0.110232067510549	2	3.03198585219763	1.49402443552512	1.927475	0.300857362880862
60	0.0189873417721519	-0.110759493670886	2	2.97181437962145	2.37506017621402	5.54060375	0.784411123028663
61	0.0327004219409283	-0.0965189873417722	2	2.81493215501572	4.61743727404193	3.1182525	-0.519502003869632
62	0.0216244725738397	-0.095464135021097	2	2.91883255578965	6.03820664405272	2.43772375	-0.1855284068606
63	0.0195147679324895	-0.103902953586498	2	2.95593823716177	1.81577498992176	4.26586875	0.719849954963587
64	0.0342827004219409	-0.100210970464135	2	2.81196824616905	2.33055908167067	4.07785125	0.658406427434168
65	0.044831223628692	-0.0901898734177215	2	2.68028696068222	0.270946850338421	2.7611375	-0.084432415032385
66	0.0474683544303797	-0.0996835443037975	2	2.69717344368869	1.86929525838108	2.01025	0.317983627132521
67	0.0543248945147679	-0.0975738396624473	2	2.63357671826219	2.48054948473911	6.7414325	1.06592425848356
68	0.0690928270042194	-0.0785864978902954	2	2.42039186656548	3.6052402625906	3.966105	0.198060835016363
69	0.0627637130801688	-0.0659282700421941	2	2.38077969956221	2.73670086730471	2.25148	0.419189015166461
70	0.0659282700421941	-0.0585443037974684	2	2.29694189652891	3.18003524361098	3.84608125	0.626142775234477
71	0.0654008438818565	-0.044831223628692	2	2.17171334148202	1.339705659599	2.5813975	0.189338166798101
72	0.0743670886075949	-0.0469409282700422	2	2.1338457081224	2.35619449019234	2.09066	0.405155678847664
73	0.0796413502109705	-0.0416666666666667	2	2.05281457235286	2.65597056029232	6.01715125	1.17136668879044
74	0.089662447257384	-0.0226793248945148	2	1.81854123459478	4.84071220807048	4.6200275	-0.391579823652877
75	0.0733122362869198	-0.024789029535865	2	1.89685719932535	3.14159265358979	2.95625	0.671027111021747
76	0.0733122362869198	-0.0142405063291139	2	1.762651777121	5.75146123992078	5.8309075	-1.40912633411038
77	0.0627637130801688	-0.0321729957805907	2	2.04447704394308	1.61837943007188	6.21522	0.612092191000477
78	0.084915611814346	-0.0311181434599156	2	1.92205860574298	0.753151280962194	3.24182375	-0.257852424260743
79	0.0928270042194093	-0.0395569620253165	2	1.97362909059513	3.56444657972273	3.24182375	0.423396580955684
80	0.0880801687763713	-0.0290084388185654	2	1.88894977440399	4.12438637683712	3.19748	0.185982880401605
81	0.0785864978902954	-0.0226793248945148	2	1.85175319832367	0	0	0
82	0.0785864978902954	-0.0226793248945148	2	1.85175319832367	2.55359005004223	6.9282675	1.29051853993984
83	0.0922995780590717	-0.00210970464135021	2	1.5936494903357	3.25813100672253	4.66318875	0.905233715704307
84	0.0903649789029536	0.014415611814346	2	1.41260274719484	6.23665274515472	0	0
85	0.0770042194092827	-0.272504219409283	3	2.86619320125744	1.5707963267949	10.6425	0.619358686502363
86	0.114978902953586	-0.272504219409283	3	2.74232146395697	2.27938730625816	3.6338225	0.211512660940354
87	0.124824894514768	-0.264065400843882	3	2.7000189317689	1.71276838327396	5.574305	0.318478399764275
88	0.144514767932489	-0.261251054852321	3	2.63632325181605	2.76108627647743	6.3677625	0.309200010824329
89	0.15295358649789	-0.240154008438819	3	2.57448324965118	2.14215005252643	6.56051	0.410274004979039
90	0.172643459915612	-0.227495780590717	3	2.49242844865537	2.05166577699037	10.22566875	0.613508948007162
91	0.204993670886076	-0.210618143459916	3	2.36972665905394	2.24553726901845	7.5715475	0.452177403084972
92	0.226090717299578	-0.193740506329114	3	2.27929117843694	2.51481698958606	7.05656875	0.423317873176865
93	0.24085864978903	-0.173348101265823	3	2.19462760380157	2.74456364865541	6.62495625	0.394379555702935
94	0.25	-0.15154641350211	3	2.11575169266098	2.88988889855073	7.1221975	0.425769014707846
95	0.256329113924051	-0.126934599156118	3	2.03059788971942	2.54153677998155	9.074505	0.549504882576008
96	0.274613924050633	-0.100210970464135	3	1.92069691320421	2.31921136067043	7.53075125	0.392007296394348
97	0.294303797468354	-0.0819261603375528	3	1.84229545392534	2.81984209919315	3.73965625	0.217492623245135
98	0.298523206751055	-0.0692679324894515	3	1.79879692927632	2.75095010640834	7.24695125	0.409779232009844
99	0.308369198312236	-0.0453586497890295	3	1.71684108287435	2.69549633565705	10.04947625	0.529452277048796
100	0.323839662447257	-0.0130105485232067	3	1.61095062746459	2.76630871474437	13.9806975	0.687398778176919
101	0.34212447257384	0.0334029535864979	3	1.47347087182921	2.81984209919315	11.2183775	0.506055543736307
102	0.354782700421941	0.0713776371308017	3	1.37225976308194	3.2283703900426	4.55026	0.221669402356239
103	0.35337552742616	0.0875527426160338	3	1.3279258826107	2.58299333824623	5.5778525	0.182886599710863
104	0.363924050632911	0.104430379746835	3	1.29134856266852	3.89845652211883	4.87958625	0.208519342006877
105	0.35196835443038	0.117088607594937	3	1.24964469426715	2.74926469175672	6.1856575	0.21637935120397
106	0.360407172995781	0.137483122362869	3	1.20636882402635	3.36291245002097	8.08061375	0.365349448703013
107	0.35407805907173	0.165611814345992	3	1.13329893428575	3.29424198198506	7.77671125	0.333479936907485
108	0.34985864978903	0.193037974683544	3	1.06660294690426	0	0	0
109	0.34985864978903	0.193037974683544	3	1.06660294690426	3.58481844551358	10.79918125	0.477014535391882
110	0.333333333333333	0.227848101265823	3	0.971200039825879	3.6052402625906	6.610175	0.286807832171538
111	0.322784810126582	0.248945147679325	3	0.913838473391571	3.76707769382902	6.5640575	0.286313829782226
112	0.309071729957806	0.267932489451477	3	0.856575707435126	3.92699081698724	5.43477	0.237080103510085
113	0.29535864978903	0.281645569620253	3	0.809159686733109	5.61967337638873	0	0
114	-0.0509852320675106	-0.161392405063291	4	-2.83560555585847	0.680549991120591	5.3247975	0.439761335906987
115	-0.0390295358649789	-0.176160337552743	4	-2.92355782303986	1.51535320633492	3.55282125	0.350096817563905
116	-0.0263713080168776	-0.176862869198312	4	-2.99357718655264	1.67046497928606	5.9420625	0.589217090667122
117	-0.00527426160337553	-0.174753164556962	4	-3.11142060468607	1.83702530097525	2.24734125	0.222159164215343
118	0.0024620253164557	-0.172643459915612	4	3.12733286965045	2.03432391659322	2.20358875	0.209070969071452
119	0.00949367088607595	-0.169128691983122	4	3.08551867583616	1.3633398905856	3.82657	0.380358300875159
120	0.0228544303797468	-0.171940928270042	4	3.00944701566113	1.5707963267949	2.365	0.239419281150877
121	0.0312932489451477	-0.171940928270042	4	2.96156315943095	1.98310841579856	3.44166625	0.347026636098366
122	0.0425464135021097	-0.167018987341772	4	2.89215783221128	1.7430862307953	4.6011075	0.469967848843473
123	0.0587194092827004	-0.164204641350211	4	2.79816426244258	1.71269338139906	4.18072875	0.41108050865605
124	0.0734873417721519	-0.162094936708861	4	2.71594816071137	2.19624485491516	4.37584125	0.436435153184807
125	0.0861455696202532	-0.15295358649789	4	2.62866113007441	2.61339386185219	2.73807875	0.246903092549897
126	0.0910696202531646	-0.144514767932489	4	2.57928051156443	2.83880387951507	3.303905	0.274649261411088
127	0.094584388185654	-0.133263713080169	4	2.52435065928222	1.92952590567825	3.36776	0.348369949422001
128	0.105837552742616	-0.129044303797468	4	2.45467666939782	1.80202471064773	3.44166625	0.319568117697271
129	0.117791139240506	-0.126229957805907	4	2.39076304585836	1.5707963267949	2.95625	0.214278522765809
130	0.128339662447257	-0.126229957805907	4	2.3479073413052	2.35600697847507	2.22960375	0.220740113618589
131	0.133966244725738	-0.120605485232067	4	2.30375931858148	2.31921546570563	3.76508	0.368100795637685
132	0.14381223628692	-0.111462025316456	4	2.23013915945394	2.53936101598773	3.82657	0.375477285240939
133	0.15154641350211	-0.100210970464135	4	2.15504370240576	1.81581028196339	4.06307	0.278900794464323
134	0.165611814345992	-0.0966940928270043	4	2.09926354351289	2.27068433400168	4.89555	0.41527775136156
135	0.178972573839662	-0.0854430379746835	4	2.01620799324058	2.42269628199317	4.19018875	0.355086052541878
136	0.188818565400844	-0.0741919831223628	4	1.9451907827322	2.35619449019234	3.90225	0.305822174447883
137	0.198664556962025	-0.0643459915611814	4	1.88402634784263	2.55363620530851	3.55282125	0.287107282161796
138	0.205696202531646	-0.0537974683544304	4	1.82660489141027	2.81980459966191	4.98601125	0.414230026065097
139	0.211322784810127	-0.0369198312236287	4	1.74375888619725	2.58301019340981	3.71837125	0.279720349350927
140	0.218354430379747	-0.025668776371308	4	1.68781481632706	2.12340482645428	6.94659625	0.321021070262568
141	0.239451476793249	-0.0126582278481013	4	1.62361060227455	2.15879893034246	4.26350375	0.180397181026564
142	0.25210970464135	-0.00421940928270042	4	1.58753116606924	2.55359005004223	4.26350375	0.245560924265084
143	0.260548523206751	0.00843881856540084	4	1.53841898121622	2.83188970904734	7.759565	0.481595778496693
144	0.268987341772152	0.0348101265822785	4	1.44209982551688	2.60117315331921	5.1710725	0.255784992572321
145	0.278481012658228	0.0506329113924051	4	1.39094282700242	2.35619449019234	5.01675625	0.171035918856716
146	0.291139240506329	0.0632911392405063	4	1.35673564323108	3.07502448981397	8.88826125	0.495160392515367
147	0.293248945147679	0.0949367088607595	4	1.257703564728	2.15879893034246	4.26350375	0.0639500010759989
148	0.305907172995781	0.10337552742616	4	1.2449135645128	2.08994244104142	2.38332875	0.0246549403012783
149	0.313291139240506	0.107594936708861	4	1.23998257645255	3.32144615338227	6.610175	0.347691202349161
150	0.309071729957806	0.130801687763713	4	1.17044433598271	3.29048260119929	5.97872	0.302665971380456
151	0.305907172995781	0.151898734177215	4	1.10991114170662	3.24126130608095	5.9420625	0.283819621442503
152	0.30379746835443	0.172995780590717	4	1.05314721741812	3.85568335220195	5.86815625	0.296824627440298
153	0.290084388185654	0.188818565400844	4	0.993782291930063	4.19324286613817	11.917235	0.576300903051944
154	0.253164556962025	0.209915611814346	4	0.878522111319674	6.1878707058335	0	0
155	0.187411392405063	-0.477848101265823	5	2.7678295945635	1.95765616207022	11.49212625	0.398972031915497
156	0.225386075949367	-0.462377637130802	5	2.6880351881804	2.35619449019234	11.14861	0.374356194907692
157	0.253516877637131	-0.434246835443038	5	2.61316394919886	2.56524115979248	9.4020575	0.306843749945402
158	0.271799578059072	-0.406118143459916	5	2.55179519920978	2.55356998342105	8.17166625	0.281751589204298
159	0.287974683544304	-0.381856540084388	5	2.49544488136892	2.42584906392091	9.01065	0.332968515069552
160	0.309071729957806	-0.357594936708861	5	2.42885117835501	2.33294286738188	8.99113875	0.339586935765999
161	0.332278481012658	-0.335443037974684	5	2.36093379120181	3.03485698094066	8.3248	0.253797085626606
162	0.335443037974684	-0.305907172995781	5	2.31017437407649	3.11382201699637	10.64663875	0.33467535569752
163	0.336497890295359	-0.267932489451477	5	2.24323930293699	2.591206705913	15.261345	0.634693869647687
164	0.364978902953586	-0.221518987341772	5	2.11630052900745	2.63449414919746	6.08751	0.254465205143828
165	0.375527426160338	-0.20253164556962	5	2.06540748797868	2.72918221199241	10.32559	0.432310287143487
166	0.390295358649789	-0.168776371308017	5	1.97894543054999	2.79808882016937	14.3378125	0.602078586586154
167	0.407525316455696	-0.120605485232067	5	1.85852971323276	2.85355423058468	11.1001275	0.46460509357571
168	0.418776371308017	-0.0826308016877637	5	1.76560869451761	2.74310197221817	8.12614	0.327645569422188
169	0.430027426160338	-0.0559071729957806	5	1.70007958063318	2.21975339542873	7.1742275	0.198740510159721
170	0.45042194092827	-0.0404367088607594	5	1.66033147860123	1.95130270390726	3.18388125	0.0556435592524185
171	0.460970464135021	-0.036217299578059	5	1.64920276675075	2.73670086730471	4.50296	0.16268978843065
172	0.467299578059072	-0.0214493670886075	5	1.61666480906462	2.67794504458899	8.81376375	0.298738876202843
173	0.481364978902954	0.00668143459915606	5	1.55691703382405	2.98660878129225	12.76627	0.457798796235597
174	0.488396624472574	0.0516877637130802	5	1.46535727457693	3.07275214091317	11.45783375	0.403212010782467
175	0.491208860759494	0.0924746835443038	5	1.38471487242044	3.52194387968976	2.1225875	0.0745629737896743
176	0.488396624472574	0.0995084388185654	5	1.3698022776625	3.50038387293154	6.73552	0.239719770312305
177	0.479957805907173	0.122010548523207	5	1.32185832360004	4.06890287129141	7.88313625	0.229144120015936
178	0.45745358649789	0.138888185654008	5	1.27602949959685	3.87438289418462	5.30292125	0.182200981550107
179	0.444795358649789	0.15295358649789	5	1.23958930328683	3.3967803540532	9.3689475	0.3518636551932
180	0.436356540084388	0.185301687763713	5	1.16921657224819	3.46838374884791	12.2778975	0.456339579518822
181	0.422293248945148	0.226793248945148	5	1.07794865634443	3.41652624643388	7.98601375	0.286220736146711
182	0.414556962025316	0.2542194092827	5	1.02070450911509	4.20954145090303	17.9941025	0.610665001088991
183	0.35829746835443	0.285162447257384	5	0.898571508897288	4.2314927847324	10.22566875	0.375594898552916
184	0.325949367088608	0.302040084388186	5	0.823452529186704	6.02834897476089	0	0
185	0.131856540084388	-0.443037974683544	6	2.85232164798065	2.08994244104142	7.14998625	0.271869299551395
186	0.154008438818565	-0.430379746835443	6	2.79794778807037	2.30969207336067	5.9988225	0.219909287925724
187	0.169831223628692	-0.415964135021097	6	2.75396593048523	2.21431457883717	6.89811375	0.268449906373549
188	0.189521097046414	-0.401196202531646	6	2.70027594921052	2.24048649771529	6.03252375	0.238727322898331
189	0.206398734177215	-0.387833333333333	6	2.65253048463085	2.64224593190966	7.4083625	0.259619098177408
190	0.219056962025316	-0.364626582278481	6	2.60060666499537	2.57116548753443	12.40974625	0.487564657310209
191	0.24296835443038	-0.327356540084388	6	2.50309373353333	2.47842422714083	8.00316	0.34350409757665
192	0.260548523206751	-0.304852320675105	6	2.434392914018	2.67794504458899	5.28814	0.220603561193227
193	0.268987341772152	-0.287974683544304	6	2.39027220177935	2.59730456624328	8.7540475	0.389052138300334
194	0.285162447257384	-0.261251054852321	6	2.31246177411929	2.76408634783605	12.2968175	0.550146555006799
195	0.301335443037975	-0.220464135021097	6	2.20243246311793	2.54053222476311	8.3638225	0.399600608204853
196	0.318213080168776	-0.195850210970464	6	2.12251234147696	2.5277707804075	10.60761625	0.500676027869229
197	0.340014767932489	-0.164909282700422	6	2.02237713590311	2.60117315331921	10.34273625	0.480702930701349
198	0.359002109704641	-0.133263713080169	6	1.92623654976284	2.40950393274428	10.46689875	0.436647199490583
199	0.383966244725738	-0.105485232067511	6	1.83890710986472	2.5040438554511	9.933	0.401241506029146
200	0.40506329113924	-0.0770042194092827	6	1.75865880865889	2.81984209919315	10.28361125	0.434703485983516
201	0.416666666666667	-0.0421940928270042	6	1.67171811146219	3.11382201699637	10.64663875	0.454105590409863
202	0.417721518987342	-0.00421940928270042	6	1.58089699338022	3.1016139664665	7.3965375	0.314740692774939
203	0.418776371308017	0.0221518987341772	6	1.51794885482523	3.29819453057181	5.6866425	0.241643585339472
204	0.415611814345992	0.0421940928270042	6	1.46962013775734	3.47121706101054	11.87289125	0.503789587810202
205	0.401898734177215	0.0822784810126582	6	1.3688622201953	3.76426344234686	14.19295625	0.590578845822815
206	0.372362869198312	0.123417721518987	6	1.25074645103073	3.61731181989971	7.3161275	0.331652917999099
207	0.360407172995781	0.14662447257384	6	1.18441586743091	3.14159265358979	5.12436375	0.21372854589199
208	0.360407172995781	0.164909282700422	6	1.14167015825251	3.21283158767344	5.53232625	0.229086986938008
209	0.359002109704641	0.184599156118143	6	1.09585276086491	3.8363309297865	9.235325	0.404688432690356
210	0.337905063291139	0.209915611814346	6	1.01491507432684	3.68200333046072	11.49212625	0.512722178693756
211	0.316808016877637	0.24507805907173	6	0.912370638588091	3.62248884924208	10.22566875	0.440070843870886
212	0.299930379746835	0.277426160337553	6	0.824356469813914	6.27366178558597	0	0
213	0.291491561181435	-0.608649789029536	7	2.69495481522781	2.18707939122227	11.59263875	0.304857429995229
214	0.325246835443038	-0.584740506329114	7	2.63398332922877	2.40617907107328	11.1628	0.28697706169877
215	0.35196835443038	-0.555204641350211	7	2.57658791688901	1.88208674878856	11.9042275	0.30737028380222
216	0.392405063291139	-0.542194092827004	7	2.51511386012857	2.12939564213846	5.5778525	0.148001341721717
217	0.409282700421941	-0.531645569620253	7	2.48551359178423	2.21429743558818	7.390625	0.196311753134033
218	0.430379746835443	-0.515822784810127	7	2.44625124115742	2.44685437739309	6.92649375	0.182084898191297
219	0.44620253164557	-0.496835443037975	7	2.40983426151916	2.44685437739309	9.235325	0.245727097826771
220	0.467299578059072	-0.471518987341772	7	2.36068884195381	2.72708577900501	8.07470125	0.205038982541685
221	0.478902953586498	-0.445147679324895	7	2.31968104544547	2.49172220417785	9.282625	0.253108399707087
222	0.498945147679325	-0.418776371308017	7	2.26905936550405	2.76108627647743	7.95999875	0.209836762668201
223	0.509493670886076	-0.392405063291139	7	2.22709201297041	3.00727121163682	11.037455	0.273522079001998
224	0.514767932489452	-0.35337552742616	7	2.17238759717001	3.30676627892563	7.79208375	0.165398460953003
225	0.510196202531646	-0.325949367088608	7	2.13930790497941	2.7610345521166	8.49035	0.247914542861225
226	0.521449367088608	-0.297820675105485	7	2.08972499640717	2.90787200503061	8.50867875	0.245888319575798
227	0.528481012658228	-0.268284810126582	7	2.04054733249201	2.66072320339432	10.22566875	0.307207577540449
228	0.545358649789029	-0.235934599156118	7	1.97910581698392	2.677915044289	8.81376375	0.263212272764526
229	0.559424050632911	-0.207805907172996	7	1.92646336243101	2.45932904051431	8.12614	0.226401891040493
230	0.577706751054852	-0.185301687763713	7	1.88118298422291	2.86325054075325	5.73926375	0.168798186226811
231	0.583333333333333	-0.165611814345992	7	1.84742334697755	2.57488990649881	10.27888125	0.28454809734999
232	0.603023206751055	-0.134668776371308	7	1.79051372750755	2.35619449019234	8.3614575	0.198580323642576
233	0.624120253164557	-0.113571729957806	7	1.75079766277904	2.5088004673647	7.33209125	0.182063435704185
234	0.639592827004219	-0.0924746835443039	7	1.7143849756382	2.50655783882773	9.3027275	0.220914867793143
235	0.659282700421941	-0.065753164556962	7	1.67020200207957	2.7744652105676	5.4903475	0.14142823704403
236	0.666314345991561	-0.0474683544303797	7	1.64191635467077	2.35619449019234	2.22960375	0.0446515528846803
237	0.671940928270042	-0.0418417721518988	7	1.63298604409383	2.70915560787043	5.64348125	0.137885947926062
238	0.680379746835443	-0.0235590717299577	7	1.60540885450862	3.05845142170135	7.1198325	0.185937416914187
239	0.682489451476793	0.00175738396624478	7	1.56822137112578	3.18325602989739	9.4682775	0.247596889708976
240	0.681082278481013	0.0355126582278481	7	1.51870199318399	3.198614853259	6.9093475	0.180697077318754
241	0.679677215189873	0.060126582278481	7	1.48256257772023	3.39418497900212	6.30982	0.163580149290385
242	0.674050632911392	0.0819261603375527	7	1.44984654786216	3.42631651691776	8.4194	0.219709475732514
243	0.665611814345992	0.110759493670886	7	1.40590465271565	3.87438289418462	5.30292125	0.119994529437414
244	0.65295358649789	0.124824894514768	7	1.38190574682817	3.62504994443263	8.90363375	0.231709015387718
245	0.638185654008439	0.15295358649789	7	1.33556394375063	3.75933595415471	9.1868425	0.235942294876349
246	0.619198312236287	0.179677215189873	7	1.28837548477536	3.86327861395457	13.12634125	0.338702892782116
247	0.588255274261603	0.214837552742616	7	1.22063490621894	3.84380820593117	13.4249225	0.368054364272227
248	0.557314345991561	0.251407172995781	7	1.14702403336449	3.6052402625906	11.89890625	0.347340863531778
249	0.538327004219409	0.289381856540084	7	1.07755586065813	3.7094690239641	13.558545	0.396207626914336
250	0.512305907172996	0.330168776371308	7	0.998314335275267	3.86510424714335	15.77750625	0.461706760235766
251	0.475035864978903	0.372362869198312	7	0.905972983228114	0.715465598817225	0	0
252	0.965189873417722	-0.191630801687764	8	1.7667896449006	3.68205627475159	4.59696875	0.062435059585213
253	0.956751054852321	-0.177567510548523	8	1.75430263298356	3.98568457416184	4.746555	0.0456614845436665
254	0.944092827004219	-0.166314345991561	8	1.74517033607483	3.77038083148073	5.361455	0.0702905202664805
255	0.932841772151899	-0.15084388185654	8	1.73111223202153	0	0	0
256	0.932841772151899	-0.15084388185654	8	1.73111223202153	3.66969818953528	5.4761575	0.080897854680182
257	0.922995780590717	-0.133966244725738	8	1.71493266108549	3.14159265358979	4.73	0.0897659410779195
258	0.922995780590717	-0.117088607594937	8	1.69697947286991	2.89665811135415	3.25010125	0.0617908470230377
259	0.925808016877637	-0.105837552742616	8	1.6846213034653	2.8632788447092	5.73926375	0.108001807679492
260	0.931434599156118	-0.0861455696202532	8	1.6630209419294	0	0	0
261	0.931434599156118	-0.0861455696202532	8	1.6630209419294	0	0	0
262	0.931434599156118	-0.0861455696202532	8	1.6630209419294	3.14159265358979	4.33563625	0.0824602223373549
263	0.931434599156118	-0.0706751054852321	8	1.64652889746193	3.28345970699391	5.574305	0.10441739324853
264	0.928622362869198	-0.0509852320675105	8	1.62564541881223	3.28348970819396	8.3614575	0.158248865793853
265	0.924402953586498	-0.0214493670886075	8	1.59399564565346	3.43303568723101	8.2302	0.152468088339571
266	0.915964135021097	0.00668143459915606	8	1.56350202798554	0	0	0
267	0.915964135021097	0.00668143459915606	8	1.56350202798554	3.14159265358979	2.75936375	0.0537259449778319
268	0.915964135021097	0.0165253164556963	8	1.55275683898998	2.86337789624005	2.86933625	0.0532763729448602
269	0.918776371308017	0.0263713080168776	8	1.542101564401	4.54715922298484	2.39751875	0.00905128114309628
270	0.910337552742616	0.0277784810126582	8	1.54029130817239	2.19958450468584	5.361455	0.0581365031551482
271	0.925808016877637	0.0390295358649789	8	1.52866400754136	3.04187944906931	3.961375	0.0753400672819748
272	0.927215189873418	0.0530949367088608	8	1.51359599408496	0.643441113592972	3.94186375	-0.062554143015857
273	0.935654008438819	0.0418417721518987	8	1.52610682268813	3.14159265358979	0.39436375	0.00750421205297804
274	0.935654008438819	0.0432489451476793	8	1.52460598027754	3.14159265358979	1.57686375	0.029994858932648
275	0.935654008438819	0.0488755274261603	8	1.51860700849101	3.14159265358979	6.30686375	0.11974784610256
276	0.935654008438819	0.0713776371308017	8	1.49465743927049	3.38648309050487	3.25010125	0.0610508778538323
277	0.932841772151899	0.0826308016877637	8	1.48244726369973	3.52217662226004	4.245175	0.0777987973062593
278	0.927215189873418	0.0966940928270042	8	1.46688750423848	3.8414879543584	9.7911	0.158355127837852
279	0.904710970464135	0.123417721518987	8	1.43521647867091	4.53429429862634	0	0
280	0.834388185654008	0.136075949367089	9	1.40913481473236	3.54008333496141	8.12614	0.167989792341506
281	0.823137130801688	0.162799578059072	9	1.37553685626406	3.7296096800756	11.3697375	0.227394066927036
282	0.800632911392405	0.196554852320675	9	1.33005804287865	3.95052792297023	11.84865	0.222114751605482
283	0.770042194092827	0.225738396624473	9	1.28563509255756	4.03764803816114	7.5715475	0.140574733781664
284	0.748945147679325	0.242616033755274	9	1.25752014580123	4.20954576945683	13.49528125	0.232377611586553
285	0.706751054852321	0.265822784810127	9	1.21104462348391	3.97241409640882	18.41448125	0.402769212173203
286	0.658227848101266	0.310126582278481	9	1.13049078104927	3.82530196522416	20.592055	0.500569772624807
287	0.611814345991561	0.367088607594937	9	1.03037682652431	3.98248932223296	15.07391875	0.367593545310682
288	0.571729957805907	0.40295358649789	9	0.956858117462176	0.511016212066579	0	0
289	0.878691983122363	-0.144514767932489	10	1.73380284585037	3.8363309297865	9.235325	0.124499678077523
290	0.857594936708861	-0.119198312236287	10	1.70890291023487	3.49724575466916	14.71680375	0.2746488981761
291	0.839310126582279	-0.0699725738396624	10	1.65397313059965	3.55400309518718	20.65118	0.400682142112085
292	0.809774261603376	-0.00246202531645564	10	1.57383670217723	3.22140117705532	9.8857	0.217705460547443
293	0.806962025316456	0.0327004219409283	10	1.53029561006774	3.70829540068078	10.27888125	0.200821748653841
294	0.787272151898734	0.0636434599156118	10	1.49013126033697	3.4846912553195	5.85987875	0.128682676427563
295	0.780238396624473	0.0833333333333333	10	1.46439472505146	4.14560682106192	5.139145	0.0742040383982817
296	0.764767932489452	0.0931793248945148	10	1.44955391737181	4.09222057438709	3.39081875	0.0536476715363984
297	0.75492194092827	0.100210970464135	10	1.43882438306453	4.20526924982757	8.11668	0.11696699124487
298	0.729605485232068	0.114276371308017	10	1.41543098481555	3.92699081698725	5.574305	0.110538160208181
299	0.715542194092827	0.128339662447257	10	1.39332335277392	3.47827415414131	8.3519975	0.20361031422393
300	0.705696202531646	0.156470464135021	10	1.35260128992913	3.69327016842806	12.03312	0.2858976537526
301	0.683191983122363	0.193037974683544	10	1.29542175917861	3.77034839919079	10.72231875	0.257384939964793
302	0.660689873417721	0.223981012658228	10	1.24394477118565	3.55509780834263	10.545535	0.269682558182569
303	0.645569620253165	0.258438818565401	10	1.19000825954914	3.56917343527442	25.66498	0.658006965324892
304	0.607594936708861	0.341772151898734	10	1.05840686648416	3.85568335220195	23.47203375	0.600141792418703
305	0.552742616033755	0.40506329113924	10	0.938378508000418	5.98692888344733	0	0
306	0.270042194092827	-0.521097046413502	11	2.66347660088538	1.98092366733639	7.414275	0.224022331768969
307	0.294303797468354	-0.510548523206751	11	2.61867213453158	2.39964538558388	9.62495875	0.282525500318784
308	0.317510548523207	-0.485232067510549	11	2.56216703446783	2.25311288166964	12.18921	0.375219855878495
309	0.35126582278481	-0.457805907172996	11	2.48712306329213	2.46217884818194	9.88037875	0.300903526730871
310	0.373417721518987	-0.430379746835443	11	2.42694235794595	2.56083630002212	11.3153425	0.347081553089041
311	0.395569620253165	-0.39662447257384	11	2.35752604732814	2.54539351229231	10.00335875	0.316234634998818
312	0.415611814345992	-0.367088607594937	11	2.29427912032838	2.29377568019639	6.70241	0.212708768048282
313	0.433544303797468	-0.35126582278481	11	2.25173736671872	2.52692970166763	6.151365	0.196669341299818
314	0.44620253164557	-0.333333333333333	11	2.21240349845876	2.24553726901845	9.46473	0.288683880008747
315	0.472573839662447	-0.312236286919831	11	2.15466672245701	2.46685171136624	7.5715475	0.236314105097479
316	0.489451476793249	-0.291139240506329	11	2.10740390143751	2.67794504458899	8.5932275	0.26929649407283
317	0.503164556962025	-0.263713080168776	11	2.05354460262295	2.58299333824623	8.36677875	0.260732419230885
318	0.518987341772152	-0.238396624472574	11	2.00139811877677	2.59731216864381	13.13107125	0.402920502800672
319	0.543248945147679	-0.19831223628692	11	1.92081401821664	2.77904841632529	9.169105	0.282346072222026
320	0.554852320675105	-0.167721518987342	11	1.86434480377223	2.93983030926951	13.27711	0.409084908740245
321	0.564345991561181	-0.121308016877637	11	1.78252782202418	3.10712355259029	8.57844625	0.26319839468953
322	0.565400843881857	-0.0907172995780591	11	1.72988814308628	2.88099026184245	9.178565	0.282559819365433
323	0.573839662447257	-0.0590717299578059	11	1.67337617921319	2.70918487801926	12.69827625	0.361699815511396
324	0.592827004219409	-0.0179324894514768	11	1.60103621611091	2.93927102521149	11.7694225	0.344086160325655
325	0.60126582278481	0.0232067510548523	11	1.53221898404578	3.14159265358979	11.23375	0.331497979905594
326	0.60126582278481	0.0632911392405063	11	1.46591938806466	3.36686943280385	14.5577575	0.429868805374897
327	0.589662447257384	0.113924050632911	11	1.37994562698968	3.26526336546767	17.57608875	0.515495425621154
328	0.581926160337553	0.176160337552743	11	1.27684654186545	3.92699081698724	16.722915	0.452410559577031
329	0.539732067510549	0.218354430379747	11	1.18636442995005	3.55981698316902	23.29229375	0.711946053427394
330	0.505976793248945	0.294303797468354	11	1.04397521926457	6.05873231384815	0	0
331	0.285864978902954	-0.669831223628692	12	2.7382223571919	2.01062616128385	7.4059975	0.181455006537052
332	0.309774261603376	-0.658580168776371	12	2.70193135588449	1.90286057631165	12.0910625	0.292502856862975
333	0.350563291139241	-0.644514767932489	12	2.64343078451189	1.59461325099359	16.55973	0.344965199941578
334	0.409635021097046	-0.643107594936709	12	2.57443774452358	2.04518580462572	16.39477125	0.378528552393043
335	0.461672995780591	-0.616386075949367	12	2.49873203404497	2.35619449019235	7.80390875	0.17982195977102
336	0.481364978902954	-0.596694092827004	12	2.46276764209077	2.72336832401056	11.6464425	0.247089526156943
337	0.498242616033755	-0.5587194092827	12	2.41334973685938	3.01726650575161	12.71128375	0.237398303955425
338	0.503867088607595	-0.513713080168776	12	2.36587007606829	2.73143908066276	9.8857	0.231262419397598
339	0.517932489451477	-0.481364978902954	12	2.31961759218877	2.7510033612401	14.49331125	0.350918515380179
340	0.537622362869198	-0.433544303797468	12	2.24943388911274	3.14159265358979	7.095	0.145988873859313
341	0.537622362869198	-0.408227848101266	12	2.22023611434088	3.14159265358979	1.57686375	0.0333589832353676
342	0.537622362869198	-0.402601265822785	12	2.2135643176938	2.96170915259728	8.81376375	0.213816518682965
343	0.543248945147679	-0.371660337552743	12	2.17080101395721	3.04666454280567	8.31474875	0.201524516875446
344	0.546061181434599	-0.34212447257384	12	2.13049611058212	2.96173915379732	13.22094125	0.348869283428139
345	0.5545	-0.295710970464135	12	2.06072225389649	2.89659193245036	6.50079375	0.180595149773368
346	0.560126582278481	-0.273206751054852	12	2.02460322394182	2.62245807829299	6.3559375	0.181046656112107
347	0.571377637130802	-0.253516877637131	12	1.9883938927194	2.59300280270094	8.31474875	0.233672776131089
348	0.586850210970464	-0.228200421940928	12	1.94165933749318	1.89260687999149	6.23236625	0.109770460914258
349	0.607947257383966	-0.221166666666667	12	1.91970524531033	2.49978129640336	11.68723875	0.302565133150114
350	0.632911392405063	-0.187763713080169	12	1.8591922186803	2.57025517375617	9.84017375	0.25141054737698
351	0.651898734177215	-0.158227848101266	12	1.80891010920491	2.43296638146212	10.90205875	0.251608844234537
352	0.677215189873418	-0.128691983122363	12	1.758588340358	2.44685437739309	9.235325	0.204115756107277
353	0.69831223628692	-0.10337552742616	12	1.71776518913655	2.67794504458899	3.966105	0.0946532159919666
354	0.704641350210971	-0.0907172995780591	12	1.69883454593815	1.78946527266884	5.451325	0.0453458446301136
355	0.723628691983122	-0.0864978902953586	12	1.68976537701213	1.93797016061312	4.117465	0.04627019909897
356	0.737341772151899	-0.0812236286919831	12	1.68051133719234	2.2730532583039	5.03449375	0.08641262197433
357	0.751054852320675	-0.069620253164557	12	1.66322881279747	3.09400955031281	6.21522	0.147012412544925
358	0.75210970464135	-0.0474683544303797	12	1.63382633028848	6.08578974732971	1.5076875	-0.035398089917944
359	0.751054852320675	-0.0527426160337553	12	1.64090594827207	2.55359005004223	5.3295275	0.108355432078473
360	0.761603375527426	-0.0369198312236287	12	1.61923486185638	2.84309372200361	4.02109125	0.0907238757135342
361	0.765822784810127	-0.0232067510548523	12	1.60109008671367	3.03671571485956	5.64762	0.130864520620468
362	0.767932489451477	-0.00316455696202532	12	1.57491718258958	2.94419709373991	6.0295675	0.13670362758584
363	0.772151898734177	0.0179324894514768	12	1.54757645707241	2.92292370771585	5.451325	0.121493399714064
364	0.776371308016878	0.0369198312236287	12	1.5232777771296	2.84309372200361	4.02109125	0.0862778613030955
365	0.780590717299578	0.0506329113924051	12	1.50602220486898	3.54648443987488	9.00592	0.19622346722578
366	0.767932489451477	0.080168776371308	12	1.46677751142382	3.52209903070216	6.3677625	0.142663584628002
367	0.759493670886076	0.10126582278481	12	1.43824479449822	3.57037068103581	11.3768325	0.257119263603473
368	0.742616033755274	0.138185654008439	12	1.38682094177753	3.74939464970375	8.28282125	0.181160105906301
369	0.725738396624473	0.162447257383966	12	1.35058892059627	3.98365350172601	19.68093875	0.405209729104555
370	0.673348101265823	0.209213080168776	12	1.26954697477536	3.46340320678638	6.23236625	0.157715159340113
371	0.666314345991561	0.230310126582278	12	1.23800394290733	3.710895628551	11.699655	0.291538418885425
372	0.64381223628692	0.265470464135021	12	1.17969625913025	4.00147163206759	18.72607	0.446198016076136
373	0.593179324894515	0.309071729957806	12	1.09045665591502	3.86456471133176	17.87289625	0.472208080353546
374	0.503164556962025	0.341419831223629	1	0.974615231547037	4.02807984358832	19.3303275	0.559323097933901
375	0.4497194092827	0.385021097046414	1	0.862750611960257	4.20753874908454	17.11314	0.499496919328741
376	0.396272151898734	0.414556962025316	1	0.762851228094508	4.46739266983568	16.25168875	0.461126404021518
377	0.340014767932489	0.428622362869198	1	0.670625947290205	4.54418532265734	21.18980875	0.64518680724384
378	0.265470464135021	0.4412805907173	1	0.541588585841436	4.42092943358799	20.57609125	0.711085337794133
379	0.195147679324895	0.462377637130802	1	0.39937151828261	4.71238898038469	22.07313625	0.763910281767995
380	0.116386075949367	0.462377637130802	1	0.246589461929011	5.0992726392665	22.98366125	0.765681558798967
381	0.0404367088607595	0.431434599156118	1	0.0934531501692174	4.80515575620516	17.0220875	0.70243526486537
382	-0.020042194092827	0.425808016877637	1	-0.0470339028038566	4.94793623041597	20.26805	0.85224951642496
383	-0.0903649789029536	0.408930379746835	1	-0.217483806088849	5.06488657570275	20.2645025	0.866997785135306
384	-0.158227848101266	0.383966244725738	1	-0.39088336311591	5.0471258177015	14.39812	0.610258254388734
385	-0.206751054852321	0.367088607594937	1	-0.512935013993657	5.33263846636751	20.34432125	0.863972484563149
386	-0.265822784810127	0.324894514767932	1	-0.685729510906286	0.951767736887181	0	0
387	0.44339029535865	-0.180379746835443	2	1.95716758569345	3.07923804417972	6.31868875	0.22651309566585
388	0.444795358649789	-0.15787552742616	2	1.91186496656028	3.05093276638905	13.06130375	0.488750351697389
389	0.44901476793249	-0.111462025316456	2	1.8141148962208	3.20395309396604	6.31868875	0.235653111965703
390	0.44760970464135	-0.0889599156118144	2	1.76698427382766	3.6052402625906	5.28814	0.16752907114411
391	0.439170886075949	-0.0720822784810127	2	1.73347845959884	3.55986337396505	3.8821475	0.132326215459808
392	0.433544303797468	-0.0594240506329115	2	1.70701321650688	2.9533481724556	8.426495	0.341328661787634
393	0.439170886075949	-0.0298881856540085	2	1.63874748414935	3.21839983752397	10.27888125	0.416309154228453
394	0.436356540084388	0.00668143459915618	2	1.55548565330366	3.21288488938823	11.0646525	0.45267787874805
395	0.433544303797468	0.0460611814345992	2	1.46495007755405	3.44965950552533	9.09992875	0.369672562698114
396	0.423698312236287	0.0770042194092827	2	1.39101556501443	4.27997388762498	11.2869625	0.290665752738807
397	0.387130801687764	0.0938818565400844	2	1.33288241446667	4.73803720099151	15.37782125	0.167610530208317
398	0.332278481012658	0.0924746835443039	2	1.29936030842501	5.45431360641125	6.41683625	-0.159867268739654
399	0.315400843881857	0.0770042194092827	2	1.33133376217294	6.08584743741848	4.01990875	-0.203860125187252
400	0.312588607594937	0.0629388185654009	2	1.37210578721039	6.21183977007213	11.0646525	-0.613921374509569
401	0.309774261603376	0.0235590717299577	2	1.4948900621123	3.38657131671666	9.750895	0.56024905181365
402	0.301335443037975	0.0573143459915611	2	1.38284025174957	4.79557159144076	4.746555	0.0305490158806898
403	0.284457805907173	0.0559071729957806	2	1.37673044857343	5.43904683809376	9.49251875	-0.329370679204881
404	0.259141350210971	0.0334029535864979	2	1.44260458441441	4.46727796042458	3.25010125	0.0844197128742362
405	0.24789029535865	0.036217299578059	2	1.42572064183956	4.71238898038469	3.15313625	0.0339720836369115
406	0.236639240506329	0.036217299578059	2	1.41892622511218	4.40651766547408	7.85357375	0.288694266427506
407	0.209915611814346	0.0446561181434599	2	1.36118737182668	4.71238898038469	7.88313625	0.156361277258743
408	0.181786919831224	0.0446561181434599	2	1.32991511637493	5.03419953358128	6.23236625	-0.0544681288643055
409	0.160689873417721	0.0376223628691984	2	1.34080874214779	4.17199153812667	4.59696875	0.371971069094452
410	0.14662447257384	0.0460611814345992	2	1.2664145283289	3.14159265358979	2.75936375	0.299481452752151
411	0.14662447257384	0.0559071729957806	2	1.20651823777847	3.28345970699392	5.574305	0.598450066757109
412	0.14381223628692	0.0755970464135022	2	1.08682822442705	3.60527776071567	7.0512475	0.765695209485361
413	0.132559071729958	0.0981012658227848	2	0.933689182529976	4.21838568216093	5.81967375	0.599089419017709
414	0.114276371308017	0.107947257383966	2	0.813871298726434	4.37311482650347	7.10623375	0.768359983480301
415	0.0903649789029536	0.116386075949367	2	0.660199302030374	4.27997388762498	11.2869625	1.38257197430753
416	0.0537974683544304	0.133263713080169	2	0.383684907168868	4.37308713491999	7.10623375	0.879048954233494
417	0.0298881856540084	0.14170253164557	2	0.207875116322169	4.82954891617119	6.74675375	0.824342606004717
418	0.00597679324894514	0.138888185654008	2	0.043006595121226	5.35589008917797	5.9125	0.645749537115089
419	-0.0109008438818565	0.126229957805907	2	-0.0861433123017917	5.13525226222149	8.64466625	1.22434069948266
420	-0.0390295358649789	0.113571729957806	2	-0.331011452198323	5.47213793709995	10.87367875	1.6360687487483
421	-0.0671582278481013	0.0868502109704641	2	-0.658225201947984	5.62045247220448	10.25050125	1.69133147336106
422	-0.089662447257384	0.0580168776371308	2	-0.996491496620195	6.15347998185999	9.14249875	1.5370604895941
423	-0.0938818565400844	0.025668776371308	2	-1.30390359453902	6.09784301739038	6.41683625	1.17322924910313
424	-0.0981012658227848	0.00316455696202532	2	-1.53854944435964	0	7.88313625	1.40715544044988
425	-0.0981012658227848	-0.024964135021097	2	-1.81998053244962	0.342969644603569	5.85987875	1.03357396650016
426	-0.0910696202531646	-0.04465611814346	2	-2.02669532574965	0.426719959196704	4.76251875	0.825727931002336
427	-0.0840358649789029	-0.060126582278481	2	-2.19184091195012	1.04269079084941	5.4761575	0.924368872379702
428	-0.0671582278481013	-0.0699725738396625	2	-2.37671468642606	1.24912077427317	4.98601125	0.889758184223903
429	-0.0502805907172996	-0.0755970464135021	2	-2.55466632327084	1.12840174095188	8.28696	1.63033280265301
430	-0.0235590717299578	-0.0882552742616033	2	-2.88073288380144	1.52535139840211	8.6807325	1.71513646075026
431	0.00738396624472574	-0.089662447257384	2	3.05942513122809	1.24904577239825	7.47872125	1.19791516017471
432	0.0327004219409283	-0.0981012658227848	2	2.81984209919315	1.87884910781867	6.82479875	1.15276468235801
433	0.0559071729957806	-0.0907172995780591	2	2.58928916272155	2.0344439357957	7.2711925	1.16547336264602
434	0.0791139240506329	-0.0791139240506329	2	2.35619449019234	2.12510382299645	7.30134625	1.0597881862131
435	0.10126582278481	-0.0654008438818565	2	2.14423685294973	2.9562447035941	4.81218375	0.692367875546243
436	0.104430379746835	-0.0485232067510548	2	2.00576327784048	3.06765361593185	8.00375125	1.24510636244935
437	0.106540084388186	-0.020042194092827	2	1.75674200535061	2.78282198331922	2.52582	0.402841196833839
438	0.109704641350211	-0.0116033755274262	2	1.67617376598384	3.0702851888045	4.1493925	0.669705485138513
439	0.110759493670886	0.00316455696202532	2	1.54223266895614	2.94419709373991	3.01478375	0.461695532319657
440	0.112869198312236	0.0137130801687764	2	1.44989356249221	2.35619449019234	2.50867375	0.22840316178536
441	0.119198312236287	0.020042194092827	2	1.40421293013513	2.9105019863939	5.162795	0.65957767463208
442	0.123417721518987	0.0379746835443038	2	1.27229739520872	3.14159265358979	4.13875	0.526804316605987
443	0.123417721518987	0.0527426160337553	2	1.16693653188752	3.14159265358979	3.843125	0.450407870061023
444	0.123417721518987	0.0664556962025316	2	1.07685495787532	5.81953769817878	1.9830525	-0.151468799593875
445	0.120253164556962	0.060126582278481	2	1.10714871779409	3.14159265358979	0.59125	0.0696818995307838
446	0.120253164556962	0.0622362869198312	2	1.09321233788793	3.14159265358979	2.95625	0.333482480195085
447	0.120253164556962	0.0727848101265823	2	1.02651584184892	3.6052402625906	3.3050875	0.414386770002947
448	0.114978902953586	0.0833333333333333	2	0.943638487848327	4.06888787159141	2.95625	0.362150298771884
449	0.106540084388186	0.089662447257384	2	0.87120842809395	3.88997070111331	5.64762	0.722830437061124
450	0.0928270042194093	0.104430379746835	2	0.726642340681726	3.78509376238308	4.434375	0.540496688420333
451	0.0833333333333333	0.117088607594937	2	0.618543002997659	3.92699081698724	4.18072875	0.501436802329531
452	0.0727848101265823	0.127637130801688	2	0.518255642531753	4.71238898038469	2.660625	0.289596398535753
453	0.0632911392405063	0.127637130801688	2	0.460336362824602	4.83674397493145	4.7666575	0.530891029841873
454	0.0464135021097046	0.125527426160338	2	0.354158156856227	4.86503830877995	7.77671125	0.994480814745589
455	0.0189873417721519	0.121308016877637	2	0.15526199390711	5.2791181979082	3.85435875	0.452688562457589
456	0.00738396624472574	0.113924050632911	2	0.064724281415592	6.08769450693091	0	0
457	-0.0348101265822785	-0.0991561181434599	3	-2.80397041620136	1.92378671462181	5.985815	0.89035258227586
458	-0.0147679324894515	-0.0917721518987342	3	-2.98204093265653	1.81577498992176	7.31317125	1.41193479905577
459	0.0105485232067511	-0.0854430379746835	3	3.0187574147119	1.5707963267949	9.164375	1.72869219325667
460	0.0432489451476793	-0.0854430379746835	3	2.67301897606056	1.62075472251684	5.919595	0.91439774960778
461	0.0643459915611814	-0.0843881856540084	3	2.49013942613901	2.48589702734826	4.84884125	0.814611648991121
462	0.0748945147679325	-0.0706751054852321	3	2.32721709634078	2.80685581627298	7.19906	1.24124075855278
463	0.0833333333333333	-0.0464135021097046	3	2.07896894463023	2.31917437431841	5.64762	0.932110317193442
464	0.0981012658227848	-0.0327004219409283	3	1.89254688119154	2.67794504458899	5.28814	0.871566951343521
465	0.106540084388186	-0.0158227848101266	3	1.71823349092283	2.80491783420307	6.26429375	0.968502132761474
466	0.113924050632911	0.00527426160337553	3	1.52453306437054	2.53086668920058	3.60839875	0.417196373657776
467	0.121308016877637	0.0158227848101266	3	1.44109378963898	2.44685437739309	4.6176625	0.41514621767849
468	0.131856540084388	0.0284810126582278	3	1.35806454610329	3.14159265358979	2.95625	0.375256305133045
469	0.131856540084388	0.0390295358649789	3	1.28301328507668	3.86823499427152	3.55991625	0.434074923240446
470	0.123417721518987	0.0485232067510548	3	1.19619830042859	4.19324286613817	7.14998625	0.844397841733676
471	0.10126582278481	0.0611814345991561	3	1.02731873208185	4.24874137138388	1.9830525	0.260889603263335
472	0.0949367088607595	0.0643459915611814	3	0.975140811429186	4.71238898038469	6.799375	0.714509675578841
473	0.0706751054852321	0.0643459915611814	3	0.832238876313418	5.1760365893855	3.966105	0.234203564579848
474	0.0580168776371308	0.0580168776371308	3	0.785398163397448	5.01088791197087	4.02109125	0.482368875912935
475	0.0443037974683544	0.0537974683544304	3	0.688924388214861	3.62849188540106	5.6866425	1.18555273158603
476	0.0348101265822785	0.0717299578059072	3	0.451813841897655	3.50036332386037	5.05164	0.704077806460571
477	0.0284810126582278	0.0886075949367089	3	0.310998280605541	4.08690394014546	6.5640575	1.09239829742947
478	0.00949367088607595	0.102320675105485	3	0.0925186211196469	4.85946733577309	8.06878875	1.41851540358331
479	-0.0189873417721519	0.0981012658227848	3	-0.191184459597014	5.01088791197087	4.02109125	0.719940537698595
480	-0.0327004219409283	0.0938818565400844	3	-0.335172567136733	5.33263846636751	5.0859325	0.913046457379766
481	-0.0474683544303797	0.0833333333333333	3	-0.517781858612687	4.82304620155859	5.35376875	0.839738261467999
482	-0.0664556962025316	0.0812236286919831	3	-0.685729510906286	5.45236386436056	9.206945	1.53937301007575
483	-0.0907172995780591	0.0590717299578059	3	-0.993604112921436	5.1760365893855	7.2711925	0.912005470868498
484	-0.113924050632911	0.0474683544303797	3	-1.17600520709514	5.13061330996392	5.82322125	0.545847079079473
485	-0.132911392405063	0.0390295358649789	3	-1.28517462291103	0.595378375423896	0	0
486	0.0376223628691983	-0.212727848101266	4	2.96654594818946	1.60300890787089	6.11293375	0.491055527990469
487	0.0594240506329114	-0.212025316455696	4	2.86833484259136	1.74058411754846	6.99862625	0.555162074875692
488	0.0840358649789029	-0.207805907172996	4	2.75730242761623	2.01316036899498	8.28696	0.659702223190903
489	0.110759493670886	-0.195147679324895	4	2.62536198297805	1.92956699706547	5.05164	0.390951650174025
490	0.127637130801688	-0.188818565400844	4	2.54717165294324	2.6292165460778	7.2357175	0.53159850647694
491	0.140295358649789	-0.166314345991561	4	2.44085195164785	2.83569866811147	3.9270825	0.28148136874818
492	0.144514767932489	-0.15295358649789	4	2.38455567789822	2.31619663413806	6.97379375	0.587689740035673
493	0.162799578059072	-0.136075949367089	4	2.26701772989108	1.9950296289607	6.7035925	0.482234860870729
494	0.184599156118143	-0.126229957805907	4	2.17057075771694	2.335809143269	6.83012	0.519847006178407
495	0.202179324894515	-0.109352320675105	4	2.06660135648125	1.86918175836535	2.6807275	0.144182557437817
496	0.211322784810127	-0.106540084388186	4	2.03776484499369	2.44291312859393	6.43457375	0.460520458528939
497	0.226090717299578	-0.0889599156118144	4	1.9456607532879	2.62800610045205	8.8249975	0.627177867072697
498	0.241561181434599	-0.0615337552742617	4	1.82022517987336	2.53384033856144	5.52168375	0.359506506184144
499	0.25281223628692	-0.0453586497890295	4	1.74832387863654	2.53606598951683	6.23236625	0.379472794939435
500	0.265470464135021	-0.0270738396624472	4	1.67242931964865	2.56245620580116	6.12239375	0.349776900188354
501	0.277426160337553	-0.00879113924050639	4	1.60247393961098	3.06281075724039	7.5124225	0.478703859057769
502	0.279535864978903	0.0179324894514768	4	1.50673316779942	3.4198923125949	4.3043	0.270784715967064
503	0.275316455696203	0.0327004219409283	4	1.45257622460601	3.10712355259029	8.57844625	0.534527869870191
504	0.276371308016878	0.0632911392405063	4	1.34567065063197	3.30024791577619	7.48463375	0.465662296855435
505	0.272151898734177	0.089662447257384	4	1.25253819126089	3.38657131671666	6.094605	0.37564442558279
506	0.266877637130802	0.110759493670886	4	1.17740930614433	3.92699081698724	5.85278375	0.342927740203897
507	0.25210970464135	0.125527426160338	4	1.10882375810355	3.50036332386037	10.10328	0.62506370604591
508	0.239451476793249	0.159282700421941	4	0.983811016894367	3.63553402250937	4.3646075	0.268001776289896
509	0.232067510548523	0.172995780590717	4	0.930210661636387	4.05669335414315	4.84884125	0.29206974440246
510	0.218354430379747	0.183544303797468	4	0.871796712755895	4.04641974300558	5.2633075	0.326188436226211
511	0.203586497890295	0.195147679324895	4	0.806559025510653	4.30749719409961	4.50296	0.267909651143171
512	0.188818565400844	0.201476793248945	4	0.752977095282019	4.42093218590682	3.086325	0.181704382094749
513	0.178270042194093	0.20464135021097	4	0.716636218863069	4.11617411985368	3.33465	0.218639141011043
514	0.168424050632911	0.211322784810127	4	0.672908390660861	4.00369211420822	3.6338225	0.239159051613431
515	0.158580168776371	0.219761603375527	4	0.625076580338174	4.13607175556502	4.70102875	0.309668596129745
516	0.144514767932489	0.228902953586498	4	0.563142861112225	4.42093218590682	6.17265	0.399797747197956
517	0.123417721518987	0.235232067510549	4	0.483183311672634	4.84674055215411	7.35810625	0.426339551669157
518	0.0973987341772151	0.231715189873418	4	0.397915401338802	5.16108225714501	5.90599625	0.295992681560451
519	0.0784113924050633	0.222573839662447	4	0.338716865026712	4.42093218590682	6.17265	0.466869543603283
520	0.0573143459915612	0.228902953586498	4	0.245342956306056	4.79553021227313	7.1198325	0.525898623283669
521	0.0319978902953587	0.226793248945148	4	0.140163231649322	5.12481417552415	6.88392375	0.482154305834543
522	0.00949367088607595	0.216947257383966	4	0.0437323704824131	4.97116714821531	6.931815	0.560350466524198
523	-0.014415611814346	0.210618143459916	4	-0.0683377228224265	4.71238898038469	10.6425	0.877298983617384
524	-0.0523902953586498	0.210618143459916	4	-0.243797519545903	4.99964335579581	9.04198625	0.74194235104031
525	-0.0833333333333333	0.201476793248945	4	-0.392185989753965	5.08537670218475	7.30134625	0.593184461019288
526	-0.107594936708861	0.191983122362869	4	-0.510822881957823	5.54321042320371	9.206945	0.738012459127733
527	-0.129746835443038	0.167721518987342	4	-0.658425373783369	5.54123803917367	9.62495875	0.813359511467013
528	-0.15295358649789	0.142405063291139	4	-0.821097276076772	5.96143475278294	7.47872125	0.610348124583151
529	-0.161392405063291	0.117088607594937	4	-0.943166900993402	5.57455903505192	2.7256625	0.24192861172623
530	-0.167721518987342	0.109704641350211	4	-0.991552623338648	0.539500369104664	0	0
531	0.0678628691983122	-0.283755274261603	5	2.90684221591954	1.91546635626383	8.166345	0.500196375027744
532	0.095289029535865	-0.273909282700422	5	2.80680294091399	1.60105981145655	6.50670625	0.372226490365897
533	0.118495780590717	-0.273206751054852	5	2.73235764284081	1.99742381992177	7.14407375	0.427531945122275
534	0.14170253164557	-0.262658227848101	5	2.64685125381636	2.02689845296096	11.6346175	0.686914350639465
535	0.178972573839663	-0.244373417721519	5	2.50946838368846	1.97967609179369	12.88747625	0.711324521553318
536	0.221166666666667	-0.226090717299578	5	2.3672034793778	2.12066766240999	7.16595	0.386364716306975
537	0.24296835443038	-0.212727848101266	5	2.2899305361164	2.4710798553983	7.2948425	0.403209976148799
538	0.259141350210971	-0.192335443037975	5	2.20928854088664	2.28490606062602	7.82401125	0.41358153066942
539	0.280238396624473	-0.174050632911392	5	2.12657223475276	2.70493812186313	6.52444375	0.352744576952642
540	0.290084388185654	-0.15295358649789	5	2.05602331936223	2.79284902191901	9.2270475	0.502520596240035
541	0.301335443037975	-0.122010548523207	5	1.95551920011423	2.91046755943071	6.88392375	0.376970201223208
542	0.306962025316456	-0.0981012658227848	5	1.88012515986958	2.53934111623592	7.65314	0.395150349892783
543	0.322432489451477	-0.0755970464135021	5	1.80109508989103	3.11715730149475	8.08297875	0.432861453418676
544	0.323137130801688	-0.0467658227848102	5	1.71452279920729	3.21556852607218	5.33603125	0.287995424128087
545	0.321729957805907	-0.0277784810126583	5	1.65692371438168	3.31373392855544	4.6011075	0.2487991353546
546	0.318917721518987	-0.0116033755274262	5	1.60716388731075	3.26102631165593	4.96236125	0.276154928546461
547	0.316808016877637	0.00597679324894508	5	1.55193290160146	3.55055660839727	6.44403375	0.344541992880623
548	0.307664556962025	0.0270738396624473	5	1.48302450302534	3.19553734695672	7.30252875	0.419439051677144
549	0.306259493670886	0.0530949367088607	5	1.39913669268991	3.66073876783632	9.53390625	0.532405711780525
550	0.289381856540084	0.0826308016877637	5	1.2926555503338	3.85312544958111	7.54612375	0.420840233283532
551	0.271799578059072	0.103023206751055	5	1.2084875036771	3.40034899501949	6.931815	0.418530872714463
552	0.265470464135021	0.126934599156118	5	1.12478132913421	3.41577639524573	6.55164125	0.385333340048186
553	0.259141350210971	0.14943670886076	5	1.04771466112457	3.00295928221295	8.55657	0.37815116076569
554	0.263360759493671	0.179677215189873	5	0.972084428971431	3.46331320768644	6.23236625	0.328713474153144
555	0.256329113924051	0.200774261603375	5	0.906341734140802	4.08135298702735	6.3464775	0.34058550019259
556	0.238044303797468	0.214135021097046	5	0.838224634102284	3.72059541977421	6.12239375	0.333146163635359
557	0.226090717299578	0.232419831223629	5	0.771595401375212	4.09222057438709	3.39081875	0.185396038346928
558	0.216244725738397	0.239451476793249	5	0.734516193705826	4.61272032789353	5.9420625	0.275003759765853
559	0.195147679324895	0.241561181434599	5	0.679515441752656	4.31051833294423	6.4245225	0.361652695250141
560	0.174050632911392	0.250527426160338	5	0.607184902702627	4.48315704710769	4.55321625	0.252263250817217
561	0.158227848101266	0.2542194092827	5	0.556732252539184	4.19569384162241	7.480495	0.445738280027105
562	0.135021097046413	0.267405063291139	5	0.467584596533763	4.48891237924406	10.00454125	0.592529976486497
563	0.100210970464135	0.275316455696203	5	0.349078601236463	4.96407895214288	0	0
564	0.0632911392405063	0.265822784810127	6	0.233743180868901	4.71238898038469	10.6425	0.693957372630726
565	0.0253164556962025	0.265822784810127	6	0.0949517063427563	5.03413953478133	11.2183775	0.724550510323495
566	-0.0126582278481013	0.253164556962025	6	-0.0499583957219428	4.84494051268136	8.94738625	0.630818890519385
567	-0.0443037974683544	0.248945147679325	6	-0.17612217382582	5.36808460662623	9.69709125	0.644350864942925
568	-0.0717299578059072	0.227848101265823	6	-0.304992346814405	5.32705193230685	12.30332125	0.916708021210004
569	-0.107594936708861	0.20253164556962	6	-0.488333951056406	5.81953769817878	10.57687125	0.735595208837987
570	-0.124472573839662	0.168776371308017	6	-0.635452992824003	5.72458599183602	11.155705	0.937607299580845
571	-0.145569620253165	0.135021097046413	6	-0.822974452740172	5.78383858549946	7.4083625	0.663178179713755
572	-0.158227848101266	0.111814345991561	6	-0.955610088682923	1.50824305397872	0	0
573	0.818565400843882	0.0506329113924051	7	1.50901936523455	2.67794504458899	7.93221	0.146702957561659
574	0.831223628691983	0.0759493670886076	7	1.47967877372222	3.14159265358979	14.19	0.300028207222317
575	0.831223628691983	0.126582278481013	7	1.41967313227775	3.27712036757529	13.128115	0.277997685822459
576	0.824894514767933	0.172995780590717	7	1.36407359511326	3.4198923125949	8.6086	0.182155579762489
577	0.816455696202532	0.20253164556962	7	1.32764247916076	3.53219969728748	10.87013125	0.229434545111959
578	0.80168776371308	0.238396624472574	7	1.28175557013837	3.68201215386038	6.8951575	0.14346877537137
579	0.789029535864979	0.259493670886076	7	1.2530618150641	3.57400042916033	8.4655175	0.18131462550548
580	0.776371308016878	0.286919831223629	7	1.216798889963	3.36026159946374	10.90205875	0.23121610101039
581	0.767932489451477	0.324894514767932	7	1.17055566976092	4.06888787159141	5.9125	0.110729897066764
582	0.751054852320675	0.337552742616034	7	1.14840969034757	4.42093218590682	6.17265	0.0893671238721827
583	0.729957805907173	0.343881856540084	7	1.13053626557313	3.85021892571746	5.451325	0.116937738895213
584	0.717299578059072	0.358649789029536	7	1.10714871779409	4.24874137138388	7.93221	0.144190784355595
585	0.691983122362869	0.371308016877637	7	1.07831056092297	4.28576148725781	7.14407375	0.131602795285299
586	0.668776371308017	0.381856540084388	7	1.05199000186591	4.22243165413096	10.05125	0.201940256690464
587	0.637130801687764	0.39873417721519	7	1.01160195052782	4.06888787159141	8.86875	0.199331141766609
588	0.611814345991561	0.417721518987342	7	0.971735722174497	4.34149769157203	11.41881125	0.233946480477555
589	0.573839662447257	0.432489451476793	7	0.924946426078986	3.70019196893336	11.155705	0.274325720294285
590	0.552742616033755	0.466244725738397	7	0.870081282020129	3.87618711292902	24.69828625	0.608516172483052
591	0.493670886075949	0.531645569620253	7	0.748378047523518	4.16301449561314	33.9696775	0.838883123115671
592	0.390295358649789	0.594936708860759	7	0.580601422900384	4.16510459939725	44.31241375	1.10062425931106
593	0.255274261603376	0.677215189873418	7	0.360476571038173	4.58127733190214	54.269655	1.35314515671772
594	0.0632911392405063	0.70253164556962	7	0.0898475396946277	4.71238898038469	35.475	0.898475396946278
595	-0.0632911392405063	0.70253164556962	7	-0.0898475396946277	0.910262409300629	0	0
596	0.79746835443038	0.0337552742616034	8	1.52849353652463	3.752318617979	7.21738875	0.138318395751309
597	0.782700421940928	0.0548523206751055	8	1.50082985737436	3.46334320798644	5.60918875	0.124284994565907
598	0.776371308016878	0.0738396624472574	8	1.47597285846118	3.65398211390053	10.8541675	0.231467776137028
599	0.757383966244726	0.107594936708861	8	1.42967930323378	3.99829828177253	11.73572125	0.214132164880282
600	0.725738396624473	0.135021097046413	8	1.38685287025772	3.85021892571746	10.90205875	0.234057074176058
601	0.70042194092827	0.164556962025316	8	1.34004145542251	3.66966710201615	8.213645	0.196991641695091
602	0.685654008438819	0.189873417721519	8	1.30064312708349	3.80263582244048	13.482865	0.320423489468935
603	0.656118143459916	0.227848101265823	8	1.2365584291897	3.76184213957261	20.34432125	0.514767450482829
604	0.613924050632911	0.286919831223629	8	1.13360493909314	4.02867966875032	20.592055	0.510566429144464
605	0.556962025316456	0.333333333333333	8	1.03149165326425	4.07670021265151	0	0
606	0.339662447257384	0.493670886075949	9	0.602649993444543	4.71238898038469	15.96375	0.412919581280396
607	0.282700421940928	0.493670886075949	9	0.520066077188463	4.31759786068493	15.3725	0.482653600779428
608	0.232067510548523	0.514767932489452	9	0.423535357032578	4.51499342053481	18.0887025	0.569162062450608
609	0.168776371308017	0.527426160337553	9	0.309702944542456	4.81407783214777	29.1214275	0.919205853118565
610	0.0654008438818565	0.516877637130802	9	0.125861773918743	5.11425962782515	25.69749875	0.826574875078914
611	-0.0189873417721519	0.481012658227848	9	-0.0394532010970395	5.31243919378644	13.6117575	0.450252446861453
612	-0.0590717299578059	0.453586497890295	9	-0.12950369046933	1.13945872357227	0	0
613	0.816455696202532	0.0506329113924051	10	1.50886014224409	3.01723765904303	4.7666575	0.101759026119389
614	0.818565400843882	0.0675105485232067	10	1.48850833702021	3.28348970819396	8.3614575	0.181618045430275
615	0.814345991561181	0.0970464135021097	10	1.45218472793416	3.46334320798644	7.47872125	0.160350014168605
616	0.805907172995781	0.122362869198312	10	1.42011472510044	3.72959525713736	8.5270075	0.17171727595041
617	0.789029535864979	0.147679324894515	10	1.38577126991036	4.33188260327232	6.3677625	0.0776919549770673
618	0.767932489451477	0.156118143459916	10	1.37023287891494	3.76184213957261	10.17245625	0.215427143983517
619	0.746835443037975	0.185654008438819	10	1.32714745011824	4.12438637683712	12.79051125	0.228110644662425
620	0.708860759493671	0.210970464135021	10	1.28152532118575	3.53638377328955	7.68625	0.185022023919782
621	0.69831223628692	0.236286919831224	10	1.2445209164018	3.79443928469057	12.65334125	0.29550529043215
622	0.670886075949367	0.272151898734177	10	1.18541985831537	3.847160831275	20.970455	0.505277004241216
623	0.622362869198312	0.329113924050633	10	1.08436445746713	4.11521232229201	17.87467	0.417033210850198
624	0.569620253164557	0.364978902953586	10	1.00095781529709	3.40219504533713	9.178565	0.22707292470634
625	0.561181434599156	0.39662447257384	10	0.955543230355818	3.81633359581335	7.5715475	0.196588354421562
626	0.544303797468354	0.417721518987342	10	0.916225559471505	0.935145890861756	0	0
627	0.890295358649789	0.162447257383966	11	1.39031730581628	3.58143523640553	11.108405	0.213943841522684
628	0.873417721518987	0.19831223628692	11	1.34752853751174	3.64869115798213	12.17442875	0.235841679349229
629	0.852320675105485	0.236286919831224	11	1.3003602016419	3.86324750445455	19.6898075	0.369569273015945
630	0.805907172995781	0.289029535864979	11	1.22644634703871	4.42093218590682	18.51854125	0.244131423329107
631	0.742616033755274	0.308016877637131	11	1.17762006237289	3.92699081698724	19.23158875	0.406768117846862
632	0.694092827004219	0.356540084388186	11	1.09626643880351	4.28576148725781	21.43222125	0.40818171064535
633	0.624472573839662	0.388185654008439	11	1.01463009667444	3.9592376994225	12.967295	0.308571969825414
634	0.590717299578059	0.419831223628692	11	0.952915702709361	3.90477225166052	18.818305	0.463288458005729
635	0.544303797468354	0.468354430379747	11	0.860258011108215	4.00376270825702	38.15750125	0.953095327157888
636	0.440928270042194	0.556962025316456	11	0.669638945676638	4.30564190865872	41.8451275	1.05742893439524
637	0.30379746835443	0.616033755274262	11	0.45815315879759	4.44354849870571	60.10115375	1.57469869063106
638	0.0970464135021097	0.672995780590717	11	0.143213420671378	5.1589927853905	46.54379125	1.15354380736884
639	-0.662447257383966	-0.0886075949367089	1	-1.70376504721922	0.278299659005111	8.6086	0.228745307573019
640	-0.654008438818565	-0.118143459915612	1	-1.74951410873383	0.124354994546761	9.53390625	0.254623301731016
641	-0.649789029535865	-0.151898734177215	1	-1.80043876908003	0.413871521993149	11.5163675	0.305753375882905
642	-0.633263713080169	-0.189521097046414	1	-1.86158944425661	0.767209425736841	15.332295	0.38150578295272
643	-0.595289029535865	-0.228902953586498	1	-1.93789060084716	0.278299659005111	17.2172	0.474246370038145
644	-0.578411392405063	-0.287974683544304	1	-2.03273987485478	0.401887322603514	17.13146875	0.468152956528467
645	-0.5545	-0.34423417721519	1	-2.12637046616048	0.337862583051555	15.45823125	0.404294234391822
646	-0.536217299578059	-0.396272151898734	1	-2.20722931303884	0.499308507797042	4.93871125	0.13042305198762
647	-0.527778481012658	-0.411744725738397	1	-2.23331392343637	0.404904717709739	6.0035525	0.153431875627577
648	-0.519339662447257	-0.431434599156118	1	-2.26400029856188	0.526059415190194	14.1296925	0.363015564697398
649	-0.494023206751055	-0.475035864978903	1	-2.33660341150136	0.950546840812075	10.17245625	0.262610101574339
650	-0.464487341772152	-0.496132911392405	1	-2.38912543181623	0.58192034293397	17.929065	0.446507385885557
651	-0.429324894514768	-0.54957805907173	1	-2.47842690899334	6.23057738437697	7.499415	0.106630265859868
652	-0.430732067510549	-0.576301687763713	1	-2.49975296216531	2.85350315896337	11.1001275	-0.100528907910928
653	-0.419478902953587	-0.538327004219409	1	-2.47964718058313	1.18019150209942	14.49331125	0.371891800436401
654	-0.371660337552743	-0.558016877637131	1	-2.55402554067041	1.23413654070693	16.70458625	0.439180828929273
655	-0.315400843881857	-0.577706751054852	1	-2.64186170645626	1.21607439020184	11.34904375	0.306743594596037
656	-0.277426160337553	-0.591772151898734	1	-2.70321042537547	1.21203593021545	6.73552	0.18374145375406
657	-0.25492194092827	-0.600210970464135	1	-2.73995871612628	1.5707963267949	3.94186375	0.100080007197803
658	-0.240858649789029	-0.600210970464135	1	-2.75997471756584	3.35733482858598	0	0
659	-0.419478902953587	0.214837552742616	2	-1.0974733246739	5.70678108816751	9.4020575	0.350887152959349
660	-0.437763713080169	0.186708860759494	2	-1.16765075526577	5.81953769817878	21.15315125	0.777683599164982
661	-0.471518987341772	0.119198312236287	2	-1.32318747509877	6.03819403927551	11.37624125	0.416455586533839
662	-0.481364978902954	0.0798164556962026	2	-1.40647859240553	5.74275950432179	16.08850375	0.522565497772804
663	-0.510900843881857	0.0305907172995781	2	-1.51099169196009	0	13.0075	0.453825510382488
664	-0.510900843881857	-0.0158227848101266	2	-1.60175679403659	0.13708542779988	11.538835	0.403059147118505
665	-0.505274261603376	-0.0566097046413503	2	-1.68236862346029	1.04821430521925	28.429665	0.699679364862245
666	-0.417369198312236	-0.107242616033755	2	-1.82230449643274	0.308924581347588	19.4462125	0.804289323583325
667	-0.396272151898734	-0.173348101265823	2	-1.98316236114941	0.463647609000806	17.6275275	0.726434850020929
668	-0.368143459915612	-0.229605485232068	2	-2.12844933115359	0.588013092984703	15.63324125	0.641516860263227
669	-0.337200421940928	-0.276018987341772	2	-2.25675270320624	0.607752315028359	11.04395875	0.446420728668897
670	-0.314698312236287	-0.308369198312236	2	-2.34603684894002	1.14794707836801	17.2893325	0.682797697492896
671	-0.258438818565401	-0.333685654008439	2	-2.4825963884386	1.15257199721567	11.6464425	0.488039165825471
672	-0.220464135021097	-0.350563291139241	2	-2.58020422160369	1.38700935476707	15.63560625	0.655111137234909
673	-0.165611814345992	-0.360759493670886	2	-2.71122644905067	1.13095374397916	5.5542025	0.249299137133772
674	-0.147679324894515	-0.369198312236287	2	-2.76108627647743	1.24904577239825	12.15314375	0.5456666494839
675	-0.106540084388186	-0.382911392405063	2	-2.87021960637421	1.5707963267949	7.68625	0.338141831658638
676	-0.0791139240506329	-0.382911392405063	2	-2.93784797270594	1.5707963267949	6.208125	0.280336719180156
677	-0.0569620253164557	-0.382911392405063	2	-2.99391531654197	1.59518173596762	12.1241725	0.558905803104648
678	-0.0137130801687764	-0.381856540084388	2	-3.1056964771629	1.76819188664478	12.059135	0.560099898237119
679	0.0284810126582278	-0.373417721518987	2	3.06546885036927	2.1375255443184	7.7087175	0.335041634593334
680	0.0516877637130802	-0.358649789029536	2	2.9984605234506	2.67794504458899	5.9491575	0.175405652778133
681	0.0611814345991561	-0.339662447257384	2	2.96337939289497	1.46770765896697	2.87288375	0.141462947700357
682	0.0713776371308017	-0.340717299578059	2	2.9350868033549	0.218774825735188	3.6338225	0.00220299828492809
683	0.0741919831223628	-0.35337552742616	2	2.93464620369792	2.13757848611767	5.139145	0.241807178699274
684	0.089662447257384	-0.343529535864979	2	2.88628476795806	3.57402969930916	5.64348125	-0.0529205947669364
685	0.0812236286919831	-0.325246835443038	2	2.89686888691145	1.91634553355179	10.4734025	0.558519580450243
686	0.116386075949367	-0.312588607594937	2	2.7851649708214	2.03448679355079	6.16969375	0.329957618930385
687	0.136075949367089	-0.302742616033755	2	2.71917344703532	3.14159265358979	5.12436375	0.118873892679177
688	0.136075949367089	-0.284457805907173	2	2.69539866849949	1.8622393604361	4.1151	0.228265014932512
689	0.150141350210971	-0.280238396624473	2	2.64974566551298	1.5707963267949	3.5475	0.172171275461164
690	0.162799578059072	-0.280238396624473	2	2.61531141042075	2.55361889675081	5.68486875	0.288532729815936
691	0.174050632911392	-0.263360759493671	2	2.55760486445756	2.31619663413806	6.97379375	0.393183780108117
692	0.192335443037975	-0.246483122362869	2	2.47896810843594	2.56729514073812	7.98128375	0.442366753019781
693	0.207805907172996	-0.222573839662447	2	2.39049475783199	2.40373008204965	5.85987875	0.343563969072997
694	0.221871308016878	-0.207103375527426	2	2.32178196401739	2.39619234624663	6.97379375	0.409193545908257
695	0.238748945147679	-0.188818565400844	2	2.23994325483573	2.76108627647743	6.3677625	0.364919473943157
696	0.24718776371308	-0.167721518987342	2	2.1669593600471	2.0344439357957	5.28814	0.266991076566541
697	0.264065400843882	-0.159282700421941	2	2.11356114473379	1.4600842279069	3.56937625	0.0833347441638876
698	0.276723628691983	-0.160689873417721	2	2.09689419590102	2.72346111134174	3.8821475	0.216046996424279
699	0.282348101265823	-0.14803164556962	2	2.05368479661616	1.5707963267949	2.75936375	0.0697907489621574
700	0.292194092827004	-0.14803164556962	2	2.03972664682373	2.39323104349923	7.53075125	0.38479867760103
701	0.310478902953587	-0.128339662447257	2	1.96276691130352	2.57825262882753	8.85751625	0.454907157031728
702	0.327356540084388	-0.101618143459916	2	1.87178547989718	1.63325015835829	6.31868875	0.110126960491299
703	0.349858649789029	-0.100210970464135	2	1.84976008779892	2.84306939879684	5.361455	0.262278834954262
704	0.355485232067511	-0.0819261603375528	2	1.79730432080807	1.07684119703866	5.81967375	-0.0713009923371954
705	0.373770042194093	-0.0917721518987342	2	1.81156451927551	2.35638200190964	2.22960375	0.087466251139916
706	0.379394514767932	-0.0861455696202532	2	1.79407126904752	5.07259500787954	0	0
707	0.00316455696202532	-0.227848101265823	3	3.12770465765883	1.76198078639191	9.334655	0.733119647754461
708	0.0358649789029536	-0.221518987341772	3	2.98108072810793	2.45927609871505	6.094605	0.385882329151532
709	0.04957805907173	-0.20464135021097	3	2.90390426227763	1.97103698382887	8.346085	0.709377395052395
710	0.0770042194092827	-0.193037974683544	3	2.76202878326715	2.02055593986474	9.51971625	0.817310266188676
711	0.107594936708861	-0.178270042194093	3	2.59856673002941	1.6738779353176	8.61865125	0.625340723091323
712	0.138185654008439	-0.175105485232068	3	2.47349858541115	1.75390714405738	8.1178625	0.5394999186933
713	0.166666666666667	-0.169831223628692	3	2.36559860167249	2.47754649076311	8.63402375	0.64918778751073
714	0.185654008438819	-0.145569620253165	3	2.23576104417034	2.89661399046293	1.2191575	0.0847956727179699
715	0.186708860759494	-0.141350210970464	3	2.21880190962675	3.14159265358979	3.5475	0.222601727796339
716	0.186708860759494	-0.128691983122363	3	2.17428156406748	3.14159265358979	5.025625	0.340328476679796
717	0.186708860759494	-0.110759493670886	3	2.10621586873152	2.94419709373991	6.0295675	0.481877342001016
718	0.190928270042194	-0.089662447257384	3	2.00984040033132	2.80230003913575	5.3295275	0.451365349762578
719	0.197257383966245	-0.0717299578059072	3	1.9195673303788	2.91479380553591	3.94422875	0.334995681552774
720	0.20042194092827	-0.0580168776371308	3	1.85256819406825	2.56728782341509	5.985815	0.474612084522676
721	0.212025316455696	-0.040084388185654	3	1.75764577716371	2.62920319327906	5.42708375	0.412341487092429
722	0.221518987341772	-0.0232067510548523	3	1.67517747974523	2.47562341621068	5.2633075	0.340989284823752
723	0.233122362869198	-0.00843881856540084	3	1.60697962278048	3.0702851888045	4.1493925	0.316018725864226
724	0.234177215189873	0.00632911392405063	3	1.54377587760763	3.09400955031281	6.21522	0.467346484004486
725	0.235232067510549	0.0284810126582278	3	1.45030658080673	3.0702851888045	4.1493925	0.302710360953171
726	0.236286919831224	0.0432489451476793	3	1.3897645086161	3.44964543461357	6.82479875	0.507615671453956
727	0.228902953586498	0.0664556962025316	3	1.28824137432531	3.27414418588647	4.4733975	0.327344731425371
728	0.226793248945148	0.0822784810126582	3	1.22277242804024	3.44964543461357	6.82479875	0.50060538160564
729	0.219409282700422	0.105485232067511	3	1.12265135171911	4.06888787159141	2.95625	0.196068022147003
730	0.210970464135021	0.111814345991561	3	1.08343774728971	3.14159265358979	2.95625	0.1911260702321
731	0.210970464135021	0.122362869198312	3	1.04521253324329	3.752318617979	3.60839875	0.263960759536441
732	0.203586497890295	0.132911392405063	3	0.992420381335998	4.29416465080546	5.82322125	0.375533415060669
733	0.184599156118143	0.141350210970464	3	0.917313698323864	3.76790223420537	5.716205	0.436320959203845
734	0.172643459915612	0.15787552742616	3	0.830049506483095	3.58908142141325	5.465515	0.388848321196696
735	0.164204641350211	0.175457805907173	3	0.752279842243756	4.04830061129602	5.75581875	0.427838000318408
736	0.14803164556962	0.188116033755274	3	0.666712242180074	4.38037095727595	6.04553125	0.43746174407269
737	0.127637130801688	0.195147679324895	3	0.579219893365536	4.71238898038469	3.74438625	0.247319859111106
738	0.114276371308017	0.195147679324895	3	0.529755921543315	4.61739008324283	4.15767	0.305552584430723
739	0.0995084388185653	0.196554852320675	3	0.468645404657171	4.77483697229485	6.31868875	0.464037638541602
740	0.0770042194092827	0.195147679324895	3	0.37583787694885	4.71238898038469	4.92688625	0.40125176128128
741	0.0594240506329113	0.195147679324895	3	0.295587524692594	4.52121655614756	6.22290625	0.545359482117939
742	0.0376223628691984	0.199367088607595	3	0.186515628269006	4.10166301599548	7.21738875	0.547479357738917
743	0.0165253164556963	0.214135021097046	3	0.077019756721223	4.71238898038469	8.86875	0.737567956736518
744	-0.0151202531645569	0.214135021097046	3	-0.0704938346260807	4.77751555551434	9.0851475	0.748774443823043
745	-0.0474683544303797	0.212025316455696	3	-0.220248723390689	5.30781383479662	7.37939125	0.587273749219829
746	-0.0692679324894515	0.197257383966245	3	-0.337703473234655	4.96495788930975	6.30982	0.52968199115873
747	-0.0910696202531645	0.191630801687764	3	-0.443639871466401	5.75987368678846	5.9160475	0.432885753267713
748	-0.101618143459916	0.173348101265823	3	-0.530217022119944	5.39814076912527	5.60209375	0.497436679105046
749	-0.117088607594937	0.160689873417721	3	-0.629704357940953	5.36808460662623	9.69709125	0.865081435747845
750	-0.144514767932489	0.139592827004219	3	-0.802720645090522	5.39052513395099	9.11057125	0.78050119290902
751	-0.169831223628692	0.119198312236287	3	-0.958820883672326	5.77264948158131	5.64702875	0.48632471825822
752	-0.179677215189873	0.101618143459916	3	-1.05608582732397	5.75153064741205	7.77434625	0.666338077798747
753	-0.193740506329114	0.0777067510548524	3	-1.18935344288372	5.79860325689375	4.23157625	0.356481011617493
754	-0.200774261603375	0.0643459915611814	3	-1.26064964520722	5.39607603275303	6.86382125	0.456529796465563
755	-0.219761603375527	0.0488755274261603	3	-1.35195560450033	5.97908899498659	7.0748975	0.551105978511486
756	-0.227320675105485	0.024789029535865	3	-1.46217680020263	5.58844703098288	5.77237375	0.356780409930089
757	-0.240506329113924	0.0089662447257384	3	-1.53353288218865	5.90267893006722	6.3677625	0.429768721049335
758	-0.248945147679325	-0.0121308016877637	3	-1.61948662639851	6.189708526021	4.75069375	0.332929131836681
759	-0.250527426160338	-0.0290084388185654	3	-1.68607245276585	0.0199973339731505	7.3918075	0.513612893582447
760	-0.25	-0.055379746835443	3	-1.78879503148234	0.399713414265543	16.20675375	1.1378050024292
761	-0.227495780590717	-0.108649789029536	3	-2.01635603196818	0.737815060120465	8.7895225	0.614663913983813
762	-0.206398734177215	-0.131856540084388	3	-2.13928881476494	0.207440524330123	7.65314	0.500122381240862
763	-0.200774261603375	-0.158580168776371	3	-2.23931329101311	0.620411652526429	3.39081875	0.235457710096334
764	-0.193740506329114	-0.168424050632911	3	-2.28640483303238	0.82880377764974	6.41683625	0.446421316166792
765	-0.176862869198312	-0.183896624472574	3	-2.37568909626574	1.06369782240256	6.08751	0.41965717694977
766	-0.15787552742616	-0.194445147679325	3	-2.45962053165569	2.79346302531355	0	0
767	0.0822784810126582	0.467299578059072	4	0.174285850025531	4.94449281845985	16.7075425	0.604242003651905
768	0.0242616033755274	0.453586497890295	4	0.0534374492951498	4.98696426182432	21.8064825	0.849900513909051
769	-0.0506329113924051	0.432489451476793	4	-0.11654265348666	5.10625759112105	24.650395	1.01412530946621
770	-0.131856540084388	0.39873417721519	4	-0.319367715379902	5.27647270143435	17.14092875	0.72715983421959
771	-0.183544303797468	0.366033755274262	4	-0.46479968222382	5.10299602408238	16.30490125	0.696539856766036
772	-0.237341772151899	0.343881856540084	4	-0.604107653577027	5.20670200841998	17.23907625	0.715131109507612
773	-0.291491561181435	0.314698312236287	4	-0.747133875478549	5.25588183727814	22.10506375	0.85954773360295
774	-0.359002109704641	0.273909282700422	4	-0.919043422199139	5.4281309553768	24.02780875	0.886045270421409
775	-0.423698312236287	0.217651898734177	4	-1.09625247628342	6.05130749088047	29.16045	1.10079993472898
776	-0.44760970464135	0.116386075949367	4	-1.31641246322922	6.02141785975633	27.034315	1.02658068918781
777	-0.472573839662447	0.0232067510548523	4	-1.52172860106678	0.327098097005793	17.48208	0.640782452071167
778	-0.45253164556962	-0.0358649789029536	4	-1.64988509148101	0.497342716346822	23.54653125	0.904383929400014
779	-0.412447257383966	-0.109704641350211	4	-1.83076187736102	0.626742901211047	21.16970625	0.873102376629362
780	-0.368143459915612	-0.170886075949367	4	-2.00538235268689	0.751703056051432	18.614915	0.812059186401828
781	-0.322784810126582	-0.219409282700422	4	-2.16779418996726	0.68429479166115	14.49745	0.663977455817331
782	-0.290084388185654	-0.259493670886076	4	-2.30058968113072	0.548549402450528	12.47241875	0.548787100499086
783	-0.266877637130802	-0.29746835443038	4	-2.41034710123054	1.10714871779409	7.93221	0.347481675719474
784	-0.241561181434599	-0.310126582278481	4	-2.47984343637443	1.07685495787532	8.72980625	0.395048614826936
785	-0.214135021097046	-0.324894514767932	4	-2.55885315933982	1.38862801632213	11.42295	0.50113099613748
786	-0.174050632911392	-0.332278481012658	4	-2.65907935856732	1.50422816301907	13.3326875	0.608382559946929
787	-0.126582278481013	-0.335443037974684	4	-2.7807558705567	1.3321870042867	11.25680875	0.561317995412938
788	-0.0875527426160338	-0.34493670886076	4	-2.89301946963929	1.47112767430373	11.884125	0.596936545548825
789	-0.0453586497890295	-0.34915611814346	4	-3.01240677874906	2.12629006206044	10.0902725	0.422436164867426
790	-0.0147679324894515	-0.330168776371308	4	-3.09689401172254	1.99742381992177	10.71640625	0.541854229086267
791	0.020042194092827	-0.314345991561181	4	3.07792044963979	1.78946527266884	5.451325	0.307599803826761
792	0.0390295358649789	-0.310126582278481	4	3.01640048887444	1.5707963267949	5.025625	0.282283326423296
793	0.0569620253164557	-0.310126582278481	4	2.95994382358978	1.49402443552512	7.7087175	0.411574468128464
794	0.0843881856540084	-0.312236286919831	4	2.87762892996409	1.26274354577112	6.82479875	0.303770905560063
795	0.107594936708861	-0.319620253164557	4	2.81687474885208	2.15879893034246	5.3295275	0.27599945462037
796	0.123417721518987	-0.309071729957806	4	2.761674857928	1.5707963267949	6.50375	0.315215547795855
797	0.14662447257384	-0.309071729957806	4	2.69863174836883	1.29984947645648	5.52286625	0.209659234005581
798	0.165611814345992	-0.314345991561181	4	2.65669990156771	1.5707963267949	5.9125	0.255367683581365
799	0.186708860759494	-0.314345991561181	4	2.60562636485144	1.62629483204061	5.3295275	0.225053346409751
800	0.205696202531646	-0.313291139240506	4	2.56061569556949	1.5707963267949	5.9125	0.228067985307576
801	0.226793248945148	-0.313291139240506	4	2.51500209850798	2.89661399046293	2.43772375	0.0873197854303687
802	0.228902953586498	-0.304852320675105	4	2.4975381414219	2.21429743558818	4.434375	0.207402420274949
803	0.241561181434599	-0.29535864978903	4	2.45605765736691	2.35619449019234	5.01675625	0.234338247052417
804	0.2542194092827	-0.282700421940928	4	2.40919000795643	2.80685581627298	14.39812	0.629673932355579
805	0.271097046413502	-0.234177215189873	4	2.28325522148531	1.78188966001764	4.23275875	0.163937339957867
806	0.285864978902954	-0.231012658227848	4	2.25046775349374	1.98320676839228	5.162795	0.217285922224026
807	0.302742616033755	-0.223628691983122	4	2.20701056904894	1.5707963267949	1.1825	0.0330056469586015
808	0.306962025316456	-0.223628691983122	4	2.20040943965721	2.57025517375617	4.9203825	0.231200529342308
809	0.316455696202532	-0.208860759493671	4	2.15416933378875	2.56728782341509	5.985815	0.281493791369858
810	0.328059071729958	-0.190928270042194	4	2.09787057551478	2.57349757037445	10.9889725	0.512114544174023
811	0.34915611814346	-0.15787552742616	4	1.99544766667998	2.80686846415838	9.5983525	0.44748859272211
812	0.360407172995781	-0.125527426160338	4	1.90594994813555	2.93407653386221	7.65314	0.35753126391425
813	0.366033755274262	-0.0988037974683545	4	1.83444369535271	2.77067723631721	7.61234375	0.352875730439512
814	0.375879746835443	-0.073487341772152	4	1.7638685492648	2.51280447569886	5.361455	0.22157759681642
815	0.387130801687764	-0.0580168776371308	4	1.71955302990152	3.57844510235636	0	0
816	0.228200421940928	0.282348101265823	5	0.679735305475451	4.48887407003572	8.89299125	0.407153304462506
817	0.197257383966245	0.289381856540084	5	0.59830464458295	4.1456862332937	10.27888125	0.523182236548715
818	0.166314345991561	0.309071729957806	5	0.493668197273207	4.63257568852625	9.8857	0.477983637631402
819	0.131154008438819	0.311883966244726	5	0.398071469746927	4.54162605637157	11.59973375	0.609800299626749
820	0.0903649789029536	0.318917721518987	5	0.276111409821577	4.47556887181532	11.75937125	0.632183756098219
821	0.04957805907173	0.328761603375527	5	0.149674658601933	4.71238898038469	11.825	0.636092464998765
822	0.00738396624472574	0.328761603375527	5	0.0224561656021801	4.97297581190149	12.23828375	0.658272993029572
823	-0.0348101265822785	0.317510548523207	5	-0.109198433003734	5.04446917077228	12.0910625	0.67480242205807
824	-0.0755970464135022	0.303445147679325	5	-0.244158917415348	5.30036273722367	11.3697375	0.635156510430644
825	-0.109352320675106	0.280943037974684	5	-0.371190219501477	5.25280848065527	13.790315	0.819750566591445
826	-0.15154641350211	0.255626582278481	5	-0.535140332819766	5.25919023443354	10.61352875	0.634685314463923
827	-0.183896624472574	0.235934599156118	5	-0.662077395712551	4.83671512822287	12.71128375	0.601282317194869
828	-0.228902953586498	0.230310126582278	5	-0.782333859151525	5.31616973991197	13.88550625	0.725852071646829
829	-0.269689873417722	0.202179324894515	5	-0.92750427348089	5.88463744948538	10.157675	0.533540753360704
830	-0.283755274261603	0.168776371308017	5	-1.03421242415303	5.71021916429088	10.9061975	0.583777339629175
831	-0.304852320675105	0.136075949367089	5	-1.15096789207887	5.97425456325584	14.584955	0.781809468405565
832	-0.320675105485232	0.0864978902953586	5	-1.30732978575998	5.81953769817878	24.45823875	1.20005216594397
833	-0.359704641350211	0.00843881856540084	5	-1.54734021894877	6.19252541997884	6.53035625	0.321248953569946
834	-0.361814345991561	-0.0147679324894515	5	-1.61159000966276	6.09319701926087	15.653935	0.720205478868146
835	-0.372362869198312	-0.069620253164557	5	-1.75563110543639	0.216084972296786	12.409155	0.583626839360962
836	-0.362869198312236	-0.112869198312236	5	-1.87235647330858	0.308930743923742	14.584955	0.681155785639298
837	-0.34704641350211	-0.162447257383966	5	-2.00858763043644	0.331096076704132	10.00335875	0.457277385951491
838	-0.335443037974684	-0.19620253164557	5	-2.10004310762674	0.110657221173896	10.70812875	0.430829917483322
839	-0.331223628691983	-0.234177215189873	5	-2.18620909112341	0.351444794003552	9.44640125	0.391754266537137
840	-0.319620253164557	-0.265822784810127	5	-2.26455994443083	2.7112415930918	0	0
841	0.0488755274261603	0.536919831223629	6	0.0907792778332209	5.21655357454442	13.05539125	0.375303985330645
842	0.00808649789029542	0.514415611814346	6	0.0157184807670919	4.92201063630249	18.94069375	0.655775149359237
843	-0.0580168776371308	0.500352320675105	6	-0.115436549104755	5.02896346884232	24.05737125	0.855894345893609
844	-0.139592827004219	0.473628691983122	6	-0.286615418283477	5.34643528258995	16.63481875	0.5865367508098
845	-0.187411392405063	0.438466244725738	6	-0.403922768445437	5.42474657847902	34.3740925	1.29915996431244
846	-0.280238396624473	0.35829746835443	6	-0.663754761307925	5.41561425989262	23.77120625	0.927743713887812
847	-0.34493670886076	0.303445147679325	6	-0.849303504085488	5.46074853477019	15.06091125	0.57261580914955
848	-0.384318565400844	0.266877637130802	6	-0.963826665915398	5.5322740598047	16.1754175	0.596918310054262
849	-0.423698312236287	0.224683544303797	6	-1.08321032792625	5.91766171679246	34.186075	1.27430159333052
850	-0.467299578059072	0.110759493670886	6	-1.33807064659235	0.0525830616109417	28.1233975	1.04949297840579
851	-0.462025316455696	0.0105485232067511	6	-1.54796924227351	0.282554952469588	19.08555	0.730048733313304
852	-0.443037974683544	-0.0548523206751055	6	-1.69397898893617	0.312042121562533	19.25878625	0.772282474891901
853	-0.421940928270042	-0.120253164556962	6	-1.84843548391455	0.294234565111188	20.3874825	0.823675329285443
854	-0.40084388185654	-0.189873417721519	6	-2.01317054977164	0.380506377112365	15.9199975	0.630751623771475
855	-0.379746835443038	-0.242616033755274	6	-2.13932087452594	0.380506377112365	19.10387875	0.717615104602121
856	-0.354430379746835	-0.305907172995781	6	-2.28284389544636	0.519146114246523	19.06722125	0.689381388509533
857	-0.320675105485232	-0.364978902953586	6	-2.42072017314827	0.785398163397448	18.39556125	0.664349384469796
858	-0.274261603375527	-0.411392405063291	6	-2.55359005004223	1.23545843479631	13.7749425	0.491937449784747
859	-0.227848101265823	-0.427567510548523	6	-2.65197753999918	1.40564764938027	14.38570375	0.517799832478296
860	-0.177215189873418	-0.436006329113924	6	-2.75553750649484	1.32582869328255	13.0015875	0.49320394925545
861	-0.132208860759494	-0.447257383966245	6	-2.85417829634592	1.10718621732533	7.0512475	0.262826232655864
862	-0.109704641350211	-0.458508438818565	6	-2.9067435428771	1.5707963267949	9.46	0.353476052870381
863	-0.0759493670886076	-0.458508438818565	6	-2.97743875345117	1.44638364215935	6.3559375	0.244080587000228
864	-0.0534451476793249	-0.461322784810127	6	-3.02625487085122	1.5707963267949	6.30686375	0.241817543780987
865	-0.0309430379746835	-0.461322784810127	6	-3.07461837960742	3.14313954186385	0	0
866	-0.0327004219409283	0.674753164556962	7	-0.0484249043099613	5.40712725658139	9.235325	0.200503045785905
867	-0.0580168776371308	0.65365611814346	7	-0.0885255134671424	5.52933999247585	26.4915475	0.591675622861826
868	-0.122715189873418	0.584740506329114	7	-0.206860638039508	5.20358033331985	19.2215375	0.566803416334202
869	-0.183191983122363	0.55239029535865	7	-0.320221321306348	5.06928048817542	24.82008375	0.758766186652744
870	-0.266175105485232	0.521449367088608	7	-0.471974558636897	5.23425285179282	18.18744125	0.554335516413229
871	-0.322432489451477	0.489099156118143	7	-0.582841661919543	5.37118720916385	15.45291	0.471249375223908
872	-0.366033755274262	0.45534388185654	7	-0.677091536964324	5.43724620339955	18.4292625	0.562783004224301
873	-0.415259493670886	0.411744725738397	7	-0.789648137809184	5.6951497373236	9.9483725	0.301022000383224
874	-0.434951476793249	0.382208860759494	7	-0.849852537885829	5.41199822653675	13.00809125	0.390802775410999
875	-0.470464135021097	0.352320675105485	7	-0.928013092968029	5.63131619287401	14.13146625	0.427548376411659
876	-0.501054852320675	0.312236286919831	7	-1.01352276825036	5.66688836978352	17.38925375	0.519470755252689
877	-0.536919831223629	0.261603375527426	7	-1.1174169193009	5.95463213662814	13.74242375	0.410598972863807
878	-0.552742616033755	0.215189873417722	7	-1.19953671387366	5.93579934426127	18.2353325	0.547577694147134
879	-0.574894514767933	0.154008438818565	7	-1.30905225270309	6.00775920348355	14.13146625	0.42207512300459
880	-0.588607594936709	0.105485232067511	7	-1.393467277304	5.80301027757606	15.999225	0.44185315049561
881	-0.614978902953586	0.0548523206751055	7	-1.48183790740313	5.95862799029177	11.12496	0.307566057829338
882	-0.627637130801688	0.0172299578059071	7	-1.54335111896899	6.11498164945224	10.5952	0.295243293572807
883	-0.633966244725738	-0.020042194092827	7	-1.60239977768356	0.211089674748623	11.2869625	0.315553119210048
884	-0.625527426160338	-0.0594240506329113	7	-1.66551040152557	0.296571214659348	7.419005	0.208010856142706
885	-0.617791139240506	-0.0847405063291139	7	-1.70711257275411	0.526080427116802	7.06484625	0.189791763374434
886	-0.605132911392405	-0.106540084388186	7	-1.74507092542899	6.22262309532099	6.515575	0.182311988733113
887	-0.606540084388186	-0.129746835443038	7	-1.78153332317562	0	8.47438625	0.235781239676094
888	-0.606540084388186	-0.159985232067511	7	-1.82868957111083	0.449774077272384	6.3464775	0.178354782633114
889	-0.596694092827004	-0.180379746835443	7	-1.86436052763746	0.418201133463809	7.764295	0.221569936988586
890	-0.585443037974684	-0.205696202531646	7	-1.90867451503518	0.507081523100062	10.14525875	0.290055750155265
891	-0.567862869198312	-0.237341772151899	7	-1.96668566506623	0.165229757399855	4.7950375	0.134437139235533
892	-0.565048523206751	-0.2542194092827	7	-1.99357309291333	0.705525250837356	6.99034875	0.195375007834031
893	-0.54887552742616	-0.273206751054852	7	-2.03264809448014	0.568544273509836	8.4194	0.244689975549217
894	-0.532700421940928	-0.298523206751055	7	-2.08158608958998	0.447091019470151	15.9554725	0.461155909526536
895	-0.508086497890295	-0.349858649789029	7	-2.17381727149529	0.471757187317513	21.68291125	0.608627037983556
896	-0.472926160337553	-0.418776371308017	7	-2.295542679092	0.579110020514862	12.2447875	0.338250762600683
897	-0.449014767932489	-0.45534388185654	7	-2.36319283161214	0.845543851062273	11.58790875	0.323479490239744
898	-0.418073839662447	-0.482770042194093	7	-2.42788872966009	0.769543104303564	8.78065375	0.24313722053227
899	-0.396272151898734	-0.505274261603376	7	-2.47651617376654	1.00928812451516	7.21798	0.200184203934231
900	-0.374472573839662	-0.518987341772152	7	-2.51655301455339	0.418224329579229	5.82322125	0.137974350297436
901	-0.366033755274262	-0.537974683544304	7	-2.54414788461288	1.54443262753879	3.74616	0.0873659872258425
902	-0.352672995780591	-0.538327004219409	7	-2.56162108205804	1.29258156944517	2.86933625	0.0763153177947951
903	-0.342827004219409	-0.541139240506329	7	-2.576884145617	1.21206674791154	1.68388	0.0459979777558406
904	-0.337200421940928	-0.543248945147679	7	-2.58608374116817	1.22197057728688	4.61352375	0.126632901800825
905	-0.321729957805907	-0.54887552742616	7	-2.61141032152834	1.43526252734514	4.37584125	0.114333431915585
906	-0.306259493670886	-0.550985232067511	7	-2.63427700791145	1.32581766366803	7.31317125	0.201960826074576
907	-0.280943037974684	-0.557314345991561	7	-2.67466917312637	1.23418163929738	8.3519975	0.238036655691172
908	-0.25281223628692	-0.567158227848101	7	-2.7222765042646	1.2035297056455	5.4903475	0.157726782719849
909	-0.234529535864979	-0.574191983122363	7	-2.75382186080857	1.25796557405782	7.04297	0.202526255761253
910	-0.210618143459916	-0.581926160337553	7	-2.79432711196082	3.06937649394243	0	0
911	-0.131154008438818	0.516525316455696	8	-0.248660839171012	4.94610962894387	17.01794875	0.566255703179888
912	-0.190225738396624	0.502462025316456	8	-0.361911979806989	5.47820141323992	14.2171975	0.44964365044094
913	-0.226793248945148	0.467299578059072	8	-0.451840709895177	5.11360493885266	14.1296925	0.480838212012125
914	-0.273206751054852	0.44760970464135	8	-0.548008352297602	4.81839549612268	18.6302875	0.541326617015296
915	-0.339310126582279	0.440575949367089	8	-0.656273675700661	5.2194768715069	16.23276875	0.505426814978265
916	-0.389943037974684	0.412447257383966	8	-0.757359038696314	5.06711091697775	11.34904375	0.31884327264436
917	-0.427917721518987	0.398381856540084	8	-0.821127693225186	5.34511613874173	7.33209125	0.217810512297612
918	-0.449014767932489	0.382911392405063	8	-0.864689795684709	5.38288316645211	14.589685	0.424533606141555
919	-0.489803797468354	0.350563291139241	8	-0.94959651691302	5.66544200661466	18.37427625	0.542320304398143
920	-0.527778481012658	0.297116033755274	8	-1.05806057779265	5.88468050893532	16.25168875	0.479376818979402
921	-0.5502805907173	0.243670886075949	8	-1.15393594158853	5.92143689672866	15.59303625	0.462612801949667
922	-0.569972573839662	0.191630801687764	8	-1.24645850197846	5.96143475278294	14.9574425	0.44272495665451
923	-0.586850210970464	0.140997890295359	8	-1.33500349330936	5.68210488965207	16.727645	0.44490794001097
924	-0.620605485232068	0.0917721518987342	8	-1.42398508131156	6.22078108886462	12.63796875	0.359681272720664
925	-0.623417721518987	0.0467658227848101	8	-1.49592133585569	6.06452959663869	14.53588125	0.404839985406382
926	-0.634668776371308	-0.00386708860759499	8	-1.57688933293697	0.611394011310381	11.67304875	0.280016116099571
927	-0.610759493670886	-0.0379746835443038	8	-1.63289255615688	6.09783735718389	9.62495875	0.268118824908565
928	-0.617088607594937	-0.0717299578059072	8	-1.68651632113859	0.205395389189767	14.49449375	0.416736228304024
929	-0.606540084388186	-0.122362869198312	8	-1.7698635667994	0.390607043697687	10.87013125	0.311003545244455
930	-0.591772151898734	-0.158227848101266	8	-1.83206427584829	0.302884868374971	9.91112375	0.288789082231582
931	-0.581223628691983	-0.191983122362869	8	-1.88982209229461	0.145310010635702	12.2495175	0.346821982767329
932	-0.574894514767933	-0.235232067510549	8	-1.95918648884807	0.632748835002183	5.49921625	0.15438097815506
933	-0.563291139240506	-0.251054852320675	8	-1.99006268447908	0.233743180868901	6.3819525	0.180145648307801
934	-0.558016877637131	-0.273206751054852	8	-2.02609181414064	0.426627493126876	3.5723325	0.102455654163172
