# Supplementary material for: Fluid extraction from the left-right organizer uncovers mechanical properties needed for symmetry breaking
Source: eLife. 2023 Jul 21;12:e83861. doi: 10.7554/eLife.83861 (PMC10361723; doi:10.7554/eLife.83861)
Supplement: Figure 4—source data 2. [file elife-83861-fig4-data2.zip › Fig4_sourcedata/DB8ss_embryo4.csv]

	x	y	id	omega	alpha	speed	realangvel
1	-0.551976271186441	-0.597176271186441	1	-2.3955075579885	0.950577247963832	6.7816375	0.238404848660405
2	-0.520338983050847	-0.619772881355932	1	-2.44318852772058	0.674740942223553	7.5715475	0.260022216358227
3	-0.493220338983051	-0.653671186440678	1	-2.49519297099223	0.973601616768446	11.91664375	0.417423494530031
4	-0.436722033898305	-0.692091525423729	1	-2.57867766989823	1.00149335183369	11.699655	0.408671242060534
5	-0.380227118644068	-0.728247457627119	1	-2.66041191831034	1.48761371573882	9.49251875	0.312990314579151
6	-0.325989830508474	-0.732769491525424	1	-2.72300998122617	1.5707963267949	9.46	0.317246714242607
7	-0.271752542372881	-0.732769491525424	1	-2.78645932407469	1.60413397083261	11.83150375	0.414346015302245
8	-0.20395593220339	-0.730508474576271	1	-2.86932852713514	1.86225312127276	12.34589125	0.414174953950059
9	-0.136159322033898	-0.710169491525424	1	-2.95216351792515	1.6124597031025	9.4682775	0.371087854189893
10	-0.081922033898305	-0.707908474576271	1	-3.02638108876313	1.67845803907776	14.6689125	0.588183892314036
11	0.00169491525423729	-0.698871186440678	1	3.13916743995365	1.73596527441131	9.59066625	0.392394427595435
12	0.0559322033898305	-0.689830508474576	1	3.06068855443456	1.80004406612529	12.14250125	0.503228684203236
13	0.123728813559322	-0.674010169491525	1	2.96004281759392	2.05522219503797	8.4631525	0.344661633420689
14	0.166667796610169	-0.651413559322034	1	2.89111049090978	2.17862316378394	11.04395875	0.454851378147181
15	0.21864406779661	-0.615254237288136	1	2.80014021528034	2.31453111388475	13.39003875	0.564629046304006
16	0.275142372881356	-0.563277966101695	1	2.68721440601954	2.16702428951874	13.33800875	0.611312755886013
17	0.338416949152542	-0.520338983050847	1	2.56495185484234	2.39462710984768	14.50395375	0.667514614491735
18	0.394915254237288	-0.459322033898305	1	2.43144893194399	2.19959261321033	16.08377375	0.743825763826531
19	0.469491525423729	-0.405084745762712	1	2.28268377917868	2.93757125318812	11.67304875	0.496001082497917
20	0.483050847457627	-0.339549152542373	1	2.1834835626791	2.94421151667815	16.07904375	0.756480302686304
21	0.501128813559322	-0.249152542372881	1	2.03218750214184	3.17380679223585	12.22527625	0.58360431486967
22	0.498871186440678	-0.179094915254237	1	1.91546663916791	3.85737176500039	12.0142	0.357381023515968
23	0.453671186440678	-0.127118644067797	1	1.84399043446471	3.98350657442246	14.79544	0.471177617157594
24	0.390396610169491	-0.0706203389830509	1	1.74975491103319	0	0	0
25	0.390396610169491	-0.0706203389830509	1	1.74975491103319	3.47651093724724	23.68488375	1.72053630826462
26	0.345762711864407	0.0576271186440678	1	1.40564764938027	3.14159265358979	17.7375	1.33318603844409
27	0.345762711864407	0.159322033898305	1	1.13901044169145	3.46334320798644	9.34825375	0.68470998656845
28	0.328813559322034	0.210169491525424	1	1.00206844437776	3.14159265358979	5.9125	0.349031899013239
29	0.328813559322034	0.24406779661017	1	0.932262064575113	3.06482076232002	15.41802625	0.708939013221832
30	0.335593220338983	0.332203389830508	1	0.790474261930747	2.95160436567108	15.653935	0.462857196678449
31	0.352542372881356	0.420338983050847	1	0.697902822595057	3.35061559639606	19.9452275	0.722364520266282
32	0.328813559322034	0.532203389830509	1	0.553429918541801	3.65604396664882	15.620825	0.584013793641297
33	0.284745762711864	0.610169491525424	1	0.436627159813541	3.98248932223296	30.1478375	1.12447832292127
34	0.155932203389831	0.725423728813559	1	0.211731495229288	4.45871488424605	32.98288125	1.23402412881256
35	-0.0271186440677966	0.772881355932203	1	-0.0350733305332254	5.71986904568762	13.28657	0.301649724909088
36	-0.0677966101694915	0.708474576271186	1	-0.0954032755150428	5.79322798092586	10.05125	0.239683897652795
37	-0.0949152542372881	0.657627118644068	1	-0.143340055045602	1.10714871779409	6.610175	-0.241941743514228
38	-0.0610169491525424	0.640677966101695	1	-0.0949517063427563	0	0	0
39	-0.0610169491525424	0.640677966101695	1	-0.0949517063427563	0.152649328395265	7.77671125	-0.0214590957100558
40	-0.0542372881355932	0.596610169491525	1	-0.0906598872007451	1.5707963267949	14.19	-0.680415833111611
41	0.0271186440677966	0.596610169491525	1	0.045423279421577	4.18431453195833	16.42788125	0.647177956145358
42	-0.0542372881355932	0.644067796610169	1	-0.0840123118074946	5.14116700783071	22.753665	1.00552711682551
43	-0.172881355932203	0.589830508474576	1	-0.285117735172596	5.60086875230484	12.18921	0.49872956419533
44	-0.216949152542373	0.535593220338983	1	-0.384863648011662	5.65770026694036	13.128115	0.589897814580993
45	-0.261016949152542	0.474576271186441	1	-0.502843210927861	5.91920635066994	13.28657	0.587031375274802
46	-0.288135593220339	0.403389830508475	1	-0.620249485982821	5.83707975823618	15.07391875	0.825743387073135
47	-0.325423728813559	0.325423728813559	1	-0.785398163397448	6.06235653745024	14.8462875	0.858514453388926
48	-0.34406779661017	0.242372881355932	1	-0.957101054075233	6.03821767366724	13.0015875	0.87337844852067
49	-0.362145762711864	0.170057627118644	1	-1.13177674377937	5.90265306955881	8.49035	0.608684240276061
50	-0.380227118644068	0.124857627118644	1	-1.25351359183458	6.06451636130564	10.90205875	0.782805132335767
51	-0.393786440677966	0.0638406779661018	1	-1.41007461830173	0	14.58436375	1.05445883660778
52	-0.393786440677966	-0.0197728813559323	1	-1.62096638562329	0.367177699643168	10.98010375	0.791630449835301
53	-0.371186440677966	-0.0785322033898304	1	-1.77929247559035	0.463670686101393	11.45783375	0.867177331935127
54	-0.341806779661017	-0.13728813559322	1	-1.95272794197737	0.439829834488956	7.4059975	0.576656876368404
55	-0.323728813559322	-0.175705084745763	1	-2.06805931725106	0.321771982815006	8.72507625	0.649470931545477
56	-0.307908474576271	-0.223162711864407	1	-2.19795350356015	0.915039360439238	6.4647275	0.479100820142284
57	-0.27853220338983	-0.245762711864407	1	-2.29377366758861	0.927310217701616	7.88313625	0.607811494916668
58	-0.242372881355932	-0.272881355932203	1	-2.41533596657194	1.01918640816048	6.01656	0.471754237110462
59	-0.212993220338983	-0.290959322033898	1	-2.50968681399403	1.5707963267949	4.73	0.317102959234901
60	-0.185874576271187	-0.290959322033898	1	-2.57310740584101	1.67564860760244	15.06091125	1.13811196988202
61	-0.1	-0.281922033898305	1	-2.80072979981742	1.87886317873044	9.09992875	0.770546451979426
62	-0.0502813559322035	-0.266101694915254	1	-2.9548390902133	2.25971762212741	8.6807325	0.680972608268462
63	-0.011864406779661	-0.234464406779661	1	-3.091033611867	2.35623860719059	9.476555	0.925907705655069
64	0.0265525423728814	-0.19604406779661	1	3.00697015418158	2.62241769263469	12.71128375	1.53325170375581
65	0.0627118644067797	-0.132769491525424	1	2.70031981343041	2.51279231322439	10.72231875	2.15434645197082
66	0.0988711864406779	-0.0830508474576271	1	2.26945052303625	2.92292370771585	10.90205875	2.52564492912223
67	0.112430508474576	-0.0220338983050847	1	1.76432153721181	2.83572133867918	7.85357375	1.78976947643391
68	0.125989830508474	0.0209050847457626	1	1.40636764192502	2.96944037227282	9.20162375	1.65256843855952
69	0.135027118644068	0.0728813559322034	1	1.07585395421312	2.96173915379732	13.22094125	1.43321408820889
70	0.148586440677966	0.147457627118644	1	0.789211136571341	2.94417545948857	16.07904375	0.890030654948386
71	0.166667796610169	0.237854237288136	1	0.611205005581664	3.39893191274327	15.488385	0.962475016919961
72	0.144067796610169	0.323728813559322	1	0.418710002197672	3.38657131671666	14.62693375	0.611352484719391
73	0.123728813559322	0.405084745762712	1	0.296439505253794	3.52749418315481	13.61471375	0.506613181052273
74	0.094349152542373	0.4774	1	0.195116869043339	3.91621704031094	12.9613825	0.577069337287017
75	0.0423728813559322	0.530508474576271	1	0.0797030015859357	4.1304838622448	13.44679875	0.590727958035618
76	-0.0220338983050847	0.572881355932203	1	-0.038442590021188	4.34369307772664	13.94463125	0.603809707907893
77	-0.0966101694915254	0.601694915254237	1	-0.159204531602767	4.61963266019655	12.76686125	0.562302515209692
78	-0.169491525423729	0.608474576271186	1	-0.271665034644705	4.9971194189074	12.6291	0.571474662132775
79	-0.238983050847458	0.588135593220339	1	-0.38595996707126	5.31467632651965	11.47971	0.515992548479526
80	-0.293220338983051	0.550847457627119	1	-0.489158476767165	5.53776583090543	10.460395	0.467110132733151
81	-0.333898305084746	0.506779661016949	1	-0.582580503313795	5.96143475278294	8.4134875	0.328049514388127
82	-0.349152542372881	0.461016949152542	1	-0.648190406191421	5.80583992480591	9.65215625	0.449147230310818
83	-0.374576271186441	0.411864406779661	1	-0.738019852253584	5.74823023339349	9.277895	0.468513809222355
84	-0.401694915254237	0.366101694915254	1	-0.831722614098055	5.83252398109895	10.18073375	0.529044853018572
85	-0.427118644067797	0.313559322033898	1	-0.937531584701769	6.02019057549867	7.95999875	0.413437888212906
86	-0.438983050847458	0.269491525423729	1	-1.02021916234435	5.92441463690901	10.10328	0.561675746796266
87	-0.459322033898305	0.215254237288136	1	-1.1325543117036	0.0540015003759683	10.95408875	0.576883169773583
88	-0.45593220338983	0.152542372881356	1	-1.24793094565832	0.714090698612158	11.73572125	0.403968432827284
89	-0.411864406779661	0.101694915254237	1	-1.32872463222378	0.610725964389209	7.21738875	0.345719123591126
90	-0.388135593220339	0.0677966101694915	1	-1.397868456942	0.399791197794073	7.5951975	0.492406178917244
91	-0.371186440677966	0.0276847457627118	1	-1.49634969272545	0.358770670270572	5.05164	0.364392801186491
92	-0.361016949152542	0.000566101694915163	1	-1.56922825296275	0.362562947505242	6.11293375	0.468446953784252
93	-0.348586440677966	-0.0322033898305085	1	-1.6629176437196	0.828871700768335	6.41683625	0.41775242398161
94	-0.32146779661017	-0.0570610169491526	1	-1.74646812851592	0.927265216801576	7.88313625	0.556161853575281
95	-0.28531186440678	-0.0841796610169493	1	-1.85770049923098	1.24113286326729	7.91506375	0.502098616959901
96	-0.242372881355932	-0.0988711864406779	1	-1.95812022262296	1.46771824756355	5.7457675	0.332898442147114
97	-0.209603389830509	-0.102261016949152	1	-2.02469991105238	1.5707963267949	6.30686375	0.394091704939505
98	-0.173447457627119	-0.102261016949152	1	-2.10351825204028	1.85258544592426	7.79681375	0.35058192510578
99	-0.130508474576271	-0.0898305084745763	1	-2.17363463706144	2.46293394607721	7.84884375	-0.554359233810793
100	-0.102261016949152	-0.0548033898305084	1	-2.06276279029928	2.00318946868309	5.64348125	0.115036589741622
101	-0.0728813559322034	-0.0412440677966101	1	-2.0857701082476	2.20836903947894	6.622	-0.502334534339608
102	-0.0423728813559322	-0.0186440677966102	1	-1.98530320137968	2.37942340976014	5.9940925	-3.68101441267594
103	-0.0186440677966102	0.00621355932203399	1	-1.24910031884449	2.70326810303184	6.964925	-6.04560815860602
104	-0.00169491525423729	0.0423728813559322	1	-0.03997868712329	2.50991364246797	10.01281875	-1.94117047765981
105	0.0322033898305085	0.0887016949152541	1	0.348255408408672	2.49809154479651	11.825	-0.616314273141229
106	0.0728813559322034	0.142938983050847	1	0.471518263036918	2.6698230738654	10.84116	-0.000350866214015033
107	0.101128813559322	0.198305084745763	1	0.471588436279721	2.88541898998711	8.55657	0.193717033462248
108	0.113559322033898	0.245762711864407	1	0.432845029587271	3.09163425786785	11.83978125	0.379263310625103
109	0.116949152542373	0.313559322033898	1	0.356992367462251	3.03938593548254	11.5896825	0.209765608484656
110	0.123728813559322	0.379661016949153	1	0.31503924576532	3.06855208828667	12.15314375	0.178715374413956
111	0.128813559322034	0.449152542372881	1	0.279296170882528	3.05526760078702	10.2865675	0.107669676866314
112	0.133898305084746	0.507908474576271	1	0.257762235509266	3.26908959858929	15.49843625	0.274510231014294
113	0.1226	0.59604406779661	1	0.202860189306407	3.65520838394497	17.64940375	0.483683383936382
114	0.0728813559322034	0.684179661016949	1	0.10612351251913	3.6052402625906	13.22094125	0.271645393949028
115	0.0389830508474576	0.751976271186441	1	0.0517944337293246	3.79566488106873	14.90009125	0.338214436629931
116	-0.0129932203389831	0.819772881355932	1	-0.0158484535966615	4.36358513122427	9.2270475	0.294302105948987
117	-0.0627118644067797	0.837854237288136	1	-0.0747088747864589	4.65532162372975	13.81810375	0.460347316930647
118	-0.141806779661017	0.842372881355932	1	-0.166778338172588	4.95738024828876	11.37624125	0.382153674106193
119	-0.205084745762712	0.826552542372881	1	-0.243209072993827	5.45612376747454	13.39003875	0.412381684986863
120	-0.261583050847458	0.774576271186441	1	-0.3256854099912	5.3004060068705	11.3697375	0.392346307641763
121	-0.315820338983051	0.738416949152542	1	-0.404154671519552	5.1470434550876	12.167925	0.434170545755809
122	-0.379094915254237	0.709040677966102	1	-0.490988780670714	5.49778714378214	7.80390875	0.270401974122307
123	-0.410735593220339	0.6774	1	-0.545069175495176	5.70411570112819	12.2447875	0.414560575878411
124	-0.449152542372881	0.61864406779661	1	-0.627981290670858	5.74278786492157	4.59696875	0.160717188180675
125	-0.46271186440678	0.59604406779661	1	-0.660124728306992	5.71383976585197	11.699655	0.430602624802137
126	-0.498871186440678	0.539549152542373	1	-0.74624525326742	6.03822870230857	13.0015875	0.448139273479993
127	-0.516949152542373	0.467230508474576	1	-0.835873107963418	5.67535847019054	11.04395875	0.454664874771802
128	-0.553108474576271	0.415254237288136	1	-0.926806082917779	6.11103302586262	9.20162375	0.351333522865285
129	-0.562145762711864	0.363277966101695	1	-0.997072787490836	6.05393756784919	12.14250125	0.505608598024181
130	-0.577966101694915	0.295481355932203	1	-1.09819450709567	0.0303088975265091	13.0134125	0.531074941285694
131	-0.575705084745763	0.220905084745763	1	-1.20440949535281	1.02396610673802	10.61352875	0.0980565967781777
132	-0.523728813559322	0.189264406779661	1	-1.22402081470845	1.96469009988803	0	0
133	0.011864406779661	0.411864406779661	2	0.0287986202404511	4.03764803816114	7.5715475	0.394747914385086
134	-0.0220338983050847	0.438983050847458	2	-0.0501509626365662	4.43408932137958	4.3043	0.260761170019572
135	-0.0457627118644068	0.445762711864407	2	-0.10230319664048	5.1760365893855	3.966105	0.241493761699898
136	-0.0661016949152542	0.435593220338983	2	-0.15060194898046	4.71238898038469	3.5475	0.22648302999836
137	-0.0864406779661017	0.435593220338983	2	-0.195898554980132	5.45433624839061	4.81218375	0.274053522206384
138	-0.106779661016949	0.416949152542373	2	-0.250709259421409	5.28876420097587	7.05183875	0.457493993337054
139	-0.140677966101695	0.394915254237288	2	-0.34220805808882	5.26093838283522	18.70892375	1.29189846668387
140	-0.232203389830508	0.338983050847458	2	-0.600587751425594	0.401228799004849	10.59697375	0.171173469378156
141	-0.208474576271186	0.283050847457627	2	-0.634822445301225	1.40564764938027	8.99113875	-0.568421509085535
142	-0.157627118644068	0.274576271186441	2	-0.521138143484118	4.75236766750798	7.3965375	0.556706837639043
143	-0.2	0.272881355932203	2	-0.632479511011927	0.785398163397448	13.37821375	-0.222384537321796
144	-0.145762711864407	0.21864406779661	2	-0.588002603547568	1.9215242750431	12.90639625	-1.42558867586298
145	-0.076271186440678	0.24406779661017	2	-0.302884868374971	3.39259534023283	11.90245375	-0.0546341040312648
146	-0.0932203389830508	0.310169491525424	2	-0.291958047568718	4.65073880974543	23.99115125	1.67151695015018
147	-0.230508474576271	0.31864406779661	2	-0.626261437598755	5.81358538752419	22.21148875	1.62978355424691
148	-0.288135593220339	0.205084745762712	2	-0.952218148448137	6.04846269469439	13.98188	1.1287507498057
149	-0.306779661016949	0.127118644067797	2	-1.17796829840928	5.602635316059	5.3247975	0.428532392538714
150	-0.325989830508474	0.103389830508475	2	-1.26367477691702	5.33265873924038	3.39081875	0.219725429117654
151	-0.341806779661017	0.0920915254237287	2	-1.30761986274055	4.97302249220571	6.11884625	0.228108555355331
152	-0.375705084745763	0.0830508474576271	2	-1.35324157381162	0.141867053404127	5.574305	0.399595390082639
153	-0.371186440677966	0.0514135593220338	2	-1.43316065182814	0.35143010244547	12.5948075	0.924526697244867
154	-0.346328813559322	-0.0163830508474577	2	-1.61806599127712	0.463647609000806	8.81376375	0.703573063264766
155	-0.323728813559322	-0.0615830508474575	2	-1.75878060393007	0.165108136600187	4.7950375	0.415281143373072
156	-0.319210169491525	-0.0887016949152541	2	-1.84183683260469	1.06374027623399	4.05834	0.259213486555865
157	-0.298871186440678	-0.1	2	-1.89367952991586	0.298523254792944	5.361455	0.484854899394138
158	-0.289830508474576	-0.129379661016949	2	-1.99065050979469	0	5.51813625	0.436221606962734
159	-0.289830508474576	-0.161016949152542	2	-2.07789483118723	0	7.88313625	0.556510071285035
160	-0.289830508474576	-0.206213559322034	2	-2.18919684544424	0.819831636128081	8.08770875	0.652015443199445
161	-0.255932203389831	-0.237854237288136	2	-2.31959993408413	0.741196102227089	7.8813625	0.642426059591381
162	-0.225423728813559	-0.271186440677966	2	-2.44808514600241	1.77384154404836	10.26232625	0.596013387063428
163	-0.167796610169492	-0.259322033898305	2	-2.56728782341509	1.5707963267949	2.365	0.188694376882008
164	-0.154237288135593	-0.259322033898305	2	-2.60502669879149	1.5707963267949	2.95625	0.248333614935157
165	-0.13728813559322	-0.259322033898305	2	-2.65469342177852	1.5707963267949	3.5475	0.316151549668766
166	-0.116949152542373	-0.259322033898305	2	-2.71792373171228	1.5707963267949	5.9125	0.568644209675941
167	-0.0830508474576271	-0.259322033898305	2	-2.83165257364747	1.89254688119154	6.543955	0.602299610305899
168	-0.0474576271186441	-0.247457627118644	2	-2.95211249570865	1.85335127926448	9.542775	1.05687234501963
169	0.00508474576271186	-0.232203389830508	2	3.11969834246701	2.43296638146212	5.451325	0.497288447239925
170	0.0254237288135593	-0.208474576271186	2	3.02024065301903	1.91733519122884	11.3153425	1.56391941939299
171	0.0864406779661017	-0.186440677966102	2	2.70745676914043	2.62244653934327	7.14998625	0.909246175292338
172	0.106779661016949	-0.150847457627119	2	2.52560753408196	2.40877755180329	7.9546775	1.24621514800928
173	0.13728813559322	-0.116949152542373	2	2.27636450448011	2.95461338367088	11.132055	1.78398587050652
174	0.149152542372881	-0.0542372881355932	2	1.9195673303788	3.0702851888045	8.298785	1.52177894168498
175	0.152542372881356	-0.00677966101694915	2	1.61521154204181	3.08044449094049	14.5128225	2.47538270663772
176	0.157627118644068	0.076271186440678	2	1.12013500071426	2.88791855745115	16.49173625	1.47960695617675
177	0.18135593220339	0.167796610169492	2	0.824213609478912	3.04050362698871	13.6685175	0.839828111333264
178	0.189264406779661	0.245762711864407	2	0.656247987212259	3.29819655762486	15.16378875	0.845184841301462
179	0.175705084745763	0.331637288135593	2	0.487211018951967	3.48622861214346	16.33269	0.783015934333943
180	0.144067796610169	0.419772881355932	2	0.330607832085178	3.54389707863187	20.133245	0.724021353836105
181	0.0988711864406779	0.525989830508475	2	0.185803561317957	3.98251701449804	20.09836125	0.82126484180317
182	0.0129932203389831	0.602823728813559	2	0.0215505929573233	4.24871528420052	20.2715975	0.797891009272993
183	-0.0909593220338984	0.654803389830508	2	-0.138027608897275	4.82009076439858	14.6689125	0.630011108446979
184	-0.174576271186441	0.645762711864407	2	-0.264029830586671	4.95736764351155	19.50238125	0.825359421477206
185	-0.283050847457627	0.61864406779661	2	-0.429101714882113	5.25280848065527	24.13305125	1.01957752219991
186	-0.401694915254237	0.547457627118644	2	-0.633017219322095	5.742765806909	15.51380875	0.632782140714601
187	-0.447457627118644	0.471186440677966	2	-0.759573647465014	6.10993964072722	12.00474	0.452834561527722
188	-0.459322033898305	0.403389830508475	2	-0.850140559770559	5.88973466925065	16.964145	0.787339623459011
189	-0.496610169491525	0.313559322033898	2	-1.00760848446236	5.98301413634947	12.99744875	0.6301205296473
190	-0.51864406779661	0.242372881355932	2	-1.13363259039182	6.12541656958363	13.17127625	0.654131097816644
191	-0.530508474576271	0.167796610169492	2	-1.26445880995515	0.110657221173896	10.70812875	0.526053155116037
192	-0.523728813559322	0.106779661016949	2	-1.36966944097836	6.1124500957043	8.6996525	0.466334300722278
193	-0.532203389830509	0.0576271186440678	2	-1.46293630112281	0.534955073786096	9.277895	0.421872058787767
194	-0.505084745762712	0.011864406779661	2	-1.54731071288037	0	7.095	0.402354152859252
195	-0.505084745762712	-0.0288135593220339	2	-1.62778154345222	0	8.2775	0.464445720439197
196	-0.505084745762712	-0.076271186440678	2	-1.72067068754006	0.386875717731028	8.61865125	0.479619871646415
197	-0.486440677966102	-0.122033898305085	2	-1.81659466186934	0.637548798138693	9.933	0.546366076002234
198	-0.452542372881356	-0.167796610169492	2	-1.92586787706979	0.856705628182739	5.86815625	0.315763896521699
199	-0.427118644067797	-0.189830508474576	2	-1.98902065637413	1.31347261182381	5.80784875	0.235692718028033
200	-0.394915254237288	-0.198305084745763	2	-2.03615919997973	1.53235373677371	7.6921625	0.263710585117456
201	-0.350847457627119	-0.2	2	-2.08890131700322	1.14103404769821	7.8045	0.479570233998068
202	-0.310169491525424	-0.21864406779661	2	-2.18481536380284	1.5707963267949	4.73	0.218495616574161
203	-0.283050847457627	-0.21864406779661	2	-2.22851448711767	1.5707963267949	3.5475	0.181925976621633
204	-0.26271186440678	-0.21864406779661	2	-2.264899682442	1.76819188664478	6.0295675	0.264261088645803
205	-0.228813559322034	-0.211864406779661	2	-2.31775190017116	1.82812004176599	5.80784875	0.276950599137966
206	-0.196610169491525	-0.203389830508475	2	-2.37314201999875	1.5707963267949	6.799375	0.545702826290926
207	-0.157627118644068	-0.203389830508475	2	-2.48228258525694	2.35619449019234	6.6894025	0.10995630495239
208	-0.130508474576271	-0.176271186440678	2	-2.50427384624741	1.93797016061312	4.117465	0.317164565229882
209	-0.108474576271186	-0.167796610169492	2	-2.56770675929339	2.18152229118411	7.21738875	0.481102559668272
210	-0.0745762711864407	-0.144067796610169	2	-2.66392727122704	2.55968753544991	13.44679875	0.467480089850749
211	-0.0322033898305085	-0.0796610169491525	2	-2.75742328919719	2.39191080000624	7.80923	1.74019822020777
212	-0.00169491525423729	-0.0468915254237289	2	-3.10546293323875	2.24553726901845	7.5715475	5.28137988593336
213	0.0322033898305085	-0.0197728813559323	2	2.12144639675417	2.38477283012702	9.7591725	4.19226088713745
214	0.0706203389830509	0.0209050847457626	2	1.28299421932668	2.66321103346373	11.988185	1.93806786974513
215	0.102261016949152	0.081922033898305	2	0.895380645377652	2.53086668920058	14.43418625	0.549912409901016
216	0.149718644067797	0.149718644067797	2	0.785398163397448	2.52530958916241	11.59263875	0.201633561539602
217	0.188135593220339	0.20395593220339	2	0.745071451089528	2.70497917999505	13.04947875	0.325167069501179
218	0.219772881355932	0.271752542372881	2	0.680038037189292	3.14159265358979	13.0075	0.572901579494056
219	0.219772881355932	0.346328813559322	2	0.565457721290481	3.14159265358979	12.21936375	0.399035758228167
220	0.219772881355932	0.416383050847458	2	0.485650569644848	2.97750733250156	15.08219625	0.246966845594521
221	0.233898305084746	0.501694915254237	2	0.436257200525944	3.44009158517597	16.08377375	0.495352397345296
222	0.206779661016949	0.589830508474576	2	0.337186721056884	3.55171999413128	14.82855	0.41932492860568
223	0.172881355932203	0.667796610169492	2	0.253321735335748	3.59374651587557	23.0055375	0.53902939337891
224	0.115254237288136	0.786440677966102	2	0.145515856659966	3.72066692295752	18.36659	0.398597480891409
225	0.0576271186440678	0.874576271186441	2	0.0657963604816845	4.54019816586175	27.6054625	0.87195013505689
226	-0.0983050847457627	0.901694915254237	2	-0.108593666529694	4.90978454023457	12.059135	0.381466738995875
227	-0.166101694915254	0.888135593220339	2	-0.184887014328869	5.10718010008445	23.05875	0.732742336361443
228	-0.288135593220339	0.83728813559322	2	-0.331435481601157	5.2743105426415	18.8644225	0.608615008022142
229	-0.379661016949153	0.779661016949153	2	-0.453158483205586	5.49778714378214	10.03410375	0.320046971272678
230	-0.420338983050847	0.738983050847458	2	-0.517167877460121	5.73153032465104	9.02484	0.274544413362678
231	-0.447457627118644	0.694915254237288	2	-0.572076760132657	5.6396841983863	8.86875	0.2943635329553
232	-0.477966101694915	0.654237288135593	2	-0.630949466723717	5.37343214923538	13.482865	0.47673006531572
233	-0.538983050847458	0.606779661016949	2	-0.726295479786861	6.01693325802866	6.7414325	0.204614342688045
234	-0.549152542372881	0.569491525423729	2	-0.76721834832447	1.62313880100736	0	0
235	0.432203389830508	0.620905084745763	3	0.608094343216329	3.6409584842196	9.87801375	0.32353006486537
236	0.405084745762712	0.670620338983051	3	0.543388330243255	3.52209903070216	25.47164125	0.664637041606384
237	0.350847457627119	0.806213559322034	3	0.410460921921978	3.67083824080937	24.2022275	0.58020776222972
238	0.280789830508475	0.925989830508475	3	0.294419369476035	4.10761096424477	32.582605	0.859418286684603
239	0.127118644067797	1.03220338983051	3	0.122535712139114	0.100527774860187	0	0
240	0.232203389830508	-0.00960338983050857	4	1.61213043503828	2.77439562365616	10.98010375	1.15948590949292
241	0.254803389830508	0.0491525423728814	4	1.3802332531397	2.85685892735892	16.8388	1.37740822304965
242	0.281922033898305	0.141806779661017	4	1.10475160852977	2.89665180527119	11.37624125	0.685648562083809
243	0.297738983050848	0.205084745762712	4	0.967621896113006	3.22473388547823	14.23907375	0.871990227270615
244	0.290959322033898	0.286440677966102	4	0.793223850658883	3.30235325901243	14.77474625	0.74985240891726
245	0.2774	0.370057627118644	4	0.643253368875431	3.47189439123621	14.58436375	0.674380509044871
246	0.250281355932203	0.449152542372881	4	0.508377267066457	3.56258044441158	28.935775	1.06693972818574
247	0.182484745762712	0.600566101694915	4	0.294989321429308	3.87249837193491	15.3523975	0.556659284954767
248	0.123728813559322	0.666101694915254	4	0.183657464438355	4.15621484719381	34.34453	1.20044482782296
249	-0.0435016949152543	0.770057627118644	4	-0.0564315011262369	4.82782994124604	27.379605	1.01406630842685
250	-0.199433898305085	0.751976271186441	4	-0.259244762811606	5.16747280597367	20.625165	0.762235156239296
251	-0.305650847457627	0.7	4	-0.411691794059466	5.31562636843436	21.5392375	0.811587831153719
252	-0.407345762711864	0.629942372881356	4	-0.574009360290209	5.43724620339955	18.4292625	0.706541841495074
253	-0.486440677966102	0.55988813559322	4	-0.715317728589224	5.5809361340438	13.4249225	0.519194233762414
254	-0.536159322033898	0.501128813559322	4	-0.819156575341707	5.69519424218231	14.21187625	0.555503843017038
255	-0.58135593220339	0.433332203389831	4	-0.930257343945115	6.07414786529665	13.2972125	0.497826900117231
256	-0.597176271186441	0.35875593220339	4	-1.02982272396856	0.146045281384156	13.5455375	0.462399587050759
257	-0.585874576271186	0.281922033898305	4	-1.12230264137871	0.0356628075480872	11.04395875	0.45020976792703
258	-0.583616949152542	0.21864406779661	4	-1.21234459496412	2.04569806989379	0	0
259	0.474576271186441	0.76271186440678	5	0.556599318010223	3.79266937503427	15.60959125	0.4485248358552
260	0.420338983050847	0.833898305084746	5	0.466894350839183	4.21304225870456	22.2250875	0.674758119490743
261	0.308474576271186	0.894915254237288	5	0.331942726941034	4.08971819162762	28.3859125	0.778540146021792
262	0.176271186440678	0.989830508474576	5	0.176234697736676	5.20042199855821	0	0
263	-0.784745762711864	0.479661016949153	6	-1.02215956521119	5.944853445451	22.56387375	0.703917466047068
264	-0.827684745762712	0.357627118644068	6	-1.16294305842061	5.56262512493832	21.50671875	0.62112707934826
265	-0.909040677966102	0.264972881355932	6	-1.28716847429026	5.7164825600886	10.27888125	0.293360388333084
266	-0.940677966101695	0.215254237288136	6	-1.34584055195688	5.83874668895509	9.1679225	0.262464508130109
267	-0.963277966101695	0.167796610169492	6	-1.3983334535829	5.81956497065811	9.6953175	0.267655531554327
268	-0.988135593220339	0.118077966101695	6	-1.45186455989376	6.18351665468842	11.884125	0.342181988121217
269	-0.994915254237288	0.0502813559322035	6	-1.52030095751801	0.214075575536099	18.55519875	0.528193874104683
270	-0.972315254237288	-0.0536711864406781	6	-1.62593973233894	0.30014944279987	17.33012875	0.505747127991265
271	-0.942938983050848	-0.148586440677966	6	-1.7270891579372	0.160760605422633	14.77474625	0.442712525073357
272	-0.929379661016949	-0.232203389830508	6	-1.81563166295187	0.501622053721131	13.9357625	0.411169100295938
273	-0.890959322033898	-0.302261016949152	6	-1.89786548301106	0.446096317932746	10.04947625	0.305866799342589
274	-0.866101694915254	-0.354237288135593	6	-1.95903884287957	0.68050684093809	10.649595	0.317975816798275
275	-0.827684745762712	-0.401694915254237	6	-2.02263400623923	0.49933716770735	9.87801375	0.30795160716208
276	-0.800566101694915	-0.451413559322034	6	-2.08422432767164	1.01219701145133	11.155705	0.315669132280982
277	-0.746328813559322	-0.48531186440678	6	-2.14735815412784	0.442394585843017	8.28696	0.262320109091709
278	-0.725989830508475	-0.528247457627119	6	-2.19982217594618	0.523261674443675	11.83150375	0.372005365952026
279	-0.692091525423729	-0.587006779661017	6	-2.27422324913659	1.07964660565802	19.2215375	0.588351768675406
280	-0.594915254237288	-0.638983050847458	6	-2.39189360287167	0.891382521387048	19.7607575	0.649506179439836
281	-0.506779661016949	-0.710169491525424	6	-2.52179483875964	1.252998320985	23.65177375	0.771750138779641
282	-0.377966101694915	-0.752542372881356	6	-2.67614486651556	1.33255156861615	21.29505125	0.724996576375307
283	-0.259322033898305	-0.78135593220339	6	-2.82114418179063	1.74153153827018	17.399305	0.564202505177276
284	-0.161016949152542	-0.764406779661017	6	-2.93398468282608	1.60109008671367	19.52011875	0.715547926134059
285	-0.0491525423728814	-0.761016949152542	6	-3.07709426805289	1.39408747072486	16.81692375	0.616271041263117
286	0.0457627118644068	-0.777966101694915	6	3.08283683087407	2.10722368916076	8.48384625	0.28500871256508
287	0.0875694915254238	-0.753108474576271	6	3.02583508836105	1.89254688119154	11.2183775	0.421518319332956
288	0.148586440677966	-0.732769491525424	6	2.94153142449446	2.40880241299496	10.6058425	0.342760660503836
289	0.189264406779661	-0.687569491525424	6	2.8729792923937	2.14505359732801	7.98128375	0.311587253789187
290	0.227684745762712	-0.66271186440678	6	2.81066184163586	2.02147030076093	13.57450875	0.55643721680299
291	0.297738983050848	-0.628813559322034	6	2.69937439827526	1.72345866044429	10.36875125	0.398861552228928
292	0.356498305084746	-0.619772881355932	6	2.61960208782947	2.24553726901845	15.143095	0.60836300788917
293	0.424294915254237	-0.565535593220339	6	2.49792948625164	2.08037870332164	15.3523975	0.603822803233527
294	0.501128813559322	-0.5226	6	2.37716492560494	1.92532814631948	19.01873875	0.647878379411999
295	0.603389830508475	-0.484745762711864	6	2.24758924972254	2.53379065747583	16.5656425	0.614202071433056
296	0.657627118644068	-0.406779661016949	6	2.12474883543592	2.89661399046293	9.750895	0.351537828335355
297	0.671186440677966	-0.352542372881356	6	2.05444126976885	2.79282165000589	6.92058125	0.260896890899378
298	0.684745762711864	-0.315254237288136	6	2.00226189158898	2.08994244104142	4.7666575	0.144429565585571
299	0.708474576271186	-0.301694915254237	6	1.97337597847186	3.14159265358979	2.365	0.081560107177987
300	0.708474576271186	-0.288135593220339	6	1.95706395703627	3.20816081736562	4.44442625	0.151954635806999
301	0.706779661016949	-0.26271186440678	6	1.92667302987487	2.39321460606627	5.64762	0.195088969019235
302	0.728813559322034	-0.238983050847458	6	1.88765523607102	1.92956699706547	5.05164	0.114677608252673
303	0.75593220338983	-0.228813559322034	6	1.86471971442048	4.39063842598805	0.93476625	0.000950535070249892
304	0.750847457627119	-0.227118644067797	6	1.86452960740644	3.66073876783632	2.38332875	0.0606367585910528
305	0.74406779661017	-0.215254237288136	6	1.85240225568822	4.36361797680078	3.459995	0.00882006622741738
306	0.725423728813559	-0.208474576271186	6	1.85063824244274	4.40268603584223	7.759565	0.0093500901035215
307	0.683050847457627	-0.194915254237288	6	1.84876822442204	4.36361797680078	6.92058125	0.0209226505378712
308	0.645762711864407	-0.18135593220339	6	1.84458369431446	4.78124546968573	8.5932275	-0.132536262398619
309	0.596610169491525	-0.184745762711864	6	1.87109094679419	4.71238898038469	2.069375	-0.0286148344959702
310	0.584745762711864	-0.184745762711864	6	1.87681391369338	4.24874137138388	9.91585375	0.0800883392337948
311	0.533898305084746	-0.159322033898305	6	1.86079624584662	4.95736764351155	7.31317125	-0.205000573127134
312	0.493220338983051	-0.169491525423729	6	1.90179636047205	4.52034096314396	10.84175125	-0.0935762834467813
313	0.432203389830508	-0.157627118644068	6	1.9205116171614	4.10166301599548	7.21738875	0.127068605477216
314	0.398305084745763	-0.133898305084746	6	1.89509789606596	3.79728827983133	9.69709125	0.413043825371182
315	0.364406779661017	-0.0898305084745763	6	1.81248913099172	3.74713731719476	9.34825375	0.527427943085765
316	0.333898305084746	-0.0457627118644068	6	1.70700354237457	4.27576182057115	9.78696125	0.292597868250644
317	0.283050847457627	-0.0220338983050847	6	1.64848396872444	5.45940199083687	0	0
318	-0.511298305084746	-0.757627118644068	7	-2.547933668978	1.28823273683226	12.7237	0.38862085633971
319	-0.44124406779661	-0.777966101694915	7	-2.62565784024594	1.46012538612972	14.277505	0.43518695357962
320	-0.35988813559322	-0.787006779661017	7	-2.71269523096186	1.52322510135269	16.57392	0.529306693339162
321	-0.264972881355932	-0.791525423728814	7	-2.8185565696297	1.70943447243527	17.11314	0.553020317256778
322	-0.167796610169492	-0.777966101694915	7	-2.92916063308105	1.62786368344984	13.81810375	0.491236656200464
323	-0.0887016949152541	-0.773447457627119	7	-3.02740796432114	1.5707963267949	8.67186375	0.31912811908974
324	-0.0389830508474576	-0.773447457627119	7	-3.09123358813909	1.43827754573294	11.92965125	0.435827967268869
325	0.0288135593220339	-0.782484745762712	7	3.10478612558672	1.5707963267949	10.24813625	0.373209097288187
326	0.0875694915254238	-0.782484745762712	7	3.03014430612908	1.75293449723709	15.2306	0.555208658778059
327	0.173447457627119	-0.76666779661017	7	2.91910257437347	1.66146850920358	17.4146775	0.61611964877216
328	0.272881355932203	-0.757627118644068	7	2.79587864461904	1.93200008228858	14.220745	0.505248255492172
329	0.349152542372881	-0.728813559322034	7	2.6948289935206	2.00742348660844	9.78696125	0.346352155143386
330	0.4	-0.705084745762712	7	2.62555856249193	2.54051889909204	12.54573375	0.41395951089529
331	0.440677966101695	-0.645762711864407	7	2.54276666031287	2.26213325556436	11.1285075	0.408476156951454
332	0.489830508474576	-0.605084745762712	7	2.46107142892258	2.46911415094495	20.4064025	0.752572595850158
333	0.56271186440678	-0.513559322033898	7	2.31055690975255	2.63449414919746	9.13067375	0.339187634500657
334	0.588135593220339	-0.467796610169492	7	2.24271938285242	5.12129680933561	9.665755	-0.336516625320624
335	0.53728813559322	-0.489830508474576	7	2.31002270791654	2.67794504458899	14.54297625	0.567091543490545
336	0.574576271186441	-0.415254237288136	7	2.19660439921843	2.60117315331921	1.72349375	0.0695281899443412
337	0.579661016949153	-0.406779661016949	7	2.18269876122956	3.55981698316902	2.911315	0.0619136248096286
338	0.572881355932203	-0.391525423728814	7	2.17031603626764	5.26404396291324	4.51242	-0.172808736709307
339	0.550847457627119	-0.405084745762712	7	2.2048777836095	2.94419709373991	3.01478375	0.115751400167228
340	0.554237288135593	-0.388135593220339	7	2.18172750357605	3.01723765904303	7.14998625	0.275301838134996
341	0.559322033898305	-0.347457627118644	7	2.12666713594905	3.0999500744912	7.1009125	0.277331672682952
342	0.561016949152542	-0.306779661016949	7	2.07120080141246	3.14159265358979	11.23375	0.462996840484653
343	0.561016949152542	-0.242372881355932	7	1.97860143331553	3.28533132673812	22.701635	1.00705794576645
344	0.542372881355932	-0.113559322033898	7	1.77718984416224	3.92244290313764	15.2601625	0.499313664522001
345	0.480789830508475	-0.0514135593220338	7	1.67732711125784	4.24868682493764	9.6953175	0.225061696083402
346	0.431074576271186	-0.0265525423728814	7	1.63231477204116	3.6052402625906	7.93221	0.47947724362497
347	0.410735593220339	0.0141254237288135	7	1.53641932331617	3.7159523614786	7.98128375	0.504775438006195
348	0.385874576271187	0.0525423728813559	7	1.43546423571493	3.50555081785554	8.85751625	0.650699635139574
349	0.367796610169492	0.1	7	1.30532430868702	3.23652076437391	8.31474875	0.600587617284005
350	0.363277966101695	0.147457627118644	7	1.18520678523022	3.63160188152093	6.70063625	0.490737225118477
351	0.345196610169492	0.18135593220339	7	1.08705934020652	3.17857578311171	10.649595	0.65753148156682
352	0.342938983050847	0.242372881355932	7	0.955553043893156	3.32858250162385	14.84274	0.842132557522885
353	0.327118644067797	0.325989830508475	7	0.787126532388579	3.14159265358979	8.67186375	0.353744476038915
354	0.327118644067797	0.375705084745763	7	0.716377637180796	3.08505028120977	10.46216875	0.336484605348119
355	0.330508474576271	0.435593220338983	7	0.649080716111172	3.14159265358979	5.32125	0.161397461615766
356	0.330508474576271	0.466101694915254	7	0.616801223788019	2.61679688193969	6.49015125	0.0280942341675733
357	0.349152542372881	0.498305084745763	7	0.611182376954504	3.18323523268838	7.1009125	0.192872257800739
358	0.347457627118644	0.538983050847458	7	0.572607925394356	3.8482068559981	15.9365525	0.651767242776131
359	0.288135593220339	0.608474576271186	7	0.44225447683913	3.88243433885103	32.85162375	1.15038692472426
360	0.161016949152542	0.747457627118644	7	0.212177091894278	3.85274736533566	25.3634425	0.676270373688931
361	0.0661016949152542	0.857627118644068	7	0.0769230171564921	4.04354127386182	7.78735375	0.209186372792763
362	0.0310745762711864	0.88531186440678	7	0.0350857425979394	5.13033240199937	0	0
363	-0.716949152542373	0.553108474576271	8	-0.913692173625846	0	19.70813625	0.532751156450282
364	-0.716949152542373	0.44011186440678	8	-1.0202424049159	6.19767879792499	13.84648375	0.439217598632808
365	-0.723728813559322	0.361016949152542	8	-1.10808592464246	6.12820143488204	12.76627	0.442231382787073
366	-0.735027118644068	0.288701694915254	8	-1.19653220119988	5.96142321436578	16.2037975	0.588333882903807
367	-0.764406779661017	0.200566101694915	8	-1.31419897778064	5.90267893006722	12.73611625	0.452028686868278
368	-0.791525423728814	0.132769491525424	8	-1.4046047151543	6.00828734149996	15.9720275	0.557866241851317
369	-0.816383050847458	0.0446338983050847	8	-1.51617796352456	5.734625792432	16.63008875	0.484961004632762
370	-0.866101694915254	-0.0367220338983052	8	-1.61317016445111	6.26143897220825	18.1360025	0.591172451340241
371	-0.868362711864407	-0.140677966101695	8	-1.73140465471916	0.249981171422541	19.1198425	0.624298268765924
372	-0.84124406779661	-0.246891525423729	8	-1.85626430847234	1.52318946788868	8.28696	0.0933615134037402
373	-0.793786440677966	-0.249152542372881	8	-1.87493661115309	0.54567322734772	12.9117175	0.440237555455385
374	-0.755366101694915	-0.312430508474576	8	-1.96298412224417	0.86523888052734	13.9806975	0.455581732577686
375	-0.694349152542373	-0.364406779661017	8	-2.05410046875971	1.15259519333109	7.764295	0.230560987280704
376	-0.653671186440678	-0.382484745762712	8	-2.10021266621585	0.817613859764153	8.64466625	0.3192197271303
377	-0.617515254237288	-0.416383050847458	8	-2.16405661164191	0	3.94186375	0.123672633470271
378	-0.617515254237288	-0.438983050847458	8	-2.18879113833596	1.23152217291368	7.10623375	0.226708204310668
379	-0.579094915254237	-0.452542372881356	8	-2.23413277919809	0.71879017273584	4.19018875	0.163404107814169
380	-0.563277966101695	-0.470620338983051	8	-2.26681360076093	0.634032825675491	4.1588525	0.161732823162757
381	-0.549152542372881	-0.489830508474576	8	-2.29916016539348	6.07209197395684	4.23275875	0.0947874960453077
382	-0.554237288135593	-0.513559322033898	8	-2.31811766460254	0	3.843125	0.104855923426583
383	-0.554237288135593	-0.535593220338983	8	-2.33908884928786	0.702256931509007	5.03449375	0.186289755825122
384	-0.535593220338983	-0.557627118644068	8	-2.37634680045288	0.977046660084125	14.2668625	0.528801577126305
385	-0.467796610169492	-0.603389830508475	8	-2.48210711587814	1.35212738092095	19.078455	0.685718089795602
386	-0.361016949152542	-0.627118644067797	8	-2.61925073383726	1.77747954527915	18.7272525	0.610963226686634
387	-0.255932203389831	-0.605084745762712	8	-2.74144337917459	1.65753466547088	13.65018875	0.555165889365989
388	-0.177966101694915	-0.598305084745763	8	-2.85247655704779	1.72639115477193	15.261345	0.669270513174474
389	-0.0915254237288136	-0.584745762711864	8	-2.98633065968268	1.65984590942939	16.62062875	0.805721395012431
390	0.00338983050847458	-0.576271186440678	8	3.13571036849442	1.65170042595013	10.97419125	0.546660980977949
391	0.0661016949152542	-0.571186440677966	8	3.02637817229883	1.95130270390726	4.7761175	0.232514185209514
392	0.0915254237288136	-0.561016949152542	8	2.97987533525692	0	0	0
393	0.0915254237288136	-0.561016949152542	8	2.97987533525692	0	0	0
394	0.0915254237288136	-0.561016949152542	8	2.97987533525692	2.2572494088812	28.91922	1.43725504286089
395	0.219772881355932	-0.45593220338983	8	2.69242432668475	2.52132796534082	13.563275	0.722305408577681
396	0.264972881355932	-0.392654237288136	8	2.54796324496921	2.68827468057993	17.09954125	0.986518870134674
397	0.307908474576271	-0.304518644067797	8	2.35065947094228	3.02095405291002	13.10269125	0.76118027024703
398	0.316949152542373	-0.229942372881356	8	2.19842341689287	2.91478959197583	10.51774625	0.748619138631943
399	0.330508474576271	-0.171186440677966	8	2.04869958916648	3.38657131671666	9.750895	0.622086672232416
400	0.316949152542373	-0.116949152542373	8	1.92428225472	3.35268232833842	11.2869625	0.891962206145225
401	0.303389830508475	-0.0536711864406781	8	1.74588981349095	3.52057839797142	11.98582	1.05831271304799
402	0.277966101694915	0.0101694915254237	8	1.53422727088136	3.4198923125949	12.9129	1.34654907745655
403	0.257627118644068	0.0813559322033898	8	1.26491745539004	2.97644397617517	14.38570375	1.17270314432866
404	0.271186440677966	0.16271186440678	8	1.03037682652431	3.14159265358979	13.59875	0.927232215258079
405	0.271186440677966	0.240677966101695	8	0.844930383472697	3.21553169124773	16.0075025	0.863416008328664
406	0.264406779661017	0.332203389830508	8	0.672247181806964	3.14159265358979	18.32875	0.642073627524207
407	0.264406779661017	0.43728813559322	8	0.543832456302122	3.46334320798644	18.69709875	0.698499856568948
408	0.230508474576271	0.538983050847458	8	0.404132484988333	3.72959525713736	23.44956625	0.844907576396945
409	0.155932203389831	0.650847457627119	8	0.235150969708944	3.91464576514302	33.8668	1.04702793240946
410	0.0203389830508475	0.789830508474576	8	0.0257453832270518	4.59751237496779	30.94898125	1.07944427130299
411	-0.155932203389831	0.810169491525424	8	-0.190143471033547	5.08328026919735	22.8376225	0.796705268282646
412	-0.277966101694915	0.76271186440678	8	-0.349484524690076	5.11728076666977	27.01716875	0.951121218230826
413	-0.420338983050847	0.701694915254237	8	-0.539708768336241	5.48408937040927	30.52269	1.07789008524062
414	-0.545762711864407	0.579661016949153	8	-0.755286785384366	6.03820664405272	24.37782875	0.808976157843599
415	-0.579661016949153	0.444067796610169	8	-0.917082016953086	5.95654965829192	25.49056125	0.999251877294354
416	-0.626552542372881	0.305650847457627	8	-1.11693239241196	5.86092812438428	29.81614625	1.21079934379607
417	-0.696610169491525	0.149718644067797	8	-1.35909226117117	6.11804676491721	19.18074125	0.770294098423185
418	-0.71468813559322	0.0412440677966101	8	-1.51315108085581	6.19252541997884	13.06130375	0.519064793246053
419	-0.721467796610169	-0.0333322033898306	8	-1.61696403950502	0.27415930655914	13.10269125	0.516969202208881
420	-0.701128813559322	-0.105650847457627	8	-1.7203578799468	0.380485686458335	10.61352875	0.425025029471118
421	-0.678532203389831	-0.162145762711865	8	-1.80536288584102	0.553287750564479	15.7520825	0.637186079546319
422	-0.631074576271186	-0.238983050847458	8	-1.93280010175028	0.603780759527285	13.88550625	0.58666297115791
423	-0.585874576271186	-0.304518644067797	8	-2.05013269598186	0.768998128973878	17.00435	0.733335597549276
424	-0.518077966101695	-0.374576271186441	8	-2.19679981549172	1.10061927079222	13.48523	0.566865925554649
425	-0.449152542372881	-0.409603389830509	8	-2.31017300060265	1.16591100592952	12.00769625	0.538781494233438
426	-0.385874576271186	-0.436722033898305	8	-2.41792929944934	1.24629915536361	11.43654875	0.539916281953143
427	-0.323728813559322	-0.457627118644068	8	-2.52591255583997	1.38080803887618	7.8269675	0.376302987396215
428	-0.279661016949153	-0.466101694915254	8	-2.60117315331921	1.72344565519016	7.77671125	0.332466258987694
429	-0.235593220338983	-0.459322033898305	8	-2.66766640511675	1.5707963267949	8.2775	0.425882788829242
430	-0.188135593220339	-0.459322033898305	8	-2.7528429628826	1.62479782717086	10.95408875	0.601485396242709
431	-0.125423728813559	-0.45593220338983	8	-2.87314004213114	1.7161063374306	12.2495175	0.718148356138766
432	-0.0559322033898305	-0.445762711864407	8	-3.01676971335889	1.76198078639191	9.334655	0.585204980777054
433	-0.00338983050847458	-0.435593220338983	8	-3.1338107095143	1.88871425862879	8.19531625	0.527295561338459
434	0.0412440677966101	-0.420905084745763	8	3.04391548539759	2.14720054580697	9.4020575	0.598081313654104
435	0.0864406779661017	-0.391525423728814	8	2.92429922266677	2.17304786414877	7.65314	0.526915913159831
436	0.1226	-0.366667796610169	8	2.81891604003481	2.30362385969233	10.6058425	0.76342553424364
437	0.167796610169492	-0.325989830508474	8	2.66623093318608	2.35622709853354	12.82125625	1.00317345144091
438	0.219772881355932	-0.274010169491526	8	2.4655962428979	2.50401994090575	13.244	1.08863904397901
439	0.264972881355932	-0.212993220338983	8	2.24786843410209	2.57023892785826	13.12042875	1.10794545602223
440	0.305650847457627	-0.149718644067797	8	2.02627934289765	2.83874515103148	13.21502875	1.11957612359336
441	0.328247457627119	-0.0774000000000001	8	1.80236411817897	2.92292370771585	10.90205875	0.91836854279892
442	0.341806779661017	-0.0163830508474577	8	1.61869040961919	2.95135971921774	16.1564975	1.26267946327036
443	0.359322033898305	0.0745762711864407	8	1.36615451696512	2.97644397617517	17.9822775	1.1673195488687
444	0.376271186440678	0.176271186440678	8	1.13269060719138	3.14159265358979	14.78125	0.841876366579187
445	0.376271186440678	0.261016949152542	8	0.964315333875542	3.18504354898132	13.6117575	0.656670336005553
446	0.372881355932203	0.338983050847458	8	0.832981266674432	3.4903636571737	13.84057125	0.683163429557406
447	0.345762711864407	0.413559322033898	8	0.69634858076295	3.55981698316902	17.46966375	0.764867120372718
448	0.305084745762712	0.505084745762712	8	0.543375156688407	3.42964810064042	16.6496	0.536851371651627
449	0.277966101694915	0.596610169491525	8	0.436004882358082	3.90812513096557	22.16182375	0.834186947861906
450	0.189830508474576	0.688135593220339	8	0.2691674927857	3.77549209544483	36.9353875	0.971537734712942
451	0.0644067796610169	0.85875593220339	8	0.0748599458431121	4.26892802285006	34.909765	0.987232870773124
452	-0.116383050847458	0.944633898305085	8	-0.122586628311513	0.85794997798886	0	0
453	0.817515254237288	0.13728813559322	9	1.40441538275326	3.99827924655357	7.82401125	0.215933042766991
454	0.783616949152542	0.166667796610169	9	1.36122877419986	3.83635551944654	12.31396375	0.405593787657789
455	0.738416949152542	0.220905084745763	9	1.28011001666831	4.20752203837764	17.11314	0.497433373147881
456	0.652542372881356	0.268362711864407	9	1.18062334203873	4.27576182057115	19.5739225	0.652046962737754
457	0.550847457627119	0.315820338983051	9	1.05021394949118	3.81970353825876	18.2211425	0.826370808386858
458	0.48531186440678	0.397176271186441	9	0.884939787813807	3.44323196087194	18.5758925	0.734790070400665
459	0.453671186440678	0.498871186440678	9	0.737981773733674	3.66550367098684	40.97066875	1.45766996435398
460	0.336159322033898	0.702261016949153	9	0.446447780862878	4.29417044978948	31.05658875	1.13078100615634
461	0.173447457627119	0.774576271186441	9	0.220291579631611	0	0	0
462	0.173447457627119	0.774576271186441	9	0.220291579631611	4.5505306738688	93.55644375	3.0614196904859
463	-0.355932203389831	0.861016949152542	9	-0.391992358465569	0.694998066192389	0	0
464	0.539549152542373	-0.212993220338983	10	1.94677859426781	2.9718120005242	13.9972525	0.692342081968094
465	0.553108474576271	-0.133898305084746	10	1.80831017787419	2.93259870920443	13.2972125	0.668094873282166
466	0.568925423728813	-0.0593220338983051	10	1.67469120321776	3.05093276638905	13.06130375	0.651926477328458
467	0.575705084745763	0.0152542372881356	10	1.54430590775207	3.14159265358979	12.21936375	0.603128535755134
468	0.575705084745763	0.0853118644067796	10	1.42368020060104	3.14159265358979	9.46	0.453470084416865
469	0.575705084745763	0.139549152542373	10	1.33298618371767	3.14159265358979	9.85436375	0.452010731027983
470	0.575705084745763	0.19604406779661	10	1.24258403751207	3.08756493364901	14.60564875	0.604600405522932
471	0.580227118644068	0.279661016949153	10	1.12166395640748	3.30676160120621	19.18074125	0.775789361255744
472	0.562145762711864	0.388135593220339	10	0.966506084156336	3.52209385822594	21.22646625	0.827848767254201
473	0.516949152542373	0.501128813559322	10	0.800936330705495	3.68200606872939	16.66319875	0.623894794171454
474	0.467796610169492	0.583050847457627	10	0.676157371871205	3.87940771371026	17.579045	0.648478245299598
