# Supplementary material for: Fluid extraction from the left-right organizer uncovers mechanical properties needed for symmetry breaking
Source: eLife. 2023 Jul 21;12:e83861. doi: 10.7554/eLife.83861 (PMC10361723; doi:10.7554/eLife.83861)
Supplement: Figure 4—source data 2. [file elife-83861-fig4-data2.zip › Fig4_sourcedata/DB8ss_embryo5.csv]

	x	y	id	omega	alpha	speed	realangvel
1	0.735135135135135	-0.316216216216216	1	1.97701848923523	3.68201215386038	3.44757875	0.0584751714335718
2	0.727027027027027	-0.302702702702703	1	1.96532345494852	3.76184213957261	5.0859325	0.0799076642106522
3	0.713513513513514	-0.283783783783784	1	1.94934192210639	3.78509376238308	2.95625	0.0465971492213457
4	0.705405405405405	-0.272972972972973	1	1.94002249226212	0	0	0
5	0.705405405405405	-0.272972972972973	1	1.94002249226212	3.0309354324159	5.35376875	0.157658159769949
6	0.708108108108108	-0.248648648648649	1	1.90849086030813	2.97644397617517	3.59657375	0.108291013178947
7	0.710810810810811	-0.232432432432432	1	1.88683265767234	3.14159265358979	5.32125	0.156102366874218
8	0.710810810810811	-0.208108108108108	1	1.8556121842975	3.40784470274072	6.7414325	0.18110286808096
9	0.702702702702703	-0.178378378378378	1	1.81939161068131	3.6052402625906	7.93221	0.19557860053657
10	0.686486486486486	-0.145945945945946	1	1.78027589057399	3.27414418588647	8.94738625	0.279678906197698
11	0.681081081081081	-0.105405405405405	1	1.72434010933445	3.72959525713736	6.39555125	0.16095890984396
12	0.664864864864865	-0.0810810810810811	1	1.69214832736566	4.49372003451075	5.451325	0.0187682997989391
13	0.640540540540541	-0.0756756756756757	1	1.68839466740587	3.40784470274072	6.7414325	0.225380892895997
14	0.632432432432432	-0.0459459459459459	1	1.64331848882667	3.32144615338227	6.610175	0.233329283362584
15	0.627027027027027	-0.0162162162162162	1	1.59665263215416	2.97644397617517	7.1931475	0.257458569404686
16	0.632432432432432	0.0162162162162162	1	1.54516091827322	2.63449414919746	12.17442875	0.362049343860809
17	0.659459459459459	0.0648648648648649	1	1.47275104950106	2.81984209919315	3.73965625	0.116533616384622
18	0.664864864864865	0.0810810810810811	1	1.44944432622413	4.17196948011411	3.44757875	0.0736558302577923
19	0.651351351351351	0.0891891891891892	1	1.43471316017257	3.36026159946374	5.451325	0.189364355666622
20	0.645945945945946	0.113513513513514	1	1.39684028903925	3.33898821343967	6.0295675	0.210153754690586
21	0.640540540540541	0.140540540540541	1	1.35480953810113	3.14159265358979	5.9125	0.1994126647708
22	0.640540540540541	0.167567567567568	1	1.31492700514697	2.94419709373991	6.0295675	0.183693309419793
23	0.645945945945946	0.194594594594595	1	1.27818834326301	3.28348970819396	8.3614575	0.277426418976182
24	0.640540540540541	0.232432432432432	1	1.22270305946778	3.55981698316902	11.6464425	0.391025851006179
25	0.618918918918919	0.281081081081081	1	1.14449788926654	3.78509376238308	8.86875	0.294642775194909
26	0.594594594594595	0.313513513513514	1	1.08556933422756	3.18701593301137	13.02109875	0.385289048876053
27	0.591891891891892	0.372972972972973	1	1.00851152445235	3.82732216449608	8.40343625	0.274022116403604
28	0.567567567567568	0.402702702702703	1	0.953707101171629	3.77434148859198	10.99784125	0.360936686278373
29	0.537837837837838	0.443243243243243	1	0.881519763915954	3.80263582244048	13.482865	0.439736978313547
30	0.5	0.491891891891892	1	0.793572368253245	3.80988207242038	14.31238875	0.457692508262136
31	0.459459459459459	0.543243243243243	1	0.702033866600817	3.78509376238308	17.7375	0.539513185135004
32	0.410810810810811	0.608108108108108	1	0.594131229573817	4.11762972290134	24.27022125	0.750125533503422
33	0.318918918918919	0.67027027027027	1	0.444106122873132	4.39063842598805	11.2183775	0.345209344524809
34	0.27027027027027	0.686486486486486	1	0.37506425396817	4.45983470460663	18.92946	0.58776337506409
35	0.186486486486486	0.708108108108108	1	0.257511578955352	1.28452659213191	0	0
36	0.856756756756757	0.510810810810811	2	1.0331649233891	2.67794504458899	2.64407	0.0323396653039665
37	0.862162162162162	0.521621621621622	2	1.02669699032831	4.39063842598805	1.8695325	0.032477878938319
38	0.854054054054054	0.524324324324324	2	1.02020141454064	4.80304886758544	6.53035625	0.0679218727217412
39	0.824324324324324	0.521621621621622	2	1.0066170399963	4.24874137138388	2.64407	0.0533817788437851
40	0.813513513513514	0.527027027027027	2	0.995940684227538	3.4198923125949	4.3043	0.0964799977191794
41	0.808108108108108	0.545945945945946	2	0.976644684683702	3.14159265358979	2.365	0.0456430574944855
42	0.808108108108108	0.556756756756757	2	0.967516073184805	3.46334320798644	5.60918875	0.124565694938565
43	0.8	0.581081081081081	2	0.942602934197092	3.50036332386037	5.05164	0.111844892582789
44	0.791891891891892	0.602702702702703	2	0.920233955680534	3.50036332386037	5.05164	0.11036212132753
45	0.783783783783784	0.624324324324324	2	0.898161531415028	3.92699081698724	5.01675625	0.113978808861777
46	0.767567567567568	0.640540540540541	2	0.875365769642673	4.29416465080546	5.82322125	0.120856228817702
47	0.743243243243243	0.651351351351351	2	0.851194523879133	4.03764803816114	3.78577375	0.0864537412065047
48	0.72972972972973	0.662162162162162	2	0.833903775637832	3.74164286699155	13.6117575	0.309702522207986
49	0.694594594594595	0.713513513513514	2	0.771963271196235	3.96863339608583	20.08535375	0.460720411589041
50	0.627027027027027	0.775675675675676	2	0.679819188878426	4.55462024278874	26.34196125	0.554460863479071
51	0.508108108108108	0.794594594594595	2	0.568927016182612	4.50489275394949	22.96001125	0.539659604274052
52	0.405405405405405	0.816216216216216	2	0.460995095327802	4.71238898038469	18.32875	0.428187070690028
53	0.321621621621622	0.816216216216216	2	0.375357681189796	4.68461834379127	21.2932775	0.539944689595072
54	0.224324324324324	0.818918918918919	2	0.267368743270782	0.217667945207276	0	0
55	0.540540540540541	-0.610810810810811	3	2.41715174028192	3.30674133100442	3.59657375	0.0543991045989722
56	0.537837837837838	-0.594594594594595	3	2.40627191936212	4.06888787159141	2.95625	-0.0163498175125598
57	0.527027027027027	-0.586486486486486	3	2.40954188286464	3.14159265358979	2.95625	0.0580130816669211
58	0.527027027027027	-0.572972972972973	3	2.39793926653125	3.06482076232002	7.7087175	0.170749928290328
59	0.52972972972973	-0.537837837837838	3	2.36378928087319	2.96692045458155	10.20674875	0.260923188719473
60	0.537837837837838	-0.491891891891892	3	2.31160464312929	2.91479380553591	7.8884575	0.220627315520354
61	0.545945945945946	-0.456756756756757	3	2.26747918002522	3.06482076232002	7.7087175	0.207317654173229
62	0.548648648648649	-0.421621621621622	3	2.22601564919058	3.30674133100442	7.1931475	0.167797000562948
63	0.543243243243243	-0.389189189189189	3	2.19245624907799	3.21290011837508	8.298785	0.226423508459526
64	0.540540540540541	-0.351351351351351	3	2.14717154738608	3.6052402625906	5.28814	0.0980622523694263
65	0.52972972972973	-0.32972972972973	3	2.1275590969122	3.55981698316902	5.82322125	0.124055598973012
66	0.518918918918919	-0.305405405405405	3	2.10274797711759	3.20816081736562	8.88826125	0.289438756954601
67	0.516216216216216	-0.264864864864865	3	2.04486022572667	3.30674133100442	7.1931475	0.235189203303001
68	0.510810810810811	-0.232432432432432	3	1.99782238506607	3.54648443987488	4.50296	0.126915617267245
69	0.502702702702703	-0.213513513513514	3	1.97243926161262	3.14159265358979	7.095	0.279484934146077
70	0.502702702702703	-0.181081081081081	3	1.91654227478341	3.40784470274072	6.7414325	0.243918518145847
71	0.494594594594595	-0.151351351351351	3	1.86775857115424	2.55359005004223	2.1320475	0.0897440480053646
72	0.5	-0.143243243243243	3	1.84980976155317	3.98574663970296	7.1198325	0.143471842313323
73	0.475675675675676	-0.121621621621622	3	1.8211153930905	3.92699081698724	5.01675625	0.124047155535902
74	0.459459459459459	-0.105405405405405	3	1.79630596198332	3.55981698316902	5.82322125	0.233582901927516
75	0.448648648648649	-0.0810810810810811	3	1.74958938159782	3.43304944806766	6.17265	0.283519587028116
76	0.440540540540541	-0.0540540540540541	3	1.69288546419219	3.78509376238308	5.9125	0.229021690746984
77	0.424324324324324	-0.0324324324324324	3	1.6470811260428	3.64869115798213	6.08751	0.282752596631459
78	0.410810810810811	-0.00810810810810811	3	1.59053060671651	3.6052402625906	7.93221	0.406501058297716
79	0.394594594594595	0.0243243243243243	3	1.50923039505696	3.70019196893336	5.5778525	0.292111391692108
80	0.381081081081081	0.0459459459459459	3	1.45080811671854	3.46334320798644	3.73965625	0.219968033621666
81	0.375675675675676	0.0621621621621622	3	1.40681450999421	3.6052402625906	2.64407	0.153023808365722
82	0.37027027027027	0.072972972972973	3	1.37620974832106	3.72959525713736	6.39555125	0.368011008159745
83	0.354054054054054	0.0972972972972973	3	1.30260754668911	3.98574663970296	7.1198325	0.389735917317896
84	0.32972972972973	0.118918918918919	3	1.22466036322554	3.92699081698724	2.50867375	0.150081523145271
85	0.321621621621622	0.127027027027027	3	1.19464405859648	3.4903636571737	6.92058125	0.45483774535316
86	0.310810810810811	0.156756756756757	3	1.10367650952585	3.46334320798644	7.47872125	0.477591241641281
87	0.3	0.189189189189189	3	1.00815826119759	4.10166301599548	7.21738875	0.443684481100409
88	0.272972972972973	0.208108108108108	3	0.919421364977512	2.81984209919315	3.73965625	0.134539391139158
89	0.278378378378378	0.224324324324324	3	0.89251348674968	3.43304944806766	6.17265	0.354308922804003
90	0.27027027027027	0.251351351351351	3	0.82165170218888	3.33898821343967	6.0295675	0.305620158015181
91	0.264864864864865	0.278378378378378	3	0.760527670585843	3.01723765904303	4.7666575	0.161051447973298
92	0.267567567567568	0.3	3	0.728317380991184	3.46334320798644	5.60918875	0.267882193838155
93	0.259459459459459	0.324324324324324	3	0.674740942223553	3.752318617979	7.21738875	0.37207509437828
94	0.240540540540541	0.351351351351351	3	0.600325923347897	3.99355898076307	6.2849875	0.331859251142331
95	0.218918918918919	0.37027027027027	3	0.533954073119431	3.40219504533713	9.178565	0.32528584251049
96	0.208108108108108	0.410810810810811	3	0.468896904617333	3.68838149447904	15.9199975	0.616706620178102
97	0.17027027027027	0.472972972972973	3	0.345555580581712	4.0266594694784	8.40343625	0.350647384428384
98	0.140540540540541	0.497297297297297	3	0.275426103696035	3.86823499427152	7.1198325	0.256388803026941
99	0.118918918918919	0.521621621621622	3	0.224148343090647	3.52209903070216	6.3677625	0.147981887360076
100	0.108108108108108	0.548648648648649	3	0.194551965618632	3.86042265321142	12.569975	0.381918093996599
101	-0.337837837837838	-0.197297297297297	1	-2.09936804022254	0	0	0
102	-0.337837837837838	-0.197297297297297	1	-2.09936804022254	0.321750554396642	5.60918875	0.316022285569313
103	-0.32972972972973	-0.221621621621622	1	-2.1625724973364	0.244978663126864	4.8754475	0.258624691258906
104	-0.324324324324324	-0.243243243243243	1	-2.21429743558818	0.321750554396642	3.73965625	0.197266005485197
105	-0.318918918918919	-0.259459459459459	1	-2.25375063668522	0.927295218001612	2.95625	0.160686946942501
106	-0.308108108108108	-0.267567567567568	1	-2.28588802607372	0.463647609000806	5.28814	0.282412299983092
107	-0.297297297297297	-0.289189189189189	1	-2.34237048607034	0.588002603547568	4.26350375	0.228882979032428
108	-0.286486486486487	-0.305405405405405	1	-2.38814708187682	1.10714871779409	3.966105	0.209932229867302
109	-0.27027027027027	-0.313513513513514	1	-2.43013352785029	1.07144960511477	7.4083625	0.406011378054765
110	-0.240540540540541	-0.32972972972973	1	-2.51133580346124	0.643501108793284	2.95625	0.156727941991619
111	-0.232432432432432	-0.340540540540541	1	-2.54268139185956	1.19028994968253	6.3677625	0.349403953252914
112	-0.205405405405405	-0.351351351351351	1	-2.61256218251014	1.69515132134166	4.7666575	0.219568842873654
113	-0.183783783783784	-0.348648648648649	1	-2.65647595108488	0.982793723247329	6.39555125	0.36547456133837
114	-0.159459459459459	-0.364864864864865	1	-2.72957086335255	0.632748835002183	10.99784125	0.511594228473937
115	-0.12972972972973	-0.405405405405405	1	-2.83188970904734	0.90975315794421	6.7414325	0.331117653335462
116	-0.105405405405405	-0.424324324324324	1	-2.89811323971443	0.876058050598193	4.6176625	0.212625750936337
117	-0.0891891891891892	-0.437837837837838	1	-2.9406383899017	0.278299659005111	8.6086	0.188244510790345
118	-0.0783783783783784	-0.475675675675676	1	-2.97828729205977	0.566729217523506	7.7087175	0.230983084815817
119	-0.0594594594594595	-0.505405405405405	1	-3.02448390902293	1.17600520709514	7.68625	0.32536214878824
120	-0.027027027027027	-0.518918918918919	1	-3.08955633878058	0.832981266674432	8.7895225	0.284933847090301
121	0.0027027027027027	-0.545945945945946	1	3.13664219898095	1.21202565652432	5.05164	0.194619053913971
122	0.0243243243243243	-0.554054054054054	1	3.09771838819816	1.16590454050981	4.50296	0.164488129390699
123	0.0432432432432432	-0.562162162162162	1	3.06482076232002	1.5707963267949	4.13875	0.166788127338067
124	0.0621621621621622	-0.562162162162162	1	3.0314631368524	1.45136740077656	14.88708375	0.567759592423842
125	0.12972972972973	-0.57027027027027	1	2.91791121836763	1.78188966001764	8.4655175	0.330050680114997
126	0.167567567567568	-0.562162162162162	1	2.85190108234463	2.27942259892257	5.451325	0.197331275413242
127	0.186486486486486	-0.545945945945946	1	2.81243482726199	1.99742381992177	7.14407375	0.282943387468828
128	0.216216216216216	-0.532432432432432	1	2.75584614976822	2.35619449019234	5.85278375	0.218266297154632
129	0.235135135135135	-0.513513513513513	1	2.71219289033729	2.35619449019234	4.18072875	0.160416734820381
130	0.248648648648649	-0.5	1	2.68010954337322	2.18152229118411	7.21738875	0.294360966417089
131	0.275675675675676	-0.481081081081081	1	2.6212373500898	2.40377759346933	8.7895225	0.352029568697856
132	0.302702702702703	-0.451351351351351	1	2.55083143635023	1.99742381992177	7.14407375	0.293197640602498
133	0.332432432432432	-0.437837837837838	1	2.49219190822973	1.98902065637413	5.82322125	0.232906556448969
134	0.356756756756757	-0.427027027027027	1	2.44561059693994	2.15879893034246	4.26350375	0.173381633488545
135	0.372972972972973	-0.416216216216216	1	2.41093427024223	2.12939564213846	5.5778525	0.22285319537044
136	0.394594594594595	-0.402702702702703	1	2.36636363116814	1.89254688119154	13.08791	0.454497239940892
137	0.451351351351351	-0.383783783783784	1	2.27546418317996	2.0344439357957	7.93221	0.27469535048628
138	0.483783783783784	-0.367567567567568	1	2.2205251130827	2.35619449019234	7.52543	0.278068947130752
139	0.508108108108108	-0.343243243243243	1	2.16491132365655	2.18152229118411	7.21738875	0.246255407050566
140	0.535135135135135	-0.324324324324324	1	2.11566024224644	2.21429743558818	5.9125	0.197077872889428
141	0.556756756756757	-0.308108108108108	1	2.07624466766855	1.37340076694502	3.01478375	0.0321686737876847
142	0.57027027027027	-0.310810810810811	1	2.06981093291102	2.0344439357957	5.28814	0.149512853154135
143	0.591891891891892	-0.3	1	2.03990836228019	1.84909598580001	4.3043	0.0986185476355317
144	0.610810810810811	-0.294594594594595	1	2.02018465275308	1.95130270390726	6.3677625	0.153854573190988
145	0.637837837837838	-0.283783783783784	1	1.98941373811489	1.73594500420952	3.59657375	0.0636430819608824
146	0.654054054054054	-0.281081081081081	1	1.97668512172271	2.21429743558818	2.95625	0.0815222745151178
147	0.664864864864865	-0.272972972972973	1	1.96038066681969	1.73594500420952	3.59657375	0.0590884104248435
148	0.681081081081081	-0.27027027027027	1	1.94856298473472	2.35619449019234	5.01675625	0.141866884502271
149	0.697297297297297	-0.254054054054054	1	1.92018960783426	2.0344439357957	5.28814	0.115691263020783
150	0.718918918918919	-0.243243243243243	1	1.89705135523011	2.85013585911193	6.17265	0.185936539551372
151	0.727027027027027	-0.216216216216216	1	1.85986404731983	3.04192400109863	5.9420625	0.176968121931464
152	0.72972972972973	-0.189189189189189	1	1.82447042293354	2.89661399046293	4.8754475	0.147809845929454
153	0.735135135135135	-0.167567567567568	1	1.79490845374765	2.87534060443887	6.7414325	0.203704465147441
154	0.743243243243243	-0.137837837837838	1	1.75416756071816	3.38657131671666	4.8754475	0.135727898236753
155	0.737837837837838	-0.116216216216216	1	1.72702198107081	4.8982098181131	0	0
156	-0.297297297297297	-0.310810810810811	2	-2.37841305551906	0.380506377112365	3.18388125	0.151822481421113
157	-0.291891891891892	-0.324324324324324	2	-2.40877755180329	0.844153986113171	7.1198325	0.372409767008754
158	-0.267567567567568	-0.345945945945946	2	-2.48325950520504	0.179853499792478	6.610175	0.245285794065637
159	-0.262162162162162	-0.375675675675676	2	-2.53231666401816	0.674740942223553	3.78577375	0.179177317083998
160	-0.251351351351351	-0.389189189189189	2	-2.56815212743496	0.876058050598193	4.6176625	0.224744448004079
161	-0.235135135135135	-0.402702702702703	2	-2.61310101703578	0.785398163397448	2.50867375	0.118151324474431
162	-0.227027027027027	-0.410810810810811	2	-2.63673128193067	1.10714871779409	5.28814	0.257613379022819
163	-0.205405405405405	-0.421621621621622	2	-2.68825395773523	0.927295218001612	5.9125	0.279603059849944
164	-0.183783783783784	-0.437837837837838	2	-2.74417456970522	0.70862627212767	5.451325	0.228997186548776
165	-0.167567567567568	-0.456756756756757	2	-2.78997400701497	0.685729510906286	8.40343625	0.326332264934344
166	-0.143243243243243	-0.486486486486487	2	-2.85524046000184	0.426627493126876	7.14407375	0.200710019950456
167	-0.12972972972973	-0.516216216216216	2	-2.89538246399193	0.785398163397448	4.18072875	0.15121969922963
168	-0.116216216216216	-0.52972972972973	2	-2.92562640383786	1.35212738092095	5.451325	0.229538140799379
169	-0.0918918918918919	-0.535135135135135	2	-2.97153403199774	1.10714871779409	11.89890625	0.464586588525853
170	-0.0432432432432432	-0.559459459459459	2	-3.06445134970291	1.15838588519751	20.65118	0.747066992990288
171	0.0432432432432432	-0.597297297297297	2	3.06932055887862	1.39408747072486	16.81692375	0.600063885482114
172	0.118918918918919	-0.610810810810811	2	2.9493077817822	1.460139105621	16.0618975	0.541803186425085
173	0.191891891891892	-0.618918918918919	2	2.84094714449718	2.0344439357957	6.610175	0.231660480635218
174	0.218918918918919	-0.605405405405405	2	2.79461504837014	1.89254688119154	5.60918875	0.19877186197248
175	0.243243243243243	-0.597297297297297	2	2.75486067597564	2.28962632641652	6.2849875	0.213542238076561
176	0.264864864864865	-0.578378378378378	2	2.71215222836033	2.24553726901845	11.35732125	0.402977722432811
177	0.305405405405405	-0.545945945945946	2	2.63155668387377	2.0344439357957	6.610175	0.240534665311207
178	0.332432432432432	-0.532432432432432	2	2.58344975081153	2.18152229118411	7.21738875	0.262915308054712
179	0.359459459459459	-0.513513513513513	2	2.53086668920058	2.07014304847503	7.4083625	0.266600992187378
180	0.389189189189189	-0.497297297297297	2	2.47754649076311	2.07789483118723	6.08751	0.215991292496436
181	0.413513513513514	-0.483783783783784	2	2.43434823226382	1.75064982658737	6.610175	0.200245139621775
182	0.443243243243243	-0.478378378378378	2	2.39429920433947	1.6856729322118	15.47478625	0.410162406120058
183	0.513513513513513	-0.47027027027027	2	2.31226672311546	1.89254688119154	11.2183775	0.31028295456355
184	0.562162162162162	-0.454054054054054	2	2.25021013220275	1.95130270390726	6.3677625	0.172232110027761
185	0.589189189189189	-0.443243243243243	2	2.21576371019719	2.3036114285814	7.9546775	0.239553506569208
186	0.616216216216216	-0.418918918918919	2	2.16785300888335	1.97568811307998	13.50828875	0.33368924201596
187	0.672972972972973	-0.394594594594595	2	2.10111516048016	1.86929525838108	8.04159125	0.168250994001058
188	0.708108108108108	-0.383783783783784	2	2.06746496167995	2.53930530745483	11.47971	0.321304296572564
189	0.737837837837838	-0.340540540540541	2	2.00320410236543	2.93049932036705	8.4655175	0.234569543206042
190	0.745945945945946	-0.302702702702703	2	1.95629019372423	3.36026159946374	10.90205875	0.263773719249767
191	0.735135135135135	-0.254054054054054	2	1.90353544987427	3.29424198198506	7.77671125	0.206411643007547
192	0.72972972972973	-0.218918918918919	2	1.86225312127276	3.22473388547823	7.1198325	0.201823351982795
193	0.727027027027027	-0.186486486486486	2	1.8218884508762	3.29819453057181	11.37269375	0.326451238264385
194	0.718918918918919	-0.135135135135135	2	1.75659820322333	3.14159265358979	7.095	0.219524109121334
195	0.718918918918919	-0.102702702702703	2	1.71269338139906	3.14159265358979	9.46	0.296890500855911
196	0.718918918918919	-0.0594594594594595	2	1.65331528122788	3.04664094724704	12.47241875	0.393938142331614
197	0.724324324324324	-0.0027027027027027	2	1.57452765276156	2.97644397617517	7.1931475	0.222247742633949
198	0.72972972972973	0.0297297297297297	2	1.53007810423477	3.29424198198506	7.77671125	0.242978852165458
199	0.724324324324324	0.0648648648648649	2	1.48148233380167	3.87940771371026	8.7895225	0.227608996449319
200	0.697297297297297	0.0945945945945946	2	1.43596053451181	5.01606921275511	0	0
201	-0.656756756756757	-0.32972972972973	3	-2.03608867115472	1.32581766366803	2.43772375	0.0500099628818829
202	-0.645945945945946	-0.332432432432432	3	-2.04609066373109	0.694738276196703	4.6176625	0.142663207525455
203	-0.632432432432432	-0.348648648648649	3	-2.07462330523619	0.643501108793284	2.95625	0.0928822663761975
204	-0.624324324324324	-0.359459459459459	3	-2.09319975851143	0.862170054667226	5.451325	0.164895838707575
205	-0.605405405405405	-0.375675675675676	3	-2.12617892625294	1.04272187836854	8.213645	0.238525333170498
206	-0.572972972972973	-0.394594594594595	3	-2.17388399288704	1.37340076694502	3.01478375	0.0720728702746509
207	-0.559459459459459	-0.397297297297297	3	-2.18829856694197	0.950546840812075	5.0859325	0.161841046324369
208	-0.540540540540541	-0.410810810810811	3	-2.22066677620684	0.896055384571344	3.78577375	0.124352464058024
209	-0.527027027027027	-0.421621621621622	3	-2.24553726901845	0.726642340681726	7.1198325	0.241192055889692
210	-0.505405405405405	-0.445945945945946	3	-2.29377568019639	1.04272187836854	8.213645	0.268867461246234
211	-0.472972972972973	-0.464864864864865	3	-2.34754917244563	1.5707963267949	2.365	0.0578038069074283
212	-0.462162162162162	-0.464864864864865	3	-2.35910993382712	1.05165021254837	4.7666575	0.161820149794081
213	-0.443243243243243	-0.475675675675676	3	-2.39147396378594	2.15879893034246	4.26350375	0.0355967216617437
214	-0.427027027027027	-0.464864864864865	3	-2.39859330811828	1.89254688119154	3.73965625	0.0672184227711514
215	-0.410810810810811	-0.459459459459459	3	-2.41203699267251	1.5707963267949	3.5475	0.0998066744048454
216	-0.394594594594595	-0.459459459459459	3	-2.43199832755348	0.321750554396642	3.73965625	0.119324075650113
217	-0.389189189189189	-0.475675675675676	3	-2.45586314268351	0.785398163397448	3.34470125	0.123431710277995
218	-0.378378378378378	-0.486486486486487	3	-2.48054948473911	1.5707963267949	6.50375	0.196094405100489
219	-0.348648648648649	-0.486486486486487	3	-2.5197683657592	1.95130270390726	3.18388125	0.0668209029542233
220	-0.335135135135135	-0.481081081081081	3	-2.53313254635005	1.5707963267949	4.73	0.154504941138653
221	-0.313513513513514	-0.481081081081081	3	-2.56403353457778	1.10714871779409	3.966105	0.15735831621797
222	-0.297297297297297	-0.489189189189189	3	-2.59550519782137	1.03037682652431	3.44757875	0.137634107743381
223	-0.283783783783784	-0.497297297297297	3	-2.62303201937005	1.37340076694502	9.04435125	0.349990438817569
224	-0.243243243243243	-0.505405405405405	3	-2.69303010713356	0.321750554396642	3.73965625	0.103822752737441
225	-0.237837837837838	-0.521621621621622	3	-2.71379465768105	0.950546840812075	5.0859325	0.197396388681379
226	-0.218918918918919	-0.535135135135135	3	-2.75327393541733	1.40564764938027	3.59657375	0.139484881023058
227	-0.202702702702703	-0.537837837837838	3	-2.78117091162194	1.24904577239825	7.47872125	0.297507538037149
228	-0.17027027027027	-0.548648648648649	3	-2.84067241922937	1.5707963267949	7.095	0.27391411600306
229	-0.137837837837838	-0.548648648648649	3	-2.89545524242998	0.52807444842636	8.213645	0.221368029004565
230	-0.118918918918919	-0.581081081081081	3	-2.93972884823089	1.5707963267949	8.86875	0.338946384905801
231	-0.0783783783783784	-0.581081081081081	3	-3.00751812521205	0.588002603547568	4.26350375	0.107156062482554
232	-0.0675675675675676	-0.597297297297297	3	-3.02894933770856	1.03037682652431	6.8951575	0.233299736801893
233	-0.0405405405405405	-0.613513513513513	3	-3.07560928506894	0.49934672168013	7.4083625	0.140931260131429
234	-0.675675675675676	0.706305405405405	1	-0.763238152494002	0.418201133463811	7.764295	0.0635747382307805
235	-0.661262162162162	0.673872972972973	1	-0.775953100140158	0.32176555432164	12.4647325	0.139942998942606
236	-0.643243243243243	0.619818918918919	1	-0.803941699928679	0.298486769144612	10.72231875	0.139502584920126
237	-0.62882972972973	0.572972972972973	1	-0.831842216912704	0.0666013495430971	11.851015	0.231013150189472
238	-0.625224324324324	0.518918918918919	1	-0.878044846950598	5.96139725325171	9.97143125	0.266598695611442
239	-0.63964054054054	0.475675675675676	1	-0.931364586072887	0	2.365	0.0548559430676177
240	-0.63964054054054	0.464864864864865	1	-0.94233577468641	5.92442491060015	6.73552	0.189534509707026
241	-0.650451351351351	0.436035135135135	1	-0.980242676627816	5.54536006569509	11.71916625	0.334478640435933
242	-0.686486486486486	0.396397297297297	1	-1.047138404715	5.27099672238683	7.43733375	0.185532366103347
243	-0.715316216216216	0.378378378378378	1	-1.08424487793567	5.38715736171628	10.09559375	0.255537312782541
244	-0.751351351351351	0.349548648648649	1	-1.13535234049218	5.21944503094559	8.11668	0.176386752685052
245	-0.783783783783784	0.331532432432432	1	-1.17062969102919	6.1588649270855	6.3559375	0.165728847175335
246	-0.787386486486486	0.302702702702703	1	-1.20377546046426	5.87828058946985	6.0035525	0.162288939957147
247	-0.798197297297297	0.277478378378378	1	-1.23623324845569	5.92442491060014	6.73552	0.181884360285409
248	-0.809008108108108	0.248648648648649	1	-1.27261012051277	0.197395559849881	12.059135	0.295291402459192
249	-0.798197297297297	0.194594594594595	1	-1.33166840100461	5.99172163180996	8.2302	0.227943790937211
250	-0.809008108108108	0.158559459459459	1	-1.37725715919205	0.463610109469569	7.0512475	0.158508681822123
251	-0.794594594594595	0.12972972972973	1	-1.40895889555647	0.418201133463811	7.764295	0.188834154514945
252	-0.780181081081081	0.0972972972972973	1	-1.44672572645946	6.14132575210666	11.14861	0.323225796025821
253	-0.787386486486486	0.046845945945946	1	-1.51137088566463	2.920278211242	0	0
254	-0.592791891891892	0.911710810810811	2	-0.576513895473127	5.37832746047197	14.03568375	0.295027562539933
255	-0.643243243243243	0.872072972972973	2	-0.635519407981114	5.89259601482989	14.49331125	0.269746601230962
256	-0.668467567567568	0.810810810810811	2	-0.689468728227306	0.278243052294452	5.73926375	0.0510616172335143
257	-0.661262162162162	0.785586486486487	2	-0.699681051674009	0	5.51813625	0.08061232041219
258	-0.661262162162162	0.760359459459459	2	-0.715803515756447	6.22770064809836	14.21187625	0.23541271233853
259	-0.664864864864865	0.695494594594595	2	-0.762886058224153	5.56434203254618	8.3803775	0.198866694234279
260	-0.690089189189189	0.666667567567568	2	-0.802659397071009	0	12.61313625	0.225356571113013
261	-0.690089189189189	0.609008108108108	2	-0.847730711293612	5.65435253358739	10.72231875	0.266166725847921
262	-0.718918918918919	0.56937027027027	2	-0.900964056463195	5.57459432771632	7.26823625	0.180677795114883
263	-0.740540540540541	0.544143243243243	2	-0.937099615486172	4.83670936047878	6.3559375	0.106222274279653
264	-0.76937027027027	0.540540540540541	2	-0.958344070342103	5.49778714378214	3.34470125	0.0798566271817491
265	-0.780181081081081	0.52972972972973	2	-0.974315395778452	5.60849924267014	5.04750125	0.121712100067035
266	-0.794594594594595	0.511710810810811	2	-0.99865781579186	5.49778714378214	6.6894025	0.156976260330903
267	-0.816216216216216	0.490089189189189	2	-1.03005306785804	5.49759963206485	2.22960375	0.0517934765956007
268	-0.823424324324324	0.482883783783784	2	-1.04041176317716	5.52636548371682	19.518345	0.444862950214029
269	-0.884683783783784	0.418018918918919	2	-1.12938435321997	5.58092191025088	26.849845	0.584302942598349
270	-0.963964864864865	0.324324324324324	2	-1.24624494173964	0.110712098888001	7.1387525	0.147418081175892
271	-0.960359459459459	0.291891891891892	2	-1.27572855797481	0.233720648559182	17.01794875	0.347631436547433
272	-0.942343243243243	0.216216216216216	2	-1.3452548452843	0.13256790780677	11.92965125	0.269192954164055
273	-0.935135135135135	0.162162162162162	2	-1.39909343611711	0.29146367536963	8.2302	0.18043616535709
274	-0.924324324324324	0.126127027027027	2	-1.43518066918853	0	5.51813625	0.13442677430749
275	-0.924324324324324	0.1009	2	-1.46206602405003	0	4.73	0.115853441396649
276	-0.924324324324324	0.0792783783783785	2	-1.48523671232936	0.620290026797263	6.7816375	0.129939885575001
277	-0.906305405405405	0.0540540540540541	2	-1.51122468944436	0.463628858532046	14.10190375	0.318386797758503
278	-0.877478378378378	-0.00360270270270278	2	-1.57490204899606	0.244978663126864	9.750895	0.249473428388491
279	-0.866667567567568	-0.046845945945946	2	-1.62479673467376	2.3991760668515	0	0
280	-0.545945945945946	0.302702702702703	3	-1.06453886509744	6.00484319434305	5.73926375	0.206535608015028
281	-0.553154054054054	0.277478378378378	3	-1.10584598670045	5.92442491060014	6.73552	0.248474156545757
282	-0.563964864864865	0.248648648648649	3	-1.1555408180096	5.35592009037801	3.94186375	0.125593053990758
283	-0.578378378378378	0.237837837837838	3	-1.18065942880775	5.6952115503406	5.68486875	0.201947788558963
284	-0.592791891891892	0.216216216216216	3	-1.22104898651954	0	0	0
285	-0.592791891891892	0.216216216216216	3	-1.22104898651954	5.90265306955881	4.245175	0.153516364129829
286	-0.6	0.198197297297297	3	-1.25175225934551	5.07114937696413	6.73552	0.14715057529755
287	-0.62882972972973	0.187386486486487	3	-1.28118237440502	0.165229757399848	4.7950375	0.152240207788474
288	-0.625224324324324	0.165764864864865	3	-1.31163041596271	0.463647609000806	1.76251625	0.047087653662512
289	-0.621621621621622	0.158559459459459	3	-1.32104794669522	0	4.73	0.164601180012907
290	-0.621621621621622	0.136937837837838	3	-1.3539681826978	0.218695416306461	7.26823625	0.24175407662639
291	-0.614413513513514	0.104505405405405	3	-1.40231899802308	5.49778714378214	4.4592075	0.130903780087275
292	-0.62882972972973	0.0900891891891893	3	-1.42849975404053	6.03825076494393	6.50079375	0.231369762407598
293	-0.636035135135135	0.0612621621621621	3	-1.47477370652205	5.1760365893855	3.52562375	0.065553776638041
294	-0.650451351351351	0.0540540540540541	3	-1.48788446184966	5.74278786492157	4.59696875	0.142356180019843
295	-0.661262162162162	0.0360351351351352	3	-1.51635569785363	6.05638224556562	10.51774625	0.352625055352296
296	-0.672072972972973	-0.0108108108108108	3	-1.58688070892409	6.18353893252272	7.92275	0.265684229548302
297	-0.675675675675676	-0.046845945945946	3	-1.64001755483375	0.0831205421976016	9.49251875	0.32015590653119
298	-0.672072972972973	-0.0900891891891893	3	-1.70404873613998	6.20006476498198	9.49251875	0.307882273052507
299	-0.675675675675676	-0.133332432432433	3	-1.76562519075049	0.165168947616412	9.59066625	0.317112144137941
300	-0.668467567567568	-0.176575675675676	3	-1.82904761957807	0.244912487629547	6.50079375	0.214628235271606
301	-0.661262162162162	-0.205405405405405	3	-1.8719732666324	0.226803061613965	10.51774625	0.343882996021285
302	-0.650451351351351	-0.252251351351351	3	-1.94074986583665	0.141912054304168	11.14861	0.349445218869902
303	-0.643243243243243	-0.302702702702703	3	-2.01063890961063	0.982822569955909	5.68486875	0.159434205166937
304	-0.621621621621622	-0.317116216216216	3	-2.04252575064402	0.726657857709077	9.49251875	0.305280870922731
305	-0.592791891891892	-0.349548648648649	3	-2.10358192482857	0.321675552521742	4.98601125	0.160739637487639
306	-0.585586486486486	-0.37117027027027	3	-2.13572985232609	0.519169189217091	6.3559375	0.20880146910363
307	-0.57117027027027	-0.396397297297297	3	-2.17749014614682	0.620219078831074	6.7816375	0.222891842384199
308	-0.553154054054054	-0.421621621621622	3	-2.22206851462366	0.785398163397444	5.574305	0.182359355682578
309	-0.535135135135135	-0.439640540540541	3	-2.25854038576018	0.566733629476372	10.27888125	0.333483922420741
310	-0.509910810810811	-0.479278378378378	3	-2.32523717024432	0.785398163397442	7.80390875	0.254964449818023
311	-0.484683783783784	-0.504505405405405	3	-2.37623006020793	0.876107232941697	6.1572775	0.201102878910158
312	-0.463062162162162	-0.522521621621622	3	-2.41645063598996	0.785344592925542	7.80390875	0.254015808143015
313	-0.437837837837838	-0.547748648648649	3	-2.46725379761856	1.0516617514981	6.3559375	0.205861274780421
314	-0.412613513513513	-0.562162162162162	3	-2.50842605257465	0.380532237620772	4.245175	0.116377838911808
315	-0.405405405405405	-0.580181081081081	3	-2.53170162035701	1.10714871779409	5.28814	0.169726397037469
316	-0.383783783783784	-0.590991891891892	3	-2.5656468997645	0.785398163397454	4.4592075	0.140589486002929
317	-0.36937027027027	-0.605405405405405	3	-2.59376479696509	2.35619449019236	2.22960375	0.0171534422419217
318	-0.362162162162162	-0.598197297297297	3	-2.59719548541347	1.03039888453688	4.59696875	0.150219185774851
319	-0.344143243243243	-0.609008108108108	3	-2.62723932256844	1.5707963267949	4.73	0.136593588510734
320	-0.322521621621622	-0.609008108108108	3	-2.65455804027059	1.24900827286701	4.98601125	0.163943064850689
321	-0.3009	-0.616216216216216	3	-2.68734665324073	1.5707963267949	4.73	0.143608847249674
322	-0.279278378378378	-0.616216216216216	3	-2.71606842269066	0.244934542235657	3.25010125	0.0670653505970398
323	-0.275675675675676	-0.63062972972973	3	-2.72948149281007	1.24904577239825	7.47872125	0.248255695236663
324	-0.243243243243243	-0.64144054054054	3	-2.7791326318574	0.876033460938148	6.1572775	0.191262349114609
325	-0.221621621621622	-0.659459459459459	3	-2.81738510168032	0.982822569955914	5.68486875	0.178483077633445
326	-0.2	-0.673872972972973	3	-2.85308171720701	3.00621227106354	0	0
327	-0.0522513513513513	0.410810810810811	4	-0.12651149475388	3.60539023259549	1.76251625	0.0316209917195365
328	-0.0558567567567568	0.418018918918919	4	-0.132835693097787	5.49782123507862	12.2637075	0.571901847820253
329	-0.0954945945945947	0.378378378378378	4	-0.247216062661838	5.71643403164351	10.27888125	0.475684985827804
330	-0.120721621621622	0.338737837837838	4	-0.342353059827399	5.87828058946985	6.0035525	0.274432414888507
331	-0.131532432432432	0.313513513513514	4	-0.3972395428051	5.69518270363202	8.5270075	0.508302070041056
332	-0.153154054054054	0.281081081081081	4	-0.498899956813311	6.1180771705794	9.59066625	0.471632379568776
333	-0.16035945945946	0.237837837837838	4	-0.593226432727067	5.76396996243022	6.3559375	0.474033051234977
334	-0.174775675675676	0.212613513513513	4	-0.688033042974062	5.69518270363202	8.5270075	0.702002638949346
335	-0.196397297297297	0.180181081081081	4	-0.828433570763931	5.74278786492157	4.59696875	0.391593516989437
336	-0.207208108108108	0.162162162162162	4	-0.906752274161818	6.03825076494393	3.25010125	0.263709139981265
337	-0.210810810810811	0.147748648648649	4	-0.959494102158071	0	5.51813625	0.424133569974046
338	-0.210810810810811	0.122521621621622	4	-1.04432081615288	4.71238898038469	2.365	0.107266858729913
339	-0.221621621621622	0.122521621621622	4	-1.06577418789886	0	0.78813625	0.0626818651205419
340	-0.221621621621622	0.118918918918919	4	-1.07831056092297	0	2.365	0.193208821752073
341	-0.221621621621622	0.108108108108108	4	-1.11695232527339	0	3.94186375	0.33873382875981
342	-0.221621621621622	0.0900891891891893	4	-1.18469909102535	6.0858185965349	4.01990875	0.381947508326013
343	-0.225224324324324	0.0720729729729729	4	-1.26108859269055	0	5.51813625	0.523174351795919
344	-0.225224324324324	0.046845945945946	4	-1.36572346304973	5.49741219066888	1.1150975	0.0914988877375644
345	-0.22882972972973	0.0432432432432432	4	-1.38402324059725	0.785773116510705	1.1150975	0.0627636853664315
346	-0.225224324324324	0.0396405405405405	4	-1.39657597767053	0.785023210284191	1.1150975	0.0651669751047357
347	-0.221621621621622	0.0360351351351352	4	-1.40960937269148	5.96150975465784	2.49271	0.248276390203335
348	-0.225224324324324	0.0252243243243244	4	-1.45926465073215	0.982909116738615	2.84213875	0.13845255576282
349	-0.214413513513514	0.0180189189189188	4	-1.48695516188471	3.9273657701005	1.1150975	-0.0750437567151807
350	-0.218018918918919	0.0216216216216216	4	-1.47194641054168	4.95741176342946	6.50079375	0.202627086898883
351	-0.246845945945946	0.0144135135135136	4	-1.51247182792145	4.95727941729978	3.25010125	0.0848446197126029
352	-0.261262162162162	0.0108108108108108	4	-1.52944075186397	5.49778714378214	1.1150975	0.0707400234504729
353	-0.264864864864865	0.00720810810810804	4	-1.54358875655407	0	2.365	0.204043861437029
354	-0.264864864864865	-0.00360270270270278	4	-1.58439752884147	5.49778714378214	2.22960375	0.130564367106651
355	-0.272072972972973	-0.0108108108108108	4	-1.6105104022628	0	3.94186375	0.32927604056096
356	-0.272072972972973	-0.0288297297297297	4	-1.676365610375	4.39048843348881	2.49271	-0.0831799180828607
357	-0.282883783783784	-0.0252243243243244	4	-1.65972962675842	0	0	0
358	-0.282883783783784	-0.0252243243243244	4	-1.65972962675842	5.96150975465784	2.49271	0.180962962808382
359	-0.286486486486487	-0.0360351351351352	4	-1.6959222193201	1.10699874778923	1.76251625	0.0793571544307814
360	-0.279278378378378	-0.0396405405405405	4	-1.71179365020626	0.463647609000806	1.76251625	0.136630665769724
361	-0.275675675675676	-0.046845945945946	4	-1.7391197833602	0.197337869761107	4.01990875	0.328586978493497
362	-0.272072972972973	-0.0648648648648649	4	-1.8048371790589	0	2.365	0.186233366217941
363	-0.272072972972973	-0.0756756756756757	4	-1.84208385230249	1.5707963267949	1.57686375	0.0350606674875986
364	-0.264864864864865	-0.0756756756756757	4	-1.84909598580001	2.35619449019234	1.1150975	-0.0456492289345456
365	-0.261262162162162	-0.0720729729729729	4	-1.8399661400131	2.03459390580057	1.76251625	-0.0296203201255896
366	-0.254054054054054	-0.0684675675675676	4	-1.83404207598798	1.5707963267949	1.57686375	0.0366107310470842
367	-0.246845945945946	-0.0684675675675676	4	-1.8413642221974	1.81573086903055	3.25010125	0.00788997564342919
368	-0.232432432432432	-0.0648648648648649	4	-1.84294221732608	0	0	0
369	-0.232432432432432	-0.0648648648648649	4	-1.84294221732608	2.03429394329646	1.76251625	-0.0328307591681676
370	-0.225224324324324	-0.0612621621621621	4	-1.83637606549245	1.95138029546514	4.245175	-0.0519920500965743
371	-0.207208108108108	-0.0540540540540541	4	-1.82597765547314	0	0	0
372	-0.207208108108108	-0.0540540540540541	4	-1.82597765547314	3.14159265358979	0.78813625	-0.0817351198136906
373	-0.207208108108108	-0.0504513513513513	4	-1.8096306315104	2.67779507458412	1.76251625	-0.147769275254825
374	-0.203602702702703	-0.0432432432432432	4	-1.78007677645943	1.5707963267949	3.94186375	0.0982173699528421
375	-0.185586486486486	-0.0432432432432432	4	-1.79972025045	2.15885662043124	2.84213875	-0.127969017570571
376	-0.174775675675676	-0.0360351351351352	4	-1.77412644693589	2.15868353685118	2.84213875	-0.146402438409967
377	-0.163964864864865	-0.0288297297297297	4	-1.74484595925389	1.69520901143043	6.3559375	0.0524336126590419
378	-0.135135135135135	-0.0252243243243244	4	-1.7553326817857	0	0	0
379	-0.135135135135135	-0.0252243243243244	4	-1.7553326817857	1.81573086903055	3.25010125	-0.0365613254445973
380	-0.120721621621622	-0.0216216216216216	4	-1.74802041669678	1.768134196556	4.01990875	-0.0177219078501589
381	-0.102702702702703	-0.0180189189189188	4	-1.74447603512675	2.35619449019234	2.22960375	-0.304755211250538
382	-0.0954945945945947	-0.0108108108108108	4	-1.68352499287664	2.55370544353352	2.84213875	-0.56364333040873
383	-0.0882891891891893	0	4	-1.5707963267949	1.89247187931664	2.49271	-0.232329945068346
384	-0.0774783783783785	0.00360270270270278	4	-1.52433033778123	2.35619449019233	2.22960375	-0.530916696907979
385	-0.0702702702702703	0.0108108108108108	4	-1.41814699839963	1.768134196556	4.01990875	-0.582532809716578
386	-0.0522513513513513	0.0144135135135136	4	-1.30164043645632	1.71276838327396	5.574305	-1.59434894888517
387	-0.027027027027027	0.0180189189189188	4	-0.982770646679282	1.5707963267949	3.15313625	-1.8601730787512
388	-0.0126135135135136	0.0180189189189188	4	-0.610736030929041	1.84901108414463	5.73926375	-5.37213248842467
389	0.0126135135135136	0.0252243243243244	4	0.463690466755892	2.35656944330562	1.1150975	-0.243428203780505
390	0.0162162162162162	0.0288297297297297	4	0.512376107511993	1.98899746025871	7.764295	-1.65888939300589
391	0.0486486486486487	0.0432432432432432	4	0.844153986113171	2.23182218772029	8.9881825	-0.12694451934999
392	0.0810810810810811	0.0684675675675676	4	0.869542889983169	1.67051696051336	7.92275	-0.747947206941518
393	0.117116216216216	0.0720729729729729	4	1.01913233137147	1.81577498992176	9.750895	-0.373088024074501
394	0.160359459459459	0.0828837837837837	4	1.09374993618637	1.78188600154352	11.2869625	-0.294092462193014
395	0.235647222222222	0.133797222222222	1	1.05440036804357	4.00369211420822	3.6338225	0.302458207646641
396	0.222686111111111	0.144908333333333	1	0.993908726514244	3.42770619791008	6.98443625	0.568925886364814
397	0.213425	0.176388888888889	1	0.880123549241281	4.1244152235457	5.68486875	0.473626929219163
398	0.191202777777778	0.191202777777778	1	0.785398163397448	3.50032223247315	3.36776	0.259836763482456
399	0.185647222222222	0.206019444444444	1	0.733430810700957	4.4675868397626	1.62534625	0.12308192598197
400	0.178241666666667	0.207869444444445	1	0.708814425504563	3.78509376238308	5.9125	0.482999974009212
401	0.161575	0.230091666666667	1	0.612214430702721	3.92699081698724	2.7871525	0.227448594033715
402	0.152313888888889	0.239352777777778	1	0.566724711895978	4.35359776104294	3.36776	0.275724912015133
403	0.1375	0.244908333333333	1	0.511579729492951	4.1538486541365	7.43733375	0.614603373089313
404	0.107869444444445	0.263425	1	0.388659054875089	4.57040191407926	2.7871525	0.225396753920711
405	0.0949083333333333	0.265277777777778	1	0.343579704090947	4.42094594674348	8.2302	0.685921907209701
406	0.0578694444444445	0.276388888888889	1	0.206395322649006	4.22989436881908	9.344115	0.712613436877386
407	0.0189805555555556	0.296758333333333	1	0.0638726352735291	4.10680831490764	6.23236625	0.400582269084377
408	-0.00509166666666674	0.313425	1	-0.0162438185433464	4.2000128728727	7.2357175	0.442802016659967
409	-0.0347222222222222	0.330091666666667	1	-0.10480422187534	3.79729385580113	6.4647275	0.222039366252368
410	-0.0532416666666666	0.354166666666667	1	-0.149212095125813	3.85021892571746	10.90205875	0.337938043463872
411	-0.0865749999999999	0.393055555555556	1	-0.216799703818588	4.30748426267495	12.00769625	0.524744219438745
412	-0.138425	0.415277777777778	1	-0.321748547706337	4.33187225869444	10.61352875	0.404108447180751
413	-0.184722222222222	0.433797222222222	1	-0.402570237142487	3.44748663906811	7.85357375	-0.0350381082943185
414	-0.195833333333333	0.468980555555556	1	-0.395562615483623	4.05131119708133	8.9881825	0.190447403806694
415	-0.229166666666667	0.494908333333333	1	-0.433652096244962	3.80263582244048	13.482865	0.117584607363734
416	-0.268055555555556	0.544908333333333	1	-0.457169017717709	4.46741031725783	9.750895	0.274319367643172
417	-0.3125	0.556019444444444	1	-0.512032891246343	4.22989436881908	9.344115	0.177218274454751
418	-0.351388888888889	0.576388888888889	1	-0.547476546137294	4.50933256000232	13.6827075	0.326514497249304
419	-0.414352777777778	0.589352777777778	1	-0.612779445587155	5.39293897150528	10.649595	0.347538391100648
420	-0.453241666666667	0.557869444444445	1	-0.682287123807284	5.96143475278294	3.73965625	0.104456287508472
421	-0.458797222222222	0.541202777777778	1	-0.703178381308978	5.65439712928865	10.72231875	0.350231130880012
422	-0.488425	0.500463888888889	1	-0.773224607484981	5.76401611796248	6.3559375	0.207615401897152
423	-0.503241666666667	0.474536111111111	1	-0.814747687864411	5.6952288588983	7.10623375	0.239671236272037
424	-0.521758333333333	0.446758333333333	1	-0.862681935118819	5.58842244132284	6.1572775	0.210541854586299
425	-0.540277777777778	0.424536111111111	1	-0.904790306036078	6.06456930310491	3.6338225	0.113206843570128
426	-0.543980555555556	0.407869444444445	1	-0.927431674750104	5.87828058946985	6.0035525	0.203436352274253
427	-0.555091666666667	0.381944444444444	1	-0.968118945204955	5.45778928772785	6.97379375	0.234426139753421
428	-0.579166666666667	0.359722222222222	1	-1.01500417315564	5.49778714378214	3.90225	0.130098906953493
429	-0.592130555555556	0.346758333333333	1	-1.04102395454634	5.83564972683369	10.93043875	0.374519066536414
430	-0.614352777777778	0.300463888888889	1	-1.11592776785362	5.8408212649795	8.28696	0.284521809610874
431	-0.631019444444444	0.265277777777778	1	-1.1728321297758	6.22083069776952	6.31868875	0.207606083078979
432	-0.632869444444444	0.235647222222222	1	-1.21435334639159	6.01692171907894	4.49409125	0.156076258269977
433	-0.638425	0.215277777777778	1	-1.24556859804559	0.0905738170414812	4.353965	0.140541561351304
434	-0.636575	0.194908333333333	1	-1.27367691031585	5.43909338660754	4.746555	0.140562915370226
435	-0.653241666666667	0.180091666666667	1	-1.30178949338989	6.11819879630858	2.39751875	0.0828020644404992
436	-0.655091666666667	0.168980555555556	1	-1.31834990627799	5.8782417905133	3.00177625	0.102670121189949
437	-0.660647222222222	0.156019444444445	1	-1.33888393051598	6.15878416482142	3.17796875	0.109591519710719
438	-0.6625	0.141202777777778	1	-1.36080223445813	5.33260805921575	6.7816375	0.168164271158033
439	-0.688425	0.122686111111111	1	-1.39443508868973	1.71092380610503	0	0
440	0.411111111111111	0.277777777777778	2	0.976582622994463	3.14159265358979	4.13875	0.158822773239381
441	0.411111111111111	0.297222222222222	2	0.944818068346586	3.14159265358979	5.9125	0.214840233232259
442	0.411111111111111	0.325	2	0.901850021700135	3.0309354324159	5.35376875	0.165048467656821
443	0.413888888888889	0.35	2	0.86884032816877	3.35268598681254	8.4655175	0.312331103686497
444	0.405555555555556	0.388888888888889	2	0.806374107431471	3.76184213957261	10.17245625	0.414826926142714
445	0.377777777777778	0.427777777777778	2	0.723408722202928	3.66073876783632	4.7666575	0.183326778057903
446	0.366666666666667	0.447222222222222	2	0.686743366591348	3.4903636571737	6.92058125	0.23486791882361
447	0.355555555555556	0.477777777777778	2	0.639769782826626	4.05669335414315	9.69709125	0.381234121776886
448	0.319444444444444	0.505555555555556	2	0.563522958471249	4.21304225870456	14.816725	0.582529163760421
449	0.258333333333333	0.538888888888889	2	0.447017125719164	4.24874137138388	7.93221	0.311039245866516
450	0.225	0.555555555555556	2	0.384809276545861	4.54019816586175	13.80273125	0.539024768019173
451	0.161111111111111	0.566666666666667	2	0.277004322942027	4.78124546968573	17.18704625	0.672071338778999
452	0.0805555555555556	0.561111111111111	2	0.142590055186227	4.78369644516998	8.298785	0.340506324861726
453	0.0416666666666667	0.558333333333333	2	0.0744887902138817	4.61272032789353	23.76825	0.979203953923227
454	-0.0694444444444444	0.569444444444444	2	-0.121352000570764	4.71238898038469	15.96375	0.635335079775681
455	-0.144444444444444	0.569444444444444	2	-0.2484190165259	4.36936503996399	17.579045	0.539003194351252
456	-0.222222222222222	0.597222222222222	2	-0.35621965539615	4.46741031725783	17.0646575	0.482794082136929
457	-0.3	0.616666666666667	2	-0.452778471823536	4.41389004879851	16.08377375	0.373775718864577
458	-0.372222222222222	0.638888888888889	2	-0.527533615596452	4.66696570096311	13.02109875	0.332195331378267
459	-0.433333333333333	0.641666666666667	2	-0.593972681872105	4.90443699762542	21.6835025	0.573267951277827
460	-0.533333333333333	0.622222222222222	2	-0.70862627212767	5.62748968093805	19.3941825	0.554524853882783
461	-0.588888888888889	0.55	2	-0.819531242904227	5.91601147336137	16.47045125	0.460478708519005
462	-0.616666666666667	0.477777777777778	2	-0.911626984608028	0.235544980720863	15.2010375	0.30806444600852
463	-0.6	0.408333333333333	2	-0.973239873809732	0.110657221173896	10.70812875	0.275389651148656
464	-0.594444444444444	0.358333333333333	2	-1.02831780403946	5.8782935208945	9.00592	0.304074226002859
465	-0.611111111111111	0.319444444444444	2	-1.08913264924004	5.96143475278294	3.73965625	0.126246077326073
466	-0.616666666666667	0.302777777777778	2	-1.11438186470525	5.40712725658139	4.6176625	0.142329828840824
467	-0.633333333333333	0.288888888888889	2	-1.14284783047341	5.67245934279038	7.21738875	0.237210596045585
468	-0.652777777777778	0.261111111111111	2	-1.19028994968253	0	4.73	0.148434478418196
469	-0.652777777777778	0.238888888888889	2	-1.21997684536617	0.124354994546761	4.7666575	0.145344635160418
470	-0.65	0.216666666666667	2	-1.24904577239825	5.57455903505192	5.451325	0.170603799938667
471	-0.666666666666667	0.197222222222222	2	-1.28316653238599	5.90267893006722	6.3677625	0.213255656410223
472	-0.677777777777778	0.169444444444444	2	-1.32581766366803	5.1760365893855	5.28814	0.112656988504614
473	-0.7	0.158333333333333	2	-1.34834906136895	0	2.95625	0.094771100841895
474	-0.7	0.144444444444444	2	-1.36730328153733	5.92441463690901	5.05164	0.163132570097051
475	-0.708333333333333	0.122222222222222	2	-1.39992979555674	1.74273442461864	0	0
476	0.219444444444444	0.283333333333333	3	0.659003742718301	0.785398163397448	0.8360275	-0.0544437632432188
477	0.222222222222222	0.280555555555556	3	0.669892495366945	2.76108627647743	6.3677625	0.110405342199231
478	0.233333333333333	0.308333333333333	3	0.647811426927098	3.14159265358979	4.13875	0.145835380011757
479	0.233333333333333	0.327777777777778	3	0.618644350924747	3.55981698316902	5.82322125	0.282569884052265
480	0.222222222222222	0.352777777777778	3	0.562130374114294	2.70496549377625	9.78696125	0.0622117210125817
481	0.241666666666667	0.394444444444444	3	0.549688029911778	2.35619449019234	8.3614575	-0.091586198313196
482	0.269444444444444	0.422222222222222	3	0.568005269574417	2.77441881977157	8.23493	0.0716197368370963
483	0.283333333333333	0.458333333333333	3	0.553681322206998	3.08283683087407	10.06839625	0.193435113879971
484	0.286111111111111	0.505555555555556	3	0.514994299431003	3.44747152499465	11.78065625	0.326869132371808
485	0.269444444444444	0.558333333333333	3	0.449620472956642	3.62607058262682	12.69472875	0.365193612380007
486	0.241666666666667	0.611111111111111	3	0.376581750480641	3.82390920846454	12.18921	0.363660485348751
487	0.205555555555556	0.655555555555556	3	0.30384965341089	3.8438495850988	20.13738375	0.539612606433829
488	0.144444444444444	0.727777777777778	3	0.195927132124125	4.45178658863735	27.53628625	0.851926213634178
489	0.0194444444444444	0.761111111111111	3	0.0255418893972891	4.13163262681702	22.63009375	0.550428224551436
490	-0.0694444444444444	0.819444444444444	3	-0.0845437555129981	4.52416747507992	25.27889375	0.665383031671074
491	-0.186111111111111	0.841666666666667	3	-0.217620361847213	4.62924774849625	14.23907375	0.361658846531774
492	-0.252777777777778	0.847222222222222	3	-0.289952131153568	3.14159265358979	1.77375	-0.013353388782168
493	-0.252777777777778	0.855555555555556	3	-0.287281453397134	4.71238898038469	14.78125	0.364558455103481
494	-0.322222222222222	0.855555555555556	3	-0.36019314441783	4.71238898038469	28.97125	0.658080157854342
495	-0.458333333333333	0.855555555555556	3	-0.491809175988699	5.29576198737855	35.420605	0.858732751944162
496	-0.597222222222222	0.763888888888889	3	-0.663555726377531	5.70974478102476	33.784025	0.809949930062959
497	-0.683333333333333	0.630555555555556	3	-0.825545712390123	6.21875846775403	36.73377125	0.80938803705459
498	-0.694444444444444	0.458333333333333	3	-0.987423319801041	5.75711888818282	21.19453875	0.598626989965247
499	-0.744444444444444	0.372222222222222	3	-1.10714871779409	5.73463590472906	12.47241875	0.348101183033598
500	-0.775	0.322222222222222	3	-1.17676895440081	5.55037020539308	7.9546775	0.206794192172008
501	-0.8	0.294444444444444	3	-1.21812779283521	0.412410441597387	10.32559	0.213536791530595
502	-0.780555555555556	0.25	3	-1.26083515114133	0.321750554396642	11.2183775	0.269454086164902
503	-0.763888888888889	0.2	3	-1.31472596837431	0.244978663126864	7.31317125	0.194795218428403
504	-0.755555555555556	0.166666666666667	3	-1.35368501205999	1.83831626151892	0	0
505	0.541666666666667	0.522222222222222	4	0.803672891150476	3.14159265358979	2.365	0.0526147252041026
506	0.541666666666667	0.533333333333333	4	0.793149946109655	2.67794504458899	5.28814	0.0512902156439748
507	0.552777777777778	0.555555555555556	4	0.78289190298086	3.4846165940105	8.7895225	0.232370702535695
508	0.538888888888889	0.594444444444444	4	0.736417762473721	3.14159265358979	7.68625	0.146222248652179
509	0.538888888888889	0.630555555555556	4	0.707173312743285	4.66243058466275	11.83978125	0.276520992188543
510	0.483333333333333	0.633333333333333	4	0.651869114305577	3.752318617979	7.21738875	0.200080361717286
511	0.463888888888889	0.661111111111111	4	0.61185304196212	3.86823499427152	7.1198325	0.199509698939184
512	0.441666666666667	0.686111111111111	4	0.571951102174283	3.86042265321142	6.2849875	0.172100488127139
513	0.422222222222222	0.708333333333333	4	0.537531004548855	3.70019196893336	5.5778525	0.139267622859178
514	0.408333333333333	0.730555555555556	4	0.50967747997702	3.85021892571746	5.451325	0.142052745392938
515	0.391666666666667	0.75	4	0.481266930898432	4.81205763287585	5.9420625	0.140411591237902
516	0.363888888888889	0.747222222222222	4	0.453184612650852	4.71238898038469	13.0075	0.34099849311282
517	0.302777777777778	0.747222222222222	4	0.384984914028288	4.44144213004627	11.0457325	0.321648247227851
