# Supplementary material for: Fluid extraction from the left-right organizer uncovers mechanical properties needed for symmetry breaking
Source: eLife. 2023 Jul 21;12:e83861. doi: 10.7554/eLife.83861 (PMC10361723; doi:10.7554/eLife.83861)
Supplement: Figure 4—source data 2. [file elife-83861-fig4-data2.zip › Fig4_sourcedata/DB8ss_embryo6.csv]

	x	y	id	omega	alpha	speed	realangvel
1	-0.194622580645161	0.644087096774194	1	-0.293444697275589	5.43123889054164	8.3803775	0.317990528630239
2	-0.229032258064516	0.613977419354839	1	-0.357042803001637	5.87828058946985	6.0035525	0.178926126919914
3	-0.241935483870968	0.583870967741935	1	-0.39282802838562	5.6396841983863	11.825	0.461994820908582
4	-0.280645161290323	0.532258064516129	1	-0.485226992567336	5.62528408878164	21.91822875	0.972936517121898
5	-0.353764516129032	0.437635483870968	1	-0.679814295991716	5.88842969096359	10.24813625	0.457288442289885
6	-0.375267741935484	0.386022580645161	1	-0.771271984449693	5.7288605980467	19.47045375	0.992007967803175
7	-0.431183870967742	0.2957	1	-0.969673578010328	5.49788089085226	4.4592075	0.226661628265217
8	-0.448387096774194	0.278493548387097	1	-1.01500590366337	5.67763164345762	12.4647325	0.635844573506457
9	-0.487096774193548	0.22258064516129	1	-1.14217481836466	5.65211676829168	25.38650125	1.18160992730853
10	-0.568816129032258	0.110751612903226	1	-1.37849680382637	0.218616004074676	7.26823625	0.32202380785922
11	-0.560216129032258	0.0720419354838711	1	-1.44290156539821	0.104891322459358	15.06091125	0.727184107270433
12	-0.551612903225806	-0.00967741935483871	1	-1.5883383868523	0.188210017314644	16.85239875	0.837205252127784
13	-0.534409677419355	-0.1	1	-1.75577943727786	0.493979212912861	11.6393475	0.574311932726925
14	-0.5043	-0.155912903225807	1	-1.87064182382324	0.571329357192578	13.12042875	0.67378871855666
15	-0.465590322580645	-0.216129032258065	1	-2.00539956753457	0.321720554096648	12.4647325	0.644925881043212
16	-0.444087096774194	-0.280645161290323	1	-2.13438474374322	0.463722610875711	3.52562375	0.18141530206973
17	-0.435483870967742	-0.297848387096774	1	-2.17066780415716	0.927265216801573	3.94186375	0.195434744559433
18	-0.41828064516129	-0.310751612903226	1	-2.20975475306905	0.463647609000806	10.57687125	0.532859920545641
19	-0.392474193548387	-0.362364516129032	1	-2.31632673717818	0.321750554396644	7.47872125	0.337031220029993
20	-0.379570967741935	-0.401074193548387	1	-2.38373298118417	0.463647609000802	3.52562375	0.161683198309268
21	-0.370967741935484	-0.41828064516129	1	-2.41606962084603	0.708643919549823	7.26823625	0.347399111135185
22	-0.345161290322581	-0.448387096774194	1	-2.48554944307306	0.785398163397448	6.6894025	0.316729028908327
23	-0.319354838709677	-0.474193548387097	1	-2.54889524885473	0.89611026228545	5.04750125	0.238928126661992
24	-0.297848387096774	-0.491396774193548	1	-2.59668087418713	0.726611305342832	9.49251875	0.418493867903829
25	-0.263441935483871	-0.530106451612903	1	-2.6803796477679	0.785398163397438	4.4592075	0.192215706864403
26	-0.246235483870968	-0.547312903225807	1	-2.71882278914078	0.674759236468188	5.04750125	0.199917242501058
27	-0.229032258064516	-0.568816129032258	1	-2.75880623764099	0.694762865856744	6.1572775	0.234994781242488
28	-0.207525806451613	-0.594622580645161	1	-2.80580519388948	0.785398163397448	6.6894025	0.254317418483772
29	-0.18171935483871	-0.620429032258064	1	-2.85666867758624	0.876033460938148	6.1572775	0.233291016210577
30	-0.155912903225807	-0.641935483870968	1	-2.90332688082835	1.10714871779409	5.28814	0.21067607897455
31	-0.130106451612903	-0.654838709677419	1	-2.94546209662326	3.54306454900592	0	0
32	-0.323654838709677	-0.198925806451613	2	-2.12189892614916	0.463617607800768	8.81376375	0.620352230132784
33	-0.302151612903226	-0.241935483870968	2	-2.24596937217571	0.540397442258016	4.59696875	0.317832905237447
34	-0.289248387096774	-0.263441935483871	2	-2.3095359532232	0.785451733869349	7.80390875	0.544185787899192
35	-0.259138709677419	-0.293548387096774	2	-2.41837311080304	1.1071187174941	8.81376375	0.609742140909908
36	-0.216129032258065	-0.315054838709677	2	-2.54032153898502	0.507119730557118	8.11668	0.49157424071661
37	-0.194622580645161	-0.353764516129032	2	-2.63863638712835	0.909770465869506	8.9881825	0.585755693261105
38	-0.155912903225807	-0.383870967741935	2	-2.75578752578057	0.785398163397448	6.6894025	0.391482507203555
39	-0.130106451612903	-0.409677419354839	2	-2.83408402722128	0.785323161522544	5.574305	0.303843399526849
40	-0.108603225806452	-0.431183870967742	2	-2.89485270712665	1.00409357970391	10.27888125	0.573232496691389
41	-0.0612903225806452	-0.461290322580645	2	-3.00949920646493	0.588002603547568	8.5270075	0.306222437901291
42	-0.0354838709677419	-0.5	2	-3.07074369404518	0.278342112836542	5.73926375	0.100921704459775
43	-0.0268806451612904	-0.530106451612903	2	-3.09092803493714	1.06367659623778	8.11668	0.360528884131912
44	0.0118290322580644	-0.551612903225806	2	3.12015149541607	0.463572601500207	3.52562375	0.0722920669698546
45	0.0204290322580646	-0.568816129032258	2	3.10569308202209	0.507119730557118	8.11668	0.165088907977857
46	0.0419354838709677	-0.607525806451613	2	3.07267530042652	1.5707963267949	2.365	0.105521634057997
47	0.0548387096774194	-0.607525806451613	2	3.05157097361492	1.73590446339508	4.7950375	0.21440057502252
48	0.0806451612903226	-0.603225806451613	2	3.00869085861042	2.35619449019235	5.574305	0.20464404192333
49	0.102151612903226	-0.58171935483871	2	2.96776205022575	2.0344439357957	7.0512475	0.317564103916794
50	0.136558064516129	-0.564516129032258	2	2.9042492294424	1.89254688119154	7.47872125	0.351526183047919
51	0.175267741935484	-0.551612903225806	2	2.83394399283281	1.69511670688898	6.3559375	0.291036707589933
52	0.209677419354839	-0.547312903225807	2	2.77573665131482	1.98903225425249	15.52859	0.722203927276484
53	0.287096774193548	-0.512903225806452	2	2.63129586585953	2.21428243588818	7.88313625	0.365542550162719
54	0.321506451612903	-0.487096774193548	2	2.55818735582698	1.89254688119154	7.47872125	0.331182861296941
55	0.360216129032258	-0.474193548387097	2	2.4919507835676	2.44690355973658	6.1572775	0.278080105308693
56	0.38171935483871	-0.448387096774194	2	2.43633476250586	1.5707963267949	5.51813625	0.188335669666229
57	0.411829032258064	-0.448387096774194	2	2.39866762857261	1.9512897724826	8.49035	0.345822905423105
58	0.454838709677419	-0.431183870967742	2	2.32950304748799	2.33056598035657	0	0
59	0.540861290322581	-0.349461290322581	3	2.14443910890306	1.95125097352606	4.245175	0.143671230486522
60	0.562364516129032	-0.340861290322581	3	2.11570486280576	1.84911013567548	5.73926375	0.169066436064078
61	0.592474193548387	-0.332258064516129	3	2.08189157559294	1.89252813107435	9.97143125	0.280828556180874
62	0.644087096774194	-0.315054838709677	3	2.02572586435677	1.98906704717015	7.764295	0.217977323480301
63	0.682796774193548	-0.297848387096774	3	1.98213039966071	2.67794504458899	7.0512475	0.256921006570217
64	0.7	-0.263441935483871	3	1.93074619834667	3.05095735604909	8.70733875	0.311008325992312
65	0.7043	-0.216129032258065	3	1.8685445331482	2.81980459966191	4.98601125	0.184321018997773
66	0.712903225806452	-0.190322580645161	3	1.83168032934865	3.14159265358979	4.73	0.170425772499327
67	0.712903225806452	-0.164516129032258	3	1.79759517484878	3.28345970699391	5.574305	0.196716471296097
68	0.708603225806452	-0.134409677419355	3	1.75825188058956	3.72965294722614	5.68486875	0.158253212593182
69	0.691396774193548	-0.108603225806452	3	1.72660123807093	3.14159265358979	3.15313625	0.12187719263145
70	0.691396774193548	-0.0913967741935485	3	1.70222579954464	3.56819959764549	9.52562875	0.328560744986492
71	0.669893548387097	-0.0440870967741935	3	1.63651365054734	3.32146415291428	8.81376375	0.352976669209203
72	0.661290322580645	0.0032258064516129	3	1.5659183167055	3.07918843527483	12.63796875	0.514699544801607
73	0.665590322580645	0.0720419354838711	3	1.46297840774518	2.93050297884117	11.2869625	0.423484760795803
74	0.678493548387097	0.132258064516129	3	1.37828145558602	3.14159265358979	5.51813625	0.211847682361479
75	0.678493548387097	0.162364516129032	3	1.33591191911372	3.14159265358979	4.73	0.178263243636649
76	0.678493548387097	0.188170967741936	3	1.30025927038639	2.81980459966191	4.98601125	0.156829530743635
77	0.687096774193548	0.213977419354839	3	1.26889336423766	3.01727227349571	6.3559375	0.214960508110418
78	0.691396774193548	0.248387096774194	3	1.22590126261558	3.84148430773264	19.58160875	0.713187189354547
79	0.62258064516129	0.330106451612903	3	1.08326382474467	3.92699081698724	12.2637075	0.46551107419788
80	0.575267741935484	0.37741935483871	3	0.990161609905095	3.78512376358311	3.94186375	0.156224294696847
81	0.562364516129032	0.394622580645161	3	0.958916750965725	3.79945603246291	21.91822875	0.867592937841386
82	0.489248387096774	0.489248387096774	3	0.785398163397448	4.24876279980225	12.3393875	0.474758531713781
83	0.429032258064516	0.519354838709677	3	0.690446457054692	4.15378123838255	7.43733375	0.300587029110813
84	0.394622580645161	0.540861290322581	3	0.630329051232529	4.07588443216807	22.5467275	0.907491467475947
85	0.2957	0.613977419354839	3	0.44883075773734	3.94585169876068	29.5494925	1.03146135145144
86	0.179570967741935	0.725806451612903	3	0.242538487447051	4.55374658848221	19.95882625	0.729405050962225
87	0.0720419354838711	0.743009677419355	3	0.0966574772546058	4.7599602058269	16.57392	0.606995761830582
88	-0.0182806451612902	0.738709677419355	3	-0.0247416751115105	1.36903509798662	0	0
89	0.360216129032258	0.661290322580645	4	0.498778175121593	4.21305181267734	9.87801375	0.357217342670603
90	0.312903225806452	0.687096774193548	4	0.427334706587472	4.84944552816065	23.07826125	0.767472880058646
91	0.188170967741936	0.669893548387097	4	0.273840130575743	5.49781598965861	14.49331125	0.308351342024158
92	0.132258064516129	0.613977419354839	4	0.212169862170911	5.56433871461925	16.76016375	0.40391604415872
93	0.0720419354838711	0.545161290322581	4	0.131386653339168	5.23156394133979	12.71128375	0.541153720859907
94	0.0118290322580644	0.510751612903226	4	0.0231559091671862	5.40711496137345	12.31396375	0.540034300438869
95	-0.039783870967742	0.467741935483871	4	-0.0848509509205876	4.35362858380525	13.47104	0.658714965597591
96	-0.108603225806452	0.493548387096774	4	-0.216593944040106	4.51496457382623	8.03922625	0.38314693722296
97	-0.151612903225806	0.502151612903226	4	-0.293223331484698	4.36364534871391	9.2270475	0.362820955122233
98	-0.198925806451613	0.519354838709677	4	-0.365787522509144	4.1719253592229	4.59696875	0.134241254057499
99	-0.220429032258065	0.532258064516129	4	-0.392635773320644	3.99359216653034	8.3803775	0.164196845545305
100	-0.254838709677419	0.562364516129032	4	-0.425475142429705	4.71238898038469	9.46	0.36735199765079
101	-0.306451612903226	0.562364516129032	4	-0.498945541959863	4.95735661389704	13.0015875	0.519630954451451
102	-0.375267741935484	0.545161290322581	4	-0.602871732850153	5.07637833289276	17.71562375	0.681518844907159
103	-0.465590322580645	0.510751612903226	4	-0.739175501831585	5.1948835919503	18.68882125	0.683451168619182
104	-0.555912903225806	0.463441935483871	4	-0.875865735555422	5.33789227596132	17.50395625	0.6158230634418
105	-0.633332258064516	0.407525806451613	4	-0.999030348243782	5.62528408878164	21.91822875	0.774066867968197
106	-0.706451612903226	0.312903225806452	4	-1.15384372183742	5.92441463690901	20.20656	0.713298967136455
107	-0.745161290322581	0.209677419354839	4	-1.29650351526471	6.21189687761326	11.0646525	0.387251163359603
108	-0.749461290322581	0.149461290322581	4	-1.37395374793663	2.12715740261494	0	0
109	0.115054838709677	0.687096774193548	5	0.165911427644086	5.21172614809204	19.75543625	0.668876433814726
110	0.0204290322580646	0.635483870967742	5	0.0321361408811407	5.49778714378214	13.37821375	0.427471422096555
111	-0.0311838709677418	0.583870967741935	5	-0.0533581435381702	4.81728030284405	15.06091125	0.702203313814088
112	-0.112903225806452	0.575267741935484	5	-0.193798806300988	5.0928824260724	8.49035	0.393181362722334
113	-0.155912903225807	0.558064516129032	5	-0.272435078845454	5.20880368006316	21.51736125	1.01987615272883
114	-0.259138709677419	0.502151612903226	5	-0.476410309391221	5.13062490784228	15.52859	0.736541819168319
115	-0.336558064516129	0.467741935483871	5	-0.623718673224885	5.09285656573127	8.49035	0.381974293599754
116	-0.379570967741935	0.450538709677419	5	-0.700113531944836	5.05169082584939	14.21187625	0.585670759498345
117	-0.452687096774194	0.424732258064516	5	-0.817247683844505	5.35589008917797	11.825	0.501124773864077
118	-0.5043	0.386022580645161	5	-0.91747263861732	5.30039982564521	19.896745	0.76038856438905
