# Supplementary material for: Fluid extraction from the left-right organizer uncovers mechanical properties needed for symmetry breaking
Source: eLife. 2023 Jul 21;12:e83861. doi: 10.7554/eLife.83861 (PMC10361723; doi:10.7554/eLife.83861)
Supplement: Figure 4—source data 2. [file elife-83861-fig4-data2.zip › Fig4_sourcedata/DB8ss_embryo7.csv]

	x	y	id	omega	alpha	speed	realangvel
1	0.4239025	-0.4673125	1	2.40486480885956	1.92967529752144	4.47280625	0.137745984864255
2	0.44161	-0.46067	1	2.3773156118867	2.11113278576093	6.1052475	0.195360134961549
3	0.4637475	-0.44739	1	2.33824358489439	1.97570369085984	19.93517625	0.571202506865616
4	0.5412225	-0.414185	1	2.22400308352127	2.05528650454948	11.24025375	0.307122439684351
5	0.5832825	-0.3920475	1	2.1625785955844	2.32174148538367	10.74183	0.309826459607896
6	0.616485	-0.3610575	1	2.10061330366282	2.15878445101894	11.32539375	0.292417697222822
7	0.65633	-0.334495	1	2.04212976421826	2.35616760052067	15.54751	0.412065273011866
8	0.7028175	-0.28801	1	1.95971670961588	2.32921855586725	13.7016275	0.336629514982585
9	0.744875	-0.2481625	1	1.89239080661937	2.59480692826137	14.09599125	0.363181954286462
10	0.775865	-0.19725	1	1.81975441576208	2.93408444445162	20.32954	0.536758465900147
11	0.793575	-0.1131325	1	1.71240272258205	3.24380671968914	20.52406125	0.537320867266575
12	0.78472	-0.0268025	1	1.60493854912873	3.56641152976797	24.13305125	0.615029574793385
13	0.7426625	0.06617	1	1.48193263417005	3.2492906788678	19.48287	0.551245666564223
14	0.7338075	0.1480725	1	1.37168350085721	3.24985638704576	24.2235125	0.668932118646927
15	0.72274	0.2499	1	1.23789707712782	3.3023674517542	39.24658375	1.01642386763052
16	0.696175	0.413705	1	1.03461230360172	3.85464876693746	51.21939625	1.34767837412341
17	0.554505	0.5775125	1	0.765076628777038	4.11431059215041	57.64628375	1.53134438484799
18	0.353065	0.7147575	1	0.458807751807441	4.18066394535179	30.97617875	0.80263151377566
19	0.2401725	0.781165	1	0.298281449052309	5.98802769490596	0	0
20	-0.04317	-0.150765	2	-2.862714906806	0.370885233161225	10.11096625	0.673467629905171
21	-0.027675	-0.19061	2	-2.99740843278704	0.674727168498312	6.70418375	0.486832961402892
22	-0.00996749999999999	-0.212745	2	-3.09477502506761	0.885072406822352	7.44088125	0.542773767383182
23	0.0143825	-0.2326675	2	3.07985552863533	0.927325333494519	7.8529825	0.494876553962875
24	0.0409475	-0.25259	2	2.98088021784276	0.426604286783812	6.32578375	0.124725395138698
25	0.052015	-0.27694	2	2.95593513881502	1.05161546257445	4.22093375	0.231543212335588
26	0.06751	-0.285795	2	2.9096264963479	1.10714871779409	5.853375	0.306507062544288
27	0.089645	-0.2968625	2	2.84832508383905	1.47112208336999	10.52247625	0.624933924785975
28	0.1339175	-0.30129	2	2.72333829888185	1.5707963267949	8.37623875	0.468933910799687
29	0.1693375	-0.30129	2	2.62955151672191	1.69021100191187	13.18191875	0.697134224297407
30	0.2246775	-0.29465	2	2.49012467186243	2.05332167935595	12.41092875	0.677615442094792
31	0.2711625	-0.2703	2	2.35460158344347	1.74299957492754	12.22172875	0.509697371416196
32	0.322075	-0.261445	2	2.25266210916023	1.77617856202128	12.83426375	0.467079307991107
33	0.3752025	-0.2503775	2	2.15924624756201	1.96312385867463	16.43024625	0.586680376334026
34	0.4393975	-0.223815	2	2.04191017229521	2.23677981507538	9.32105625	0.350266059652231
35	0.4703875	-0.199465	2	1.97185696036476	2.22869369799884	14.5553925	0.49423471885544
36	0.5190875	-0.1618325	2	1.87301001659367	2.12937660733014	9.87801375	0.277087964769342
37	0.554505	-0.1396975	2	1.8175924236398	2.45926281197389	10.7926775	0.349419341325472
38	0.5832825	-0.10428	2	1.74770855537471	2.3259504637848	12.22172875	0.332311350408294
39	0.6209125	-0.06886	2	1.68124628529305	2.72707972335357	14.29879	0.447501554204877
40	0.6452625	-0.01352	2	1.59174597445208	2.62712839634287	13.83111125	0.381840193033357
41	0.67404	0.0373925	2	1.5153779358454	2.66071376413444	13.5810125	0.349809813862273
42	0.7006025	0.088305	2	1.44541597307295	3.02310963855607	22.14290375	0.620184579354774
43	0.71167	0.1812775	2	1.321379057202	3.02021880685969	21.623195	0.552874888695564
44	0.72274	0.272035	2	1.21080407946288	3.07918702708942	33.57058375	0.773311438093844
45	0.7315925	0.413705	2	1.05614179184411	3.4709149318681	43.70697375	1.0239764276926
46	0.671825	0.5885825	2	0.851346506305594	3.83392828253367	27.8845325	0.653675764090342
47	0.5965625	0.67934	2	0.720611353487526	5.52343887721102	14.4418725	0.0141692205570931
48	0.554505	0.6350675	2	0.717777509376107	0.935765536098316	12.35535125	-0.306807869888256
49	0.5965625	0.6040775	2	0.779139083353758	3.63715262669441	22.01874125	0.506447385016737
50	0.55229	0.68598	2	0.677849606350411	4.09213338958211	22.517165	0.540911126106116
51	0.474815	0.74132	2	0.569667381129188	4.91680132859128	43.8411875	0.873816265138411
52	0.2932975	0.70369	2	0.394904128101506	5.32616960124513	28.1777925	0.478469361679289
53	0.1959	0.6350675	2	0.299210255765648	5.68088897395009	10.16477	0.102846179777053
54	0.17155	0.59965	2	0.278641019810237	5.73639958185116	14.09599125	0.139405142972345
55	0.14056	0.5487375	2	0.250759991215768	5.30039158393226	7.5502625	0.196502422945706
56	0.113995	0.5310275	2	0.211459506626627	5.47819136198366	18.88275125	0.466785565113743
57	0.0564425	0.4756875	2	0.118102393603878	5.58093227000938	17.83032625	0.497938258952242
58	0.00774249999999999	0.4181325	2	0.01851474181343	5.60264087616931	14.14447375	0.493838391938074
59	-0.02989	0.3716475	2	-0.0802529365741847	5.85079681344335	14.99114375	0.487902414252503
60	-0.0564525	0.3140925	2	-0.177833419424685	0.126983354147531	0	0
61	-0.04317	0.210055	3	-0.202695273822909	6.19999734559134	6.3039075	0.198906467010161
62	-0.045385	0.18349	3	-0.242476567224942	0.266312860020358	5.96926	-0.018364180361069
63	-0.0387425	0.15914	3	-0.238803731152728	0.418142825242214	5.15629125	-0.136571575620057
64	-0.02989	0.1392175	3	-0.211489416028716	0.404989143996478	3.98679875	-0.128773745541817
65	-0.0232475	0.1237225	3	-0.185734666920353	0.321712908046475	4.9665	-0.135420507285708
66	-0.0166075	0.1038	3	-0.158650565463211	0.110726085057434	4.7406425	0.0564202920996448
67	-0.0143925	0.0838775	3	-0.16993462388314	0.244879001975114	4.3173075	-0.102119862782669
68	-0.00996749999999999	0.06617	3	-0.149510651326606	0.348787490542721	6.127715	-0.614574097974119
69	-0.00111249999999998	0.04182	3	-0.0265958317317827	0.558548558431148	4.93871125	-2.09086262035476
70	0.009955	0.02411	3	0.391576692339169	0.558713522743703	4.93871125	-4.41811331689375
71	0.021025	0.00640249999999995	3	1.27519935571792	0.380409019400969	5.63875125	-3.90168480470298
72	0.0298775	-0.015735	3	2.05553631665851	0.558713522743705	4.93871125	-1.00055583359705
73	0.0409475	-0.0334425	3	2.25564748337792	0.862130194973371	4.82637375	-0.0331630267377925
74	0.0564425	-0.046725	3	2.26228008872548	1.19025100432289	2.81908	0.215356057258989
75	0.06751	-0.0511525	3	2.21920887727368	1.67053207386695	5.26153375	0.743600250241672
76	0.089645	-0.0489375	3	2.07048882722535	1.71260304308231	3.70181625	0.407539410093229
77	0.1051425	-0.046725	3	1.9889809452067	1.84911729503969	3.8111975	0.404803347599239
78	0.1206375	-0.0422975	3	1.90802027568686	1.75612296755091	8.5222775	0.562935823596029
79	0.156055	-0.0356574999999999	3	1.79543311096765	2.23677981507537	9.32105625	0.821284503776556
80	0.187045	-0.0113075000000001	3	1.63117621021234	1.9655807635662	6.80587875	0.296281639176565
81	0.2136075	-0.000240000000000009	3	1.57191988237703	2.15881630472567	9.43812375	0.448065279703785
82	0.2468125	0.0218975	3	1.48230682643627	2.15878445101894	11.32539375	0.3948953001208
83	0.2866575	0.04846	3	1.40332776641211	2.56729608694456	10.60052125	0.512935605298794
84	0.3110075	0.0860925	3	1.30074064535235	2.03440628802823	7.02345875	0.0811675492611361
85	0.33757	0.0993725000000001	3	1.28450713550012	2.28966130630307	11.13028125	0.249770729940322
86	0.3729875	0.130365	3	1.23455298951206	2.25304910582058	10.7926775	0.176587240379083
87	0.4084075	0.15914	3	1.19923554143624	2.59175484822109	19.0347025	0.482849284883808
88	0.450465	0.2277625	3	1.10266568445948	2.81982798227685	13.244	0.36132649646107
89	0.468175	0.28089	3	1.03040038516727	2.5804391541477	21.642115	0.32920904833392
90	0.5168725	0.358365	3	0.964558575500483	3.0132624901854	16.363435	0.379442360157585
91	0.5257275	0.4269875	3	0.888670103468966	3.83634327257029	12.26666375	0.382499648455277
92	0.4925225	0.4668325	3	0.812170173777911	3.54649093064176	11.9609875	0.340238243785674
93	0.4726	0.5133175	3	0.744122525020776	3.77036859081309	21.3618625	0.615747380610671
94	0.419475	0.5863675	3	0.620973048898642	4.57048063183295	7.4036325	0.196497063519635
95	0.388485	0.590795	3	0.581673636194715	4.78045614824339	23.0883125	0.596930895105721
96	0.291085	0.584155	3	0.462287457173571	4.78726707766677	20.99942625	0.62489674850259
97	0.20254	0.5775125	3	0.337308107473053	3.89842531676953	25.92335625	0.730053469903754
98	0.1272775	0.6572025	3	0.191297413492302	3.47947157613234	20.53115625	0.294046237134404
99	-0.4175	0.495	1	-0.700669991104614	5.45020404050515	8.7895225	0.287062818640362
100	-0.445	0.47	1	-0.758082554832686	5.49778714378214	10.87013125	0.355018196780819
101	-0.4775	0.4375	1	-0.82908619418885	5.1760365893855	7.93221	0.23728293672844
102	-0.5075	0.4225	1	-0.876542781534538	5.58092837567058	10.06839625	0.321733825657529
103	-0.535	0.39	1	-0.940889546666044	4.92348231360744	8.4655175	0.194369414132112
104	-0.57	0.3825	1	-0.979763429492466	5.35589008917797	8.86875	0.253066985159232
105	-0.6	0.36	1	-1.03037682652431	5.38712992260824	7.5715475	0.210972415557951
106	-0.625	0.34	1	-1.0725713096359	5.24411304764349	11.66122375	0.286503844999144
107	-0.6675	0.315	1	-1.12987207863573	5.43121898000631	6.2849875	0.162633897391555
108	-0.6875	0.2975	1	-1.16239885811404	5.43121898000631	6.2849875	0.157759219885643
109	-0.7075	0.28	1	-1.19395070209117	5.63033867607881	12.65334125	0.331424186172209
110	-0.74	0.2375	1	-1.26023553932561	5.8730579666381	14.82855	0.397350601366935
111	-0.765	0.18	1	-1.339705659599	5.97218702657405	17.38925375	0.461530484914381
112	-0.7875	0.11	1	-1.43201175658188	6.23322691145764	11.83978125	0.314903664259407
113	-0.79	0.06	1	-1.49499248943376	0.404891786285083	9.00592	0.217784774629426
114	-0.775	0.025	1	-1.53854944435964	0.358770670270572	5.05164	0.128661583074077
115	-0.7675	0.005	1	-1.56428176097446	1.05165021254837	4.7666575	0.0659056686215331
116	-0.75	-0.005	1	-1.57746289469876	1.19028994968253	3.18388125	0.0344596161883426
117	-0.7375	-0.01	1	-1.58435481793643	1.89254688119154	1.8695325	-0.0164244000198144
118	-0.73	-0.0075	1	-1.58106993793247	0.197395559849881	3.01478375	0.0860543756967691
119	-0.7275	-0.02	1	-1.59828081307182	0.17467219900824	10.20674875	0.295520086094392
120	-0.72	-0.0625	1	-1.6573848302907	0.286051441717318	10.47695	0.303729833132
121	-0.7075	-0.105	1	-1.7181307969171	0.214060683563822	13.91625125	0.411761334946319
122	-0.695	-0.1625	1	-1.80048306390637	0.563316261491968	13.28657	0.380960671466912
123	-0.665	-0.21	1	-1.87667519819975	0.35299038782691	11.97163	0.363144204069417
124	-0.6475	-0.2575	1	-1.94930403901363	0.847816973393406	13.40482	0.375867246879318
125	-0.605	-0.295	1	-2.0244774883895	0.815691923316223	13.80273125	0.417319780705774
126	-0.5625	-0.335	1	-2.10794144453065	0.982793723247329	19.1860625	0.587867346232878
127	-0.495	-0.38	1	-2.22551491377723	0.588002603547568	12.79051125	0.428829904726646
128	-0.465	-0.425	1	-2.31128089472256	0.785398163397448	16.722915	0.561137356312473
129	-0.415	-0.475	1	-2.42350836598505	1.01219701145133	11.155705	0.372915894057295
130	-0.375	-0.5	1	-2.49809154479651	0.862170054667226	21.8041175	0.723900846296264
131	-0.305	-0.56	1	-2.64287171405576	0.965251663189927	9.34825375	0.30577185911989
132	-0.2725	-0.5825	1	-2.70402608587974	0.655695626241536	9.69709125	0.274796766761267
133	-0.2475	-0.615	1	-2.75898543923199	0.75092906239794	12.1312675	0.338844961320883
134	-0.2125	-0.6525	1	-2.82675443149617	0.66596923737911	10.526615	0.259869512571038
135	-0.185	-0.6875	1	-2.87872833401038	1.37340076694502	9.04435125	0.268685344282793
136	-0.1475	-0.695	1	-2.93246540286694	1.49096634108266	14.82855	0.441451357828924
137	-0.085	-0.7	1	-3.02075567443272	1.66145621399564	13.06130375	0.388491455305244
138	-0.03	-0.695	1	-3.09845396549377	1.5707963267949	12.41625	0.377507428404344
139	0.0225	-0.695	1	3.10922985600495	1.88179460740044	17.38925375	0.521629853901233
140	0.0925	-0.6725	1	3.0049038852247	3.58724734593615	0	0
141	-0.47	0.505	2	-0.749516135044291	0.110657221173896	5.35376875	0.100469333086664
142	-0.4675	0.4825	2	-0.769610001661624	6.18351665468842	5.9420625	0.146322174084894
143	-0.47	0.4575	2	-0.798874436478603	5.91601147336137	8.23493	0.249000112780611
144	-0.4825	0.425	2	-0.848674459034725	6.03820664405272	4.8754475	0.144493709595928
145	-0.4875	0.405	2	-0.87757320095391	6.00488564817447	4.3043	0.132908474856821
146	-0.4925	0.3875	2	-0.904154895925275	5.81953769817878	3.966105	0.1317400477553
147	-0.5	0.3725	2	-0.930502905476335	5.72458599183602	5.5778525	0.188995393527474
148	-0.5125	0.3525	2	-0.968301984181829	6.15883031263282	4.7666575	0.145982807216756
149	-0.515	0.3325	2	-0.99749854562518	5.96143475278294	5.60918875	0.189091274145536
150	-0.5225	0.31	2	-1.03531680045429	6.11803662976496	7.1931475	0.237460778384904
151	-0.5275	0.28	2	-1.08280895613127	6.03820664405272	7.31317125	0.254243509716454
152	-0.535	0.25	2	-1.13365765807456	6.15063377488291	8.94738625	0.311161165352036
153	-0.54	0.2125	2	-1.19588989114497	0	5.32125	0.182914065703352
154	-0.54	0.19	2	-1.23247270428564	0.566729217523506	7.7087175	0.184007612187891
155	-0.5225	0.1625	2	-1.26927422672322	0	2.95625	0.109795089300504
156	-0.5225	0.15	2	-1.29123324458332	0	5.32125	0.201106689796735
157	-0.5225	0.1275	2	-1.33145458254266	6.18351665468842	5.9420625	0.232645518687757
158	-0.525	0.1025	2	-1.37798368628021	0	6.50375	0.254577929552593
159	-0.525	0.075	2	-1.42889927219073	0.0906598872007451	6.53035625	0.256185837017093
160	-0.5225	0.0475	2	-1.48013643959415	0.643501108793284	2.95625	0.0898631857896048
161	-0.515	0.0375	2	-1.49810907675207	0.244978663126864	4.8754475	0.191934912015921
162	-0.51	0.0175	2	-1.53649605915526	0.432407775570538	8.4655175	0.322970137792074
163	-0.495	-0.015	2	-1.60109008671367	0.418224329579229	5.82322125	0.234361488343922
164	-0.485	-0.0375	2	-1.64796238438246	0.141897054604164	8.3614575	0.363712394617757
165	-0.48	-0.0725	2	-1.72070486330601	6.18351665468842	5.9420625	0.247395262881827
166	-0.4825	-0.0975	2	-1.77018391588237	0.0713074647852903	8.298785	0.349733964411278
167	-0.48	-0.1325	2	-1.84013070876463	0.141897054604164	4.18072875	0.1752017709721
168	-0.4775	-0.15	2	-1.87517106295905	0.661043168850687	6.7414325	0.271979670532103
169	-0.46	-0.1725	2	-1.92956699706547	0.896055384571344	3.78577375	0.142299545247673
170	-0.4475	-0.1825	2	-1.958026906115	0.785398163397448	1.672055	0.0678143462756386
171	-0.4425	-0.1875	2	-1.97158977537013	0.566729217523506	7.7087175	0.337744808065334
172	-0.425	-0.215	2	-2.0391387369832	1.32581766366803	4.8754475	0.146363557454638
173	-0.405	-0.22	2	-2.06841144847413	0.519146114246523	4.7666575	0.218673054405871
174	-0.395	-0.2375	2	-2.1121460593553	0.540419500270584	6.8951575	0.315839429366658
175	-0.38	-0.2625	2	-2.17531394522863	0.643501108793284	5.9125	0.270751289859963
176	-0.365	-0.2825	2	-2.22946420320062	0.661043168850687	6.7414325	0.308440315142322
177	-0.3475	-0.305	2	-2.29115226622909	0.588002603547568	6.39555125	0.287333056560304
178	-0.3325	-0.3275	2	-2.34861887754115	0.439842582815736	11.108405	0.458131053818303
179	-0.3125	-0.37	2	-2.44024508830481	1.08631839775787	12.69472875	0.552147590513203
180	-0.265	-0.395	2	-2.55067460640745	0.726642340681726	7.1198325	0.301206870732229
181	-0.245	-0.4175	2	-2.6109159805539	0.982793723247329	6.39555125	0.277676586600304
182	-0.2225	-0.4325	2	-2.66645129787396	1.16590454050981	4.50296	0.19568236678877
183	-0.205	-0.44	2	-2.70558777123171	1.10714871779409	9.254245	0.401159025137945
184	-0.17	-0.4575	2	-2.7858195762593	1.06369782240256	6.08751	0.258385946314732
185	-0.1475	-0.47	2	-2.83749676552225	0.927295218001612	5.9125	0.235129578979549
186	-0.1275	-0.485	2	-2.88452268131816	1.39094282700242	6.610175	0.278764319484983
187	-0.1	-0.49	2	-2.94027554521515	1.27229739520872	8.04159125	0.335641902111101
188	-0.0675	-0.5	2	-3.00740392563737	1.03037682652431	3.44757875	0.131178323001722
189	-0.055	-0.5075	2	-3.03363959023772	1.03037682652431	3.44757875	0.128076834235715
190	-0.0425	-0.515	2	-3.05925495708486	1.5707963267949	3.5475	0.144951519163206
191	-0.0275	-0.515	2	-3.0882452609175	1.32581766366803	2.43772375	0.097719244894181
192	-0.0175	-0.5175	2	-3.10778910989634	1.81577498992176	4.8754475	0.193407768914264
193	0.0025	-0.5125	2	3.1367146435004	1.68145354796879	5.35376875	0.220511954171649
194	0.025	-0.51	2	3.09261225266607	1.73594500420952	7.1931475	0.297514553156222
195	0.055	-0.505	2	3.03310934203482	2.09887077522126	8.213645	0.320701548463642
196	0.085	-0.4875	2	2.96896903234209	2.09887077522126	8.213645	0.336712762654732
197	0.115	-0.47	2	2.90162647981115	2.07789483118723	6.08751	0.259959368950358
198	0.1375	-0.4575	2	2.84963460602107	2.35619449019234	6.6894025	0.267987665064968
199	0.1575	-0.4375	2	2.79603707300808	2.19104581277772	5.0859325	0.225257315579874
200	0.175	-0.425	2	2.75098560989211	2.30861138691536	8.7895225	0.390140275600421
201	0.4525	0.555	1	0.684010033357463	3.90260540781452	17.14625	0.494309232076602
202	0.4025	0.6075	1	0.585148186942143	4.29416465080546	23.29229375	0.677482767858502
203	0.3125	0.6475	1	0.449651633370442	4.43938027729798	30.69947375	0.907704251503076
204	0.1875	0.6825	1	0.268110783069827	4.35675309608393	22.07491	0.645760078990718
205	0.1	0.715	1	0.138958767271683	4.55462024278874	26.34196125	0.763048981912208
206	-0.01	0.7325	1	-0.013651029110758	4.53568012431465	16.81692375	0.466608051792934
207	-0.08	0.745	1	-0.106972639469345	4.81837333837429	27.94543125	0.781946221592201
208	-0.1975	0.7325	1	-0.263361883787785	5.05541292080539	17.579045	0.490583551156694
209	-0.2675	0.7075	1	-0.361478594019124	5.38712992260824	22.71523375	0.625328881015331
210	-0.3425	0.6475	1	-0.48654437022219	5.4097797702544	28.5396375	0.826623720416935
211	-0.435	0.57	1	-0.651869114305577	5.2743105426415	18.8644225	0.54630984555206
212	-0.5025	0.5275	1	-0.761131083415989	5.75511085875323	16.42788125	0.469032563313765
213	-0.5375	0.4675	1	-0.854937596078742	5.49778714378214	5.01675625	0.148183045061383
214	-0.5525	0.4525	1	-0.884574205091018	6.13053597878432	7.77671125	0.202860095420361
215	-0.5575	0.42	1	-0.925146224175091	5.6396841983863	5.9125	0.179019516997581
216	-0.5725	0.4	1	-0.960950127574607	4.71238898038469	4.13875	0.0703082579861536
217	-0.59	0.4	1	-0.975011779171838	0.099668652491162	5.9420625	0.138399075743159
218	-0.5875	0.375	1	-1.00269159432047	5.53225624478165	12.1312675	0.356469654855283
219	-0.6225	0.3375	1	-1.07398552529153	5.34513781538687	10.99784125	0.288490727826503
220	-0.66	0.31	1	-1.13168367085683	5.98468637559341	8.04159125	0.23221493125589
221	-0.67	0.2775	1	-1.178126657108	5.21948748477703	6.08751	0.135951696046588
222	-0.6925	0.265	1	-1.20531699631732	4.93105792625863	5.451325	0.0835416344683404
223	-0.715	0.26	1	-1.22202532321099	5.49778714378214	2.50867375	0.0627932377626261
224	-0.7225	0.2525	1	-1.23458397076352	5.30039158393226	4.26350375	0.092675494312402
225	-0.7375	0.2425	1	-1.253119069626	5.66688836978352	17.38925375	0.439187414079598
226	-0.78	0.1825	1	-1.34095655244192	0.0238050261850699	24.839595	0.6524474589847
227	-0.7775	0.0775	1	-1.47144604423886	1.31740906495377	0	0
228	0.13	-0.1575	2	2.45155653709475	1.47112767430373	5.9420625	0.397451819553094
229	0.155	-0.16	2	2.37206617318413	2.0344439357957	6.610175	0.573922388640913
230	0.18	-0.1475	2	2.25728169545595	1.83704837594582	6.7414325	0.46471327794857
231	0.2075	-0.14	2	2.16433903986624	2.12939564213846	5.5778525	0.413599155567592
232	0.2275	-0.1275	2	2.08161920875272	2.15879893034246	6.39555125	0.439844779124412
233	0.25	-0.1125	2	1.99365025292784	2.35619449019234	6.6894025	0.463966568617535
234	0.27	-0.0925	2	1.90085693920433	2.31917437431841	11.29583125	0.67909808114015
235	0.305	-0.06	2	1.7650373229763	2.54441599549712	17.87467	1.00717558335848
236	0.3475	0.0025	2	1.5636022063046	2.53086668920058	7.21738875	0.340031343341168
237	0.365	0.0275	2	1.49559593763637	2.72918221199241	20.65118	0.936730062907867
238	0.4	0.1075	2	1.3082499250548	2.87064580325137	11.0457325	0.45783475120694
239	0.4125	0.1525	2	1.21668297481341	2.76108627647743	19.10387875	0.603848696386409
240	0.4425	0.2275	2	1.09591323553613	2.9562447035941	19.2499175	0.58446539641367
241	0.4575	0.3075	2	0.979020156253394	3.09616937416822	13.02109875	0.378157849006325
242	0.46	0.3625	2	0.903388586452129	3.72959525713736	14.92255875	0.530431117481853
243	0.425	0.415	2	0.797302362955758	3.78509376238308	17.7375	0.612807103661027
244	0.38	0.475	2	0.674740942223553	4.05669335414315	9.69709125	0.336892854673643
245	0.3475	0.5	2	0.607362371288824	4.45720658976387	14.0540125	0.472560407588101
246	0.29	0.515	2	0.512850289771204	4.47684399966383	15.2010375	0.53694675792001
247	0.2275	0.53	2	0.405460938187202	4.51499342053481	18.0887025	0.663111949698773
248	0.1525	0.545	2	0.272838548247448	4.6707464012861	14.20241625	0.527346485662804
249	0.0925	0.5475	2	0.167369251114887	4.87104424257109	14.9692675	0.558065733495925
250	0.03	0.5375	2	0.0557561044157016	4.78916087165447	7.7087175	0.302144837999987
251	-0.0025	0.535	2	-0.00467286318429575	4.8420915175406	13.71404375	0.54292228067207
252	-0.06	0.5275	2	-0.11325731931871	4.82304620155859	10.70812875	0.425291017365558
253	-0.105	0.5225	2	-0.198315522791821	5.13524290651763	12.967295	0.51145073625287
254	-0.155	0.5	2	-0.300605670042395	5.09289535749705	9.55164375	0.386158371309543
255	-0.1925	0.485	2	-0.377837344304304	5.71645608965608	7.7087175	0.262446344091275
256	-0.21	0.4575	2	-0.430326613122559	5.03413953478133	7.47872125	0.309737674671524
257	-0.24	0.4475	2	-0.492274148056864	5.05541292080539	8.7895225	0.357372261809534
