# Supplementary material for: Fluid extraction from the left-right organizer uncovers mechanical properties needed for symmetry breaking
Source: eLife. 2023 Jul 21;12:e83861. doi: 10.7554/eLife.83861 (PMC10361723; doi:10.7554/eLife.83861)
Supplement: Figure 4—source data 2. [file elife-83861-fig4-data2.zip › Fig4_sourcedata/DB8ss_embryo8.csv]

	x	y	id	omega	alpha	speed	realangvel
1	0.0245205479452056	0.74033904109589	1	0.033108597941039	4.71238898038469	3.98266	0.155713185412042
2	0.00145547945205483	0.74033904109589	1	0.00196596085863061	4.7836753447849	7.9854225	0.312571970974828
3	-0.0446815068493152	0.737044520547945	1	-0.0605484333363347	4.86900209212255	10.9440375	0.429739175184497
4	-0.107294520547945	0.727157534246575	1	-0.146496268373234	4.95736764351155	9.3831375	0.369930375368175
5	-0.160020547945205	0.71397602739726	1	-0.220482343446869	5.37340816861172	6.48660375	0.237279127953832
6	-0.189681506849315	0.690907534246575	1	-0.267938169037636	0	0.5687825	0.0061139014653
7	-0.189681506849315	0.68761301369863	1	-0.269160949330696	5.1760365893855	1.27237	0.0507650130102544
8	-0.196270547945205	0.684318493150685	1	-0.279313951932746	5.17603658938549	5.08888875	0.204946351599279
9	-0.222633561643836	0.67113698630137	1	-0.320303222252602	5.14480689413867	8.1462425	0.333559698772518
10	-0.26547602739726	0.65136301369863	1	-0.387015162007106	5.37346412570069	6.48660375	0.260653910329722
11	-0.295133561643836	0.628294520547945	1	-0.43914594407305	5.65440025551999	7.73828	0.291642498613949
12	-0.321496575342466	0.592044520547945	1	-0.49747444379584	5.1760365893855	5.08888875	0.218164816037363
13	-0.347859589041096	0.57886301369863	1	-0.541107407003313	4.71238898038469	6.82716375	0.243428286574587
14	-0.387407534246575	0.57886301369863	1	-0.58979306431823	4.90978454023457	11.6038725	0.428885866983753
15	-0.453315068493151	0.565681506849315	1	-0.67557023771498	5.13898800173422	6.87446375	0.262382330625888
16	-0.489565068493151	0.549205479452055	1	-0.728046703840158	5.23151910690978	9.173835	0.34749615302204
17	-0.535702054794521	0.522842465753425	1	-0.797545934444566	5.17606628236013	8.9054075	0.317885421833906
18	-0.581835616438356	0.49977397260274	1	-0.861123018811347	5.28369644686238	9.46886875	0.335261611599922
19	-0.627972602739726	0.470116438356164	1	-0.928175341131331	5.69522267165758	8.2053675	0.303128534642436
20	-0.654335616438356	0.430568493150685	1	-0.988801048059819	5.878221844014	4.33268	0.1585263649341
21	-0.664222602739726	0.407503424657534	1	-1.02050632104664	5.7164499767009	7.4178225	0.275129075935825
22	-0.687291095890411	0.371253424657534	1	-1.0755321362338	5.44865978268568	24.569985	0.802928318103138
23	-0.792743150684932	0.275684931506849	1	-1.23611779985443	5.55326966130643	14.50513625	0.443620702347212
24	-0.848767123287671	0.213071917808219	1	-1.32484194032387	5.63969931428747	31.29190625	0.874907124178292
25	-0.957513698630137	0.0680719178082192	1	-1.49982336515953	5.8730430971427	14.26863625	0.393848586904368
26	-0.990469178082192	-0.00772260273972601	1	-1.57859308254041	6.20639507693215	14.83623625	0.428050066214969
27	-0.997061643835616	-0.0934041095890411	1	-1.6642030957834	0.204036939432052	16.84885125	0.487984610364396
28	-0.977287671232877	-0.188969178082192	1	-1.76180001785628	0.870910194337595	14.1320575	0.336666916647517
29	-0.914674657534246	-0.241695205479452	1	-1.82913340118578	0.837966871174912	15.308645	0.412363142586232
30	-0.848767123287671	-0.301013698630137	1	-1.91160602970303	0.563349186486761	12.78519	0.407538703033108
31	-0.809219178082192	-0.363626712328767	1	-1.99311377030965	0.628785051659592	7.73828	0.249632457111537
32	-0.782856164383562	-0.399876712328767	1	-2.04304026173196	0.620207355293448	9.78814375	0.321572175579106
33	-0.749904109589041	-0.446013698630137	1	-2.10735469684778	0.507176935764725	5.85751375	0.194025826287696
34	-0.733424657534247	-0.475671232876712	1	-2.14615986210532	0.463606041058029	6.3606675	0.208325013757229
35	-0.716948630136986	-0.508626712328767	1	-2.18782486485676	1.04472101177805	20.3945775	0.643911290982815
36	-0.614791095890411	-0.567945205479452	1	-2.31660712305333	0.950556202968366	14.68251125	0.506201813594405
37	-0.545585616438356	-0.617376712328767	1	-2.41784748577221	1.30454960708326	19.4604025	0.64949483964917
38	-0.43683904109589	-0.647034246575342	1	-2.54774645370204	1.01916810441513	8.68428	0.322318296891977
39	-0.393996575342466	-0.673397260273972	1	-2.61221011308044	1.32575653336887	4.69156875	0.168747218273686
40	-0.367633561643836	-0.679989726027397	1	-2.64595955673517	1.32587879583571	2.34608	0.085500754501
41	-0.354452054794521	-0.683284246575342	1	-2.66305970763537	1.5707963267949	3.98266	0.134841007863922
42	-0.331383561643836	-0.683284246575342	1	-2.69002790920816	0.711844353290818	0	0
43	-0.18638698630137	-0.851349315068493	2	-2.92606196889609	0.927378340066185	2.84450375	0.0853467985787892
44	-0.17320205479452	-0.861236301369863	2	-2.94313132861185	1.27229177764146	7.73828	0.252329381999559
45	-0.13036301369863	-0.874417808219178	2	-2.99359720501176	1.35206624875329	5.24557	0.170913058194313
46	-0.100705479452055	-0.881010273972603	2	-3.02777981665062	1.06375664362519	5.85751375	0.174090565692269
47	-0.0710445205479452	-0.897486301369863	2	-3.06259792978908	1.5707963267949	5.68959875	0.182883381634089
48	-0.0380924657534246	-0.897486301369863	2	-3.09917460611589	1.41811696476197	7.48345125	0.238359830611006
49	0.00475	-0.904078767123288	2	3.13633873494149	1.48767659627537	6.85081375	0.217617825720744
50	0.0442945205479453	-0.907373287671233	2	3.09281516979734	1.39099270936314	6.3606675	0.195610866216636
51	0.0805445205479452	-0.913962328767123	2	3.05369299655402	1.5707963267949	4.5514425	0.142713440513349
52	0.106907534246575	-0.913962328767123	2	3.02515030845135	1.5707963267949	5.120225	0.159405959200374
53	0.136565068493151	-0.913962328767123	2	2.99326911661127	1.72339760079262	7.48345125	0.234402735764534
54	0.179407534246575	-0.907373287671233	2	2.94638856945836	1.65391605731442	6.85081375	0.212017527372668
55	0.218952054794521	-0.904078767123288	2	2.90398506398383	2.45329084449759	0	0
56	0.677017123287671	-0.347150684931507	3	2.04460370828851	2.5536166982328	6.15373	0.231313309308359
57	0.696787671232877	-0.317493150684932	3	1.99834104642684	2.5535740623208	10.25641375	0.37754590807999
58	0.729743150684932	-0.268061643835616	3	1.92283186481085	2.52133614607193	9.78814375	0.344404463785803
59	0.762698630136986	-0.221924657534247	3	1.85395097205369	2.45588886615617	8.085935	0.264877584195689
60	0.792356164383562	-0.185674657534247	3	1.80097545521455	3.06483910208245	7.4178225	0.262753357151837
61	0.795650684931507	-0.142835616438356	3	1.74842478378418	2.72340046285035	5.60327625	0.193037568845775
62	0.808832191780822	-0.113174657534247	3	1.70981727001503	3.03084671589077	5.1521525	0.182720292745926
63	0.812130136986302	-0.0835171232876712	3	1.67327321146584	3.14159265358979	3.98266	0.14090844020215
64	0.812130136986302	-0.0604486301369863	3	1.64509152342541	3.36841485548947	7.5904675	0.261741411933727
65	0.802243150684931	-0.0176095890410959	3	1.59274324103866	3.68202743573455	6.6350075	0.207782671824038
66	0.782469178082192	0.0153458904109589	3	1.55118670667386	3.5003917956377	4.8612575	0.171621940205618
67	0.772582191780822	0.041708904109589	3	1.51686231863273	3.14159265358979	7.96532	0.296420044080213
68	0.772582191780822	0.0878458904109589	3	1.45757830981669	3.43296364225596	5.9396975	0.219319424890204
69	0.762698630136986	0.120801369863014	3	1.41371442483865	3.6540191183873	10.44443125	0.376814651732185
70	0.733037671232877	0.173527397260274	3	1.33835149449221	3.86824932872294	6.85081375	0.237629301305912
71	0.706674657534247	0.203184931506849	3	1.29082563423103	3.70490274149279	12.78519	0.495864085229565
72	0.667130136986301	0.265797945205479	3	1.19165281718512	3.22471238410932	6.85081375	0.259839900448255
73	0.663835616438356	0.305342465753425	3	1.13968483709547	3.68202743573455	6.6350075	0.262685157154668
74	0.644061643835617	0.338297945205479	3	1.08714780566453	3.66486982232455	17.077665	0.678790991456143
75	0.594630136986301	0.423979452054794	3	0.951389607373304	3.83633774425907	22.2179925	0.881155615682881
76	0.512243150684931	0.522842465753425	3	0.775158484236728	3.93568389278009	0	0
77	0.12997602739726	0.898520547945205	4	0.143659095405681	4.80302331326974	6.28439625	0.196718736959907
78	0.0937260273972603	0.89522602739726	4	0.1043153480137	5.1760365893855	8.9054075	0.249023363456209
79	0.0475890410958905	0.872157534246575	4	0.0545106753224582	5.24047958250809	7.90383	0.225183316033218
80	0.00804452054794517	0.84908904109589	4	0.00947401211581463	5.05337273619383	18.714245	0.623719181202023
81	-0.0941130136986301	0.81283904109589	4	-0.11526982412459	4.74684820771776	16.5088825	0.574423932382954
82	-0.189681506849315	0.809544520547945	4	-0.230154610601181	4.87757978848869	6.9211725	0.23963798057238
83	-0.22922602739726	0.80295205479452	4	-0.278082206715657	5.07113117826993	9.72192375	0.337404805626719
84	-0.281952054794521	0.783181506849315	4	-0.345563167841	4.89775261683944	9.26193125	0.314457160570566
85	-0.334678082191781	0.773294520547945	4	-0.408454599955114	4.94346942608068	9.93595625	0.331671524027429
86	-0.390702054794521	0.76011301369863	4	-0.474788904760599	5.12253119042157	14.26863625	0.478060333403283
87	-0.466496575342466	0.727157534246575	4	-0.570400971441256	5.30859447503188	19.25169125	0.643718297036726
88	-0.558767123287671	0.664544520547945	4	-0.699144630848601	5.84078287055026	11.9609875	0.374550156570481
89	-0.588428082191781	0.601931506849315	4	-0.774054662162697	0.717652830667003	0	0
90	0.241438356164384	-0.348743150684932	5	2.53604645806654	2.89643748353688	1.62534625	0.084630677366837
91	0.243722602739726	-0.33961301369863	5	2.51912032259317	2.63453660302889	4.05834	0.260243342208937
92	0.25513698630137	-0.319065068493151	5	2.46707165415139	2.92297664951511	3.6338225	0.207275807538365
93	0.259702054794521	-0.298517123287671	5	2.42561649264371	3.14159265358979	5.12436375	0.260714537259803
94	0.259702054794521	-0.268835616438356	5	2.37347358519175	3.23216647063128	4.353965	0.223035087002099
95	0.257421232876712	-0.243722602739726	5	2.32886656779133	2.97648451698961	4.7950375	0.339232218355408
96	0.261986301369863	-0.216325342465753	5	2.26102012412025	2.60987244215405	7.77434625	0.664455552727459
97	0.284818493150685	-0.177510273972603	5	2.12812901357476	2.78282198331922	10.10328	0.876102585246246
98	0.305366438356164	-0.122715753424658	5	1.95290849652551	2.601129032428	4.59696875	0.393579231046979
99	0.319065068493151	-0.0998869863013698	5	1.87419265031611	2.85558420351774	6.98443625	0.603299749088535
100	0.330479452054795	-0.0610719178082193	5	1.75353270049841	2.98498266808329	7.58219	0.651637785876544
101	0.337328767123288	-0.017695205479452	5	1.6232051433231	3.09398579468358	8.28696	0.706231704275117
102	0.33961301369863	0.0302500000000001	5	1.48195880246807	3.14159265358979	4.33563625	0.363843880966758
103	0.33961301369863	0.0553664383561643	5	1.40919002627472	3.22477526464587	4.746555	0.394956829146886
104	0.337328767123288	0.0827636986301369	5	1.33019866044535	3.46331320768644	6.23236625	0.520457084317637
105	0.325914383561644	0.117010273972603	5	1.22610724358182	3.20819400313289	5.9255075	0.462600610401165
106	0.323630136986301	0.151256849315068	5	1.13358712150159	3.06477664142881	5.139145	0.347938466401092
107	0.325914383561644	0.180934931506849	5	1.06399942822137	3.14159265358979	3.5475	0.234516803264738
108	0.325914383561644	0.201482876712329	5	1.01709606756842	3.55986337396505	3.8821475	0.288138321429466
109	0.316780821917808	0.222030821917808	5	0.959468403282526	3.14159265358979	1.57686375	0.0953674898056828
110	0.316780821917808	0.231164383561644	5	0.940394905321389	3.46338070751767	4.98601125	0.342606182979499
111	0.307647260273973	0.258561643835616	5	0.87187366872549	3.87938056248473	5.85987875	0.422317299252071
112	0.284818493150685	0.283674657534247	5	0.787410208875076	3.85018363305306	3.6338225	0.259841732202239
113	0.271119863013699	0.299657534246575	5	0.735441862434628	4.00379800092142	3.6338225	0.260487793462754
114	0.25513698630137	0.313356164383562	5	0.683344303742077	4.90532774523074	0	0
115	-0.928082191780822	0.0821917808219178	6	-1.48246588629584	0.286051441717318	10.47695	0.310103616230668
116	-0.910958904109589	0.023972602739726	6	-1.54448660954197	0	10.6425	0.338197760150989
117	-0.910958904109589	-0.0376712328767123	6	-1.61212616157217	0.291456794477867	6.17265	0.191745125241236
118	-0.900684931506849	-0.0719178082191781	6	-1.65047518662042	0.558599315343562	5.5778525	0.161272066996416
119	-0.883561643835616	-0.0993150684931507	6	-1.6827296000197	0.278299659005111	4.3043	0.138878005321785
120	-0.876712328767123	-0.123287671232877	6	-1.71050520108406	0.493941368919581	8.72980625	0.272977526491898
121	-0.852739726027397	-0.167808219178082	6	-1.76510070638244	0.927295218001612	14.78125	0.391091680865499
122	-0.784246575342466	-0.219178082191781	6	-1.84331904255554	0.548549402450528	12.47241875	0.43626489648587
123	-0.746575342465753	-0.280821917808219	6	-1.93057202185271	0.828849058788979	9.62495875	0.321443200029463
124	-0.705479452054795	-0.318493150684932	6	-1.99486066185861	0.694738276196703	4.6176625	0.167976607765918
125	-0.688356164383562	-0.339041095890411	6	-2.02845598341179	0.610725964389209	7.21738875	0.271201038248663
126	-0.664383561643836	-0.373287671232877	6	-2.08269619106152	1.03037682652431	3.44757875	0.115276047597355
127	-0.647260273972603	-0.383561643835616	6	-2.10575140058099	0.566729217523506	7.7087175	0.296802886026695
128	-0.623287671232877	-0.421232876712329	6	-2.16511197778633	0.70862627212767	10.90205875	0.420009069468137
129	-0.582191780821918	-0.469178082191781	6	-2.24911379167996	0.896055384571344	11.35732125	0.436732092953882
130	-0.530821917808219	-0.51027397260274	6	-2.33646021027074	0.785398163397448	4.18072875	0.164457076971825
131	-0.513698630136986	-0.527397260273973	6	-2.3693516256651	0.694738276196703	4.6176625	0.179917994716321
132	-0.496575342465753	-0.547945205479452	6	-2.40533522460837	0.785398163397448	5.01675625	0.195768464871398
133	-0.476027397260274	-0.568493150684932	6	-2.44448891758264	1.22777238637419	8.7895225	0.329388712336893
134	-0.428082191780822	-0.585616438356164	6	-2.51036666005002	0.785398163397448	3.34470125	0.131379300928991
135	-0.414383561643836	-0.599315068493151	6	-2.53664252023582	1.14416883366802	7.14407375	0.282003654517222
136	-0.376712328767123	-0.616438356164384	6	-2.59304325113927	1.24904577239825	7.47872125	0.295782051113349
137	-0.335616438356164	-0.63013698630137	6	-2.65219966136194	1.41814699839963	7.77671125	0.303710147921032
138	-0.291095890410959	-0.636986301369863	6	-2.71294169094614	1.31019393504756	9.178565	0.378302874083705
139	-0.23972602739726	-0.650684931506849	6	-2.78860226576288	0.674740942223553	3.78577375	0.133157855600738
