# Supplementary material for: Fluid extraction from the left-right organizer uncovers mechanical properties needed for symmetry breaking
Source: eLife. 2023 Jul 21;12:e83861. doi: 10.7554/eLife.83861 (PMC10361723; doi:10.7554/eLife.83861)
Supplement: Figure 4—source data 2. [file elife-83861-fig4-data2.zip › Fig4_sourcedata/DB8ss_embryo9.csv]

	x	y	id	omega	alpha	speed	realangvel
1	0.64676	0.208206666666667	1	1.25935033546577	3.80261184181683	6.48660375	0.257386198881241
2	0.624306666666667	0.237076666666667	1	1.20787309568952	4.1719694801141	13.270015	0.471301032199148
3	0.560156666666667	0.275566666666667	1	1.11361288924969	4.15381301888692	10.734735	0.433038703149715
4	0.508836666666667	0.30764	1	1.02700514861975	3.82729644102342	8.085935	0.382895878984538
5	0.47997	0.342923333333333	1	0.950425972822843	3.68204271838718	9.95251125	0.469129150397438
6	0.4511	0.391036666666667	1	0.856600142743355	3.83349140052613	25.8600925	1.19110046267183
7	0.358083333333333	0.503303333333333	1	0.618380050208989	4.04409778814915	13.7725775	0.620623765058048
8	0.29714	0.551416666666667	1	0.494255297197379	3.77663058332323	13.4272875	0.517647190639209
9	0.252233333333333	0.61236	1	0.390725859069537	4.17597315189071	24.4907575	0.988009794148085
10	0.133553333333333	0.682923333333333	1	0.19312390023992	4.21725603875597	32.32955	1.13983359221631
11	-0.0268233333333334	0.769526666666667	1	-0.0348428182033425	4.74094500933982	19.92098625	0.72351071088541
12	-0.139086666666667	0.76632	1	-0.179544960380424	4.95735823887225	30.4954925	1.09943057637926
13	-0.30588	0.724623333333333	1	-0.399431075656276	5.16455794355812	22.1375825	0.792271430420343
14	-0.418143333333333	0.670093333333333	1	-0.557885361740345	5.81953769817878	19.08259375	0.622103483265106
15	-0.466256666666667	0.573866666666667	1	-0.682306058393366	5.78156545694896	20.11491625	0.748172179120734
16	-0.520786666666667	0.474433333333333	1	-0.831940494217513	5.63034094518068	12.17561125	0.487919050723451
17	-0.562483333333333	0.419906666666667	1	-0.929524304362203	0.207493469890477	11.046915	0.313700431550459
18	-0.549653333333333	0.358963333333333	1	-0.992264390672295	6.02258722752421	8.8320925	0.368325942732544
19	-0.562483333333333	0.31085	1	-1.0659295792188	5.85076739342561	8.1462425	0.357625777909143
20	-0.58173	0.26915	1	-1.13745473480063	0.0712916383276762	7.9854225	0.317768984872475
21	-0.578523333333333	0.224246666666667	1	-1.20100853177513	5.87833831453019	8.66595125	0.391578264826686
22	-0.597766666666667	0.17934	1	-1.27932418474046	5.75509470505619	7.90383	0.34081399452802
23	-0.62022	0.14085	1	-1.34748698364607	0.0665497706033709	8.5530225	0.370633515297261
24	-0.617013333333333	0.0927366666666668	1	-1.42161368670552	0.117133571399701	9.73847875	0.4334571919356
25	-0.610596666666667	0.0382066666666666	1	-1.50830512509264	6.10329023944433	6.3606675	0.288766800337987
26	-0.617013333333333	0.00292333333333336	1	-1.56605848516024	0.463730748342151	6.3606675	0.266022521403093
27	-0.600973333333333	-0.02915	1	-1.61926298944086	0.321750554396642	7.196695	0.330181326709424
28	-0.588143333333333	-0.0676399999999999	1	-1.68529925478274	0.463621629576515	10.1777775	0.469611284387292
29	-0.562483333333333	-0.118963333333333	1	-1.7792215116602	0.370913578398965	10.98779	0.53896663961795
30	-0.54003	-0.176696666666667	1	-1.88701483958379	0.380477709236877	15.3192875	0.75999520675913
31	-0.507956666666667	-0.256886666666667	1	-2.03901388093562	6.02802682794684	13.52366125	0.459812187328144
32	-0.5272	-0.33066	1	-2.13097631840124	0.0996377857531671	5.71797875	0.226643073300961
33	-0.523993333333333	-0.362736666666667	1	-2.17630493306144	0	8.5341025	0.29723086447748
34	-0.523993333333333	-0.41085	1	-2.23575110595693	5.96145553718633	8.99586875	0.197362249490849
35	-0.54003	-0.458963333333333	1	-2.2752235558551	5.87076123640486	9.93595625	0.161750268324394
36	-0.562483333333333	-0.510283333333333	1	-2.30757360951998	6.03820664405272	9.3831375	0.182812669145653
37	-0.575313333333333	-0.561603333333333	1	-2.34413614334911	2.78551601990627	0	0
38	-0.235313333333333	0.352546666666667	2	-0.588556608027619	4.39074234368486	1.79917375	0.0720520668214686
39	-0.244936666666667	0.355753333333333	2	-0.602967021391913	4.52702534392994	9.26193125	0.391699905286729
40	-0.296256666666667	0.365376666666667	2	-0.681307002449258	5.21168936684943	7.12870125	0.412800114022662
41	-0.33154	0.346133333333333	2	-0.763867025253791	5.94012374943989	8.45783125	0.464269687929644
42	-0.34758	0.301226666666667	2	-0.856720962839719	6.21663553657622	8.5530225	0.445131122084037
43	-0.350786666666667	0.253113333333333	2	-0.945747187256527	5.97028163791878	20.33131375	1.3395677269228
44	-0.38607	0.144056666666667	2	-1.21366073264109	5.81953769817878	20.35496375	1.31363307028235
45	-0.43739	0.0414166666666667	2	-1.47638734669756	0	17.068205	1.09535338677567
46	-0.43739	-0.0548099999999999	2	-1.69545802405269	0.124345401883231	22.9345875	1.42649215359369
47	-0.421353333333333	-0.183113333333333	2	-1.98075645477143	0.191199052446101	17.96454	1.01276415389354
48	-0.402106666666667	-0.282546666666667	2	-2.18330928555014	0.10487551514542	21.73908	0.959894297171926
49	-0.389276666666667	-0.404433333333333	2	-2.37528814498452	0.463631621023765	16.538445	0.736184622054441
50	-0.34758	-0.48783	2	-2.52252506939541	0.38053026683739	9.1915725	0.347076270697961
51	-0.328333333333333	-0.535943333333333	2	-2.591940323535	1.05166620026981	4.5869175	0.205770965391836
52	-0.30588	-0.548773333333333	2	-2.63309451661337	0.927253650058823	2.84450375	0.126015595022944
53	-0.29305	-0.558396666666667	2	-2.65829763561796	1.47115854104173	5.71797875	0.241447543833688
54	-0.260973333333333	-0.561603333333333	2	-2.7065871443847	0	0	0
55	-0.260973333333333	-0.561603333333333	2	-2.7065871443847	1.3045043048255	6.48660375	0.293639271532196
56	-0.225693333333333	-0.571226666666667	2	-2.76531499869114	0.896131418634468	3.64269125	0.158212624530387
57	-0.209653333333333	-0.584056666666667	2	-2.79695752359721	0	1.70693875	0.0258198107589713
58	-0.209653333333333	-0.59368	2	-2.80212148574901	0	2.27572125	0.0332875032690838
59	-0.209653333333333	-0.60651	2	-2.80877898640282	4.71238898038469	1.13815625	-0.0470969147605693
60	-0.21607	-0.60651	2	-2.79935960345071	4.95730651134388	2.34608	-0.0845301569679924
61	-0.2289	-0.609716666666667	2	-2.78245357205711	5.38715527050817	3.64269125	-0.0785100693668461
62	-0.244936666666667	-0.622546666666667	2	-2.76675155818374	3.92699081698724	0.80469125	-0.0311606334222825
63	-0.248143333333333	-0.61934	2	-2.76051943149929	2.55374993492376	2.05104625	0.018099184593483
64	-0.24173	-0.609716666666667	2	-2.76413926841798	0.463647609000806	3.81651875	0.119632369483869
65	-0.232106666666667	-0.628963333333333	2	-2.78806574231476	6.17255343390561	5.1521525	0.049993877906136
66	-0.235313333333333	-0.65783	2	-2.79806451789598	5.96122693898709	1.79917375	0.00154346514688264
67	-0.238523333333333	-0.667453333333333	2	-2.79837321092536	0.785657971133882	1.6093825	0.057531857438029
68	-0.232106666666667	-0.673866666666667	2	-2.80987958241297	1.10704480009727	2.54414875	0.0994836820508072
69	-0.219276666666667	-0.680283333333333	2	-2.82977631882313	1.5707963267949	1.13815625	0.042839860318824
70	-0.21286	-0.680283333333333	2	-2.83834429088689	1.24904577239826	1.79917375	0.0710940982566388
71	-0.20324	-0.68349	2	-2.85256311053822	0.463855379619046	1.27237	0.034147625347587
72	-0.20003	-0.689906666666667	2	-2.85939263560774	0.785398163397458	2.41407375	0.0822017290953436
73	-0.19041	-0.699526666666667	2	-2.87583298142681	0	0	0
74	-0.19041	-0.699526666666667	2	-2.87583298142681	4.71238898038469	1.70693875	-0.0637917993885084
75	-0.20003	-0.699526666666667	2	-2.86307462154911	3.92699081698725	3.21817375	-0.110332125031598
76	-0.21286	-0.686696666666667	2	-2.84100819654279	4.71238898038469	2.27572125	-0.0847947879836619
77	-0.225693333333333	-0.686696666666667	2	-2.82404923894605	0.785398163397478	0.80469125	0.0279476263881318
78	-0.222483333333333	-0.689906666666667	2	-2.82963876422368	4.60165572514768	5.1521525	-0.194659125763037
79	-0.251353333333333	-0.686696666666667	2	-2.79070693907107	5.49830662425488	0.80469125	-0.012972413186807
80	-0.25456	-0.689906666666667	2	-2.78811245643371	0.927419937382362	2.84450375	0.103821492659457
81	-0.24173	-0.699526666666667	2	-2.8088767549656	5.13072044516814	5.60327625	-0.151541382404585
82	-0.270596666666667	-0.71236	2	-2.77856847848469	5.35576536979724	2.84450375	-0.0552971938240443
83	-0.283426666666667	-0.72198	2	-2.76750903971988	5.30047151359397	2.05104625	-0.0421143941610413
84	-0.29305	-0.728396666666667	2	-2.75908616088767	0	0	0
85	-0.29305	-0.728396666666667	2	-2.75908616088767	0.785398163397463	1.6093825	0.0528932070211852
86	-0.286636666666667	-0.73481	2	-2.7696648022919	0	0	0
87	-0.286636666666667	-0.73481	2	-2.7696648022919	0	0.5687825	0.00736712988956612
88	-0.286636666666667	-0.73802	2	-2.77113822826982	5.30039158393228	2.05104625	-0.0414719397900187
89	-0.296256666666667	-0.744433333333334	2	-2.76284384031181	4.4674714494255	2.34608	-0.0816035933645098
90	-0.309086666666667	-0.741226666666667	2	-2.74652312163891	0	2.27572125	0.0302961560097614
91	-0.309086666666667	-0.754056666666667	2	-2.75258235284086	0	0.5687825	0.00743478497167605
92	-0.309086666666667	-0.757263333333333	2	-2.7540693098352	0.244917530959188	2.34608	0.0471714510165233
93	-0.30588	-0.770093333333333	2	-2.76350360003851	0.674664908160436	3.64269125	0.106357233811116
94	-0.29305	-0.786133333333333	2	-2.78477504680073	1.24909773934723	3.5983475	0.120889150585959
95	-0.273806666666667	-0.792546666666667	2	-2.80895287691792	0.982833691272882	4.10268375	0.132503241221622
96	-0.25456	-0.805376666666667	2	-2.83545352516224	1.46016445352092	5.1521525	0.169724265926461
97	-0.225693333333333	-0.808583333333333	2	-2.86939837834754	1.5707963267949	2.84450375	0.0924814356825676
98	-0.209653333333333	-0.808583333333333	2	-2.88789466548405	1.5707963267949	4.5514425	0.149787591374322
99	-0.183993333333333	-0.808583333333333	2	-2.91785218375891	1.5707963267949	3.4138775	0.113701970903808
100	-0.16475	-0.808583333333333	2	-2.94059257793968	1.40553531191901	3.46058625	0.11823185911644
101	-0.145503333333333	-0.811793333333333	2	-2.96423894976296	1.5707963267949	6.82716375	0.231430259631793
102	-0.107013333333333	-0.811793333333333	2	-3.01052500168932	1.89254688119154	7.196695	0.227558560228647
103	-0.0685233333333334	-0.798963333333333	2	-3.05603671373505	1.79760101286712	7.5904675	0.257935174024113
104	-0.0268233333333334	-0.78934	2	-3.10762374853987	2.03444393579571	5.08888875	0.162353749451616
105	-0.0011633333333333	-0.77651	2	-3.1400944984302	2.0344439357957	5.08888875	0.167821476889203
106	0.0244966666666666	-0.76368	2	3.10952651337155	2.08992645332	4.5869175	0.151908450065501
107	0.0469499999999999	-0.75085	2	3.07914482335845	1.96564278887949	7.39594625	0.266536640189301
108	0.08544	-0.73481	2	3.02583749532059	2.03440236785293	6.3606675	0.231535534352099
109	0.117516666666667	-0.718773333333333	2	2.97953038845017	1.67044439934327	5.71797875	0.220104682363873
110	0.14959	-0.715566666666667	2	2.93550945197739	1.5707963267949	6.25838125	0.233737359521378
111	0.184873333333333	-0.715566666666667	2	2.88876198007312	1.98898851753434	5.60327625	0.212184411613117
112	0.213743333333333	-0.702736666666667	2	2.8463250977505	2.08999040957403	4.5869175	0.172904209994607
113	0.236193333333333	-0.689906666666667	2	2.81174425575157	2.03444393579569	3.81651875	0.146761609858022
114	0.25544	-0.680283333333333	2	2.78239193377997	2.03454785349253	2.54414875	0.0983568391749623
115	0.26827	-0.673866666666667	2	2.76272056594498	1.5707963267949	3.4138775	0.122048365291247
116	0.287516666666667	-0.673866666666667	2	2.73831089288673	2.15863904546094	2.05104625	0.0778026780166252
117	0.29714	-0.667453333333333	2	2.7227503572834	2.0344439357957	6.3606675	0.245502532985324
118	0.329213333333333	-0.651416666666667	2	2.67364985068634	2.35671397066508	0.80469125	0.0295812959809671
119	0.33242	-0.648206666666667	2	2.66773359149014	2.24546123495533	3.64269125	0.138892144299705
120	0.34846	-0.635376666666667	2	2.6399551626302	1.95123102702678	3.0638575	0.117934291793023
121	0.364496666666667	-0.628963333333333	2	2.6163683042716	2.1587589623169	4.10268375	0.15904748606451
122	0.383743333333333	-0.616133333333333	2	2.5845588070587	2.03454785349253	2.54414875	0.0981910383618922
123	0.396573333333333	-0.609716666666667	2	2.56492059938632	2.35619449019232	0.80469125	0.0305370431793373
124	0.39978	-0.60651	2	2.55881319075045	2.11127695923314	3.31750375	0.12844821364244
125	0.415816666666667	-0.596886666666667	2	2.53312354802196	2.76097876886272	3.0638575	0.100492623930721
126	0.422233333333333	-0.58085	2	2.51302502323582	2.24556261691838	3.64269125	0.142995314848782
127	0.43827	-0.56802	2	2.48442596026606	2.55351012038049	2.05104625	0.0767643571608412
128	0.444686666666667	-0.558396666666667	2	2.46907308883389	2.0344439357957	1.27237	0.0490290263394266
129	0.4511	-0.55519	2	2.45926728356601	3.14159265358979	1.70693875	0.0428624934385224
130	0.4511	-0.545566666666667	2	2.4506947848783	1.5707963267949	3.4138775	0.102967029058059
131	0.470346666666667	-0.545566666666667	2	2.43010137906669	2.21433900353095	2.84450375	0.110881932345199
132	0.483176666666667	-0.535943333333333	2	2.40792499259765	1.89265080968837	3.5983475	0.127345169546742
133	0.50242	-0.529526666666666	2	2.3824559586883	1.3732808772441	2.90126375	0.0634047823537021
134	0.51846	-0.532736666666667	2	2.36977500221756	1.76835177152631	2.90126375	0.0912571412710506
135	0.534496666666667	-0.529526666666666	2	2.35152357396335	2.35619449019234	4.022865	0.15064713957524
136	0.550533333333333	-0.51349	2	2.32139414604831	2.60111202115153	3.31750375	0.122090504527184
137	0.560156666666667	-0.497453333333333	2	2.29697604514287	2.35619449019235	4.022865	0.150784106562707
138	0.576193333333333	-0.481416666666667	2	2.26681922383033	2.31271222360507	9.26193125	0.340985938753624
139	0.614686666666666	-0.446133333333333	2	2.1986220360796	2.35623160558408	11.264495	0.406638724590924
140	0.65959	-0.401226666666667	2	2.11729429116142	2.84311057347474	7.73828	0.27748043987998
141	0.67242	-0.359526666666667	2	2.06179820318542	2.67794504458898	5.08888875	0.188157139960579
142	0.68525	-0.333866666666667	2	2.02416677519331	2.58292328079925	5.3673675	0.196474237262847
143	0.70129	-0.308206666666667	2	1.98487192774074	2.86337142595706	4.14170625	0.151593227320586
144	0.707703333333333	-0.285753333333333	2	1.95455328227662	2.81984209919316	7.196695	0.265911372570491
145	0.720533333333333	-0.247263333333333	2	1.90137100776252	2.7467461915052	7.39594625	0.271900981966295
146	0.736573333333333	-0.208773333333333	2	1.84699081136926	3.03096078031582	5.1521525	0.188179912003008
147	0.73978	-0.179906666666667	2	1.80935482896866	2.87066664694451	10.62890125	0.391524260080067
148	0.755816666666667	-0.12217	2	1.73104997695265	3.08279383029359	9.68881375	0.356871493608599
149	0.759026666666667	-0.0676399999999999	2	1.65967567823093	3.197135926889	10.25641375	0.378864334824747
150	0.755816666666667	-0.0099066666666666	2	1.58390281126598	3.07912936590347	9.1206225	0.338089614276288
151	0.759026666666667	0.0414166666666667	2	1.51628488841072	3.44017022935024	7.73828	0.282072277699189
152	0.746193333333333	0.0831133333333334	2	1.45987043287088	2.97643461401887	10.38235	0.366577195287452
153	0.755816666666667	0.14085	2	1.38655499381339	3.05845142170135	27.40384625	0.909995268900788
154	0.768646666666667	0.29481	2	1.20455594003324	3.87440392769103	22.9629675	0.771693896371979
155	0.682043333333334	0.391036666666667	2	1.05021716075884	4.66476825748909	11.9609875	0.248555911370168
156	0.614686666666666	0.394246666666667	2	1.00050597848481	4.46743476863015	11.7292175	0.350809577175774
157	0.550533333333333	0.410283333333333	2	0.930344063049651	4.53258536295294	6.3606675	0.197937534056266
158	0.51525	0.416696666666667	2	0.890756556238398	3.9269042144067	4.82755625	0.204991553386372
159	0.496006666666667	0.435943333333333	2	0.849758245561123	3.98573230525155	6.85081375	0.291993461577755
160	0.46714	0.461603333333333	2	0.791359553245572	3.6052402625906	19.08259375	0.735541697413508
161	0.419026666666667	0.55783	2	0.644251213762871	3.92699081698724	13.6779775	0.536722451844474
162	0.364496666666667	0.61236	2	0.536906723393976	4.16388394951577	12.00178375	0.472768701475492
163	0.30676	0.64764	2	0.442352983098877	4.22892670361952	25.70341125	0.988780461493334
164	0.17846	0.715	2	0.244596890800211	4.31159224157898	36.456475	1.29080475565739
165	-0.0107866666666666	0.79519	2	-0.0135640603312672	0.480641430406141	0	0
166	0.223363333333333	0.346133333333333	3	0.573071204719072	3.52211694928014	6.127715	0.325637491052481
167	0.210533333333333	0.378206666666667	3	0.507943706508576	3.55978484432925	5.60327625	0.279144201154002
168	0.197703333333333	0.407076666666667	3	0.452114866277775	3.92699081698724	4.82755625	0.278363273641714
169	0.17846	0.42632	3	0.396442211549432	4.03772407222425	3.64269125	0.210967452146347
170	0.16242	0.43915	3	0.354248721120163	3.7295552891118	4.10268375	0.19405780971696
171	0.14959	0.458396666666667	3	0.315437159176771	3.8501577935498	5.24557	0.253615743740601
172	0.130346666666667	0.48085	3	0.264714010428651	3.54650235684762	4.33268	0.146497691058837
173	0.120723333333333	0.503303333333333	3	0.235414472216883	4.58806596230324	4.5869175	0.249448553748772
174	0.0950633333333333	0.50651	3	0.185524761467129	4.46738994028381	7.03764875	0.381753337786715
175	0.0565733333333333	0.516133333333333	3	0.109174093909786	4.00382384042469	5.24557	0.227646682217004
176	0.03412	0.535376666666667	3	0.0636447574663851	4.40648916772268	11.33603625	0.559851283079283
177	-0.0268233333333334	0.554623333333333	3	-0.0483254991494717	3.83634796759339	4.443835	0.131112170214615
178	-0.04286	0.573866666666667	3	-0.0745479331923946	4.6355620745361	7.4178225	0.354741389456597
179	-0.08456	0.577076666666667	3	-0.145496211083714	4.60175710711071	5.1521525	0.237688120372437
180	-0.113426666666667	0.580283333333333	3	-0.193033835158201	4.71238898038469	5.120225	0.237201495373567
181	-0.142296666666667	0.580283333333333	3	-0.240474134232915	4.65982027260723	10.824605	0.473506761542503
182	-0.20324	0.58349	3	-0.335175486541415	4.82727317127086	14.89063125	0.640292340862487
183	-0.286636666666667	0.573866666666667	3	-0.463233954713912	4.94612324068678	12.281445	0.511159143014623
184	-0.353993333333333	0.55783	3	-0.565465783316837	4.96758976417796	13.52366125	0.528778162087078
185	-0.427766666666667	0.538583333333333	3	-0.671221415734253	5.22476610552415	10.44443125	0.416049063656891
186	-0.479086666666667	0.509716666666667	3	-0.754431228465631	5.60840634744265	7.28597375	0.292779489774042
187	-0.50475	0.47764	3	-0.81298712642044	5.72460934568182	5.3673675	0.215131941090527
188	-0.520786666666667	0.45198	3	-0.856013514638545	5.30023169905074	2.05104625	0.0804918742185534
189	-0.53041	0.445566666666667	3	-0.872111889482256	5.60852039901914	3.64269125	0.148274804896793
190	-0.54324	0.429526666666667	3	-0.901766850461614	5.38715527050816	7.28597375	0.284831627868565
191	-0.575313333333333	0.403866666666667	3	-0.958733176035327	5.38705388854513	3.64269125	0.139074490750302
192	-0.591353333333333	0.391036666666667	3	-0.986548074185387	5.55652863204644	6.85081375	0.267313506396893
193	-0.617013333333333	0.36217	3	-1.04001077546477	5.63972576892109	5.68959875	0.221468440750159
194	-0.636256666666667	0.33651	3	-1.0843044636148	5.23151910690978	4.5869175	0.148801183880147
195	-0.65871	0.32368	3	-1.11406470039083	5.49778714378214	5.6322475	0.201815706121324
196	-0.681163333333333	0.301226666666667	3	-1.15442784161509	4.9311190584263	5.24557	0.114105300322171
197	-0.71003	0.29481	3	-1.17724890167953	5.49761392362104	2.41407375	0.0812255723050437
198	-0.719653333333333	0.28519	3	-1.19349401614054	5.57453458397852	5.24557	0.178333977981779
199	-0.7389	0.262736666666667	3	-1.22916081173689	5.96153867047975	1.79917375	0.0646727984883855
200	-0.742106666666667	0.253113333333333	3	-1.24209537143457	0	2.27572125	0.077839882356292
201	-0.742106666666667	0.240283333333333	3	-1.25766334790583	5.81943378048197	2.54414875	0.0906503552003146
202	-0.748523333333333	0.227453333333333	3	-1.27579341894589	5.96153867047975	1.79917375	0.0647809319143922
203	-0.75173	0.21783	3	-1.28874960532877	5.96153867047976	3.5983475	0.129341015685864
204	-0.758143333333333	0.198583333333333	3	-1.31461780846594	5.81943378048197	2.54414875	0.0892088846735084
205	-0.76456	0.185753333333333	3	-1.33245958540064	0	2.84450375	0.099495411462005
206	-0.76456	0.169716666666667	3	-1.35235866769304	0.34876341811463	6.65924875	0.207381772971054
207	-0.75173	0.134433333333333	3	-1.39383502228725	0.244999040100881	7.03764875	0.2419469263617
208	-0.742106666666667	0.0959433333333334	3	-1.44222440755959	0	7.96532	0.299536768586737
209	-0.742106666666667	0.0510366666666666	3	-1.50213176127694	6.20006557666006	6.85081375	0.259160361132107
210	-0.745313333333333	0.0125466666666667	3	-1.55396383350336	0.141855486661384	4.022865	0.150905420662013
211	-0.742106666666667	-0.0099066666666666	3	-1.58414491763577	0	4.5514425	0.172706938784954
212	-0.742106666666667	-0.0355666666666667	3	-1.61868630539276	0.179803617431755	6.3606675	0.240588304131411
213	-0.735693333333333	-0.07085	3	-1.66680396621904	0	1.70693875	0.0647177600597115
214	-0.735693333333333	-0.0804733333333333	3	-1.67974751823098	0	3.4138775	0.128844453109302
215	-0.735693333333333	-0.0997166666666667	3	-1.70551640885284	0.142000972300973	4.022865	0.152737019674201
216	-0.732483333333333	-0.12217	3	-1.73606381278768	0.0665497706033728	8.5530225	0.320594514171937
217	-0.729276666666667	-0.170283333333333	3	-1.80018271562207	5.91602218734097	7.92452375	0.238568762257159
218	-0.745313333333333	-0.21198	3	-1.8478964680735	5.49778714378215	0.80469125	0.0141838797175997
219	-0.748523333333333	-0.21519	3	-1.85073324401702	0.165289122906807	3.46058625	0.124042001955189
220	-0.745313333333333	-0.234433333333333	3	-1.87554164440806	6.14118433487861	4.022865	0.129254900404894
221	-0.748523333333333	-0.256886666666667	3	-1.90139262448904	0	3.4138775	0.11409674346311
222	-0.748523333333333	-0.276133333333333	3	-1.92421197318166	0.245162048417304	2.34608	0.0822438248628021
223	-0.745313333333333	-0.288963333333333	3	-1.94066073815422	0	1.13815625	0.0372933725940983
224	-0.745313333333333	-0.295376666666667	3	-1.94811941267304	0	0.5687825	0.0185646303406628
225	-0.745313333333333	-0.298583333333333	3	-1.95183233874117	0.785268276399863	3.21817375	0.104816363430005
226	-0.732483333333333	-0.311416666666667	3	-1.97279561142717	0.358799142047916	4.8612575	0.171673737408344
227	-0.72286	-0.337076666666667	3	-2.00713035890884	0.380434700231864	3.0638575	0.107956881339988
228	-0.716446666666667	-0.353113333333333	3	-2.02872173517684	0.785398163397448	2.41407375	0.081103374691931
229	-0.706823333333333	-0.362736666666667	3	-2.04494241011523	0.463647609000806	5.08888875	0.180396869415942
230	-0.693993333333333	-0.388396666666667	3	-2.08102178399841	1.5707963267949	0.5687825	0.0098806067285806
231	-0.690786666666667	-0.388396666666667	3	-2.08299790534413	0.982953608128856	2.05104625	0.0654567410313023
232	-0.681163333333333	-0.39481	3	-2.09608925355039	0.78487868292468	0.80469125	0.0278905402398388
233	-0.677956666666667	-0.39802	3	-2.10166736159836	1.5707963267949	1.13815625	0.0208079515971171
234	-0.67154	-0.39802	3	-2.10582895191778	1.24914969009507	1.79917375	0.0495158132067219
235	-0.661916666666667	-0.401226666666667	3	-2.11573211455913	1.32587879583571	2.34608	0.0614106013589377
236	-0.649086666666667	-0.404433333333333	3	-2.12801423483091	1.1071487177941	1.27237	0.0401628710149193
237	-0.642673333333333	-0.40764	3	-2.1360468090339	0	0	0
238	-0.642673333333333	-0.40764	3	-2.1360468090339	1.10694094717583	1.27237	0.0405855119132004
239	-0.636256666666667	-0.41085	3	-2.14416391141654	0	0	0
240	-0.636256666666667	-0.41085	3	-2.14416391141654	1.19036162656304	3.0638575	0.0942310256460654
241	-0.62022	-0.417263333333333	3	-2.16301011654575	2.03434000729888	2.54414875	0.0125496025817107
242	-0.60739	-0.41085	3	-2.16552003706209	1.97570603005273	4.33268	0.0324899228770414
243	-0.584936666666667	-0.401226666666667	3	-2.1720180216375	1.89265080968836	3.5983475	0.0405424382443353
244	-0.565693333333333	-0.39481	3	-2.18012650928637	1.71265181345628	4.022865	0.0763153974791853
245	-0.54324	-0.391603333333333	3	-2.19538958878221	1.32575653336887	4.69156875	0.154792782434923
246	-0.51758	-0.39802	3	-2.22634814526919	1.84915480702264	4.14170625	0.0681258410750374
247	-0.495126666666667	-0.391603333333333	3	-2.2399733134842	1.5707963267949	4.5514425	0.130200954647428
248	-0.469466666666667	-0.391603333333333	3	-2.26601350441368	1.37348069660675	2.90126375	0.10593264854734
249	-0.453426666666667	-0.39481	3	-2.28720003412315	0.927253650058832	2.84450375	0.131126141323641
250	-0.440596666666667	-0.404433333333333	3	-2.31342526238788	1.24894184390143	3.5983475	0.150743918296208
251	-0.421353333333333	-0.41085	3	-2.34357404604712	1.10714871779409	3.81651875	0.174724284086769
252	-0.402106666666667	-0.420473333333333	3	-2.37851890286447	1.10720810198001	8.9054075	0.4220305577276
253	-0.3572	-0.442923333333333	3	-2.46292501440999	1.5707963267949	3.98266	0.157406566705065
254	-0.33475	-0.442923333333333	3	-2.49440632775101	1.46006307155789	5.1521525	0.230867790711273
255	-0.30588	-0.446133333333333	3	-2.54057988589326	1.46016445352092	5.1521525	0.242784389323649
256	-0.277013333333333	-0.44934	3	-2.58913676375799	1.69511934487635	4.5869175	0.196899638448063
257	-0.251353333333333	-0.446133333333333	3	-2.6285166914476	1.95128478693451	6.127715	0.222968086393931
258	-0.219276666666667	-0.433303333333333	3	-2.67311030872639	1.89275469498737	1.79917375	0.074584493901777
259	-0.209653333333333	-0.430093333333333	3	-2.68802720750675	1.68142820006888	5.1521525	0.264828367182046
260	-0.180786666666667	-0.426886666666667	3	-2.74099288094316	1.5707963267949	3.98266	0.227131292398299
261	-0.158333333333333	-0.426886666666667	3	-2.78641913942282	2.08992645331999	4.5869175	0.190396320904522
262	-0.13588	-0.414056666666667	3	-2.82449840360372	1.5707963267949	8.5341025	0.541090753541091
263	-0.0877666666666666	-0.414056666666667	3	-2.93271655431194	2.11127695923315	3.31750375	0.166710954942682
264	-0.07173	-0.404433333333333	3	-2.96605874530047	1.66143065967995	6.28439625	0.42472217011432
265	-0.0364466666666668	-0.401226666666667	3	-3.05100317932334	1.86226265497918	5.9396975	0.397153430825252
266	-0.00436999999999993	-0.391603333333333	3	-3.13043386548839	1.89254688119154	1.79917375	0.123375368711591
267	0.00524999999999996	-0.388396666666667	3	3.12807636794888	2.03439197964674	5.08888875	0.343048754919071
268	0.0309133333333333	-0.375566666666667	3	3.05946661696507	2.81994601688996	1.79917375	0.0542182831677307
269	0.03412	-0.365943333333333	3	3.04862296033152	2.15885222388324	6.15373	0.433733690287563
270	0.0629866666666667	-0.346696666666667	3	2.96187622227401	1.92948157808558	4.8612575	0.387235661629166
271	0.0886466666666667	-0.337076666666667	3	2.88442908994817	1.97570603005273	4.33268	0.349669406564015
272	0.1111	-0.327453333333333	3	2.81449520863537	2.35609057249553	4.022865	0.302560589682086
273	0.12714	-0.311416666666667	3	2.75398309069895	2.67808360631735	3.81651875	0.250902730291238
274	0.13676	-0.29217	3	2.70380254464071	2.49804997685373	2.84450375	0.224492025532679
275	0.146383333333333	-0.27934	3	2.65890413953417	2.11127695923315	3.31750375	0.296689378806199
276	0.16242	-0.269716666666667	3	2.59956626377293	1.89244296349474	1.79917375	0.156041762926042
277	0.172043333333333	-0.26651	3	2.56835791118772	2.46682636346632	3.64269125	0.313020456770081
278	0.184873333333333	-0.250473333333333	3	2.5057538198337	2.89649176348804	2.34608	0.168375353674315
279	0.188083333333333	-0.23764	3	2.47207874909884	1.81571385775409	2.34608	0.195198820972533
280	0.200913333333333	-0.234433333333333	3	2.43303898490434	0	0	0
281	0.200913333333333	-0.234433333333333	3	2.43303898490434	0	0	0
282	0.200913333333333	-0.234433333333333	3	2.43303898490434	2.81994601688996	1.79917375	0.143227723784021
283	0.20412	-0.22481	3	2.40439344014753	2.03444393579569	1.27237	0.112938276730232
284	0.210533333333333	-0.221603333333333	3	2.38180578480149	2.15863904546094	2.05104625	0.185096661768394
285	0.220156666666667	-0.21519	3	2.34478645244781	2.35619449019234	2.41407375	0.220766144681996
286	0.22978	-0.205566666666667	3	2.30063322351141	2.8966751226306	2.34608	0.193517502242626
287	0.232986666666667	-0.192736666666667	3	2.26192972306288	2.35619449019234	1.6093825	0.148923663325129
288	0.239403333333333	-0.18632	3	2.23214499039786	2.81989406614213	3.5983475	0.321954356461762
289	0.245816666666667	-0.167076666666667	3	2.1677541191055	3.14159265358979	5.120225	0.423849336354825
290	0.245816666666667	-0.138206666666667	3	2.08298425183454	3.14159265358979	5.120225	0.468320958176145
291	0.245816666666667	-0.10934	3	1.98932006019931	3.14159265358979	4.5514425	0.452060560425189
292	0.245816666666667	-0.0836799999999999	3	1.89890794811427	3.38651018454898	4.69156875	0.45171720366207
293	0.239403333333333	-0.05802	3	1.80856450738186	3.14159265358979	2.27572125	0.25601193309277
294	0.239403333333333	-0.0451900000000001	3	1.7573621207633	3.14159265358979	6.25838125	0.726043672771159
295	0.239403333333333	-0.0099066666666666	3	1.61215338620907	3.43305898177408	5.9396975	0.687714611651683
296	0.22978	0.02217	3	1.47461046387874	3.14159265358979	6.82716375	0.809587210276548
297	0.22978	0.0606599999999999	3	1.31269302182343	2.21433900353096	2.84450375	0.11937193759835
298	0.24261	0.0702833333333333	3	1.28881863430376	3.14159265358979	2.84450375	0.299262286280068
299	0.24261	0.08632	3	1.22896617704774	3.14159265358979	2.84450375	0.287108915519862
300	0.24261	0.10236	3	1.17154439394377	3.07504288298642	8.5530225	0.750218215980206
301	0.245816666666667	0.150473333333333	3	1.02150075074773	3.14159265358979	5.68959875	0.447305515956563
302	0.245816666666667	0.182546666666667	3	0.932039647556417	3.49035607170442	6.65924875	0.565168382430598
303	0.232986666666667	0.21783	3	0.819005971070297	3.57397508126041	8.1462425	0.650230091120806
304	0.213743333333333	0.259526666666667	3	0.688959952846136	3.86037667366315	6.04789625	0.490693176419995
305	0.19129	0.28519	3	0.590821317562137	3.46338477592922	8.99586875	0.533747385554565
306	0.17525	0.333303333333333	3	0.484071840451224	3.66078673636892	4.5869175	0.278912018648518
307	0.16242	0.355753333333333	3	0.42828943672152	3.81625756175023	3.64269125	0.228806329421294
308	0.14959	0.371793333333333	3	0.382528170837261	3.8501577935498	5.24557	0.31609847308393
309	0.130346666666667	0.394246666666667	3	0.319308476220475	4.00382384042469	5.24557	0.320331801908366
310	0.107893333333333	0.41349	3	0.255242115838802	3.54650235684762	4.33268	0.167643515788481
311	0.09827	0.435943333333333	3	0.221713412681106	3.81635894371326	3.64269125	0.174415459881693
312	0.08544	0.45198	3	0.186830320704767	3.55978484432924	5.60327625	0.184795834104631
313	0.07261	0.48085	3	0.149871153883841	4.19325885385959	4.5869175	0.243105219394094
314	0.0501566666666668	0.49368	3	0.101250110005022	3.87937009409165	8.45783125	0.335385270516871
315	0.0180833333333334	0.528963333333333	3	0.0341730559016479	4.45179090072932	8.8320925	0.447717193587712
316	-0.03003	0.541793333333333	3	-0.0553703828158946	4.35366813395122	9.72192375	0.443156525587611
317	-0.0813533333333333	0.561036666666667	3	-0.144001687933417	4.60164304268567	5.1521525	0.244546047600948
318	-0.11022	0.564246666666667	3	-0.192910897453606	4.33190052024507	6.127715	0.244240807461656
319	-0.142296666666667	0.577076666666667	3	-0.241759058945938	4.90061275974499	12.16260375	0.569975918398994
320	-0.209653333333333	0.564246666666667	3	-0.355754242625737	4.63563848465424	14.83623625	0.593286291622637
321	-0.29305	0.57066	3	-0.474411500950264	4.71238898038469	12.5167625	0.464514787386117
322	-0.363616666666667	0.57066	3	-0.567314458427487	5.24414243457859	11.22133375	0.464274430534157
323	-0.418143333333333	0.538583333333333	3	-0.660169344534319	5.07110982681816	9.72192375	0.374168115772202
324	-0.469466666666667	0.51934	3	-0.735002967688759	5.34117403204428	7.73828	0.307410743221712
325	-0.50475	0.49368	3	-0.796485116333102	5.94018958041146	8.45783125	0.315255783145962
326	-0.520786666666667	0.448773333333333	3	-0.859536272962294	5.72460934568181	5.3673675	0.218840963611686
327	-0.536823333333333	0.423113333333333	3	-0.903304465684631	5.60846971124977	7.28597375	0.299983682294656
328	-0.562483333333333	0.391036666666667	3	-0.963301202143562	5.78922010251688	8.40048	0.345585263053707
329	-0.584936666666667	0.34934	3	-1.0324182547543	5.25286961282294	3.31750375	0.119406256802661
330	-0.600973333333333	0.339716666666667	3	-1.05629950611484	5.38710457631451	7.28597375	0.269866821544733
331	-0.63305	0.314056666666667	3	-1.11027287042378	0	5.120225	0.186262636559011
332	-0.63305	0.28519	3	-1.14752539773558	5.81953769817878	7.6330375	0.30850163597568
333	-0.652296666666667	0.246696666666667	3	-1.20922572493072	5.77609660718943	5.85751375	0.232488109355022
334	-0.668333333333333	0.21783	3	-1.25572334680173	0.245039793426023	4.69156875	0.162585643023119
335	-0.661916666666667	0.19217	3	-1.28824047540635	5.56433691438551	6.04789625	0.219445548219608
336	-0.68437	0.16651	3	-1.33212958505027	6.03814551375357	4.69156875	0.187629787290375
337	-0.690786666666667	0.14085	3	-1.36965554250835	5.96143475278294	5.39752125	0.213023439582962
338	-0.70041	0.11198	3	-1.41226023042494	0.245162048417307	2.34608	0.0863581448169892
339	-0.6972	0.09915	3	-1.42953185938834	0.218620038943869	5.24557	0.199347377996013
340	-0.690786666666667	0.0702833333333333	3	-1.46940133498754	0.463647609000806	5.08888875	0.178347321624264
341	-0.677956666666667	0.0446233333333333	3	-1.50507079931239	0	2.84450375	0.117947392830118
342	-0.677956666666667	0.0285833333333333	3	-1.52866027787841	0	5.120225	0.212769856874524
343	-0.677956666666667	-0.000283333333333265	3	-1.57121424925332	5.9917189789953	5.9396975	0.233054948417406
344	-0.68758	-0.0323600000000001	3	-1.6178252389368	0.142021773984909	4.022865	0.164443840293853
345	-0.68437	-0.0548099999999999	3	-1.65071400699557	0.244886976085557	4.69156875	0.191146623790044
346	-0.677956666666667	-0.0804733333333333	3	-1.68894333175358	0.165120587526991	3.46058625	0.142870761375629
347	-0.67475	-0.0997166666666667	3	-1.71751748402871	0.291466328184286	5.9396975	0.244463662917223
348	-0.665126666666667	-0.131793333333333	3	-1.76641021661215	0.321785196028943	5.39752125	0.223710765999674
349	-0.655503333333333	-0.16066	3	-1.81115236981209	0.785398163397448	1.6093825	0.057888246761264
350	-0.649086666666667	-0.167076666666667	3	-1.82273001916434	0.785398163397443	2.41407375	0.0882909467208748
351	-0.639466666666667	-0.176696666666667	3	-1.84038820850851	0.142000972300973	4.022865	0.168754093977752
352	-0.636256666666667	-0.19915	3	-1.87413902730406	0	4.5514425	0.181488132064602
353	-0.636256666666667	-0.22481	3	-1.91043665371698	0	3.4138775	0.133165318654069
354	-0.636256666666667	-0.244056666666667	3	-1.9370697174478	0	3.4138775	0.130499577794772
355	-0.636256666666667	-0.263303333333333	3	-1.96316963300675	0	6.82716375	0.252626442616157
356	-0.636256666666667	-0.301793333333333	3	-2.01369492152998	0.0906343328850545	6.28439625	0.231910392792389
357	-0.63305	-0.337076666666667	3	-2.06007700008846	0.24491753095919	4.69156875	0.177258854263895
358	-0.626636666666667	-0.362736666666667	3	-2.09552877094124	0	1.13815625	0.0381591491228628
359	-0.626636666666667	-0.36915	3	-2.10316060076581	0	5.120225	0.167569865657338
360	-0.626636666666667	-0.39802	3	-2.13667457389728	5.25271677399457	3.31750375	-0.00313882431691503
361	-0.642673333333333	-0.40764	3	-2.1360468090339	6.15887827119659	4.5869175	0.128292097567411
362	-0.64588	-0.433303333333333	3	-2.16170522854738	0	3.4138775	0.101322164434059
363	-0.64588	-0.452546666666667	3	-2.18196966143419	0	1.70693875	0.0496181616788571
364	-0.64588	-0.46217	3	-2.19189329376996	0.587842718666047	2.05104625	0.0727253589921917
365	-0.639466666666667	-0.471793333333333	3	-2.2064383655684	0.380613884727073	3.0638575	0.104574483065523
366	-0.63305	-0.48783	3	-2.22735326218151	0.785398163397448	0.80469125	0.0281564241204424
367	-0.629843333333333	-0.491036666666667	3	-2.23298454700559	0.982713793585613	2.05104625	0.0690362205940476
368	-0.62022	-0.497453333333333	3	-2.2467917911244	0.463647609000806	1.27237	0.0439949487243174
369	-0.617013333333333	-0.503866666666667	3	-2.25559078086927	0.784878682924665	0.80469125	0.0283519369466512
370	-0.613806666666667	-0.507076666666667	3	-2.2612611682586	0.927544615286329	2.84450375	0.0983592734397409
371	-0.600973333333333	-0.516696666666667	3	-2.28093302294655	0.982553876753697	2.05104625	0.0705336844088889
372	-0.591353333333333	-0.523113333333333	3	-2.29503975982832	0.785657971133882	1.6093825	0.0573832001294727
373	-0.584936666666667	-0.529526666666666	3	-2.30651639985422	0	0	0
374	-0.584936666666667	-0.529526666666666	3	-2.30651639985422	1.5707963267949	0.5687825	0.0136787758278856
375	-0.58173	-0.529526666666666	3	-2.3092521550198	1.32563427837757	2.34608	0.0706360197340206
376	-0.5689	-0.532736666666667	3	-2.3233793589666	1.5707963267949	0.5687825	0.014103501579652
377	-0.565693333333333	-0.532736666666667	3	-2.32620005928253	1.37348069660675	2.90126375	0.0868305126579427
378	-0.549653333333333	-0.535943333333333	3	-2.34356616181412	1.5707963267949	1.13815625	0.0293357293304575
379	-0.54324	-0.535943333333333	3	-2.34943330768021	1.5707963267949	1.13815625	0.0297043691870891
380	-0.536823333333333	-0.535943333333333	3	-2.35537418151763	1.5707963267949	1.70693875	0.0452208165197199
381	-0.5272	-0.535943333333333	3	-2.36441834482157	0	0	0
382	-0.5272	-0.535943333333333	3	-2.36441834482157	1.5707963267949	1.13815625	0.0305907542263228
383	-0.520786666666667	-0.535943333333333	3	-2.37053649566684	0.785398163397448	0.80469125	0.0303359305801565
384	-0.51758	-0.53915	3	-2.37660368178287	1.5707963267949	1.13815625	0.0311526076211033
385	-0.511163333333333	-0.53915	3	-2.38283420330709	1.5707963267949	1.13815625	0.0315085720260022
386	-0.50475	-0.53915	3	-2.38913591771229	1.40553531191901	3.46058625	0.111588266558398
387	-0.485503333333333	-0.54236	3	-2.41145357102397	1.5707963267949	0.5687825	0.0164596366688219
388	-0.482296666666667	-0.54236	3	-2.41474549835773	1.5707963267949	1.70693875	0.0499799453547389
389	-0.472673333333333	-0.54236	3	-2.42474148742868	2.0345478534925	2.54414875	0.0386336847441382
390	-0.459843333333333	-0.535943333333333	3	-2.43246822437751	1.5707963267949	1.13815625	0.0346846248640231
391	-0.453426666666667	-0.535943333333333	3	-2.43940514935031	1.89254688119154	1.79917375	0.0380247761605101
392	-0.443806666666667	-0.532736666666667	3	-2.44701010458241	1.5707963267949	2.84450375	0.0901941952736607
393	-0.427766666666667	-0.532736666666667	3	-2.46504894363715	1.81595837521222	2.34608	0.0594178689283265
394	-0.414936666666667	-0.529526666666666	3	-2.47693251742281	1.5707963267949	2.84450375	0.0952062998544978
395	-0.3989	-0.529526666666666	3	-2.49597377739371	1.46006307155788	5.1521525	0.192687646799374
396	-0.37003	-0.532736666666667	3	-2.53451130675359	1.06370762680474	5.85751375	0.254352385442083
397	-0.341163333333333	-0.548773333333333	3	-2.585381783842	1.4289408401335	4.022865	0.162896076521086
398	-0.31871	-0.55198	3	-2.61796099914622	1.5707963267949	2.84450375	0.110314726076322
399	-0.302673333333333	-0.55198	3	-2.64002394436149	1.3256342783776	2.34608	0.102140282843801
400	-0.289843333333333	-0.55519	3	-2.66045200093024	1.37344073976348	2.90126375	0.126236673787772
401	-0.273806666666667	-0.558396666666667	3	-2.6856993356878	1.84915480702263	4.14170625	0.142926903678418
402	-0.251353333333333	-0.55198	3	-2.71428471642348	1.10694094717586	1.27237	0.0590799452086843
403	-0.244936666666667	-0.55519	3	-2.72610070546522	0.927419937382362	2.84450375	0.12792367757922
404	-0.232106666666667	-0.56481	3	-2.75168544098106	0.785138355661	1.6093825	0.0681477885503634
405	-0.225693333333333	-0.571226666666667	3	-2.76531499869114	1.5707963267949	3.4138775	0.147374840575227
406	-0.206446666666667	-0.571226666666667	3	-2.79478996680618	1.5707963267949	3.4138775	0.150582050892707
407	-0.1872	-0.571226666666667	3	-2.82490637698472	1.81583612022092	4.69156875	0.190576918044156
408	-0.16154	-0.56481	3	-2.86302176059355	1.67044439934327	5.71797875	0.259993842954738
409	-0.129466666666667	-0.561603333333333	3	-2.9150205291845	2.03434000729888	2.54414875	0.0974962700269977
410	-0.116636666666667	-0.55519	3	-2.9345197831899	1.5707963267949	4.5514425	0.223282079891258
411	-0.0909733333333332	-0.55519	3	-2.97917619916815	1.5707963267949	2.84450375	0.141262311576456
412	-0.0749366666666667	-0.55519	3	-3.00742866148344	1.44647330871345	4.5869175	0.230726472634664
413	-0.0492766666666667	-0.558396666666667	3	-3.05357395601038	1.5707963267949	5.68959875	0.286129788101159
414	-0.0172000000000001	-0.558396666666667	3	-3.11079991363061	1.89265080968835	3.5983475	0.172472739976715
415	0.00204333333333333	-0.55198	3	3.13789084555364	2.01062124629117	10.68920875	0.516877729341507
416	0.0565733333333333	-0.52632	3	3.03451529968533	2.81989406614211	3.5983475	0.0825245602610591
417	0.0629866666666667	-0.507076666666667	3	3.01801038763312	2.35619449019235	3.21817375	0.143148345136432
418	0.0758166666666667	-0.494246666666667	3	2.98938071860583	1.8159583752122	2.34608	0.131969811111663
419	0.0886466666666667	-0.491036666666667	3	2.9629867563835	2.44673512290458	4.443835	0.19873667481574
420	0.104686666666667	-0.471793333333333	3	2.92323942142035	2.52138529829635	4.8943675	0.220584020765151
421	0.120723333333333	-0.44934	3	2.87912261726732	2.35619449019234	4.022865	0.216282024355059
422	0.13676	-0.433303333333333	3	2.83586621239631	2.11118526565233	3.31750375	0.202020220322572
423	0.1528	-0.42368	3	2.7954621683318	3.03097344992928	5.1521525	0.15091195077916
424	0.156006666666667	-0.39481	3	2.76527977817597	2.35619449019234	3.21817375	0.199358330395301
425	0.168836666666667	-0.38198	3	2.72540811209691	2.81989406614213	3.5983475	0.169392627605669
426	0.17525	-0.362736666666667	3	2.69152958657577	2.81979014304419	3.5983475	0.182122668611178
427	0.181666666666667	-0.34349	3	2.65510505285354	2.67784112689218	2.54414875	0.153418503398806
428	0.188083333333333	-0.33066	3	2.62442135217378	1.89254688119154	1.79917375	0.130042813314297
429	0.197703333333333	-0.327453333333333	3	2.59841278951092	1.89244296349473	1.79917375	0.128574437291014
430	0.207326666666667	-0.324246666666667	3	2.57269790205271	2.35671397066508	0.80469125	0.0577076243909946
431	0.210533333333333	-0.321036666666667	3	2.56115637717451	1.76811195698305	2.90126375	0.19439516069518
432	0.226573333333333	-0.31783	3	2.52227734503548	2.03434000729887	2.54414875	0.180408885135193
433	0.239403333333333	-0.311416666666667	3	2.48619556800844	1.5707963267949	1.13815625	0.0640798875050308
434	0.245816666666667	-0.311416666666667	3	2.47337959050743	2.5535101203805	2.05104625	0.139841944621808
435	0.252233333333333	-0.301793333333333	3	2.44541120158307	1.71272455703218	8.04573	0.460963544529012
436	0.29714	-0.295376666666667	3	2.35321849267727	1.89254688119153	1.79917375	0.10689647255044
437	0.30676	-0.29217	3	2.33183919816718	2.24546123495534	3.64269125	0.238478370332316
438	0.3228	-0.27934	3	2.28414352410072	2.35619449019234	0.80469125	0.0529360565892656
439	0.326006666666667	-0.276133333333333	3	2.27355631278287	0	0	0
440	0.326006666666667	-0.276133333333333	3	2.27355631278287	2.03485964976052	1.27237	0.0766649097414307
441	0.33242	-0.272923333333333	3	2.25822333083458	2.35602127003125	2.41407375	0.156884189207811
442	0.342043333333333	-0.263303333333333	3	2.22684649299302	2.60120371473236	3.31750375	0.216171623811654
443	0.351666666666667	-0.247263333333333	3	2.18361216823069	2.4468373395862	4.443835	0.288669069529011
444	0.367703333333333	-0.22802	3	2.12587835432488	2.72340046285034	5.60327625	0.364668805562443
445	0.380533333333333	-0.19915	3	2.0529445932124	2.0344439357957	3.81651875	0.197264751795805
446	0.39978	-0.189526666666667	3	2.01349164285323	2.03430537406734	3.81651875	0.185754292602529
447	0.419026666666667	-0.179906666666667	3	1.97634078433273	1.97575978996048	4.33268	0.187073595234701
448	0.441476666666667	-0.170283333333333	3	1.93892606528579	1.97570603005273	4.33268	0.173764622457253
449	0.46393	-0.16066	3	1.90417314079434	2.0344092941634	7.6330375	0.295022810257271
450	0.50242	-0.141416666666667	3	1.84516857874288	3.14159265358979	2.84450375	0.149106841147275
451	0.50242	-0.125376666666667	3	1.81534721051343	2.86323417336205	4.14170625	0.224859056241327
452	0.508836666666667	-0.102923333333333	3	1.77037539926516	2.94423706655838	2.90126375	0.157469782613142
453	0.512043333333333	-0.0868866666666666	3	1.73888144274253	1.29664486339667	0	0
454	0.614686666666666	-0.115753333333333	4	1.75692930311661	3.04194458104141	5.71797875	0.257620128284515
455	0.617893333333334	-0.0836799999999999	4	1.7054052774597	3.14159265358979	6.82716375	0.308016647670528
456	0.617893333333334	-0.0451900000000001	4	1.6438019479256	2.76122960455442	3.0638575	0.131738556744763
457	0.624306666666667	-0.02915	4	1.61745423657665	2.97630353068299	3.46058625	0.154360619248335
458	0.627516666666667	-0.0099066666666666	4	1.58658211272698	2.97650014648348	3.46058625	0.152965491159592
459	0.630723333333333	0.00934000000000007	4	1.55598901449506	3.05847292307027	6.85081375	0.302499871271476
460	0.63393	0.04783	4	1.49548904024077	3.40786069046214	6.48660375	0.285217468296889
461	0.624306666666667	0.0831133333333334	4	1.43844554658139	3.23222698647484	6.28439625	0.280067557810626
462	0.6211	0.118396666666667	4	1.38243203501926	3.28344814025118	4.022865	0.178790458027759
463	0.617893333333334	0.14085	4	1.34667394341371	3.04194458104142	5.71797875	0.237078060815791
464	0.6211	0.172923333333333	4	1.29925833125055	3.29419392758752	7.48345125	0.321936683138614
465	0.614686666666666	0.214623333333333	4	1.23487099462283	3.01726963550834	9.173835	0.34318359044353
466	0.6211	0.265943333333333	4	1.16623427653412	3.48458838035792	8.45783125	0.350116348730708
467	0.605063333333333	0.31085	4	1.09621100678798	3.4330732834699	11.87998625	0.474107578842215
468	0.585816666666667	0.375	4	1.00138949101954	3.38657131671666	9.3831375	0.35131665964106
469	0.572986666666667	0.42632	4	0.931126159091328	3.51248672846102	10.98779	0.407810434291409
470	0.550533333333333	0.484056666666667	4	0.849564072233046	3.44446272857297	19.07431625	0.629157555400818
471	0.51846	0.586696666666667	4	0.723732561152883	3.68198923052366	13.270015	0.441556450898693
472	0.47997	0.65085	4	0.635421270973144	3.97458567611864	16.9156625	0.576992469755499
473	0.409403333333333	0.715	4	0.520022777022045	4.09214885655816	14.68251125	0.493246746621214
474	0.342043333333333	0.763113333333333	4	0.421373427697802	3.92699081698724	13.6779775	0.41618220437595
475	0.287516666666667	0.81764	4	0.338136986822612	4.20189812692809	16.301945	0.51123107675402
476	0.207326666666667	0.862546666666667	4	0.235890771471808	4.39063842598805	19.79032	0.616720133318182
477	0.101476666666667	0.89783	4	0.112546744808172	4.71238898038469	16.4994225	0.515621522219801
478	0.00846000000000004	0.89783	4	0.00942244036421119	4.7820474692882	24.5238675	0.770824824664815
479	-0.129466666666667	0.888206666666667	4	-0.144742524568752	5.04984077768187	34.36758875	1.08754146744914
480	-0.312296666666667	0.824056666666667	4	-0.36225081805858	5.31793502962039	26.987015	0.865430766700354
481	-0.43739	0.737453333333333	4	-0.53533697139865	5.22795022407638	19.61826625	0.639706591556803
