# Supplementary material for: Fluid extraction from the left-right organizer uncovers mechanical properties needed for symmetry breaking
Source: eLife. 2023 Jul 21;12:e83861. doi: 10.7554/eLife.83861 (PMC10361723; doi:10.7554/eLife.83861)
Supplement: Figure 4—source data 2. [file elife-83861-fig4-data2.zip › Fig4_sourcedata/MC6ss_embryo1.csv]

	x	y	id	omega	alpha	speed	realangvel
1	-0.00386100386100386	0.247104247104247	1	-0.0156237286204768	1.5707963267949	1.77375	-0.234317810253725
2	0.00772200772200772	0.247104247104247	1	0.0312398334302683	0.876058050598193	4.6176625	-0.517657255237315
3	0.0308880308880309	0.227799227799228	1	0.134771284477731	1.69515132134166	4.7666575	-0.629155536348049
4	0.0617760617760618	0.231660231660232	1	0.260602391747341	1.5707963267949	1.1825	-0.15427201365263
5	0.0694980694980695	0.231660231660232	1	0.291456794477867	1.10714871779409	2.64407	-0.355437213933203
6	0.0849420849420849	0.223938223938224	1	0.362544237264508	1.10714871779409	1.322035	-0.179891042009563
7	0.0926640926640927	0.22007722007722	1	0.39852244566642	1.10714871779409	3.966105	-0.542880293629583
8	0.115830115830116	0.208494208494208	1	0.507098504392337	0.643501108793284	2.95625	-0.381372513007595
9	0.127413127413127	0.193050193050193	1	0.583373006993856	1.37340076694502	3.01478375	-0.381278678215324
10	0.146718146718147	0.189189189189189	1	0.659628742636921	1.29249666778979	4.3043	-0.520168569593675
11	0.173745173745174	0.181467181467181	1	0.763662456555656	1.5707963267949	2.365	-0.212830134390048
12	0.189189189189189	0.181467181467181	1	0.806228483433665	1.37340076694502	3.01478375	-0.294998328380101
13	0.208494208494208	0.177606177606178	1	0.865228149109686	5.27823205359361	0	0
14	-0.260617760617761	-0.120335907335907	2	-2.0033647408598	0	2.365	0.238659416701901
15	-0.260617760617761	-0.135779922779923	2	-2.05109662420018	0.785398163397448	2.7871525	0.30058455524117
16	-0.247749034749035	-0.148648648648649	2	-2.11121353524841	0.35879121934175	3.36776	0.368565774205474
17	-0.240027027027027	-0.169239382239382	2	-2.18492669008951	1.10699874778923	1.76251625	0.175876081542554
18	-0.22972972972973	-0.174389961389961	2	-2.22010190639802	0.35879121934175	3.36776	0.356841511893666
19	-0.222007722007722	-0.194980694980695	2	-2.29147020877675	0.587887210056282	1.421365	0.154958932529889
20	-0.216861003861004	-0.202702702702703	2	-2.32246199528273	0.46394763899478	0.88155375	0.0924333926760346
21	-0.214285714285714	-0.207849420849421	2	-2.34094867381794	0.197453239955944	2.00965875	0.180410431042304
22	-0.211710424710425	-0.220722007722008	2	-2.3770307600264	0	0	0
23	-0.211710424710425	-0.220722007722008	2	-2.3770307600264	1.0303327056331	2.29818875	0.241665595061504
24	-0.198841698841699	-0.228444015444015	2	-2.4253638790387	1.5707963267949	2.365	0.198876592178288
25	-0.183397683397683	-0.228444015444015	2	-2.46513919747436	1.10729871029333	1.76251625	0.193552995527164
26	-0.173100386100386	-0.233590733590734	2	-2.50384979657979	0.785210651680179	2.22960375	0.245651986188582
27	-0.16280694980695	-0.243888030888031	2	-2.55298019381751	0.367266621149382	5.4903475	0.465069543762247
28	-0.149934362934363	-0.27734749034749	2	-2.64599410256996	1.5707963267949	0.39436375	0.0360125667209843
29	-0.147362934362934	-0.27734749034749	2	-2.65319661591415	1.5707963267949	1.1825	0.109812589180498
30	-0.139640926640927	-0.27734749034749	2	-2.67515913375025	0.98256298951817	1.421365	0.147774949196555
31	-0.131918918918919	-0.282498069498069	2	-2.70471412358956	0.927355213201919	1.97063625	0.200220020765913
32	-0.121621621621622	-0.290220077220077	2	-2.74475812774275	1.5707963267949	2.75936375	0.269781960260058
33	-0.103602316602317	-0.290220077220077	2	-2.79871451979476	1.5707963267949	4.73	0.486915202027851
34	-0.0727142857142858	-0.290220077220077	2	-2.89609756020033	0.674667759889905	2.52404625	0.211929486382143
35	-0.0624208494208493	-0.303088803088803	2	-2.93848345747676	1.5707963267949	1.57686375	0.164003028861406
36	-0.0521235521235521	-0.303088803088803	2	-2.97128406324904	1.5707963267949	1.97063625	0.207548236090047
37	-0.0392548262548262	-0.303088803088803	2	-3.01279371046705	1.29258156944516	2.86933625	0.300069080793444
38	-0.0212355212355212	-0.308235521235521	2	-3.07280752662574	0.785398163397448	0.55754875	0.0440991926254819
39	-0.0186602316602318	-0.310810810810811	2	-3.08162736515083	0.784647975991352	0.55754875	0.0433586130088903
40	-0.016088803088803	-0.3133861003861	2	-3.09029908775261	1.89269687369078	1.246355	0.121904053328206
41	-0.00836679536679526	-0.310810810810811	2	-3.11467989841825	1.5707963267949	2.365	0.248395037124007
42	0.00707722007722018	-0.310810810810811	2	3.11882640133653	2.0344439357957	0.88155375	0.0844163449115287
43	0.0122277992277991	-0.308235521235521	2	3.10194313235423	0.785023210284191	1.1150975	0.0786751509768813
44	0.0173745173745174	-0.3133861003861	2	3.08620810215885	1.81586321224177	1.62534625	0.167061905948649
45	0.0276718146718146	-0.310810810810811	2	3.05279572096912	1.5707963267949	0.39436375	0.0410102556908054
46	0.0302432432432433	-0.310810810810811	2	3.04459366983096	1.5707963267949	1.1825	0.122739808385419
47	0.0379652509652511	-0.310810810810811	2	3.02004570815388	0.785398163397448	0.55754875	0.0355075691944196
48	0.0405405405405405	-0.3133861003861	2	3.01294419431499	1.5707963267949	1.1825	0.12077274245196
49	0.0482625482625483	-0.3133861003861	2	2.9887896458246	1.5707963267949	1.57686375	0.159641031094617
50	0.0585598455598455	-0.3133861003861	2	2.95686143960568	1.5707963267949	0.78813625	0.0791029879692662
51	0.0637065637065637	-0.3133861003861	2	2.94104084201183	0	0	0
52	0.0637065637065637	-0.3133861003861	2	2.94104084201183	1.24934580239223	1.246355	0.108904988289646
53	0.0714285714285714	-0.315957528957529	2	2.9192598443539	1.5707963267949	1.1825	0.115629853460444
54	0.0791505791505791	-0.315957528957529	2	2.89613387366181	1.5707963267949	0.39436375	0.0382729540217142
55	0.0817258687258686	-0.315957528957529	2	2.88847928285746	1.5707963267949	1.1825	0.113842603307459
56	0.0894478764478763	-0.315957528957529	2	2.86571076219597	1.5707963267949	0.78813625	0.0750768973319937
57	0.0945945945945946	-0.315957528957529	2	2.85069538272957	1.5707963267949	1.1825	0.111381282252112
58	0.102316602316602	-0.315957528957529	2	2.82841912627915	1.5707963267949	0.39436375	0.0367971039935622
59	0.104891891891892	-0.315957528957529	2	2.82105970548044	1.0303327056331	2.29818875	0.141994749464525
60	0.117760617760618	-0.323679536679537	2	2.79266075558753	0.785398163397448	0.55754875	0.0221376303744769
61	0.120335907335907	-0.326254826254826	2	2.78823322951264	1.5707963267949	1.57686375	0.137417868387697
62	0.130629343629344	-0.326254826254826	2	2.7607496558351	1.5707963267949	0.39436375	0.0339215848936991
63	0.133204633204633	-0.326254826254826	2	2.75396533885636	0.785398163397448	1.1150975	0.0392552912559108
64	0.138351351351351	-0.331401544401545	2	2.74611428060518	0.785398163397448	1.1150975	0.037838482194843
65	0.14350193050193	-0.336552123552123	2	2.73854658416621	0.321450524402669	1.246355	-0.00886890901134585
66	0.146073359073359	-0.344274131274131	2	2.74032036596848	1.32608235397416	1.62534625	0.111385491225704
67	0.156370656370656	-0.34684555984556	2	2.71804326772334	1.5707963267949	0.78813625	0.0613165094101564
68	0.161517374517375	-0.34684555984556	2	2.70577996584131	0.785398163397448	1.1150975	0.0320296223571681
69	0.166667953667954	-0.351996138996139	2	2.69937404136987	0.321450524402669	1.246355	-0.0123324595774887
70	0.169239382239382	-0.359718146718147	2	2.70184053328537	1.10729871029333	1.76251625	0.0876307403885956
71	0.17953667953668	-0.364864864864865	2	2.68431438520765	0.785398163397448	1.1150975	0.0283602590385579
72	0.184683397683398	-0.370011583011583	2	2.67864233339994	0.98256298951817	1.421365	0.05465864889449
73	0.192405405405406	-0.375162162162162	2	2.66771060362104	1.5707963267949	1.1825	0.0808010225753808
74	0.200127413127413	-0.375162162162162	2	2.65155039910597	0	0	0
75	0.200127413127413	-0.375162162162162	2	2.65155039910597	1.10774859774608	0.88155375	0.03877773849013
76	0.205277992277992	-0.377733590733591	2	2.64379485140794	0	0	0
77	0.205277992277992	-0.377733590733591	2	2.64379485140794	0	0	0
78	0.205277992277992	-0.377733590733591	2	2.64379485140794	0	0	0
79	0.205277992277992	-0.377733590733591	2	2.64379485140794	0	0	0
80	0.205277992277992	-0.377733590733591	2	2.64379485140794	1.5707963267949	0.39436375	0.0262020035324584
81	0.207849420849421	-0.377733590733591	2	2.63855445070145	1.10714871779409	0.88155375	0.0375210878218857
82	0.213	-0.38030888030888	2	2.63105023313707	1.24889577989902	1.246355	0.0619870582441084
83	0.220722007722008	-0.38288416988417	2	2.61865282148825	0.785398163397448	0.55754875	0.010590401663455
84	0.223293436293436	-0.385455598455599	2	2.61653474115556	0.785398163397448	0.55754875	0.0104401557608691
85	0.225868725868726	-0.388030888030888	2	2.61444671000338	0	0	0
86	0.225868725868726	-0.388030888030888	2	2.61444671000338	0.785398163397448	1.1150975	0.0203814867493879
87	0.231015444015444	-0.393177606177606	2	2.61037041265351	0.785398163397448	0.55754875	0.00996386517295278
88	0.233590733590734	-0.395752895752896	2	2.60837763961892	0.587887210056282	1.421365	0.00540836404586909
89	0.238737451737452	-0.403474903474904	2	2.60729596680974	0	0	0
90	0.238737451737452	-0.403474903474904	2	2.60729596680974	0	0	0
91	0.238737451737452	-0.403474903474904	2	2.60729596680974	0.982909116738615	1.421365	0.0421728315381875
92	0.24645945945946	-0.408621621621622	2	2.5988614005021	0	0	0
93	0.24645945945946	-0.408621621621622	2	2.5988614005021	0.785398163397448	1.1150975	0.0180715923143637
94	0.251610038610039	-0.413772200772201	2	2.59524708203923	0.785398163397448	0.55754875	0.00882603806235061
95	0.254181467181467	-0.416343629343629	2	2.59348187442676	0.785398163397448	0.55754875	0.00871201756776241
96	0.256756756756757	-0.418918918918919	2	2.59173947091321	0.785398163397448	0.55754875	0.00858732941756646
97	0.259332046332046	-0.421494208494208	2	2.5900220050297	1.10744883783307	0.88155375	0.0303732962869718
98	0.264478764478765	-0.424065637065637	2	2.5839473457723	1.10684868780012	0.88155375	0.029762429826472
99	0.269625482625483	-0.426640926640927	2	2.57799485980701	0.785398163397448	0.55754875	0.00788184540758685
100	0.272200772200772	-0.429216216216216	2	2.57641849072549	0	0	0
101	0.272200772200772	-0.429216216216216	2	2.57641849072549	0.587887210056282	1.421365	0.00203619951585132
102	0.27734749034749	-0.436938223938224	2	2.57601125082232	0	0	0
103	0.27734749034749	-0.436938223938224	2	2.57601125082232	0	0	0
104	0.27734749034749	-0.436938223938224	2	2.57601125082232	0	0.78813625	-0.0264252688369648
105	0.27734749034749	-0.442084942084942	2	2.58129630458971	0	0	0
106	0.27734749034749	-0.442084942084942	2	2.58129630458971	0.785773116510705	1.1150975	0.0153870092205644
107	0.282498069498069	-0.44723166023166	2	2.5782189027456	1.24889577989902	1.246355	0.0481349861626956
108	0.290220077220077	-0.44980694980695	2	2.56859190551306	0.784647975991352	0.55754875	0.00709365848927668
109	0.292791505791506	-0.452382239382239	2	2.5671731738152	0.643621127995771	1.97063625	0.00806386804541592
110	0.300513513513514	-0.462675675675676	2	2.56556040020612	0	0	0
111	0.300513513513514	-0.462675675675676	2	2.56556040020612	1.5707963267949	0.78813625	0.0389474497654074
112	0.305664092664093	-0.462675675675676	2	2.55777091025304	1.24889577989902	1.246355	0.044776186010087
113	0.3133861003861	-0.465250965250965	2	2.54881567305102	1.10684868780012	0.88155375	0.025000638250674
114	0.318532818532819	-0.467826254826255	2	2.54381554540089	0.785398163397448	1.1150975	0.0118439699000561
115	0.323679536679537	-0.472972972972973	2	2.54144675142088	0	0	0
116	0.323679536679537	-0.472972972972973	2	2.54144675142088	0	0	0
117	0.323679536679537	-0.472972972972973	2	2.54144675142088	0.32190054689588	1.246355	-0.0192427899229397
118	0.326254826254826	-0.480694980694981	2	2.54529530940546	0.46394763899478	0.88155375	-0.00647273246839219
119	0.328830115830116	-0.485841698841699	2	2.54658985589914	0.785023210284191	1.1150975	0.0115801043732544
120	0.333976833976834	-0.490992277992278	2	2.54427383502449	0.785398163397448	1.672055	0.0168875025490767
121	0.341698841698842	-0.498714285714286	2	2.54089633451468	0.785398163397448	1.1150975	0.0109263689185646
122	0.34684555984556	-0.503861003861004	2	2.53871106073096	0.785398163397448	0.55754875	0.00537186302855819
123	0.349420849420849	-0.506436293436293	2	2.53763668812525	0	0	0
124	0.349420849420849	-0.506436293436293	2	2.53763668812525	0.785398163397448	1.1150975	0.0105503982025779
125	0.354567567567568	-0.511583011583012	2	2.53552660848474	0.785398163397448	0.55754875	0.00518854823746917
126	0.357142857142857	-0.514158301158301	2	2.53448889883724	0.786148350803544	0.55754875	0.00514699134437357
127	0.359718146718147	-0.51672972972973	2	2.53345950056837	1.5707963267949	1.57686375	0.0664644470721143
128	0.370011583011583	-0.51672972972973	2	2.52016661115394	1.5707963267949	0.78813625	0.0327903165628207
129	0.375162162162162	-0.51672972972973	2	2.51360854784138	0.785398163397448	1.672055	0.0131822086796074
130	0.38288416988417	-0.524451737451738	2	2.51097210610546	0.784647975991352	0.55754875	0.00427553342853493
131	0.385455598455599	-0.527027027027027	2	2.51011699941975	1.10714871779409	0.88155375	0.0200363195316955
132	0.390606177606177	-0.529602316602316	2	2.50610973551341	0.785398163397448	1.672055	0.0121925305006565
133	0.398328185328185	-0.537324324324324	2	2.50367122941328	1.10744883783307	0.88155375	0.0193114411316841
134	0.403474903474904	-0.539895752895753	2	2.49980894118695	0.463647609000806	0.88155375	-0.00750646269730648
135	0.406050193050193	-0.545046332046332	2	2.50131023372641	0.785398163397448	0.55754875	0.00384819291467497
136	0.408621621621622	-0.547617760617761	2	2.50054059514347	0.32190054689588	1.246355	-0.0184807995191116
137	0.411196911196911	-0.555339768339768	2	2.50423675504729	1.5707963267949	1.1825	0.044607627253419
