# Supplementary material for: Fluid extraction from the left-right organizer uncovers mechanical properties needed for symmetry breaking
Source: eLife. 2023 Jul 21;12:e83861. doi: 10.7554/eLife.83861 (PMC10361723; doi:10.7554/eLife.83861)
Supplement: Figure 4—source data 2. [file elife-83861-fig4-data2.zip › Fig4_sourcedata/MC6ss_embryo2.csv]

	x	y	id	omega	alpha	speed	realangvel
1	-0.42280701754386	0.343273684210526	1	-0.8888460414763	5.87828058946985	6.0035525	0.319919501958357
2	-0.436842105263158	0.310526315789474	1	-0.952829941867971	5.55657400183676	4.746555	0.259503941316301
3	-0.455554385964912	0.289473684210526	1	-1.00473073013123	5.42097995984795	3.6338225	0.188800206194388
4	-0.471929824561404	0.275438596491228	1	-1.04249077137011	5.74278786492157	4.59696875	0.249248251173229
5	-0.485964912280702	0.252045614035088	1	-1.09234042160476	5.99170098724068	4.1151	0.220835932609436
6	-0.492982456140351	0.228656140350877	1	-1.13650760812664	5.65446199097596	5.361455	0.283713441463642
7	-0.511694736842105	0.202922807017544	1	-1.19325029641937	5.53477027330405	7.53075125	0.366858954116898
8	-0.542105263157895	0.170175438596491	1	-1.26662208724275	6.03825076494394	3.25010125	0.169710467827711
9	-0.546782456140351	0.151463157894737	1	-1.30056418080829	5.81947770297847	4.4071775	0.224053711511256
10	-0.558480701754386	0.128070175438597	1	-1.34537492311054	6.15894570612412	3.17796875	0.164203740594737
11	-0.560817543859649	0.109357894736842	1	-1.37821567122949	5.99174227353838	4.1151	0.211654778955299
12	-0.567835087719298	0.0859649122807018	1	-1.42054662702055	5.49763715128289	2.7871525	0.113946608883841
13	-0.579533333333333	0.0742701754385964	1	-1.44333594879732	5.96143475278294	3.73965625	0.184892419692206
