# Supplementary material for: Fluid extraction from the left-right organizer uncovers mechanical properties needed for symmetry breaking
Source: eLife. 2023 Jul 21;12:e83861. doi: 10.7554/eLife.83861 (PMC10361723; doi:10.7554/eLife.83861)
Supplement: Figure 4—source data 2. [file elife-83861-fig4-data2.zip › Fig4_sourcedata/MC6ss_embryo3.csv]

	x	y	id	omega	alpha	speed	realangvel
1	0.100118705035971	0.782374100719424	1	0.127276076635587	5.21175481101449	9.87801375	0.322544963523758
2	0.0473633093525179	0.753597122302158	1	0.062767083930836	5.15071353094265	13.93044125	0.518407908773697
3	-0.0293776978417265	0.717625899280576	1	-0.0409144978239036	5.07118019972644	6.73552	0.275608222442648
4	-0.0677446043165469	0.703237410071942	1	-0.0960361423124332	4.96968160783665	7.7441925	0.332194220018989
5	-0.113309352517986	0.691248201438849	1	-0.162474986316231	4.83681320942858	3.17796875	0.137719514937393
6	-0.132492805755396	0.688848920863309	1	-0.190018889303709	5.1760365893855	3.52562375	0.148399311404372
7	-0.151679856115108	0.679255395683453	1	-0.219698751584584	4.10680831490764	6.23236625	0.177586388577189
8	-0.182852517985612	0.700838129496403	1	-0.255216029300022	4.71238898038469	2.75936375	0.111465154056708
9	-0.199640287769784	0.700838129496403	1	-0.277509060111363	5.30027619044096	2.84213875	0.113779205685635
10	-0.214028776978417	0.691248201438849	1	-0.30026490124849	5.82510355583045	0	0
11	-0.767985611510791	-0.432255395683453	2	-2.08344637614214	1.815907346755	3.25010125	0.030314737136623
12	-0.748802158273381	-0.427456834532374	2	-2.08950932356947	1.72340230396725	5.18467125	0.0677926783274785
13	-0.717625899280576	-0.422661870503597	2	-2.10306785923496	1.73602608419474	2.39751875	0.0319484259296177
14	-0.703237410071942	-0.420262589928058	2	-2.10945754442089	3.14159265358979	0.39436375	-0.012569677509191
15	-0.703237410071942	-0.41786690647482	2	-2.10694360891905	2.67794504458899	2.64407	-0.0540357435249605
16	-0.696043165467626	-0.403478417266187	2	-2.09613646021406	0.463647609000806	2.64407	0.0996500711037251
17	-0.688848920863309	-0.41786690647482	2	-2.1160664744348	1.76830728013606	2.00965875	0.0262330710193304
18	-0.676859712230216	-0.415467625899281	2	-2.12131308863867	3.28333971569471	2.7871525	-0.0987903889759245
19	-0.679255395683453	-0.398679856115108	2	-2.10155501084348	4.71238898038469	1.97063625	-0.0380378065262432
20	-0.691248201438849	-0.398679856115108	2	-2.09394744953824	0.165229757399855	2.39751875	0.0850554043416651
21	-0.688848920863309	-0.413068345323741	2	-2.11095853040657	1.5707963267949	0.78813625	0.0154295160107898
22	-0.684053956834532	-0.413068345323741	2	-2.11404443360873	2.677645014595	0.88155375	-0.0180250195138565
23	-0.681654676258993	-0.408273381294964	2	-2.11043942970596	3.14159265358979	1.57686375	-0.0521118098133222
24	-0.681654676258993	-0.398679856115108	2	-2.10001706774329	4.35359776104294	3.36776	-0.0990081044584956
25	-0.700838129496403	-0.391485611510791	2	-2.08021544685159	0	3.15313625	0.103115129835176
26	-0.700838129496403	-0.410672661870503	2	-2.10083847281863	1.47121679292037	3.961375	0.0894794043669878
27	-0.676859712230216	-0.413068345323741	2	-2.11873435369202	1.69501287471373	3.17796875	0.0512680838310287
28	-0.657672661870504	-0.410672661870503	2	-2.12898797045823	2.35656944330561	1.1150975	-0.00995468464255245
29	-0.652877697841727	-0.405874100719425	2	-2.12699703352972	5.2527864226427	4.59696875	-0.00277359755262774
30	-0.676859712230216	-0.420262589928058	2	-2.12644231401919	3.14159265358979	3.15313625	-0.103579849275974
31	-0.676859712230216	-0.401079136690647	2	-2.105726344164	1.97566225257157	3.00177625	0.0154089144954561
32	-0.660071942446043	-0.393884892086331	2	-2.10880812706309	4.24874137138388	2.64407	-0.0871548338826722
33	-0.674460431654676	-0.386690647482014	2	-2.09137716028656	5.69512501354324	2.84213875	0.0486206946723344
34	-0.684053956834532	-0.401079136690647	2	-2.10110129922102	1.32581766366803	4.8754475	0.134471152202125
35	-0.655276978417266	-0.408273381294964	2	-2.12799552966145	1.0516271375778	3.17796875	0.111531682474237
36	-0.638489208633094	-0.41786690647482	2	-2.15030186615629	1.21200510745315	3.36776	0.11000597266223
37	-0.619305755395683	-0.425061151079137	2	-2.17230306068874	1.06374027623399	4.05834	0.149241336601189
38	-0.597723021582734	-0.43705035971223	2	-2.20215132800898	1.06367659623778	8.11668	0.311063277934567
39	-0.554557553956835	-0.461032374100719	2	-2.26436398359589	0.974629936732124	13.33800875	0.555636449872572
40	-0.487410071942446	-0.506593525179856	2	-2.37549127357041	1.23150832766511	14.21187625	0.587124313873799
41	-0.405874100719424	-0.535370503597122	2	-2.49291613634517	1.07679302857114	5.81967375	0.262246689239185
42	-0.374701438848921	-0.552158273381295	2	-2.545365474193	3.96740029219361	0	0
43	-0.606115107913669	-0.338730215827338	3	-2.08041226756871	0.244961015548995	8.12614	0.336805435406393
44	-0.594125899280576	-0.386690647482014	3	-2.14777335464999	1.15257199721567	11.6464425	0.442203483587031
45	-0.529377697841727	-0.415467625899281	3	-2.23621405136739	0.764146496378328	13.10269125	0.593579404681361
46	-0.474219424460432	-0.473021582733813	3	-2.35492993230367	1.27228320580861	21.44522875	0.935582502158232
47	-0.349521582733813	-0.511392086330935	3	-2.54204643273531	1.48408331540371	9.09992875	0.406389223579549
48	-0.294363309352518	-0.516187050359712	3	-2.62332427745122	1.81577498992176	4.8754475	0.18671347373437
49	-0.265586330935252	-0.508992805755396	3	-2.6606669721981	1.71278339310033	2.7871525	0.122004995365481
50	-0.248802158273381	-0.506593525179856	3	-2.68506797127119	1.5707963267949	4.33563625	0.214061912785253
51	-0.222420863309353	-0.506593525179856	3	-2.72788035382824	0.540331277950573	2.29818875	0.101601370246596
52	-0.215226618705036	-0.518586330935252	3	-2.74820062787756	1.10714871779409	1.76251625	0.0951049274302429
53	-0.205636690647482	-0.523381294964029	3	-2.76722161336361	1.40556656939505	2.39751875	0.127536026289214
54	-0.191248201438849	-0.525780575539568	3	-2.79272881862145	1.5707963267949	0.39436375	0.0201797938301995
55	-0.188848920863309	-0.525780575539568	3	-2.79676477738749	1.32586178455924	3.25010125	0.176639459374424
56	-0.169665467625899	-0.530575539568345	3	-2.83209266926238	1.26794882423659	6.60721875	0.360373614263163
57	-0.131294964028777	-0.542564748201439	3	-2.90416739211501	1.1759342032788	5.12436375	0.273122740418366
58	-0.102517985611511	-0.554557553956834	3	-2.95879194019868	1.24912077427315	2.49271	0.132645436939196
59	-0.0881294964028777	-0.559352517985611	3	-2.98532102758652	2.26309980509074	0	0
60	0.494604316546763	-0.0761402877697841	4	1.72353910628983	3.24130585811027	3.961375	0.235840956589146
61	0.492205035971223	-0.052158273381295	4	1.676370914972	4.14904895562243	8.85751625	0.26636737961812
62	0.446643884892086	-0.0233812949640288	4	1.62309743904837	4.26365060307521	11.8119925	0.363547586456387
63	0.381895683453237	0.00779496402877688	4	1.55038792175709	4.33203775428472	2.1225875	0.0680711404751295
64	0.369902877697842	0.012589928057554	4	1.53677369366207	4.26629266245194	10.04947625	0.445781384983503
65	0.314748201438849	0.0389676258992807	4	1.44761741666537	4.04635822958627	7.0181375	0.525898523651727
66	0.281176258992806	0.0653489208633093	4	1.34243771193502	2.91477695037233	5.2585775	0.473169155315859
67	0.288370503597122	0.096521582733813	4	1.24780388087185	3.38659337472922	6.50079375	0.638344400787941
68	0.278776978417266	0.134892086330935	4	1.12013500071426	3.66969818953528	5.4761575	0.538671633987024
69	0.261989208633094	0.163669064748201	4	1.01240067391686	3.6486487041507	8.11668	0.785167734178147
70	0.238010791366906	0.206834532374101	4	0.855367127081229	4.05955217410731	8.43536375	0.816829338856519
71	0.197241007194245	0.238010791366906	4	0.692001259309925	4.24877137258392	8.81376375	0.87043110720751
72	0.149280575539568	0.261989208633094	4	0.517915037868423	4.63558179645051	5.139145	0.489012712739635
73	0.118104316546763	0.264388489208633	4	0.420112495320496	4.6499351488213	6.31868875	0.648419741074712
74	0.0797374100719423	0.266787769784173	4	0.290428547105553	5.13065970075995	3.8821475	0.340280229928946
75	0.0581546762589927	0.257194244604317	4	0.222372501119764	4.95727941729978	3.25010125	0.345965508401833
76	0.0389676258992807	0.252399280575539	4	0.153179399439398	4.89774825181866	6.41683625	0.753647692848944
77	0.000600719424460335	0.245205035971223	4	0.00244986086960878	5.49778714378214	3.90225	0.365988643116082
78	-0.0161870503597122	0.22841726618705	4	-0.0707478677536076	5.0612147298927	4.61352375	0.606846133495283
79	-0.0425647482014389	0.218823741007194	4	-0.192117094452664	0	1.1825	0.031817196915408
80	-0.0425647482014389	0.211629496402878	4	-0.198480533835746	5.33255738638229	3.39081875	0.452474380784103
81	-0.0593525179856115	0.199640287769784	4	-0.288975409992566	4.95732352262034	3.25010125	0.470866209586541
82	-0.0785359712230217	0.194845323741007	4	-0.383148651909875	0.0665017918008294	5.9255075	0.318804736119607
83	-0.0761402877697841	0.158874100719424	4	-0.446909599133796	0.507183406047708	4.05834	-0.0490747296108163
84	-0.0641474820143886	0.137291366906475	4	-0.437094653211633	0	3.15313625	0.302342479528359
85	-0.0641474820143886	0.118104316546763	4	-0.497563149117305	0.888479771920148	0	0
86	0.0509604316546762	0.0245791366906476	5	1.12139406457509	0.587887210056282	2.84213875	-1.4133223268002
87	0.0605503597122303	0.0101906474820145	5	1.40405852993513	0.218774825735188	3.6338225	-1.69665230632165
88	0.0653489208633093	-0.0113920863309352	5	1.74338899119946	1.10719157738604	6.16969375	-0.524475713496626
89	0.0989208633093525	-0.0281762589928059	5	1.84828413389878	0.785398163397448	3.34470125	-0.409266499357748
90	0.113309352517986	-0.0425647482014389	5	1.93013743377033	1.32581766366803	4.8754475	0.112429349505812
91	0.142086330935252	-0.0497589928057555	5	1.90765156386917	1.21200510745315	3.36776	-0.0131377023137036
92	0.161269784172662	-0.056953237410072	5	1.91027910433191	2.03384405584371	0.88155375	0.110331073990557
93	0.166068345323741	-0.0545575539568344	5	1.8882128895338	1.40568819019471	4.7950375	0.108662914963977
94	0.194845323741007	-0.0593525179856115	5	1.866480306541	1.32581766366803	4.8754475	0.0322187972728782
95	0.223622302158273	-0.0665467625899281	5	1.86003654708643	5.66287501737026	3.39081875	-0.429444033311479
96	0.211629496402878	-0.0833345323741006	5	1.94592535374872	4.06876785238892	1.97063625	0.0736508023430371
97	0.202039568345324	-0.0761402877697841	5	1.93119519328012	2.76124142748982	2.1225875	0.298331345960094
98	0.206834532374101	-0.0641474820143886	5	1.8715289240881	2.86332130074409	2.86933625	0.402788995797976
99	0.211629496402878	-0.0473633093525179	5	1.7909711249285	2.67794504458899	3.52562375	0.467455149924279
100	0.221223021582734	-0.0281762589928059	5	1.69748009494365	2.67787004271409	3.52562375	0.438713135694542
101	0.23081654676259	-0.00899280575539568	5	1.60973746780474	2.48061871923623	4.49409125	0.448725453344615
102	0.247600719424461	0.012589928057554	5	1.51999237713582	2.55353235995345	2.84213875	0.268544777980764
103	0.257194244604317	0.026978417266187	5	1.46628342153966	2.98898667641744	5.18467125	0.569595319038092
104	0.261989208633094	0.0581546762589927	5	1.35236435773204	2.97642370597338	9.59066625	0.921651119244732
105	0.27158273381295	0.115708633093525	5	1.1680341338831	3.50555081785554	8.85751625	0.895938417607473
106	0.252399280575539	0.166068345323741	5	0.988846450361604	3.64871238414691	8.11668	0.798217850686961
107	0.22841726618705	0.20923381294964	5	0.829202880224212	3.29421596831922	5.18467125	0.399797488806549
108	0.223622302158273	0.240406474820144	5	0.749243382462902	4.16069537365038	6.01656	0.556551443263857
109	0.192446043165468	0.259593525179856	5	0.637933093810131	4.86128259556552	7.9712325	0.590091913288576
110	0.144485611510791	0.252399280575539	5	0.519914711152415	4.64115765270695	5.53232625	0.546797486200383
111	0.110910071942446	0.254794964028777	5	0.410555213912339	5.12476991155999	6.88392375	0.573551451123436
112	0.0725431654676258	0.238010791366906	5	0.295844923687652	4.90987107287157	4.01990875	0.452755836371448
113	0.0485611510791367	0.233212230215827	5	0.205293756413362	5.22476508789668	7.2357175	0.78588837801295
114	0.0101906474820145	0.211629496402878	5	0.0481160808107719	4.97865256848534	4.49409125	0.635652911456754
115	-0.0161870503597122	0.204435251798561	5	-0.0790145014805789	5.67760464170254	6.23236625	0.678096447043779
116	-0.0377697841726619	0.173262589928057	5	-0.214633790889335	5.67765864310662	6.23236625	0.905279005826239
117	-0.0593525179856115	0.142086330935252	5	-0.395689592054583	6.12658748414754	7.58219	1.03960193789709
118	-0.0665467625899281	0.096521582733813	5	-0.603609979634001	5.56428893558297	4.19018875	1.09545744083565
119	-0.0833345323741006	0.0773381294964029	5	-0.822701467801131	6.00494225488514	5.73926375	1.53963043054194
120	-0.0929244604316548	0.0437661870503596	5	-1.13062755390952	0.110629782065859	7.1387525	2.16676275959622
121	-0.0881294964028777	0.000600719424460335	5	-1.56398010582876	6.10339180258742	4.4071775	1.38722798843248
122	-0.0929244604316548	-0.0257805755395682	5	-1.84142570351526	0.132518781061967	5.96453	1.7028106275473
123	-0.0881294964028777	-0.061751798561151	5	-2.18198782902472	0.896128566904992	2.52404625	0.708407749548512
124	-0.0761402877697841	-0.0713417266187051	5	-2.32366937893442	0.718803453650648	4.19018875	1.18803542415727
125	-0.0593525179856115	-0.0905287769784172	5	-2.56127646376587	0.661077783303358	4.49409125	1.08731238304402
126	-0.0425647482014389	-0.112111510791367	5	-2.77873894037468	0.34870530559765	4.61352375	0.645511694194925
127	-0.0329748201438848	-0.138489208633094	5	-2.90784127921366	1.24912077427315	2.49271	0.523775516686262
128	-0.0185863309352517	-0.143284172661871	5	-3.01259638255091	5.82013757813077	0.88155375	-0.0587896734723703
129	-0.0209820143884893	-0.14808273381295	5	-3.00083844785644	0.540463621161794	2.29818875	0.274157242304378
130	-0.0137877697841728	-0.160071942446043	5	-3.05566989631732	0	0	0
131	-0.0137877697841728	-0.160071942446043	5	-3.05566989631732	0.27821475734974	2.86933625	0.175596985257362
132	-0.00899280575539568	-0.176859712230216	5	-3.09078929336879	0.321675552521742	2.49271	0.144285893021756
133	-0.00419784172661861	-0.191248201438849	5	-3.11964647197314	0	0.78813625	0.00268304673420872
134	-0.00419784172661861	-0.196043165467626	5	-3.12018308131998	0.35879121934175	3.36776	0.176653780129938
135	0.00299640287769794	-0.215226618705036	5	3.12767146983362	0.463797579005669	1.76251625	0.103684663180963
136	0.00779496402877688	-0.224820143884892	5	3.10693453719743	0	3.94186375	-0.0166919584331149
137	0.00779496402877688	-0.248802158273381	5	3.11027292888405	6.11795554977974	4.7950375	-0.102626870928315
138	0.00299640287769794	-0.277579136690647	5	3.13079830306971	1.66149309576496	4.353965	0.477804926869752
139	0.0293776978417265	-0.275179856115108	5	3.03523731769576	0.463647609000806	2.64407	0.0963880954463159
140	0.0365719424460431	-0.289568345323741	5	3.0159596986065	0	0.39436375	-0.00510853434688485
141	0.0365719424460431	-0.29196762589928	5	3.01698140547588	1.5707963267949	3.5475	0.359987928845067
142	0.0581546762589927	-0.29196762589928	5	2.94498381970686	2.12951361834042	3.71837125	0.364514056010514
143	0.0773381294964029	-0.279974820143885	5	2.87208100850476	2.35608734350895	3.90225	0.36973863961502
144	0.0941258992805754	-0.263190647482014	5	2.79813328058175	2.35628823726247	4.4592075	0.456424529101209
145	0.113309352517986	-0.244003597122302	5	2.70684837476151	2.27938730625816	3.6338225	0.403725204010326
146	0.130097122302158	-0.229615107913669	5	2.62610333395945	2.27949319297137	3.6338225	0.416802034787125
147	0.146881294964029	-0.215226618705036	5	2.54274292700202	2.601129032428	2.29818875	0.249095964048087
148	0.154075539568345	-0.203237410071942	5	2.4929237341924	1.86931958158784	5.361455	0.572920302544215
149	0.185251798561151	-0.193643884892086	5	2.37833967368356	2.12937878697488	3.71837125	0.405400719378002
150	0.204435251798561	-0.181654676258993	5	2.29725952980796	3.91329642073679	0	0
151	0.0317733812949641	-0.00419784172661861	6	1.70215375453337	0	1.57686375	-1.3903090306695
152	0.0317733812949641	-0.0137877697841728	6	1.98021556066727	0.588060293636342	2.84213875	-0.942650088376085
153	0.0413669064748201	-0.0281762589928059	6	2.16874557834249	6.18347210265911	3.961375	-1.65601169212588
154	0.0389676258992807	-0.052158273381295	6	2.49994791676766	5.81953769817878	2.64407	-0.98095807916263
155	0.0317733812949641	-0.0665467625899281	6	2.69613953260019	5.81983781821776	0.88155375	-0.274128948577639
156	0.0293776978417265	-0.0713417266187051	6	2.75096532231572	6.15878416482142	3.17796875	-0.504989340842918
157	0.026978417266187	-0.0905287769784172	6	2.8519631904843	0.266263588100649	4.49409125	-0.0262234325581767
158	0.0341726618705036	-0.116906474820144	6	2.85720787699593	0.35879121934175	3.36776	0.0535394051896931
159	0.0413669064748201	-0.136089928057554	6	2.846499995958	0.380351226099969	2.1225875	0.0354540395698244
160	0.0461618705035972	-0.14808273381295	6	2.83940918804403	5.76408535459115	3.17796875	-0.419455550276764
161	0.0365719424460431	-0.16486690647482	6	2.92330029809938	5.49778714378214	4.4592075	-0.620581777260991
162	0.017384892086331	-0.184053956834532	6	3.04741665355158	0.896274891409097	2.52404625	0.281929088962709
163	0.0293776978417265	-0.193643884892086	6	2.99103083575904	1.21200510745315	6.73552	0.82126462242806
164	0.0677446043165469	-0.20803237410072	6	2.82677791127343	1.08630863667661	8.4631525	0.697436721884754
165	0.113309352517986	-0.232014388489209	6	2.68729056689648	1.5707963267949	0.39436375	0.0415776757162734
166	0.115708633093525	-0.232014388489209	6	2.67897503175322	1.73602608419474	2.39751875	0.264358488968877
167	0.130097122302158	-0.229615107913669	6	2.62610333395945	5.1760365893855	0.88155375	-0.101600230006653
168	0.125298561151079	-0.232014388489209	6	2.64642337996078	5.1760365893855	1.76251625	-0.203354850787312
169	0.115708633093525	-0.236809352517986	6	2.68709435011824	2.03414381575672	0.88155375	0.101684963012212
170	0.120503597122302	-0.234413669064748	6	2.6667573575158	3.92699081698724	2.22960375	-0.0826975954116138
171	0.110910071942446	-0.224820143884892	6	2.68329687659812	0	0	0
172	0.110910071942446	-0.224820143884892	6	2.68329687659812	4.1719253592229	2.29818875	-0.158341419323982
173	0.0989208633093525	-0.217625899280576	6	2.71496516046292	5.49778714378214	2.22960375	-0.260276833219004
174	0.0893273381294965	-0.227219424460432	6	2.76702052710672	0.165229757399848	2.39751875	-0.0586517936523556
175	0.091726618705036	-0.241607913669065	6	2.77875088583719	1.5707963267949	2.365	0.254989165234898
176	0.106115107913669	-0.241607913669065	6	2.72775305279021	2.46688829048686	2.52404625	0.264712597962338
177	0.115708633093525	-0.229615107913669	6	2.67481053319774	1.5707963267949	1.57686375	0.163728444657112
178	0.125298561151079	-0.229615107913669	6	2.64206484426632	6.19262377257257	4.353965	-0.259648613458978
179	0.122902877697842	-0.255996402877698	6	2.69399456695812	2.60126137563922	2.29818875	0.211187856254202
180	0.130097122302158	-0.244003597122302	6	2.65175699570727	1.40556656939505	2.39751875	0.202543055620592
181	0.144485611510791	-0.246402877697842	6	2.61124838458316	4.71238898038469	2.365	-0.222798997948903
182	0.130097122302158	-0.246402877697842	6	2.65580818417294	2.81991710106805	2.49271	0.204214010084471
183	0.134892086330935	-0.232014388489209	6	2.61496538215604	1.32572944134802	1.62534625	0.128711490244049
184	0.144485611510791	-0.234413669064748	6	2.58922308410723	0.785398163397448	1.672055	0.0411798450939971
185	0.151679856115108	-0.241607913669065	6	2.58098711508843	2.72346111134173	3.8821475	0.359504290856973
186	0.161269784172662	-0.220025179856115	6	2.50908625691704	0.982909116738615	1.421365	0.0528224668785304
187	0.168464028776979	-0.224820143884892	6	2.49852176354133	6.00497054982985	2.86933625	-0.238316594810981
188	0.163669064748201	-0.241607913669065	6	2.54618508250353	1.74547355950376	6.804105	0.608925389589099
189	0.204435251798561	-0.234413669064748	6	2.42440000458571	1.47123163058231	3.961375	0.250843821469782
190	0.22841726618705	-0.236809352517986	6	2.37423124029175	2.11125994795669	2.29818875	0.204960090063673
191	0.240406474820144	-0.229615107913669	6	2.33323922227902	2.03438393699576	4.4071775	0.368784999953551
192	0.264388489208633	-0.217625899280576	6	2.25948222228831	2.49806154359647	3.94186375	0.350314406710992
193	0.278776978417266	-0.198442446043165	6	2.18941934094611	2.35619449019234	2.22960375	0.194114039136699
194	0.288370503597122	-0.188848920863309	6	2.15059653311877	3.54645857936647	3.00177625	0.15326152398258
195	0.281176258992806	-0.172061151079137	6	2.11994422832225	3.36136087955592	0	0
196	0.100118705035971	0.638489208633094	7	0.155539087722791	4.85839107690131	13.5455375	0.629404289070877
197	0.0185863309352517	0.6265	7	0.0296582299086158	4.93370074578634	16.16063625	0.784087518964002
198	-0.0773381294964029	0.60491726618705	7	-0.127159273884185	5.27569336091204	8.85751625	0.415058041040097
199	-0.122902877697842	0.576140287769784	7	-0.210170882092204	5.34518116660978	7.33209125	0.355766899497287
200	-0.158874100719424	0.549758992805755	7	-0.281324261991662	5.46074647883703	7.53075125	0.370102877664913
201	-0.192446043165468	0.518586330935252	7	-0.355344837524644	5.62210752387623	4.49409125	0.215624330103524
202	-0.20923381294964	0.497003597122302	7	-0.398469703545349	1.69374859980316	0	0
203	0.528176258992806	0.588129496402878	8	0.731742887343127	4.04332751281635	21.60723125	0.830863117018903
204	0.425061151079137	0.669665467625899	8	0.565570263939346	4.19326594270621	15.8892525	0.609168189123294
205	0.341125899280576	0.717625899280576	8	0.443736626114688	4.71238898038469	18.13186375	0.662737724614503
206	0.23081654676259	0.717625899280576	8	0.311189081191787	4.62400647090854	31.26116125	1.27461048880203
207	0.0413669064748201	0.734413669064748	8	0.0562669834313798	4.201911620886	22.588115	0.769672251178021
208	-0.0785359712230217	0.801557553956834	8	-0.0976674668042242	4.46343032201809	23.99588125	0.796175382231512
209	-0.220025179856115	0.837528776978417	8	-0.256902543250527	4.46738625295802	17.877035	0.517318881148729
210	-0.325539568345324	0.863910071942446	8	-0.360366319480272	0.679461041380911	0	0
211	0.596521582733813	-0.277579136690647	9	2.0063249503567	2.67794504458899	2.64407	0.122094430630009
212	0.60371582733813	-0.263190647482014	9	1.9819060642307	2.55353235995345	2.84213875	0.128618357357309
213	0.613309352517986	-0.248802158273381	9	1.95618239275924	2.87536367940944	4.49409125	0.206007017107277
214	0.620503597122302	-0.222420863309353	9	1.91498098933778	2.24546408668481	2.52404625	0.0979546537914233
215	0.632492805755396	-0.212830935251798	9	1.8953900585795	2.44675602479935	3.07863875	0.1294876642205
216	0.644485611510791	-0.198442446043165	9	1.8694925257354	2.35634448269159	2.7871525	0.109834754451472
217	0.656474820143885	-0.18644964028777	9	1.8475255748451	2.35600697847506	2.22960375	0.0859517240564056
218	0.666068345323741	-0.176859712230216	9	1.83033523003382	2.49815153999682	1.97063625	0.0801392672464418
219	0.673262589928058	-0.16726618705036	9	1.81430737658453	3.14159265358979	0.39436375	0.0167963913964497
220	0.673262589928058	-0.16486690647482	9	1.81094809830524	2.52132289473412	3.39081875	0.136623505864022
221	0.685251798561151	-0.14808273381295	9	1.78362339713244	2.7468370373738	5.12436375	0.216785548168943
222	0.697241007194245	-0.119305755395683	9	1.74026628749865	2.94418267142571	8.03922625	0.344396582740369
223	0.706834532374101	-0.0713417266187051	9	1.67138697095058	3.03850928033111	11.49212625	0.490358788976515
224	0.714028776978417	-0.00179856115107914	9	1.57331521315527	3.14159265358979	4.73	0.201421487097916
225	0.714028776978417	0.026978417266187	9	1.53303091573569	3.14159265358979	5.9125	0.250842246365239
226	0.714028776978417	0.0629496402877698	9	1.48286246646264	3.4198923125949	8.6086	0.363128898130703
227	0.699640287769784	0.113309352517986	9	1.4102366868365	3.56303265272149	12.52681375	0.532249610189006
228	0.668464028776978	0.182852517985612	9	1.3037867647987	3.76184213957261	10.17245625	0.43121650035689
229	0.632492805755396	0.233212230215827	9	1.21754346472732	3.34903317791991	7.65314	0.337787445855261
230	0.622902877697842	0.278776978417266	9	1.14998597555627	3.61731181989971	14.632255	0.652216141661
231	0.58213309352518	0.357913669064748	9	1.01954274722407	3.8414417627184	9.7911	0.435562355490983
232	0.54376618705036	0.403478417266187	9	0.932430276125874	3.94456795394612	15.8892525	0.716125074300835
233	0.474219424460432	0.470622302158273	9	0.789205261265707	4.2812299359219	21.69355375	0.981104013799889
234	0.35431654676259	0.525780575539568	9	0.592984458505729	4.50393491236627	20.9503525	0.994446298218321
235	0.229615107913669	0.552158273381295	9	0.394095198862065	4.24874137138388	10.57687125	0.530735320725783
236	0.172061151079137	0.580935251798561	9	0.287948134716908	4.36937013051643	23.43892375	1.13981436769607
237	0.0377697841726619	0.628895683453237	9	0.0599852611776933	4.18997416943237	15.0094725	0.606209300872166
238	-0.0413669064748201	0.674460431654676	9	-0.06125659899674	4.11008372968108	15.30687125	0.49871538837752
239	-0.118104316546763	0.727219424460432	9	-0.160999676672244	4.31053342020019	17.13146875	0.553962410012278
240	-0.214028776978417	0.767985611510791	9	-0.271792158674699	4.22716198781735	18.38137125	0.463669218661176
241	-0.31294964028777	0.820143884892086	9	-0.364526002406935	0.546332560194371	0	0
242	0.572543165467626	-0.636089928057554	10	2.40872350337282	2.93413621738049	7.65314	0.226848131514998
243	0.58213309352518	-0.590528776978417	10	2.36335387706982	2.91807774324083	8.89299125	0.284537241965164
244	0.594125899280575	-0.537769784172662	10	2.30644642867679	2.7744652105676	5.4903475	0.197277035350978
245	0.606115107913669	-0.506593525179856	10	2.26699102160659	3.81635189005797	5.04750125	0.0401121372563473
246	0.586931654676259	-0.482615107913669	10	2.25896859415532	3.85018363305306	3.6338225	0.0259347272625376
247	0.572543165467626	-0.465827338129496	10	2.25378164870282	3.30682241098964	2.39751875	0.0663279060421562
248	0.570143884892086	-0.451438848920863	10	2.24051606749439	2.08996551601199	3.17796875	0.122127936223899
249	0.586931654676259	-0.441845323741007	10	2.21609048024961	2.86334960129534	5.73926375	0.225494502937287
250	0.596521582733813	-0.408273381294964	10	2.17099157966215	2.81981482671382	13.7110875	0.570465676214691
251	0.622902877697842	-0.329136690647482	10	2.05689844441921	2.7109164267854	16.0500725	0.692831464993695
252	0.663669064748201	-0.240406474820144	10	1.91833215142047	2.41498134824697	4.746555	0.187099417692131
253	0.682852517985611	-0.218823741007194	10	1.88091226788204	4.033110000813	0	0
254	-0.456834532374101	0.701438848920863	11	-0.577275958953242	0.197395559849881	3.01478375	0.0414677968560806
255	-0.453237410071942	0.683453237410072	11	-0.585569518324458	0.367173833818219	8.23493	0.0703775435686604
256	-0.435251798561151	0.636690647482014	11	-0.59964502703819	0.620249485982821	5.0859325	-0.00430585036103714
257	-0.41726618705036	0.611510791366906	11	-0.598783856965983	5.98468637559341	8.04159125	0.269131558092541
258	-0.431654676258993	0.564748201438849	11	-0.652610168584491	5.43903132106642	7.1198325	0.304846413142232
259	-0.464028776978417	0.535971223021583	11	-0.713579451212937	5.6396841983863	5.9125	0.250415026713591
260	-0.485611510791367	0.507194244604317	11	-0.763662456555656	5.20234630663842	10.05125	0.408671397695557
261	-0.539568345323741	0.47841726618705	11	-0.845396736094767	5.60844436495603	3.78577375	0.159700430924512
262	-0.553956834532374	0.460431654676259	11	-0.877336822279669	5.5974557962733	8.40343625	0.354462627890981
263	-0.586330935251799	0.420863309352518	11	-0.948229347857866	5.65438902076415	8.04159125	0.338278698004735
264	-0.615107913669065	0.381294964028777	11	-1.01588508745881	5.86496097760036	5.82322125	0.243918042125539
265	-0.629496402877698	0.348920863309353	11	-1.06466869588392	0.321750554396642	7.47872125	0.224109690016998
266	-0.615107913669065	0.305755395683453	11	-1.10949063388732	0.117108744566864	10.12042625	0.393802913180727
267	-0.607913669064748	0.244604316546763	11	-1.18825121652347	0.099668652491162	5.9420625	0.25059402443667
268	-0.60431654676259	0.20863309352518	11	-1.2383700214108	0	1.77375	0.0802121288079949
269	-0.60431654676259	0.197841726618705	11	-1.2544124471724	3.9901976488847	0	0
270	-0.755395683453237	0.330935251798561	12	-1.15788638473955	5.49778714378214	3.34470125	0.113865220341001
271	-0.76978417266187	0.316546762589928	12	-1.18065942880775	6.14128825257542	4.18072875	0.149189779274703
272	-0.773381294964029	0.29136690647482	12	-1.21049738466269	0	7.095	0.2487620034592
273	-0.773381294964029	0.248201438848921	12	-1.26024978535453	0	4.13875	0.148956966010645
274	-0.773381294964029	0.223021582733813	12	-1.29004117855666	6.03820664405272	4.8754475	0.184305416922814
275	-0.780575539568345	0.194244604316547	12	-1.32690226194122	6.15883031263282	4.7666575	0.179677588003695
276	-0.784172661870504	0.165467625899281	12	-1.36283777954196	6.13053597878432	7.77671125	0.295342998217185
277	-0.79136690647482	0.118705035971223	12	-1.4219063791854	0	4.13875	0.156268884656008
278	-0.79136690647482	0.0935251798561151	12	-1.4531601561166	6.17252808600569	5.35376875	0.204321397042588
279	-0.794964028776978	0.0611510791366906	12	-1.49402443552512	0	5.9125	0.225541345970819
280	-0.794964028776978	0.0251798561151079	12	-1.53913270471928	6.11803662976496	7.1931475	0.270406952934745
281	-0.802158273381295	-0.0179856115107914	12	-1.59321409530623	3.92699081698724	2.50867375	-0.0678422099753861
282	-0.81294964028777	-0.00719424460431655	12	-1.57964565331115	6.08578974732971	3.01478375	0.109889544727002
283	-0.816546762589928	-0.0251798561151079	12	-1.60162356225655	6.01693325802866	6.7414325	0.236372211291636
284	-0.827338129496403	-0.0647482014388489	12	-1.64889800451488	5.77608680278725	6.08751	0.18145176676337
285	-0.845323741007194	-0.0971223021582734	12	-1.68518835786756	2.75327393541733	0	0
286	-0.81294964028777	-0.0179856115107914	13	-1.59291661202365	0.463647609000806	3.966105	0.135835598820475
287	-0.802158273381295	-0.039568345323741	13	-1.62008373178775	0.588002603547568	4.26350375	0.1409140509288
288	-0.787769784172662	-0.0611510791366906	13	-1.64826654197351	0.927295218001612	5.9125	0.155529217736532
289	-0.758992805755396	-0.0827338129496403	13	-1.67937238552081	0.588002603547568	6.39555125	0.231359368376565
290	-0.737410071942446	-0.115107913669065	13	-1.72564425919613	0.099668652491162	5.9420625	0.240986424261176
291	-0.733812949640288	-0.151079136690647	13	-1.77384154404836	0.124354994546761	4.7666575	0.192265907512297
292	-0.73021582733813	-0.179856115107914	13	-1.81229472555082	1.27933953231703	6.17265	0.132532484892118
293	-0.694244604316547	-0.190647482014388	13	-1.83880122252924	0.876058050598193	4.6176625	0.163735650245129
294	-0.672661870503597	-0.20863309352518	13	-1.87154835257827	1.42889927219073	4.18072875	0.0799511162146271
295	-0.647482014388489	-0.212230215827338	13	-1.8875385758212	0.620249485982821	5.0859325	0.219528828610529
296	-0.629496402877698	-0.237410071942446	13	-1.9314443415433	1.5707963267949	1.77375	0.0287319800041752
297	-0.618705035971223	-0.237410071942446	13	-1.93719073754414	0.463647609000806	1.322035	0.0604690281592957
298	-0.615107913669065	-0.244604316546763	13	-1.949284543176	4.24874137138388	2.64407	-0.0892010081634709
299	-0.629496402877698	-0.237410071942446	13	-1.9314443415433	0.540419500270584	3.44757875	0.154179826463716
300	-0.618705035971223	-0.255395683453237	13	-1.96228030683605	5.38712992260824	3.78577375	0.046547342670431
301	-0.636690647482014	-0.26978417266187	13	-1.97158977537013	0.463647609000806	1.322035	0.0580849651107629
302	-0.633093525179856	-0.276978417266187	13	-1.98320676839228	4.90978454023457	3.01478375	-0.0275999520933712
303	-0.651079136690647	-0.280575539568345	13	-1.97768677797361	1.10714871779409	2.64407	0.0880333298178759
304	-0.636690647482014	-0.287769784172662	13	-1.99529344393718	3.14159265358979	1.77375	-0.0708160385650514
305	-0.636690647482014	-0.276978417266187	13	-1.98113023622417	1.24904577239825	3.73965625	0.112223242375142
306	-0.615107913669065	-0.284172661870504	13	-2.0035748846992	0.321750554396642	1.8695325	0.0832599978350546
307	-0.611510791366906	-0.294964028776978	13	-2.02022688426621	5.742765806909	3.44757875	0.0826325812285478
308	-0.622302158273381	-0.31294964028777	13	-2.03675340051192	4.24874137138388	2.64407	-0.0912672191640618
309	-0.636690647482014	-0.305755395683453	13	-2.01849995667911	3.92699081698724	2.50867375	-0.101196584344945
310	-0.647482014388489	-0.294964028776978	13	-1.99826063981012	5.49778714378214	1.672055	0.024717312776561
311	-0.654676258992806	-0.302158273381295	13	-2.00320410236543	0.785398163397448	3.34470125	0.133676796958502
312	-0.640287769784173	-0.316546762589928	13	-2.02993946175713	0	4.13875	0.155528682363673
313	-0.640287769784173	-0.341726618705036	13	-2.06104519822987	4.71238898038469	1.1825	-0.0231338906875189
314	-0.647482014388489	-0.341726618705036	13	-2.05641842009237	5.1760365893855	2.64407	-0.0023621115521566
315	-0.661870503597122	-0.348920863309353	13	-2.05594599778193	6.14128825257542	4.18072875	0.134915579090216
