# Supplementary material for: Fluid extraction from the left-right organizer uncovers mechanical properties needed for symmetry breaking
Source: eLife. 2023 Jul 21;12:e83861. doi: 10.7554/eLife.83861 (PMC10361723; doi:10.7554/eLife.83861)
Supplement: Figure 4—source data 2. [file elife-83861-fig4-data2.zip › Fig4_sourcedata/MC6ss_embryo4.csv]

	x	y	id	omega	alpha	speed	realangvel
1	0.292217391304348	-0.623006688963211	1	2.70301529136263	1.5707963267949	1.15707625	0.0428820088724535
2	0.29876254180602	-0.623006688963211	1	2.69443888958814	2.26556811505594	4.5183325	0.180857306702471
3	0.318394648829431	-0.606645484949833	1	2.65826742824764	2.78276598600715	4.94285	0.156447694930777
4	0.328214046822743	-0.580464882943144	1	2.62697788926149	2.72339993723331	5.697285	0.199745396969067
5	0.341301003344482	-0.551016722408027	1	2.58702880986767	2.466801855947	3.70418125	0.153925803106252
6	0.354391304347826	-0.534655518394649	1	2.55624364924642	3.03098528783514	5.238475	0.153483084083677
7	0.357662207357859	-0.505204013377927	1	2.52554703242969	3.14159265358979	3.4706375	0.0940537739965075
8	0.357662207357859	-0.485571906354515	1	2.50673627763039	2.62241509230795	4.66378	0.203506153101163
9	0.370752508361204	-0.462665551839465	1	2.46603504701015	2.26556811505593	4.5183325	0.215526259630154
10	0.390384615384615	-0.446304347826087	1	2.42292979508412	2.21437918836759	2.892395	0.137279908694143
11	0.40347491638796	-0.436484949832776	1	2.39547381334529	2.35606672732093	3.27256875	0.155724446281651
12	0.416565217391304	-0.423397993311037	1	2.36432892408896	3.41991159639458	4.21147375	0.0994497855509291
13	0.410020066889632	-0.400491638795987	1	2.34443896697878	3.72967387967041	2.08593	0.0218004545030048
14	0.40347491638796	-0.390675585284281	1	2.34007887607818	3.14159265358979	2.3141525	0.0850951810257294
15	0.40347491638796	-0.377585284280937	1	2.32305983987303	2.55351142750917	2.08593	0.10566855709397
16	0.410020066889632	-0.367769230769231	1	2.30192612845424	2.55351142750917	2.08593	0.106315696992429
17	0.416565217391304	-0.357953177257525	1	2.28066298905575	2.55370797920556	4.17126875	0.214211044023016
18	0.429652173913044	-0.338317725752508	1	2.23782078025115	2.89643360443879	2.3851025	0.113657548737867
19	0.432926421404682	-0.325230769230769	1	2.21508927050358	3.14159265358979	0.5782425	0.0242609568180763
20	0.432926421404682	-0.32195652173913	1	2.21023707913996	2.35619449019234	3.27256875	0.168790337334892
21	0.446013377926421	-0.308869565217391	1	2.17647901167298	3.92647983082836	0.81829	0.00771051659159472
22	0.442742474916388	-0.305595317725752	1	2.17493690835466	3.14159265358979	0.5782425	0.0251058632458623
23	0.442742474916388	-0.302324414715719	1	2.16991573570549	3.14159265358979	1.15707625	0.0507583788542032
24	0.442742474916388	-0.295779264214047	1	2.15976405993465	2.35619449019234	0.81829	0.042529674547489
25	0.446013377926421	-0.292508361204013	1	2.15125812502515	1.5707963267949	1.15707625	0.0333059785458723
26	0.452558528428094	-0.292508361204013	1	2.14459692931598	1.76830981580811	2.94974625	0.105564133373512
27	0.468919732441472	-0.289234113712375	1	2.12348410264127	2.55351142750917	2.08593	0.106906329479779
28	0.475464882943144	-0.279418060200669	1	2.10210283674532	2.11118576543915	3.37308125	0.149364850080711
29	0.491826086956522	-0.269602006688963	1	2.07222986672918	2.49817330760243	2.892395	0.143759796199641
30	0.501642140468227	-0.256511705685619	1	2.04347790748925	2.55351142750917	2.08593	0.103738691323167
31	0.5081872909699	-0.246695652173913	1	2.02273016922462	3.14159265358979	2.3141525	0.105281476079617
32	0.5081872909699	-0.233605351170569	1	2.00167387400869	3.14159265358979	2.892395	0.134505666052993
33	0.5081872909699	-0.217244147157191	1	1.97477274079809	2.7367361108375	4.40540375	0.225296434117439
34	0.518003344481605	-0.194337792642141	1	1.92971345397461	3.14159265358979	1.73531875	0.083571533754716
35	0.518003344481605	-0.184521739130435	1	1.91299914722366	2.35619449019235	2.45427875	0.112790313572102
36	0.527819397993311	-0.174705685618729	1	1.89044108450924	1.5707963267949	1.73531875	0.0272907589568483
37	0.537638795986622	-0.174705685618729	1	1.88498293271787	2.94427571627298	2.94974625	0.147030113027369
38	0.540909698996655	-0.158344481605351	1	1.8555769101124	2.67774067099689	1.293655	0.0637357065026611
39	0.544183946488294	-0.151799331103679	1	1.84282976881187	2.49817330760243	2.892395	0.13349847261388
40	0.554	-0.138709030100334	1	1.81613007428909	2.76105103294463	3.11529625	0.152190996073469
41	0.560545150501672	-0.122347826086957	1	1.7856918750744	0	0	0
42	0.560545150501672	-0.122347826086957	1	1.7856918750744	3.4635476233556	1.8293275	0.0782067979413315
43	0.557270903010034	-0.112531772575251	1	1.77005051548613	2.97633347588557	3.51852875	0.175080509222534
44	0.560545150501672	-0.0928996655518394	1	1.73503441364162	0.64354199688257	2.892395	-0.0974499573914844
45	0.570361204013378	-0.105986622073579	1	1.75452440511992	2.76105103294463	3.11529625	0.148024516503136
46	0.57690635451505	-0.0896254180602007	1	1.72491950181929	3.6054446361827	1.293655	0.0514566405479711
47	0.573632107023411	-0.0830802675585285	1	1.7146281737097	0	0	0
48	0.573632107023411	-0.0830802675585285	1	1.7146281737097	0	0	0
49	0.573632107023411	-0.0830802675585285	1	1.7146281737097	0	0	0
50	0.573632107023411	-0.0830802675585285	1	1.7146281737097	0	0	0
51	0.573632107023411	-0.0830802675585285	1	1.7146281737097	3.14159265358979	1.15707625	0.0559375687536257
52	0.573632107023411	-0.0765384615384615	1	1.70344065995897	3.14159265358979	2.3141525	0.112421776760425
53	0.573632107023411	-0.0634481605351171	1	1.68095630460689	2.67794504458899	2.58731	0.117897998043768
54	0.580177257525083	-0.0503578595317726	1	1.65737670499814	2.89667412275388	2.3851025	0.113933282499814
55	0.583448160535117	-0.0372709030100335	1	1.63459004849817	2.49800979201711	2.892395	0.11528963566148
56	0.593267558528428	-0.024180602006689	1	1.61153212136588	3.14159265358979	2.3141525	0.110221903795189
57	0.593267558528428	-0.0110903010033444	1	1.58948774060684	3.14159265358979	2.3141525	0.110284619725577
58	0.593267558528428	0.00199665551839458	1	1.56743081666172	3.14159265358979	0.5782425	0.027593927087581
59	0.593267558528428	0.00527090301003352	1	1.56191203124421	3.14159265358979	2.892395	0.137811037283273
60	0.593267558528428	0.0216321070234114	1	1.53434982378755	3.38675170274078	2.3851025	0.111661242495964
61	0.589993311036789	0.0347190635451504	1	1.51201757528836	3.14159265358979	1.15707625	0.0552384026938361
62	0.589993311036789	0.0412642140468228	1	1.50096989474959	3.14159265358979	1.73531875	0.0826796086835942
63	0.589993311036789	0.0510802675585285	1	1.48443397301287	0	0	0
64	0.589993311036789	0.0510802675585285	1	1.48443397301287	3.14159265358979	0.5782425	0.0275283236188759
65	0.589993311036789	0.0543545150501673	1	1.4789283082891	3.72955594277978	4.17126875	0.178414632970806
66	0.57690635451505	0.0739866220735786	1	1.44324538169494	3.92699081698727	0.81829	0.0316525638610449
67	0.573632107023411	0.0772608695652174	1	1.43691486892273	4.24894578675307	1.293655	0.0359243651035136
68	0.567086956521739	0.0805317725752509	1	1.42972999590203	5.9615369709161	1.8293275	-0.0814724238033356
69	0.563816053511706	0.0707157190635452	1	1.44602448066269	0	0	0
70	0.563816053511706	0.0707157190635452	1	1.44602448066269	1.81565475426045	2.3851025	0.0138954948387771
71	0.57690635451505	0.0739866220735786	1	1.44324538169494	5.03393516118924	1.8293275	-0.0174569423026918
72	0.567086956521739	0.0707157190635452	1	1.44673677015548	3.14159265358979	0.5782425	0.0283775258136182
73	0.567086956521739	0.0739866220735786	1	1.44106126499275	2.97636111469213	3.51852875	0.164796658352474
74	0.570361204013378	0.0936220735785953	1	1.40810193332226	1.5707963267949	1.15707625	-0.00906973914778883
75	0.57690635451505	0.0936220735785953	1	1.40991588115181	1.10673980348444	1.293655	-0.0362457966167963
76	0.583448160535117	0.0903478260869566	1	1.41716504047517	4.71238898038469	1.73531875	0.0129337032367054
77	0.573632107023411	0.0903478260869566	1	1.41457829982783	0	0	0
78	0.573632107023411	0.0903478260869566	1	1.41457829982783	4.39043401061886	1.8293275	0.0416565590607298
79	0.563816053511706	0.0936220735785953	1	1.40624698801569	3.14159265358979	1.73531875	0.084468625557497
80	0.563816053511706	0.103438127090301	1	1.38935326290419	0	0	0
81	0.563816053511706	0.103438127090301	1	1.38935326290419	1.5707963267949	0.5782425	-0.00511959772123358
82	0.567086956521739	0.103438127090301	1	1.39037718244843	4.71238898038469	0.5782425	0.00511959772123358
83	0.563816053511706	0.103438127090301	1	1.38935326290419	3.92699081698727	0.81829	0.0333630466305643
84	0.560545150501672	0.106709030100334	1	1.38268065357807	0	0	0
85	0.560545150501672	0.106709030100334	1	1.38268065357807	5.60839450953679	3.70418125	-0.122787225097287
86	0.547454849498328	0.0903478260869566	1	1.40723809859753	3.14159265358979	1.15707625	0.0580788916068843
87	0.547454849498328	0.0968929765886288	1	1.39562232027616	3.14159265358979	0.5782425	0.0289363662232105
88	0.547454849498328	0.100163879598662	1	1.38983504703151	4.12430775430406	2.08593	0.0748479932464427
89	0.537638795986622	0.106709030100334	1	1.37486544838222	4.12446498083005	2.08593	0.0771709690811885
90	0.527819397993311	0.113254180602007	1	1.35943125456599	3.33890959090661	2.94974625	0.154406683754973
91	0.524548494983278	0.129615384615385	1	1.32854991781499	3.46324098985331	1.8293275	0.0955767901659969
92	0.521277591973244	0.13943143812709	1	1.30943455978179	0	0	0
93	0.521277591973244	0.13943143812709	1	1.30943455978179	3.92699081698723	2.45427875	0.112842169947775
94	0.511458193979933	0.149250836120401	1	1.28686612579224	3.60524026259062	1.293655	0.0676948148688156
95	0.5081872909699	0.155792642140468	1	1.27332716281847	3.92699081698724	1.63598875	0.0775375190583635
96	0.501642140468227	0.16233779264214	1	1.2578196590068	3.81625880522713	3.70418125	0.188388986041556
97	0.488555183946488	0.178698996655518	1	1.22014186179849	4.24874137138388	2.58731	0.104299501883835
98	0.475464882943144	0.185244147157191	1	1.19928196142172	0	0	0
99	0.475464882943144	0.185244147157191	1	1.19928196142172	4.39074064412119	1.8293275	0.0658036509038321
100	0.465648829431438	0.188515050167224	1	1.18612123124096	4.24853699779178	1.293655	0.0551820070309231
101	0.459103678929766	0.191789297658863	1	1.17508482983477	3.92699081698725	2.45427875	0.130396688597223
102	0.44928762541806	0.201605351170568	1	1.14900549211533	0	0	0
103	0.44928762541806	0.201605351170568	1	1.14900549211533	3.14159265358979	0.5782425	0.0302174922793211
104	0.44928762541806	0.204876254180602	1	1.14296199365946	0	0	0
105	0.44928762541806	0.204876254180602	1	1.14296199365946	0	0	0
106	0.44928762541806	0.204876254180602	1	1.14296199365946	4.12446498083004	2.08593	0.102833931090182
107	0.439468227424749	0.211421404682274	1	1.12239520744143	3.14159265358979	0.5782425	0.0301628520439839
108	0.439468227424749	0.214695652173913	1	1.11636263703263	0	0	0
109	0.439468227424749	0.214695652173913	1	1.11636263703263	0	0	0
110	0.439468227424749	0.214695652173913	1	1.11636263703263	3.92699081698724	0.81829	0.0448580066722803
111	0.436197324414716	0.217966555183947	1	1.10739103569817	3.14159265358979	0.5782425	0.0299119311950707
112	0.436197324414716	0.22123745819398	1	1.10140864945916	3.92682048825443	2.45427875	0.136084969681372
113	0.42638127090301	0.231056856187291	1	1.07419165552289	3.14159265358979	0.5782425	0.0295543730917744
114	0.42638127090301	0.234327759197324	1	1.06828078090453	3.78501199957716	2.892395	0.167210197792307
115	0.416565217391304	0.247418060200669	1	1.03483874134607	0	0	0
116	0.416565217391304	0.247418060200669	1	1.03483874134607	4.39084279958013	1.8293275	0.0819079533840855
117	0.406745819397993	0.250688963210702	1	1.01845715066925	3.92647983082836	0.81829	0.0472325332437712
118	0.40347491638796	0.253963210702341	1	1.0090106440205	3.60534248072374	2.58731	0.152219076304537
119	0.396929765886288	0.26705016722408	1	0.978566828759591	3.14159265358979	2.892395	0.139183220868066
120	0.396929765886288	0.283411371237458	1	0.950730184585978	3.92699081698724	2.45427875	0.140996540164479
121	0.387113712374582	0.293227424749164	1	0.922530876553082	3.46313883439435	1.8293275	0.100224369331943
122	0.383842809364549	0.303046822742475	1	0.902486002686694	3.14159265358979	0.5782425	0.0261384221470068
123	0.383842809364549	0.306317725752508	1	0.897258318257292	3.78517551516249	2.892395	0.166306830096992
124	0.374023411371238	0.319408026755853	1	0.863996952237894	4.12430775430407	2.08593	0.116137508968263
125	0.364207357859532	0.325953177257525	1	0.840769450444241	4.46753055291914	2.3851025	0.116014886377838
126	0.351117056856187	0.329224080267559	1	0.817566473168674	4.19314851464769	4.66378	0.265969504601039
127	0.328214046822743	0.342314381270903	1	0.764372572248466	4.46753055291914	2.3851025	0.125230503595225
128	0.315123745819398	0.345585284280936	1	0.739326471529421	3.92699081698724	2.45427875	0.148007714652894
129	0.305307692307692	0.355401337792642	1	0.709724928598842	3.78501199957716	2.892395	0.169147532933963
130	0.295491638795987	0.368491638795987	1	0.67589542201205	4.71238898038469	2.3141525	0.109994417397805
131	0.282401337792642	0.368491638795987	1	0.653896538532489	3.92699081698723	0.81829	0.049322503243539
132	0.279130434782609	0.37176254180602	1	0.644032037883781	3.60544463618268	1.293655	0.0699317213055617
133	0.27585618729097	0.378307692307692	1	0.630045693622669	4.12430775430407	4.17126875	0.252083892311971
134	0.256224080267558	0.391397993311037	1	0.579628915160275	2.76122726054529	3.11529625	0.0359517548348559
135	0.262765886287625	0.407759197324415	1	0.572438564193304	3.72955594277978	4.17126875	0.218615416773464
136	0.249678929765886	0.427391304347826	1	0.528715480838611	3.30682419248745	3.51852875	0.124726837318331
137	0.246404682274248	0.447026755852843	1	0.503770113374944	3.72955594277978	4.17126875	0.200712859003445
138	0.233317725752508	0.466658862876254	1	0.463627541574256	3.26602627066961	4.66378	0.134557976358253
139	0.23004347826087	0.492836120401338	1	0.436715946302605	3.46313883439435	1.8293275	0.0645342718191944
140	0.226772575250836	0.502655518394649	1	0.423809091938766	3.38651118442569	2.3851025	0.0743980339159334
141	0.223501672240803	0.515742474916388	1	0.408929485155579	3.3866915451501	2.3851025	0.0716551396606224
142	0.220227424749164	0.528832775919732	1	0.394598457223455	3.14159265358979	4.62771375	0.0842730372963485
143	0.220227424749164	0.555010033444816	1	0.377743849764185	2.94407916457658	2.94974625	0.0243754623675707
144	0.223501672240803	0.571371237458194	1	0.372868757290671	4.24894578675307	1.293655	0.0593188287260082
145	0.21695652173913	0.574642140468227	1	0.36100499154547	3.6052402625906	2.58731	0.0860815752779176
146	0.210411371237458	0.587732441471572	1	0.343788676489886	3.92699081698724	1.63598875	0.0665991267779931
147	0.203866220735786	0.594277591973244	1	0.330468851134287	3.14159265358979	1.15707625	0.0167369975726805
148	0.203866220735786	0.600822742474916	1	0.327121451619751	3.92699081698724	0.81829	0.0325868089342896
149	0.200595317725753	0.60409364548495	1	0.320604089832893	3.14159265358979	1.15707625	0.0160456251301611
150	0.200595317725753	0.610638795986622	1	0.317394964806861	3.52213427423495	3.11529625	0.0862736961809885
151	0.19405016722408	0.627	1	0.300140225570663	3.72967387967042	2.08593	0.0689541215821299
152	0.187505016722408	0.636816053511706	1	0.286349401254238	4.39043401061886	1.8293275	0.0778387640886002
153	0.177688963210702	0.640090301003345	1	0.270781648436517	4.01770096723121	4.5183325	0.172545940830606
154	0.158053511705686	0.656451505016722	1	0.236272460270396	3.6052402625906	1.293655	0.0346006585737668
155	0.154782608695652	0.662993311036789	1	0.229352328555643	4.0375981827419	3.70418125	0.137015966815116
156	0.138421404682274	0.676083612040134	1	0.20194913519262	3.72959525713736	4.17126875	0.118573235534626
157	0.12533110367893	0.695719063545151	1	0.178234488085694	5.03419064123604	3.658655	0.130248897218728
158	0.105698996655518	0.689173913043478	1	0.152184708641949	4.957487871945	2.3851025	0.0898922690659532
159	0.0926086956521739	0.685899665551839	1	0.134206254828758	4.36357321337552	6.770995	0.266933455984374
160	0.0566153846153846	0.698989966555184	1	0.0808195636318834	4.57050555310058	12.27139375	0.489470277871336
161	-0.012103678929766	0.70880602006689	1	-0.0170744919423837	4.39058731953334	3.658655	0.13630181345947
162	-0.0317357859531772	0.715351170568562	1	-0.0443348546342775	4.14567178671651	7.54257625	0.235776884996429
163	-0.0677324414715719	0.738257525083612	1	-0.0914902316335634	4.01761719212366	4.5183325	0.118848679089006
164	-0.0873645484949833	0.75461872909699	1	-0.115259967451365	4.24877544061254	7.76133875	0.234295043636262
165	-0.126632107023411	0.774250836120401	1	-0.162118976178617	4.71238898038469	12.14841375	0.425162749113484
166	-0.195351170568562	0.774250836120401	1	-0.247151526001314	4.71238898038469	0.5782425	0.0198388166872898
167	-0.198622073578595	0.774250836120401	1	-0.251119289338772	1.35214341343489	15.99981625	-0.530091511149683
168	-0.110270903010033	0.75461872909699	1	-0.145100987108835	0.226787363833206	7.7181775	-0.0247672365032059
169	-0.100454849498328	0.712080267558528	1	-0.140147539808194	0.493927304419785	8.5411975	-0.124187663816763
170	-0.0775484949832776	0.669538461538462	1	-0.115310007044842	0.321750554396642	5.4879825	-0.0494265897007462
171	-0.0677324414715719	0.640090301003345	1	-0.105424689104692	5.8196399006415	5.17402875	0.127348227289334
172	-0.0808193979933111	0.613909698996655	1	-0.130894334562559	5.17596845557079	3.88037375	0.169440113846656
173	-0.100454849498328	0.60409364548495	1	-0.164782357331891	5.07114564917111	4.94285	0.225817222745532
174	-0.126632107023411	0.594277591973244	1	-0.209945801880997	0	0	0
175	-0.126632107023411	0.594277591973244	1	-0.209945801880997	4.87748240612801	3.51852875	0.163313445700082
176	-0.146264214046823	0.591006688963211	1	-0.242608491021013	0	0	0
177	-0.146264214046823	0.591006688963211	1	-0.242608491021013	4.99070792318948	4.21147375	0.195693219552359
178	-0.169170568561873	0.584461538461538	1	-0.281747134931485	4.83680686504661	4.66378	0.212565907946409
179	-0.195351170568562	0.5811872909699	1	-0.324260316520767	5.03413953478133	5.4879825	0.252883297770511
180	-0.224799331103679	0.571371237458194	1	-0.374836976074869	4.71238898038469	5.78479	0.243028938596169
181	-0.257521739130435	0.571371237458194	1	-0.423442763794103	5.69510408109896	2.08593	0.0805820116015765
182	-0.264066889632107	0.561555183946488	1	-0.439559166114418	4.54722649138767	7.03764875	0.254372039469495
183	-0.303334448160535	0.568100334448161	1	-0.490433574008317	4.90980419548154	5.8994925	0.244188894391599
184	-0.336056856187291	0.561555183946488	1	-0.539271352886637	4.5325273044453	6.46768375	0.202732342629455
185	-0.372053511705686	0.568100334448161	1	-0.579817821412528	5.21173895705064	14.49685875	0.593233925448911
186	-0.44404347826087	0.528832775919732	1	-0.69846460650231	5.56440053514314	6.14959125	0.250608250606885
187	-0.466946488294314	0.502655518394649	1	-0.748586256623687	5.37342428741474	6.595985	0.269329542774095
188	-0.496397993311037	0.479749163879599	1	-0.802452165178506	5.21175523089914	7.24813375	0.278220913912679
189	-0.532394648829431	0.460113712374582	1	-0.858096347961042	5.54535174755399	8.59973125	0.344394450227539
190	-0.565117056856187	0.424120401337793	1	-0.92697523800655	0	5.2065475	0.170901454470558
191	-0.565117056856187	0.39466889632107	1	-0.961155528900661	5.30047020646531	2.08593	0.0791934056584842
192	-0.574933110367893	0.388123745819398	1	-0.976994210032358	5.31467090420248	11.23197625	0.411418069665079
193	-0.62728762541806	0.352130434782609	1	-1.05927782396537	5.01526293728807	9.69709125	0.263267960812426
194	-0.679645484949833	0.335769230769231	1	-1.11193141612786	5.53482966115248	11.051645	0.38533248074665
195	-0.722183946488294	0.28995652173913	1	-1.18899791227719	5.78377999480112	7.24813375	0.259766560214054
196	-0.741819397993311	0.253963210702341	1	-1.24095122432	5.49785102113753	6.54454625	0.207583540902201
197	-0.767996655518395	0.227782608695652	1	-1.28246793250044	6.03826677634369	2.3851025	0.0841717661076125
198	-0.771267558528428	0.214695652173913	1	-1.29930228572196	5.96143475278295	3.658655	0.128904982910387
199	-0.7778127090301	0.195060200668896	1	-1.32508328230404	6.0048663643748	4.21147375	0.148275794982751
200	-0.784357859531773	0.172153846153846	1	-1.35473844130059	6.0381765824264	4.770205	0.167711930170655
201	-0.790903010033445	0.145976588628763	1	-1.38828082733472	5.03413953478133	5.4879825	0.090183042762837
202	-0.820351170568562	0.136160535117057	1	-1.40631743588729	3.14159265358979	0.5782425	-0.0193889197999253
203	-0.820351170568562	0.13943143812709	1	-1.4024396519273	5.43118280284678	6.14959125	0.157831579635559
204	-0.846531772575251	0.11652508361204	1	-1.43400596785442	5.17583217401631	1.293655	0.0240127336823037
205	-0.853076923076923	0.113254180602007	1	-1.43880851459088	0	2.3141525	0.0755406746558296
206	-0.853076923076923	0.100163879598662	1	-1.45391664952204	0	0.5782425	0.0189188142575292
207	-0.853076923076923	0.0968929765886288	1	-1.45770041237355	0.463729371806723	6.46768375	0.182760269698614
208	-0.83671237458194	0.0641705685618729	1	-1.49425246631327	0.321648336263504	1.8293275	0.0570956574001569
209	-0.833441471571906	0.0543545150501673	1	-1.5056715977933	0	0	0
210	-0.833441471571906	0.0543545150501673	1	-1.5056715977933	1.40553714909066	3.51852875	0.0122004532348163
211	-0.813809364548495	0.0510802675585285	1	-1.50811168844027	0.643705524162471	2.892395	0.0773190786712652
212	-0.803989966555184	0.0379933110367893	1	-1.52357550417452	0.95049158914077	4.97655125	0.0976651164366205
213	-0.781086956521739	0.0216321070234114	1	-1.54310852746184	0.950560652394467	4.97655125	0.103679349143626
214	-0.758180602006689	0.00527090301003352	1	-1.56384439729057	1.24904577239826	3.658655	0.0433863795932776
215	-0.738545150501672	-0.0012742474916387	1	-1.57252167320922	0.244978663126862	4.770205	0.178818529850444
216	-0.732	-0.0274548494983278	1	-1.60828537917931	1.29257381637781	4.21147375	0.0520892711868881
217	-0.709096989966555	-0.0339966555183947	1	-1.61870323341669	5.96163912637503	1.8293275	0.0676166190539851
218	-0.712367892976589	-0.0438160535117057	1	-1.63222655722749	6.03817658242639	4.770205	0.178118982926314
219	-0.718913043478261	-0.0699933110367893	1	-1.66785035381275	5.49778714378214	1.63598875	0.040303635446246
220	-0.725458193979933	-0.0765384615384615	1	-1.675911080902	0	3.4706375	0.133410323853356
221	-0.725458193979933	-0.0961705685618729	1	-1.70259314567267	0.141978817410083	4.0902675	0.15808668820948
222	-0.722183946488294	-0.119076923076923	1	-1.73421048331457	6.15875169009977	4.66378	0.170984152888141
223	-0.725458193979933	-0.145254180602007	1	-1.76840731389219	0	3.4706375	0.129411759328359
224	-0.725458193979933	-0.164889632107023	1	-1.79428966575787	0.588081226080625	4.17126875	0.149810444523986
225	-0.712367892976589	-0.184521739130435	1	-1.82425175466266	0	0	0
226	-0.712367892976589	-0.184521739130435	1	-1.82425175466266	0.463647609000806	2.58731	0.0976459815592157
227	-0.705822742474916	-0.197612040133779	1	-1.84378095097451	0.197316937316827	2.94974625	0.113278357059419
228	-0.702551839464883	-0.213973244147157	1	-1.86643662238639	0	2.3141525	0.0847841789628045
229	-0.702551839464883	-0.227060200668896	1	-1.88339345817895	0	2.3141525	0.0838863604413409
230	-0.702551839464883	-0.240150501672241	1	-1.90017073026722	0.197513489013214	2.94974625	0.111044739392703
231	-0.699277591973244	-0.256511705685619	1	-1.92237967814576	0.86221815298014	5.333075	0.180170663108143
232	-0.676371237458194	-0.27614381270903	1	-1.95841381076739	0.244858427465549	2.3851025	0.0911549887595475
233	-0.673100334448161	-0.289234113712375	1	-1.9766448085193	0.197415215096846	5.8994925	0.220597409606924
234	-0.666555183946488	-0.32195652173913	1	-2.02076429044068	1.10714871779409	3.88037375	0.119521820598756
235	-0.646923076923077	-0.331772575250836	1	-2.04466865456043	0.785227834664632	2.45427875	0.0914196289777869
236	-0.637107023411371	-0.341591973244147	1	-2.06295258035599	1.24919907609168	3.658655	0.106121295962844
237	-0.617471571906354	-0.348133779264214	1	-2.08417683954856	0.540344351852599	6.7461625	0.26922051512783
238	-0.597839464882943	-0.380859531772575	1	-2.13802094257413	1.37347938947807	2.94974625	0.0828663916420602
239	-0.581478260869565	-0.384130434782609	1	-2.15459422090254	0.950560652394467	4.97655125	0.1912067943337
240	-0.558571906354515	-0.400491638795987	1	-2.19283557976928	1.1072168516088	3.88037375	0.143363853878917
241	-0.538936454849498	-0.410307692307692	1	-2.22150835054506	1.15250877343518	5.697285	0.213314856392719
242	-0.509488294314381	-0.423397993311037	1	-2.26417132182361	1.47116815275905	5.81376125	0.183141023796025
243	-0.476765886287625	-0.42666889632107	1	-2.30079952658281	0.785398163397451	4.9085575	0.21706142414881
244	-0.457130434782609	-0.446304347826087	1	-2.34421181141257	0.92731566037456	5.78479	0.25484012372595
245	-0.430953177257525	-0.465936454849498	1	-2.39517983615776	1.23147540929702	10.4284675	0.441913477009162
246	-0.375324414715719	-0.485571906354515	1	-2.4835625315596	1.1071487177941	3.88037375	0.176602482182058
247	-0.355692307692308	-0.495387959866221	1	-2.51888302799601	0.927376980807518	2.892395	0.134009701281719
248	-0.342602006688963	-0.505204013377927	1	-2.54568496825235	0.694771788261033	4.5183325	0.198766904747454
249	-0.326240802675585	-0.524836120401338	1	-2.58543834920184	1.19025470614974	3.11529625	0.141050898832962
250	-0.309879598662207	-0.53138127090301	1	-2.61364852896843	1.5707963267949	0.5782425	0.0230520460447714
251	-0.306605351170569	-0.53138127090301	1	-2.61825893817739	2.91916440087075	0	0
252	-0.0340033444816053	0.673913043478261	2	-0.0504138224092024	4.09211922152901	3.39081875	0.109375417429239
253	-0.049608695652174	0.685060200668896	2	-0.0722889058950503	4.05131119708133	4.49409125	0.134133864768499
254	-0.069675585284281	0.70066889632107	2	-0.09911567884875	3.7159523614786	7.98128375	0.138740908714151
255	-0.0942040133779263	0.738571906354515	2	-0.12686386059158	4.48558591877072	10.51774625	0.364059176734488
256	-0.152173913043478	0.75194983277592	2	-0.199675695938478	4.64994098847452	6.31868875	0.222173213913128
257	-0.187849498327759	0.754180602006689	2	-0.244110338721104	4.92348963093047	5.64348125	0.204859381291388
258	-0.219063545150502	0.747491638795987	2	-0.285082214979381	4.71238898038469	3.5475	0.122697770715853
259	-0.239130434782609	0.747491638795987	2	-0.309621769122552	5.34738609292772	9.3027275	0.324165228228199
260	-0.281494983277592	0.716277591973244	2	-0.374454814768192	0.0416633763075983	9.4682775	0.121650983894881
261	-0.279264214046823	0.662765886287625	2	-0.398785011547168	5.46335367105151	8.08770875	0.304861342277747
262	-0.312709030100334	0.631548494983278	2	-0.459757280002717	5.31464051773856	7.65314	0.306335637490527
263	-0.348384615384615	0.607023411371237	2	-0.521024407500823	5.09297294905493	4.245175	0.168978794818868
264	-0.370678929765886	0.598103678929766	2	-0.554820166464596	4.91982950471481	7.65314	0.283015054316729
265	-0.41304347826087	0.5891872909699	2	-0.611423177327942	4.97540647098451	10.61352875	0.380509155686601
266	-0.471013377926421	0.573578595317726	2	-0.687525008465262	5.10300046168305	7.24695125	0.259652922900051
267	-0.508919732441472	0.557969899665552	2	-0.739455593045273	0.0375698505707109	0	0
268	-0.466555183946488	-0.569120401337793	3	-2.45490481964939	1.7895711525301	3.6338225	0.0881487474708065
269	-0.446488294314381	-0.564658862876254	3	-2.47253456914355	1.81577498992176	4.8754475	0.120595028914341
270	-0.419732441471572	-0.557969899665552	3	-2.49665357492642	1.66137014383637	4.353965	0.133898323441302
271	-0.395207357859532	-0.555742474916388	3	-2.52343323961468	2.22649752900624	6.4647275	0.0826879042625039
272	-0.366220735785953	-0.533444816053512	3	-2.53997082046718	1.8546096358957	9.85436375	0.291784436179476
273	-0.312709030100334	-0.517836120401338	3	-2.59832770770308	1.75472645360561	17.24025875	0.670387266563672
274	-0.216832775919733	-0.5	3	-2.73240516101581	1.5707963267949	9.85436375	0.487508461144257
275	-0.16109364548495	-0.5	3	-2.82990685324466	1.5707963267949	6.30686375	0.329601776596209
276	-0.125418060200669	-0.5	3	-2.89582720856391	1.8662631158549	9.476555	0.469459340943983
277	-0.0741371237458193	-0.484391304347826	3	-2.9897190767527	1.768134196556	8.03922625	0.44911092228352
278	-0.029541806020067	-0.47547491638796	3	-3.07954126120941	1.7619868046332	12.4458125	0.737428292163296
279	0.0395752508361205	-0.462096989966555	3	3.05615838753752	1.73602608419474	4.7950375	0.292532163019499
280	0.0663311036789299	-0.457635451505017	3	2.99765195493362	1.5152701292841	7.10623375	0.417819691452492
281	0.106464882943144	-0.459866220735786	3	2.91408801664312	5.09061191984608	0	0
282	-0.230210702341137	-0.593645484949833	4	-2.77165490301085	1.24889577989899	1.246355	0.0553341206632707
283	-0.223521739130435	-0.595876254180602	4	-2.7827217271435	0	0	0
284	-0.223521739130435	-0.595876254180602	4	-2.7827217271435	1.24904577239825	3.73965625	0.166211735046526
285	-0.203454849498328	-0.602565217391304	4	-2.8159640741528	0	0	0
286	-0.203454849498328	-0.602565217391304	4	-2.8159640741528	1.5707963267949	1.97063625	0.083491856994411
287	-0.192307692307692	-0.602565217391304	4	-2.83266244555169	1.5707963267949	0.39436375	0.0168174517416553
288	-0.190076923076923	-0.602565217391304	4	-2.83602593590002	1.69522055583879	3.17796875	0.130818561568544
289	-0.172240802675585	-0.600334448160535	4	-2.86218964821373	2.03451893767061	3.52562375	0.120132805881683
290	-0.154404682274247	-0.591414715719063	4	-2.88621620939006	1.5707963267949	2.75936375	0.124316506101954
291	-0.138795986622074	-0.591414715719063	4	-2.91107951061045	0	0	0
292	-0.138795986622074	-0.591414715719063	4	-2.91107951061045	1.42883927699041	2.7871525	0.129535516279944
293	-0.1231872909699	-0.593645484949833	4	-2.93698661386644	1.5707963267949	2.365	0.10849393374885
294	-0.109809364548495	-0.593645484949833	4	-2.95868540061621	1.5707963267949	4.73	0.219526231384206
295	-0.0830535117056857	-0.593645484949833	4	-3.00259064689305	1.79761203001236	5.2585775	0.23570803289835
296	-0.0540702341137123	-0.58695652173913	4	-3.04973225347272	1.84901108414463	2.86933625	0.129637623396954
297	-0.0384615384615385	-0.582498327759197	4	-3.07565977815212	1.67050953131538	3.961375	0.190420846247656
298	-0.0161638795986623	-0.580267558528428	4	-3.11374394740165	1.5707963267949	0.39436375	0.0191801574554207
299	-0.0139364548494982	-0.580267558528428	4	-3.11757997889273	1.32581766366803	4.8754475	0.229248294292344
300	0.0128193979933111	-0.58695652173913	4	3.11975566942839	1.6815084256829	3.56937625	0.171730345505896
301	0.0328862876254181	-0.584725752508361	4	3.08540960032721	1.29238347198982	2.86933625	0.129700465177764
302	0.048494983277592	-0.5891872909699	4	3.05946950729166	1.81586321224179	1.62534625	0.0769215684429536
303	0.0574147157190635	-0.58695652173913	4	3.04408519360306	1.66150539633914	4.353965	0.208598180123474
304	0.0819397993311037	-0.584725752508361	4	3.00236555757837	1.5707963267949	2.75936375	0.130391646047685
305	0.0975484949832775	-0.584725752508361	4	2.97628722836883	1.24889577989899	1.246355	0.0522596043999091
306	0.10423745819398	-0.58695652173913	4	2.96583530748885	1.78941233086957	3.6338225	0.172438492362654
307	0.124304347826087	-0.582498327759197	4	2.93134760901632	1.63325015835829	6.31868875	0.293833727524064
308	0.159976588628763	-0.580267558528428	4	2.87258086351151	1.46008422790689	3.56937625	0.153809965379708
309	0.18004347826087	-0.582498327759197	4	2.84181887043556	1.37340076694502	6.0295675	0.23927519042505
310	0.213488294314381	-0.5891872909699	4	2.79396383235055	1.46024886305664	3.56937625	0.142406754159365
311	0.233555183946488	-0.591414715719063	4	2.76548248151868	1.8736438293532	6.60721875	0.291529997787374
312	0.269230769230769	-0.580267558528428	4	2.70717648196121	1.89247187931663	2.49271	0.109232147970957
313	0.282608695652174	-0.575809364548495	4	2.68533005236702	1.76830728013608	2.00965875	0.0852717319737817
314	0.293755852842809	-0.573578595317726	4	2.66827570597226	1.5707963267949	0.78813625	0.0307133744998112
315	0.298217391304348	-0.573578595317726	4	2.6621330310723	1.99740327085059	4.76251875	0.207490970237743
316	0.322742474916388	-0.56243143812709	4	2.62063483702475	2.0344439357957	2.64407	0.114966546971593
317	0.336120401337793	-0.555742474916388	4	2.59764152763043	0.499365830629806	4.93871125	-0.00919073603031784
318	0.349498327759197	-0.580267558528428	4	2.59947967483649	1.063740276234	4.05834	0.0820122974816417
319	0.369565217391304	-0.591414715719063	4	2.58307721534017	3.55738367216368	0	0
320	-0.156632107023411	0.600334448160535	5	-0.255218449147193	5.17597659058555	4.4071775	0.198097034808667
321	-0.178929765886288	0.5891872909699	5	-0.294837856108926	5.63974419358661	3.94186375	0.149186282420297
322	-0.192307692307692	0.571347826086957	5	-0.324675112592986	4.90961144001127	2.00965875	0.093283314739504
323	-0.203454849498328	0.569120401337793	5	-0.343331775540887	5.03417703431257	4.98601125	0.232863623641756
324	-0.230210702341137	0.560200668896321	5	-0.389904500269238	4.78372689978118	5.53232625	0.241276431004961
325	-0.261428093645485	0.557969899665552	5	-0.43815978647023	4.99842131315233	6.98443625	0.313427712615273
326	-0.29933110367893	0.546822742474916	5	-0.500845328993284	5.33255738638229	3.39081875	0.153259842310238
327	-0.314939799331104	0.535675585284281	5	-0.531497297455332	5.20639227860845	5.81967375	0.263922581001692
328	-0.343923076923077	0.520066889632107	5	-0.584281813655671	5.03410953448134	6.23236625	0.268810111795474
329	-0.377367892976589	0.508919732441472	5	-0.638043836014765	5.0038320140259	8.2302	0.336656819594439
330	-0.421963210702341	0.495541806020067	5	-0.705375199933653	5.20882784103159	10.758385	0.44745654178562
331	-0.47547491638796	0.466555183946488	5	-0.794866508290777	5.1760365893855	7.0512475	0.277392554895146
332	-0.511147157190635	0.448719063545151	5	-0.850345019269807	5.45018367998827	5.85987875	0.240635703700884
333	-0.535675585284281	0.426421404682274	5	-0.898472160009984	4.85428603498885	8.3614575	0.239619939307889
334	-0.582498327759197	0.419732441471572	5	-0.946396147871561	4.89774825181866	6.41683625	0.17678512741192
335	-0.618170568561873	0.41304347826087	5	-0.981753173353945	4.64578763084159	5.9255075	0.108240033812006
336	-0.651615384615385	0.415274247491639	5	-1.00340118011635	5.3326283318829	6.7816375	0.225891126609987
337	-0.682832775919732	0.392976588628763	5	-1.04857940543834	5.09289535749705	6.3677625	0.174446818945377
338	-0.716277591973244	0.379598662207358	5	-1.08346876922742	5.33267900718195	6.7816375	0.207171689363879
339	-0.747491638795987	0.357301003344482	5	-1.1249031071002	5.60081933943565	8.12614	0.26596554542418
340	-0.776478260869565	0.321628762541806	5	-1.17809621618503	6.03820664405272	4.8754475	0.163016672011174
341	-0.783167224080268	0.294872909698997	5	-1.21069955058727	5.69518270363202	4.26350375	0.139427665133969
342	-0.796545150501672	0.27480602006689	5	-1.23858508361406	5.81959769697873	4.4071775	0.146042459909697
343	-0.807692307692308	0.252508361204013	5	-1.267793575596	5.11729369809443	6.0035525	0.126585770684342
344	-0.83890635451505	0.239130434782609	5	-1.29311072973287	5.8193877281739	1.76251625	0.0560571265422327
345	-0.843367892976589	0.230210702341137	5	-1.30432215504131	6.20648400995861	5.139145	0.164241372897498
346	-0.845595317725752	0.201227424749164	5	-1.33717042962081	5.34120148135105	5.361455	0.129525836640638
347	-0.870123745819398	0.183387959866221	5	-1.36307559694894	6.00491395433389	2.86933625	0.0909019782185627
348	-0.874581939799331	0.167782608695652	5	-1.38125599259265	5.87831938140291	6.0035525	0.184697021627178
349	-0.887959866220736	0.136565217391304	5	-1.41819539691809	5.42103289993451	7.26823625	0.168495855751991
350	-0.919173913043478	0.109809364548495	5	-1.45189456806849	5.49767999709874	3.90225	0.092322330308825
351	-0.934782608695652	0.0942040133779263	5	-1.47035903413025	5.44230479172402	10.04947625	0.214433024279763
352	-0.977147157190636	0.0562976588628763	5	-1.51324563898621	6.2001268344824	4.746555	0.136979405396864
353	-0.979374581939799	0.029541806020067	5	-1.54064152006558	0.404943516666286	3.00177625	0.0791398846218261
354	-0.972685618729097	0.0139364548494982	5	-1.55646949698994	0.22679042139531	5.2585775	0.149527532941325
355	-0.965996655518395	-0.0150501672240803	5	-1.58637500357821	0	7.095	0.207428691463685
356	-0.965996655518395	-0.0551839464882943	5	-1.62786074187095	0.748357498452338	7.53075125	0.174406611151461
357	-0.937013377926421	-0.0863979933110369	5	-1.66274206410124	2.13748319177587	6.42393125	-0.0913927479026877
358	-0.906354515050167	-0.0668896321070234	5	-1.6444635145207	5.49778714378214	2.50867375	0.0503904560242296
359	-0.916387959866221	-0.0769230769230769	5	-1.65454160572555	0.233743180868901	12.76331375	0.391938630408859
360	-0.899665551839465	-0.147157190635452	5	-1.73292933180732	0.620249485982821	5.0859325	0.143490488544205
361	-0.882943143812709	-0.17056856187291	5	-1.76162742951616	0.628796286415433	8.04159125	0.233906055721047
362	-0.8561872909699	-0.207357859531773	5	-1.80840864066037	0.896055384571344	3.78577375	0.0975764211123376
363	-0.839464882943144	-0.220735785953177	5	-1.82792392488284	0.124354994546761	4.7666575	0.153277218151402
364	-0.836120401337793	-0.247491638795987	5	-1.85857936851312	0.244978663126864	4.8754475	0.157731049520884
365	-0.82943143812709	-0.274247491638796	5	-1.89012557841729	0.244978663126864	4.8754475	0.156993483129038
366	-0.822742474916388	-0.301003344481605	5	-1.9215242750431	0.165148677414627	3.59657375	0.113606914987259
367	-0.819397993311037	-0.321070234113712	5	-1.94424565804055	0	4.73	0.139945446945378
368	-0.819397993311037	-0.347826086956522	5	-1.97223474742963	0.124354994546761	4.7666575	0.144440962439141
369	-0.816053511705686	-0.374581939799331	5	-2.00112293991746	1.42761817218277	0	0
370	0.401896321070234	-0.550167224080268	6	2.5106897858517	2.77446521056761	5.4903475	0.196286981233946
371	0.41304347826087	-0.521180602006689	6	2.47143238960492	2.55359005004223	4.26350375	0.174417753953149
372	0.426421404682274	-0.501113712374582	6	2.43654883881429	2.35600697847505	2.22960375	0.0956651039028733
373	0.435341137123746	-0.492197324414716	6	2.41741581803371	2.35628823726247	4.4592075	0.191949659056534
374	0.453177257525084	-0.474357859531773	6	2.3790258862224	1.9974032708506	4.76251875	0.191159277002328
375	0.477702341137124	-0.463210702341137	6	2.34079403082194	2.73672672781312	3.00177625	0.120264180072964
376	0.484391304347826	-0.447602006688963	6	2.31674119480735	1.5707963267949	1.1825	0.0341601162627159
377	0.491080267558528	-0.447602006688963	6	2.3099091715548	2.49806154359647	3.94186375	0.167480734038516
378	0.504458193979933	-0.429765886287625	6	2.2764130247471	2.73672672781312	3.00177625	0.123283432586221
379	0.511147157190635	-0.414157190635452	6	2.25175633822986	2.99960558728435	2.7871525	0.10409075126089
380	0.513377926421405	-0.398551839464883	6	2.23093818797768	2.60126137563922	2.29818875	0.099542039369509
381	0.520066889632107	-0.387401337792642	6	2.21102978010378	3.04186458956989	3.961375	0.150759937196612
382	0.522297658862876	-0.365107023411371	6	2.18087779266445	3.14159265358979	6.70063625	0.252150475744286
383	0.522297658862876	-0.327200668896321	6	2.1304476975156	3.14159265358979	2.365	0.0930341585095729
384	0.522297658862876	-0.313822742474916	6	2.11184086581368	2.35619449019234	1.672055	0.0750301632788775
385	0.528986622073579	-0.307133779264214	6	2.09683483315791	3.03104518985153	3.56937625	0.15298661193702
386	0.531214046822742	-0.287066889632107	6	2.0662375107705	1.89224685119757	1.246355	0.0422212820660617
387	0.537903010033445	-0.284839464882943	6	2.05779325435729	1.5707963267949	1.97063625	0.0421815637318801
388	0.549053511705686	-0.284839464882943	6	2.04935694161091	2.35619449019234	1.672055	0.0725554070654288
389	0.555742474916388	-0.278150501672241	6	2.03484586019783	2.15885662043124	2.84213875	0.110907079323277
390	0.569120401337793	-0.269230769230769	6	2.01266444433317	2.15868353685118	1.421365	0.054361704638124
391	0.575809364548495	-0.264772575250836	6	2.00179210340555	2.49815153999682	1.97063625	0.0856558344915648
392	0.582498327759197	-0.255852842809365	6	1.98466093650723	1.81595149684782	1.62534625	0.0437312665349765
393	0.591414715719063	-0.253622073578595	6	1.97591468320024	1.5707963267949	1.1825	0.0202900780779469
394	0.598103678929766	-0.253622073578595	6	1.97185666758465	1.89224685119757	1.246355	0.0355902981732381
395	0.604792642140468	-0.251394648829431	6	1.96473860795	1.68150842568289	3.56937625	0.0725618929344529
396	0.624859531772575	-0.249163879598662	6	1.95022622936311	2.24550068989781	2.52404625	0.09131174147198
397	0.636010033444816	-0.240244147157191	6	1.93196388106872	2.62249270100138	3.17796875	0.129964543005285
398	0.644926421404682	-0.224638795986622	6	1.90597097246766	3.14159265358979	1.57686375	0.0619338249802448
399	0.644926421404682	-0.21571906354515	6	1.89358420747161	3.14159265358979	2.365	0.0938550953564521
400	0.644926421404682	-0.202341137123746	6	1.87481318840032	3.14159265358979	1.97063625	0.0790611107294747
401	0.644926421404682	-0.19119397993311	6	1.85900096625442	2.94413941363383	2.00965875	0.0842980950951677
402	0.647157190635452	-0.18004347826087	6	1.84214134723539	3.28357971989524	2.7871525	0.108462031859595
403	0.644926421404682	-0.164438127090301	6	1.82044894086347	3.46326820611152	4.98601125	0.182320221904013
404	0.636010033444816	-0.137682274247492	6	1.78398489648267	3.52220245401342	2.1225875	0.0772746181124573
405	0.631548494983277	-0.126531772575251	6	1.76852997286018	3.14159265358979	2.365	0.102229231736102
406	0.631548494983277	-0.113153846153846	6	1.74808412651296	2.7608793763614	2.1225875	0.0912841661595776
407	0.636010033444816	-0.102006688963211	6	1.72982729328104	2.19106608565059	3.39081875	0.102434438014081
408	0.651615384615384	-0.0908595317725752	6	1.70934040567823	3.14159265358979	2.365	0.100964070621927
409	0.651615384615384	-0.0774816053511705	6	1.68914759155384	2.55335931631303	1.421365	0.0543208815230933
410	0.656076923076923	-0.0707926421404681	6	1.67828341524922	2.78286307470644	3.36776	0.138795959188172
411	0.662765886287626	-0.0529531772575252	6	1.65052422341159	2.35619449019237	1.1150975	0.0358688587352507
412	0.667224080267559	-0.048494983277592	6	1.64335045166454	3.2523047524778	3.56937625	0.149153475498172
413	0.664993311036789	-0.0284280936454849	6	1.6135197565649	3.33893052335089	4.01990875	0.167213417890708
414	0.660535117056856	-0.00613043478260879	6	1.58007707298676	3.14159265358979	1.1825	0.0506315780529677
415	0.660535117056856	0.000558528428093556	6	1.56995075737617	3.03088055470179	3.56937625	0.151323034457727
416	0.662765886287626	0.0206254180602006	6	1.53968615048462	3.05101883654832	4.353965	0.183409770920308
417	0.664993311036789	0.0451505016722408	6	1.50300419630056	3.14159265358979	0.39436375	0.0166920570004294
418	0.664993311036789	0.0473812709030099	6	1.49966578490047	3.29421596831921	5.18467125	0.219843030405147
419	0.660535117056856	0.0763645484949834	6	1.45569717881945	2.73672672781312	3.00177625	0.109411079431462
420	0.667224080267559	0.0919732441471572	6	1.43381496293315	3.28354970339428	2.7871525	0.117039952722206
421	0.664993311036789	0.107581939799331	6	1.41040697238871	3.60494014255155	0.88155375	0.0353834874101737
422	0.662765886287626	0.112040133779264	6	1.40333027490668	3.14159265358979	1.57686375	0.0652740194036204
423	0.662765886287626	0.120959866220736	6	1.39027547102595	2.89679051296774	1.62534625	0.0617792451671854
424	0.664993311036789	0.129876254180602	6	1.37791962199252	3.14159265358979	2.365	0.0965138149873862
425	0.664993311036789	0.143254180602007	6	1.35861685899504	3.14159265358979	0.78813625	0.0320133790041388
426	0.664993311036789	0.147715719063545	6	1.35221418319421	3.14159265358979	1.97063625	0.0795838002717011
427	0.664993311036789	0.158862876254181	6	1.33629742313987	3.41980741093952	2.86933625	0.118700050080122
428	0.660535117056856	0.174471571906354	6	1.31255741312385	3.14159265358979	2.365	0.0941793038772337
429	0.660535117056856	0.187849498327759	6	1.2937215523484	3.38674782364273	1.62534625	0.0668537547311468
430	0.658304347826087	0.196765886287626	6	1.28035080140217	3.46326820611152	2.49271	0.102618068565624
431	0.653846153846154	0.21014381270903	6	1.25982718768905	3.14159265358979	0.39436375	0.0154462965757091
432	0.653846153846154	0.212374581939799	6	1.2567379283739	3.60509027009134	1.76251625	0.0718672028135378
433	0.649387959866221	0.221294314381271	6	1.2423644878112	3.30682241098966	2.39751875	0.0972067225754561
434	0.647157190635452	0.234672240802675	6	1.2229231432961	3.38674782364273	1.62534625	0.0663119845544544
435	0.644926421404682	0.243588628762542	6	1.20966074638521	0	0	0
436	0.644926421404682	0.243588628762542	6	1.20966074638521	3.46326820611152	2.49271	0.102096222625871
437	0.640468227424749	0.256966555183947	6	1.18924150186004	3.14159265358979	1.57686375	0.059689175488401
438	0.640468227424749	0.265886287625418	6	1.17730366676236	3.78503376718277	1.97063625	0.0781938378834135
439	0.633779264214047	0.27480602006689	6	1.16166489918568	3.33910360693098	2.00965875	0.0801639792727224
