# Supplementary material for: Fluid extraction from the left-right organizer uncovers mechanical properties needed for symmetry breaking
Source: eLife. 2023 Jul 21;12:e83861. doi: 10.7554/eLife.83861 (PMC10361723; doi:10.7554/eLife.83861)
Supplement: Figure 4—source data 2. [file elife-83861-fig4-data2.zip › Fig4_sourcedata/MC6ss_embryo5.csv]

	x	y	id	omega	alpha	speed	realangvel
1	0.649551851851852	-0.0124555555555556	1	1.58996959095161	2.89667443168378	2.372095	0.110893040195023
2	0.653155555555555	0.00196296296296286	1	1.56779098291261	3.14159265358979	2.301145	0.110321265718934
3	0.653155555555555	0.0163777777777779	1	1.54572672976882	3.14159265358979	4.60229	0.220170201684637
4	0.653155555555555	0.0452074074074075	1	1.50169268943189	3.54643128702505	4.3811625	0.200580828496081
5	0.642344444444444	0.0704370370370369	1	1.46157652373268	3.7852581819804	2.87643125	0.121697985510659
6	0.63152962962963	0.0848518518518519	1	1.43723692663055	3.78509376238308	2.87643125	0.125099980811723
7	0.620718518518519	0.0992666666666667	1	1.4122169304682	4.24874137138391	1.28656	0.0377501735057031
8	0.613511111111111	0.10287037037037	1	1.40466689576706	3.72959525713736	2.074105	0.0960889065907154
9	0.606303703703704	0.113681481481482	1	1.38544911444892	4.19324286613817	4.63835625	0.1581425157284
10	0.581077777777778	0.128096296296296	1	1.35382061130324	3.60517175536319	3.85908875	0.198886365536811
11	0.570266666666667	0.149722222222222	1	1.31404333819587	4.12438637683713	2.074105	0.0836159605117998
12	0.559455555555556	0.15692962962963	1	1.29732014609351	3.30674133100441	3.49960875	0.186674372109692
13	0.555851851851852	0.178551851851852	1	1.25998527167158	3.46349736244799	3.6385525	0.195177246594505
14	0.548640740740741	0.200174074074074	1	1.22094982235268	3.41989231259491	4.188415	0.223171000928548
15	0.541433333333333	0.2254	1	1.17631562216697	4.03752271545583	3.68407875	0.175776779037678
16	0.523414814814815	0.239818518518518	1	1.14116026635943	4.58803398583793	4.63835625	0.138657915230381
17	0.494585185185185	0.243422222222222	1	1.11342868331335	4.30755034694944	4.3811625	0.195267923369899
18	0.469355555555556	0.254233333333333	1	1.07437509863937	3.92699081698724	3.25424	0.184964432146061
19	0.454940740740741	0.268648148148148	1	1.03738221221016	3.68201215386037	3.3547525	0.1988047034676
20	0.44412962962963	0.286666666666667	1	0.997621271516642	4.17196948011411	3.3547525	0.181448837499701
21	0.426111111111111	0.297477777777778	1	0.961331504016701	4.39063842598805	3.6385525	0.180596207529186
22	0.404488888888889	0.304685185185185	1	0.925212262510864	4.46722900455583	2.372095	0.116228605223259
23	0.39007037037037	0.308292592592593	1	0.901966541466213	4.71238898038469	3.4517175	0.139556447728035
24	0.368448148148148	0.308292592592593	1	0.874055251920606	4.71238898038469	2.87643125	0.123881428179579
25	0.35042962962963	0.308292592592593	1	0.84927896628469	4.39063842598805	1.81927625	0.106780225710401
26	0.339618518518519	0.311896296296296	1	0.82792292114261	4.39063842598804	1.81927625	0.109369383194731
27	0.328807407407407	0.3155	1	0.806049044503664	4.95730720229072	2.372095	0.083354689788987
28	0.314388888888889	0.311896296296296	1	0.789378106545866	0	1.72585875	-0.0881910627484422
29	0.314388888888889	0.301081481481482	1	0.807016319095555	5.69518270363202	4.14880125	-0.0688601166827152
30	0.299974074074074	0.279459259259259	1	0.820788342432098	5.49778714378214	3.25424	-0.00925680357802661
31	0.285559259259259	0.265044444444444	1	0.822639703147703	4.71238898038469	2.301145	0.12932721335603
32	0.271144444444444	0.265044444444444	1	0.796774260476497	4.71238898038469	1.72585875	0.101714746044932
33	0.260333333333333	0.265044444444444	1	0.776431311267511	0	1.1505725	-0.0689216759819761
34	0.260333333333333	0.257837037037037	1	0.790215646463906	4.71238898038469	1.1505725	0.0701864280090786
35	0.253125925925926	0.257837037037037	1	0.77617836086209	0	1.1505725	-0.0708756710807357
36	0.253125925925926	0.25062962962963	1	0.790353495078237	0	1.72585875	-0.110169340956666
37	0.253125925925926	0.239818518518518	1	0.81238736326957	6.0858292683351	2.9337825	-0.158846933766029
38	0.249522222222222	0.221796296296296	1	0.844156750022776	4.24863862813961	2.57312	0.228119589291376
39	0.235103703703704	0.229007407407407	1	0.798532832164501	0	0	0
40	0.235103703703704	0.229007407407407	1	0.798532832164501	5.76410243204004	4.63835625	-0.133425588080888
41	0.220688888888889	0.203777777777778	1	0.825217949780679	0	0	0
42	0.220688888888889	0.203777777777778	1	0.825217949780679	0	0	0
43	0.220688888888889	0.203777777777778	1	0.825217949780679	4.71238898038469	2.301145	0.168660519707202
44	0.206274074074074	0.203777777777778	1	0.791485845839238	5.42101525251235	5.30410375	0.0456833555355723
45	0.181048148148148	0.182155555555556	1	0.782349174732124	0.785398163397448	0.81356	-0.0992119636180855
46	0.184651851851852	0.178551851851852	1	0.802191567455741	5.35590379118669	8.629885	0.165886779533949
47	0.141403703703704	0.146114814814815	1	0.769014211548951	6.08578974732971	2.9337825	-0.264310401133925
48	0.1378	0.128096296296296	1	0.821876291775736	0	3.4517175	-0.455333091316549
49	0.1378	0.106474074074074	1	0.912942910039046	4.71238898038469	0.57528625	0.0643132749956804
50	0.134196296296296	0.106474074074074	1	0.90008025503991	5.35589008917797	2.87643125	0.0159926052331344
51	0.119781481481482	0.095662962962963	1	0.896881733993283	5.30039158393225	4.14880125	0.0875016186450867
52	0.0981592592592592	0.0812481481481482	1	0.879381410264266	0	0	0
53	0.0981592592592592	0.0812481481481482	1	0.879381410264266	4.71238898038469	1.72585875	0.289089595716639
54	0.0873481481481482	0.0812481481481482	1	0.821563491120938	5.69494556823215	2.074105	-0.140829502847136
55	0.080137037037037	0.0704370370370369	1	0.849729391690365	1.5707963267949	1.1505725	-0.21219627118122
56	0.0873481481481482	0.0704370370370369	1	0.892168645926609	4.71238898038469	0.57528625	0.103369126408348
57	0.0837444444444444	0.0704370370370369	1	0.87149482064494	5.17624201255433	1.28656	0.0925673713713115
58	0.0765333333333333	0.0668296296296296	1	0.852981346370677	5.81953769817879	2.57312	-0.352221984377373
59	0.069325925925926	0.0524148148148148	1	0.923425743246152	5.49778714378214	4.0678	-0.283951830499823
60	0.0513074074074074	0.0343962962962962	1	0.980216109346117	5.81953769817877	1.28656	-0.362734249868341
61	0.0477037037037037	0.0271888888888889	1	1.05276295931978	0	0	0
62	0.0477037037037037	0.0271888888888889	1	1.05276295931978	5.25280848065527	3.3547525	-0.0693700129242963
63	0.0296851851851851	0.0163777777777779	1	1.06663696190464	0	0	0
64	0.0296851851851851	0.0163777777777779	1	1.06663696190464	5.60844436495603	3.68407875	-3.05597382175411
65	0.0152703703703703	-0.00164074074074068	1	1.67783172625547	0	0	0
66	0.0152703703703703	-0.00164074074074068	1	1.67783172625547	0	1.72585875	-2.8859328744966
67	0.0152703703703703	-0.0124555555555556	1	2.25501830115479	0	2.301145	-1.84895798598161
68	0.0152703703703703	-0.0268703703703704	1	2.62480989835111	0	1.72585875	-0.658799325463435
69	0.0152703703703703	-0.0376814814814814	1	2.75656976344379	0.244978663126868	2.372095	-0.187198553996444
70	0.0188740740740741	-0.0520962962962962	1	2.79400947424308	0	2.87643125	-0.423141147925383
71	0.0188740740740741	-0.0701148148148148	1	2.87863770382816	5.81953769817878	1.28656	-0.33986976865211
72	0.0152703703703703	-0.0773222222222223	1	2.94661165755858	5.63980750801616	2.87643125	-0.73206018235819
73	0.00445925925925929	-0.0917407407407407	1	3.09302369403022	5.49761588158138	2.44068	-0.552319339990155
74	-0.00635555555555559	-0.102551851851852	1	-3.07969774515134	0.588002603547576	2.074105	0.347045711673992
75	0.000851851851851919	-0.113362962962963	1	3.13407841969345	0	2.87643125	-0.00515260084697378
76	0.000851851851851919	-0.131381481481482	1	3.13510893986285	0	2.301145	-0.00320513248275311
77	0.000851851851851919	-0.145796296296296	1	3.1357499663594	0.588239738947442	2.074105	0.227985446459478
78	0.00806296296296304	-0.156607407407407	1	3.0901528770675	0.785398163397419	0.81356	0.10626248427799
79	0.0116666666666666	-0.160211111111111	1	3.0689003802119	0	1.1505725	-0.0156031976500248
80	0.0116666666666666	-0.167422222222222	1	3.07202101974191	0	5.17757625	-0.0563115693882565
81	0.0116666666666666	-0.199855555555556	1	3.08328333361956	0	2.301145	-0.0195734375104983
82	0.0116666666666666	-0.21427037037037	1	3.08719802112166	0	1.1505725	-0.00883403873118915
83	0.0116666666666666	-0.221477777777778	1	3.0889648288679	0	0	0
84	0.0116666666666666	-0.221477777777778	1	3.0889648288679	0	4.02700375	-0.0268677093321701
85	0.0116666666666666	-0.246707407407407	1	3.09433837073433	0	0	0
86	0.0116666666666666	-0.246707407407407	1	3.09433837073433	0	0	0
87	0.0116666666666666	-0.246707407407407	1	3.09433837073433	0.124354994546763	4.63835625	0.0405473643627907
88	0.0152703703703703	-0.275537037037037	1	3.08622889786177	0	0	0
89	0.0152703703703703	-0.275537037037037	1	3.08622889786177	1.5707963267949	0.57528625	0.0651431795019963
90	0.0188740740740741	-0.275537037037037	1	3.07320026196137	0.588002603547565	4.14880125	0.215831146376764
91	0.0332888888888889	-0.297159259259259	1	3.03003403268602	0	0	0
92	0.0332888888888889	-0.297159259259259	1	3.03003403268602	0	0	0
93	0.0332888888888889	-0.297159259259259	1	3.03003403268602	0	0	0
94	0.0332888888888889	-0.297159259259259	1	3.03003403268602	0.785398163397448	3.25424	0.201835479958823
95	0.0477037037037037	-0.311574074074074	1	2.98966693669426	0	0	0
96	0.0477037037037037	-0.311574074074074	1	2.98966693669426	0.674640686571977	3.68407875	0.171788365982724
97	0.0621185185185185	-0.329596296296296	1	2.95530926349771	2.35619449019234	0.81356	0.0632819648900318
98	0.0657222222222222	-0.325992592592593	1	2.94265287051971	5.49778714378214	1.62712	-0.125488770613136
99	0.0585148148148147	-0.3332	1	2.96775062464233	0	0	0
100	0.0585148148148147	-0.3332	1	2.96775062464233	0	0	0
101	0.0585148148148147	-0.3332	1	2.96775062464233	0	0	0
102	0.0585148148148147	-0.3332	1	2.96775062464233	0.785398163397448	1.62712	0.0844030401114404
103	0.0657222222222222	-0.340407407407407	1	2.95087001662004	1.5707963267949	0.57528625	0.0509279166734
104	0.069325925925926	-0.340407407407407	1	2.94068443328536	1.5707963267949	0.57528625	0.0507175119127723
105	0.0729296296296295	-0.340407407407407	1	2.93054093090281	0.927418527631476	2.87643125	0.163516561792987
106	0.0873481481481482	-0.351218518518519	1	2.89783761854421	0	0	0
107	0.0873481481481482	-0.351218518518519	1	2.89783761854421	0.463647609000818	1.28656	0.0237662548081596
108	0.0909518518518519	-0.358425925925926	1	2.89308436758258	0	0	0
109	0.0909518518518519	-0.358425925925926	1	2.89308436758258	0.4636476090008	2.57312	0.0446198822086297
110	0.0981592592592592	-0.372840740740741	1	2.88416039114086	0	0	0
111	0.0981592592592592	-0.372840740740741	1	2.88416039114086	0	0	0
112	0.0981592592592592	-0.372840740740741	1	2.88416039114086	0	0	0
113	0.0981592592592592	-0.372840740740741	1	2.88416039114086	0	0.57528625	-0.0117920672640315
114	0.0981592592592592	-0.376444444444444	1	2.88651880459366	0	0	0
115	0.0981592592592592	-0.376444444444444	1	2.88651880459366	0	0	0
116	0.0981592592592592	-0.376444444444444	1	2.88651880459366	0	1.1505725	-0.022960992064216
117	0.0981592592592592	-0.383651851851852	1	2.8911110030065	0	0	0
118	0.0981592592592592	-0.383651851851852	1	2.8911110030065	0.463647609000818	1.28656	0.0211040941850626
119	0.101762962962963	-0.390859259259259	1	2.88689018416949	0	0	0
120	0.101762962962963	-0.390859259259259	1	2.88689018416949	0.46354485519928	2.57312	0.0398175901479147
121	0.10897037037037	-0.405277777777778	1	2.87892666613991	0	0	0
122	0.10897037037037	-0.405277777777778	1	2.87892666613991	0	0	0
123	0.10897037037037	-0.405277777777778	1	2.87892666613991	0	0	0
124	0.10897037037037	-0.405277777777778	1	2.87892666613991	0.244978663126854	2.372095	-0.00302388348031979
125	0.112574074074074	-0.419692592592593	1	2.87953144283597	0	0	0
126	0.112574074074074	-0.419692592592593	1	2.87953144283597	1.5707963267949	0.57528625	0.0399643727196874
127	0.116177777777778	-0.419692592592593	1	2.87153856829204	0.380506377112369	3.09815	0.0235190662194196
128	0.123385185185185	-0.437711111111111	1	2.86683475504815	0	0.57528625	-0.0106684116949518
129	0.123385185185185	-0.441314814814815	1	2.86896843738714	0	2.87643125	-0.0510047981738282
130	0.123385185185185	-0.459333333333333	1	2.87916939702191	0.321750554396636	3.6385525	0.0135580576301564
131	0.130592592592593	-0.480955555555556	1	2.87645778549588	0	0	0
132	0.130592592592593	-0.480955555555556	1	2.87645778549588	0	0	0
133	0.130592592592593	-0.480955555555556	1	2.87645778549588	0	0.57528625	-0.00941794629174986
134	0.130592592592593	-0.484562962962963	1	2.87834137475423	0	0	0
135	0.130592592592593	-0.484562962962963	1	2.87834137475423	0	0.57528625	-0.00927864593559313
136	0.130592592592593	-0.488166666666667	1	2.88019710394134	0	0	0
137	0.130592592592593	-0.488166666666667	1	2.88019710394134	6.03820664405272	2.372095	-0.0695124364015376
138	0.126988888888889	-0.502581481481482	1	2.89409959122165	5.81953769817878	3.85908875	-0.146956239018077
139	0.116177777777778	-0.524203703703704	1	2.92349083902527	0	2.301145	-0.0283032336126032
140	0.116177777777778	-0.538618518518519	1	2.92915148574779	0	0	0
141	0.116177777777778	-0.538618518518519	1	2.92915148574779	0	0.57528625	-0.0068511288513573
142	0.116177777777778	-0.542222222222222	1	2.93052171151806	0	0.57528625	-0.00676460840195237
143	0.116177777777778	-0.545825925925926	1	2.93187463319845	0.19735603884449	2.9337825	-0.00197070459619031
144	0.119781481481482	-0.563848148148148	1	2.93226877411769	0.588002603547554	2.074105	0.0408106428508326
145	0.126988888888889	-0.574659259259259	1	2.92410664554752	0	0.57528625	-0.00656702371287565
146	0.126988888888889	-0.578262962962963	1	2.9254200502901	0.321750554396645	3.6385525	0.0195364015051247
147	0.134196296296296	-0.599885185185185	1	2.92151276998907	0	1.72585875	-0.0188731673477482
148	0.134196296296296	-0.610696296296296	1	2.92528740345862	0	0	0
149	0.134196296296296	-0.610696296296296	1	2.92528740345862	0	1.72585875	-0.0182463185503989
150	0.134196296296296	-0.621507407407408	1	2.9289366671687	0	0	0
151	0.134196296296296	-0.621507407407408	1	2.9289366671687	0	0	0
152	0.134196296296296	-0.621507407407408	1	2.9289366671687	0	0	0
153	0.134196296296296	-0.621507407407408	1	2.9289366671687	0	0	0
154	0.134196296296296	-0.621507407407408	1	2.9289366671687	0	0.57528625	-0.00594809187461021
155	0.134196296296296	-0.625111111111111	1	2.93012628554362	0	0	0
156	0.134196296296296	-0.625111111111111	1	2.93012628554362	0.785398163397434	1.62712	0.0427058317242546
157	0.141403703703704	-0.632318518518519	1	2.92158511919877	0.785398163397448	0.81356	0.0209306603988102
158	0.145007407407407	-0.635922222222222	1	2.91739898711901	0	1.72585875	-0.0181380472754045
159	0.145007407407407	-0.646737037037037	1	2.92102659657409	0	0	0
160	0.145007407407407	-0.646737037037037	1	2.92102659657409	0.321750554396648	1.81927625	0.00853781190276681
161	0.148611111111111	-0.657548148148148	1	2.91931903419354	0	0	0
162	0.148611111111111	-0.657548148148148	1	2.91931903419354	1.5707963267949	0.57528625	0.0260399711482329
163	0.152214814814815	-0.657548148148148	1	2.91411103996389	0	0	0
164	0.152214814814815	-0.657548148148148	1	2.91411103996389	1.10714871779408	1.28656	0.0456482869753749
165	0.159422222222222	-0.661151851851852	1	2.90498138256882	0.785655034699282	1.62712	0.0386223823038456
166	0.166633333333333	-0.668359259259259	1	2.89725690610805	0.785398163397458	2.44068	0.0560911066970426
167	0.177444444444445	-0.67917037037037	1	2.88603868476864	0.785398163397419	0.81356	0.0182321113441919
168	0.181048148148148	-0.682774074074074	1	2.8823922624998	0	0	0
169	0.181048148148148	-0.682774074074074	1	2.8823922624998	0	0	0
170	0.181048148148148	-0.682774074074074	1	2.8823922624998	1.24904577239825	1.81927625	0.066835647158987
171	0.191859259259259	-0.686377777777778	1	2.869025133068	0	0	0
172	0.191859259259259	-0.686377777777778	1	2.869025133068	1.5707963267949	1.1505725	0.0485644847718625
173	0.199066666666667	-0.686377777777778	1	2.85931223611363	0	1.1505725	-0.0139110091292682
174	0.199066666666667	-0.693585185185185	1	2.86209443793948	1.24904577239827	1.81927625	0.0645360947344376
175	0.209877777777778	-0.697188888888889	1	2.8491872189926	1.16590454050982	4.3811625	0.141026638582167
176	0.235103703703704	-0.708	1	2.82098189127616	1.3521515606245	5.30410375	0.186740629123112
177	0.267540740740741	-0.715207407407407	1	2.78363376545154	1.48004377446093	6.354755	0.229479025835921
178	0.307181481481482	-0.718814814814815	1	2.73773796028436	1.5707963267949	2.87643125	0.105035011098384
179	0.325203703703704	-0.718814814814815	1	2.71673095806468	1.91014269941934	10.3717075	0.406465870404551
180	0.386466666666667	-0.697188888888889	1	2.63543778398377	0.785398163397419	0.81356	0.00875715721152304
181	0.39007037037037	-0.700792592592593	1	2.63368635254147	1.78187462084059	8.237295	0.301569885769917
182	0.440525925925926	-0.689981481481481	1	2.57337237538748	4.41696058952193	13.8317025	-0.373192350821445
183	0.357637037037037	-0.664755555555555	1	2.64801084555177	4.39063842598807	1.81927625	-0.0523271666112901
184	0.346825925925926	-0.661151851851852	1	2.65847627887403	0	0.57528625	-0.0111635614729533
185	0.346825925925926	-0.664755555555555	1	2.66070899116862	0.927295218001612	2.87643125	0.0507731075704854
186	0.361240740740741	-0.675566666666667	1	2.65055436965452	3.33898821343968	2.9337825	0.0355278725698804
187	0.357637037037037	-0.657548148148148	1	2.64344879514055	1.5707963267949	2.301145	0.0838084499487657
188	0.372051851851852	-0.657548148148148	1	2.62668710515079	1.95130270390727	3.09815	0.126811750022391
189	0.39007037037037	-0.650340740740741	1	2.60132475514632	0.266339010484532	6.5593275	-0.0696485480381792
190	0.400885185185185	-0.689981481481481	1	2.61525446475395	1.68145354796879	5.20950375	0.183936062135075
191	0.433318518518518	-0.686377777777778	1	2.57846725232694	1.96555704193155	7.4793125	0.281492579891438
192	0.476566666666667	-0.668359259259259	1	2.52216873634865	2.35619449019234	2.44068	0.0921219737210244
193	0.487377777777778	-0.657548148148148	1	2.50374434160444	2.62250977845025	4.63835625	0.164815310197119
194	0.501792592592593	-0.632318518518519	1	2.47078127956502	2.81984209919315	3.6385525	0.12005205287235
195	0.509	-0.610696296296296	1	2.44677086899055	2.55359005004223	2.074105	0.0787125890043949
196	0.516207407407407	-0.599885185185185	1	2.43102835118967	2.0344439357957	5.14564875	0.195417243032758
197	0.545037037037037	-0.58547037037037	1	2.39194490258312	1.84905720807396	4.188415	0.143941609988905
198	0.570266666666667	-0.578262962962963	1	2.36315658058534	2.23191064357782	6.5593275	0.249549114549215
199	0.6027	-0.553033333333333	1	2.3132467576755	0	0	0
200	0.6027	-0.553033333333333	1	2.3132467576755	1.5707963267949	2.301145	0.0588059115274753
201	0.617114814814815	-0.553033333333333	1	2.30148557537	1.5707963267949	2.301145	0.0573019202934066
202	0.63152962962963	-0.553033333333333	1	2.29002519131132	2.11112515701405	3.3547525	0.11823554101134
203	0.649551851851852	-0.542222222222222	1	2.26637808310905	2.35619449019234	2.44068	0.0898293326904209
204	0.660362962962963	-0.531411111111111	1	2.24841221657097	2.35619449019235	7.32263125	0.267182648738156
205	0.692796296296296	-0.498977777777778	1	2.19497568682333	2.129430280171	5.427675	0.181511568944157
206	0.72162962962963	-0.480955555555556	1	2.1586733730345	2.49809154479651	5.7528625	0.206856129257567
207	0.743251851851852	-0.452125925925926	1	2.11730214718299	2.43296638146213	5.30410375	0.18720685834313
208	0.764874074074074	-0.4269	1	2.07986077551436	2.49809154479651	2.87643125	0.101629854235759
209	0.775685185185185	-0.412485185185185	1	2.05953480466721	2.129430280171	5.427675	0.164366941785308
210	0.804518518518519	-0.394462962962963	1	2.02666141631015	2.27942259892257	5.30410375	0.16778387093388
211	0.829744444444444	-0.372840740740741	1	1.99310464212338	2.11121582706548	3.3547525	0.0935505374223711
212	0.847762962962963	-0.36202962962963	1	1.9743945346389	2.21429743558817	2.87643125	0.0838068996904129
213	0.862177777777778	-0.351218518518519	1	1.95763315470082	2.35593761889053	1.62712	0.0502443690431731
214	0.869388888888889	-0.344011111111111	1	1.94758428089218	2.67799642676961	5.14564875	0.171160581420269
215	0.883803703703704	-0.315177777777778	1	1.91335216460813	0	0	0
216	0.883803703703704	-0.315177777777778	1	1.91335216460813	2.0344439357957	3.85908875	0.0913237344189088
217	0.905425925925926	-0.304366666666667	1	1.89508741772435	3.14159265358979	1.72585875	0.0538323700271448
218	0.905425925925926	-0.293555555555556	1	1.88432094371892	2.35619449019237	0.81356	0.023788018749662
219	0.90902962962963	-0.289951851851852	1	1.87956333996899	1.8490959858	4.188415	0.0744432332310918
220	0.934255555555556	-0.282744444444444	1	1.86467469332277	2.35619449019234	2.44068	0.068535135281822
221	0.945066666666667	-0.271933333333333	1	1.8509676662664	2.11112515701405	3.3547525	0.0770332527941653
222	0.963088888888889	-0.261122222222222	1	1.83556101570757	3.14159265358979	1.72585875	0.0524305487238097
223	0.963088888888889	-0.250311111111111	1	1.82507490596281	3.14159265358979	2.301145	0.0703708931882163
224	0.963088888888889	-0.235892592592592	1	1.81100072732517	2.81984209919316	1.81927625	0.0572177029976251
225	0.966692592592592	-0.225081481481481	1	1.79955718672564	0	0	0
226	0.966692592592592	-0.225081481481481	1	1.79955718672564	2.89661399046291	2.372095	0.074816266736617
227	0.970296296296296	-0.210666666666667	1	1.78459393337832	3.14159265358979	1.1505725	0.0355224031452295
228	0.970296296296296	-0.203459259259259	1	1.77748945274927	3.14159265358979	1.72585875	0.0534816545041261
229	0.970296296296296	-0.192648148148148	1	1.76679312184845	0	0	0
230	0.970296296296296	-0.192648148148148	1	1.76679312184845	3.14159265358979	1.72585875	0.0537097737778014
231	0.970296296296296	-0.181837037037037	1	1.75605116709289	2.71500035462912	6.95132625	0.211808095445267
232	0.988314814814815	-0.142192592592593	1	1.71368954800383	3.05845142170136	6.92767625	0.217339156502603
233	0.991918518518518	-0.0989481481481482	1	1.67022171670331	3.46330895319934	5.45782875	0.158685401640852
234	0.981107407407407	-0.0665111111111112	1	1.63848463637514	3.4903636571737	6.73374625	0.199496377976502
235	0.966692592592592	-0.0268703703703704	1	1.59858536077984	3.52202816400252	3.09815	0.0928376453939528
236	0.959485185185185	-0.00884814814814818	1	1.58001783170105	3.14159265358979	1.72585875	0.0563367612851064
237	0.959485185185185	0.00196296296296286	1	1.56875047944403	3.72971383421191	4.14880125	0.114525404923166
238	0.945066666666667	0.0235851851851852	1	1.5458453984594	3.68201215386037	6.709505	0.197623067402646
239	0.923444444444445	0.0596222222222223	1	1.50632078497887	4.12426779976259	4.14880125	0.0872099481669287
240	0.901822222222222	0.0740407407407407	1	1.48887879534548	3.97048437168215	9.3654	0.248620200243531
241	0.858574074074074	0.113681481481482	1	1.43915475529678	4.03764803816114	3.68407875	0.0979482629899263
242	0.840555555555556	0.128096296296296	1	1.41956510269879	4.36938829069522	8.55243125	0.158174212758331
243	0.7901	0.146114814814815	1	1.38793026014712	3.97951709977448	7.74005375	0.248190624200509
244	0.754062962962963	0.178551851851852	1	1.33829213530702	4.24874137138388	3.85908875	0.102464639923263
245	0.732440740740741	0.189362962962963	1	1.31779920732237	4.24880987861129	3.85908875	0.107529423690775
246	0.710814814814815	0.200174074074074	1	1.29629332258421	4.71238898038469	6.32874	0.0767129833363731
247	0.671174074074074	0.200174074074074	1	1.28095072591694	4.71238898038469	3.4517175	0.045460061957309
248	0.649551851851852	0.200174074074074	1	1.27185871352548	5.49770150534782	4.88195125	-0.109490432420228
249	0.627925925925926	0.178551851851852	1	1.29375680000952	5.8195376981788	2.57312	-0.0926290420466463
250	0.620718518518519	0.164137037037037	1	1.31228260841885	5.23153509463121	4.63835625	-0.0609677196712
251	0.595492592592593	0.149722222222222	1	1.32447615235309	4.9099821765022	2.9337825	0.00751299462572713
252	0.577474074074074	0.146114814814815	1	1.32297355342795	4.90976477777929	5.86697375	0.0165784286458809
253	0.541433333333333	0.138907407407407	1	1.31965786769877	4.39056134677646	7.277105	0.237141923684393
254	0.498188888888889	0.153325925925926	1	1.27222948296189	4.30755034694944	4.3811625	0.17735472112918
255	0.472959259259259	0.164137037037037	1	1.23675853873606	4.71238898038469	2.301145	0.0485192112436694
256	0.458544444444445	0.164137037037037	1	1.22705469648732	4.49372003451075	5.30410375	0.192921085974746
257	0.426111111111111	0.171344444444444	1	1.18847047929237	4.24874137138388	2.57312	0.134444696035388
258	0.411696296296296	0.178551851851852	1	1.1615815400853	5.09282449079744	3.09815	0.00650440242781714
259	0.393674074074074	0.171344444444444	1	1.16028065959973	4.33188260327232	3.09815	0.165917103598779
260	0.375655555555556	0.178551851851852	1	1.12709723887998	4.39063842598805	1.81927625	0.0968181303407017
261	0.364844444444444	0.182155555555556	1	1.10773361281184	0	0	0
262	0.364844444444444	0.182155555555556	1	1.10773361281184	0	0	0
263	0.364844444444444	0.182155555555556	1	1.10773361281184	0	0	0
264	0.364844444444444	0.182155555555556	1	1.10773361281184	4.71238898038469	2.301145	0.0815207674789803
265	0.35042962962963	0.182155555555556	1	1.09142945931604	5.17603658938551	1.28656	0.00163694126845915
266	0.343222222222222	0.178551851851852	1	1.09110207106235	5.49778714378214	1.62712	-0.0406663619397504
267	0.336014814814815	0.171344444444444	1	1.0992353434503	5.96143475278294	1.81927625	-0.108287134405128
268	0.332411111111111	0.160533333333333	1	1.12089277033132	0	0	0
269	0.332411111111111	0.160533333333333	1	1.12089277033132	4.90974501922918	2.9337825	0.0653498633210992
270	0.314388888888889	0.15692962962963	1	1.1078227976671	5.03413953478132	1.81927625	0.0235816563493907
271	0.303577777777778	0.153325925925926	1	1.10310646639723	5.49804401508396	1.62712	-0.0482322778723432
272	0.29637037037037	0.146114814814815	1	1.11275292197169	5.17603658938551	1.28656	-0.000700416719257579
273	0.289162962962963	0.142511111111111	1	1.11289300531555	5.27098829572825	5.427675	-0.0592179187721376
274	0.260333333333333	0.124492592592593	1	1.12473658906997	5.06112997916784	6.73374625	0.0831036705142998
275	0.220688888888889	0.110077777777778	1	1.10811585496711	5.49778714378213	2.44068	-0.104433608388783
276	0.209877777777778	0.0992666666666667	1	1.12900257664487	5.60844436495603	3.68407875	-0.2392595357469
277	0.195462962962963	0.0812481481481482	1	1.17685448379425	5.40722833815388	4.4935	-0.225571948469149
278	0.173840740740741	0.063225925925926	1	1.22196887348808	4.69849688818777	0	0
279	-0.604596296296296	0.0740407407407407	2	-1.44893997138478	5.69534078140496	2.074105	0.0943921542420623
280	-0.611803703703704	0.063225925925926	2	-1.4678184022332	4.71238898038469	1.72585875	0.00887911336489466
281	-0.622614814814815	0.063225925925926	2	-1.46959422490618	4.71238898038469	2.301145	0.0113775362735602
282	-0.637033333333333	0.063225925925926	2	-1.47186973216089	4.71238898038469	2.301145	0.0108759740317899
283	-0.651448148148148	0.063225925925926	2	-1.47404492696725	4.2487413713839	1.28656	-0.0218312474310522
284	-0.658655555555556	0.0668296296296296	2	-1.46967867748103	4.71238898038469	1.1505725	0.00543593797006858
285	-0.665862962962963	0.0668296296296296	2	-1.47076586507505	4.71238898038469	1.72585875	0.00793891173814787
286	-0.676674074074074	0.0668296296296296	2	-1.47235364742268	4.9906886393898	4.188415	0.0685103146394828
287	-0.7019	0.0596222222222223	2	-1.48605571035057	5.69506412655748	4.14880125	0.158706348475175
288	-0.716318518518519	0.038	2	-1.51779698004561	5.49778714378214	3.25424	0.103672490540707
289	-0.730733333333333	0.0235851851851852	2	-1.53853147815375	5.03413953478133	1.81927625	0.0266280174826528
290	-0.741544444444444	0.0199814814814814	2	-1.54385708165028	4.71238898038469	4.60229	0.0050384196556208
291	-0.770374074074074	0.0199814814814814	2	-1.54486476558141	5.69518270363202	2.074105	0.0706932765038348
292	-0.777581481481482	0.00917037037037037	2	-1.55900342088217	5.49778714378215	0.81356	0.023335510016016
293	-0.781185185185185	0.00556666666666661	2	-1.56367052288538	5.4975302724803	1.62712	0.0460345629257097
294	-0.788396296296296	-0.00164074074074068	2	-1.57287743547052	5.49778714378214	0.81356	0.022702839158939
295	-0.792	-0.00524444444444443	2	-1.57741800330231	5.49804401508396	1.62712	0.0448097345212028
296	-0.799207407407407	-0.0124555555555556	2	-1.58637995020655	0.463647609000806	1.28656	0.0456293281702647
297	-0.795603703703704	-0.0196629629629631	2	-1.5955058158406	5.23153509463121	4.63835625	0.0839147244589711
298	-0.82082962962963	-0.0340777777777779	2	-1.61228876073239	0	0	0
299	-0.82082962962963	-0.0340777777777779	2	-1.61228876073239	0	1.1505725	0.0438105812299905
300	-0.82082962962963	-0.0412851851851852	2	-1.62105087697839	5.69518270363202	2.074105	0.0628902533230868
301	-0.828037037037037	-0.0520962962962962	2	-1.63362892764301	0	0	0
302	-0.828037037037037	-0.0520962962962962	2	-1.63362892764301	5.49778714378214	0.81356	0.0202177840387607
303	-0.831640740740741	-0.0557	2	-1.63767248445076	0	4.02700375	0.150635964679418
