# Supplementary material for: Fluid extraction from the left-right organizer uncovers mechanical properties needed for symmetry breaking
Source: eLife. 2023 Jul 21;12:e83861. doi: 10.7554/eLife.83861 (PMC10361723; doi:10.7554/eLife.83861)
Supplement: Figure 4—source data 2. [file elife-83861-fig4-data2.zip › Fig4_sourcedata/MC6ss_embryo6.csv]

	x	y	id	omega	alpha	speed	realangvel
1	-0.556668	0.806	1	-0.604426638077542	6.03825076494394	3.25010125	0.0855338529994976
2	-0.562	0.784668	1	-0.621533408677442	5.92445572829624	3.36776	0.0993458520292445
3	-0.57	0.763332	1	-0.641402579083291	5.29145858643609	12.2447875	0.430512660594227
4	-0.639332	0.718	1	-0.727505111202136	6.03820664405272	9.750895	0.294551822446432
5	-0.655332	0.654	1	-0.786415475691422	5.99173195302924	16.46099125	0.559457992329664
6	-0.687332	0.547332	1	-0.898307074157355	5.91019020819127	9.73493125	0.36555217475235
7	-0.711332	0.486	1	-0.971417509107825	6.11241372117134	11.59973375	0.429487374540394
8	-0.724668	0.408668	1	-1.0573149840159	1.26288429700646	0	0
9	-0.144	0.224	2	-0.571337479833627	4.33188260327232	1.59223625	0.113567185281565
10	-0.154	0.228	2	-0.594050916889939	4.57049192578053	2.09066	0.184052078174992
11	-0.168	0.23	2	-0.630861332524938	0	0	0
12	-0.168	0.23	2	-0.630861332524938	5.30039158393226	2.1320475	0.252184463814555
13	-0.18	0.222	2	-0.681298225287849	5.98030043880461	4.9558575	0.520499690547995
14	-0.19	0.19	2	-0.785398163397448	0.278299659005111	4.3043	0.29037079781477
15	-0.182	0.162	2	-0.843472322960402	0.218668945873942	2.7256625	0.235630449287996
16	-0.178	0.144	2	-0.890598412818001	0.785398163397448	2.9266875	0.0496727688505372
17	-0.164	0.13	2	-0.900532966588109	1.27933953231703	3.086325	-0.203230064883893
