# Supplementary material for: Fluid extraction from the left-right organizer uncovers mechanical properties needed for symmetry breaking
Source: eLife. 2023 Jul 21;12:e83861. doi: 10.7554/eLife.83861 (PMC10361723; doi:10.7554/eLife.83861)
Supplement: Figure 4—source data 2. [file elife-83861-fig4-data2.zip › Fig4_sourcedata/MC6ss_embryo7.csv]

	x	y	id	omega	alpha	speed	realangvel
1	0.0881583011583013	-0.611969111969112	1	2.99852015025545	2.67779507458412	1.76251625	0.0539227027502553
2	0.0933088803088802	-0.601671814671815	1	2.98773560970539	2.0344439357957	1.76251625	0.0905202072220535
3	0.103602316602317	-0.596525096525097	1	2.96963156826098	0	0	0
4	0.103602316602317	-0.596525096525097	1	2.96963156826098	1.89269687369078	1.246355	0.0665987432504123
5	0.111324324324324	-0.593949806949807	1	2.9563118196109	2.21423744038787	1.97063625	0.096409937794153
6	0.121621621621622	-0.586227799227799	1	2.93702983205207	2.15868353685118	1.421365	0.0722893272012515
7	0.129343629343629	-0.581081081081081	1	2.92257196661182	2.35619449019234	1.672055	0.0781634390716723
8	0.137065637065637	-0.573359073359073	1	2.90693927879749	2.35619449019234	1.1150975	0.0529453843776961
9	0.142212355212355	-0.568212355212355	1	2.89635020192195	2.35619449019234	2.22960375	0.107975387549288
10	0.152509652509653	-0.557915057915058	1	2.87475512441209	2.63453660302889	4.05834	0.165480539145464
11	0.165378378378378	-0.534749034749035	1	2.841659016583	1.86223936043611	4.1151	0.239773771365992
12	0.191119691119691	-0.527027027027027	1	2.7937042623098	2.0344439357957	2.64407	0.153468388760829
13	0.206563706563707	-0.519305019305019	1	2.76301058455763	2.601129032428	2.29818875	0.108495633872576
14	0.214285714285714	-0.506436293436293	1	2.74131145778312	3.01719151123163	3.17796875	0.0977139525946891
15	0.216861003861004	-0.485841698841699	1	2.72176866726418	2.46692489369989	2.52404625	0.1395745452756
16	0.22715444015444	-0.472972972972973	1	2.69385375820906	2.72332193321454	3.8821475	0.189882190048523
17	0.237451737451737	-0.44980694980695	1	2.65587732019935	2.49815153999682	1.97063625	0.115615567615679
18	0.245173745173745	-0.439509652509653	1	2.63275420667622	2.2454640866848	2.52404625	0.162294860730379
19	0.258042471042471	-0.429216216216216	1	2.60029523453014	2.55335931631307	1.421365	0.0844545815252884
20	0.26319305019305	-0.421494208494208	1	2.58340431822509	0	0	0
21	0.26319305019305	-0.421494208494208	1	2.58340431822509	3.14159265358979	0.78813625	0.0276924198203643
22	0.26319305019305	-0.416343629343629	1	2.57786583426101	0	0	0
23	0.26319305019305	-0.416343629343629	1	2.57786583426101	2.35619449019234	0.55754875	0.0360696576748021
24	0.265764478764479	-0.413772200772201	1	2.57065190272605	2.35619449019234	0.55754875	0.0362377746687326
25	0.268339768339768	-0.411196911196911	1	2.56340434779231	2.76113800685863	2.1225875	0.117390052971516
26	0.273486486486487	-0.398328185328185	1	2.539926337198	2.94413941363385	2.00965875	0.0992348866335657
27	0.276061776061776	-0.385455598455599	1	2.52007935987129	2.76113800685863	2.1225875	0.125092073073718
28	0.281208494208494	-0.372586872586873	1	2.49506094525655	3.30670079018998	4.7950375	0.165067947565136
29	0.276061776061776	-0.341698841698842	1	2.46204735574352	3.6052402625906	2.64407	0.043782773265999
30	0.268339768339768	-0.326254826254826	1	2.45329080109032	4.71238898038469	2.75936375	-0.169245241655953
31	0.250320463320463	-0.326254826254826	1	2.48713984942151	4.39048843348881	1.246355	-0.0563525023750389
32	0.242598455598456	-0.323679536679537	1	2.49841034989652	3.92699081698724	0.55754875	-0.00642840346992912
33	0.240027027027027	-0.321108108108108	1	2.4996960305905	3.30682241098964	2.39751875	0.0928062280859221
34	0.237451737451737	-0.305664092664093	1	2.48113478497332	3.60509027009136	1.76251625	0.0299748437020053
35	0.232305019305019	-0.295366795366795	1	2.47513981623292	2.58301019340981	3.71837125	0.310368464759097
36	0.245173745173745	-0.274776061776062	1	2.4130661232811	2.91480223219448	5.2585775	0.401524214841102
37	0.252895752895753	-0.241312741312741	1	2.33276128031288	2.74683703737379	5.12436375	0.461308177783946
38	0.265764478764479	-0.21042471042471	1	2.24049964475609	3.14159265358979	3.15313625	0.247241674754441
39	0.265764478764479	-0.189833976833977	1	2.1910513098052	2.94413941363385	2.00965875	0.186264520679091
40	0.268339768339768	-0.17696138996139	1	2.15379840566938	3.14159265358979	0.39436375	0.0335389099336991
41	0.268339768339768	-0.174389961389961	1	2.14709062368264	0	0	0
42	0.268339768339768	-0.174389961389961	1	2.14709062368264	1.92958754613665	3.36776	0.265374880301432
43	0.288930501930502	-0.166667953667954	1	2.09401564762236	2.84306939879685	5.361455	0.521982736370945
44	0.299227799227799	-0.133204633204633	1	1.98961910034817	2.63453660302889	4.05834	0.399262277997812
45	0.312096525096525	-0.11003861003861	1	1.9097666447486	2.97636289618994	4.7950375	0.472349672934596
46	0.317247104247104	-0.0791505791505791	1	1.81529671016169	2.99984559148487	2.7871525	0.278174444282318
47	0.319818532818533	-0.0611312741312742	1	1.75966182130522	3.14159265358979	2.365	0.23485910101543
48	0.319818532818533	-0.0456872586872588	1	1.71269000110214	2.94408170024863	2.00965875	0.202233595038779
49	0.322393822393822	-0.0328185328185328	1	1.67224328209438	3.14159265358979	0.78813625	0.0791223708081024
50	0.322393822393822	-0.0276718146718146	1	1.65641880793276	3.14159265358979	1.57686375	0.158911745822801
51	0.322393822393822	-0.0173745173745174	1	1.6246364587682	4.06894786679171	1.97063625	0.114610124970738
52	0.312096525096525	-0.00965250965250965	1	1.60171443377405	3.46304317799246	1.246355	0.123406037731684
53	0.309525096525096	-0.00193050193050193	1	1.57703322622772	3.28354970339426	2.7871525	0.29302036005059
54	0.306949806949807	0.016088803088803	1	1.5184291542176	2.2454640866848	2.52404625	0.149688764021857
55	0.319818532818533	0.0263822393822395	1	1.48849140141323	2.81984209919315	3.73965625	0.33915220295814
56	0.327540540540541	0.0495482625482627	1	1.4206609608216	2.85014961994858	4.1151	0.353844033880499
57	0.335262548262548	0.0752895752895753	1	1.3498921540455	3.22465112628699	4.746555	0.440127253441248
58	0.33269111969112	0.106177606177606	1	1.26186670335725	2.85014961994858	4.1151	0.303886115179844
59	0.340413127413127	0.131918918918919	1	1.20108948032128	2.85010833365088	4.1151	0.27761328295367
60	0.348135135135135	0.157656370656371	1	1.14556682373055	2.92297664951511	3.6338225	0.239210305304768
61	0.353281853281853	0.180822393822394	1	1.09772476266959	2.35619449019234	3.90225	0.0929593806056667
62	0.371301158301158	0.198841698841699	1	1.07913288654846	2.43300167412653	3.6338225	0.0969157661265352
63	0.386745173745174	0.216861003861004	1	1.05974973332315	2.43289578741332	3.6338225	0.0876067012585818
64	0.402189189189189	0.234876447876448	1	1.04222839307144	2.43300167412653	3.6338225	0.0795944738982973
65	0.417633204633205	0.252895752895753	1	1.02630949829178	2.44690355973658	3.07863875	0.0645116102096704
66	0.43050193050193	0.268339768339768	1	1.01340717624984	1.89269687369078	1.246355	-0.01843193481534
67	0.438223938223938	0.270915057915058	1	1.01709356321291	1.5707963267949	0.39436375	-0.0130866097092608
68	0.440799227799228	0.270915057915058	1	1.01971088515476	3.30682241098964	2.39751875	0.138569442251412
69	0.438223938223938	0.286359073359073	1	0.99199699670448	0	0.39436375	-0.0206463491849757
70	0.438223938223938	0.283783783783784	1	0.996126266541475	0	0	0
71	0.438223938223938	0.283783783783784	1	0.996126266541475	3.46349320048567	1.246355	0.0751816224644264
72	0.435648648648649	0.291505791505791	1	0.98108994204859	2.92281782785461	3.6338225	0.151327387355482
73	0.440799227799228	0.314671814671815	1	0.950824464577493	2.2654854206481	3.07863875	0.0133593202619381
74	0.456243243243243	0.327540540540541	1	0.948152600525106	2.0344439357957	2.64407	-0.0236206055629296
75	0.471687258687259	0.335262548262548	1	0.952876721637692	2.49815153999682	1.97063625	0.0331618914886245
76	0.479409266409266	0.345559845559846	1	0.946244343339967	3.12282021117834	0	0
77	0.484555984555985	0.61969111969112	2	0.663626030089451	2.35619449019237	0.55754875	-0.00279907566841431
78	0.487131274131274	0.622266409266409	2	0.664185845223134	3.14159265358979	2.365	0.0593174673558888
79	0.487131274131274	0.637710424710425	2	0.652322351751956	3.52230593081816	2.1225875	0.0735193513406079
80	0.481980694980695	0.650579150579151	2	0.637618481483835	3.6409584842196	4.93871125	0.177663524424276
81	0.46653667953668	0.678891891891892	2	0.602085776598979	3.92699081698724	3.34470125	0.129695388281955
82	0.451092664092664	0.694335907335907	2	0.576146698942589	4.36356323087667	4.61352375	0.178635993360022
83	0.422779922779923	0.704633204633205	2	0.540419500270584	4.53257148246429	4.4071775	0.165824498621417
84	0.394467181467181	0.709779922779923	2	0.507254600546301	4.09207869057535	3.39081875	0.135036694252085
85	0.376447876447876	0.72265250965251	2	0.480247261695884	4.35359776104294	3.36776	0.134356603061986
86	0.355857142857143	0.730374517374517	2	0.453375941083486	4.39071342786295	2.49271	0.0995655044683219
87	0.340413127413127	0.735521235521235	2	0.433462840189822	4.01769988653149	3.07863875	0.119025687038887
88	0.324969111969112	0.748389961389961	2	0.409657702782044	3.80267043689315	4.49409125	0.155107616656213
89	0.306949806949807	0.771555984555985	2	0.378636179450802	3.38648309050488	3.25010125	0.0731128217980792
90	0.301803088803089	0.792150579150579	2	0.364013615091186	3.60554029258458	1.76251625	0.0495485201412538
91	0.29665250965251	0.802444015444015	2	0.354103911062935	3.60509027009136	1.76251625	0.0486319223167309
92	0.291505791505791	0.812741312741313	2	0.344377526599589	3.52204730032096	2.1225875	0.0525788461637644
93	0.286359073359073	0.825610038610039	2	0.333861757366836	4.35365940150134	3.36776	0.125703682321308
94	0.265764478764479	0.833332046332046	2	0.308721020902575	4.24874137138388	2.64407	0.0972131766483664
95	0.250320463320463	0.841054054054054	2	0.289278385572902	4.44612539228404	4.49409125	0.167238078429223
96	0.222007722007722	0.848776061776062	2	0.255830769887057	4.57043193058021	2.7871525	0.103294458006352
97	0.203988416988417	0.851351351351351	2	0.235171878285787	4.60167688149669	3.56937625	0.132501745130529
98	0.180822393822394	0.853926640926641	2	0.208671529259681	4.57061194498302	2.7871525	0.104140464754807
99	0.16280694980695	0.85649806949807	2	0.18784343630872	3.38665953903667	1.62534625	0.0252582459188033
100	0.16023166023166	0.866795366795367	2	0.182791787124959	4.24889136388313	1.76251625	0.0625132328128575
101	0.149934362934363	0.871942084942085	2	0.170289140562387	4.24874137138388	2.64407	0.0928782689025631
102	0.134490347490348	0.879664092664093	2	0.151713486781875	0	0	0
103	0.134490347490348	0.879664092664093	2	0.151713486781875	3.92661586387396	1.1150975	0.0327999294094738
104	0.129343629343629	0.884814671814672	2	0.14515350089998	3.14159265358979	0.39436375	0.00207380626603082
105	0.129343629343629	0.8873861003861	2	0.144738739646774	4.4673220949378	1.62534625	0.0588119540700183
106	0.119046332046332	0.88996138996139	2	0.13297634883277	4.24874137138389	1.76251625	0.0603599774096286
107	0.108752895752896	0.895108108108108	2	0.120904353350844	3.68192393154036	2.29818875	0.0504515924158577
108	0.101030888030888	0.907980694980695	2	0.110814034867673	3.78509376238308	5.9125	0.140343137178799
109	0.0778648648648648	0.938868725868726	2	0.082745407431913	3.40785624169044	4.49409125	0.051746001653592
110	0.070142857142857	0.967181467181467	2	0.0723962071011946	2.92297664951511	3.6338225	-0.0174061501214628
111	0.0752895752895753	0.99034749034749	2	0.0758774371254871	2.40880241299496	5.30292125	-0.103588271451401
112	0.0984555984555985	1.0160888030888	2	0.0965950914157675	2.23676083212621	7.0181375	-0.157363823370604
113	0.134490347490348	1.04440154440154	2	0.128067856089888	2.35619449019234	11.70615875	-0.209603257817557
114	0.188544401544402	1.0984555984556	2	0.1699885076534	2.29740763213773	4.746555	-0.0849493099261811
115	0.211710424710425	1.11904633204633	2	0.186978369638636	2.79852799268807	5.85987875	-0.0252780056325619
116	0.224583011583011	1.15508494208494	2	0.192033970765148	3.44014834530759	5.361455	0.0682883363609343
117	0.214285714285714	1.1885444015444	2	0.178376303492961	4.52414449925049	8.426495	0.227541744442634
118	0.16023166023166	1.1988416988417	2	0.132867954604435	5.10718010008445	15.3725	0.373486917400524
119	0.0675675675675676	1.16023166023166	2	0.0581705711243297	0.336704886637133	8.3519975	-0.0943433645233083
120	0.0855868725868725	1.1087528957529	2	0.0770392440289913	2.21432743678822	3.94186375	-0.0856446573617953
121	0.106177606177606	1.12419691119691	2	0.0941681755013505	4.68539590311055	14.589685	0.422304368385141
122	0.010938223938224	1.12676833976834	2	0.00970730182432217	6.06456930310491	3.6338225	0.02229765233421
123	0.00579150579150579	1.10360231660232	2	0.0052477713574801	1.07686183876708	11.6393475	-0.31379653326798
124	0.0727142857142858	1.06756756756757	2	0.0680070780110763	1.76819188664478	12.059135	-0.347802769732255
125	0.149934362934363	1.08301158301158	2	0.137567631957527	0.71039616183147	0	0
126	0.561776061776062	0.604247104247104	3	0.748990417318375	3.46334320798644	3.73965625	0.128020731700786
127	0.554054054054054	0.627413127413127	3	0.723386270978218	3.28345970699392	5.574305	0.160931033503687
128	0.548907335907336	0.663447876447876	3	0.69120006427748	1.97573984346118	3.00177625	-0.0509823928538605
129	0.56692277992278	0.671169884169884	3	0.701396542848253	2.21429743558818	5.9125	-0.0471938243762132
130	0.597810810810811	0.694335907335907	3	0.710835307723495	1.81577498992176	4.8754475	-0.0974638098125902
131	0.628698841698842	0.702057915057915	3	0.730328069686013	2.26563295558533	3.07863875	-0.0151594504337554
132	0.644142857142857	0.714930501930502	3	0.733359959772764	0.92735521320193	1.97063625	-0.066521573787573
133	0.654440154440154	0.707208494208494	3	0.746664274530279	0.785398163397454	2.22960375	-0.0755488131400767
134	0.664737451737452	0.696911196911197	3	0.761774037158294	3.50038387293154	3.36776	0.101765595763188
135	0.657015444015444	0.71750193050193	3	0.741420918005657	3.33898821343967	6.0295675	0.159411986231764
136	0.649293436293436	0.756111969111969	3	0.709538520759304	3.52209903070216	6.3677625	0.181393721648717
137	0.633849420849421	0.794722007722008	3	0.67325977642956	4.06888787159141	5.9125	0.189948847258397
138	0.60296138996139	0.817888030888031	3	0.635270006977881	5.98022570278306	6.60721875	-0.0721525968626441
139	0.590088803088803	0.776706563706564	3	0.64970052635041	3.69586572282816	9.73493125	0.296886942716172
140	0.556629343629344	0.830760617760618	3	0.590323137807175	4.85434603018917	5.574305	0.138703743613516
141	0.520590733590734	0.825610038610039	3	0.562582389084472	0.183146626043575	10.8234225	-0.259242836546617
142	0.53346332046332	0.756111969111969	3	0.614430956393796	3.08614953312981	7.10623375	0.127519970426727
143	0.536034749034749	0.802444015444015	3	0.58892696230845	3.96693116386	6.97379375	0.231187812172502
144	0.50257528957529	0.833332046332046	3	0.54268939987395	4.16069537365037	6.01656	0.201693686551899
145	0.469111969111969	0.853926640926641	3	0.50235066256357	4.77117583843931	6.71246125	0.195021163440561
146	0.425355212355212	0.851351351351351	3	0.463346429875458	5.742765806909	6.8951575	0.0191159991077328
147	0.402189189189189	0.812741312741313	3	0.459523230053911	0.106733781131458	11.1001275	-0.229765033201585
148	0.409911196911197	0.740667953667954	3	0.505476236694228	0.718843274633407	8.3803775	-0.310425416541025
149	0.445945945945946	0.699486486486486	3	0.567561320002433	1.40562737917848	9.59066625	-0.336849293854378
150	0.507722007722008	0.689189189189189	3	0.634931178773309	2.79858907603536	5.85987875	0.0616789495627834
151	0.520590733590734	0.725223938223938	3	0.622595388860752	3.14159265358979	7.095	0.145161666983498
152	0.520590733590734	0.771555984555985	3	0.593563055464053	3.14159265358979	2.365	0.0457727098580923
153	0.520590733590734	0.787	3	0.584408513492434	4.03753828072552	5.04750125	0.173334990727018
154	0.494853281853282	0.807594594594595	3	0.549741515347031	4.30752305460802	6.0035525	0.205927984998957
155	0.458814671814672	0.82303861003861	3	0.508555918347239	3.81635189005798	5.04750125	0.159763532469824
156	0.438223938223938	0.848776061776062	3	0.476603211853274	3.14159265358979	3.15313625	0.0485232873165298
157	0.438223938223938	0.869370656370656	3	0.466898554389968	4.15380652020471	3.71837125	0.123870010051456
158	0.417633204633205	0.882239382239382	3	0.442124552379677	3.92699081698724	2.22960375	0.0698884161653768
159	0.407335907335907	0.89253667953668	3	0.428146869146602	4.06885787039137	3.94186375	0.127402089216905
160	0.386745173745174	0.907980694980695	3	0.402666451303221	4.51499342053481	6.0295675	0.196795159741082
161	0.348135135135135	0.915702702702703	3	0.363307419355004	3.92699081698724	3.34470125	0.100756799530343
162	0.33269111969112	0.931146718146718	3	0.343156059448936	3.72982599086652	1.421365	0.0374536856552088
163	0.327540540540541	0.938868725868726	3	0.335665322317894	3.92699081698725	2.7871525	0.0817540834782204
164	0.314671814671815	0.951737451737452	3	0.31931450562225	3.14159265358979	1.57686375	0.015967796341203
165	0.314671814671815	0.962034749034749	3	0.316120946354009	3.92699081698725	1.1150975	0.0319632679243131
166	0.309525096525096	0.967181467181467	3	0.309728292769147	0	0	0
167	0.309525096525096	0.967181467181467	3	0.309728292769147	4.62169221141462	4.353965	0.137454064330075
168	0.281208494208494	0.969756756756757	3	0.282237479903132	4.71238898038469	4.33563625	0.135682264025581
169	0.252895752895753	0.969756756756757	3	0.255101027098016	4.1719253592229	2.29818875	0.0715404913506945
170	0.240027027027027	0.977478764478764	3	0.240792928827877	4.33203775428473	2.1225875	0.0680636602301765
171	0.22715444015444	0.982625482625483	3	0.227180196781841	3.92680330526997	2.22960375	0.06075063887933
172	0.216861003861004	0.99292277992278	3	0.215030069005976	4.24889136388313	1.76251625	0.0547406517365823
173	0.206563706563707	0.998069498069498	3	0.204081938658659	4.12450177032842	1.421365	0.0420683719262382
174	0.198841698841699	1.00321621621622	3	0.195668264273411	3.33904589354573	2.00965875	0.0242971600449304
175	0.196266409266409	1.0160888030888	3	0.190808832264425	3.78521378158557	1.97063625	0.0456811875055774
176	0.188544401544402	1.02638223938224	3	0.18167259476331	3.60509027009136	3.52562375	0.0651826860321292
177	0.178250965250965	1.04697683397683	3	0.168636057556884	3.78512376358312	3.94186375	0.0864968628851515
178	0.16280694980695	1.06756756756757	3	0.151336684979854	2.73672672781312	3.00177625	-0.0223732140588295
179	0.170528957528957	1.08558687258687	3	0.15581132779162	2.12937878697488	3.71837125	-0.0822682710066547
180	0.191119691119691	1.0984555984556	3	0.172264981992951	2.81980459966192	4.98601125	-0.0211401871025496
181	0.201416988416988	1.12934362934363	3	0.17649301941346	3.09621576496425	8.6807325	0.0307940530984507
182	0.203988416988417	1.18597297297297	3	0.17033420879377	4.11009367623621	7.65314	0.185263735936355
183	0.16280694980695	1.21428571428571	3	0.133281461606499	5.12479942198208	20.65118	0.497303760124691
184	0.0392548262548262	1.16023166023166	3	0.0338207095815611	0.595402386260532	14.7587825	-0.26163880189478
185	0.0933088803088802	1.08043629343629	3	0.0861484699605172	2.27073052626229	9.7911	-0.199851534904306
186	0.142212355212355	1.12162162162162	3	0.126118776941378	4.48126388622561	6.88392375	0.196780021850255
187	0.0984555984555985	1.13191891891892	3	0.0867627725713275	4.1538486541365	7.43733375	0.186660995450527
188	0.0572702702702704	1.15765637065637	3	0.049430573481222	5.13061330996392	11.6464425	0.301411222099104
189	-0.0122277992277991	1.12676833976834	3	-0.0108516709385988	5.06535009806277	7.98128375	0.221138638894394
190	-0.0611312741312742	1.1087528957529	3	-0.0550793987174774	5.45018367998828	5.85987875	0.136626845761503
191	-0.0894478764478763	1.08301158301158	3	-0.082404767869778	5.1760365893855	2.64407	0.0741757869526927
192	-0.104891891891892	1.07528957528958	3	-0.0972399252603166	5.1760365893855	5.28814	0.150894635866026
193	-0.135779922779923	1.05984555984556	3	-0.127418852433522	3.38630662641052	1.62534625	0.00575534757728091
194	-0.138351351351351	1.07014285714286	3	-0.128569921948978	1.76819188664478	6.0295675	-0.181483450994898
195	-0.0997413127413128	1.07786486486486	3	-0.0922732317499982	6.11795554977974	4.7950375	0.0378953766704826
196	-0.104891891891892	1.04697683397683	3	-0.0998523070840949	5.49783401951453	8.91900625	0.221857851925495
197	-0.146073359073359	1.00579150579151	3	-0.144223877469194	2.63453660302889	8.11668	-0.151722079165469
198	-0.120335907335907	1.05212355212355	3	-0.1138794616361	0	6.70063625	0.024481271009168
199	-0.120335907335907	1.0083667953668	3	-0.118775715837934	4.03764803816114	7.5715475	0.16495232250754
200	-0.158945945945946	1.03925482625483	3	-0.151766180339442	1.5707963267949	8.67186375	-0.268152716730407
201	-0.102316602316602	1.03925482625483	3	-0.0981356369933602	0.982793723247329	4.26350375	-0.104896689395706
202	-0.0791505791505791	1.02381081081081	3	-0.0771562991142192	1.5707963267949	7.095	-0.225560004413111
203	-0.0328185328185328	1.02381081081081	3	-0.032044298231597	0	7.095	0.00758885257451714
204	-0.0328185328185328	0.977478764478764	3	-0.0335620687465003	5.27914025592077	10.27888125	0.305826609901967
205	-0.0894478764478763	0.941440154440154	3	-0.0947273907268936	4.28576148725781	14.2881475	0.406846572517366
206	-0.174389961389961	0.980050193050193	3	-0.176096705230367	4.05950959804921	8.43536375	0.179535096045982
207	-0.218146718146718	1.01351351351351	3	-0.212003724439563	1.47112767430373	0	0
208	0.0135135135135135	0.99034749034749	4	0.0136443773882946	4.87106062285578	9.97970875	0.327353071917034
209	-0.0508378378378377	0.980050193050193	4	-0.051826236995112	4.95734243236823	11.37624125	0.376215461282953
210	-0.122907335907336	0.962034749034749	4	-0.127069329251703	4.79789184301353	13.84648375	0.462642945634915
211	-0.213	0.954312741312741	4	-0.219597918378686	4.84209430570429	9.14249875	0.302032421041059
212	-0.272200772200772	0.946590733590734	4	-0.280004402586897	5.12481417552416	6.88392375	0.227424601058788
213	-0.3133861003861	0.928571428571429	4	-0.325489322798655	5.21175481101449	4.93871125	0.162930492265
214	-0.341698841698842	0.913127413127413	4	-0.358075421251655	5.92439408783784	3.36776	0.0753745385780846
215	-0.349420849420849	0.89253667953668	4	-0.373150328967272	5.78387679938254	4.93871125	0.131688059566811
216	-0.364864864864865	0.864220077220077	4	-0.399487940880634	5.81953769817878	2.64407	0.0707765978195807
217	-0.372586872586873	0.848776061776062	4	-0.41364326044455	4.98535539895001	10.233355	0.352739391827285
218	-0.436938223938224	0.830760617760618	4	-0.484191138810007	5.20639227860845	5.81967375	0.202392974620713
219	-0.470397683397683	0.812741312741313	4	-0.52466973373415	4.61267577586421	3.961375	0.10996601352911
220	-0.496138996138996	0.815316602316602	4	-0.546662936439972	5.49778714378214	3.90225	0.130510498789456
221	-0.514158301158301	0.797297297297297	4	-0.572765036197863	4.57987019932273	5.96453	0.152212413868023
222	-0.55276833976834	0.802444015444015	4	-0.603207518971467	6.15098778585677	0	0
223	-0.743243243243243	-0.629988416988417	5	-2.27390750806533	1.92958754613665	3.36776	0.0389206521928931
224	-0.72265250965251	-0.622266409266409	5	-2.28169163850391	1.91957827824507	4.61352375	0.0576647470851088
225	-0.694335907335907	-0.611969111969112	5	-2.29322458792093	2.35619449019234	1.672055	-0.00375676872313102
226	-0.6866138996139	-0.604247104247104	5	-2.29247323417631	2.67824516462801	0.88155375	-0.0119038066544608
227	-0.684042471042471	-0.599100386100386	5	-2.29009247284542	1.29258156944516	2.86933625	0.0875404204465813
228	-0.666023166023166	-0.604247104247104	5	-2.30760055693473	1.5707963267949	1.1825	0.0290330388766069
229	-0.658301158301158	-0.604247104247104	5	-2.31340716471005	1.5707963267949	1.97063625	0.0492126897560285
230	-0.645432432432432	-0.604247104247104	5	-2.32324970266126	2.35619449019234	1.672055	-0.0020596749717039
231	-0.637710424710425	-0.596525096525097	5	-2.32283776766692	1.5707963267949	0.39436375	0.0100951129269466
232	-0.635135135135135	-0.596525096525097	5	-2.32485679025231	1.5707963267949	1.1825	0.0305323122076873
233	-0.627413127413127	-0.596525096525097	5	-2.33096325269385	1.5707963267949	2.365	0.0622619021030579
234	-0.611969111969112	-0.596525096525097	5	-2.34341563311446	2.35619449019234	1.672055	-0.000827018693416726
235	-0.604247104247104	-0.588803088803089	5	-2.34325022937577	1.5707963267949	1.97063625	0.0538107553265821
236	-0.591378378378378	-0.588803088803089	5	-2.35401238044109	1.81568676370999	3.25010125	0.0666607466515146
237	-0.570783783783784	-0.583656370656371	5	-2.36734452977139	2.0701621574247	4.93871125	0.0601095757104719
238	-0.542471042471042	-0.568212355212355	5	-2.37936644491349	1.98906704717015	3.8821475	0.0632750124926118
239	-0.519305019305019	-0.557915057915058	5	-2.39202144741201	2.06072770113234	6.70063625	0.0987137822270645
240	-0.480694980694981	-0.537324324324324	5	-2.41176420385742	1.89254688119154	3.73965625	0.0865695052163895
241	-0.457528957528958	-0.529602316602316	5	-2.4290781049007	2.0344439357957	2.64407	0.0485317365478766
242	-0.442084942084942	-0.521880308880309	5	-2.43878445221028	1.81577498992176	4.8754475	0.141105642790467
243	-0.411196911196911	-0.514158301158301	5	-2.46700558076837	1.98322152193436	6.88392375	0.168954445327505
244	-0.370011583011583	-0.496138996138996	5	-2.50079646983387	2.35630163687574	3.90225	0.0308986777870723
245	-0.351996138996139	-0.478119691119691	5	-2.50697620539129	2.21423744038787	3.94186375	0.0652653935040304
246	-0.331401544401545	-0.462675675675676	5	-2.52002928409209	1.84903937908935	5.73926375	0.215711089318971
247	-0.295366795366795	-0.452382239382239	5	-2.56317150195589	1.24907577269825	6.23236625	0.370727524758641
248	-0.256756756756757	-0.465250965250965	5	-2.63731700690761	1.24912077427315	2.49271	0.151421724382015
249	-0.241312741312741	-0.470397683397684	5	-2.66760135178402	1.5707963267949	3.5475	0.198811267251182
250	-0.218146718146718	-0.470397683397684	5	-2.70736360523425	1.37328537345373	2.00965875	0.123731725264045
251	-0.205277992277992	-0.472972972972973	5	-2.73210995028706	1.47108312227442	3.961375	0.24245189742877
252	-0.17953667953668	-0.475548262548262	5	-2.78060032977282	2.21423744038787	1.97063625	0.0694113657389206
253	-0.169239382239382	-0.467826254826255	5	-2.7944826029206	1.92958754613665	3.36776	0.173096546156595
254	-0.148648648648649	-0.460104247104247	5	-2.82910191215192	5.92025533502909	0	0
255	-0.225868725868726	-0.663447876447876	6	-2.81345367323071	1.10699874778919	1.76251625	0.0811988801582242
256	-0.215571428571429	-0.668598455598456	6	-2.82969344926236	1.5707963267949	1.57686375	0.0700393053408321
257	-0.205277992277992	-0.668598455598456	6	-2.84370131033053	1.37363150067421	2.00965875	0.0935338016328346
258	-0.192405405405406	-0.671169884169884	6	-2.86240807065709	1.5707963267949	1.57686375	0.0711437644267354
259	-0.182111969111969	-0.671169884169884	6	-2.87663682354244	0	0.39436375	0.00483134936593466
260	-0.182111969111969	-0.673745173745174	6	-2.87760309341563	1.10714871779409	2.64407	0.120629334243327
261	-0.166667953667954	-0.681467181467181	6	-2.90172896026429	1.29258156944517	2.86933625	0.133293931513405
262	-0.148648648648649	-0.6866138996139	6	-2.92838774656697	1.89224685119751	1.246355	0.050136738034352
263	-0.140926640926641	-0.684042471042471	6	-2.93841509417384	1.5707963267949	1.1825	0.0542646784461409
264	-0.133204633204633	-0.684042471042471	6	-2.94926802986307	0	0.78813625	0.00700732702068496
265	-0.133204633204633	-0.689189189189189	6	-2.95066949526721	1.24889577989899	1.246355	0.0573965901157658
266	-0.125482625482625	-0.691764478764479	6	-2.96214881329036	1.81586321224179	1.62534625	0.0692138911076468
267	-0.115185328185328	-0.689189189189189	6	-2.97599159151189	0	0	0
268	-0.115185328185328	-0.689189189189189	6	-2.97599159151189	0	0	0
269	-0.115185328185328	-0.689189189189189	6	-2.97599159151189	2.60112903242799	2.29818875	0.0401214842284681
270	-0.107463320463321	-0.676320463320463	6	-2.98401588835758	1.98906704717016	3.8821475	0.158390393806607
271	-0.0842972972972974	-0.666023166023166	6	-3.01569396711891	2.35619449019232	1.1150975	0.0335018487154937
272	-0.0791505791505791	-0.660876447876448	6	-3.022394336862	1.95150960402329	2.1225875	0.0922941897044538
273	-0.0662818532818532	-0.655725868725869	6	-3.0408531748029	1.5707963267949	1.57686375	0.0778401933333894
274	-0.055984555984556	-0.655725868725869	6	-3.05642121346957	1.10684868780008	0.88155375	0.04049303529849
275	-0.0508378378378377	-0.658301158301158	6	-3.06451982052927	1.5707963267949	0.39436375	0.0194498988373448
276	-0.0482625482625483	-0.658301158301158	6	-3.06840980029674	2.49806154359647	3.94186375	0.108825744892664
277	-0.0328185328185328	-0.637710424710425	6	-3.09017494927527	3.2834447111188	5.574305	-0.0579917522702189
278	-0.0379652509652511	-0.601671814671815	6	-3.07857659882123	0	0	0
279	-0.0379652509652511	-0.601671814671815	6	-3.07857659882123	3.14159265358979	1.97063625	-0.0068674962673132
280	-0.0379652509652511	-0.588803088803089	6	-3.07720309956777	3.14159265358979	0.78813625	-0.0028310113863661
281	-0.0379652509652511	-0.583656370656371	6	-3.07663689729049	2.67809503708823	1.76251625	0.03889543711455
282	-0.0328185328185328	-0.573359073359073	6	-3.0844159847134	1.71275337659937	2.7871525	0.156272857316773
283	-0.0147992277992279	-0.570783783783784	6	-3.11567055617676	1.81559846741699	1.62534625	0.0899624837718083
284	-0.0045057915057914	-0.568212355212355	6	-3.13366305293112	1.76824956675084	2.00965875	0.113601654349269
285	0.00836679536679526	-0.565637065637066	6	3.12680192337861	2.55370544353351	1.421365	0.0471299400248704
286	0.0135135135135135	-0.557915057915058	6	3.11737593537364	1.89269687369078	1.246355	0.0700172564299439
287	0.0212355212355212	-0.555339768339768	6	3.10337248408765	1.44637209775101	3.17796875	0.183043552306854
288	0.0418262548262549	-0.557915057915058	6	3.06676377362628	1.5707963267949	1.1825	0.0687421096108798
289	0.0495482625482627	-0.557915057915058	6	3.0530153517041	0.950627920797297	3.39081875	0.146255886494657
290	0.0675675675675676	-0.570783783783784	6	3.02376417440517	0	0	0
291	0.0675675675675676	-0.570783783783784	6	3.02376417440517	3.38674782364271	1.62534625	-0.011939644082295
292	0.0649922779922781	-0.560490347490347	6	3.02615210322163	1.5707963267949	1.1825	0.0678610898928333
293	0.0727142857142858	-0.560490347490347	6	3.01257988524306	2.21423744038787	1.97063625	0.100238060358273
294	0.083011583011583	-0.55276833976834	6	2.99253227317141	2.03474396578968	0.88155375	0.049103360562528
295	0.0881583011583013	-0.55019305019305	6	2.9827116010589	1.5707963267949	0.39436375	0.022800853261602
296	0.0907335907335907	-0.55019305019305	6	2.97815143040658	1.5707963267949	0.39436375	0.022766611233882
297	0.0933088803088802	-0.55019305019305	6	2.97359810815981	1.5707963267949	0.78813625	0.0453930467444463
298	0.0984555984555985	-0.55019305019305	6	2.96451949881092	1.5707963267949	0.39436375	0.0226587862829897
299	0.101030888030888	-0.55019305019305	6	2.95998774155432	2.35619449019234	1.672055	0.0812456648728954
300	0.108752895752896	-0.542471042471042	6	2.94373860857974	0	0	0
301	0.108752895752896	-0.542471042471042	6	2.94373860857974	2.89687868076906	1.62534625	0.0418012614540331
302	0.111324324324324	-0.532173745173745	6	2.93537835628893	0	0	0
303	0.111324324324324	-0.532173745173745	6	2.93537835628893	0	0	0
304	0.111324324324324	-0.532173745173745	6	2.93537835628893	2.03384405584371	0.88155375	0.0513413823723141
305	0.116474903474903	-0.529602316602316	6	2.92511007981447	0	0	0
306	0.116474903474903	-0.529602316602316	6	2.92511007981447	0.785398163397448	0.55754875	0.0179624656986821
307	0.119046332046332	-0.532173745173745	6	2.92151758667473	1.10714871779409	0.88155375	0.0406589605884644
308	0.124196911196911	-0.534749034749035	6	2.91338579455704	0	0	0
309	0.124196911196911	-0.534749034749035	6	2.91338579455704	2.67824516462797	0.88155375	0.0336888215174769
310	0.12676833976834	-0.529602316602316	6	2.90664803025355	2.49815153999682	1.97063625	0.0923455397585204
311	0.134490347490348	-0.519305019305019	6	2.88817892230184	1.95114755289487	2.1225875	0.1285694369265
312	0.147362934362934	-0.514158301158301	6	2.86246503491654	2.35619449019234	1.672055	0.0901652088010518
313	0.155084942084942	-0.506436293436293	6	2.84443199315633	2.55370544353351	1.421365	0.0685578028518208
314	0.16023166023166	-0.498714285714286	6	2.83072043258597	2.3565694433056	1.1150975	0.0622024747177008
315	0.165378378378378	-0.493563706563707	6	2.81827993764243	2.67764501459501	1.76251625	0.0795588932212254
316	0.170528957528957	-0.48327027027027	6	2.80236815899818	3.14159265358979	0.39436375	0.00840063175115979
317	0.170528957528957	-0.480694980694981	6	2.80068803264795	1.89269687369078	1.246355	0.0797523844430437
318	0.178250965250965	-0.478119691119691	6	2.78473755575934	1.10684868780012	0.88155375	0.0381238849380283
319	0.183397683397683	-0.480694980694981	6	2.77711277877174	2.35619449019234	0.55754875	0.0323980459744133
320	0.185972972972973	-0.478119691119691	6	2.77063316957685	1.10714871779409	2.64407	0.110232999682873
321	0.201416988416988	-0.485841698841699	6	2.74858656964028	1.10684868780012	0.88155375	0.0355281201002811
322	0.206563706563707	-0.488416988416988	6	2.74148094562022	1.76830728013606	2.00965875	0.120584904455558
323	0.219432432432433	-0.485841698841699	6	2.71736396472911	1.5707963267949	0.78813625	0.0438503447317418
324	0.224583011583011	-0.485841698841699	6	2.70859389578276	1.81559846741699	1.62534625	0.0969906641443474
325	0.234876447876448	-0.48327027027027	6	2.68919576295389	1.5707963267949	1.1825	0.0642205803273699
326	0.242598455598456	-0.48327027027027	6	2.67635164688842	2.03459390580057	1.76251625	0.106441171224043
327	0.252895752895753	-0.478119691119691	6	2.65506341264361	2.03429394329646	1.76251625	0.106320908502191
328	0.26319305019305	-0.472972972972973	6	2.63379923094317	1.76830728013606	2.00965875	0.114574552038778
329	0.276061776061776	-0.470397683397684	6	2.61088432053542	2.35619449019234	2.7871525	0.162764995070095
330	0.288930501930502	-0.457528957528958	6	2.5783313215214	2.03429394329646	1.76251625	0.105601832579225
331	0.299227799227799	-0.452382239382239	6	2.55721095500555	1.89269687369078	2.49271	0.14377859295172
332	0.314671814671815	-0.44723166023166	6	2.52845523641521	2.94408170024863	2.00965875	0.0884192191627253
333	0.317247104247104	-0.434362934362934	6	2.51077139258266	2.601129032428	2.29818875	0.129902951491805
334	0.324969111969112	-0.421494208494208	6	2.4847908022843	2.35619449019234	1.672055	0.102000896053074
335	0.33269111969112	-0.413772200772201	6	2.46439062307369	2.03474396578968	0.88155375	0.0528466782171177
336	0.337837837837838	-0.411196911196911	6	2.45382128743026	0	0	0
337	0.337837837837838	-0.411196911196911	6	2.45382128743026	2.46674195393062	2.52404625	0.152433582519564
338	0.348135135135135	-0.398328185328185	6	2.42333457092635	2.73672672781312	3.00177625	0.169686551981809
339	0.355857142857143	-0.38030888030888	6	2.38939726052999	2.35619449019234	1.1150975	0.0698632862167203
340	0.361003861003861	-0.375162162162162	6	2.37542460328665	3.14159265358979	1.57686375	0.0695550716139293
341	0.361003861003861	-0.364864864864865	6	2.36151358896386	4.71238898038469	0.39436375	-0.0178962935385441
342	0.358428571428572	-0.364864864864865	6	2.36509284767157	2.55335931631307	1.421365	0.0891423064260355
343	0.36357915057915	-0.357142857142857	6	2.34726438638636	2.76113800685863	2.1225875	0.126753116309657
344	0.368725868725869	-0.344274131274131	6	2.32191376312443	2.49815153999682	1.97063625	0.127154068692374
345	0.376447876447876	-0.333976833976834	6	2.29648294938596	3.30682241098964	2.39751875	0.100214342570535
346	0.373872586872587	-0.318532818532819	6	2.27644008087185	2.94408170024863	2.00965875	0.118234963348005
347	0.376447876447876	-0.305664092664093	6	2.25279308820225	3.36020865766447	3.6338225	0.157993425817708
348	0.371301158301158	-0.282498069498069	6	2.22119440303871	3.33904589354574	2.00965875	0.0950736898626259
349	0.368725868725869	-0.269625482625483	6	2.20217966506618	3.14159265358979	2.75936375	0.162915454374133
350	0.368725868725869	-0.251610038610039	6	2.16959657419135	2.97636289618994	2.39751875	0.161472237702478
351	0.371301158301158	-0.236166023166023	6	2.13730212665086	2.55370544353351	2.84213875	0.210524877069935
352	0.381594594594595	-0.220722007722008	6	2.09519715123687	2.35619449019234	2.22960375	0.158176169670652
353	0.391891891891892	-0.21042471042471	6	2.06356191730274	2.44690355973658	3.07863875	0.219249084903765
354	0.404760617760618	-0.194980694980695	6	2.01971210032199	2.601129032428	2.29818875	0.165755430409082
355	0.412482625482626	-0.182111969111969	6	1.98656101424017	2.35619449019234	2.7871525	0.185445794914241
356	0.425355212355212	-0.169239382239382	6	1.94947185525732	2.2454640866848	2.52404625	0.153637491618008
357	0.438223938223938	-0.158945945945946	6	1.91874435693372	2.35619449019234	1.672055	0.105045542296454
358	0.445945945945946	-0.151223938223938	6	1.89773524847443	2.0345189376706	3.52562375	0.167921563072597
359	0.46653667953668	-0.140926640926641	6	1.86415093585991	0	0	0
360	0.46653667953668	-0.140926640926641	6	1.86415093585991	2.67764501459501	0.88155375	0.0580675908692907
361	0.469111969111969	-0.135779922779923	6	1.85253741768605	2.3565694433056	1.1150975	0.0648339053486913
362	0.474258687258687	-0.130629343629344	6	1.83957063661632	0	0	0
363	0.474258687258687	-0.130629343629344	6	1.83957063661632	2.67764501459501	0.88155375	0.0572529742516492
364	0.476833976833977	-0.125482625482625	6	1.82812004176599	2.67809503708823	1.76251625	0.113701503401624
365	0.481980694980695	-0.115185328185328	6	1.80537974108566	0	0	0
366	0.481980694980695	-0.115185328185328	6	1.80537974108566	2.15868353685118	1.421365	0.0677492223018117
367	0.489702702702703	-0.11003861003861	6	1.7918298966253	2.97636289618994	2.39751875	0.155953682280572
368	0.492277992277992	-0.0945945945945946	6	1.76063916016918	2.55370544353351	1.421365	0.0847096737977715
369	0.497424710424711	-0.0868725868725869	6	1.74369722540963	2.67779507458412	1.76251625	0.108490050932031
370	0.50257528957529	-0.0765752895752897	6	1.72199921522322	2.35619449019234	2.7871525	0.141155094320151
371	0.515444015444015	-0.0637065637065637	6	1.69376819635919	2.35619449019234	2.7871525	0.135202249587989
372	0.528312741312741	-0.0508378378378377	6	1.6667277464416	2.35619449019234	1.672055	0.0783472337716917
373	0.536034749034749	-0.04311583011583	6	1.65105829968726	3.60509027009136	1.76251625	0.0926117840752871
374	0.530888030888031	-0.0328185328185328	6	1.6325359428722	3.14159265358979	0.78813625	0.0483155367757204
375	0.530888030888031	-0.0276718146718146	6	1.62287283551706	3.14159265358979	0.78813625	0.0484005534176957
376	0.530888030888031	-0.0225212355212356	6	1.61319272483352	2.94408170024863	2.00965875	0.121521633348043
377	0.53346332046332	-0.00965250965250965	6	1.58888839816391	3.14159265358979	1.97063625	0.120604671608097
378	0.53346332046332	0.00321621621621632	6	1.56476746384229	2.97660614271877	2.39751875	0.143843466638549
379	0.536034749034749	0.0186602316602318	6	1.53599877051458	3.14159265358979	3.5475	0.215368290495621
380	0.536034749034749	0.0418262548262549	6	1.49292511241546	2.6224234643727	3.17796875	0.156172088297147
381	0.546332046332046	0.0598455598455598	6	1.46169069475603	2.97636289618994	2.39751875	0.136032040327659
382	0.548907335907336	0.0752895752895753	6	1.43448428669049	2.55370544353351	1.421365	0.0620376036437882
383	0.554054054054054	0.083011583011583	6	1.42207676596174	2.35619449019234	2.22960375	0.0756817600783095
384	0.564351351351351	0.0933088803088802	6	1.40694041394607	2.8967905129677	1.62534625	0.0844731144415128
385	0.56692277992278	0.103602316602317	6	1.39004579105777	2.35619449019234	1.672055	0.0530313603085994
386	0.574644787644788	0.111324324324324	6	1.37943951899605	2.15902966407162	1.421365	0.0302065099581124
387	0.582366795366795	0.116474903474903	6	1.37339821700443	3.14159265358979	1.1825	0.0635829111115971
388	0.582366795366795	0.124196911196911	6	1.36068163478211	3.46326820611154	2.49271	0.136223372352965
389	0.577220077220077	0.139640926640927	6	1.33343696031152	3.14159265358979	4.33563625	0.228962410276957
390	0.577220077220077	0.167953667953668	6	1.28764447825613	4.71238898038469	0.39436375	0.00600893555449483
391	0.574644787644788	0.167953667953668	6	1.28644269114523	3.38630662641053	1.62534625	0.0884989587802842
392	0.572073359073359	0.178250965250965	6	1.26874289938917	3.14159265358979	0.78813625	0.0408968352842315
393	0.572073359073359	0.183397683397683	6	1.26056353233232	3.92699081698724	0.55754875	0.0270287390216073
394	0.569498069498069	0.185972972972973	6	1.255157784528	3.50038387293154	3.36776	0.183573500292334
395	0.561776061776062	0.206563706563707	6	1.21844308446954	3.14159265358979	2.365	0.119994280073856
396	0.561776061776062	0.222007722007722	6	1.19444422845476	3.66969818953528	5.4761575	0.294897274278303
397	0.543756756756757	0.252895752895753	6	1.1354647735991	3.14159265358979	2.365	0.115481747944732
398	0.543756756756757	0.268339768339768	6	1.11236842401016	3.14159265358979	1.1825	0.0567777698104652
399	0.543756756756757	0.276061776061776	6	1.10101287004806	2.55335931631307	1.421365	0.0368479687870438
400	0.548907335907336	0.283783783783784	6	1.09364327629066	3.14159265358979	0.39436375	0.018475227694103
401	0.548907335907336	0.286359073359073	6	1.08994823075183	3.14159265358979	0.39436375	0.0183767339846663
402	0.548907335907336	0.288930501930502	6	1.0862728839549	2.89687868076906	1.62534625	0.0630711274824022
403	0.551478764478765	0.299227799227799	6	1.07365865845842	3.8162604134797	2.52404625	0.129831302313382
404	0.541185328185328	0.312096525096525	6	1.04769239799574	3.83642928238022	3.07863875	0.159367665825431
405	0.528312741312741	0.327540540540541	6	1.01581886483066	3.14159265358979	1.97063625	0.0870434004014398
