# Supplementary material for: Fluid extraction from the left-right organizer uncovers mechanical properties needed for symmetry breaking
Source: eLife. 2023 Jul 21;12:e83861. doi: 10.7554/eLife.83861 (PMC10361723; doi:10.7554/eLife.83861)
Supplement: Figure 4—source data 2. [file elife-83861-fig4-data2.zip › Fig4_sourcedata/MC6ss_embryo8.csv]

	x	y	id	omega	alpha	speed	realangvel
1	0.228038596491228	0.662112280701754	1	0.331686893213494	3.38666198676809	4.74419	0.106039028687062
2	0.22120701754386	0.689428070175439	1	0.310479087476081	3.38657131671665	4.74419	0.0992287073358755
3	0.214378947368421	0.716740350877193	1	0.290633346008906	3.88701212986395	10.17836875	0.333110071633164
4	0.17341052631579	0.761122807017544	1	0.224011331682273	3.75626747246913	11.97163	0.318615886248764
5	0.132438596491228	0.819164912280702	1	0.160288154432521	4.01765070418799	4.4935	0.136002222414657
6	0.111954385964912	0.836235087719298	1	0.133087709949589	4.49367771823896	10.6082075	0.368702125373105
7	0.0504982456140351	0.849894736842105	1	0.0593472848749681	4.71238898038469	4.60229	0.160365328008589
8	0.0231859649122807	0.849894736842105	1	0.0272742192732503	4.93917050812242	7.6756075	0.262586962343475
9	-0.0211999999999999	0.839652631578947	1	-0.0252431731954447	5.81958908035939	5.14564875	0.0881950193411407
10	-0.0348561403508773	0.812336842105263	1	-0.0428821770636729	5.49778714378214	6.50907125	0.180729262865578
11	-0.0621684210526316	0.785024561403509	1	-0.0790280296367884	6.03820664405273	2.372095	0.0289445953230694
12	-0.0655824561403508	0.771368421052632	1	-0.0848169487014022	5.60841930355561	3.68407875	0.0992683917355386
13	-0.0792421052631579	0.754294736842105	1	-0.10467062704851	4.71238898038469	1.72585875	0.0670521941711799
14	-0.0894842105263157	0.754294736842105	1	-0.118081065882746	4.54724030297006	3.49960875	0.130227257879195
15	-0.109968421052632	0.757708771929825	1	-0.144126517458585	4.54724030297006	3.49960875	0.128095640476007
16	-0.130452631578947	0.761122807017544	1	-0.169745645553786	4.82949071001676	9.84786	0.375672540114478
17	-0.188494736842105	0.754294736842105	1	-0.244880153576682	5.6396841983863	2.87643125	0.0863806015106461
18	-0.198736842105263	0.740638596491228	1	-0.262156273878811	5.49778714378213	1.62712	0.0548811047597697
19	-0.205564912280702	0.733810526315789	1	-0.273132494830765	5.76403919293306	4.63835625	0.131890969185009
20	-0.219221052631579	0.709912280701754	1	-0.299510688667767	5.72455135380348	5.427675	0.16874221298144
21	-0.236294736842105	0.68259649122807	1	-0.333259131264055	5.77608680278725	5.9231425	0.187226914064016
22	-0.253364912280702	0.651870175438596	1	-0.370704514076858	5.98470859559363	7.82519375	0.217135871922102
23	-0.267021052631579	0.607484210526316	1	-0.414131688461278	1.01917662977017	8.78183625	-0.238603943513498
24	-0.222635087719298	0.580171929824561	1	-0.366410899758579	5.08326098263485	11.11136125	0.52881620494684
25	-0.284091228070175	0.556273684210526	1	-0.472174140747947	4.71238898038469	7.4793125	0.306137791366567
26	-0.328477192982456	0.556273684210526	1	-0.53340169902126	4.29416465080546	5.66594875	0.144852843681542
27	-0.35920350877193	0.569929824561404	1	-0.562372267757569	4.24880987861129	3.85908875	0.0856106230759557
28	-0.379691228070175	0.580171929824561	1	-0.57949439237276	3.92699081698724	3.25424	0.0277172976094242
29	-0.393347368421053	0.593828070175439	1	-0.585037851894645	5.1760365893855	6.43220875	0.264007857597544
30	-0.427487719298246	0.576757894736842	1	-0.637839423414154	4.93103374655508	5.30410375	0.196646784503955
31	-0.458217543859649	0.569929824561404	1	-0.677168780314944	5.11728076666978	4.3811625	0.16953630691698
32	-0.482115789473684	0.559687719298246	1	-0.711076041698341	4.71238898038469	3.4517175	0.103167058026477
33	-0.5026	0.559687719298246	1	-0.731709453303636	5.09289535749706	3.09815	0.113767731765229
34	-0.519670175438597	0.552859649122807	1	-0.754462999656682	5.17593383558397	2.57312	0.0958393248682254
35	-0.533329824561404	0.546031578947368	1	-0.773630864630327	5.35605450877531	2.87643125	0.110553758896021
36	-0.546985964912281	0.535785964912281	1	-0.795741616409531	5.25280848065527	3.3547525	0.124935887498554
37	-0.564056140350877	0.525543859649123	1	-0.820728793909242	0.116724242842898	0	0
38	-0.509357894736842	0.0590631578947369	2	-1.45535577642673	0	2.75936375	0.159110850254653
39	-0.509357894736842	0.0426912280701753	2	-1.48717794647767	0	3.94186375	0.228745473100149
40	-0.509357894736842	0.0192982456140351	2	-1.53292704109769	0.0713455371074551	5.53232625	0.321945092144267
41	-0.507017543859649	-0.0134491228070176	2	-1.59731605952655	5.87076011204012	6.88392375	0.351911534241809
42	-0.52339298245614	-0.0508771929824561	2	-1.66769836637491	5.58096975483821	6.71246125	0.250313050909314
43	-0.549122807017544	-0.0812877192982455	2	-1.71776097655677	5.67760464170254	6.23236625	0.232405336228432
44	-0.570175438596491	-0.111694736842105	2	-1.76424204380246	5.03413953478133	3.73965625	0.0235434332604822
45	-0.591228070175439	-0.118712280701754	2	-1.76895073045456	4.95736764351155	4.8754475	0.0107157273368941
46	-0.619298245614035	-0.125729824561404	2	-1.77109387592193	4.93116380611988	3.6338225	0.00304876782950991
47	-0.640350877192982	-0.130410526315789	2	-1.77170362948784	5.17588659688625	1.76251625	0.0204615726350954
48	-0.649708771929825	-0.135087719298246	2	-1.77579594401486	5.49778714378214	2.7871525	0.0669338537137332
49	-0.66140350877193	-0.146782456140351	2	-1.7891827147576	5.1760965845858	4.4071775	0.0451865143187713
50	-0.68479649122807	-0.158480701754386	2	-1.79822001762136	5.6629155483239	3.39081875	0.0927047453202068
51	-0.696491228070175	-0.174852631578947	2	-1.8167609666854	5.17618655939035	1.76251625	0.0155237110419293
52	-0.705849122807018	-0.179533333333333	2	-1.81986570889378	6.08596284755301	2.00965875	0.0733297877233685
53	-0.708185964912281	-0.191228070175439	2	-1.83453166643846	5.49741219066886	1.1150975	0.0222865910488323
54	-0.712866666666667	-0.195905263157895	2	-1.83898898464822	5.8201375781308	0.88155375	0.0262126883365243
55	-0.71520350877193	-0.200585964912281	2	-1.84423152231553	5.03383950478736	1.246355	0.00236610399309223
56	-0.722221052631579	-0.202922807017544	2	-1.84470474311415	5.8193877281739	1.76251625	0.0511252462217371
57	-0.726901754385965	-0.212280701754386	2	-1.85492979235849	5.30027619044097	1.421365	0.0164799080865818
58	-0.733919298245614	-0.216957894736842	2	-1.85822577397581	0	0.39436375	0.0146500922323445
59	-0.733919298245614	-0.219298245614035	2	-1.86115579242228	0	1.1825	0.0437740757530936
60	-0.733919298245614	-0.226315789473684	2	-1.8699106075729	5.49853733118828	0.55754875	0.0100385123488356
61	-0.736256140350877	-0.228656140350877	2	-1.87191831004267	0	0.78813625	0.0289168803672557
62	-0.736256140350877	-0.233333333333333	2	-1.87770168611612	5.81923766818479	0.88155375	0.0241728094660121
63	-0.73859649122807	-0.23801052631579	2	-1.88253624800932	6.01695633299923	4.49409125	0.141256757868782
64	-0.745614035087719	-0.263743859649123	2	-1.91078759958308	0.090709069544244	4.353965	0.156970189207575
65	-0.743273684210526	-0.289473684210526	2	-1.94218163742459	6.11795554977973	2.39751875	0.0759570437736756
66	-0.745614035087719	-0.303508771929825	2	-1.95737304617933	0.245066885446885	1.62534625	0.0592104981183783
67	-0.743273684210526	-0.312866666666667	2	-1.969215145803	0	1.1825	0.0399658991200935
68	-0.743273684210526	-0.319884210526316	2	-1.97720832562702	0.587887210056272	1.421365	0.0513493950350363
69	-0.73859649122807	-0.326901754385965	2	-1.98747820463403	0.620269758855682	3.39081875	0.122569690970427
70	-0.726901754385965	-0.343273684210526	2	-2.01199214282811	0.98256298951817	1.421365	0.0452071790239694
71	-0.719884210526316	-0.347954385964912	2	-2.02103357863291	1.5707963267949	1.1825	0.0192491825750585
72	-0.712866666666667	-0.347954385964912	2	-2.02488341514792	1.5707963267949	2.365	0.0394307685937645
73	-0.698831578947368	-0.347954385964912	2	-2.03276956886667	0.862205347331632	3.6338225	0.128572093848416
74	-0.682456140350877	-0.36198947368421	2	-2.05848398763635	1.22209102119725	4.61352375	0.134687876811028
75	-0.656726315789474	-0.371343859649123	2	-2.08542156299856	1.42883927699043	2.7871525	0.0680977047775322
76	-0.640350877192982	-0.373684210526316	2	-2.09904110395407	1.44637209775101	3.17796875	0.0788221459745508
77	-0.621638596491228	-0.376024561403509	2	-2.11480553314898	1.32608235397417	1.62534625	0.0475369101968659
78	-0.612280701754386	-0.378361403508772	2	-2.12431291518835	1.5707963267949	2.365	0.0521162679166332
79	-0.598245614035088	-0.378361403508772	2	-2.13473616877168	1.24889577989902	2.49271	0.0820118297079153
80	-0.58421052631579	-0.383042105263158	2	-2.15113853471326	1.42904926468997	2.7871525	0.0796601494125815
81	-0.567835087719298	-0.385378947368421	2	-2.16707056459578	3.33910360693097	2.00965875	-0.080615037686409
82	-0.570175438596491	-0.373684210526316	2	-2.15094755705849	1.81573086903055	3.25010125	0.0478146469712559
83	-0.551463157894737	-0.36900701754386	2	-2.16051048645275	2.35619449019232	1.1150975	-0.00979451525028763
84	-0.546782456140351	-0.364326315789474	2	-2.15855158340269	2.03414381575673	0.88155375	0.00497646653226269
85	-0.542105263157895	-0.36198947368421	2	-2.15954687670914	2.78286307470644	3.36776	-0.0917710409776218
86	-0.535087719298246	-0.343273684210526	2	-2.14119266851362	2.15879893034246	4.26350375	-0.00364865325271024
87	-0.514035087719298	-0.329238596491228	2	-2.14046293786307	2.35619449019234	1.672055	-0.0176815949541154
88	-0.507017543859649	-0.322221052631579	2	-2.13692661887225	2.21423744038787	1.97063625	-0.00766778875601615
89	-0.497659649122807	-0.31520350877193	2	-2.13539306112105	1.32564115674198	1.62534625	0.0599391907749003
90	-0.488305263157895	-0.317543859649123	2	-2.14738089927603	1.5707963267949	3.5475	0.101585028132485
91	-0.467252631578947	-0.317543859649123	2	-2.16769790490252	2.07013349450225	9.87801375	0.0563560017005038
92	-0.415789473684211	-0.289473684210526	2	-2.17896910524263	1.30453273869425	4.49409125	0.208861244487253
93	-0.390059649122807	-0.296491228070175	2	-2.22074135414008	1.16590454050981	9.00592	0.499711891605776
94	-0.340936842105263	-0.317543859649123	2	-2.32068373246123	0.479526848486837	11.10663125	0.653123879276456
95	-0.310526315789474	-0.376024561403509	2	-2.45130850831652	5.6830926399464	9.074505	0.0448010080463312
96	-0.340936842105263	-0.420466666666667	2	-2.46026870992579	4.15378966504113	11.155705	-0.595118892953754
97	-0.397077192982456	-0.385378947368421	2	-2.34124493133504	2.91478959197583	10.51774625	-0.337545923053728
98	-0.383042105263158	-0.324561403508772	2	-2.27373574672429	1.04753465235122	11.83150375	0.686470164217181
99	-0.322221052631579	-0.359649122807018	2	-2.41102977956773	0.148893615180831	7.9712325	0.354580992741751
100	-0.31520350877193	-0.406431578947369	2	-2.48194597811608	5.42474835358388	11.45783375	-0.115545911726951
101	-0.366666666666667	-0.450877192982456	2	-2.45883679577069	4.42857567128388	9.85436375	-0.445009662302098
102	-0.42280701754386	-0.434501754385965	2	-2.36983486331027	3.40222616541082	6.11884625	-0.265019977555825
103	-0.432164912280702	-0.399414035087719	2	-2.3168308677991	2.86325054075325	5.73926375	-0.158139932164376
104	-0.42280701754386	-0.366666666666667	2	-2.28520288136623	2.67794504458899	5.28814	-0.113153028614772
105	-0.408771929824561	-0.33859649122807	2	-2.26257227564327	2.5214242475922	3.39081875	-0.0503640345302014
106	-0.397077192982456	-0.322221052631579	2	-2.25249946873723	2.3560444976931	2.7871525	-0.0172727469600775
107	-0.385378947368421	-0.310526315789474	2	-2.24904491934522	2.67809503708823	1.76251625	-0.0448287084424015
108	-0.380701754385965	-0.301168421052632	2	-2.24007917765674	1.76801878642149	2.00965875	0.0571053493054907
109	-0.36900701754386	-0.298831578947368	2	-2.25150024751784	1.5707963267949	1.57686375	0.0629756369349721
110	-0.359649122807018	-0.298831578947368	2	-2.26409537490483	1.19034168006373	2.1225875	0.119901889238985
111	-0.347954385964912	-0.303508771929825	2	-2.28807575275263	1.0516271375778	3.17796875	0.195453242788775
112	-0.331578947368421	-0.312866666666667	2	-2.32716640131038	1.16593040101822	3.00177625	0.181990605923235
113	-0.31520350877193	-0.319884210526316	2	-2.36356452249503	0.876107232941688	3.07863875	0.203270504820994
114	-0.301168421052632	-0.331578947368421	2	-2.40421862345923	0.587887210056282	1.421365	0.090886635941887
115	-0.296491228070175	-0.33859649122807	2	-2.42239595064761	0.694689093853208	3.07863875	0.199097463634363
116	-0.28479649122807	-0.352631578947368	2	-2.46221544337448	0.463647609000806	2.64407	0.155215972388008
117	-0.277778947368421	-0.366666666666667	2	-2.49325863785208	0.785398163397448	2.22960375	0.141901456750277
118	-0.268421052631579	-0.376024561403509	2	-2.52163892920214	0.643531109993321	3.94186375	0.237469552848033
119	-0.254385964912281	-0.394736842105263	2	-2.56913283977174	0.493955129756238	5.81967375	0.310502120241609
120	-0.23801052631579	-0.425147368421053	2	-2.63123326382006	0.05253333510676	7.499415	0.226077567982892
121	-0.235673684210526	-0.469589473684211	2	-2.67644877741664	0.26622897418035	4.49409125	0.163300927841519
122	-0.228656140350877	-0.495322807017544	2	-2.70910896298495	0	2.365	0.0526805436058897
123	-0.228656140350877	-0.509357894736842	2	-2.71964507170612	0	3.5475	0.0746382353246311
124	-0.228656140350877	-0.53041052631579	2	-2.73457271877105	0.0907090695442409	4.353965	0.102725495032545
125	-0.226315789473684	-0.556140350877193	2	-2.75511781777756	0.291443033641208	4.1151	0.123612028254239
126	-0.219298245614035	-0.579533333333333	2	-2.77984022342841	0.380583968670247	4.245175	0.133390918787657
127	-0.209940350877193	-0.602922807017544	2	-2.80651840718594	0.950506299997632	13.563275	0.581543324401754
128	-0.144445614035088	-0.649708771929825	2	-2.92282707206629	0.999491336293925	6.56051	0.268801329931798
129	-0.111694736842105	-0.670761403508772	2	-2.97658733805265	1.0303657969098	9.19334625	0.361921045001088
130	-0.0649122807017544	-0.698831578947369	2	-3.04897154705287	0.982839878513616	7.10623375	0.256744716487938
131	-0.0298245614035088	-0.722221052631579	2	-3.10032049035045	0.917916944459412	8.43536375	0.272394272853691
132	0.00994035087719308	-0.752631578947368	2	3.12838596225839	0.785451733869352	7.80390875	0.20548677880615
133	0.0426912280701753	-0.785378947368421	2	3.08728860649716	1.2035297056455	5.4903475	0.185740035853312
134	0.0730982456140352	-0.797077192982456	2	3.0501405993265	1.19995329626051	7.61234375	0.24617909195372
135	0.11520350877193	-0.813449122807017	2	3.00090478093576	1.21203593021545	6.73552	0.208572577563544
136	0.152631578947368	-0.827484210526316	2	2.95919026542305	1.20677578678561	8.85751625	0.258259454699687
137	0.201754385964912	-0.8462	2	2.90753837448311	1.49162880322541	6.22763625	0.199369115233745
138	0.23859649122807	-0.849122807017544	2	2.86766455143636	1.5707963267949	3.5475	0.114138293121457
139	0.259649122807018	-0.849122807017544	2	2.84483689281207	1.75064982658737	6.610175	0.218130889320927
140	0.298245614035088	-0.842105263157895	2	2.80121071494789	2.24553726901845	3.78577375	0.119746893353154
141	0.315789473684211	-0.828070175438597	2	2.77726133627725	2.11934572924542	12.47241875	0.41594328922316
142	0.378947368421053	-0.789473684210526	2	2.69407267843262	2.25131755146211	15.97498375	0.538073253575719
143	0.452631578947368	-0.729824561403509	2	2.58645802771748	2.25450563842927	20.592055	0.713840983613716
144	0.547368421052632	-0.652631578947368	2	2.44368983099474	2.75098560989211	10.87013125	0.347125093880836
145	0.571929824561404	-0.592982456140351	2	2.37426481221857	2.86329299458468	8.6086	0.276600822607143
146	0.585964912280702	-0.543859649122807	2	2.31894464769714	3.32694060358549	9.62495875	0.225359706692343
147	0.575438596491228	-0.487719298245614	2	2.27387270635867	2.98659591166585	19.149405	0.693238857391507
148	0.592982456140351	-0.375438596491228	2	2.13522493488037	3.10457253771586	15.97498375	0.622930126348691
149	0.596491228070175	-0.280701754385965	2	2.01063890961063	3.14159265358979	17.7375	0.768955705492087
150	0.596491228070175	-0.175438596491228	2	1.85684776851221	3.23225254079054	13.06130375	0.604513821513457
151	0.589473684210526	-0.0982456140350877	2	1.73594500420952	3.10457253771586	15.97498375	0.796157933542996
152	0.592982456140351	-0.00350877192982456	2	1.57671341750092	3.14159265358979	7.095	0.354570819328154
153	0.592982456140351	0.0385964912280702	2	1.50579925363529	3.14159265358979	6.50375	0.3222624578785
154	0.592982456140351	0.0771929824561404	2	1.44134676205959	2.56824941355515	0	0
155	0.659063157894737	0.179533333333333	3	1.30484252097286	2.87532906548914	4.49409125	0.164887127433759
156	0.666080701754386	0.205263157894737	3	1.27186509548611	3.70017511376977	3.71837125	0.154194707715075
157	0.654385964912281	0.223975438596491	3	1.24102615394309	3.92699081698725	5.574305	0.219235108243231
158	0.63099298245614	0.247368421052632	3	1.19717913229445	4.09771217137757	8.20182	0.311799908271096
159	0.591228070175439	0.275438596491228	3	1.13481915064023	4.22241867844221	13.40186375	0.523870034718344
160	0.521052631578947	0.312866666666667	3	1.03004514369656	4.40651766547408	7.85357375	0.302223000133746
161	0.47660701754386	0.326901754385965	3	0.969600543669809	3.92699081698724	2.7871525	0.14136649889997
162	0.464912280701754	0.33859649122807	3	0.941327243889815	4.19321979116759	3.17796875	0.151560347675023
163	0.448536842105263	0.347954385964912	3	0.91101517435481	4.6293305076875	4.746555	0.174100160437387
164	0.420466666666667	0.350291228070176	3	0.876195142267333	4.24844134138991	1.76251625	0.0882276045399016
165	0.411112280701754	0.354971929824561	3	0.858549621359352	4.46767500756396	1.62534625	0.073324939954838
166	0.401754385964912	0.357308771929825	3	0.843884633368385	3.60509027009136	1.76251625	0.0934489488645424
167	0.397077192982456	0.366666666666667	3	0.825194843595476	3.88699296093296	6.97379375	0.382107025623779
168	0.36900701754386	0.397077192982456	3	0.748773438470721	4.44616000620434	4.49409125	0.222883067623086
169	0.343273684210526	0.404094736842105	3	0.704196824946103	4.61280944651016	3.961375	0.186994290795904
170	0.319884210526316	0.406431578947369	3	0.666797966786922	5.76392379944178	3.17796875	-0.0278006515448076
171	0.310526315789474	0.390059649122807	3	0.672358097095884	0	4.33563625	-0.167436022351249
172	0.310526315789474	0.364326315789474	3	0.705845301566134	6.21658395763649	5.9255075	-0.232686094845322
173	0.308185964912281	0.329238596491228	3	0.752382520535198	1.05170790263715	6.3559375	-0.39831063925897
174	0.340936842105263	0.310526315789474	3	0.832044648386992	1.30453273869425	4.49409125	-0.236584176079803
175	0.366666666666667	0.303508771929825	3	0.879361483602953	2.21423744038787	1.97063625	-0.00575348959336308
176	0.376024561403509	0.310526315789474	3	0.880512181521626	1.95125097352606	2.1225875	-0.0384277881546546
177	0.387719298245614	0.31520350877193	3	0.888197739152557	2.27938730625816	3.6338225	0.00537676855310254
178	0.404094736842105	0.329238596491228	3	0.887122385441936	2.94442782746907	2.00965875	0.071568622329185
179	0.406431578947369	0.340936842105263	3	0.872808660976099	1.78941233086958	3.6338225	-0.0904753714204576
180	0.427484210526316	0.345614035087719	3	0.890903735260191	2.0344439357957	0.88155375	-0.0101188377257383
181	0.432164912280702	0.347954385964912	3	0.892927502805338	1.5707963267949	2.365	-0.0777813069409278
182	0.4462	0.347954385964912	3	0.908483764193524	2.67794504458899	2.64407	0.0582070966599857
183	0.453217543859649	0.36198947368421	3	0.896842344861527	1.89224685119757	1.246355	-0.0217519102740743
184	0.460235087719298	0.364326315789474	3	0.901192726916341	1.71278339310033	2.7871525	-0.0692374662961992
185	0.47660701754386	0.366666666666667	3	0.915040220175581	2.601129032428	2.29818875	0.040633439912573
186	0.483624561403509	0.378361403508772	3	0.906913532193067	2.55335931631307	1.421365	0.0212432184831285
187	0.488305263157895	0.385378947368421	3	0.902664888496441	3.6052402625906	0.88155375	0.0411158015648683
188	0.485964912280702	0.390059649122807	3	0.894441728183467	3.54653617025608	3.00177625	0.136611493315272
189	0.478947368421053	0.406431578947369	3	0.867119429520413	3.78503376718277	1.97063625	0.092821336423573
190	0.471929824561404	0.415789473684211	3	0.848555162235698	3.92699081698724	2.22960375	0.105119227078675
191	0.462571929824562	0.425147368421053	3	0.827531316819963	4.39071342786295	2.49271	0.104163759075281
192	0.448536842105263	0.429824561403509	3	0.806698565004907	3.60509027009136	1.76251625	0.0800188470644519
193	0.443859649122807	0.439182456140351	3	0.790694795592017	4.46767500756398	1.62534625	0.0665358157345275
194	0.434501754385965	0.441519298245614	3	0.777387632445111	3.92680330526997	2.22960375	0.106760749798165
195	0.425147368421053	0.450877192982456	3	0.756035482485478	4.4673220949378	1.62534625	0.0684032271107393
196	0.415789473684211	0.453217543859649	3	0.74235483706333	2.67764501459501	0.88155375	0.0115899911223616
197	0.418129824561403	0.457894736842105	3	0.740036838838858	3.09405706173248	8.28696	0.238435511816382
198	0.420466666666667	0.507017543859649	3	0.692349736475582	3.55981698316902	11.6464425	0.447925630466621
199	0.39239649122807	0.570175438596491	3	0.602764610382257	3.57226888039418	16.0500725	0.549964761922172
200	0.352631578947368	0.656726315789474	3	0.492771657997823	3.91434576130822	22.020515	0.787602541948487
201	0.26140350877193	0.750291228070175	3	0.335251149608126	4.24026268914743	20.8013575	0.747975345772708
202	0.151463157894737	0.806431578947368	3	0.185656080453584	4.17594947535384	16.9676925	0.550676807527971
203	0.0649122807017544	0.857894736842105	3	0.0755207189479898	4.43695565577531	18.841955	0.617714779174353
204	-0.0426912280701753	0.888305263157895	3	-0.0480222368868806	6.05360195958031	0	0
205	-0.336256140350877	-0.367835087719298	4	-2.40101510021831	1.32568530683479	3.25010125	0.173370446620258
206	-0.317543859649123	-0.372515789473684	4	-2.43568918954236	0.46394763899478	0.88155375	0.0489805408719413
207	-0.31520350877193	-0.37719298245614	4	-2.44548529771675	0.785210651680179	2.22960375	0.133696645092702
208	-0.305849122807017	-0.386550877192982	4	-2.47222462673529	0.463647609000806	2.64407	0.142203698287426
209	-0.298831578947368	-0.400585964912281	4	-2.50066536639278	0.540463621161794	2.29818875	0.124913743188055
210	-0.291814035087719	-0.412280701754386	4	-2.52564811503039	0.348825749508014	4.61352375	0.215950406684726
211	-0.282456140350877	-0.43801052631579	4	-2.56883819636733	0	3.94186375	0.117182077076161
212	-0.282456140350877	-0.46140350877193	4	-2.59227461178257	0.380454646731162	2.1225875	0.0920086794377806
213	-0.277778947368421	-0.473098245614035	4	-2.61067634767012	0.278313808880589	5.73926375	0.215312074173668
214	-0.268421052631579	-0.505849122807018	4	-2.65373876250486	0	4.33563625	0.101268667486902
215	-0.268421052631579	-0.531578947368421	4	-2.67399249600224	6.14766063572255	8.7516825	0.131309975020217
216	-0.275438596491228	-0.583042105263158	4	-2.70025449100628	0	3.5475	0.0677252502155845
217	-0.275438596491228	-0.604094736842105	4	-2.7137995410494	6.00491395433388	2.86933625	0.0186291788407322
218	-0.280115789473684	-0.620466666666667	4	-2.71752537681754	0.141852057529006	5.574305	0.125126424528186
219	-0.275438596491228	-0.653217543859649	4	-2.74255066172318	0.968544789441027	7.65314	0.30935015027155
220	-0.23801052631579	-0.678947368421053	4	-2.80442069177749	0.851953052161495	8.3803775	0.312276720275655
221	-0.200585964912281	-0.711694736842105	4	-2.86687603583262	1.35971762671915	5.64348125	0.226529107582891
222	-0.167835087719298	-0.718712280701754	4	-2.9121818573492	1.07679302857114	5.81967375	0.222948615579548
223	-0.137428070175439	-0.735087719298246	4	-2.95677158046511	1.35971762671915	5.64348125	0.223455883192174
224	-0.104677192982456	-0.742105263157895	4	-3.00146275710354	1.42880926048945	2.7871525	0.110313808372751
225	-0.0883052631578946	-0.744445614035088	4	-3.02352551877809	1.30456735261454	4.49409125	0.17495990636768
226	-0.0625719298245615	-0.751463157894737	4	-3.05851750005163	0.99444483299759	9.4020575	0.314417013305879
227	-0.0157894736842105	-0.781870175438596	4	-3.12140090271281	0.927283217809611	9.85436375	0.290553144141898
228	0.0309929824561404	-0.816957894736842	4	3.1036737756384	1.35210091048843	7.26823625	0.251571420316106
229	0.0730982456140352	-0.826315789473684	4	3.05335949157518	1.34400590539959	5.2585775	0.176722146081776
230	0.103508771929825	-0.833333333333333	4	3.01801506235882	1.39318773915693	15.61786875	0.508562554728798
231	0.194736842105263	-0.849708771929825	4	2.91630255141306	1.8546096358957	9.85436375	0.335660646721516
232	0.250877192982456	-0.833333333333333	4	2.84917042206876	1.84171738898298	7.3634275	0.25052602247059
233	0.292982456140351	-0.821638596491228	4	2.79906521757464	1.92958754613665	3.36776	0.114558662717936
234	0.311694736842105	-0.814621052631579	4	2.77615348503106	2.11119376905291	4.59696875	0.154791149162996
235	0.335087719298246	-0.800585964912281	4	2.74519525519846	2.33181532355088	22.86186375	0.767278921426242
236	0.433333333333333	-0.707017543859649	4	2.59173947091321	2.60662387433126	12.37072375	0.40738919093311
237	0.470761403508772	-0.643859649122807	4	2.51026163272659	2.43294873403997	7.26823625	0.26625597398517
238	0.498831578947368	-0.611112280701754	4	2.45701043792955	2.98499483055774	7.58219	0.220855550361132
239	0.505849122807017	-0.566666666666667	4	2.41283932785733	3.14159265358979	8.67186375	0.237417909716182
240	0.505849122807017	-0.51520350877193	4	2.36535574591409	3.09621267519071	8.6807325	0.274275295918618
