# Supplementary material for: Fluid extraction from the left-right organizer uncovers mechanical properties needed for symmetry breaking
Source: eLife. 2023 Jul 21;12:e83861. doi: 10.7554/eLife.83861 (PMC10361723; doi:10.7554/eLife.83861)
Supplement: Figure 4—source data 2. [file elife-83861-fig4-data2.zip › Fig4_sourcedata/MC7ss_embryo1.csv]

	x	y	id	omega	alpha	speed	realangvel
1	-0.509164948453608	0.656931271477663	1	-0.659351163584193	4.46758683976261	1.62534625	0.0348154096154896
2	-0.5183264604811	0.659219931271478	1	-0.666314245507291	4.78908146245905	5.139145	0.14511577870383
3	-0.548109965635739	0.656931271477663	1	-0.695337401248057	5.03428952728058	1.246355	0.0393002128149589
4	-0.554982817869416	0.654639175257732	1	-0.703197443811049	5.32312501131373	4.8115925	0.161690650033168
5	-0.577893470790378	0.638601374570447	1	-0.735535573817682	6.03838316655751	1.62534625	0.0458174256690014
6	-0.580182130584192	0.629439862542955	1	-0.744699058951483	5.30062231766144	1.421365	0.0475911415535912
7	-0.587054982817869	0.624855670103093	1	-0.754217287262201	5.03383950478733	1.246355	0.0382142560453191
8	-0.593927835051546	0.622567010309278	1	-0.761860138471265	5.90257550675598	2.1225875	0.0656181436458114
9	-0.598512027491409	0.611109965635739	1	-0.774983767200427	0	0	0
10	-0.598512027491409	0.611109965635739	1	-0.774983767200427	6.03838316655751	1.62534625	0.0473005538620619
11	-0.600800687285223	0.601948453608247	1	-0.784443877972839	5.35583009397766	1.97063625	0.0665505437298086
12	-0.609965635738832	0.59507560137457	1	-0.797753986718801	5.49778714378214	2.22960375	0.0760233035695057
13	-0.61913058419244	0.585910652920962	1	-0.812958647432702	5.63974419358661	1.97063625	0.0668546389360514
14	-0.626003436426117	0.576745704467354	1	-0.826329575219913	5.17596158188489	3.52562375	0.111550843325006
15	-0.644329896907217	0.567584192439863	1	-0.848639743884913	5.81953769817878	2.64407	0.0869036765559628
16	-0.651202749140893	0.553838487972509	1	-0.866020479196106	5.96150975465785	2.49271	0.0790947475281056
17	-0.655783505154639	0.540092783505155	1	-0.881839428701727	5.58834867838915	3.07863875	0.105285053997248
18	-0.667240549828179	0.526347079037801	1	-0.902896439501177	4.71238898038469	0.78813625	0.0166209374494231
19	-0.671821305841924	0.526347079037801	1	-0.906220626991062	5.81953769817878	2.64407	0.0885326282991628
20	-0.678694158075601	0.512601374570447	1	-0.923927152650894	5.43909338660755	4.746555	0.157983187045156
21	-0.699312714776632	0.49427147766323	1	-0.955523790059925	5.8782417905133	3.00177625	0.100025131845869
22	-0.706185567010309	0.478237113402062	1	-0.975528816429099	5.1760365893855	2.64407	0.0778539157562652
23	-0.719931271477663	0.471364261168385	1	-0.991099599580352	5.37346676368805	4.49409125	0.142150973753119
24	-0.740549828178694	0.4553264604811	1	-1.01952979433098	5.49778714378214	5.574305	0.179637695481549
25	-0.763460481099656	0.432415807560137	1	-1.05545733342729	5.4312322550181	8.3803775	0.257022623065122
26	-0.800113402061856	0.400343642611684	1	-1.10686185804031	5.28369397088566	6.56051	0.179282844647071
27	-0.832189003436426	0.379725085910653	1	-1.14271842696972	5.56439513444375	4.19018875	0.126525991054753
28	-0.848223367697595	0.361398625429553	1	-1.16802362518068	5.2195723864324	4.05834	0.0994126980132437
29	-0.868841924398625	0.349941580756014	1	-1.18790616478332	5.6396841983863	5.9125	0.175512788097123
30	-0.889460481099656	0.322450171821306	1	-1.22300872240275	5.74272168601779	4.59696875	0.137790883704665
31	-0.90320618556701	0.29954295532646	1	-1.25056689914368	5.6396841983863	5.9125	0.169204467240001
32	-0.923824742268041	0.272051546391752	1	-1.28440779259168	5.77600190113187	4.05834	0.118831696785766
33	-0.935281786941581	0.251432989690722	1	-1.30817413194883	5.43128535198131	4.19018875	0.103066999749393
34	-0.95360824742268	0.235395189003436	1	-1.32878753189871	5.62210752387623	4.49409125	0.120140786949159
35	-0.969646048109966	0.214776632302405	1	-1.35281568928855	5.76417765553574	3.17796875	0.0883100255694913
36	-0.978807560137457	0.19873883161512	1	-1.37047769440244	5.81946269630388	3.52562375	0.0985001090409288
37	-0.987972508591065	0.180412371134021	1	-1.39017771621063	6.17247320829158	3.56937625	0.103164670692568
38	-0.990264604810997	0.15979381443299	1	-1.41081065034914	0	7.095	0.204152860608644
39	-0.990264604810997	0.118556701030928	1	-1.45164122247087	0.463797579005686	1.76251625	0.0431322737099338
40	-0.985680412371134	0.10939175257732	1	-1.46026767721286	0.499365830629803	4.93871125	0.120603940382629
41	-0.97193470790378	0.084192439862543	1	-1.48438846528938	0.895945627135723	2.52404625	0.0422583688183686
42	-0.960481099656357	0.0750274914089348	1	-1.49284013905306	0.723749287370468	0	0
43	-0.133446735395189	-0.860824742268041	2	-2.98779491257299	1.10684868780008	0.88155375	0.0279473670818131
44	-0.128865979381443	-0.863116838487973	2	-2.99338438598935	2.89652576814292	1.62534625	0.00529152399646016
45	-0.126573883161512	-0.853951890034364	2	-2.99444269078864	0	0	0
46	-0.126573883161512	-0.853951890034364	2	-2.99444269078864	2.35619449019232	1.1150975	0.022489768514129
47	-0.121993127147766	-0.849371134020619	2	-2.99894064449147	5.03383950478731	1.246355	-0.037601994037697
48	-0.128865979381443	-0.851659793814433	2	-2.99142024568393	2.97636289618994	2.39751875	0.00123801472092566
49	-0.126573883161512	-0.837914089347079	2	-2.99166784862812	0	1.1825	0.00600875409345836
50	-0.126573883161512	-0.844786941580756	2	-2.99286959944681	4.03786754499891	2.52404625	-0.0749074544616724
51	-0.138030927835051	-0.835625429553265	2	-2.97788810855447	3.33875747971051	2.00965875	-0.0246719081094948
52	-0.140319587628866	-0.824168384879725	2	-2.97295372693257	3.92736577010052	1.1150975	-0.0317676528744038
53	-0.144903780068728	-0.819587628865979	2	-2.96660019635769	3.9262406295811	0.55754875	-0.0159719766299249
54	-0.147192439862543	-0.817295532646048	2	-2.96340580103171	3.14159265358979	0.78813625	-0.00491513748763328
55	-0.147192439862543	-0.812714776632302	2	-2.96242277353418	2.24564702645408	2.52404625	0.0591285459519986
56	-0.13573883161512	-0.803549828178694	2	-2.97424848272458	4.06894786679171	1.97063625	-0.0628711847663022
57	-0.144903780068728	-0.796676975945017	2	-2.96167424577132	3.14159265358979	1.1825	-0.00765823737379989
58	-0.144903780068728	-0.78980412371134	2	-2.96014259829656	3.14159265358979	0.78813625	-0.00517623152985092
59	-0.144903780068728	-0.785223367697594	2	-2.95910735199059	3.14159265358979	1.57686375	-0.0105336581277671
60	-0.144903780068728	-0.776058419243986	2	-2.95700062036504	3.14159265358979	1.1825	-0.0080583669720502
