# Supplementary material for: Fluid extraction from the left-right organizer uncovers mechanical properties needed for symmetry breaking
Source: eLife. 2023 Jul 21;12:e83861. doi: 10.7554/eLife.83861 (PMC10361723; doi:10.7554/eLife.83861)
Supplement: Figure 4—source data 2. [file elife-83861-fig4-data2.zip › Fig4_sourcedata/MC7ss_embryo2.csv]

	x	y	id	omega	alpha	speed	realangvel
1	-0.430981595092025	-0.512782208588957	1	-2.44265329299214	0.558582460179987	3.71837125	0.135749328096693
2	-0.420757668711656	-0.529141104294479	1	-2.46980315861148	0.610736030929035	4.8115925	0.175103311774789
3	-0.406441717791411	-0.549592024539877	1	-2.50482382096643	0.915167615922052	6.4647275	0.244868199880859
4	-0.379855828220859	-0.570039877300613	1	-2.55379746094261	0.927265216801573	3.94186375	0.148738527640617
5	-0.363496932515337	-0.58230981595092	1	-2.58354516647073	1.32568530683477	3.25010125	0.117730366772801
6	-0.347138036809816	-0.586401840490798	1	-2.60709123982529	1.19044510069495	2.1225875	0.0800476496434133
7	-0.336911042944785	-0.590490797546012	1	-2.62310076975397	1.16585281012861	3.00177625	0.114067169880117
8	-0.322598159509202	-0.596625766871166	1	-2.64591420373	1.40556656939503	2.39751875	0.0872500587284009
9	-0.310328220858896	-0.598671779141104	1	-2.66336421547568	1.5707963267949	1.97063625	0.0677931914647534
10	-0.300101226993865	-0.598671779141104	1	-2.67692285376863	0.982909116738634	1.421365	0.054553631230303
11	-0.293966257668712	-0.602760736196319	1	-2.68783358001469	1.40556656939503	2.39751875	0.0893731104166173
12	-0.281696319018405	-0.604806748466258	1	-2.70570820209801	1.5707963267949	1.57686375	0.0558423843497025
13	-0.273518404907975	-0.604806748466258	1	-2.71687667896795	1.5707963267949	1.57686375	0.056433485023013
14	-0.265337423312883	-0.604806748466258	1	-2.72816337597255	1.19034168006375	2.1225875	0.0833546253750095
15	-0.255113496932515	-0.608895705521472	1	-2.74483430104756	1.5707963267949	1.97063625	0.0718645406619522
16	-0.244886503067485	-0.608895705521472	1	-2.75920720917995	1.89247187931663	2.49271	0.0760682489384745
17	-0.232616564417178	-0.604806748466258	1	-2.77442085896764	1.10722372529471	3.52562375	0.140047705826216
18	-0.216257668711656	-0.612984662576687	1	-2.80243040013288	1.10714871779409	2.64407	0.104417082344725
19	-0.20398773006135	-0.61911963190184	1	-2.82331381660183	1.373314234308	4.01990875	0.15937039157897
20	-0.183536809815951	-0.623211656441718	1	-2.85518789491762	1.5707963267949	3.15313625	0.121613290641847
21	-0.167177914110429	-0.623211656441718	1	-2.87951055304599	1.46024886305664	3.56937625	0.142429731056777
22	-0.148773006134969	-0.625254601226994	1	-2.90799649925735	1.32568530683477	3.25010125	0.13110762196153
23	-0.132414110429448	-0.629346625766871	1	-2.93421802364965	1.46024886305664	3.56937625	0.143654404745517
24	-0.114009202453988	-0.631389570552147	1	-2.96294890459876	1.5707963267949	4.73	0.189393341162987
25	-0.0894693251533741	-0.631389570552147	1	-3.00082757283136	1.72340230396725	5.18467125	0.20427178067254
26	-0.0628834355828221	-0.627300613496933	1	-3.04168192896586	1.5152701292841	7.10623375	0.292523695782285
27	-0.0260736196319018	-0.629346625766871	1	-3.10018666812232	1.5707963267949	5.9125	0.243584862454589
28	0.00460122699386503	-0.629346625766871	1	3.13428166656635	1.62958318484952	6.71246125	0.276799452880452
29	0.0393650306748467	-0.627300613496933	1	3.07892177599026	1.5707963267949	3.5475	0.145814994739117
30	0.0577699386503068	-0.627300613496933	1	3.04975877704243	1.65397893785098	4.746555	0.195277883948046
31	0.0823098159509203	-0.625254601226994	1	3.01070320025283	1.81570881442443	6.50079375	0.267037577946541
32	0.115030674846626	-0.617076687116564	1	2.95729568466352	2.04126153575878	0	0
33	0.354294478527607	-0.495398773006135	2	2.52075768758019	1.3734584570338	4.01990875	0.114160909041034
34	0.374745398773006	-0.49948773006135	2	2.49792550577199	1.69512824290961	6.3559375	0.223203791811271
35	0.407463190184049	-0.495398773006135	2	2.45328474740973	1.95130270390726	6.3677625	0.241466164384336
36	0.438138036809816	-0.483128834355828	2	2.40499151453287	1.8019017471701	6.88392375	0.233208439361108
37	0.47290490797546	-0.474947852760736	2	2.35834982666064	1.78941233086958	7.26823625	0.230529904265739
38	0.50971472392638	-0.466769938650307	2	2.3122438458075	1.89260687999148	6.23236625	0.199782506650368
39	0.540389570552147	-0.456542944785276	2	2.27228734447742	2.22362003105523	8.43536375	0.297775246876495
40	0.575153374233129	-0.429960122699386	2	2.21273229510212	2.48875584731241	8.43536375	0.304145286760309
41	0.601739263803681	-0.395193251533742	2	2.15190323775006	3.54653617025608	3.00177625	0.0607936655904018
42	0.595604294478528	-0.380880368098159	2	2.13974450463198	3.69328626032412	6.01656	0.100026854483208
43	0.579242331288343	-0.354294478527607	2	2.11973913373534	3.53634826980579	5.12436375	0.118610681147193
44	0.569018404907976	-0.329754601226994	2	2.0960169975059	2.92297664951512	3.6338225	0.137811412811706
45	0.57310736196319	-0.311349693251534	2	2.06845471494356	2.78283225701035	6.73552	0.267047223753161
46	0.585377300613497	-0.278628834355828	2	2.01504527019293	2.90780440882675	8.50867875	0.337249857625803
47	0.595604294478528	-0.235684049079755	2	1.94759529866777	3.09168288763073	7.8931875	0.308675282663962
48	0.597647239263804	-0.19478527607362	2	1.88586024213497	3.06478546965561	5.139145	0.20807073603756
49	0.599693251533742	-0.168199386503068	2	1.84424609492746	3.44747206475807	0	0
50	0.427914110429448	0.375766871165644	3	0.850192830172769	3.54649737129953	6.0035525	0.255392761381827
51	0.415644171779141	0.404395705521472	3	0.799114277896404	4.12436330026907	7.10623375	0.314593976346768
52	0.384969325153374	0.424846625766871	3	0.73619548262705	3.92699081698724	7.80390875	0.350869837065516
53	0.356340490797546	0.453475460122699	3	0.666021515213947	4.12432868674834	5.68486875	0.255722809301711
54	0.331800613496932	0.469837423312883	3	0.614876953353605	4.06891187082342	9.85436375	0.441970684619958
55	0.290898773006135	0.50051226993865	3	0.526482816429613	4.18069576292207	7.77434625	0.34764939837983
56	0.256134969325153	0.520960122699387	3	0.456952936753647	4.24874137138388	7.93221	0.35369564103127
57	0.219325153374233	0.539365030674847	3	0.386213808547394	4.2486985136288	6.16969375	0.272613352295806
58	0.190696319018405	0.553680981595092	3	0.331691138088232	4.24874137138388	5.28814	0.230635870412533
59	0.166156441717791	0.565950920245399	3	0.285563964005725	3.92699081698724	5.574305	0.210110973598004
60	0.145705521472393	0.586401840490798	3	0.243541769286125	4.06890287129141	7.88313625	0.303363029403527
61	0.112984662576687	0.610941717791411	3	0.182869163405419	4.07966182202765	7.33209125	0.268256527004644
62	0.0823098159509203	0.633435582822086	3	0.12921785800449	4.55577899487818	7.58219	0.306874469967412
63	0.0434570552147238	0.639570552147239	3	0.0678429640110079	4.44146791819661	7.3634275	0.288067821852045
64	0.0066472392638036	0.649794478527607	3	0.0102293996405989	4.5597266467353	10.36875125	0.404102678651457
65	-0.0465245398773005	0.657975460122699	3	-0.0705911360896923	4.26999439454167	8.28696	0.274857798518641
66	-0.085377300613497	0.676380368098159	3	-0.125562695793421	4.89226047970918	8.81376375	0.335601867956343
67	-0.130368098159509	0.668199386503067	3	-0.192683069384689	5.17599908985426	7.0512475	0.262408029253732
68	-0.163088957055215	0.651840490797546	3	-0.245164675235436	4.50128832983891	5.64348125	0.191804407386671
69	-0.191717791411043	0.657975460122699	3	-0.28352555671277	4.61746086960057	8.31474875	0.285499269038273
70	-0.234662576687117	0.662064417177914	3	-0.340625410520424	4.79544745308188	4.746555	0.167939230762865
71	-0.25920245398773	0.660021472392638	3	-0.374213256672997	4.39063842598805	3.73965625	0.103159054849447
72	-0.27760736196319	0.666156441717791	3	-0.394845067642887	4.63569649831033	5.139145	0.1618028621537
73	-0.304193251533742	0.668199386503067	3	-0.427205640073627	4.80296279742617	4.353965	0.143686771501399
74	-0.326687116564417	0.666156441717791	3	-0.455942994373907	5.81968769067803	1.76251625	0.049383044172433
75	-0.330776073619632	0.657975460122699	3	-0.465819603208393	5.35583009397766	1.97063625	0.0684984439210146
76	-0.338957055214724	0.651840490797546	3	-0.479519291992596	4.99060373773442	2.86933625	0.0988634111878772
77	-0.353273006134969	0.647751533742331	3	-0.499291974230172	5.01094467210249	5.361455	0.183236774138129
78	-0.379855828220859	0.639570552147239	3	-0.535939329057798	4.81210218490517	3.961375	0.123741941089563
79	-0.400306748466258	0.637524539877301	3	-0.56068771727571	4.9877921082513	18.841955	0.598205435392849
80	-0.494377300613497	0.610941717791411	3	-0.68032880435428	6.07514364395845	0	0
81	-0.673312883435583	-0.236708588957055	4	-1.90885852166742	0.643501108793284	5.9125	0.207515111972409
82	-0.654907975460123	-0.261248466257669	4	-1.9503615440619	0.785505310080843	3.90225	0.133367547861454
83	-0.640592024539877	-0.275561349693252	4	-1.97703505363419	0.404865925776674	3.00177625	0.111652069485453
84	-0.634457055214724	-0.289877300613497	4	-1.99936546753128	0	2.75936375	0.0925366939929306
85	-0.634457055214724	-0.304193251533742	4	-2.01787280632987	0	0	0
86	-0.634457055214724	-0.304193251533742	4	-2.01787280632987	0	2.365	0.078028170707638
87	-0.634457055214724	-0.316463190184049	4	-2.0334784404714	0	0	0
88	-0.634457055214724	-0.316463190184049	4	-2.0334784404714	6.03807428721947	3.25010125	0.088969949806037
89	-0.638549079754601	-0.332822085889571	4	-2.0512724304326	0.785548155896695	2.7871525	0.0963451144856786
90	-0.628322085889571	-0.343046012269939	4	-2.07054145332974	1.2722406350771	5.361455	0.142963356292303
91	-0.601739263803681	-0.351226993865031	4	-2.0991341245882	1.40568819019471	4.7950375	0.117316762861188
92	-0.577199386503067	-0.355315950920245	4	-2.12259747716044	0.785398163397451	3.90225	0.146263668451128
93	-0.562883435582822	-0.369631901840491	4	-2.15185021085066	0.851899955198275	4.19018875	0.156827798859502
94	-0.546524539877301	-0.383947852760736	4	-2.18321577062256	0.785505310080843	3.90225	0.1500183819321
95	-0.532208588957055	-0.398260736196319	4	-2.21321944700898	0.82880377764974	6.41683625	0.248179617582207
96	-0.507668711656442	-0.420757668711656	4	-2.26285537052543	0.785398163397446	4.4592075	0.175170985179023
97	-0.49130981595092	-0.437116564417178	4	-2.29788956756123	0.718896371596622	4.19018875	0.16517225633722
98	-0.476993865030675	-0.453475460122699	4	-2.33092401882867	1.58072974200416	0	0
99	-0.168199386503068	-0.450407975460123	5	-2.78419224134721	2.0344439357957	4.4071775	0.167793183619707
100	-0.147751533742331	-0.440184049079755	5	-2.81775087807115	2.30358656738973	5.30292125	0.15358880089031
101	-0.127300613496933	-0.421779141104294	5	-2.84846863824921	2.15882200691051	7.10623375	0.284279383912951
102	-0.0966257668711656	-0.401328220858896	5	-2.9053245150318	1.97566225257157	3.00177625	0.154631867704182
103	-0.0823098159509203	-0.395193251533742	5	-2.93625088857264	1.5707963267949	3.94186375	0.250329350719132
104	-0.061861963190184	-0.395193251533742	5	-2.98631675871646	1.38545403700569	6.41683625	0.413957282624731
105	-0.0291411042944785	-0.401328220858896	5	-3.06910821524141	1.34400590539959	5.2585775	0.331067442516133
106	-0.00255521472392646	-0.407463190184049	5	-3.13532170374463	1.471068262775	3.961375	0.249680306573512
107	0.0178926380368099	-0.409509202453988	5	3.09792754212025	1.10714871779409	0.88155375	0.0485133281424055
108	0.021984662576687	-0.411555214723926	5	3.08822487649177	1.5707963267949	1.1825	0.0742574688237685
109	0.0281196319018404	-0.411555214723926	5	3.07337338272701	1.5707963267949	1.1825	0.0741070820983225
110	0.0342546012269938	-0.411555214723926	5	3.05855196630735	1.5707963267949	0.78813625	0.0492930417546367
111	0.0383435582822086	-0.411555214723926	5	3.04869335795642	1.3735738671683	2.00965875	0.119960674987261
112	0.0485674846625768	-0.413598159509203	5	3.02470122295897	1.81568676370999	3.25010125	0.201769537766809
113	0.0649294478527607	-0.409509202453988	5	2.98434731540561	1.5707963267949	3.15313625	0.193546502363673
114	0.0812883435582822	-0.409509202453988	5	2.94563801493287	1.5707963267949	2.365	0.143274156977089
115	0.093558282208589	-0.409509202453988	5	2.91698318353746	1.76830728013606	2.00965875	0.123954409045899
116	0.103782208588957	-0.407463190184049	5	2.89219230172828	1.29238347198984	2.86933625	0.150233767852925
117	0.118098159509202	-0.411555214723926	5	2.86214554815769	1.5707963267949	0.78813625	0.0457756654515507
118	0.122187116564417	-0.411555214723926	5	2.85299041506738	1.5707963267949	2.365	0.135854003884708
119	0.134457055214724	-0.411555214723926	5	2.82581961429044	1.19044510069493	2.1225875	0.0960225382557933
120	0.144684049079755	-0.415644171779141	5	2.80661510663928	1.76830728013606	2.00965875	0.116937431851634
121	0.154907975460123	-0.413598159509203	5	2.78322762026895	2.2454640866848	2.52404625	0.142137623834695
122	0.165131901840491	-0.405420245398773	5	2.75480009550202	1.71275337659937	2.7871525	0.158922525814447
123	0.179447852760736	-0.403374233128834	5	2.72301559033913	1.4600842279069	3.56937625	0.177199221420588
124	0.197852760736196	-0.405420245398773	5	2.68757574605501	1.5707963267949	1.1825	0.0607428760116679
125	0.20398773006135	-0.405420245398773	5	2.67542717085267	1.78957115253008	3.6338225	0.199259255695718
126	0.22239263803681	-0.401328220858896	5	2.63557531971353	1.84901108414464	2.86933625	0.156851623766054
127	0.236708588957055	-0.397239263803681	5	2.60420499496032	2.0344439357957	1.76251625	0.0984380771994564
128	0.244886503067485	-0.393150306748466	5	2.58451737952043	1.46024886305662	3.56937625	0.153140674022776
129	0.263291411042945	-0.395193251533742	5	2.55388924471587	2.0344439357957	2.64407	0.142782787717559
130	0.275561349693252	-0.389058282208589	5	2.52533268717236	2.15868353685118	2.84213875	0.154395814456083
131	0.287831288343558	-0.380880368098159	5	2.49445352428115	2.64763752383356	5.81967375	0.294931274283932
132	0.302147239263804	-0.354294478527607	5	2.43546726942436	2.79276690408178	4.61352375	0.229229254068932
133	0.310328220858896	-0.331800613496932	5	2.38962141861057	2.61358038358433	5.4761575	0.304624249851666
134	0.324641104294479	-0.307260736196319	5	2.32869656864024	2.32176101746171	8.08770875	0.46442641920204
135	0.355315950920245	-0.278628834355828	5	2.23581128479983	2.30851636472119	5.85987875	0.327732575149806
136	0.377812883435583	-0.258180981595092	5	2.17026476976987	2.03456394059531	4.4071775	0.213012630209151
137	0.398260736196319	-0.247953987730061	5	2.12766224372804	2.13741966445716	5.139145	0.249864711392189
138	0.420757668711656	-0.233641104294478	5	2.0776893014496	2.21432743678822	3.94186375	0.190552789494869
139	0.437116564417178	-0.221371165644172	5	2.03957874355063	2.55353235995345	2.84213875	0.148842638679394
140	0.44529754601227	-0.209101226993865	5	2.00981021581475	2.40880241299496	5.30292125	0.263146715409572
141	0.46370245398773	-0.188650306748466	5	1.95718087273284	2.48596394271694	6.4647275	0.316843155948776
142	0.484150306748466	-0.162064417177914	5	1.89381224154308	2.39317761971426	7.53075125	0.337334104034008
143	0.510736196319018	-0.133435582822086	5	1.82634542073628	2.55359005004223	4.26350375	0.195273665105891
144	0.523006134969325	-0.115030674846626	5	1.7872906877151	2.80229080812509	7.10623375	0.338246250321301
145	0.535276073619632	-0.0802668711656441	5	1.71964143765084	3.04187944906931	3.961375	0.189896217303631
146	0.537322085889571	-0.0598159509202454	5	1.68166219419011	2.67800504338894	4.4071775	0.195478961351716
147	0.547546012269939	-0.0393650306748467	5	1.64256640191977	2.46683341712162	5.04750125	0.191179496475016
148	0.56390490797546	-0.0189171779141103	5	1.60433050262477	2.35619449019234	3.34470125	0.109989218684983
149	0.576174846625767	-0.0066472392638036	5	1.58233265888777	2.60117315331921	6.8951575	0.259627156493979
150	0.594579754601227	0.0240276073619633	5	1.53040722758898	2.56250905821275	12.2447875	0.408335368227987
151	0.629346625766871	0.0771993865030674	5	1.44874015394338	2.28653830178701	12.0142	0.254022169678133
152	0.676380368098159	0.118098159509202	5	1.39793572000775	2.25654811553548	5.60209375	0.100147428969878
153	0.698874233128834	0.136503067484663	5	1.37790623421378	2.11119376905291	4.59696875	0.0552869003330546
154	0.719325153374233	0.148773006134969	5	1.36684885414717	2.18153235772393	4.8115925	0.065194387106537
155	0.739776073619632	0.163088957055215	5	1.35380997672586	2.49806154359647	3.94186375	0.0862331489986636
156	0.752046012269939	0.179447852760736	5	1.33656334692613	2.86337789624006	2.86933625	0.0831228260550669
157	0.756134969325153	0.193763803680982	5	1.31993878171511	2.64758935536603	5.81967375	0.138517202401522
158	0.770450920245399	0.220346625766871	5	1.29223534123481	4.39307199427364	0	0
159	0.139570552147239	0.428935582822086	6	0.314582919794857	4.49361415464949	3.6338225	0.208750034046372
160	0.121165644171779	0.433027607361963	6	0.272832912985583	4.12450177032842	1.421365	0.0775459900724718
161	0.115030674846626	0.437116564417178	6	0.257323714971089	3.75232868451883	4.8115925	0.203347196630503
162	0.10071472392638	0.457567484662577	6	0.216654275644988	4.71238898038469	0.78813625	0.0426958327053395
163	0.0966257668711656	0.457567484662577	6	0.20811510910392	4.12450177032842	1.421365	0.0727792378482062
164	0.0904907975460123	0.461656441717791	6	0.193559261534279	4.71238898038469	1.1825	0.0641441269916943
165	0.0843558282208589	0.461656441717791	6	0.18073043613594	4.51487802704352	2.00965875	0.111011860417777
166	0.0741319018404907	0.46370245398773	6	0.158528064052385	4.90984222034064	2.00965875	0.104884672065975
167	0.0639049079754602	0.461656441717791	6	0.13755112963919	4.71238898038469	1.57686375	0.0871069588152118
168	0.0557269938650306	0.461656441717791	6	0.120129737876147	4.24874137138388	2.64407	0.137486213926258
169	0.0434570552147238	0.467791411042945	6	0.0926324950908956	4.71238898038469	1.57686375	0.0868255811327756
170	0.0352760736196319	0.467791411042945	6	0.0752673788643407	4.71238898038469	1.57686375	0.0870535515068793
171	0.02709509202454	0.467791411042945	6	0.0578566685629648	4.46723381033177	1.62534625	0.088075813205204
172	0.0189171779141103	0.469837423312883	6	0.0402415059219241	4.33203775428473	2.1225875	0.109534955142099
173	0.00869018404907984	0.473926380368098	6	0.0183345148935043	4.71238898038469	1.1825	0.0647149068754893
174	0.00255521472392646	0.473926380368098	6	0.00539153351840626	4.71238898038469	3.94186375	0.215638281745685
175	-0.0178926380368099	0.473926380368098	6	-0.0377361228307306	4.3904884334888	1.246355	0.0635107808263391
176	-0.0240276073619633	0.475972392638037	6	-0.0504382789959985	4.71238898038469	1.1825	0.0642376502325726
177	-0.0301625766871166	0.475972392638037	6	-0.0632858090425129	4.36372746025739	4.61352375	0.225275793946419
178	-0.0526595092024539	0.484150306748466	6	-0.108340967831797	4.71238898038469	1.97063625	0.104100392052558
179	-0.0628834355828221	0.484150306748466	6	-0.129161046242309	4.90961144001127	2.00965875	0.106668229908087
180	-0.0731073619631903	0.48210736196319	6	-0.150494692223926	4.24874137138388	2.64407	0.113107916503805
181	-0.085377300613497	0.488242331288344	6	-0.173116275524687	4.46767500756398	1.62534625	0.0772050367925381
182	-0.093558282208589	0.49028527607362	6	-0.188557282883195	4.33167570315631	2.1225875	0.0918159110082639
183	-0.103782208588957	0.494377300613497	6	-0.206920465084847	4.51522415426398	2.00965875	0.0941376205796429
184	-0.114009202453988	0.496420245398773	6	-0.225747989200776	4.03753828072552	2.52404625	0.078257955706823
185	-0.124233128834356	0.504601226993865	6	-0.24139958034214	4.46745443814904	3.25010125	0.141247875611182
186	-0.140592024539877	0.50869018404908	6	-0.269649155464377	4.71238898038469	1.57686375	0.0743930234953571
187	-0.148773006134969	0.50869018404908	6	-0.284527760163448	4.24866636950898	3.52562375	0.123533769172333
188	-0.165131901840491	0.516871165644172	6	-0.309234513997915	4.71238898038469	1.1825	0.0536639353663204
189	-0.171266871165644	0.516871165644172	6	-0.319967301071179	4.99060373773442	2.86933625	0.136406197057179
190	-0.18558282208589	0.512782208588957	6	-0.347248540482615	4.71238898038469	3.15313625	0.139576286624341
191	-0.201941717791411	0.512782208588957	6	-0.375163797807483	4.71238898038469	1.97063625	0.0857399529468228
192	-0.212168711656442	0.512782208588957	6	-0.392311788396848	4.95754415043761	1.62534625	0.0749600761619862
193	-0.220346625766871	0.510736196319018	6	-0.407303803629245	5.32312501131373	4.8115925	0.221634790971085
194	-0.24079754601227	0.496420245398773	6	-0.451630761823462	0	1.57686375	0.032780899217224
195	-0.24079754601227	0.488242331288344	6	-0.458186941666907	4.95745586583157	1.62534625	0.0754474760677715
196	-0.248978527607362	0.486196319018405	6	-0.473276436880461	4.71238898038469	1.57686375	0.0661728307030196
197	-0.257156441717792	0.486196319018405	6	-0.486511003021065	5.30027619044096	1.421365	0.0667656816872797
198	-0.263291411042945	0.48210736196319	6	-0.499864139358521	6.11795554977974	2.39751875	0.0711380663528871
199	-0.265337423312883	0.469837423312883	6	-0.514091752629098	5.63974419358661	1.97063625	0.0874355676359984
200	-0.271472392638037	0.461656441717791	6	-0.531578866156298	5.49778714378214	1.1150975	0.0523975111048269
201	-0.275561349693252	0.457567484662577	6	-0.542058368377263	4.71238898038469	0.39436375	0.0163745564667916
202	-0.27760736196319	0.457567484662577	6	-0.545333279670622	5.49793713628139	2.7871525	0.132039254031027
203	-0.287831288343558	0.447340490797546	6	-0.571741130476827	5.6395641791838	1.97063625	0.0906848647543246
204	-0.293966257668712	0.439162576687117	6	-0.589878103427692	5.49778714378214	1.1150975	0.0538216424807247
205	-0.298058282208589	0.435070552147239	6	-0.600642431923837	5.49778714378214	1.672055	0.0810959061073091
206	-0.304193251533742	0.428935582822086	6	-0.616861613145299	5.25285260154649	2.29818875	0.112826901452543
207	-0.31441717791411	0.422800613496932	6	-0.639426993435807	5.1760365893855	2.64407	0.127565056118364
208	-0.326687116564417	0.416665644171779	6	-0.66494000465948	5.11725490616136	3.00177625	0.141032328971413
209	-0.341003067484663	0.410530674846626	6	-0.693146470453763	5.03406453290643	2.49271	0.111902588564734
210	-0.353273006134969	0.406441717791411	6	-0.715526988166709	5.25285260154649	2.29818875	0.108578310854117
211	-0.363496932515337	0.400306748466258	6	-0.737242650337533	5.38723968004387	2.52404625	0.120640155404412
212	-0.373720858895705	0.392125766871166	6	-0.761370681418415	4.9571029532054	1.62534625	0.0671527085066193
213	-0.381901840490798	0.39008282208589	6	-0.774801223119739	5.17618655939037	1.76251625	0.0793480934387025
214	-0.39008282208589	0.385990797546012	6	-0.790670841807479	5.40707807423789	3.07863875	0.144404382623278
215	-0.402352760736196	0.375766871165644	6	-0.819551718332135	5.62221137282603	4.49409125	0.211570313776235
216	-0.416665644171779	0.357361963190184	6	-0.861865781087382	5.1760365893855	0.88155375	0.0382873880011325
217	-0.420757668711656	0.355315950920245	6	-0.869523258687609	0	2.365	0.0863448623558805
218	-0.420757668711656	0.343046012269939	6	-0.886792231158785	5.77612925661868	4.05834	0.192099928907812
219	-0.430981595092025	0.324641104294479	6	-0.925212216940347	5.94018172962516	5.85987875	0.273223803237763
220	-0.441205521472393	0.29601226993865	6	-0.9798569775879	0.218616004074676	7.26823625	0.257816398422526
221	-0.433027607361963	0.25920245398773	6	-1.0314202572724	0.718896371596622	4.19018875	0.0690436090957114
222	-0.418711656441718	0.242843558282208	6	-1.04522897909155	0.785023210284181	1.1150975	0.0155535570206888
223	-0.414622699386503	0.238751533742331	6	-1.04833969049568	0	1.57686375	0.0746931150406382
224	-0.414622699386503	0.230573619631902	6	-1.06327831350381	0.321900546895893	2.49271	0.0939330541207672
225	-0.410530674846626	0.218303680981595	6	-1.08206492432797	0	1.97063625	0.0981017210488888
