# Supplementary material for: Fluid extraction from the left-right organizer uncovers mechanical properties needed for symmetry breaking
Source: eLife. 2023 Jul 21;12:e83861. doi: 10.7554/eLife.83861 (PMC10361723; doi:10.7554/eLife.83861)
Supplement: Figure 4—source data 2. [file elife-83861-fig4-data2.zip › Fig4_sourcedata/MC7ss_embryo3.csv]

	x	y	id	omega	alpha	speed	realangvel
1	-0.179530201342282	0.648211409395973	1	-0.270189741267608	4.15380652020471	3.71837125	0.103603534951756
2	-0.197426174496644	0.659395973154362	1	-0.290910448257959	4.71238898038469	5.12436375	0.199861361790471
3	-0.226510067114094	0.659395973154362	1	-0.330882720616053	4.34519195045105	10.98010375	0.323317103718171
4	-0.284674496644295	0.681768456375839	1	-0.395546141359688	4.11622259032192	13.33800875	0.257989035146615
5	-0.347315436241611	0.724271812080537	1	-0.44714394838901	4.75776586901023	8.6807325	0.27537576202634
6	-0.39653355704698	0.722036912751678	1	-0.502219100794278	5.6221421383289	13.482865	0.441577637324206
7	-0.443513422818792	0.66163422818792	1	-0.59053462825912	5.52005013157238	12.5451425	0.443861393453826
8	-0.492728187919463	0.610177852348993	1	-0.679306906949885	5.58577327247865	19.026425	0.689534865421952
9	-0.562080536912752	0.527406040268456	1	-0.817213880034275	5.86769864201906	14.64821875	0.525709989019689
10	-0.595637583892617	0.451342281879195	1	-0.922355877838213	6.01868721984389	19.60171125	0.72575667952673
11	-0.624721476510067	0.343959731543624	1	-1.06750721374356	6.17252808600569	10.70812875	0.406047644577152
12	-0.63143288590604	0.283557046979866	1	-1.14871674265899	6.20440031383007	15.024845	0.602208398504458
13	-0.638144295302013	0.198546979865772	1	-1.26915842235988	6.25381183705933	13.407185	0.563268338825917
14	-0.640379194630872	0.12248322147651	1	-1.38181209012506	0.0644097412368752	12.2447875	0.528131975509443
15	-0.635906040268456	0.0531308724832216	1	-1.48743848522695	0.245003873952387	11.37624125	0.493419955088867
16	-0.620244966442953	-0.00950671140939606	1	-1.58612247624473	5.96140748030361	13.7110875	0.565938910761812
17	-0.644855704697987	-0.0833322147651008	1	-1.69931025839709	0.0270335876911827	14.589685	0.622175664716775
18	-0.64261744966443	-0.166107382550336	1	-1.82374539134044	0.735433221502071	22.32500875	0.917288336493138
19	-0.557607382550336	-0.26006711409396	1	-2.00720305863907	0.682343025307268	16.25168875	0.748921130242541
20	-0.499439597315436	-0.331654362416107	1	-2.15698728468758	0.0906352975407022	8.70733875	0.348342342555938
21	-0.49496644295302	-0.380872483221476	1	-2.22665575319877	0.478337836673618	11.988185	0.52410343960718
22	-0.463647651006711	-0.441275167785235	1	-2.3314764411202	0.485237468358365	24.50790375	0.974749286541869
23	-0.398768456375839	-0.564318791946309	1	-2.52642629842858	0.803560132799787	15.332295	0.607723603518768
24	-0.336130872483221	-0.624721476510067	1	-2.64797101913233	1.52739071254261	9.074505	0.336991415380146
25	-0.284674496644295	-0.626956375838926	1	-2.71536930220836	1.68567512203438	10.31613	0.380384244858791
26	-0.226510067114094	-0.620244966442953	1	-2.79144615118012	2.23676083212621	7.0181375	0.167366076443405
27	-0.195191275167785	-0.595637583892617	1	-2.8249193664688	2.35619449019234	6.6894025	0.144586839040026
28	-0.168345637583893	-0.568791946308725	1	-2.8538367342768	1.61426703262879	9.074505	0.421472179943829
29	-0.116889261744967	-0.566553691275168	1	-2.93813117026557	1.62070609275397	7.8931875	0.381511047200185
30	-0.0721476510067114	-0.564318791946309	1	-3.01443337970561	1.5707963267949	3.5475	0.17624337498912
31	-0.0520134228187919	-0.564318791946309	1	-3.04968205470343	1.13096649230594	7.4059975	0.339489620946494
32	-0.01398322147651	-0.582214765100671	1	-3.11757997889273	1.49404649353769	10.27888125	0.495913198873423
33	0.0441845637583892	-0.586687919463087	1	3.06642268851217	1.13089425380998	7.4059975	0.299929770996465
34	0.0822147651006711	-0.604587248322148	1	3.00643673431288	0.838006086200063	5.30292125	0.153600014331565
35	0.104587248322148	-0.624721476510067	1	2.97571673144656	0.718790172735851	4.19018875	0.0955124326310974
36	0.120244966442953	-0.64261744966443	1	2.95661424492034	0.507132466015687	5.072925	0.066916672273325
37	0.134228187919463	-0.667785234899329	1	2.94323091046568	0.321750554396642	3.73965625	0.0185990901999089
38	0.140939597315436	-0.687919463087248	1	2.9395110924257	1.03037682652431	6.8951575	0.197744500943666
39	0.174496644295302	-0.708053691275168	1	2.89996219223697	1.5707963267949	1.77375	0.0667949540887536
40	0.184563758389262	-0.708053691275168	1	2.88660320141921	1.19028994968253	6.3677625	0.192997676190858
41	0.218120805369128	-0.721476510067114	1	2.84800366618104	1.48765509490646	7.1198325	0.244241353838683
42	0.258389261744966	-0.724832214765101	1	2.79915539541331	1.69515132134166	4.7666575	0.170265381350179
43	0.285234899328859	-0.721476510067114	1	2.76510231914327	2.15879893034246	2.1320475	0.0764839447441634
44	0.295302013422819	-0.714765100671141	1	2.74980553019444	1.5707963267949	4.13875	0.138716284063105
45	0.318791946308725	-0.714765100671141	1	2.72206227338182	1.97568811307998	4.50296	0.163117410388995
46	0.342281879194631	-0.704697986577181	1	2.68943879130402	1.89254688119154	5.60918875	0.200287022768952
47	0.37248322147651	-0.694630872483222	1	2.64938138675023	2.15879893034246	4.26350375	0.153202474088916
48	0.39261744966443	-0.681208053691275	1	2.61874089193244	2.0344439357957	2.64407	0.0951486293785386
49	0.406040268456376	-0.674496644295302	1	2.59971116605674	2.67794504458899	1.322035	0.0404476120410591
50	0.409395973154362	-0.667785234899329	1	2.59162164364852	2.15879893034246	4.26350375	0.154486753971961
51	0.429530201342282	-0.654362416107383	1	2.56072429285413	2.35619449019234	3.34470125	0.119295435168993
52	0.442953020134228	-0.640939597315436	1	2.53686520582033	2.15879893034246	4.26350375	0.155142745570913
53	0.463087248322148	-0.62751677852349	1	2.50583665670615	2.63449414919746	6.08751	0.205184630219986
54	0.479865771812081	-0.597315436241611	1	2.46479973066215	2.43296638146212	5.451325	0.199816256899874
55	0.5	-0.573825503355705	1	2.42483647928218	3.05093276638905	6.53035625	0.181975533272904
56	0.503355704697987	-0.536912751677852	1	2.3884413726276	2.73670086730471	4.50296	0.161234412176268
57	0.513422818791946	-0.513422818791946	1	2.35619449019234	2.58299333824623	5.5778525	0.214389968534294
58	0.530201342281879	-0.486577181208054	1	2.31331649648549	2.44685437739309	4.6176625	0.18212768861964
59	0.546979865771812	-0.466442953020134	1	2.27689095876156	2.15879893034246	4.26350375	0.160378556391456
60	0.567114093959732	-0.453020134228188	1	2.24481524748327	2.0344439357957	3.966105	0.138902962269105
61	0.587248322147651	-0.442953020134228	1	2.21703465502945	3.26594764813655	4.7666575	0.135384905520435
62	0.583892617449664	-0.416107382550336	1	2.18995767392536	2.49809154479651	2.95625	0.116883997537016
63	0.593959731543624	-0.402684563758389	1	2.16658087441796	2.21429743558818	2.95625	0.109690062791716
64	0.60738255033557	-0.39261744966443	1	2.14464286185961	2.86329299458468	4.3043	0.163119110577283
65	0.614093959731544	-0.369127516778524	1	2.11201903974416	0.982793723247329	2.1320475	-0.00388282419036212
66	0.624161073825503	-0.375838926174497	1	2.11279560458223	2.67794504458899	3.966105	0.154333649181551
67	0.634228187919463	-0.355704697986577	1	2.08192887474592	2.89661399046293	4.8754475	0.185343245096226
68	0.640939597315436	-0.328859060402685	1	2.04486022572667	3.25224987476369	5.35376875	0.179985313003277
69	0.63758389261745	-0.298657718120805	1	2.00886316312602	3.22473388547823	7.1198325	0.255955593000463
70	0.634228187919463	-0.258389261744966	1	1.95767204452592	3.22473388547823	7.1198325	0.269984234486302
71	0.630872483221476	-0.218120805369128	1	1.90367519762866	3.50036332386037	10.10328	0.349420695764242
72	0.610738255033557	-0.164429530201342	1	1.83379105847582	3.0309354324159	10.70812875	0.480419707763304
73	0.61744966442953	-0.104026845637584	1	1.73770711692316	3.29424198198506	7.77671125	0.341651382447279
74	0.610738255033557	-0.0604026845637584	1	1.6693768404337	3.40219504533713	9.178565	0.408640882987301
75	0.597315436241611	-0.0100671140939597	1	1.58764866383624	3.38657131671666	7.31317125	0.34117819589974
76	0.587248322147651	0.0302013422818792	1	1.51941302465629	3.57821981340333	9.78696125	0.452568762327793
77	0.563758389261745	0.0805369127516778	1	1.42889927219073	3.56444657972273	12.967295	0.640382010708102
78	0.533557046979866	0.147651006711409	1	1.30082287004911	3.71589748376449	11.97163	0.604866881347202
79	0.496644295302013	0.204697986577181	1	1.17984949377967	3.8363309297865	13.85357875	0.725190532620881
80	0.446308724832215	0.26510067114094	1	1.0348113872555	3.72959525713736	8.5270075	0.466434290073525
81	0.419463087248322	0.305369127516779	1	0.94152452924079	3.76184213957261	10.17245625	0.553515432108826
82	0.385906040268456	0.352348993288591	1	0.830821442819025	4.36361797680078	13.84057125	0.711036622645255
83	0.312080536912752	0.379194630872483	1	0.688614118289974	4.44613693123376	13.482865	0.753349302445021
84	0.238255033557047	0.399328859060403	1	0.53794425780097	4.26262936731485	19.0394325	1.16032693198059
85	0.140939597315436	0.446308724832215	1	0.305878871404852	4.08359269396926	8.04159125	0.44731933058374
86	0.104026845637584	0.473154362416107	1	0.216415005288104	4.39063842598805	9.34825375	0.536307711896132
87	0.0536912751677852	0.48993288590604	1	0.109153462908878	4.56349903277519	11.95744	0.679963270840466
88	-0.0134228187919463	0.5	1	-0.0268391912592154	4.52416747507992	12.6397425	0.675640803634101
89	-0.0838926174496644	0.513422818791946	1	-0.161967351986035	4.52416747507992	12.6397425	0.615246252504106
90	-0.154362416107383	0.526845637583893	1	-0.285016602486857	4.14565976286118	7.7087175	0.247418581929647
91	-0.191275167785235	0.550335570469799	1	-0.334500318872786	4.36936503996399	8.7895225	0.316141330753318
92	-0.238255033557047	0.567114093959732	1	-0.39772858502345	4.33188260327232	6.3677625	0.200817981265914
93	-0.271812080536913	0.580536912751678	1	-0.437892181276632	4.82304620155859	10.70812875	0.434517951867375
94	-0.332214765100671	0.573825503355705	1	-0.524795771650107	1.13580680136673	0	0
95	0.902684563758389	0	2	1.5707963267949	4.6410815155994	8.298785	0.0196077426238
96	0.855704697986577	0.00335570469798658	2	1.56687477827014	4.36361797680078	6.92058125	0.0828369360566415
97	0.818791946308725	0.0167785234899329	2	1.55030739105881	3.6052402625906	3.966105	0.12561280631394
98	0.808724832214765	0.0369127516778524	2	1.52518482979602	3.97044171237877	9.62495875	0.250822207953882
99	0.768456375838926	0.0738255033557047	2	1.47502038820524	4.19999952007395	10.8541675	0.24374615428635
100	0.714765100671141	0.104026845637584	2	1.42627115734797	3.87940771371026	8.7895225	0.297464050728129
101	0.681208053691275	0.140939597315436	2	1.36677834720235	4.42859487117636	14.78125	0.315896244305173
102	0.600671140939597	0.164429530201342	2	1.30359909834131	4.44144213004627	11.0457325	0.28207760591712
103	0.540268456375839	0.181208053691275	2	1.24718357715789	3.9592376994225	12.967295	0.60269361326677
104	0.486577181208054	0.231543624161074	2	1.12664485450454	3.78509376238308	11.825	0.622606886911735
105	0.446308724832215	0.285234899328859	2	1.00212347712219	4.3515521973516	33.49313	1.75523377838854
106	0.268456375838926	0.352348993288591	2	0.65107672144448	4.49372003451075	10.90205875	0.669544219921793
107	0.208053691275168	0.365771812080537	2	0.517167877460121	4.55973965198942	15.5534225	1.04374933178812
108	0.120805369127517	0.379194630872483	2	0.308418011102497	4.46741031725783	17.0646575	1.20924923663336
109	0.0268456375838926	0.402684563758389	2	0.0665681637758238	4.71238898038469	24.8325	1.7133259158563
110	-0.114093959731544	0.402684563758389	2	-0.276097019395437	4.93447088229017	18.789925	1.22951755728255
111	-0.218120805369128	0.379194630872483	2	-0.522000530851948	5.01826785178954	11.78065625	0.717779123174258
112	-0.281879194630872	0.359060402684564	2	-0.665556355486799	5.26404396291324	9.02484	0.548190402083475
113	-0.325503355704698	0.332214765100671	2	-0.775194435903494	5.54537024705912	8.7895225	0.536665126810314
114	-0.359060402684564	0.295302013422819	2	-0.882527461265557	5.30039158393226	6.39555125	0.364646618619739
115	-0.389261744966443	0.275167785234899	2	-0.955456784989505	5.99172851270172	6.17265	0.356104607695624
116	-0.399328859060403	0.241610738255034	2	-1.02667770652863	0	7.095	0.385576595816555
117	-0.399328859060403	0.201342281879195	2	-1.10379302569194	5.81953769817878	2.64407	0.167739284895563
118	-0.406040268456376	0.187919463087248	2	-1.13734088267105	0	3.5475	0.208010181510558
119	-0.406040268456376	0.167785234899329	2	-1.17894291897316	6.11803662976496	3.59657375	0.228587221261856
120	-0.409395973154362	0.147651006711409	2	-1.22466036322554	5.86496097760036	5.82322125	0.375945566154701
121	-0.422818791946309	0.11744966442953	2	-1.29984947645648	6.00488564817447	4.3043	0.277945753203412
122	-0.429530201342282	0.0939597315436242	2	-1.35543862709716	0	1.77375	0.112366937198818
123	-0.429530201342282	0.0838926174496644	2	-1.37791201453692	5.96143475278294	3.73965625	0.238789950422855
124	-0.436241610738255	0.063758389261745	2	-1.42567000462149	2.35619449019234	2.50867375	-0.131999098993485
125	-0.426174496644295	0.0738255033557047	2	-1.3992701848228	0.321750554396642	1.8695325	0.109300491412454
126	-0.422818791946309	0.063758389261745	2	-1.42113028310529	5.90267893006722	3.18388125	0.203620433498719
127	-0.429530201342282	0.0469798657718121	2	-1.46185436980503	0.463647609000806	1.322035	0.0736673432239376
128	-0.426174496644295	0.0402684563758389	2	-1.47658783844982	0.643501108793284	2.95625	0.148908244597623
129	-0.416107382550336	0.0268456375838926	2	-1.50636948736934	0	0	0
130	-0.416107382550336	0.0268456375838926	2	-1.50636948736934	0	1.77375	0.120630455608861
131	-0.416107382550336	0.0167785234899329	2	-1.53049557849112	0.463647609000806	6.610175	0.411464277625755
132	-0.399328859060403	-0.0167785234899329	2	-1.61278843401627	0.927295218001612	2.95625	0.137306093869762
133	-0.385906040268456	-0.0268456375838926	2	-1.64024965279022	0	0	0
134	-0.385906040268456	-0.0268456375838926	2	-1.64024965279022	0.785398163397448	1.672055	0.0940615599474315
135	-0.379194630872483	-0.0335570469798658	2	-1.65906196477971	0.785398163397448	1.672055	0.0971211642400616
136	-0.37248322147651	-0.0402684563758389	2	-1.67848619762772	1.10714871779409	3.966105	0.171035918856715
137	-0.352348993288591	-0.0503355704697987	2	-1.71269338139906	0.927295218001612	2.95625	0.172345504997542
138	-0.338926174496644	-0.0604026845637584	2	-1.74716248239857	0.982793723247329	2.1320475	0.124754763854844
139	-0.328859060402685	-0.0671140939597315	2	-1.77211343516954	6.03820664405272	2.43772375	0.182594095414048
140	-0.332214765100671	-0.0805369127516778	2	-1.80863225425235	1.24904577239825	1.8695325	0.084611874892222
141	-0.322147651006711	-0.0838926174496644	2	-1.82555462923079	0	0.59125	0.0486504005666877
142	-0.322147651006711	-0.087248322147651	2	-1.83528470934413	0.197395559849881	3.01478375	0.254665712156039
143	-0.318791946308725	-0.104026845637584	2	-1.88621785177534	5.49778714378214	1.672055	0.0625089526049138
144	-0.325503355704698	-0.110738255033557	2	-1.89871964229632	0	0	0
145	-0.325503355704698	-0.110738255033557	2	-1.89871964229632	0.785398163397448	0.8360275	0.0622931157024187
146	-0.322147651006711	-0.114093959731544	2	-1.9111782654368	0.982793723247329	2.1320475	0.144758595158594
147	-0.312080536912752	-0.120805369127517	2	-1.94012998446852	0	1.77375	0.138728937756785
148	-0.312080536912752	-0.130872483221477	2	-1.96787577201988	0	1.1825	0.090739451651245
149	-0.312080536912752	-0.13758389261745	2	-1.98602366235013	0.321750554396642	1.8695325	0.15439106694086
150	-0.308724832214765	-0.147651006711409	2	-2.0169018757383	1.89710265832877	0	0
151	0.573825503355705	0.151006711409396	3	1.31347261182381	3.46334320798644	3.73965625	0.178804294306366
152	0.567114093959732	0.171140939597315	3	1.27771175296253	3.28348970819396	12.54218625	0.580806606833358
153	0.557046979865772	0.241610738255034	3	1.16155043159586	3.4846165940105	8.7895225	0.406779842548768
154	0.540268456375839	0.288590604026846	3	1.08019446308611	3.46334320798644	3.73965625	0.169729767850035
155	0.533557046979866	0.308724832214765	3	1.0462485095161	3.21290011837508	8.298785	0.331851149517742
156	0.530201342281879	0.355704697986577	3	0.979878279612554	3.20034847630552	10.06839625	0.368215685290167
157	0.526845637583893	0.412751677852349	3	0.90623514255452	3.14159265358979	8.86875	0.282595183028739
158	0.526845637583893	0.463087248322148	3	0.849716105948773	3.6052402625906	10.57687125	0.404090475683547
159	0.5	0.516778523489933	3	0.768898010812063	3.752318617979	14.43418625	0.545247922615703
160	0.453020134228188	0.583892617449664	3	0.659848426288923	4.21844761146511	8.72980625	0.333816371922296
161	0.409395973154362	0.60738255033557	3	0.593085151904463	4.46741031725783	9.750895	0.363877855254323
162	0.355704697986577	0.620805369127517	3	0.520309580853599	4.54019816586175	13.80273125	0.532560887967749
163	0.278523489932886	0.634228187919463	3	0.413797403260049	4.62924774849625	7.1198325	0.280904002835685
164	0.238255033557047	0.63758389261745	3	0.357616602692912	4.39063842598805	16.826975	0.700060261861503
165	0.147651006711409	0.667785234899329	3	0.217604550320611	4.71238898038469	15.96375	0.661921596742412
166	0.0570469798657718	0.667785234899329	3	0.0852202309721291	4.33805536437711	17.78657375	0.687766775363271
167	-0.0369127516778524	0.704697986577181	3	-0.0523331241005251	4.46741031725783	12.18921	0.454330065505566
168	-0.104026845637584	0.721476510067114	3	-0.143199137201638	3.88353992159571	9.62495875	0.198769632366301
169	-0.140939597315436	0.761744966442953	3	-0.182953063674899	4.14907271889272	13.28657	0.33470990343122
170	-0.204697986577181	0.802013422818792	3	-0.249895044361142	5.22961847024115	0	0
171	-0.959731543624161	0.37248322147651	4	-1.2005801433649	5.77608680278725	18.26193875	0.490351464494034
172	-1.01006711409396	0.281879194630872	4	-1.29865043626371	5.93019491935268	11.97163	0.320794132195337
173	-1.03355704697987	0.218120805369128	4	-1.36280926270278	0	5.32125	0.140667821498208
174	-1.03355704697987	0.187919463087248	4	-1.39094282700242	0.244978663126864	4.8754475	0.121293359077244
175	-1.02684563758389	0.161073825503356	4	-1.41520149881787	0.218668945873942	5.451325	0.140011445482384
176	-1.02013422818792	0.130872483221477	4	-1.44320378791434	0	0	0
177	-1.02013422818792	0.130872483221477	4	-1.44320378791434	0	7.68625	0.211369235890815
178	-1.02013422818792	0.087248322147651	4	-1.48547763509251	1.10714871779409	3.966105	0.0414509639566796
179	-1	0.0771812080536913	4	-1.49376782788384	0.785398163397448	6.6894025	0.126752072143119
180	-0.973154362416107	0.0503355704697987	4	-1.51911824231247	0.321750554396642	5.60918875	0.153876030184104
181	-0.963087248322148	0.0201342281879195	4	-1.54989344834929	0	5.32125	0.156777297154089
182	-0.963087248322148	-0.0100671140939597	4	-1.58124890778011	2.67319448650163	0	0
183	-0.677852348993289	0.553691275167785	5	-0.885876095452966	5.742765806909	10.34273625	0.334579572324711
184	-0.708053691275168	0.503355704697987	5	-0.952792009917908	5.81953769817878	6.610175	0.214660135722988
185	-0.724832214765101	0.469798657718121	5	-0.995724037062506	5.62748968093805	9.69709125	0.315515428766446
186	-0.758389261744966	0.426174496644295	5	-1.0588271228158	5.91601147336137	8.23493	0.267649406086836
187	-0.775167785234899	0.38255033557047	5	-1.11235700403316	5.70888047700488	11.97163	0.386103475287802
188	-0.812080536912752	0.325503355704698	5	-1.18957769909072	0.302884868374971	9.91112375	0.259462303281681
189	-0.795302013422819	0.271812080536913	5	-1.24147015974706	6.2432066200563	14.793075	0.491177499259703
190	-0.798657718120805	0.187919463087248	5	-1.339705659599	0	5.9125	0.200837544366559
191	-0.798657718120805	0.154362416107383	5	-1.37987316847231	6.16607656261272	10.12042625	0.353364048924354
192	-0.805369127516778	0.0973154362416107	5	-1.45054597825718	0	12.41625	0.434646763297335
193	-0.805369127516778	0.0268456375838926	5	-1.53747533091665	6.1964469685036	13.65018875	0.476126351440096
194	-0.812080536912752	-0.0503355704697987	5	-1.63270060120467	6.23322691145764	11.83978125	0.405724267087026
195	-0.815436241610738	-0.11744966442953	5	-1.71384545462207	6.09783735718389	9.62495875	0.306860387749845
