# Supplementary material for: Fluid extraction from the left-right organizer uncovers mechanical properties needed for symmetry breaking
Source: eLife. 2023 Jul 21;12:e83861. doi: 10.7554/eLife.83861 (PMC10361723; doi:10.7554/eLife.83861)
Supplement: Figure 4—source data 2. [file elife-83861-fig4-data2.zip › Fig4_sourcedata/MC7ss_embryo4.csv]

	x	y	id	omega	alpha	speed	realangvel
1	0.0626735537190082	0.258264462809917	1	0.238069919382977	0	0.39436375	-0.0123533036864043
2	0.0626735537190082	0.25550826446281	1	0.240540580120258	0	0	0
3	0.0626735537190082	0.25550826446281	1	0.240540580120258	4.71238898038469	0.78813625	0.102245435236217
4	0.0571611570247935	0.25550826446281	1	0.220091493073014	5.30027619044096	1.421365	0.134714979832078
5	0.0488966942148761	0.25	1	0.193148497106599	5.49853733118826	0.55754875	0.043176007672906
6	0.0461446280991734	0.247243801652893	1	0.184513295572017	1.5707963267949	0.39436375	-0.0536717190009894
7	0.0488966942148761	0.247243801652893	1	0.195247639372215	5.49778714378213	1.1150975	0.0882573604436376
8	0.0433884297520661	0.241735537190083	1	0.177596167283488	4.71238898038469	0.39436375	0.0553367545103234
9	0.0406322314049588	0.241735537190083	1	0.166528816381423	4.71238898038469	0.78813625	0.111197109218404
10	0.0351239669421488	0.241735537190083	1	0.144289394537742	5.49778714378216	0.55754875	0.0483344756476278
11	0.0323677685950414	0.238979338842975	1	0.134622499408217	0.785548155896691	2.7871525	-0.337396240668471
12	0.0461446280991734	0.225206611570248	1	0.202101747541911	5.03428952728058	1.246355	0.167168746934447
13	0.0378801652892561	0.22245041322314	1	0.168667998155021	4.17205770243412	2.29818875	0.322866743766713
14	0.0241033057851241	0.230714876033058	1	0.104094649401679	3.60464038263859	0.88155375	0.069776318009348
15	0.0213512396694214	0.236227272727273	1	0.0901393857998093	3.68205627475159	2.29818875	0.189200070467176
16	0.013086776859504	0.25	1	0.0522993717063741	5.49778714378214	1.672055	0.161766496661987
17	0.00482231404958667	0.241735537190083	1	0.0199460723739766	4.82310107927269	3.56937625	0.516602757952558
18	-0.0199710743801654	0.238979338842975	1	-0.0833744792165349	5.17588659688625	1.76251625	0.242986715000757
19	-0.0309917355371901	0.233471074380165	1	-0.131971822216686	2.55370544353351	1.421365	-0.134704730812027
20	-0.0254834710743801	0.241735537190083	1	-0.105030876054281	5.03428952728058	1.246355	0.176292119827015
21	-0.0337479338842974	0.238979338842975	1	-0.140289300019684	0	0	0
22	-0.0337479338842974	0.238979338842975	1	-0.140289300019684	0	0	0
23	-0.0337479338842974	0.238979338842975	1	-0.140289300019684	0	0	0
24	-0.0337479338842974	0.238979338842975	1	-0.140289300019684	4.71238898038469	0.39436375	0.056361512192844
25	-0.0365000000000001	0.238979338842975	1	-0.151561602458253	0	0	0
26	-0.0365000000000001	0.238979338842975	1	-0.151561602458253	4.71238898038469	0.39436375	0.0562523010478844
27	-0.0392561983471074	0.238979338842975	1	-0.16281206266783	4.71238898038469	0.39436375	0.0560451591179234
28	-0.0420123966942148	0.238979338842975	1	-0.174021094491414	3.92624062958112	0.55754875	0.0454210684283518
29	-0.0447644628099175	0.241735537190083	1	-0.183105308177085	4.33203775428473	2.1225875	0.246943736388509
30	-0.0585413223140495	0.247243801652893	1	-0.232494055454786	4.71238898038469	0.39436375	0.0525672487920514
31	-0.0612933884297522	0.247243801652893	1	-0.243007505213197	4.71238898038469	1.1825	0.156184502585631
32	-0.0695578512396695	0.247243801652893	1	-0.274244405730323	5.8192376681848	0.88155375	0.0821403759143857
33	-0.0723140495867769	0.241735537190083	1	-0.2906724809132	4.71238898038469	0.39436375	0.0521608087492609
34	-0.0750702479338842	0.241735537190083	1	-0.301104642663052	3.92624062958112	0.55754875	0.0352883006343296
35	-0.0778223140495869	0.24449173553719	1	-0.308162302789918	2.03414381575668	0.88155375	-0.118090548333248
36	-0.0723140495867769	0.247243801652893	1	-0.284544193123268	2.35619449019237	0.55754875	-0.0658812983569346
37	-0.0695578512396695	0.25	1	-0.271367933451881	4.71238898038469	0.39436375	0.0510162575213857
38	-0.0723140495867769	0.25	1	-0.281571184956159	5.49778714378216	0.55754875	0.0660555668055607
39	-0.0750702479338842	0.247243801652893	1	-0.294782298317271	3.38630662641052	1.62534625	-0.0105380048351178
40	-0.0778223140495869	0.258264462809917	1	-0.292674697350247	4.71238898038469	1.57686375	0.193224714770028
41	-0.0888429752066116	0.258264462809917	1	-0.331319640304253	4.71238898038469	0.39436375	0.0475561943497693
42	-0.0915991735537189	0.258264462809917	1	-0.340830879174207	4.71238898038469	1.1825	0.140666533384493
43	-0.0998636363636363	0.258264462809917	1	-0.368964185851105	4.71238898038469	1.1825	0.137672014707454
44	-0.108128099173554	0.258264462809917	1	-0.396498588792596	3.72947986364608	1.421365	0.0326027025274966
45	-0.113636363636364	0.266528925619835	1	-0.403019129298095	0	0	0
46	-0.113636363636364	0.266528925619835	1	-0.403019129298095	4.71238898038469	2.75936375	0.297992462692378
47	-0.132921487603306	0.266528925619835	1	-0.462617621836571	4.71238898038469	1.57686375	0.162758258962223
48	-0.143938016528926	0.266528925619835	1	-0.495169273629015	4.60167688149669	3.56937625	0.322863499382813
49	-0.168731404958678	0.269285123966942	1	-0.559741973505578	4.4855901323308	15.77632375	0.971303560578107
50	-0.276169421487603	0.294078512396694	1	-0.7540026856212	4.8432388400626	15.10762	0.911631811687534
