# Supplementary material for: Fluid extraction from the left-right organizer uncovers mechanical properties needed for symmetry breaking
Source: eLife. 2023 Jul 21;12:e83861. doi: 10.7554/eLife.83861 (PMC10361723; doi:10.7554/eLife.83861)
Supplement: Figure 4—source data 2. [file elife-83861-fig4-data2.zip › Fig4_sourcedata/MC7ss_embryo5.csv]

	x	y	id	omega	alpha	speed	realangvel
1	0.331630094043887	0.201912225705329	1	1.02389653838428	3.6051891561359	5.17402875	0.34940742007988
2	0.319363636363636	0.226448275862069	1	0.954015054368306	3.72962146258809	6.25719875	0.421519592224711
3	0.300959247648903	0.25405329153605	1	0.869711135923364	3.6052402625906	7.76133875	0.493914242869982
4	0.282557993730408	0.290855799373041	1	0.770928287349368	4.39057029217334	5.4879825	0.33311591669163
5	0.254952978056426	0.300059561128527	1	0.704305104011042	3.78513465047235	2.892395	0.188183841761885
6	0.245752351097179	0.312326018808777	1	0.666668335658665	3.6052402625906	2.58731	0.153799780738844
7	0.239617554858934	0.324595611285266	1	0.635908379510896	4.0375981827419	3.70418125	0.242558062726661
8	0.224282131661442	0.336865203761755	1	0.587396766965564	3.92724637537677	1.63598875	0.104618282629464
9	0.218147335423197	0.342996865203762	1	0.566473110439671	3.46313883439435	1.8293275	0.0911921482136469
10	0.215081504702194	0.352200626959248	1	0.548234680796942	3.52213427423495	3.11529625	0.156469886841638
11	0.20894670846395	0.36753605015674	1	0.516940703428614	3.54650206381524	4.40540375	0.212829058695037
12	0.199746081504702	0.389003134796238	1	0.474374891689607	3.66967239764461	8.03627	0.389365033198474
13	0.178275862068966	0.425808777429467	1	0.396501885049912	4.24874137138388	6.46768375	0.368077513397583
14	0.147605015673981	0.441144200626959	1	0.322886382370395	4.03759818274189	3.70418125	0.195218447219317
15	0.132269592476489	0.453413793103448	1	0.283842692926532	4.4340700375799	4.21147375	0.236266701524783
16	0.110799373040752	0.459548589341693	1	0.236589352621575	4.06896963439733	2.892395	0.147041395850388
17	0.0985297805642633	0.46874921630094	1	0.207181073451498	4.06884698350213	2.892395	0.143086453246573
18	0.0862633228840124	0.477949843260188	1	0.178563782802183	3.92699081698724	3.27256875	0.14377314647761
19	0.0739937304075235	0.490219435736677	1	0.149809153506661	3.81638345123259	3.70418125	0.141592831322653
20	0.0617241379310345	0.505554858934169	1	0.12149058724213	3.60503584722141	1.293655	0.0367616916505076
21	0.0586583072100313	0.511689655172414	1	0.114138248912029	2.81994431732629	1.8293275	-0.019045667076093
22	0.0617241379310345	0.520890282131661	1	0.117947382327247	3.72967387967041	2.08593	0.0673085975454057
23	0.05558934169279	0.530090909090909	1	0.104485662818166	3.46318990429302	3.658655	0.0727955583543638
24	0.0494576802507837	0.548495297805643	1	0.0899265511472933	3.92716114572005	2.45427875	0.0893626747884202
25	0.0402539184952978	0.55769592476489	1	0.0720540161896093	3.33890959090662	2.94974625	0.0362388402241209
26	0.0371880877742947	0.573031347962382	1	0.0648062481447852	3.76182832799022	4.97655125	0.140324151563668
27	0.0218526645768025	0.594501567398119	1	0.0367414178320516	3.66077021487163	4.66378	0.105925125328106
28	0.00958307210031353	0.615971786833856	1	0.0155563927664305	3.92699081698724	5.7268475	0.170988045970261
29	-0.0118840125391849	0.637438871473354	1	-0.0186412164276217	3.92699081698724	8.998825	0.246150251269233
30	-0.0456238244514106	0.67117868338558	1	-0.0678712666814682	4.65982850564851	11.00611875	0.425120054419998
31	-0.103899686520376	0.674244514106583	1	-0.152895277565468	2.4227988311277	6.14959125	-0.177382728992166
32	-0.0824294670846396	0.698783699059561	1	-0.117418731767035	4.24879247783859	5.17402875	0.159474053607856
33	-0.106965517241379	0.711050156739812	1	-0.149313542488606	3.81638345123258	3.70418125	0.0669201966241517
34	-0.119235109717868	0.726385579937304	1	-0.162697581813436	3.14159265358979	4.62771375	-0.0261391917227449
35	-0.119235109717868	0.750924764890282	1	-0.157469743468887	4.36365528076841	6.770995	0.201730041588218
36	-0.152971786833856	0.763191222570533	1	-0.197815751786531	4.09215330598426	4.97655125	0.113051596168502
37	-0.174442006269592	0.778526645768025	1	-0.220426071020232	4.35361480987785	19.7702175	0.51110220129938
38	-0.27258934169279	0.815332288401254	1	-0.322646511280107	4.65980168374071	22.01282875	0.598763227617839
39	-0.389141065830721	0.821467084639498	1	-0.442399156803675	5.0109210605927	7.868355	0.225462132692889
40	-0.429012539184953	0.809197492163009	1	-0.487491583342253	5.72457450761534	5.4572375	0.138871138279071
41	-0.444347962382445	0.78466144200627	1	-0.515265810998067	5.78922518445064	8.5411975	0.218233518217461
42	-0.465818181818182	0.744789968652038	1	-0.55891251464156	5.40713284173828	13.55440625	0.408888173784143
43	-0.521025078369906	0.698783699059561	1	-0.640690149398388	5.99172881517785	0	0
44	-0.806266457680251	-0.252021943573668	2	-1.87375314304672	0.982833037604911	4.17126875	0.103482036713805
45	-0.787865203761756	-0.264288401253918	2	-1.89444955038948	1.03033173611808	6.7461625	0.168317266280156
46	-0.757194357366771	-0.282692789968652	2	-1.92811300364551	1.37351867756821	2.94974625	0.051806832757586
47	-0.741855799373041	-0.285758620689655	2	-1.93847437019703	0.885026337433288	8.2219225	0.244730572889318
48	-0.708119122257053	-0.313363636363636	2	-1.98742048477489	1.16593978404261	4.40540375	0.112724981364638
49	-0.686648902821317	-0.322564263322884	2	-2.00996548104782	1.32578760204171	4.770205	0.108130521310481
50	-0.662112852664577	-0.328699059561129	2	-2.03159158530991	1.89254688119154	3.658655	0.0186719354031406
51	-0.643708463949843	-0.322564263322884	2	-2.03532597239054	1.5707963267949	4.62771375	0.0787263717194486
52	-0.619172413793103	-0.322564263322884	2	-2.05107124673443	1.76821154189175	5.8994925	0.0653278949116509
53	-0.588501567398119	-0.316429467084639	2	-2.06413682571676	1.16581643633566	4.40540375	0.139752397436272
54	-0.567031347962383	-0.325633228840125	2	-2.09208730520402	0.380453509949972	6.2305925	0.248124254466255
55	-0.554764890282132	-0.35630407523511	2	-2.14171215609727	0.982911652410664	4.17126875	0.155735005540545
56	-0.536360501567398	-0.368570532915361	2	-2.17285915720538	1.01914573094313	8.83031875	0.338207239535224
57	-0.496489028213166	-0.3931065830721	2	-2.24050060511242	1.00407913312672	7.54257625	0.304203711927873
58	-0.46274921630094	-0.414576802507837	2	-2.301341347498	0.862061832162178	5.333075	0.226793225553432
59	-0.441282131661442	-0.43298119122257	2	-2.34669999260868	0.833009014520499	8.59973125	0.369055884156069
60	-0.407542319749216	-0.463652037617555	2	-2.4205111694399	0.832962767169295	8.59973125	0.368129357422518
61	-0.373805642633229	-0.494322884012539	2	-2.4941370409244	0.968544224192728	11.23197625	0.480578397230267
62	-0.324730407523511	-0.528059561128527	2	-2.59025272037045	1.24897763858355	5.4879825	0.230848086006579
63	-0.29712539184953	-0.537263322884012	2	-2.63642233757177	1.5707963267949	4.04947125	0.155573316265225
64	-0.275658307210031	-0.537263322884012	2	-2.66753700082481	1.3258377041498	7.1553075	0.309956675089786
65	-0.238852664576803	-0.54646394984326	2	-2.72952833584277	1.43823140486894	8.7540475	0.381488457327723
66	-0.192846394984326	-0.552598746081505	2	-2.80582602730832	1.42896059554872	8.18112625	0.36821158557184
67	-0.149905956112853	-0.558730407523511	2	-2.87946834442268	2.00737872318317	9.575885	0.355477569358467
68	-0.103899686520376	-0.537263322884012	2	-2.95056385829438	1.5707963267949	6.3630325	0.305880488267469
69	-0.0701598746081504	-0.537263322884012	2	-3.01173995594787	1.91961209380407	6.770995	0.302926719597751
70	-0.0364231974921631	-0.524993730407523	2	-3.07232529986742	1.5707963267949	5.78479	0.291554010457973
71	-0.00575235109717862	-0.524993730407523	2	-3.13063610195902	1.67042450083073	5.81376125	0.293317505980952
72	0.0249184952978057	-0.52192789968652	2	3.09388570402438	2.18153601020484	7.06129875	0.31458292072144
73	0.05558934169279	-0.500457680250784	2	3.03096911988009	1.5707963267949	4.04947125	0.210773812219256
74	0.0770595611285266	-0.500457680250784	2	2.98881435743624	1.6951591831623	9.32756	0.485286547028059
75	0.126134796238245	-0.494322884012539	2	2.89175704803063	2.27945867005482	5.333075	0.25452394095026
76	0.147605015673981	-0.475918495297806	2	2.84085225984058	1.89249577734858	7.31731	0.389059507904426
77	0.18441065830721	-0.463652037617555	2	2.76304035825969	2.03454615392884	2.58731	0.137218770770211
78	0.196677115987461	-0.45751724137931	2	2.73559660410565	2.21427699321523	5.78479	0.303312367841122
79	0.221213166144201	-0.439115987460815	2	2.67493413053743	2.35619449019234	2.45427875	0.12671835920341
80	0.230416927899686	-0.429912225705329	2	2.64959045869674	2.60120321494554	3.37308125	0.160347859417569
81	0.239617554858934	-0.414576802507837	2	2.61752088681323	2.21421567278227	2.892395	0.159551884167248
82	0.251887147335423	-0.405376175548589	2	2.58561050997978	2.21433832367746	2.892395	0.160421835174036
83	0.264153605015674	-0.396175548589342	2	2.55352614294497	2.24558712443769	3.70418125	0.206073186388545
84	0.279489028213166	-0.383905956112853	2	2.51231150566726	2.35619449019234	1.63598875	0.0904873515204674
85	0.285623824451411	-0.377771159874608	2	2.49421403536317	2.35619449019234	4.9085575	0.273928156443248
86	0.304025078369906	-0.359369905956113	2	2.43942840407452	2.60105291765789	3.37308125	0.181993146072341
87	0.313228840125392	-0.344034482758621	2	2.40302977486005	2.67794504458899	2.58731	0.138959010397555
88	0.319363636363636	-0.331764890282132	2	2.37523797278054	3.14159265358979	2.3141525	0.0941624415880726
89	0.319363636363636	-0.319498432601881	2	2.35640548446293	2.99975692234362	4.0902675	0.197592834134186
90	0.32242946708464	-0.298028213166144	2	2.31688691763609	0.927376980807537	2.892395	0.0172982192059257
91	0.334699059561129	-0.307228840125392	2	2.31342727379491	3.14159265358979	0.5782425	0.0249699856395225
92	0.334699059561129	-0.304163009404389	2	2.308433276667	2.15887755287552	2.08593	0.11788222023041
93	0.343899686520376	-0.298028213166144	2	2.28485683262092	1.89275129656074	1.8293275	0.0906920760495034
94	0.353100313479624	-0.294959247648903	2	2.26671841741102	2.67794504458899	3.88037375	0.219696556674771
95	0.362300940438872	-0.276557993730407	2	2.22277910607606	2.12940712635914	5.4572375	0.290210226408441
96	0.386836990595611	-0.261222570532915	2	2.16473706079438	2.4980097920171	2.892395	0.163768273935498
97	0.396040752351097	-0.248952978056426	2	2.13198340600728	2.94427571627297	2.94974625	0.158041622097005
98	0.3991065830721	-0.233617554858934	2	2.10037508158788	2.92288763224598	5.333075	0.296257410531449
99	0.405241379310345	-0.206015673981191	2	2.04112359948159	2.99975692234362	4.0902675	0.229152578624974
100	0.408307210031348	-0.184545454545455	2	1.99529308375659	2.94407916457658	2.94974625	0.171321118450245
101	0.411376175548589	-0.169210031347962	2	1.96102886006654	2.49817330760242	2.892395	0.165400822150112
102	0.420576802507837	-0.156940438871473	2	1.92794869563652	0	0	0
103	0.420576802507837	-0.156940438871473	2	1.92794869563652	2.15887755287551	2.08593	0.0984137055762169
104	0.429777429467085	-0.150805642633229	2	1.90826595452128	3.14159265358979	0.5782425	0.0318280045166563
105	0.429777429467085	-0.147739811912226	2	1.90190035361794	2.97636111469215	3.51852875	0.203732805029171
106	0.432846394984326	-0.129335423197492	2	1.86115379261211	2.81994431732627	1.8293275	0.107195484147984
107	0.435912225705329	-0.120134796238244	2	1.83971469578251	3.14159265358979	2.3141525	0.131685625264399
108	0.435912225705329	-0.107868338557994	2	1.81337757072963	3.46313883439437	1.8293275	0.0923339418764213
109	0.432846394984326	-0.0986645768025078	2	1.79491078235435	3.14159265358979	4.04947125	0.238108383682136
110	0.432846394984326	-0.0771974921630093	2	1.74728910561792	2.89673422612423	2.3851025	0.143163180575026
111	0.435912225705329	-0.0649278996865203	2	1.71865646950292	2.89673422612426	2.3851025	0.142370092961563
112	0.438978056426332	-0.0526583072100314	2	1.6901824509106	3.05087412076784	6.38963875	0.383038369538893
113	0.442047021943574	-0.0189216300940439	2	1.61357477700283	2.76105103294463	3.11529625	0.173884711508228
114	0.448181818181818	-0.00358620689655174	2	1.57879783470118	3.14159265358979	2.892395	0.171053974456293
115	0.448181818181818	0.0117492163009404	2	1.54458703980992	2.82004647278526	1.8293275	0.100954096326591
116	0.451247648902821	0.0209529780564264	2	1.5243962205446	0.494102882037984	0	0
117	0.587774294670846	-0.232498432601881	3	1.94746696145165	2.81969210669389	1.246355	0.0522292722829176
118	0.589865203761756	-0.226228840125392	3	1.93702110699507	2.35619449019234	1.672055	0.0637306450355712
119	0.596134796238245	-0.219959247648903	3	1.92427497798796	0	0	0
120	0.596134796238245	-0.219959247648903	3	1.92427497798796	2.46707121820401	2.52404625	0.0992474937360921
121	0.604492163009404	-0.209507836990596	3	1.90442547924074	3.14159265358979	2.365	0.0931815274371051
122	0.604492163009404	-0.196968652037618	3	1.88578917375332	2.46674195393061	2.52404625	0.0977600490735009
123	0.612852664576803	-0.186520376175549	3	1.86623716393862	2.27938730625816	3.6338225	0.124834316227198
124	0.62748275862069	-0.173981191222571	3	1.84127030069318	2.72346111134174	3.8821475	0.155547938407166
125	0.635840125391849	-0.155172413793103	3	1.81016071301174	2.49806154359647	3.94186375	0.144923434242026
126	0.648379310344828	-0.138454545454545	3	1.78117602616334	2.60126137563922	2.29818875	0.0864321252587175
127	0.654648902821316	-0.128003134796238	3	1.76388960111159	2.28949358422918	4.19018875	0.128993866400977
128	0.671369905956113	-0.113376175548589	3	1.7380908278314	1.97573984346119	3.00177625	0.0620610413469169
129	0.685996865203762	-0.1071065830721	3	1.72567861956202	2.35619449019234	1.672055	0.0511872979666483
130	0.692266457680251	-0.100836990595611	3	1.71544115996869	2.49815153999682	3.94186375	0.129301593926763
131	0.704805642633229	-0.0841159874608151	3	1.68958084118333	3.14159265358979	0.39436375	0.0146080447871055
132	0.704805642633229	-0.0820282131661441	3	1.68665923222591	3.33875747971048	2.00965875	0.0717794126455695
133	0.702717868338558	-0.0715768025078371	3	1.6723033496968	3.14159265358979	1.57686375	0.0589219125539842
134	0.702717868338558	-0.063219435736677	3	1.660518967186	3.14159265358979	0.39436375	0.014761734676898
135	0.702717868338558	-0.061128526645768	3	1.65756662025062	3.14159265358979	1.1825	0.0443075419630601
136	0.702717868338558	-0.054858934169279	3	1.64870511185801	3.60554029258461	0.88155375	0.0284949184963557
137	0.700626959247649	-0.050680250783699	3	1.64300612815874	3.14159265358979	1.97063625	0.0742721625984855
138	0.700626959247649	-0.0402288401253919	3	1.62815169563904	3.14159265358979	1.1825	0.0446173690842899
139	0.700626959247649	-0.0339592476489029	3	1.61922822182218	2.97636289618993	2.39751875	0.0897979563591011
140	0.702717868338558	-0.0214200626959248	3	1.60126863055036	0	0	0
141	0.702717868338558	-0.0214200626959248	3	1.60126863055036	2.67802005208961	3.52562375	0.119298028543366
142	0.711075235109718	-0.00470219435736677	3	1.57740902484169	0	0	0
143	0.711075235109718	-0.00470219435736677	3	1.57740902484169	3.72947986364606	1.421365	0.0441499465666307
144	0.706896551724138	0.00156739811912226	3	1.56857903552836	5.49778714378214	1.672055	-0.0446429994892718
145	0.700626959247649	-0.00470219435736677	3	1.57750763542622	3.14159265358979	1.57686375	0.0596636884485292
146	0.700626959247649	0.00365830721003126	3	1.56557489773651	0	0	0
147	0.700626959247649	0.00365830721003126	3	1.56557489773651	3.14159265358979	1.1825	0.0447382251491277
148	0.700626959247649	0.00992789968652029	3	1.55662725270669	4.46767500756396	1.62534625	0.0159309526722424
149	0.692266457680251	0.0120156739811913	3	1.55344106217224	0	0	0
150	0.692266457680251	0.0120156739811913	3	1.55344106217224	0	0	0
151	0.692266457680251	0.0120156739811913	3	1.55344106217224	4.57040191407925	2.7871525	0.0172948379065925
152	0.677639498432602	0.0141065830721003	3	1.54998209459092	3.33910360693098	2.00965875	0.0775890044845647
153	0.675548589341693	0.0245548589341694	3	1.53446429369401	0	0	0
154	0.675548589341693	0.0245548589341694	3	1.53446429369401	2.35619449019234	1.672055	0.0442319971238055
155	0.681818181818182	0.0308244514106584	3	1.52561789426925	3.14159265358979	2.365	0.0916801092188149
156	0.681818181818182	0.0433636363636364	3	1.50728187242548	0	0	0
157	0.681818181818182	0.0433636363636364	3	1.50728187242548	3.14159265358979	0.78813625	0.0305308798528445
158	0.681818181818182	0.0475454545454545	3	1.50117569645491	3.14159265358979	0.39436375	0.0152329708458972
159	0.681818181818182	0.0496332288401255	3	1.49812910228574	1.73602608419474	2.39751875	0.00843772198067361
160	0.69435736677116	0.0517241379310345	3	1.4964415578896	2.3561944901923	0.55754875	0.0138134657933323
161	0.696448275862069	0.0538150470219435	3	1.49367886473093	2.677945044589	1.76251625	0.0569448241346907
162	0.700626959247649	0.0621724137931035	3	1.482289899904	3.14159265358979	0.39436375	0.014801185304919
163	0.700626959247649	0.0642633228840125	3	1.47932966284301	3.14159265358979	0.78813625	0.0295558586852627
164	0.700626959247649	0.0684420062695926	3	1.47341849110596	3.14159265358979	1.1825	0.0442802976572819
165	0.700626959247649	0.0747115987460816	3	1.4645624315745	3.38665953903669	1.62534625	0.0606666117855822
166	0.69853605015674	0.0830721003134796	3	1.45242910921739	3.83628174744299	3.07863875	0.0985044158984396
167	0.688087774294671	0.0956112852664577	3	1.4327282260377	0	0	0
168	0.688087774294671	0.0956112852664577	3	1.4327282260377	0	0	0
169	0.688087774294671	0.0956112852664577	3	1.4327282260377	4.71238898038469	0.39436375	0.00207738950884717
170	0.685996865203762	0.0956112852664577	3	1.43231274813593	4.24874137138388	2.64407	0.0582912858360814
171	0.673457680250784	0.101880877742947	3	1.42065449096871	3.92624062958106	0.55754875	0.0175137724173499
172	0.671369905956113	0.103971786833856	3	1.41715173648524	3.14159265358979	0.39436375	0.0151772576694237
173	0.671369905956113	0.106059561128527	3	1.41411628495136	0	0	0
174	0.671369905956113	0.106059561128527	3	1.41411628495136	3.92699081698725	5.574305	0.180386661713819
175	0.650470219435737	0.126959247648903	3	1.37803895260859	3.14159265358979	1.1825	0.046338911086453
176	0.650470219435737	0.133228840125392	3	1.3687711703913	3.14159265358979	1.57686375	0.0615190824707114
177	0.650470219435737	0.14158934169279	3	1.35646735389716	0	0	0
178	0.650470219435737	0.14158934169279	3	1.35646735389716	3.2523047524778	3.56937625	0.140926322053686
179	0.648379310344828	0.160398119122257	3	1.32828208948642	3.14159265358979	1.97063625	0.0756357939215604
180	0.648379310344828	0.170846394984326	3	1.31315493070211	3.14159265358979	3.15313625	0.119766565574045
181	0.648379310344828	0.187564263322884	3	1.2892016175873	3.46326820611152	2.49271	0.0978956091780503
182	0.644200626959248	0.200103448275862	3	1.26962249575169	3.4634932004857	1.246355	0.0489855498868
183	0.642109717868338	0.206373040752351	3	1.25982538577433	3.14159265358979	0.39436375	0.014743156334093
184	0.642109717868338	0.20846394984326	3	1.25687675450752	3.92699081698724	3.34470125	0.118398021434055
185	0.62957053291536	0.221003134796238	3	1.2331971502207	3.92699081698724	1.672055	0.0602351075753343
186	0.623300940438871	0.227272727272727	3	1.22115012870564	3.92699081698724	1.672055	0.0609184708247862
187	0.617031347962382	0.233542319749216	3	1.20896643454068	3.92680330526995	2.22960375	0.08227744410129
188	0.608673981191223	0.241902821316614	3	1.19251094572042	3.81644335324897	2.52404625	0.098266467482776
189	0.600313479623824	0.252351097178683	3	1.17285765222387	3.60531526446551	3.52562375	0.143440102878469
190	0.591952978056426	0.269068965517241	3	1.14416963164817	3.50032223247315	3.36776	0.136712356131831
191	0.585683385579937	0.285789968652038	3	1.11682716042181	5.13252910178361	0	0
192	-0.679727272727273	-0.279520376175548	4	-1.9609412249357	0.605580665477049	6.23236625	0.221577826933526
193	-0.660918495297806	-0.306686520376176	4	-2.00525679032241	1.22774523634654	11.71916625	0.318042734832409
194	-0.602404388714734	-0.327586206896552	4	-2.06886533728889	1.70632099825193	8.7516825	0.128078252511246
195	-0.556426332288401	-0.321316614420063	4	-2.09448098779114	1.91634553355178	10.4734025	0.0836787681555684
196	-0.50417868338558	-0.302507836990596	4	-2.11121674142225	2.05770772104773	7.58219	0.0196224127842948
197	-0.468652037617555	-0.283699059561129	4	-2.11514122397911	1.0516271375778	3.17796875	0.136430030415575
198	-0.454021943573668	-0.292059561128527	4	-2.14242723006223	0.29845027846674	5.361455	0.249727074703543
199	-0.445664576802508	-0.319225705329154	4	-2.19237264500294	0.205435322301784	9.66339	0.410926459790977
200	-0.435213166144201	-0.369382445141066	4	-2.27455793696113	0.211078700075744	5.64348125	0.225196323130246
201	-0.428943573667712	-0.39864263322884	4	-2.31959720158718	0.334724189431415	9.5983525	0.38360863537811
202	-0.412225705329154	-0.446708463949843	4	-2.3963189286628	0.558607742002138	7.43733375	0.307228474785761
203	-0.391326018808777	-0.480147335423198	4	-2.45776462361995	0.868523877054559	6.71246125	0.28659353097666
204	-0.36415987460815	-0.503134796238245	4	-2.51508332981529	0.862205347331629	7.26823625	0.30723664069586
205	-0.334899686520376	-0.528213166144201	4	-2.57653065795446	0.72987196588665	10.04947625	0.399702356794966
206	-0.299373040752351	-0.567921630094044	4	-2.65647112931345	0.785398163397448	11.70615875	0.447714949955289
207	-0.255485893416928	-0.611808777429467	4	-2.74601411930451	1.14794707836801	17.2893325	0.684158283120109
208	-0.171890282131662	-0.649426332288401	4	-2.88284577592853	0.963013439630614	11.04395875	0.396822289601895
209	-0.123824451410658	-0.682862068965517	4	-2.96221023384891	1.5707963267949	1.97063625	0.0742621509852359
210	-0.113376175548589	-0.682862068965517	4	-2.97706266404596	1.46008422790689	3.56937625	0.136666313226952
211	-0.0945673981191222	-0.684952978056426	4	-3.00439592669135	1.97566225257157	6.0035525	0.201884275673043
212	-0.065307210031348	-0.672413793103448	4	-3.04477278182596	2.91628878020919	0	0
213	0.274294670846395	0.809300940438872	5	0.326777188363305	4.69422750619537	21.68291125	0.664261258548016
214	0.159351097178683	0.811388714733542	5	0.193924936653702	4.80512438851768	17.0220875	0.538032826781394
215	0.0694890282131661	0.803031347962383	5	0.0863183712974232	5.03417703431257	4.98601125	0.152454207909212
216	0.04441065830721	0.794670846394984	5	0.0558275297155809	4.88310167522798	11.59973375	0.382393982293385
217	-0.0161974921630093	0.784222570532915	5	-0.0206512667430962	4.92646455592079	18.55519875	0.627290875839962
218	-0.112329153605016	0.763322884012539	5	-0.146109441911089	4.86274559686846	13.15590375	0.450974629727455
219	-0.181294670846395	0.75287460815047	5	-0.23630436785658	5.0276004764078	19.07136	0.653859655735576
220	-0.27742946708464	0.721526645768025	5	-0.367076299003695	5.77606557662247	8.11668	0.22126155942418
221	-0.298329153605016	0.683909090909091	5	-0.411328610888531	5.17633661937949	0.88155375	0.0312782525207922
