# Supplementary material for: Fluid extraction from the left-right organizer uncovers mechanical properties needed for symmetry breaking
Source: eLife. 2023 Jul 21;12:e83861. doi: 10.7554/eLife.83861 (PMC10361723; doi:10.7554/eLife.83861)
Supplement: Figure 4—source data 2. [file elife-83861-fig4-data2.zip › Fig4_sourcedata/MC7ss_embryo6.csv]

	x	y	id	omega	alpha	speed	realangvel
1	0.0752508361204013	-0.38071237458194	1	2.94645005402088	0	1.1825	-0.0164330529397283
2	0.0752508361204013	-0.387401337792642	1	2.94973666460883	6.10339180258742	4.4071775	-0.108312117837324
3	0.0707926421404681	-0.411929765886288	1	2.97139908817629	0.35879121934175	3.36776	0.0408913007473855
4	0.0774816053511705	-0.429765886287625	1	2.96322082802681	0.628788177890942	5.361455	0.142222899858719
5	0.0953177257525084	-0.454290969899666	1	2.93477624805507	0.540331277950573	2.29818875	0.0446681818836803
6	0.102006688963211	-0.465441471571906	1	2.92584261167833	0	2.365	-0.0292501277235857
7	0.102006688963211	-0.478819397993311	1	2.93169263722305	0.519261507737809	3.17796875	0.0539997632911327
8	0.110926421404682	-0.49442474916388	1	2.92089268456482	0.6201684059976	3.39081875	0.0711244759673235
9	0.122073578595318	-0.510033444816054	1	2.90666778937136	0.895945627135727	2.52404625	0.0817976735034431
10	0.133220735785953	-0.518953177257525	1	2.89030825467067	0	1.57686375	-0.0203615478715768
11	0.133220735785953	-0.527869565217391	1	2.89438056424499	0.32190054689588	2.49271	0.00942101775019299
12	0.137682274247492	-0.541247491638796	1	2.89249636069495	0.643441113592977	1.97063625	0.0376549698239348
13	0.144371237458194	-0.550167224080268	1	2.88496536673016	0.785398163397448	3.34470125	0.0815493619185093
14	0.157749163879599	-0.563545150501672	1	2.86865549434646	0.950526567939219	3.39081875	0.100152221515222
15	0.173354515050167	-0.574692307692308	1	2.84862505004341	1.16593040101822	6.0035525	0.209041382478654
16	0.204571906354515	-0.588070234113712	1	2.80681677354768	1.42880926048945	2.7871525	0.111163765286495
17	0.220177257525084	-0.590301003344482	1	2.78458402049039	1.16593040101822	3.00177625	0.0957181754950343
18	0.235785953177258	-0.596989966555184	1	2.76544038539138	1.3734584570338	4.01990875	0.145945411572734
19	0.258083612040134	-0.601448160535117	1	2.73625130307683	1.76801878642146	2.00965875	0.0846577101754464
20	0.269230769230769	-0.599220735785953	1	2.71931976104174	1.6815084256829	3.56937625	0.144869996343058
21	0.289297658862876	-0.596989966555184	1	2.69034576177313	2.677645014595	0.88155375	0.0299202937154952
22	0.291528428093645	-0.592531772575251	1	2.68436170303003	2.3563444826916	2.7871525	0.113860072428547
23	0.302675585284281	-0.58138127090301	1	2.66158968854432	2.60112903242799	2.29818875	0.0854042581538028
24	0.309364548494983	-0.570234113712375	1	2.64450883691356	2.41498134824696	4.746555	0.197256455241117
25	0.327200668896321	-0.550167224080268	1	2.60505754586534	2.28959978044554	4.19018875	0.183235942951039
26	0.345040133779264	-0.534558528428094	1	2.56841035727513	2.0344439357957	4.4071775	0.193781329965654
27	0.367334448160535	-0.523411371237458	1	2.529654091282	2.12929452479213	3.71837125	0.163902469326471
28	0.385173913043478	-0.512264214046823	1	2.49687359741671	2.15885662043124	2.84213875	0.125031701638529
29	0.398551839464883	-0.503344481605351	1	2.471867257089	1.76830728013606	2.00965875	0.0782082817608254
30	0.409698996655518	-0.501113712374582	1	2.45622560073683	1.78941233086958	3.6338225	0.139770102311032
31	0.429765886287625	-0.496655518394649	1	2.42827158027463	2.11125994795669	2.29818875	0.0971495687340207
32	0.440913043478261	-0.489966555183946	1	2.40884166652782	2.0344439357957	2.64407	0.108701093839283
33	0.454290969899666	-0.483277591973244	1	2.38710144775997	2.15879893034246	4.26350375	0.178141487999413
34	0.474357859531773	-0.469899665551839	1	2.35147315016009	2.35604449769311	2.7871525	0.118031572289472
35	0.485508361204013	-0.458752508361204	1	2.32786683570219	2.76124142748982	2.1225875	0.0841358901593159
36	0.489966555183946	-0.447602006688963	1	2.31103965767033	2.73664913692351	3.00177625	0.121797737183367
37	0.496655518394649	-0.431996655518395	1	2.28668011023365	2.76106041596902	4.245175	0.174281886277856
38	0.50557525083612	-0.409698996655518	1	2.25182373297808	2.601129032428	2.29818875	0.0991664430821926
39	0.512264214046823	-0.398551839464883	1	2.23199044436164	3.14159265358979	2.365	0.0823753069682986
40	0.512264214046823	-0.385173913043478	1	2.21551538296798	1.95150960402326	2.1225875	0.0793042176258707
41	0.523411371237458	-0.38071237458194	1	2.19965453944281	2.55370544353351	1.421365	0.0620760390771302
42	0.527869565217391	-0.374023411371238	1	2.18723933162738	2.35619449019234	1.672055	0.0718870466174382
43	0.534558528428094	-0.367334448160535	1	2.1728619223039	2.08980397843876	3.17796875	0.123284437529017
44	0.550167224080268	-0.358418060200669	1	2.14820503479809	1.89254688119154	3.73965625	0.123583589877256
45	0.570234113712375	-0.351729096989966	1	2.12348831682264	2.15885662043124	2.84213875	0.107971268201572
46	0.583612040133779	-0.342809364548495	1	2.10189406318233	2.21432743678822	3.94186375	0.149993474151775
47	0.601448160535117	-0.32943143812709	1	2.07189536835197	2.46674195393061	2.52404625	0.102144113591689
48	0.610367892976589	-0.318284280936455	1	2.05146654563363	2.46688829048685	2.52404625	0.10135171100019
49	0.61928762541806	-0.307133779264214	1	2.0311962034336	1.92958754613665	3.36776	0.0987924479829339
50	0.637123745819398	-0.300444816053512	1	2.01143771383701	2.11119376905291	4.59696875	0.150262684843963
51	0.659421404682274	-0.287066889632107	1	1.98138517686822	1.89247187931664	2.49271	0.0645959743881441
52	0.672799331103679	-0.282608695652174	1	1.96846598199059	2.55370544353353	1.421365	0.0539696873233186
53	0.677257525083612	-0.275919732441472	1	1.95767204452592	2.12937878697489	3.71837125	0.114640874305882
54	0.69509364548495	-0.264772575250836	1	1.93474386966475	2.46688829048685	2.52404625	0.0908454290633287
55	0.704013377926421	-0.253622073578595	1	1.91657478385208	1.92958754613665	3.36776	0.0808657567368787
56	0.721849498327759	-0.246933110367893	1	1.90040163250471	2.97636289618993	2.39751875	0.0879353566748398
57	0.724080267558528	-0.233555183946488	1	1.88281456116974	2.8633213007441	2.86933625	0.106659621241256
58	0.728538461538461	-0.21794983277592	1	1.86148263692149	2.26563295558532	3.07863875	0.0942472088942337
59	0.741916387959866	-0.206799331103679	1	1.84263319514264	2.67787004271408	3.52562375	0.126433515548139
60	0.750836120401338	-0.188963210702341	1	1.81734649203301	2.49809154479651	5.9125	0.195816321321893
61	0.770903010033445	-0.162207357859532	1	1.77818322776863	2.75328189986404	9.3689475	0.326469555266153
62	0.790969899665552	-0.113153846153846	1	1.7128893167154	2.87067159140171	7.3634275	0.256545211917327
63	0.802117056856187	-0.0730200668896322	1	1.66158027433194	3.14159265358979	3.94186375	0.138141063213912
64	0.802117056856187	-0.0507257525083611	1	1.63395206168916	3.01719151123162	3.17796875	0.111464195870123
65	0.804347826086957	-0.0328862876254181	1	1.61165922251513	2.51481698958606	3.52858	0.101869799920733
66	0.816053511705686	-0.0167224080267559	1	1.59128526253099	3.38657131671666	2.43772375	0.0818686631448839
67	0.812709030100334	-0.00334448160535117	1	1.57491152990201	3.14159265358979	2.365	0.082301274756681
68	0.812709030100334	0.0100334448160535	1	1.55845127495067	2.94419709373991	3.01478375	0.102150462799256
69	0.816053511705686	0.0267558528428094	1	1.53802118239082	3.30674133100442	3.59657375	0.123872031395573
70	0.812709030100334	0.0468227424749164	1	1.51324677611171	3.14159265358979	4.13875	0.143280114962942
71	0.812709030100334	0.0702341137123746	1	1.48459075311912	3.14159265358979	1.1825	0.0408174766379232
72	0.812709030100334	0.0769230769230769	1	1.47642725779153	3.72959525713736	2.1320475	0.0654954846116296
73	0.806020066889632	0.0869565217391304	1	1.46332816086921	3.33898821343967	3.01478375	0.104936334708892
74	0.802675585284281	0.103678929765886	1	1.44234089392743	3.33898821343967	3.01478375	0.105241313095698
75	0.79933110367893	0.120401337792642	1	1.42129263130829	2.94419709373991	3.01478375	0.0984813822058969
76	0.802675585284281	0.137123745819398	1	1.40159635486711	3.14159265358979	1.1825	0.0404283425255444
77	0.802675585284281	0.1438127090301	1	1.393510686362	3.46334320798644	1.8695325	0.0642891530032576
78	0.79933110367893	0.153846153846154	1	1.38065285576135	3.92699081698724	1.672055	0.0484258701972161
79	0.792642140468227	0.160535117056856	1	1.37096768172191	4.19324286613817	4.7666575	0.112600684984785
80	0.769230769230769	0.173913043478261	1	1.34844754472495	3.14159265358979	1.1825	0.0412857709480266
81	0.769230769230769	0.180602006688963	1	1.34019039053534	3.92699081698724	0.8360275	0.0255209861305901
82	0.765886287625418	0.183946488294314	1	1.33508619330923	3.85671578471793	0	0
83	0.552397993311037	0.429765886287625	3	0.909614432218435	3.40785624169044	4.49409125	0.165258037077022
84	0.545709030100334	0.454290969899666	3	0.87656282480303	3.80986927399305	9.5415925	0.37847597178465
85	0.512264214046823	0.496655518394649	3	0.8008676304461	4.22245760604724	6.70063625	0.256832490379527
86	0.478819397993311	0.514491638795987	3	0.749501132370195	3.72965294722613	5.68486875	0.2201077648093
87	0.460979933110368	0.541247491638796	3	0.705479579408335	3.80256658794335	4.49409125	0.17372831621875
88	0.445374581939799	0.561314381270903	3	0.670733916164585	3.6052402625906	7.93221	0.276162304578564
89	0.425307692307692	0.601448160535117	3	0.615501455248872	4.20822438622496	13.05539125	0.502087308424666
90	0.360645484949833	0.637123745819398	3	0.515083993563939	4.77479319869966	12.63796875	0.431012643812699
91	0.289297658862876	0.632665551839465	3	0.428881464801399	4.86899288441975	15.16378875	0.549162598061449
92	0.204571906354515	0.61928762541806	3	0.319048945189109	4.67540585086278	10.649595	0.454037280605272
93	0.144371237458194	0.621515050167224	3	0.228241489068055	4.98654828694383	13.10269125	0.537128429591992
94	0.0730200668896322	0.601448160535117	3	0.120815803149656	5.03406453290643	4.98601125	0.214475074649361
95	0.0462642140468228	0.592531772575251	3	0.0779207882197842	4.71238898038469	13.40186375	0.638682272039227
96	-0.029541806020067	0.592531772575251	3	-0.0498156661880612	4.86898680341674	7.58219	0.361567478735086
97	-0.0719063545150502	0.585842809364548	3	-0.122129161935079	5.07116478771193	13.47104	0.643516280188637
98	-0.143254180602007	0.559086956521739	3	-0.250832417972806	5.0182602952953	7.85357375	0.385168226464134
99	-0.18561872909699	0.545709030100334	3	-0.327866063265633	5.01091223517764	5.361455	0.262315267281475
100	-0.214605351170568	0.536789297658863	3	-0.380329116721928	5.04563922611628	10.8447075	0.525410104748353
101	-0.27257525083612	0.516722408026756	3	-0.485411137671599	4.95736764351155	9.750895	0.447222524478801
102	-0.326086956521739	0.503344481605351	3	-0.574855642567359	5.25285260154649	2.29818875	0.10821901809736
103	-0.337234113712375	0.496655518394649	3	-0.59649944618683	6.06441048144439	3.6338225	0.12759769378164
104	-0.341695652173913	0.476588628762542	3	-0.622018984943159	0.588002603547568	4.26350375	0.00729324638735651
105	-0.328317725752508	0.456521739130435	3	-0.62347763422063	2.89661399046293	4.8754475	-0.181361832694451
106	-0.321628762541806	0.483277591973244	3	-0.58720526768174	3.77038083148073	5.361455	0.0103192595917556
107	-0.339464882943144	0.507802675585284	3	-0.589269119600091	5.63965419718626	3.94186375	0.174219185896773
108	-0.352842809364548	0.489966555183946	3	-0.624112956779445	5.1760365893855	2.64407	0.121761295294793
109	-0.366220735785953	0.483277591973244	3	-0.648465215838404	5.02045583232023	9.09992875	0.388307724574124
110	-0.415274247491639	0.46766889632107	3	-0.726126760753229	5.45017688927962	5.85987875	0.264865025992798
111	-0.439799331103679	0.445374581939799	3	-0.779099765951789	5.44517922097952	5.30292125	0.238659266923638
112	-0.462096989966555	0.425307692307692	3	-0.826831619336516	5.16248978421594	9.7402525	0.394310104944431
113	-0.511705685618729	0.40133779264214	3	-0.905693640325402	5.49778714378214	5.85278375	0.250971979925143
114	-0.535117056856187	0.377926421404682	3	-0.955888036310431	5.10718010008445	7.68625	0.271106477508301
115	-0.575250836120401	0.361204013377926	3	-1.01010933181209	5.66293582119676	5.0859325	0.210747616939229
116	-0.591973244147157	0.337792642140468	3	-1.05225885519994	5.69518270363202	4.26350375	0.175993768653202
117	-0.605351170568562	0.317725752508361	3	-1.08745760893058	5.81953769817878	5.28814	0.218782419550918
118	-0.618729096989967	0.290969899665552	3	-1.13121409284076	5.6396841983863	5.9125	0.236981221000854
119	-0.638795986622074	0.264214046822742	3	-1.17861033704093	5.35589008917797	2.95625	0.102762471246434
120	-0.652173913043478	0.254180602006689	3	-1.19916283129022	2.02826341123545	0	0
121	0.18004347826087	0.663879598662207	4	0.264829021786088	4.91987525971858	15.30687125	0.591725462842199
122	0.0953177257525084	0.64604347826087	4	0.146483929217648	5.08538407937301	9.73493125	0.381253488937245
123	0.0440367892976588	0.625976588628763	4	0.070233231430199	5.11094671871552	8.12614	0.337417312337499
124	0.00167224080267559	0.608137123745819	4	0.00274976896269914	4.98331004257277	7.3634275	0.335433118429476
125	-0.0384615384615385	0.596989966555184	4	-0.0643368547231959	6.10336780925919	4.4071775	0.05248352318452
126	-0.0429197324414717	0.572464882943144	4	-0.0748335593600998	5.49778714378215	2.7871525	0.105990208245708
127	-0.0540702341137123	0.561314381270903	4	-0.0960316010092413	5.30036273722367	5.68486875	0.258031392031994
128	-0.0808260869565216	0.543478260869565	4	-0.14763787941564	5.39814076912527	5.60209375	0.25493090522359
129	-0.105351170568562	0.523411371237458	4	-0.198624060460358	5.65439712928864	5.361455	0.217290045918441
130	-0.1231872909699	0.498886287625418	4	-0.242082069644047	5.87831938140291	6.0035525	0.210154179682509
131	-0.136565217391304	0.46766889632107	4	-0.284112905580548	5.77076913936939	7.2357175	0.3186112567999
132	-0.156632107023411	0.431996655518395	4	-0.347835156940528	6.11795554977974	2.39751875	0.0743437460658702
133	-0.158862876254181	0.41861872909699	4	-0.362703906153702	5.60849924267014	5.04750125	0.283459691969823
134	-0.176698996655518	0.396321070234114	4	-0.419395844547667	5.58090251516217	6.71246125	0.408800588267897
135	-0.201227424749164	0.367334448160535	4	-0.501155962201246	5.36807345325623	6.4647275	0.436078154955777
136	-0.230210702341137	0.345040133779264	4	-0.588371593192402	5.11725490616136	3.00177625	0.199665852796902
137	-0.245819397993311	0.338351170568562	4	-0.628304763751782	1.09290678976596	0	0
138	0.313822742474916	0.048494983277592	5	1.41747917287987	3.92699081698724	1.1150975	0.0810377825786271
139	0.309364548494983	0.0529531772575252	5	1.40127161636415	3.836281747443	3.07863875	0.246688916458117
140	0.298217391304348	0.0663311036789299	5	1.35193383307252	4.39048843348881	1.246355	0.0606037276769203
141	0.291528428093645	0.068561872909699	5	1.33981308753714	2.76113800685863	2.1225875	0.16037758128075
142	0.295986622073579	0.0797090301003345	5	1.30773757128099	1.32608235397416	1.62534625	-0.0710495458776032
143	0.30490635451505	0.0774816053511705	5	1.32194748045651	3.14159265358979	0.78813625	0.0684299133723783
144	0.30490635451505	0.0819397993311037	5	1.30826149778203	3.28354970339426	2.7871525	0.246207830512107
145	0.302675585284281	0.0975484949832775	5	1.25901993167961	3.46349320048567	1.246355	0.11086568852901
146	0.300444816053512	0.10423745819398	5	1.23684679397381	1.5707963267949	1.57686375	-0.0447800636682
147	0.309364548494983	0.10423745819398	5	1.24580280670745	3.54653617025608	3.00177625	0.260060359805947
148	0.302675585284281	0.119842809364549	5	1.19379073474626	4.24866636950898	3.52562375	0.237771596190031
149	0.284839464882943	0.12876254180602	5	1.14623641550826	3.72982599086652	1.421365	0.127396034092587
150	0.280377926421405	0.135451505016722	5	1.12075720868974	5.96173478277692	1.246355	-0.0824486176564382
151	0.278150501672241	0.12876254180602	5	1.13724693222103	5.03406453290643	2.49271	0.0269107368463345
152	0.264772575250836	0.124304347826087	5	1.13186478485176	3.6052402625906	2.64407	0.255697240557045
153	0.258083612040134	0.137682274247492	5	1.08072533674035	3.46349320048567	2.49271	0.23557678335987
154	0.253622073578595	0.151060200668896	5	1.03360998006838	3.30657916446081	2.39751875	0.210340988411731
155	0.251394648829431	0.164438127090301	5	0.99154178238603	4.46741031725783	4.8754475	0.358740793768407
156	0.224638795986622	0.171127090301003	5	0.919793623632349	4.46767500756396	1.62534625	0.129685228531638
157	0.21571906354515	0.173354515050167	5	0.893856577926021	4.4936141546495	3.6338225	0.303683039579701
158	0.195652173913043	0.177816053511706	5	0.833119970010081	4.19338132874083	3.17796875	0.329784890398162
159	0.18004347826087	0.186732441471572	5	0.767162991930449	4.19312747264688	3.17796875	0.341163134462265
160	0.164438127090301	0.195652173913043	5	0.698930365037996	3.60554029258457	0.88155375	0.088828488208284
161	0.162207357859532	0.200110367892977	5	0.681164667396339	4.30752305460802	3.00177625	0.322474713426538
162	0.146598662207358	0.206799331103679	5	0.616669724711031	4.24844134138991	1.76251625	0.195442535382447
163	0.137682274247492	0.211260869565217	5	0.577581217634542	4.06894786679171	1.97063625	0.21980717913939
164	0.12876254180602	0.21794983277592	5	0.533619781806664	3.6052402625906	2.64407	0.240260155044358
165	0.122073578595318	0.231327759197324	5	0.485567750797792	3.68205627475159	2.29818875	0.207081392537157
166	0.115384615384615	0.24247491638796	5	0.444151472290361	3.81644335324896	2.52404625	0.233562440793966
167	0.106464882943144	0.253622073578595	5	0.397438984131568	3.6052402625906	2.64407	0.199075173140935
168	0.0997759197324416	0.267	5	0.357623949503381	3.60509027009136	1.76251625	0.125021289647342
169	0.0953177257525084	0.275919732441472	5	0.332619691573912	3.60509027009136	1.76251625	0.119188442718979
170	0.0908595317725752	0.284839464882943	5	0.308782003030116	0	0	0
171	0.0908595317725752	0.284839464882943	5	0.308782003030116	2.35619449019234	1.1150975	-0.0474817154914242
172	0.0953177257525084	0.289297658862876	5	0.318278346128401	3.14159265358979	2.365	0.0659645772285
173	0.0953177257525084	0.302675585284281	5	0.305085430682701	3.14159265358979	0.78813625	0.0208208440215896
174	0.0953177257525084	0.307133779264214	5	0.300921261878383	3.14159265358979	1.57686375	0.0400443217643009
175	0.0953177257525084	0.316053511705686	5	0.292912397525523	3.14159265358979	1.97063625	0.0472224574449565
176	0.0953177257525084	0.327200668896321	5	0.283467906036532	3.14159265358979	0.78813625	0.0180800052373375
177	0.0953177257525084	0.33166220735786	5	0.279851904989064	3.92699081698725	2.7871525	0.195415475193125
178	0.0841705685618728	0.342809364548495	5	0.24076880995044	4.24874137138387	0.88155375	0.0686888872783387
179	0.0797090301003345	0.345040133779264	5	0.227031032494772	4.95754415043761	1.62534625	0.11693169328945
180	0.0707926421404681	0.342809364548495	5	0.203644693836882	3.14159265358979	1.1825	0.018967958424212
181	0.0707926421404681	0.349498327759197	5	0.199851102152039	4.4673220949378	1.62534625	0.128609696978673
182	0.0618729096989967	0.351729096989967	5	0.174129162756305	4.06894786679171	1.97063625	0.137244336517163
183	0.0529531772575252	0.358418060200669	5	0.146680295452872	3.92699081698724	4.4592075	0.268082833642271
184	0.0351170568561873	0.376254180602007	5	0.0930637287244179	4.36356323087667	4.61352375	0.327857302233966
185	0.0105919732441471	0.385173913043478	5	0.0274922682776247	4.39093845598205	1.246355	0.0870887999751035
186	0.00390301003344473	0.387401337792642	5	0.0100745082826039	4.61267577586421	3.961375	0.286248906198103
187	-0.0183946488294314	0.389632107023411	5	-0.0471752729570168	4.90989993372586	2.00965875	0.144668821274609
188	-0.029541806020067	0.387401337792642	5	-0.0761090372119385	0	0	0
189	-0.029541806020067	0.387401337792642	5	-0.0761090372119385	4.9095538065054	2.00965875	0.145735546699565
190	-0.0406923076923076	0.385173913043478	5	-0.105256146551852	5.49853733118826	0.55754875	0.0317833284539537
191	-0.0429197324414717	0.382943143812709	5	-0.111612812242642	5.81938772817392	1.76251625	0.0719797680504941
192	-0.0473812709030099	0.374023411371237	5	-0.126008765852741	5.30027619044096	1.421365	0.0963409079409328
193	-0.0540702341137123	0.369565217391304	5	-0.145276947440928	5.30044927402104	2.84213875	0.198039561683941
194	-0.067448160535117	0.360645484949833	5	-0.184884859777716	5.77612925661868	4.05834	0.209573527335097
195	-0.0785953177257525	0.340578595317726	5	-0.226799565244735	4.71238898038469	0.78813625	0.0619601050062479
196	-0.0830535117056857	0.340578595317726	5	-0.239191586245985	5.1760365893855	2.64407	0.209849700708675
197	-0.0964314381270904	0.333889632107023	5	-0.28116152638772	5.69495196990286	1.421365	0.0896995994429894
198	-0.100892976588629	0.327200668896321	5	-0.299101446276318	4.95719112100676	1.62534625	0.133779812546212
199	-0.109809364548495	0.324973244147157	5	-0.32585740878556	5.17603658938551	0.88155375	0.0721584108901285
200	-0.114270903010033	0.322742474916388	5	-0.340289090963586	3.92624062958112	0.55754875	0.0196273120130808
201	-0.116498327759197	0.324973244147157	5	-0.344214553366202	4.0378675449989	2.52404625	0.104740419300945
202	-0.127648829431438	0.333889632107023	5	-0.365162637226391	3.92661586387396	1.1150975	0.0353917446602103
203	-0.132107023411371	0.338351170568562	5	-0.372240986158433	3.836281747443	3.07863875	0.0726511053438184
204	-0.143254180602007	0.351729096989967	5	-0.386771207227197	3.60554029258458	0.88155375	0.00499482324061051
205	-0.145484949832776	0.3561872909699	5	-0.387770171875319	4.5879647513408	3.17796875	0.198952796517768
206	-0.163321070234114	0.358418060200669	5	-0.427560731178873	4.12450177032842	1.421365	0.0528825664850463
207	-0.170010033444816	0.362876254180602	5	-0.438137244475882	4.17205770243412	2.29818875	0.0881947182984311
208	-0.181160535117057	0.369565217391304	5	-0.455776188135568	4.51487802704352	2.00965875	0.107839853250835
209	-0.192307692307692	0.371795986622074	5	-0.477344158785735	4.71238898038469	2.75936375	0.162757406911715
210	-0.207916387959866	0.371795986622074	5	-0.509895640168078	4.54740246951368	2.39751875	0.12184095563486
211	-0.221294314381271	0.374023411371237	5	-0.53426383129505	4.43391949403901	2.86933625	0.124968405641883
212	-0.23689966555184	0.378484949832776	5	-0.559257512423427	4.71238898038469	1.97063625	0.104440439927691
213	-0.24805016722408	0.378484949832776	5	-0.580145600408965	4.54740246951368	2.39751875	0.107928221189566
214	-0.261428093645485	0.38071237458194	5	-0.601731244646878	4.00369211420822	3.6338225	0.0549243238742769
215	-0.277033444816054	0.394090301003344	5	-0.612716109421733	4.24874137138388	5.28814	0.139665285653257
216	-0.303789297658863	0.407468227424749	5	-0.640649166552385	4.24859140137901	1.76251625	0.0433539651223724
217	-0.312709030100334	0.411929765886288	5	-0.649319959576859	4.71238898038469	3.5475	0.150935040491125
218	-0.332775919732441	0.411929765886288	5	-0.679506967675084	4.71238898038469	2.75936375	0.112537591198398
219	-0.348384615384615	0.411929765886288	5	-0.702014485914764	4.71238898038469	1.97063625	0.0778370519558158
220	-0.359531772575251	0.411929765886288	5	-0.717581896305927	4.71238898038469	3.94186375	0.149565934026099
221	-0.381829431438127	0.411929765886288	5	-0.747495083111147	0	0	0
222	-0.381829431438127	0.411929765886288	5	-0.747495083111147	5.01094467210249	5.361455	0.237452354453738
223	-0.4108127090301	0.403010033444816	5	-0.794985554001895	4.58798783802652	3.17796875	0.0924001399966157
224	-0.428652173913043	0.405240802675585	5	-0.813465582001218	4.31763336416869	5.12436375	0.0833049198179681
225	-0.455408026755853	0.416387959866221	5	-0.830126565964811	1.5707963267949	0.78813625	-0.0245247191051878
226	-0.450946488294314	0.416387959866221	5	-0.825221622143774	2.3569446775985	0.55754875	-0.0256655009202178
227	-0.448719063545151	0.41861872909699	5	-0.82008852195973	3.3065791644608	2.39751875	-0.0661576587637502
228	-0.450946488294314	0.431996655518395	5	-0.80685699020698	4.06894786679172	1.97063625	0.010543699467962
229	-0.459866220735786	0.438685618729097	5	-0.808965730100572	5.17633661937949	0.88155375	0.036809807422995
230	-0.464324414715719	0.436454849498328	5	-0.816327691585172	3.92699081698724	2.22960375	-0.00300137893818775
231	-0.473244147157191	0.445374581939799	5	-0.815727415797534	3.33910360693097	2.00965875	-0.049979775034299
232	-0.47547491638796	0.456521739130435	5	-0.805731460790674	3.14159265358979	0.78813625	-0.0242798096877639
233	-0.47547491638796	0.460979933110368	5	-0.800875498853122	5.96150975465785	2.49271	0.0968278532699363
234	-0.479933110367893	0.447602006688963	5	-0.820241069507109	5.96150975465785	2.49271	0.0985734081484879
235	-0.484391304347826	0.434224080267559	5	-0.839955751136806	3.38665953903668	3.25010125	-0.0773903034686008
236	-0.488852842809365	0.452063545150502	5	-0.824477690443086	2.15868353685117	1.421365	-0.0588462458955319
237	-0.482163879598662	0.456521739130435	5	-0.81270844126398	3.14159265358979	1.57686375	-0.0483254604243766
238	-0.482163879598662	0.465441471571906	5	-0.803043349179104	3.14159265358979	1.1825	-0.0356578952484488
239	-0.482163879598662	0.472130434782609	5	-0.795911770129415	0.558633018285817	3.71837125	0.0377837941391457
240	-0.471013377926421	0.454290969899666	5	-0.803468528957244	5.74272168601779	2.29818875	0.0972056567951007
241	-0.477702341137124	0.44314381270903	5	-0.822909660316264	4.83679012274286	3.17796875	0.103790894641969
242	-0.495541806020067	0.440913043478261	5	-0.843667839244658	5.38705674027459	2.52404625	0.105670934320232
243	-0.506688963210702	0.431996655518395	5	-0.864802026108704	5.69529809712331	1.421365	0.0600248901801814
244	-0.511147157190635	0.425307692307692	5	-0.876807004144741	5.49778714378214	1.672055	0.0707368218737803
245	-0.517836120401338	0.41861872909699	5	-0.890954368519496	5.96128476028369	1.246355	0.0497733329171179
246	-0.520066889632107	0.411929765886288	5	-0.90090903510292	4.95750000034481	3.25010125	0.107977630807383
247	-0.537903010033445	0.407468227424749	5	-0.922504561264397	4.8029505149917	4.353965	0.119645098843753
248	-0.56243143812709	0.405240802675585	5	-0.946433581033147	4.85437604669013	2.7871525	0.077576040708951
249	-0.578036789297659	0.403010033444816	5	-0.961948789174937	5.49778714378214	2.22960375	0.0878306627258651
250	-0.58695652173913	0.394090301003344	5	-0.97951492172011	6.03803013712666	1.62534625	0.0614157536655324
251	-0.5891872909699	0.385173913043478	5	-0.991798072453217	6.08602048105888	2.00965875	0.075399430187737
252	-0.591414715719064	0.374023411371237	5	-1.00687795849076	5.35583009397766	1.97063625	0.0740357414539461
253	-0.600334448160535	0.367334448160535	5	-1.02168510678155	4.71238898038469	1.97063625	0.0407810268924025
254	-0.611481605351171	0.367334448160535	5	-1.02984131216003	5.23139663202854	3.17796875	0.108559195528217
255	-0.627090301003345	0.358418060200669	5	-1.05155315126568	5.20239820831583	6.70063625	0.215927974236796
256	-0.660535117056856	0.340578595317726	5	-1.09473874611304	5.01080683198564	5.361455	0.138612639102036
257	-0.689521739130435	0.33166220735786	5	-1.12246127393344	5.58096975483821	6.71246125	0.237035028636177
258	-0.714046822742475	0.302675585284281	5	-1.16986827966068	5.63965419718627	3.94186375	0.138539380806249
259	-0.72742474916388	0.284839464882943	5	-1.19757615582193	5.63974419358661	3.94186375	0.136464735038209
260	-0.740802675585284	0.267	5	-1.22486910282957	5.30027619044097	2.84213875	0.0810721767029565
261	-0.754180602006689	0.258083612040134	5	-1.24108353817016	5.35592009037801	3.94186375	0.113806703792574
262	-0.772016722408027	0.244705685618729	5	-1.26384487892868	5.46075059047524	7.53075125	0.222896706550793
263	-0.803234113712375	0.21571906354515	5	-1.30842422023883	5.38723968004386	2.52404625	0.0684701113443675
264	-0.81438127090301	0.206799331103679	5	-1.32211824250771	5.4070780742379	3.07863875	0.082871231060162
265	-0.827759197324415	0.195652173913043	5	-1.33869248871974	5.77612925661868	4.05834	0.128898387879084
266	-0.83890635451505	0.175585284280936	5	-1.36447216629556	5.87831938140291	3.00177625	0.0967296130461759
267	-0.845595317725752	0.159976588628763	5	-1.38381808890479	5.56428893558296	8.3803775	0.230741495197617
268	-0.8768127090301	0.124304347826087	5	-1.42996638794432	5.38723968004386	2.52404625	0.0580524672226335
269	-0.887959866220736	0.115384615384615	5	-1.44157688138884	5.37346676368805	4.49409125	0.0988818737128394
270	-0.908026755852843	0.0997759197324416	5	-1.46135325613141	5.4333261064377	4.3291325	0.0971711251871232
271	-0.926421404682274	0.0836120401337793	5	-1.48078748116884	5.65438902076415	8.04159125	0.204627467164826
272	-0.953177257525084	0.0468227424749164	5	-1.5217129746018	5.73153032465104	9.02484	0.228351980807788
273	-0.979933110367893	0.00334448160535117	5	-1.56738337076336	5.99172851270172	6.17265	0.169044984066034
274	-0.989966555183946	-0.0301003344481605	5	-1.60119236757657	6.03820664405272	4.8754475	0.132945879378257
275	-0.996655518394649	-0.0568561872909699	5	-1.62778154345222	0.855088804363447	0	0
276	-0.629321070234114	-0.376254180602007	6	-2.10965051095843	0	0	0
277	-0.629321070234114	-0.376254180602007	6	-2.10965051095843	0	0	0
278	-0.629321070234114	-0.376254180602007	6	-2.10965051095843	0	0	0
279	-0.629321070234114	-0.376254180602007	6	-2.10965051095843	2.35581953707907	1.1150975	-0.0105693492892311
280	-0.624859531772575	-0.371795986622073	6	-2.10753664110058	2.03474396578968	0.88155375	0.00251035976390757
281	-0.620401337792642	-0.369565217391304	6	-2.10803871305337	2.67809503708823	1.76251625	-0.0376992770716789
282	-0.615943143812709	-0.360645484949833	6	-2.10049885763903	0	0	0
283	-0.615943143812709	-0.360645484949833	6	-2.10049885763903	1.5707963267949	1.57686375	0.0319155907038304
284	-0.607023411371237	-0.360645484949833	6	-2.1068819757798	2.0344439357957	2.64407	0.00783110600308223
285	-0.593645484949833	-0.353956521739131	6	-2.10844819698041	2.24546408668481	2.52404625	-0.0143992715087671
286	-0.582498327759197	-0.345040133779264	6	-2.10556834267866	1.68150842568289	3.56937625	0.063065545387988
287	-0.56243143812709	-0.342809364548495	6	-2.11818145175626	1.5707963267949	1.57686375	0.0356517896302222
288	-0.553511705685619	-0.342809364548495	6	-2.1253118096823	1.5707963267949	0.78813625	0.0181325386689557
289	-0.549053511705686	-0.342809364548495	6	-2.12893831741609	1.5707963267949	1.97063625	0.0462920370793363
290	-0.537903010033445	-0.342809364548495	6	-2.13819672483196	1.5707963267949	1.1825	0.028430976420295
291	-0.531214046822742	-0.342809364548495	6	-2.14388292011602	1.95125097352606	2.1225875	0.0185221519340684
292	-0.520066889632107	-0.338351170568562	6	-2.14758735050283	1.92958754613665	3.36776	0.0342266015878545
293	-0.502230769230769	-0.331662207357859	6	-2.1544326708204	1.78957115253008	3.6338225	0.0629420500721323
294	-0.482163879598662	-0.327200668896321	6	-2.16702108083483	1.76819188664478	6.0295675	0.120109558663493
295	-0.448719063545151	-0.320511705685619	6	-2.19104299256753	1.73578283766592	2.39751875	0.0552892672352079
296	-0.435341137123746	-0.318284280936455	6	-2.20210084601457	1.76824956675084	2.00965875	0.0451831845666306
297	-0.424190635451505	-0.316053511705686	6	-2.2111374829279	1.5707963267949	1.97063625	0.0640297786398136
298	-0.41304347826087	-0.316053511705686	6	-2.22394343865586	2.03429394329646	1.76251625	0.0184188954088582
299	-0.404123745819398	-0.311595317725752	6	-2.22762721773763	4.2487413713839	0.88155375	-0.043814651976577
300	-0.408585284280936	-0.309364548494983	6	-2.21886428734231	1.5707963267949	1.57686375	0.053268401313189
301	-0.399665551839465	-0.309364548494983	6	-2.22951796760495	2.35619449019232	0.55754875	-0.0039675963961705
302	-0.397434782608696	-0.307133779264214	6	-2.22872444832572	1.5707963267949	2.365	0.0831772180128865
303	-0.384056856187291	-0.307133779264214	6	-2.2453598919283	1.24889577989902	1.246355	0.0606593452897242
304	-0.377367892976589	-0.309364548494983	6	-2.25749176098624	0	0	0
305	-0.377367892976589	-0.309364548494983	6	-2.25749176098624	6.23836312858513	0	0
306	-0.388518394648829	-0.557969899665552	7	-2.53334945761633	1.10714871779409	2.64407	0.109173312491464
307	-0.375140468227425	-0.564658862876254	7	-2.55518412011463	1.325729441348	1.62534625	0.0641895877956866
308	-0.366220735785953	-0.566889632107023	7	-2.56802203767376	0.785398163397427	0.55754875	0.0228274451654809
309	-0.363989966555184	-0.569120401337793	7	-2.57258752670686	1.5707963267949	1.97063625	0.0701221323910772
310	-0.352842809364548	-0.569120401337793	7	-2.58661195318507	1.95150960402329	2.1225875	0.0539648274855953
311	-0.341695652173913	-0.564658862876254	7	-2.59740491868219	1.5707963267949	3.5475	0.132112029274585
312	-0.321628762541806	-0.564658862876254	7	-2.62382732453711	1.5707963267949	4.33563625	0.1670509902128
313	-0.297100334448161	-0.564658862876254	7	-2.65723752257967	1.27931200685598	4.1151	0.180200950409133
314	-0.27480602006689	-0.571347826086956	7	-2.6932777126615	1.16593040101823	3.00177625	0.133921329479212
315	-0.259197324414716	-0.578036789297659	7	-2.72006197855734	1.37328537345371	2.00965875	0.0878256152509094
316	-0.24805016722408	-0.580267558528428	7	-2.73762710160752	1.42883927699041	2.7871525	0.121425260884882
317	-0.232441471571906	-0.582498327759197	7	-2.7619121537845	1.5707963267949	0.78813625	0.0330980372130973
318	-0.227983277591973	-0.582498327759197	7	-2.76853176122712	1.5707963267949	1.1825	0.0499823357183882
319	-0.221294314381271	-0.582498327759197	7	-2.77852822837079	1.10714871779409	2.64407	0.119101048621846
320	-0.207916387959866	-0.5891872909699	7	-2.80234843809516	1.24934580239228	1.246355	0.05641900816308
321	-0.201227424749164	-0.591414715719063	7	-2.81363223972778	1.16593040101822	3.00177625	0.135198259290408
322	-0.18561872909699	-0.598103678929766	7	-2.84067189158586	1.46008422790689	3.56937625	0.159212655114342
323	-0.165551839464883	-0.600334448160535	7	-2.87251442260873	1.5707963267949	1.57686375	0.069298909169353
324	-0.156632107023411	-0.600334448160535	7	-2.8863742044426	1.73602608419476	2.39751875	0.10066543984701
325	-0.143254180602007	-0.598103678929766	7	-2.906507292412	1.5707963267949	0.78813625	0.0353064010693505
326	-0.138795986622074	-0.598103678929766	7	-2.91356857262587	1.30453273869425	4.49409125	0.206415976114336
327	-0.114270903010033	-0.604792642140468	7	-2.95485176784874	1.48009955782482	4.353965	0.199819291716761
328	-0.0897424749163881	-0.607023411371237	7	-2.99481562619209	0.244713972820727	1.62534625	0.0281935707030323
329	-0.087515050167224	-0.615943143812709	7	-3.0004543403327	0.643621127995791	1.97063625	0.0625088126238227
330	-0.0808260869565216	-0.624859531772575	7	-3.01295610285746	1.24889577989899	1.246355	0.0547938973806339
331	-0.0741371237458193	-0.627090301003345	7	-3.02391488233359	1.24889577989899	1.246355	0.0545463025797277
332	-0.067448160535117	-0.629321070234114	7	-3.03482414284953	0	0	0
333	-0.067448160535117	-0.629321070234114	7	-3.03482414284953	1.3260823539742	1.62534625	0.0717899286311763
334	-0.0585284280936455	-0.631548494983277	7	-3.04918212857577	1.5707963267949	2.75936375	0.122776699275278
335	-0.0429197324414717	-0.631548494983277	7	-3.07373746843083	1.29232684044921	2.86933625	0.124675482994068
336	-0.0273143812709029	-0.636010033444816	7	-3.09867256502964	0.694836628790428	3.07863875	0.0901714136367504
337	-0.0161638795986623	-0.649387959866221	7	-3.11670684775699	1.4058098159239	2.39751875	0.103051877335529
338	-0.00278595317725761	-0.651615384615384	7	-3.13731722322409	1.06361292074717	4.05834	0.15171745939691
339	0.0172809364548494	-0.662765886287626	7	3.11552459207611	1.01221386661492	3.71837125	0.129970155710231
340	0.0351170568561873	-0.673913043478261	7	3.08953056093406	1.10714871779409	5.28814	0.188601084426323
341	0.0618729096989967	-0.687290969899666	7	3.0518103440488	1.16593040101822	3.00177625	0.107027060974119
342	0.0774816053511705	-0.693979933110368	7	3.03040493185398	1.31016281497387	6.11884625	0.226670060220746
343	0.110926421404682	-0.70289966555184	7	2.98507091980983	1.48022250975342	4.353965	0.166307992719865
344	0.135451505016722	-0.705127090301003	7	2.95180932126585	1.42369985064977	10.758385	0.388286529038364
345	0.195652173913043	-0.714046822742475	7	2.87415201545818	1.79759938840886	10.51774625	0.399295147016763
346	0.253622073578595	-0.70066889632107	7	2.79429298605483	1.41419850376285	7.58219	0.245006324036021
347	0.295986622073579	-0.707357859531773	7	2.74529172124762	1.89247187931663	2.49271	0.0915582781409974
348	0.309364548494983	-0.70289966555184	7	2.72698006561942	1.5707963267949	2.75936375	0.0922472600261326
349	0.324973244147157	-0.70289966555184	7	2.7085306136142	1.5707963267949	2.75936375	0.09068086151101
350	0.340578595317726	-0.70289966555184	7	2.690394441312	1.91957827824507	4.61352375	0.165577197159839
351	0.365107023411371	-0.693979933110368	7	2.65727900188003	1.97573984346118	3.00177625	0.107716296503626
352	0.38071237458194	-0.687290969899666	7	2.6357357425793	1.84901108414463	2.86933625	0.100157698000558
353	0.396321070234114	-0.682832775919733	7	2.61570420297919	2.54448655044313	0	0
354	0.682832775919733	-0.261428093645485	8	1.93643847353183	1.5707963267949	2.365	0.03215982552498
355	0.696210702341137	-0.261428093645485	8	1.93000650842683	2.35628823726247	4.4592075	0.152258973775621
356	0.714046822742475	-0.243588628762542	8	1.89955471367171	2.35600697847506	2.22960375	0.0744584951718252
357	0.722966555183947	-0.234672240802675	8	1.88466301463734	1.89269687369078	1.246355	0.0273376577620121
358	0.729655518394649	-0.232441471571906	8	1.87919548308494	2.55370544353353	1.421365	0.0503015076968838
359	0.734113712374582	-0.225752508361204	8	1.86913518154556	1.95125097352606	2.1225875	0.0484800531828489
360	0.745260869565217	-0.221294314381271	8	1.85943917090899	1.84920918159995	2.86933625	0.0551099067884664
361	0.760869565217391	-0.216832775919733	8	1.8484171895513	2.35600697847506	2.22960375	0.069101533158995
362	0.769789297658863	-0.207916387959866	8	1.8345968829195	2.26563295558532	3.07863875	0.0882581425481854
363	0.783167224080268	-0.196765886287626	8	1.81694525440986	2.52132289473412	3.39081875	0.109564211963797
364	0.794314381270903	-0.181160535117057	8	1.7950324120171	2.99963560378531	2.7871525	0.0965804366334799
365	0.796545150501672	-0.165551839464883	8	1.77571632469041	2.78280143424804	3.36776	0.115254380851715
366	0.803234113712375	-0.147715719063545	8	1.75266544852006	2.96179914899763	4.4071775	0.15258944622202
367	0.807692307692308	-0.1231872909699	8	1.72214755927566	2.86329299458468	8.6086	0.29305955529094
368	0.821070234113712	-0.0763645484949834	8	1.66353564821747	3.07499130404669	5.9255075	0.203275965169292
369	0.823301003344482	-0.0429197324414717	8	1.62288045518361	3.26601688263369	6.3559375	0.216167142296833
370	0.818839464882943	-0.0072474916387959	8	1.57964702672425	3.605154550754	6.16969375	0.193417907368715
371	0.803234113712375	0.0239698996655517	8	1.5409634452505	3.54649737129953	6.0035525	0.199597942168168
372	0.78985618729097	0.0551839464882943	8	1.50104385681687	4.39063842598805	3.73965625	0.0522576653969825
373	0.769789297658863	0.0618729096989967	8	1.49059232373747	3.68199009584781	4.59696875	0.153081359395477
374	0.756411371237458	0.0841705685618728	8	1.45997605185838	3.70030994513533	3.71837125	0.126041287088425
375	0.745260869565217	0.102006688963211	8	1.43476779444069	4.21838568216093	5.81967375	0.133613646616447
376	0.716277591973244	0.117615384615385	8	1.4080450651174	4.08366566418107	5.361455	0.153061829385105
377	0.691749163879599	0.135451505016722	8	1.37743269924038	4.0687678523889	1.97063625	0.0593421835445106
378	0.682832775919733	0.142140468227425	8	1.36556426253148	4.691321629454	0	0
379	-0.692866220735786	0.171127090301003	9	-1.32865796131469	0	3.15313625	0.122042498735477
380	-0.692866220735786	0.15328762541806	9	-1.35306646106178	5.14482602610406	5.64348125	0.131412534125526
381	-0.721849498327759	0.139909698996656	9	-1.37934896788689	4.71238898038469	1.57686375	0.0114055954145398
382	-0.730769230769231	0.139909698996656	9	-1.38163008696979	4.99063203267914	5.73926375	0.0945967143218396
383	-0.761983277591973	0.130993311036789	9	-1.40054942983416	5.77600190113187	4.05834	0.138715305064212
384	-0.773133779264214	0.110926421404682	9	-1.428292490847	5.40722560917512	3.07863875	0.0815953664340241
385	-0.786511705685619	0.0997759197324416	9	-1.44461156413381	4.95732352262034	3.25010125	0.0411586465338654
386	-0.804347826086957	0.0953177257525084	9	-1.45284329344058	5.60833460752041	2.52404625	0.0741172030880777
387	-0.813267558528428	0.0841705685618728	9	-1.4676667340582	5.92445572829623	3.36776	0.112047443390562
388	-0.81995652173913	0.0663311036789299	9	-1.49007622273631	0	1.1825	0.0405490301747635
389	-0.81995652173913	0.0596421404682275	9	-1.49818602877126	0.786148350803565	0.55754875	0.0125632881811355
390	-0.817725752508361	0.0574147157190635	9	-1.50069868640749	0	0	0
391	-0.817725752508361	0.0574147157190635	9	-1.50069868640749	4.03772122049478	2.52404625	-0.0487892225983821
392	-0.828872909698997	0.0663311036789299	9	-1.49094084188781	5.09279191011336	4.245175	0.0625184044345417
393	-0.851170568561873	0.0574147157190635	9	-1.50344452277472	3.78521378158556	1.97063625	-0.0490814559178876
394	-0.857859531772575	0.0663311036789299	9	-1.49362823159114	4.71238898038469	2.75936375	0.00686827446802818
395	-0.873468227424749	0.0663311036789299	9	-1.49500188648475	5.8198378182178	0.88155375	0.0262797132227233
396	-0.875695652173913	0.0618729096989967	9	-1.50025782912929	5.71640314785682	5.139145	0.143302785696939
397	-0.891304347826087	0.0373478260869564	9	-1.52891838626868	1.5707963267949	1.97063625	-0.00264875407628873
398	-0.880157190635452	0.0373478260869564	9	-1.52838863545343	1.0516271375778	3.17796875	0.0476876151166494
399	-0.864548494983278	0.0284280936454849	9	-1.53792615847676	0.321675552521736	2.49271	0.0768679842332665
400	-0.860090301003345	0.0150501672240803	9	-1.55329975532341	5.60849924267014	5.04750125	0.128758110228873
401	-0.877926421404682	-0.0072474916387959	9	-1.57905137736918	5.63956417918382	1.97063625	0.0500756400805158
402	-0.884615384615385	-0.0161638795986623	9	-1.58906650538529	5.96143475278294	3.73965625	0.111783051863166
403	-0.891304347826087	-0.0362307692307693	9	-1.61142311575792	6.08573206722363	2.00965875	0.0617517619714647
404	-0.893535117056856	-0.0473812709030099	9	-1.62377346815221	5.13899592444039	4.76251875	0.0534448747135041
405	-0.918060200668896	-0.0585284280936455	9	-1.63446244309491	5.25285260154649	2.29818875	0.0320251138093108
406	-0.929207357859532	-0.0652173913043478	9	-1.64086746585678	5.78923017742335	5.81967375	0.146533043144514
407	-0.944816053511706	-0.0942040133779263	9	-1.67017407448568	0.540463621161794	4.59696875	0.125248611882915
408	-0.931438127090301	-0.116498327759197	9	-1.69522379686226	0.358760396579442	6.73552	0.199174723273183
409	-0.918060200668896	-0.152173913043478	9	-1.7350587415169	0.463610109469569	7.0512475	0.207276688490556
410	-0.900224080267559	-0.187849498327759	9	-1.77651407921501	0.519261507737813	3.17796875	0.0935176442793484
411	-0.891304347826087	-0.203454849498328	9	-1.79521760807088	0.960060295865863	4.8115925	0.112593817549833
412	-0.869006688963211	-0.219063545150502	9	-1.81773637158085	0.463604749408854	6.16969375	0.191658431880295
413	-0.853401337792642	-0.250277591973244	9	-1.8560680579569	0.785398163397452	6.13185375	0.174327907533915
414	-0.828872909698997	-0.27480602006689	9	-1.89093363946369	0.982909116738615	2.84213875	0.0733913037994238
415	-0.815494983277592	-0.283722408026756	9	-1.90561190022357	0.718697257434287	4.19018875	0.128555892403515
416	-0.799889632107023	-0.301561872909699	9	-1.93132307870427	0.881918329376067	8.6807325	0.256158301332872
417	-0.761983277591973	-0.332775919732441	9	-1.98255473897085	0.380506377112365	6.3677625	0.216075796518771
