# Supplementary material for: Fluid extraction from the left-right organizer uncovers mechanical properties needed for symmetry breaking
Source: eLife. 2023 Jul 21;12:e83861. doi: 10.7554/eLife.83861 (PMC10361723; doi:10.7554/eLife.83861)
Supplement: Figure 4—source data 2. [file elife-83861-fig4-data2.zip › Fig4_sourcedata/MC7ss_embryo7.csv]

	x	y	id	omega	alpha	speed	realangvel
1	0.720282945736434	0.187984496124031	1	1.31550397286328	3.78512376358311	3.94186375	0.162717182884944
2	0.704779069767442	0.20865503875969	1	1.28296053628629	3.24115734980236	3.961375	0.172330437113486
3	0.702197674418605	0.234496124031008	1	1.24849444886359	3.86048902518642	4.19018875	0.173533775840508
4	0.684108527131783	0.255166666666667	1	1.21378769369549	3.88699296093296	6.97379375	0.296433964186877
5	0.653100775193798	0.288759689922481	1	1.15450090085811	3.63554778334604	5.81967375	0.267198697893779
6	0.635011627906977	0.322352713178294	1	1.10106116127936	3.66960492359525	5.4761575	0.252129675796046
7	0.616926356589147	0.353360465116279	1	1.05063522612015	3.58398723943281	8.28696	0.377915190386369
8	0.593670542635659	0.402453488372093	1	0.975052188042875	3.98813649011122	13.6827075	0.62194990915824
9	0.526484496124031	0.461887596899225	1	0.850662206211227	4.13809146753302	7.98128375	0.366160008376499
10	0.482558139534884	0.49031007751938	1	0.777430204535927	4.1842834444392	5.4761575	0.255918014582582
11	0.451550387596899	0.508399224806202	1	0.72624660161941	4.14908459985734	8.85751625	0.426219274388145
12	0.402453488372093	0.539406976744186	1	0.641002746741781	3.44748663906811	7.85357375	0.296801436498019
13	0.386949612403101	0.5885	1	0.581642459442177	4.05950959804921	8.43536375	0.388617972863859
14	0.343023255813953	0.622093023255814	1	0.503918864869406	4.24175544661841	25.20794375	1.15076780890842
15	0.195736434108527	0.697027131782946	1	0.273765303087721	4.71238898038469	31.53313625	1.44758752362233
16	-0.0109806201550389	0.697027131782946	1	-0.0157522016367448	4.87013202576433	17.5613075	0.829302813108737
17	-0.124678294573643	0.678941860465116	1	-0.181612764258492	5.58529989445409	15.94778625	0.642212084862306
18	-0.191860465116279	0.598837209302326	1	-0.310055181230953	5.86870256105471	10.76607125	0.405185441077605
19	-0.220282945736434	0.534236434108527	1	-0.391092269446474	6.0258460480261	15.488385	0.613865244767905
20	-0.246124031007752	0.436046511627907	1	-0.513865318400055	6.0494646586204	8.50867875	0.411450634398622
21	-0.259042635658915	0.381782945736434	1	-0.596155445279779	0.110547463738279	3.56937625	0.12388927722577
22	-0.256461240310077	0.358527131782946	1	-0.620933300724934	6.20649282510522	5.139145	0.260538542703019
23	-0.259042635658915	0.324934108527132	1	-0.673041009265538	6.11795554977974	2.39751875	0.144217595911886
24	-0.261627906976744	0.30943023255814	1	-0.701884528447915	6.20000269612351	4.746555	0.286669516555274
25	-0.264213178294574	0.278422480620155	1	-0.759218431758969	0.463690466755887	6.16969375	0.170580364729724
26	-0.246124031007752	0.242248062015504	1	-0.793334504704914	0.418270720375258	3.8821475	0.144879835838188
27	-0.235786821705426	0.218992248062016	1	-0.822310471872552	0.0995646962125856	3.961375	0.283791104059352
28	-0.233205426356589	0.193151162790698	1	-0.879068692684422	0.0713455371074521	5.53232625	0.470457086133096
29	-0.23062015503876	0.156976744186047	1	-0.973160109911042	6.24547641985644	20.9054175	2.5645107115328
30	-0.235786821705426	0.0200271317829456	1	-1.4860622522176	6.0857032146927	4.01990875	0.544289753587655
31	-0.240957364341085	-0.00581395348837209	1	-1.59492020293513	0	4.73	0.637585983731621
32	-0.240957364341085	-0.0368217054263566	1	-1.72243739968146	1.02404265754322	10.61352875	1.15350500775293
33	-0.181523255813954	-0.0729961240310079	1	-1.95313840123204	1.5707963267949	3.15313625	0.218367157208583
34	-0.160852713178295	-0.0729961240310079	1	-1.99681183267376	1.49945078968744	5.53232625	0.594793197663004
35	-0.124678294573643	-0.0755813953488372	1	-2.11577047220636	1.22201437534473	4.61352375	0.918806666236081
36	-0.0962519379844962	-0.0859186046511627	1	-2.29953180545358	0.982909116738615	2.84213875	0.72016106789049
37	-0.080748062015504	-0.0962519379844962	1	-2.44356401903167	1.5707963267949	1.97063625	0.420751463622766
38	-0.0678294573643411	-0.0962519379844962	1	-2.52771431175623	1.08630863667661	8.4631525	2.30818483175391
39	-0.018732558139535	-0.122093023255814	1	-2.98935127810701	0.718790172735846	4.19018875	0.738537144338007
40	-0.000647286821705322	-0.142763565891473	1	-3.13705870697461	5.58849621332638	3.07863875	-0.40486020836942
41	-0.0135658914728682	-0.158267441860465	1	-3.05608666530073	0.732790240594834	10.6058425	1.20579378105639
42	0.0329457364341085	-0.209949612403101	1	2.98593988566758	1.68150842568289	7.1387525	1.07239633037346
43	0.0794573643410853	-0.204779069767442	1	2.77146061959289	0.927295218001612	5.9125	0.404878481175426
44	0.11046511627907	-0.22803488372093	1	2.6904849233578	0.665912456567304	7.0181375	0.164301860679297
45	0.138887596899225	-0.264213178294574	1	2.65762455122194	1.44657977887606	3.17796875	0.275157910749995
46	0.159562015503876	-0.266794573643411	1	2.60259296907195	1.05165021254837	9.53390625	0.41856361766818
47	0.213825581395349	-0.297802325581395	1	2.51888024553831	1.43817929288698	5.96453	0.361179870567705
48	0.252585271317829	-0.302972868217054	1	2.44664427142477	1.10714871779409	2.64407	0.0846109360518588
49	0.268089147286822	-0.31072480620155	1	2.4297220842144	0.896128566904992	2.52404625	0.0355192722279618
50	0.281007751937984	-0.321058139534884	1	2.4226182297688	3.70490891508176	0	0
51	-0.184108527131783	0.415375968992248	2	-0.417212639179542	1.67566878232424	0	0
52	0.355941860465116	0.472220930232558	3	0.645903995503667	4.44057737012499	24.96021	1.39532166391354
53	0.198321705426356	0.516151162790698	3	0.366839662720958	4.34664878518868	19.83821125	1.15529175088638
54	0.0768720930232559	0.562662790697674	3	0.135781312543682	4.29869527828188	17.64940375	0.91732540330862
55	-0.0290697674418605	0.609174418604651	3	-0.0476837681180418	5.11728593914599	15.0094725	0.794196742283363
56	-0.119507751937985	0.570414728682171	3	-0.206523116574714	5.65042563411326	14.66359125	0.685405249374067
57	-0.176356589147287	0.492895348837209	3	-0.343604166449528	6.14408230425294	19.9002925	0.736854719335591
58	-0.194445736434108	0.363693798449613	3	-0.490975110316646	0	13.0075	0.593326497433859
59	-0.194445736434108	0.278422480620155	3	-0.609640409803418	0.0587868580546161	6.71246125	0.380445505514342
60	-0.191860465116279	0.234496124031008	3	-0.685729510906286	0.29146367536963	8.2302	0.408407243376419
61	-0.176356589147287	0.182817829457364	3	-0.76741095958157	6.2431874511253	9.86205	1.09781584743451
62	-0.178941860465116	0.118217054263566	3	-0.986974129068472	0.745400307343166	6.97379375	0.321081411352793
63	-0.147934108527132	0.084624031007752	3	-1.05119041133903	1.05178867515104	3.17796875	-0.000416568552585872
64	-0.12984496124031	0.0742906976744185	3	-1.05110709762851	1.05158098204553	6.3559375	-0.000914698124612201
65	-0.0936705426356588	0.0536162790697675	3	-1.05092415800359	1.4877378540977	4.746555	-0.818049636965099
66	-0.0626627906976743	0.0510348837209301	3	-0.887314230610571	1.5707963267949	6.70063625	-2.67764025296504
67	-0.018732558139535	0.0510348837209301	3	-0.351786180017563	1.2314944813302	7.10623375	-4.8428512313985
68	0.0251937984496124	0.0355310077519379	3	0.616784066262137	1.40556656939505	2.39751875	-1.36745517932773
69	0.0406976744186047	0.0329457364341085	3	0.890275102127682	0	0	0
70	0.0406976744186047	0.0329457364341085	3	0.890275102127682	1.32572944134802	1.62534625	-0.719314363113061
71	0.0510348837209301	0.0303604651162792	3	1.03413797475029	1.19034168006373	2.1225875	-0.806937645943225
72	0.063953488372093	0.0251937984496124	3	1.19552550393894	1.16593040101822	3.00177625	-0.82897231127777
73	0.0820426356589146	0.0174418604651163	3	1.36131996619449	1.5707963267949	2.75936375	-0.185055537903162
74	0.100127906976744	0.0174418604651163	3	1.39833107377513	1.71275337659937	2.7871525	-0.0232436950385599
75	0.118217054263566	0.0200271317829456	3	1.40297981278284	2.11119376905291	4.59696875	0.370003151014399
76	0.144058139534884	0.0355310077519379	3	1.32897918257996	2.29740763213773	4.746555	0.411229450003673
77	0.167313953488372	0.0562015503875969	3	1.24673329257922	2.0778523773558	4.05834	0.119415169787562
78	0.19056976744186	0.0691201550387598	3	1.22285025862171	1.97573984346118	3.00177625	0.0252043814974229
79	0.20865503875969	0.0768720930232559	3	1.21780938232223	2.15902966407162	1.421365	0.0469225302833295
80	0.216406976744186	0.0820426356589146	3	1.20842487626556	1.86223936043611	4.1151	-0.0370028985303167
81	0.242248062015504	0.0897945736434107	3	1.21582545597162	2.15868353685118	2.84213875	0.0777658706382944
82	0.257751937984496	0.100127906976744	3	1.20027228184396	1.5707963267949	1.1825	-0.0494623129120278
83	0.265503875968992	0.100127906976744	3	1.21016474442637	2.58309445559256	3.71837125	0.24368772831644
84	0.278422480620155	0.120802325581395	3	1.16142719876308	2.67764501459501	0.88155375	0.060250394279949
85	0.281007751937984	0.125968992248062	3	1.14937711990709	2.76113800685863	2.1225875	0.15209811191581
86	0.286174418604651	0.138887596899225	3	1.11895749752393	2.35619449019234	1.672055	0.0546375440835525
87	0.293926356589147	0.146639534883721	3	1.10802998870722	2.60126137563922	2.29818875	0.118721934659351
88	0.301678294573644	0.159562015503876	3	1.08428560177535	2.589847540372	6.01656	0.266572181996243
89	0.322352713178294	0.193151162790698	3	1.0309711653761	2.0345189376706	3.52562375	-0.0220280974108483
90	0.343023255813953	0.203488372093023	3	1.03537678485827	2.81991710106805	2.49271	0.130057348674601
91	0.34818992248062	0.218992248062016	3	1.00936531512335	2.91480223219448	5.2585775	0.278627854133979
92	0.355941860465116	0.252585271317829	3	0.953639744296555	3.61449025571603	19.03884125	1.32698362099761
93	0.299096899224806	0.363693798449613	3	0.688243020097032	4.24874137138388	13.22094125	0.924823844901729
94	0.221577519379845	0.402453488372093	3	0.503278251116686	4.60931090115334	11.49212625	0.79978426609067
95	0.146639534883721	0.410205426356589	3	0.343321397898552	4.44937148978486	10.61352875	0.799432682887083
96	0.0794573643410853	0.428294573643411	3	0.183434861321136	5.22476508789668	7.2357175	0.44807704628861
97	0.0381124031007753	0.405038759689922	3	0.0938194520634137	5.52482073147332	10.31613	0.587061277589105
98	-0.00839922480620145	0.355941860465116	3	-0.0235928034544071	0.179883500992515	8.81376375	-0.150360832164174
99	0.00193798449612403	0.299096899224806	3	0.00647936297842751	0.463647609000806	6.16969375	-0.347730945501618
100	0.0200271317829456	0.262918604651163	3	0.0760255520787511	1.0303327056331	4.59696875	-0.536340691888226
101	0.0458643410852714	0.247414728682171	3	0.183293690456396	1.04278405678943	5.4761575	-0.700696445507021
102	0.0768720930232559	0.229329457364341	3	0.323432979557801	1.40556656939505	4.7950375	-0.625573133339932
103	0.10787984496124	0.224158914728682	3	0.448547606225787	1.68795626258139	6.74675375	-0.680995019905427
104	0.15181007751938	0.229329457364341	3	0.584746610206872	2.41994050797945	13.12634125	-0.16292684733095
105	0.20865503875969	0.293926356589147	3	0.617331979673062	3.14159265358979	12.21936375	0.542390636550871
106	0.20865503875969	0.374031007751938	3	0.508853852362888	3.62408726515541	9.344115	0.552668564927167
107	0.180232558139535	0.428294573643411	3	0.398320139377455	3.90479446292518	12.5451425	0.752702391391709
108	0.123383720930233	0.48772480620155	3	0.247779661099113	4.33710504153927	13.9806975	0.874008429973957
109	0.0381124031007753	0.521317829457364	3	0.0729779751043213	4.48130569046776	13.7678475	0.822476877947181
110	-0.0497403100775195	0.541988372093023	3	-0.0915174004851149	4.85943109396778	10.758385	0.647959043753763
111	-0.119507751937985	0.53165503875969	3	-0.221109209235868	5.10725110390079	5.12436375	0.306479547595716
112	-0.150515503875969	0.518732558139535	3	-0.282405118755011	4.95736764351155	4.8754475	0.29467274278318
113	-0.181523255813954	0.510980620155039	3	-0.341339667311647	4.79219750385021	9.8857	0.557612677837712
114	-0.246124031007752	0.505813953488372	3	-0.452862202879189	5.015236482943	6.60721875	0.37565783887916
115	-0.287468992248062	0.492895348837209	3	-0.527993770655021	4.93920468360215	5.2585775	0.283090128395196
116	-0.321058139534884	0.485143410852713	3	-0.58461179633406	5.07114937696413	6.73552	0.363048105946864
117	-0.362403100775194	0.469639534883721	3	-0.657221417523433	4.9833874059154	7.3634275	0.365051534695435
118	-0.408914728682171	0.456717054263566	3	-0.73023172446252	5.1305901138485	7.764295	0.384510728883605
119	-0.455426356589147	0.436046511627907	3	-0.807133870239241	5.22476508789668	7.2357175	0.351670444492749
120	-0.496771317829457	0.412790697674419	3	-0.877467959137791	5.60849924267014	5.04750125	0.256142896819329
121	-0.517441860465116	0.386949612403101	3	-0.928696538501656	5.81953769817878	5.28814	0.266300848736936
122	-0.532945736434108	0.355941860465116	3	-0.981956708249043	5.81953769817878	4.4071775	0.22471961423089
123	-0.545864341085271	0.330104651162791	3	-1.02690063109522	5.76401611796248	3.17796875	0.163324917109426
124	-0.556201550387597	0.312015503875969	3	-1.05956561451711	5.98033780462128	6.60721875	0.336486234559688
125	-0.56912015503876	0.270670542635659	3	-1.12686286142904	0	3.94186375	0.188349136991324
126	-0.56912015503876	0.244833333333333	3	-1.16453268882731	0.164986510871006	2.39751875	0.108172149946284
127	-0.566538759689923	0.229329457364341	3	-1.18616711881657	0.165229757399855	2.39751875	0.111105493976056
128	-0.563953488372093	0.213825581395349	3	-1.20838821761178	0.785398163397448	3.34470125	0.0771653544500306
129	-0.548449612403101	0.198321705426356	3	-1.22382128850178	0.588002603547568	4.26350375	0.147961303299926
130	-0.532945736434108	0.175065891472868	3	-1.25341354916177	0.643441113592977	3.94186375	0.137089523483092
131	-0.517441860465116	0.154391472868217	3	-1.28083145385839	0.278271352845695	2.86933625	0.149551231005514
132	-0.51227519379845	0.136306201550388	3	-1.31074170005949	0.643441113592977	3.94186375	0.156801041607559
133	-0.496771317829457	0.115631782945737	3	-1.342101908381	0.165229757399855	2.39751875	0.14394406161407
134	-0.494186046511628	0.100127906976744	3	-1.37089072070382	0.244934542235649	3.25010125	0.194151037840296
135	-0.489019379844961	0.0794573643410853	3	-1.40972092827187	0	4.33563625	0.285450712798241
136	-0.489019379844961	0.0510348837209301	3	-1.46681107083152	0.0476068589062148	8.28696	0.553113043462743
137	-0.486434108527132	-0.00322868217054274	3	-1.57743367952407	0.266228974180352	4.49409125	0.296980283125834
138	-0.478682170542636	-0.0316550387596898	3	-1.63682973614924	0	2.75936375	0.187529670347331
139	-0.478682170542636	-0.0497403100775195	3	-1.6743356702187	6.08584743741848	4.01990875	0.257085387283378
140	-0.483848837209302	-0.0755813953488372	3	-1.72575274767538	6.15877262254405	6.3559375	0.398704644340921
141	-0.489019379844961	-0.116926356589147	3	-1.80549367654356	6.21668351537876	5.9255075	0.360010097562422
142	-0.491600775193798	-0.155686046511628	3	-1.87749569605605	2.24194220846581	0	0
143	0.123383720930233	0.332686046511628	4	0.355146121953671	2.87536367940944	4.49409125	0.0340519987692989
144	0.131135658914729	0.361112403100775	4	0.348335722199811	3.53634826980579	5.12436375	0.277600585664877
145	0.118217054263566	0.39212015503876	4	0.292815605066835	3.89250390096468	8.08770875	0.523303256878183
146	0.0820426356589146	0.43087984496124	4	0.188154953691199	4.3668397736278	10.4734025	0.748835513283835
147	0.0174418604651163	0.454135658914729	4	0.0383878510344318	4.71238898038469	4.33563625	0.312811518956482
148	-0.0109806201550389	0.454135658914729	4	-0.0241744527568646	4.71238898038469	6.30686375	0.452699254328219
149	-0.0523255813953488	0.454135658914729	4	-0.114714303622508	4.46742796483569	8.12614	0.521956548171164
150	-0.104003875968992	0.467054263565891	4	-0.219105613256741	5.10069973411045	9.3689475	0.643065641757287
151	-0.160852713178295	0.443798449612403	4	-0.347718741608199	4.60754080810783	7.53075125	0.448496425892774
152	-0.209949612403101	0.44896511627907	4	-0.437418026786753	4.51499342053481	6.0295675	0.306190512338143
153	-0.248709302325581	0.456717054263566	4	-0.498656129254382	4.87753765779932	7.1931475	0.415072219974573
154	-0.295220930232558	0.44896511627907	4	-0.581670573249296	5.30036273722367	5.68486875	0.346358560891331
155	-0.326228682170543	0.428294573643411	4	-0.650942285427562	5.73157538854517	6.01656	0.350433138182626
156	-0.346899224806202	0.394701550387597	4	-0.721028913064088	5.6952115503406	5.68486875	0.348347863920992
157	-0.367569767441861	0.363693798449613	4	-0.790698485848286	0	6.70063625	0.320674982406628
158	-0.367569767441861	0.319767441860465	4	-0.854833482329612	6.07566918745201	7.65314	0.472116058591132
159	-0.377906976744186	0.270670542635659	4	-0.949256694047838	0	8.2775	0.507380650515219
160	-0.377906976744186	0.216406976744186	4	-1.05073282415088	6.11836326109544	0	0
161	-0.484496124031008	-0.424418604651163	5	-2.29019241749672	0.0831412318884412	3.55991625	0.142598180019791
162	-0.482558139534884	-0.447674418604651	5	-2.31871205350068	0.358770670270572	5.05164	0.228227603373463
163	-0.47093023255814	-0.478682170542636	5	-2.36435757417538	0.636508215787951	8.454875	0.401574942489722
164	-0.437984496124031	-0.523255813953488	5	-2.44467256267332	0.785398163397448	6.27138875	0.298115381193393
165	-0.408914728682171	-0.552325581395349	5	-2.504295638912	0.705568177685211	10.4852275	0.474971387310945
166	-0.364341085271318	-0.604651162790698	5	-2.59928991637419	0.588002603547568	5.3295275	0.219067322071487
167	-0.344961240310078	-0.633720930232558	5	-2.64310338078849	0.862170054667226	2.7256625	0.120446950047004
168	-0.331395348837209	-0.645348837209302	5	-2.66719277079789	0.655695626241536	4.84884125	0.194404217341431
169	-0.312015503875969	-0.670542635658915	5	-2.70607361426617	0.682316554874748	6.094605	0.237077337236595
170	-0.286821705426357	-0.701550387596899	5	-2.75348908171349	0.493941368919581	4.3646075	0.142282388204107
171	-0.273255813953488	-0.726744186046512	5	-2.78194555935431	0.571337479833627	4.9203825	0.162539157069022
172	-0.255813953488372	-0.753875968992248	5	-2.81445339076812	1.06369782240256	6.08751	0.244198019082824
173	-0.22093023255814	-0.773255813953488	5	-2.86329299458468	0.785398163397448	4.18072875	0.146490145377784
174	-0.201550387596899	-0.792635658914729	5	-2.89259102366024	1.19028994968253	6.3677625	0.251114725486046
175	-0.162790697674419	-0.808139534883721	5	-2.94281396875745	1.37340076694502	4.52247125	0.17973750185964
176	-0.133720930232558	-0.813953488372093	5	-2.97876146912938	1.10714871779409	1.9830525	0.0749090960083088
177	-0.122093023255814	-0.819767441860465	5	-2.99374328833104	1.14416883366802	7.14407375	0.267213089950586
178	-0.0794573643410853	-0.839147286821705	5	-3.04718590632115	1.03037682652431	5.1710725	0.178254622764578
179	-0.0503875968992248	-0.856589147286822	5	-3.08283683087407	1.26628544359278	10.84589	0.393103794834437
180	0.0174418604651163	-0.877906976744186	5	3.12172771733863	1.5707963267949	13.0075	0.48301678762924
181	0.102713178294574	-0.877906976744186	5	3.02512435981278	1.5707963267949	15.96375	0.577417438671364
182	0.207364341085271	-0.877906976744186	5	2.90964087207851	1.90189240349903	10.00335875	0.363677913292317
