# Supplementary material for: Fluid extraction from the left-right organizer uncovers mechanical properties needed for symmetry breaking
Source: eLife. 2023 Jul 21;12:e83861. doi: 10.7554/eLife.83861 (PMC10361723; doi:10.7554/eLife.83861)
Supplement: Figure 4—source data 2. [file elife-83861-fig4-data2.zip › Fig4_sourcedata/MC7ss_embryo8.csv]

	x	y	id	omega	alpha	speed	realangvel
1	0.570441509433962	0.581762264150943	1	0.775573173488195	4.16077906175028	6.01656	0.232035281874463
2	0.537735849056604	0.60188679245283	1	0.729166117113302	4.35938395887543	7.98128375	0.300118361991557
3	0.489935849056604	0.619498113207547	1	0.669142444714991	4.01765070418799	9.235325	0.371637316439407
4	0.444652830188679	0.657233962264151	1	0.594814981427109	4.21847513692616	5.81967375	0.233768033237468
5	0.411950943396226	0.674841509433962	1	0.548061374779616	4.17196948011411	6.8951575	0.278123438232224
6	0.374215094339623	0.697483018867925	1	0.492436687133171	4.42629932478429	6.98443625	0.278573432157525
7	0.331445283018868	0.710064150943396	1	0.436722000701666	3.92699081698724	8.91900625	0.332582653604547
8	0.291196226415094	0.75031320754717	1	0.370205469980756	4.2799958384965	11.2869625	0.443053803865818
9	0.225784905660377	0.780501886792453	1	0.281594709207593	4.40263813915977	10.34628375	0.404383519168467
10	0.162894339622641	0.800630188679245	1	0.200718005373899	4.64998767958836	12.63796875	0.494049810532567
11	0.0823886792452831	0.805660377358491	1	0.101908043267386	4.60173175921079	10.70812875	0.420616878224086
12	0.0144641509433963	0.813207547169811	1	0.0177846676225687	4.13809146753302	7.98128375	0.257147296332787
13	-0.0283018867924528	0.840879245283019	1	-0.0336447916439888	4.10165294945565	4.8115925	0.142737138632866
14	-0.0534603773584905	0.858490566037736	1	-0.0621922193705618	4.42092530501506	8.2302	0.280221014770529
15	-0.10377358490566	0.873584905660377	1	-0.118236422324668	4.31389829901307	8.12614	0.248827250500883
16	-0.15157358490566	0.893709433962264	1	-0.168001872424844	4.14565976286118	15.41802625	0.374724408449583
17	-0.234592452830189	0.946539622641509	1	-0.242946754114761	4.2314927847324	10.22566875	0.239893182677726
18	-0.292452830188679	0.976728301886792	1	-0.290925390650306	4.40651766547408	7.85357375	0.197759038570521
19	-0.340252830188679	0.991822641509434	1	-0.33047719836441	4.81724537004374	7.53075125	0.220952468814789
20	-0.388049056603774	0.986792452830189	1	-0.374667692127368	5.47452416975531	11.988185	0.342872930934501
21	-0.443396226415094	0.933962264150943	1	-0.443242278314268	5.75842065560316	8.653535	0.226752878250214
22	-0.471067924528302	0.886162264150943	1	-0.488592853964311	5.88832318366349	5.12436375	0.128574619586177
23	-0.483649056603774	0.85597358490566	1	-0.514307777881546	5.73152388641306	6.01656	0.174139265575233
