# Supplementary material for: Fluid extraction from the left-right organizer uncovers mechanical properties needed for symmetry breaking
Source: eLife. 2023 Jul 21;12:e83861. doi: 10.7554/eLife.83861 (PMC10361723; doi:10.7554/eLife.83861)
Supplement: Figure 4—source data 2. [file elife-83861-fig4-data2.zip › Fig4_sourcedata/MC7ss_embryo9.csv]

	x	y	id	omega	alpha	speed	realangvel
1	0.226351351351351	-0.672297297297297	1	2.8168300601092	1.92956699706547	5.05164	0.203503353376031
2	0.253378378378378	-0.662162162162162	1	2.77612938943399	1.73594500420952	3.59657375	0.141174799021124
3	0.273648648648649	-0.658783783783784	1	2.74789442962977	1.84909598580001	4.3043	0.170498859743589
4	0.297297297297297	-0.652027027027027	1	2.71379465768105	1.89254688119154	3.73965625	0.147735877653852
5	0.317567567567568	-0.64527027027027	1	2.68424748215028	2.44685437739309	4.6176625	0.170069460257261
6	0.334459459459459	-0.625	1	2.65023359009883	2.35619449019234	4.18072875	0.162801420971173
7	0.351351351351351	-0.608108108108108	1	2.61767330590459	2.24553726901845	3.78577375	0.152918642041224
8	0.368243243243243	-0.594594594594595	1	2.58708957749635	2.3036114285814	7.9546775	0.323063117635609
9	0.402027027027027	-0.564189189189189	1	2.52247695396923	2.31775190017116	21.75622625	0.90085229853925
10	0.493243243243243	-0.47972972972973	1	2.34230649426138	3.46334320798644	13.08791	0.276162424581075
11	0.469594594594595	-0.408783783783784	1	2.28707400934516	4.42093218590682	6.17265	-0.123077374065237
12	0.435810810810811	-0.398648648648649	1	2.31168948415821	5.5263508016209	14.63875875	-0.70489390608361
13	0.378378378378378	-0.459459459459459	1	2.45266826537493	0.165148677414627	7.1931475	-0.162880102758347
14	0.385135135135135	-0.5	1	2.4852442859266	0.718829999621625	6.2849875	0.0168103048628332
15	0.408783783783784	-0.527027027027027	1	2.48188222495403	1.5707963267949	3.5475	0.117853393142764
16	0.429054054054054	-0.527027027027027	1	2.45831154632548	2.70496549377625	9.78696125	0.383340030815797
17	0.452702702702703	-0.476351351351351	1	2.38164354016232	3.50036332386037	10.10328	0.18653100887426
18	0.432432432432432	-0.422297297297297	1	2.34433733838747	5.58844703098288	9.235325	-0.431147637919462
19	0.398648648648649	-0.462837837837838	1	2.43056686597136	5.31793364398966	9.34825375	-0.437721254171146
20	0.35472972972973	-0.493243243243243	1	2.51811111680559	0.70862627212767	10.90205875	0.0395559148288349
21	0.39527027027027	-0.540540540540541	1	2.51019993383983	2.28962632641652	12.569975	0.537220691900044
22	0.449324324324324	-0.493243243243243	1	2.40275579545982	3.09400955031281	12.43044	0.406481818537587
23	0.452702702702703	-0.422297297297297	1	2.3214594317523	2.94419709373991	6.0295675	0.243679399988044
24	0.459459459459459	-0.388513513513513	1	2.27272355175469	3.6052402625906	2.64407	0.0506614047759157
25	0.452702702702703	-0.375	1	2.26259127079951	5.20633034930427	17.4596125	-0.83217769067518
26	0.364864864864865	-0.422297297297297	1	2.42902680893454	0.0554985052457168	10.659055	-0.30639231925039
27	0.368243243243243	-0.483108108108108	1	2.49030527278462	0.49934672168013	7.4083625	-0.0493371722993352
28	0.388513513513513	-0.52027027027027	1	2.50017270724449	1.79759517484878	7.8884575	0.3086346428283
29	0.432432432432432	-0.510135135135135	1	2.43844577867883	2.94419709373991	15.07391875	0.546358688368738
30	0.449324324324324	-0.425675675675676	1	2.32917404100508	3.55400309518718	10.32559	0.203362867533521
31	0.425675675675676	-0.371621621621622	1	2.28850146749838	4.12438637683712	4.26350375	-0.0291258841479447
32	0.405405405405405	-0.358108108108108	1	2.29432664432797	5.09289535749705	12.73611625	-0.635976577438657
33	0.337837837837838	-0.385135135135135	1	2.4215219598157	5.76403919293306	9.53390625	-0.484356819200156
34	0.310810810810811	-0.432432432432432	1	2.51839332365573	6.2118778423943	8.298785	-0.266434290210902
35	0.307432432432432	-0.47972972972973	1	2.57168018169791	0.298498931586179	8.04159125	-0.100296446076502
36	0.320945945945946	-0.523648648648649	1	2.59173947091321	0.785398163397448	4.18072875	0.0437306633348866
37	0.337837837837838	-0.540540540540541	1	2.58299333824623	2.76108627647743	3.18388125	0.117121431040457
38	0.344594594594595	-0.523648648648649	1	2.55956905203814	1.67046497928606	5.9420625	0.233863424318899
39	0.378378378378378	-0.52027027027027	1	2.51279636717436	1.81577498992176	2.43772375	0.0995655430846165
40	0.391891891891892	-0.516891891891892	1	2.49288325855744	2.44685437739309	4.6176625	0.199882502305275
41	0.408783783783784	-0.496621621621622	1	2.45290675809638	2.81984209919315	3.73965625	0.143179048230189
42	0.415540540540541	-0.476351351351351	1	2.42427094845034	4.09213949440187	5.0859325	-0.0556130635572627
43	0.391891891891892	-0.459459459459459	1	2.4353935611618	4.24874137138388	1.322035	-0.0246958478085979
44	0.385135135135135	-0.456081081081081	1	2.44033273072352	3.14159265358979	1.77375	0.055488376140258
45	0.385135135135135	-0.445945945945946	1	2.42923505549546	2.35619449019234	5.85278375	0.283909177489949
46	0.408783783783784	-0.422297297297297	1	2.37245321999747	2.44685437739309	4.6176625	0.224111938219447
47	0.425675675675676	-0.402027027027027	1	2.32763083235358	2.31274359480081	9.62495875	0.463941713660021
48	0.466216216216216	-0.364864864864865	1	2.23484248962158	2.12939564213846	5.5778525	0.248260863527285
49	0.493243243243243	-0.347972972972973	1	2.18519031691612	2.48589702734826	9.69709125	0.455578339946259
50	0.527027027027027	-0.304054054054054	1	2.09407464892687	2.52134316760697	5.0859325	0.236428306434724
51	0.543918918918919	-0.280405405405405	1	2.04678898763993	2.63449414919746	6.08751	0.283255066475006
52	0.560810810810811	-0.25	1	1.99013797434493	2.41495031290807	7.1198325	0.309156080288902
53	0.587837837837838	-0.219594594594595	1	1.92830675828715	2.27942259892257	5.451325	0.212021487931486
54	0.611486486486487	-0.199324324324324	1	1.88590246070085	2.84309372200361	8.04159125	0.356998673618394
55	0.625	-0.155405405405405	1	1.81450272597717	2.77070136477713	11.41881125	0.494469504716673
56	0.648648648648649	-0.0945945945945946	1	1.71560882503384	3.14159265358979	4.73	0.205100788909482
57	0.648648648648649	-0.0675675675675676	1	1.67458866725194	3.20816081736562	8.88826125	0.388101536779022
58	0.64527027027027	-0.0168918918918919	1	1.59696835989613	2.79856871316909	8.7895225	0.360290841550871
59	0.662162162162162	0.0304054054054054	1	1.52491019158596	2.94419709373991	6.0295675	0.248902688234431
60	0.668918918918919	0.0641891891891892	1	1.47512965393907	3.04192400109863	5.9420625	0.245216569254645
61	0.672297297297297	0.097972972972973	1	1.42608634008815	3.07917384359384	9.47832875	0.383022278205203
62	0.675675675675676	0.152027027027027	1	1.34948188444711	3.46334320798644	7.47872125	0.308479071926858
63	0.662162162162162	0.192567567567568	1	1.28778607006173	3.6733167208486	11.66122375	0.478204174691572
64	0.628378378378378	0.25	1	1.19214523512342	3.85021892571746	5.451325	0.221014172307317
65	0.608108108108108	0.273648648648649	1	1.14794240066196	4.30749719409961	4.50296	0.145831499557408
66	0.584459459459459	0.283783783783784	1	1.11877610075047	3.52209903070216	6.3677625	0.277902692382244
67	0.570945945945946	0.317567567567568	1	1.06319556227403	3.14159265358979	2.95625	0.111556207789666
68	0.570945945945946	0.334459459459459	1	1.04088432071609	3.50036332386037	5.05164	0.213211941371453
69	0.560810810810811	0.361486486486487	1	0.998241932441802	3.63553402250937	8.72980625	0.369793767620701
70	0.537162162162162	0.405405405405405	1	0.924283178917661	2.98894332519453	7.77671125	0.219666545887284
71	0.543918918918919	0.449324324324324	1	0.880349869740205	3.32144615338227	6.610175	0.227435688705825
72	0.537162162162162	0.486486486486487	1	0.83486273199904	3.92699081698724	5.01675625	0.197819510068014
73	0.516891891891892	0.506756756756757	1	0.795298829985437	3.92699081698724	2.50867375	0.0990066658798855
74	0.506756756756757	0.516891891891892	1	0.77549749680946	3.46334320798644	11.2183775	0.37802313545108
75	0.486486486486487	0.577702702702703	1	0.699892869719244	3.49629830560073	17.02327	0.524649108676747
76	0.452702702702703	0.668918918918919	1	0.594963047983894	4.09985142377439	26.7375075	0.931529070956183
77	0.327702702702703	0.756756756756757	1	0.408657233792658	4.25728817181649	30.9377475	1.04463523917101
78	0.168918918918919	0.834459459459459	1	0.199730185958456	4.71238898038469	13.59875	0.454253703447282
79	0.0912162162162162	0.834459459459459	1	0.108879445269	4.69198364969815	28.9771625	0.986787588749876
80	-0.0743243243243243	0.837837837837838	1	-0.0884780724809757	5.24609717202395	15.1088025	0.483064701065381
81	-0.148648648648649	0.793918918918919	1	-0.185091012694052	5.28372646021832	9.84017375	0.33062287899006
82	-0.195945945945946	0.763513513513513	1	-0.251215588492064	5.14901614019823	9.78696125	0.352674829522892
83	-0.246621621621622	0.739864864864865	1	-0.321750554396642	5.81953769817878	1.322035	0.0344822119417421
84	-0.25	0.733108108108108	1	-0.328646996784991	5.58991689763624	0	0
85	-0.814189189189189	0.0540540540540541	2	-1.50450356923629	0.179853499792478	6.610175	0.226876533696518
86	-0.807432432432432	0.0168918918918919	2	-1.54987887597559	6.08578974732971	6.0295675	0.208306814185351
87	-0.814189189189189	-0.0168918918918919	2	-1.59154023881266	6.11803662976496	3.59657375	0.123396837019045
88	-0.817567567567568	-0.0371621621621622	2	-1.61621960621647	5.35589008917797	2.95625	0.0571298395563025
89	-0.831081081081081	-0.0472972972972973	2	-1.62764557412773	6.18351665468842	5.9420625	0.200063381808806
90	-0.834459459459459	-0.0810810810810811	2	-1.6676582504895	6.06451636130564	5.451325	0.174501713916639
91	-0.841216216216216	-0.111486486486486	2	-1.70255859327282	0.404891786285083	9.00592	0.296471170333417
92	-0.820945945945946	-0.158783783783784	2	-1.76185282733951	0.436627159813541	19.5739225	0.666559244596749
93	-0.773648648648649	-0.260135135135135	2	-1.89516467625886	0.429762279096689	15.60959125	0.54746456727556
94	-0.736486486486487	-0.341216216216216	2	-2.00465758971397	0.70862627212767	16.35338375	0.569393753984153
95	-0.675675675675676	-0.412162162162162	2	-2.1185363405108	0.669638945676638	18.0981625	0.655152283659035
96	-0.611486486486487	-0.493243243243243	2	-2.24956679724261	0.876058050598193	13.85357875	0.502274659224791
97	-0.550675675675676	-0.543918918918919	2	-2.35002172908756	0.785398163397448	7.52543	0.277576966788753
98	-0.52027027027027	-0.574324324324324	2	-2.40553712244532	0.588002603547568	4.26350375	0.151217552494851
99	-0.506756756756757	-0.594594594594595	2	-2.43578063294428	1.21202565652432	5.05164	0.175861087124405
100	-0.47972972972973	-0.60472972972973	2	-2.47095285036917	0.558599315343562	5.5778525	0.191773950387883
101	-0.462837837837838	-0.631756756756757	2	-2.50930764044674	1.03037682652431	6.8951575	0.251423692354784
102	-0.429054054054054	-0.652027027027027	2	-2.5595923789177	1.10714871779409	2.64407	0.0963152595550554
103	-0.415540540540541	-0.658783783783784	2	-2.57885543082871	0.507098504392337	6.08751	0.19163999608482
104	-0.398648648648649	-0.689189189189189	2	-2.61718343004567	0.211093333222747	8.4655175	0.194932362074232
105	-0.388513513513513	-0.736486486486487	2	-2.65616990246052	0.426627493126876	7.14407375	0.188094433482746
106	-0.371621621621622	-0.773648648648649	2	-2.69378878915707	0.962994330680936	16.5656425	0.532955237584383
107	-0.293918918918919	-0.827702702702703	2	-2.80037983667395	1.61243890589349	14.20241625	0.442672973416451
108	-0.212837837837838	-0.824324324324324	2	-2.88891443135724	1.95130270390726	6.3677625	0.176665971923788
109	-0.179054054054054	-0.810810810810811	2	-2.92424762574199	1.95130270390726	6.3677625	0.185593359975225
110	-0.14527027027027	-0.797297297297297	2	-2.96136629773704	1.84909598580001	8.6086	0.27935680652996
111	-0.097972972972973	-0.783783783783784	2	-3.01723765904303	1.92956699706547	10.10328	0.334480939824777
112	-0.0439189189189189	-0.763513513513513	2	-3.08413384700799	1.87884910781867	13.65018875	0.492657925861302
113	0.0304054054054054	-0.739864864864865	2	3.10051987499934	1.68790507136176	10.12042625	0.390872141837777
114	0.0878378378378378	-0.733108108108108	2	3.02234544663178	1.5707963267949	7.68625	0.29288949025208
115	0.131756756756757	-0.733108108108108	2	2.96376754858137	0.785398163397448	3.34470125	0.0717201079673302
116	0.14527027027027	-0.746621621621622	2	2.9494235269879	1.06369782240256	6.08751	0.169916545654551
117	0.175675675675676	-0.763513513513513	2	2.91544021785699	1.21202565652432	5.05164	0.150481210130562
118	0.202702702702703	-0.773648648648649	2	2.88534397583088	1.15257199721567	5.82322125	0.158303172782626
119	0.233108108108108	-0.787162162162162	2	2.85368334127435	1.35212738092095	10.90205875	0.319536835651237
120	0.293918918918919	-0.800675675675676	2	2.78977597414411	1.62337938840584	11.2491225	0.351661383826332
121	0.358108108108108	-0.797297297297297	2	2.71944369737884	1.7782925532301	11.47971	0.360247080220066
122	0.422297297297297	-0.783783783783784	2	2.64739428133483	1.94168761560756	11.41881125	0.359777356694688
123	0.483108108108108	-0.760135135135135	2	2.57543880999589	1.94378404859496	14.6026925	0.445470775518353
124	0.560810810810811	-0.72972972972973	2	2.48634465489222	2.28962632641652	6.2849875	0.195097338705357
125	0.587837837837838	-0.706081081081081	2	2.44732518715115	1.98320676839228	10.32559	0.302640045150415
126	0.641891891891892	-0.682432432432432	2	2.38679717812106	2.35619449019234	5.01675625	0.153013439643597
127	0.662162162162162	-0.662162162162162	2	2.35619449019234	2.21429743558818	2.95625	0.0890491078237421
128	0.675675675675676	-0.652027027027027	2	2.3383846686276	2.73670086730471	4.50296	0.12932094252013
129	0.685810810810811	-0.628378378378378	2	2.31252048012357	2.48054948473911	6.7414325	0.206957649499353
130	0.709459459459459	-0.597972972972973	2	2.2711289502237	3.14159265358979	1.77375	0.0420562059497209
131	0.709459459459459	-0.587837837837838	2	2.26271770903376	3.14159265358979	1.1825	0.0283673403061524
132	0.709459459459459	-0.581081081081081	2	2.25704424097253	3.14159265358979	1.77375	0.0430505433925399
133	0.709459459459459	-0.570945945945946	2	2.24843413229402	3.14159265358979	2.95625	0.0730982783723544
134	0.709459459459459	-0.554054054054054	2	2.23381447661955	3.14159265358979	1.77375	0.0446771270514468
135	0.709459459459459	-0.543918918918919	2	2.22487905120926	0	0	0
136	0.709459459459459	-0.543918918918919	2	2.22487905120926	0	0	0
137	0.709459459459459	-0.543918918918919	2	2.22487905120926	1.5707963267949	1.1825	0.0228558479581054
138	0.716216216216216	-0.543918918918919	2	2.22030788161764	2.24553726901845	3.78577375	0.115928773672662
139	0.733108108108108	-0.530405405405405	2	2.1971221268831	3.14159265358979	0.59125	0.0151576071336956
140	0.733108108108108	-0.527027027027027	2	2.19409060545636	3.46334320798644	3.73965625	0.0706540650034748
141	0.726351351351351	-0.506756756756757	2	2.17995979245567	3.46334320798644	1.8695325	0.0363643309111916
142	0.722972972972973	-0.496621621621622	2	2.17268692627343	3.14159265358979	1.77375	0.0479347359203741
143	0.722972972972973	-0.486486486486487	2	2.16309997908936	2.76108627647743	3.18388125	0.102491681188273
144	0.72972972972973	-0.469594594594595	2	2.1426016428517	3.14159265358979	2.365	0.0660300035662154
145	0.72972972972973	-0.456081081081081	2	2.12939564213846	3.14159265358979	4.13875	0.118221207787328
146	0.72972972972973	-0.432432432432432	2	2.10575140058099	2.93049932036705	8.4655175	0.275022807333141
147	0.739864864864865	-0.385135135135135	2	2.05074683911436	3.05093276638905	13.06130375	0.427403646847861
148	0.746621621621622	-0.310810810810811	2	1.96526610974479	3.55171999413128	14.82855	0.392085862931166
149	0.712837837837838	-0.233108108108108	2	1.88684893715856	3.31483832004216	24.00948	0.874209487249717
150	0.689189189189189	-0.097972972972973	2	1.71200703970862	3.7548000024643	19.52011875	0.652001616198064
151	0.625	-0.00675675675675676	2	1.581606716469	4.22987568536221	14.01676375	0.328167237692926
152	0.554054054054054	0.0304054054054054	2	1.51597326893042	4.60173175921079	10.70812875	0.101886656470237
153	0.493243243243243	0.0371621621621622	2	1.49559593763637	4.19793766732566	15.620825	0.587501847519299
154	0.415540540540541	0.0810810810810811	2	1.37809556813251	5.57455903505192	5.451325	-0.242056820623216
155	0.39527027027027	0.0574324324324324	2	1.42650693225715	3.14159265358979	0	0
156	0.39527027027027	0.344594594594595	3	0.853784506987952	2.52134316760697	5.0859325	0.0608429324543613
157	0.412162162162162	0.368243243243243	3	0.841615920497079	2.85013585911193	6.17265	0.158162738648855
158	0.422297297297297	0.402027027027027	3	0.809983372767308	2.73670086730471	4.50296	0.0835567817287974
159	0.432432432432432	0.425675675675676	3	0.793272016421549	2.49809154479651	5.9125	0.039369265120503
160	0.452702702702703	0.452702702702703	3	0.785398163397448	2.81984209919315	5.60918875	0.107126462242673
161	0.462837837837838	0.483108108108108	3	0.763972870948914	3.14159265358979	7.68625	0.216652291343716
162	0.462837837837838	0.527027027027027	3	0.72064241268017	3.27712036757529	13.128115	0.376729868396762
163	0.452702702702703	0.601351351351351	3	0.645296439000818	3.71293013342342	19.68093875	0.66223074614807
164	0.391891891891892	0.695945945945946	3	0.512850289771204	3.70019196893336	27.8892625	0.792709417510399
165	0.307432432432432	0.831081081081081	3	0.354308406269124	4.49372003451075	21.8041175	0.70532558335359
166	0.185810810810811	0.858108108108108	3	0.213243289598406	4.4053432483659	25.430845	0.804284037506734
167	0.0472972972972973	0.902027027027027	3	0.0523864820970595	4.41584317131499	22.25642375	0.656792949192259
168	-0.0743243243243243	0.939189189189189	3	-0.0789721077413922	5.59723625730866	0	0
169	-0.760135135135135	0.101351351351351	4	-1.43824479449822	0	4.13875	0.153415736609406
170	-0.760135135135135	0.0777027027027027	4	-1.4689279418201	5.60844436495603	3.78577375	0.117135230870804
171	-0.773648648648649	0.0608108108108108	4	-1.49235498799426	6.11803662976496	3.59657375	0.131573448774929
172	-0.777027027027027	0.0405405405405405	4	-1.51866967774925	0	1.1825	0.0433787682705766
173	-0.777027027027027	0.0337837837837838	4	-1.52734543140337	0.463647609000806	2.64407	0.0857058906930441
174	-0.77027027027027	0.0202702702702703	4	-1.54448660954197	0	2.95625	0.10961890232065
175	-0.77027027027027	0.00337837837837838	4	-1.5664103900061	5.33263846636751	5.0859325	0.107027849234642
176	-0.793918918918919	-0.0135135135135135	4	-1.58781595985303	2.35619449019234	0.8360275	-0.0209991129261811
177	-0.790540540540541	-0.0101351351351351	4	-1.5836161372678	0	4.73	0.170770779117926
178	-0.790540540540541	-0.0371621621621622	4	-1.61777029309138	6.17252808600569	5.35376875	0.189639135766182
179	-0.793918918918919	-0.0675675675675676	4	-1.65569812024462	0	5.9125	0.210354980821785
180	-0.793918918918919	-0.101351351351351	4	-1.69776911640898	0.0831412318884412	7.1198325	0.253116888347045
181	-0.790540540540541	-0.141891891891892	4	-1.74839249407838	0.426627493126876	14.2881475	0.503517458608118
182	-0.756756756756757	-0.216216216216216	4	-1.84909598580001	0.548549402450528	12.47241875	0.445943695655686
183	-0.719594594594595	-0.277027027027027	4	-1.93828472493115	0.755104403478673	13.80273125	0.490938028243049
184	-0.665540540540541	-0.334459459459459	4	-2.03647233057975	0.950546840812075	15.25838875	0.545499289570608
185	-0.594594594594595	-0.385135135135135	4	-2.14557218849388	1.00406710927139	7.7087175	0.289864866516014
186	-0.557432432432432	-0.408783783783784	4	-2.20354516179708	1.04272187836854	8.213645	0.319574921929862
187	-0.516891891891892	-0.432432432432432	4	-2.26746014618305	0.876058050598193	9.235325	0.389910351090959
188	-0.476351351351351	-0.466216216216216	4	-2.34544221640124	0.982793723247329	4.26350375	0.180088272887928
189	-0.456081081081081	-0.47972972972973	4	-2.38145987097883	0.844153986113171	7.1198325	0.307364789447502
190	-0.425675675675676	-0.506756756756757	4	-2.44293282886833	1.19028994968253	6.3677625	0.265420150541043
191	-0.391891891891892	-0.52027027027027	4	-2.49601685897654	0.588002603547568	4.26350375	0.174249151120232
192	-0.378378378378378	-0.540540540540541	4	-2.53086668920058	0.558599315343562	5.5778525	0.218058436002413
193	-0.361486486486487	-0.567567567567568	4	-2.57447837640107	0.876058050598193	4.6176625	0.193402521539174
194	-0.341216216216216	-0.584459459459459	4	-2.6131588807089	0.218668945873942	5.451325	0.151213373616548
195	-0.334459459459459	-0.614864864864865	4	-2.64340155543221	0.674740942223553	3.78577375	0.140734939550828
196	-0.320945945945946	-0.631756756756757	4	-2.67154854334238	0.278299659005111	4.3043	0.115134922641262
197	-0.314189189189189	-0.655405405405405	4	-2.69457552787063	0.404891786285083	4.50296	0.130132757334591
198	-0.304054054054054	-0.679054054054054	4	-2.72060207933755	0	0.59125	0.00923985642787173
199	-0.304054054054054	-0.682432432432432	4	-2.72245005062312	0.404891786285083	4.50296	0.123456362922241
200	-0.293918918918919	-0.706081081081081	4	-2.74714132320757	0.0906598872007451	6.53035625	0.109032132661966
201	-0.290540540540541	-0.743243243243243	4	-2.76894774973996	0.117108744566864	10.12042625	0.160143317157582
202	-0.283783783783784	-0.800675675675676	4	-2.80097641317148	0.927295218001612	5.9125	0.187485351334677
203	-0.256756756756757	-0.820945945945946	4	-2.83847348343842	1.97568811307998	4.50296	0.115846738137932
204	-0.233108108108108	-0.810810810810811	4	-2.861642831066	2.35619449019234	5.85278375	0.0994088073816668
205	-0.209459459459459	-0.787162162162162	4	-2.88152459254233	2.24553726901845	3.78577375	0.0805857339396132
206	-0.192567567567568	-0.773648648648649	4	-2.89764173933026	1.460139105621	5.35376875	0.191041514307502
207	-0.162162162162162	-0.777027027027027	4	-2.93585004219176	2.0344439357957	3.966105	0.113947738615683
208	-0.141891891891892	-0.766891891891892	4	-2.95863958991489	2.07789483118723	6.08751	0.176924961804521
209	-0.111486486486486	-0.75	4	-2.9940245822758	1.67046497928606	5.9420625	0.21934494170297
210	-0.0777027027027027	-0.746621621621622	4	-3.03789357061639	1.89254688119154	5.60918875	0.197834839859845
211	-0.0472972972972973	-0.736486486486487	4	-3.07746053858836	1.48765509490646	7.1198325	0.274999743910103
212	-0.00675675675675676	-0.739864864864865	4	-3.13246048737038	1.07685495787532	8.72980625	0.288831758622092
213	0.0371621621621622	-0.763513513513513	4	3.09295846808479	1.04272187836854	8.213645	0.248797497755979
214	0.0777027027027027	-0.787162162162162	4	3.04319896853359	1.27933953231703	6.17265	0.202680096034427
215	0.111486486486486	-0.797297297297297	4	3.0026629493267	1.5707963267949	7.095	0.247432525445328
216	0.152027027027027	-0.797297297297297	4	2.95317644423764	1.32581766366803	7.31317125	0.228520227026805
217	0.192567567567568	-0.807432432432432	4	2.90747239883228	1.62629483204061	10.659055	0.355776188992984
218	0.253378378378378	-0.804054054054054	4	2.83631716103368	1.5707963267949	11.825	0.372531235009643
219	0.320945945945946	-0.804054054054054	4	2.76181091403175	1.49096634108266	14.82855	0.419329347213826
220	0.405405405405405	-0.810810810810811	4	2.67794504458899	2.0344439357957	11.89890625	0.374299238553832
221	0.466216216216216	-0.780405405405405	4	2.60308519687822	1.91008894124894	10.659055	0.323611981065559
222	0.523648648648649	-0.760135135135135	4	2.53836280066511	2.25652583770118	8.40343625	0.260090728864451
223	0.560810810810811	-0.72972972972973	4	2.48634465489222	2.73670086730471	4.50296	0.123612067884915
224	0.570945945945946	-0.706081081081081	4	2.46162224131524	2.67794504458899	5.28814	0.153504233887332
225	0.584459459459459	-0.679054054054054	4	2.43092139453777	3.05093276638905	6.53035625	0.153995686342672
226	0.587837837837838	-0.641891891891892	4	2.40012225726923	3.14159265358979	3.5475	0.0800103384213902
227	0.587837837837838	-0.621621621621622	4	2.38412018958496	3.0309354324159	5.35376875	0.13962849696306
228	0.591216216216216	-0.591216216216216	4	2.35619449019234	2.73670086730471	4.50296	0.144468454150388
229	0.601351351351351	-0.567567567567568	4	2.32730079936227	3.14159265358979	3.5475	0.0906522050633418
230	0.601351351351351	-0.547297297297297	4	2.3091703583496	2.2655346029916	4.6176625	0.159949540680628
231	0.621621621621622	-0.530405405405405	4	2.27718045021347	3.4198923125949	4.3043	0.085373377692477
232	0.614864864864865	-0.506756756756757	4	2.26010577467498	3.6052402625906	3.966105	0.05924636872781
233	0.60472972972973	-0.486486486486487	4	2.24825650092942	3.36839150164368	7.8884575	0.188026786472464
234	0.594594594594595	-0.442567567567568	4	2.21065114363492	2.44685437739309	4.6176625	0.17730119492227
235	0.611486486486487	-0.422297297297297	4	2.17519090465047	2.11121582706548	3.44757875	0.119365657476163
236	0.628378378378378	-0.412162162162162	4	2.15131777315524	2.72336832401056	5.82322125	0.219904512926679
237	0.641891891891892	-0.381756756756757	4	2.1073368705699	2.88099026184245	9.178565	0.343888658335434
238	0.655405405405405	-0.331081081081081	4	2.03855913890281	2.35619449019234	8.3614575	0.302534820165352
239	0.689189189189189	-0.297297297297297	4	1.97805217486974	2.85554121187248	10.47695	0.398873486918299
240	0.706081081081081	-0.239864864864865	4	1.89827747748608	2.67794504458899	13.22094125	0.493411526519809
241	0.739864864864865	-0.172297297297297	4	1.79959517218212	3.64093937526992	7.4083625	0.215837243435515
242	0.719594594594595	-0.135135135135135	4	1.75642772349502	5.10718010008445	7.68625	-0.173086633452835
243	0.679054054054054	-0.152027027027027	4	1.79104505018559	0.426627493126876	7.14407375	-0.225908166291156
244	0.695945945945946	-0.189189189189189	4	1.83622668344382	4.90978454023457	3.01478375	-0.0544845916307235
245	0.679054054054054	-0.192567567567568	4	1.84712360176996	3.53219969728748	10.87013125	0.364955954733945
246	0.655405405405405	-0.135135135135135	4	1.77413241082317	3.6663884252399	12.9803025	0.445408780334184
247	0.618243243243243	-0.0709459459459459	4	1.68505065475634	3.56444657972273	12.967295	0.542536323991176
248	0.587837837837838	-0.00337837837837838	4	1.5765433899581	3.50557161009944	13.28657	0.628255242641142
249	0.560810810810811	0.0675675675675676	4	1.45089234142987	3.55981698316902	5.82322125	0.28616064905839
250	0.547297297297297	0.097972972972973	4	1.39366021161819	4.12438637683712	6.39555125	0.238762577626707
251	0.516891891891892	0.118243243243243	4	1.34590769609285	3.66073876783632	4.7666575	0.249308987105701
252	0.503378378378378	0.141891891891892	4	1.29604589867171	4.09213949440187	5.0859325	0.224429822592386
253	0.47972972972973	0.158783783783784	4	1.25115993415324	4.06888787159141	5.9125	0.285020121745677
254	0.452702702702703	0.179054054054054	4	1.1941559098041	4.00376270825702	5.451325	0.291305594981653
255	0.429054054054054	0.199324324324324	4	1.13589479080777	3.92699081698724	1.672055	0.0955003497300105
256	0.422297297297297	0.206081081081081	4	1.11679472086177	3.97457392026422	8.7895225	0.515095893781343
257	0.385135135135135	0.239864864864865	4	1.0137755421055	4.71238898038469	3.5475	0.122720697765414
258	0.364864864864865	0.239864864864865	4	0.989231402552416	3.46334320798644	1.8695325	0.11746797264808
259	0.361486486486487	0.25	4	0.9657378080228	4.24874137138388	1.322035	0.0759548360536255
260	0.35472972972973	0.253378378378378	4	0.950546840812075	3.68201215386038	3.44757875	0.224266002433364
261	0.344594594594595	0.27027027027027	4	0.905693640325402	3.14159265358979	1.77375	0.0897580171224788
262	0.344594594594595	0.280405405405405	4	0.887742036900907	0	0	0
263	0.344594594594595	0.280405405405405	4	0.887742036900907	0.244978663126864	2.43772375	-0.143838874895442
264	0.347972972972973	0.266891891891892	4	0.916509811879995	2.0344439357957	5.28814	-0.0611420328152756
265	0.375	0.280405405405405	4	0.92873821844305	2.15879893034246	2.1320475	-0.0068496583057448
266	0.385135135135135	0.287162162162162	4	0.930108150104199	0	0	0
267	0.385135135135135	0.287162162162162	4	0.930108150104199	3.14159265358979	3.5475	0.164910510651999
268	0.385135135135135	0.307432432432432	4	0.897126047973799	3.14159265358979	2.365	0.105339986878029
269	0.385135135135135	0.320945945945946	4	0.876058050598193	2.49809154479651	2.95625	0.03759327656152
270	0.39527027027027	0.334459459459459	4	0.86853939528589	2.0344439357957	3.966105	-0.049612484179884
271	0.415540540540541	0.344594594594595	4	0.878461892121866	2.51279636717436	8.04159125	0.0971331171222617
