# Supplementary material for: Fluid extraction from the left-right organizer uncovers mechanical properties needed for symmetry breaking
Source: eLife. 2023 Jul 21;12:e83861. doi: 10.7554/eLife.83861 (PMC10361723; doi:10.7554/eLife.83861)
Supplement: Figure 4—source data 2. [file elife-83861-fig4-data2.zip › Fig4_sourcedata/MC8ss_embryo1.csv]

	x	y	id	omega	alpha	speed	realangvel
1	0.0166082474226805	-0.465635738831615	1	3.1059398709281	2.67779507458412	1.76251625	0.0537030999845145
2	0.0211924398625429	-0.456470790378007	1	3.0951992509312	2.0344439357957	1.76251625	0.103384741194543
3	0.0303539518900345	-0.451890034364261	1	3.07452230269229	0	0	0
4	0.0303539518900345	-0.451890034364261	1	3.07452230269229	1.89269687369078	1.246355	0.0777070600433039
5	0.0372268041237114	-0.44959793814433	1	3.05898089068363	2.21423744038787	1.97063625	0.10897015907664
6	0.0463917525773196	-0.442725085910653	1	3.0371868588683	2.15868353685118	1.421365	0.0828460151980615
7	0.0532646048109966	-0.438144329896907	1	3.02061765582869	2.35619449019234	1.672055	0.0878692753451205
8	0.0601374570446735	-0.43127147766323	1	3.00304380075967	2.35619449019234	1.1150975	0.0598929934259607
9	0.0647182130584193	-0.426690721649484	1	2.99106520207447	2.35619449019234	2.22960375	0.123071155132508
10	0.0738831615120275	-0.417525773195876	1	2.96645097104797	2.63453660302889	4.05834	0.183193076059589
11	0.0853367697594503	-0.396907216494845	1	2.92981235583605	1.86223936043611	4.1151	0.294696657512374
12	0.108247422680412	-0.390034364261168	1	2.87087302433358	2.0344439357957	2.64407	0.187591170635497
13	0.121993127147766	-0.383161512027491	1	2.83335479020648	2.601129032428	2.29818875	0.127408498131745
14	0.128865979381443	-0.371707903780069	1	2.80787309058013	3.01719151123163	3.17796875	0.108380236917305
15	0.131158075601374	-0.353378006872852	1	2.78619704319667	2.46692489369989	2.52404625	0.170142630946741
16	0.140319587628866	-0.34192439862543	1	2.75216851700732	2.72332193321454	3.8821475	0.230156888021691
17	0.149484536082474	-0.321305841924399	1	2.70613713940298	2.49815153999682	1.97063625	0.144636199528798
18	0.156357388316151	-0.31214089347079	1	2.67720989949722	2.2454640866848	2.52404625	0.207131606272868
19	0.167810996563574	-0.302979381443299	1	2.63578357824265	2.55335931631307	1.421365	0.107121615491175
20	0.172395189003436	-0.296106529209622	1	2.61435925514442	0	0	0
21	0.172395189003436	-0.296106529209622	1	2.61435925514442	3.14159265358979	0.78813625	0.0340515537693875
22	0.172395189003436	-0.29152233676976	1	2.60754894439054	0	0	0
23	0.172395189003436	-0.29152233676976	1	2.60754894439054	2.35619449019234	0.55754875	0.0463905256438002
24	0.174683848797251	-0.289233676975945	1	2.59827083926178	2.35619449019234	0.55754875	0.0466741865730391
25	0.176975945017182	-0.286941580756014	1	2.58893600194717	2.76113800685863	2.1225875	0.150225459393942
26	0.181556701030928	-0.275487972508591	1	2.55889091006838	2.94413941363385	2.00965875	0.127735210508457
27	0.183848797250859	-0.264030927835052	1	2.53334386796669	2.76113800685863	2.1225875	0.163524429145538
28	0.188429553264605	-0.252577319587629	1	2.50063898213758	3.30670079018998	4.7950375	0.219719464453036
29	0.183848797250859	-0.225085910652921	1	2.45669508924697	3.6052402625906	2.64407	0.0611748053491068
30	0.176975945017182	-0.211340206185567	1	2.44446012817715	4.71238898038469	2.75936375	-0.231521162710187
31	0.160938144329897	-0.211340206185567	1	2.49076436071919	4.39048843348881	1.246355	-0.0785452109585005
32	0.15406529209622	-0.209048109965636	1	2.50647340291089	3.92699081698724	0.55754875	-0.00944633128219241
33	0.151776632302405	-0.206759450171821	1	2.50836266916733	3.30682241098964	2.39751875	0.128763505742442
34	0.149484536082474	-0.193013745704467	1	2.48260996801884	3.60509027009136	1.76251625	0.0425100286695557
35	0.144903780068728	-0.183848797250859	1	2.47410796228493	2.58301019340981	3.71837125	0.447239773526489
36	0.156357388316151	-0.165522336769759	1	2.38466000757963	2.91480223219448	5.2585775	0.600808368235755
37	0.163230240549828	-0.13573883161512	1	2.26449833393248	2.74683703737379	5.12436375	0.69470104779477
38	0.174683848797251	-0.108247422680412	1	2.12555812437353	3.14159265358979	3.15313625	0.396864230856542
39	0.174683848797251	-0.0899209621993126	1	2.04618527820222	2.94413941363385	2.00965875	0.290356011552335
40	0.176975945017182	-0.0784639175257733	1	1.98811407589175	3.14159265358979	0.39436375	0.0542961151611099
41	0.176975945017182	-0.0761752577319587	1	1.97725485285953	0	0	0
42	0.176975945017182	-0.0761752577319587	1	1.97725485285953	1.92958754613665	3.36776	0.32736257453597
43	0.195302405498282	-0.0693024054982817	1	1.91178233795234	2.84306939879685	5.361455	0.750314264174272
44	0.20446735395189	-0.0395189003436426	1	1.76171948511748	2.63453660302889	4.05834	0.518060400282407
45	0.215920962199313	-0.0189003436426117	1	1.658107405061	2.97636289618994	4.7950375	0.63126109637973
46	0.220505154639175	0.00859106529209622	1	1.53185518578505	2.99984559148487	2.7871525	0.355786934774723
47	0.22279381443299	0.0246288659793814	1	1.46069779883011	3.14159265358979	2.365	0.302351802553473
48	0.22279381443299	0.0383745704467353	1	1.40022743831942	2.94408170024863	2.00965875	0.236458250686082
49	0.225085910652921	0.0498281786941581	1	1.3529357881822	3.14159265358979	0.78813625	0.0965751708797961
50	0.225085910652921	0.0544089347079039	1	1.33362075400624	3.14159265358979	1.57686375	0.190484251284912
51	0.225085910652921	0.063573883161512	1	1.29552390374926	4.06894786679171	1.97063625	0.200500984427914
52	0.215920962199313	0.070446735395189	1	1.25542370686367	3.46304317799246	1.246355	0.159445115041089
53	0.213632302405498	0.077319587628866	1	1.22353468385546	3.28354970339426	2.7871525	0.34350967456359
54	0.211340206185567	0.0933573883161511	1	1.15483274894274	2.2454640866848	2.52404625	0.076500844722128
55	0.22279381443299	0.102518900343643	1	1.13953257999831	2.81984209919315	3.73965625	0.304447906149014
56	0.229666666666667	0.123137457044674	1	1.07864299876851	2.85014961994858	4.1151	0.304942494767678
57	0.236539518900344	0.146048109965636	1	1.01765449981497	3.22465112628699	4.746555	0.422315507424549
58	0.234250859106529	0.173539518900344	1	0.933191398330065	2.85014961994858	4.1151	0.23026019246449
59	0.241123711340206	0.196450171821306	1	0.887139359837167	2.85010833365088	4.1151	0.202691585538871
60	0.247996563573883	0.219357388316151	1	0.846601042729393	2.92297664951511	3.6338225	0.178123392479571
61	0.252577319587629	0.239975945017182	1	0.810976364233478	2.35619449019234	3.90225	0.00781610162478463
62	0.268615120274914	0.256013745704467	1	0.809413143908522	2.43300167412653	3.6338225	0.0271107939665571
63	0.282360824742268	0.272051546391752	1	0.80399098511521	2.43289578741332	3.6338225	0.0243213625266292
64	0.296106529209622	0.288085910652921	1	0.799126712609884	2.43300167412653	3.6338225	0.0219930673242652
65	0.309852233676976	0.304123711340206	1	0.794728099145031	2.44690355973658	3.07863875	0.01976821730937
66	0.321305841924399	0.31786941580756	1	0.790774455683157	1.89269687369078	1.246355	-0.034943900119388
67	0.328178694158076	0.320161512027491	1	0.797763235707035	1.5707963267949	0.39436375	-0.0173930824009783
68	0.330470790378007	0.320161512027491	1	0.801241852187231	3.30682241098964	2.39751875	0.122478535298734
69	0.328178694158076	0.333907216494845	1	0.776746145127484	0	0.39436375	-0.0172186601544638
70	0.328178694158076	0.331615120274914	1	0.780189877158377	0	0	0
71	0.328178694158076	0.331615120274914	1	0.780189877158377	3.46349320048567	1.246355	0.0687835689683236
72	0.325886597938144	0.338487972508591	1	0.766433163364712	2.92281782785461	3.6338225	0.112688317920039
73	0.330470790378007	0.359106529209622	1	0.743895499780704	2.2654854206481	3.07863875	-0.0233178422434061
74	0.344216494845361	0.370560137457045	1	0.748559068229385	2.0344439357957	2.64407	-0.0518432193410595
75	0.357962199312715	0.377432989690722	1	0.758927712097597	2.49815153999682	1.97063625	0.012416506231705
76	0.364835051546392	0.38659793814433	1	0.756444410851256	3.12282021117834	0	0
77	0.369415807560137	0.630584192439863	2	0.529936013377018	2.35619449019237	0.55754875	-0.00558003970521637
78	0.371707903780069	0.632876288659794	2	0.531052021318062	3.14159265358979	2.365	0.0466683657938738
79	0.371707903780069	0.646621993127148	2	0.521718348159287	3.52230593081816	2.1225875	0.0642471618998375
80	0.367123711340206	0.65807560137457	2	0.508868915779319	3.6409584842196	4.93871125	0.157848899819016
81	0.353378006872852	0.683274914089347	2	0.477299135815516	3.92699081698724	3.34470125	0.119465063093072
82	0.339632302405498	0.697020618556701	2	0.453406123196902	4.36356323087667	4.61352375	0.172523728253556
83	0.314432989690722	0.706185567010309	2	0.418901377546191	4.53257148246429	4.4071775	0.162166598722913
84	0.289233676975945	0.710766323024055	2	0.386468057801608	4.09207869057535	3.39081875	0.124165441022983
85	0.27319587628866	0.722223367697595	2	0.361634969597011	4.35359776104294	3.36776	0.126720957302037
86	0.25486941580756	0.729096219931271	2	0.336290778136604	4.39071342786295	2.49271	0.0938008897451892
87	0.241123711340206	0.733676975945017	2	0.317530600187566	4.01769988653149	3.07863875	0.106770138196075
88	0.227378006872852	0.74513058419244	2	0.296176572548351	3.80267043689315	4.49409125	0.134444319490503
89	0.211340206185567	0.765749140893471	2	0.269287708650251	3.38648309050488	3.25010125	0.0572984026416201
90	0.206759450171821	0.784079037800687	2	0.257828028121927	3.60554029258458	1.76251625	0.0413435015356822
91	0.202175257731959	0.793240549828179	2	0.24955932781479	3.60509027009136	1.76251625	0.0405532753425575
92	0.197594501718213	0.802405498281787	2	0.241448672746279	3.52204730032096	2.1225875	0.0429599946033477
93	0.193013745704467	0.81385910652921	2	0.232856673825609	4.35365940150134	3.36776	0.115734286205994
94	0.174683848797251	0.820731958762887	2	0.20970981658441	4.24874137138388	2.64407	0.0882217533542118
95	0.160938144329897	0.827604810996564	2	0.192065465913568	4.44612539228404	4.49409125	0.154072677063078
96	0.13573883161512	0.834477663230241	2	0.161250930500952	4.57043193058021	2.7871525	0.0958178653230413
97	0.119701030927835	0.836769759450172	2	0.142087357436344	4.60167688149669	3.56937625	0.122722459957921
98	0.0990824742268042	0.839061855670103	2	0.11754286544476	4.57061194498302	2.7871525	0.0957674289992538
99	0.0830481099656356	0.841350515463917	2	0.0983893796449089	3.38665953903667	1.62534625	0.0186184360684882
100	0.0807560137457045	0.850515463917526	2	0.0946656924312113	4.24889136388313	1.76251625	0.0556883717486978
101	0.0715910652920963	0.855096219931271	2	0.0835280180814718	4.24874137138388	2.64407	0.0826004680731507
102	0.0578453608247424	0.861969072164948	2	0.0670079244668415	0	0	0
103	0.0578453608247424	0.861969072164948	2	0.0670079244668415	3.92661586387396	1.1150975	0.0280897965129423
104	0.0532646048109966	0.866553264604811	2	0.0613899651642531	3.14159265358979	0.39436375	0.0008065298725346
105	0.0532646048109966	0.868841924398625	2	0.0612286591897463	4.4673220949378	1.62534625	0.0532428150599984
106	0.0440996563573884	0.871134020618557	2	0.0505800961777467	4.24874137138389	1.76251625	0.0535226390840826
107	0.0349381443298968	0.875714776632302	2	0.0398755683609301	3.68192393154036	2.29818875	0.0412577631001987
108	0.0280652920962198	0.887171821305842	2	0.0316240157408904	3.78509376238308	5.9125	0.117413452363004
109	0.00744673539518891	0.91466323024055	2	0.00814132526828948	3.40785624169044	4.49409125	0.0376536102674907
110	0.000573883161511935	0.939862542955326	2	0.000610603214791296	2.92297664951511	3.6338225	-0.0237803577967644
111	0.00515463917525773	0.960481099656357	2	0.00536667477414413	2.40880241299496	5.30292125	-0.104178998227872
112	0.0257731958762887	0.98339175257732	2	0.0262024744197185	2.23676083212621	7.0181375	-0.155437030549025
113	0.0578453608247424	1.0085910652921	2	0.0572898805295234	2.35619449019234	11.70615875	-0.213230055251157
114	0.105955326460481	1.05670103092784	2	0.0999358915797549	2.29740763213773	4.746555	-0.0863232930150926
115	0.126573883161512	1.07502749140893	2	0.117200550182773	2.79852799268807	5.85987875	-0.0341848311424875
116	0.138030927835051	1.10710309278351	2	0.124037516411271	3.44014834530759	5.361455	0.0558450984635062
117	0.128865979381443	1.13688316151203	2	0.11286849671857	4.52414449925049	8.426495	0.21260004365206
118	0.0807560137457045	1.14604810996564	2	0.0703484879881576	5.10718010008445	15.3725	0.359470409057582
119	-0.00171821305841924	1.11168384879725	2	-0.00154559382335876	0.336704886637133	8.3519975	-0.0748974185583984
120	0.0143195876288659	1.06586597938144	2	0.0134338898883209	2.21432743678822	3.94186375	-0.0839779666637686
121	0.0326460481099656	1.0796116838488	2	0.0302294832210746	4.68539590311055	14.589685	0.391835067791897
122	-0.0521202749140893	1.08190034364261	2	-0.0481375303373049	6.06456930310491	3.6338225	0.0261932747145266
123	-0.0567010309278351	1.06128178694158	2	-0.0533761852802102	1.07686183876708	11.6393475	-0.280787401394041
124	0.00286254295532655	1.02920962199313	2	0.00278129499859811	1.76819188664478	12.059135	-0.328768515595397
125	0.0715910652920963	1.04295532646048	2	0.0685349981176775	0.71039616183147	0	0
126	0.438144329896907	0.616838487972509	3	0.617609576592752	3.46334320798644	3.73965625	0.113979664291484
127	0.43127147766323	0.637457044673539	3	0.594813643734455	3.28345970699392	5.574305	0.137092485279523
128	0.426690721649484	0.669529209621993	3	0.56739514667855	1.97573984346118	3.00177625	-0.0607882559929301
129	0.442725085910653	0.67640206185567	3	0.579552797877136	2.21429743558818	5.9125	-0.0696415889683455
130	0.470216494845361	0.697020618556701	3	0.593481115670805	1.81577498992176	4.8754475	-0.109898524025796
131	0.497707903780069	0.703893470790378	3	0.615460820475965	2.26563295558533	3.07863875	-0.0262055919885534
132	0.511453608247423	0.715350515463917	3	0.620701938873675	0.92735521320193	1.97063625	-0.0651336124019586
133	0.520618556701031	0.708477663230241	3	0.633728661354067	0.785398163397454	2.22960375	-0.0730218422318302
134	0.529783505154639	0.699312714776632	3	0.648333029800433	3.50038387293154	3.36776	0.0931695612261491
135	0.522910652920962	0.717639175257732	3	0.629699117555203	3.33898821343967	6.0295675	0.141416372204051
136	0.516037800687285	0.752003436426117	3	0.601415843114393	3.52209903070216	6.3677625	0.164950880755071
137	0.502292096219931	0.786367697594502	3	0.568425666963379	4.06888787159141	5.9125	0.183034407151573
138	0.474800687285223	0.806986254295533	3	0.531818785533064	5.98022570278306	6.60721875	-0.0484581145943852
139	0.463343642611684	0.770333333333333	3	0.541510408451941	3.69586572282816	9.73493125	0.271767387989864
140	0.433563573883161	0.818443298969072	3	0.487156930853968	4.85434603018917	5.574305	0.144362654972346
141	0.401487972508591	0.81385910652921	3	0.458284399859499	0.183146626043575	10.8234225	-0.219439662572584
142	0.412945017182131	0.752003436426117	3	0.502172332374016	3.08614953312981	7.10623375	0.0996470509049829
143	0.415233676975945	0.793240549828179	3	0.482242922193019	3.96693116386	6.97379375	0.215859489680833
144	0.385453608247423	0.820731958762887	3	0.439071024256853	4.16069537365037	6.01656	0.190703787403361
145	0.355670103092784	0.839061855670103	3	0.40093026677618	4.77117583843931	6.71246125	0.195432787184815
146	0.316725085910653	0.836769759450172	3	0.361843709339217	5.742765806909	6.8951575	0.0416146479295154
147	0.296106529209622	0.802405498281787	3	0.353520779753314	0.106733781131458	11.1001275	-0.179584971787885
148	0.302979381443299	0.738257731958763	3	0.389437774110891	0.718843274633407	8.3803775	-0.280446361715967
149	0.335051546391753	0.701604810996564	3	0.445527046454085	1.40562737917848	9.59066625	-0.337256362901258
150	0.390034364261168	0.692439862542955	3	0.512978319034336	2.79858907603536	5.85987875	0.0347745009920641
151	0.401487972508591	0.724512027491409	3	0.506023418835923	3.14159265358979	7.095	0.11559744701382
152	0.401487972508591	0.765749140893471	3	0.48290392943316	3.14159265358979	2.365	0.0363982957280784
153	0.401487972508591	0.779494845360825	3	0.475624270287544	4.03753828072552	5.04750125	0.162853772065372
154	0.378580756013746	0.797824742268041	3	0.443053515874469	4.30752305460802	6.0035525	0.197634955738165
155	0.346505154639175	0.811570446735395	3	0.403526524726836	3.81635189005798	5.04750125	0.14415749679083
156	0.328178694158076	0.834477663230241	3	0.37469502536867	3.14159265358979	3.15313625	0.0367081998347007
157	0.328178694158076	0.852807560137457	3	0.36735338540173	4.15380652020471	3.71837125	0.115556844001509
158	0.309852233676976	0.86426116838488	3	0.344242016601429	3.92699081698724	2.22960375	0.0634412918855365
159	0.300687285223368	0.873426116838488	3	0.331553758224321	4.06885787039137	3.94186375	0.117101198812732
160	0.282360824742268	0.887171821305842	3	0.308133518461775	4.51499342053481	6.0295675	0.187746442893224
161	0.247996563573883	0.894044673539519	3	0.27058422988313	3.92699081698724	3.34470125	0.0902407887652823
162	0.234250859106529	0.907790378006873	3	0.252536072130073	3.72982599086652	1.421365	0.032639017801166
163	0.229666666666667	0.91466323024055	3	0.24600826856984	3.92699081698725	2.7871525	0.0730369780703299
164	0.218213058419244	0.926116838487973	3	0.231400872955774	3.14159265358979	1.57686375	0.0109428456752025
165	0.218213058419244	0.935281786941581	3	0.229212303820734	3.92699081698725	1.1150975	0.0285410256183827
166	0.213632302405498	0.939862542955326	3	0.223504098697057	0	0	0
167	0.213632302405498	0.939862542955326	3	0.223504098697057	4.62169221141462	4.353965	0.130549708491655
168	0.188429553264605	0.942154639175258	3	0.197394156998726	4.71238898038469	4.33563625	0.12922491854347
169	0.163230240549828	0.942154639175258	3	0.171549173290032	4.1719253592229	2.29818875	0.0648176779092335
170	0.151776632302405	0.949027491408935	3	0.158585637708185	4.33203775428473	2.1225875	0.0624405145050977
171	0.140319587628866	0.95360824742268	3	0.146097534807166	3.92680330526997	2.22960375	0.0535077349964563
172	0.131158075601374	0.962773195876289	3	0.135395987807875	4.24889136388313	1.76251625	0.0497404876068797
173	0.121993127147766	0.967353951890034	3	0.125447890286499	4.12450177032842	1.421365	0.0377635515792163
174	0.115120274914089	0.97193470790378	3	0.117895179970655	3.33904589354573	2.00965875	0.0183049045212658
175	0.112828178694158	0.98339175257732	3	0.114234199066402	3.78521378158557	1.97063625	0.039433383029569
176	0.105955326460481	0.992553264604811	3	0.106347522460489	3.60509027009136	3.52562375	0.0544341009156291
177	0.0967938144329896	1.01088316151203	3	0.0954607022773627	3.78512376358312	3.94186375	0.0747199886232341
178	0.0830481099656356	1.02920962199313	3	0.0805167045527159	2.73672672781312	3.00177625	-0.0265020150064177
179	0.0899209621993126	1.04524742268041	3	0.0858171075539992	2.12937878697488	3.71837125	-0.0813291642931346
180	0.108247422680412	1.05670103092784	3	0.102082940412626	2.81980459966192	4.98601125	-0.0289571622529339
181	0.117412371134021	1.08419243986254	3	0.107874372863213	3.09621576496425	8.6807325	0.0138102529058082
182	0.119701030927835	1.13459450171821	3	0.105112322282051	4.11009367623621	7.65314	0.168142027509264
183	0.0830481099656356	1.15979381443299	3	0.0714839167801986	5.12479942198208	20.65118	0.478462393050937
184	-0.026917525773196	1.11168384879725	3	-0.0242085618299888	0.595402386260532	14.7587825	-0.22285053341451
185	0.0211924398625429	1.04066323024055	3	0.0203615448529133	2.27073052626229	9.7911	-0.198198560056806
186	0.0647182130584193	1.07731958762887	3	0.0600012568642746	4.48126388622561	6.88392375	0.181420320508254
187	0.0257731958762887	1.08648453608247	3	0.0237171927626238	4.1538486541365	7.43733375	0.167634518516205
188	-0.0108831615120274	1.10939175257732	3	-0.00980971094061732	5.13061330996392	11.6464425	0.286608653410138
189	-0.0727388316151202	1.08190034364261	3	-0.0671314416226449	5.06535009806277	7.98128375	0.207594706445535
190	-0.116264604810997	1.06586597938144	3	-0.108650382911752	5.45018367998828	5.85987875	0.130838387976486
191	-0.14146735395189	1.04295532646048	3	-0.134818060507049	5.1760365893855	2.64407	0.0694187171616045
192	-0.155213058419244	1.0360824742268	3	-0.14870180393937	5.1760365893855	5.28814	0.140719312867377
193	-0.182704467353952	1.02233676975945	3	-0.176845666512846	3.38630662641052	1.62534625	0.00305650447210759
194	-0.184993127147766	1.03150171821306	3	-0.177456967407267	1.76819188664478	6.0295675	-0.166998293926744
195	-0.150628865979382	1.03837457044674	3	-0.144057308621918	6.11795554977974	4.7950375	0.041474598189406
196	-0.155213058419244	1.01088316151203	3	-0.152352228259799	5.49783401951453	8.91900625	0.210505158613726
197	-0.191865979381443	0.974226804123711	3	-0.194453259982545	2.63453660302889	8.11668	-0.147889417631962
198	-0.168958762886598	1.01546391752577	3	-0.164875376456152	0	6.70063625	0.0322496814178597
199	-0.168958762886598	0.976518900343643	3	-0.171325312739724	4.03764803816114	7.5715475	0.142416985727595
200	-0.203323024054983	1.00401030927835	3	-0.199808709885243	1.5707963267949	8.67186375	-0.243301073872766
201	-0.152920962199313	1.00401030927835	3	-0.15114849511069	0.982793723247329	4.26350375	-0.0916596650218338
202	-0.132302405498282	0.990264604810997	3	-0.132816562106323	1.5707963267949	7.095	-0.205569595768069
203	-0.0910652920962199	0.990264604810997	3	-0.0917026429527092	0	7.095	0.019804474843047
204	-0.0910652920962199	0.949027491408935	3	-0.0956635379213186	5.27914025592077	10.27888125	0.28704797634849
205	-0.14146735395189	0.916951890034364	3	-0.153073133191017	4.28576148725781	14.2881475	0.356317105740535
206	-0.217068728522337	0.951316151202749	3	-0.224336554339124	4.05950959804921	8.43536375	0.154585636815299
207	-0.256013745704467	0.981099656357388	3	-0.255253681702183	1.47112767430373	0	0
208	-0.0498281786941581	0.960481099656357	4	-0.0518318880433077	4.87106062285578	9.97970875	0.301400716836228
209	-0.107103092783505	0.951316151202749	4	-0.112112031410553	4.95734243236823	11.37624125	0.344896115679378
210	-0.171247422680412	0.935281786941581	4	-0.181091254546429	4.79789184301353	13.84648375	0.416929961474749
211	-0.251432989690722	0.928408934707904	4	-0.264477246841379	4.84209430570429	9.14249875	0.271433788145705
212	-0.304123711340206	0.921536082474227	4	-0.31876400447052	5.12481417552416	6.88392375	0.205928148179361
213	-0.340780068728522	0.905498281786942	4	-0.359949634106392	5.21175481101449	4.93871125	0.147469714921095
214	-0.365979381443299	0.891752577319588	4	-0.389443577090611	5.92439408783784	3.36776	0.0701116637127341
215	-0.372852233676976	0.873426116838488	4	-0.403465909833158	5.78387679938254	4.93871125	0.120895380996063
216	-0.38659793814433	0.848223367697595	4	-0.42764498603237	5.81953769817878	2.64407	0.0647903994825727
217	-0.393470790378007	0.834477663230241	4	-0.440603065928885	4.98535539895001	10.233355	0.314022912976299
218	-0.450745704467354	0.818443298969072	4	-0.503407648524145	5.20639227860845	5.81967375	0.180853207924658
219	-0.480525773195876	0.802405498281787	4	-0.539578290109076	4.61267577586421	3.961375	0.0973404930995558
220	-0.503436426116838	0.804697594501718	4	-0.559046388728987	5.49778714378214	3.90225	0.11703200844364
221	-0.519474226804124	0.788659793814433	4	-0.582452790417716	4.57987019932273	5.96453	0.135311746218081
222	-0.553838487972509	0.793240549828179	4	-0.609515139661332	6.15098778585677	0	0
223	-0.723367697594502	-0.4816735395189	5	-2.15825168166542	1.92958754613665	3.36776	0.026098018135241
224	-0.705041237113402	-0.474800687285223	5	-2.16347128529247	1.91957827824507	4.61352375	0.0392955150763874
225	-0.679838487972509	-0.465635738831615	5	-2.17133038830774	2.35619449019234	1.672055	-0.0109680233809906
226	-0.672965635738832	-0.458762886597938	5	-2.16913678363154	2.67824516462801	0.88155375	-0.0154063894601197
227	-0.670676975945017	-0.454182130584192	5	-2.16605550573952	1.29258156944516	2.86933625	0.0799752370670292
228	-0.654639175257732	-0.458762886597938	5	-2.18205055315293	1.5707963267949	1.1825	0.0248455563684646
229	-0.647766323024055	-0.458762886597938	5	-2.18701966442662	1.5707963267949	1.97063625	0.0421938892623386
230	-0.636312714776632	-0.458762886597938	5	-2.19545844227909	2.35619449019234	1.672055	-0.0100379230858216
231	-0.629439862542955	-0.451890034364261	5	-2.19345085766192	1.5707963267949	0.39436375	0.00864649242435123
232	-0.627147766323024	-0.451890034364261	5	-2.19518015614679	1.5707963267949	1.1825	0.0261775107259066
233	-0.620274914089347	-0.451890034364261	5	-2.20041565829197	1.5707963267949	2.365	0.0535070773056234
234	-0.606529209621993	-0.451890034364261	5	-2.2111170737531	2.35619449019234	1.672055	-0.0094086050967257
235	-0.599656357388316	-0.445017182130584	5	-2.20923535273375	1.5707963267949	1.97063625	0.0462715948308245
236	-0.588202749140893	-0.445017182130584	5	-2.21848967169992	1.81568676370999	3.25010125	0.0514164811291518
237	-0.569872852233677	-0.440436426116838	5	-2.22877296792575	2.0701621574247	4.93871125	0.0327632167439607
238	-0.5446735395189	-0.426690721649484	5	-2.23532561127454	1.98906704717015	3.8821475	0.0410462876836526
239	-0.524054982817869	-0.417525773195876	5	-2.24353486881127	2.06072770113234	6.70063625	0.0560321699441579
240	-0.489690721649485	-0.399199312714777	5	-2.2547413028001	1.89254688119154	3.73965625	0.0629675597061929
241	-0.469072164948454	-0.3923264604811	5	-2.26733481474134	2.0344439357957	2.64407	0.0297270681165385
242	-0.4553264604811	-0.385453608247423	5	-2.27328022836465	1.81577498992176	4.8754475	0.109560025603517
243	-0.427835051546392	-0.378580756013746	5	-2.29519223348535	1.98322152193436	6.88392375	0.115140308582167
244	-0.391178694158076	-0.36254295532646	5	-2.31822029520179	2.35630163687574	3.90225	-0.00845352272072386
245	-0.375144329896907	-0.346505154639175	5	-2.31652959065764	2.21423744038787	3.94186375	0.0239760111381204
246	-0.356814432989691	-0.332759450171821	5	-2.32132479288527	1.84903937908935	5.73926375	0.165523422952334
247	-0.324742268041237	-0.32359793814433	5	-2.35442947747573	1.24907577269825	6.23236625	0.365362387509511
248	-0.290378006872852	-0.335051546391753	5	-2.42750195497764	1.24912077427315	2.49271	0.152837221706128
249	-0.276632302405498	-0.339632302405498	5	-2.45806939931886	1.5707963267949	3.5475	0.187983065466799
250	-0.256013745704467	-0.339632302405498	5	-2.49566601241222	1.37328537345373	2.00965875	0.125207130818579
251	-0.244560137457045	-0.34192439862543	5	-2.52070743857594	1.47108312227442	3.961375	0.243963784267103
252	-0.221649484536082	-0.344216494845361	5	-2.56950019542936	2.21423744038787	1.97063625	0.0499737959438562
253	-0.212484536082474	-0.337343642611684	5	-2.57949495461813	1.92958754613665	3.36776	0.154527443833992
254	-0.194158075601375	-0.330470790378007	5	-2.61040044338493	5.92025533502909	0	0
255	-0.262886597938144	-0.511453608247423	6	-2.66680873680454	1.10699874778919	1.76251625	0.0891019468444654
256	-0.253721649484536	-0.516037800687285	6	-2.68462912617343	1.5707963267949	1.57686375	0.0719876468018033
257	-0.244560137457045	-0.516037800687285	6	-2.6990266555338	1.37363150067421	2.00965875	0.0997141558048975
258	-0.233103092783505	-0.5183264604811	6	-2.71896948669477	1.5707963267949	1.57686375	0.0739925714524636
259	-0.223941580756014	-0.5183264604811	6	-2.73376800098527	0	0.39436375	0.00802023251748718
260	-0.223941580756014	-0.520618556701031	6	-2.73537204748876	1.10714871779409	2.64407	0.135117305993373
261	-0.21019587628866	-0.527491408934708	6	-2.76239550868744	1.29258156944517	2.86933625	0.146511691798463
262	-0.194158075601375	-0.532072164948454	6	-2.79169784704713	1.89224685119751	1.246355	0.0504701163348198
263	-0.187285223367698	-0.529783505154639	6	-2.8017918703141	1.5707963267949	1.1825	0.0578924356998867
264	-0.180412371134021	-0.529783505154639	6	-2.81337035745407	0	0.78813625	0.0130909813339741
265	-0.180412371134021	-0.534364261168385	6	-2.81598855372087	1.24889577989899	1.246355	0.0642278932696749
266	-0.173539518900344	-0.536656357388316	6	-2.8288341323748	1.81586321224179	1.62534625	0.071684330842019
267	-0.164374570446735	-0.534364261168385	6	-2.84317099854321	0	0	0
268	-0.164374570446735	-0.534364261168385	6	-2.84317099854321	0	0	0
269	-0.164374570446735	-0.534364261168385	6	-2.84317099854321	2.60112903242799	2.29818875	0.0293125097136127
270	-0.157501718213059	-0.522910652920962	6	-2.84903350048593	1.98906704717016	3.8821475	0.160835087622737
271	-0.136883161512028	-0.513745704467354	6	-2.88120051801048	2.35619449019232	1.1150975	0.0308606950308388
272	-0.132302405498282	-0.509164948453608	6	-2.88737265701664	1.95150960402329	2.1225875	0.095723200218365
273	-0.120848797250859	-0.504580756013746	6	-2.90651729706032	1.5707963267949	1.57686375	0.0862368936960944
274	-0.111683848797251	-0.504580756013746	6	-2.92376467579954	1.10684868780008	0.88155375	0.0479469787003151
275	-0.107103092783505	-0.506872852233677	6	-2.9333540715396	1.5707963267949	0.39436375	0.0216634875689214
276	-0.104810996563574	-0.506872852233677	6	-2.93768676905338	2.49806154359647	3.94186375	0.0981015170783728
277	-0.0910652920962199	-0.488546391752577	6	-2.95730707246906	3.2834447111188	5.574305	-0.111300194126382
278	-0.0956460481099657	-0.456470790378007	6	-2.93504703364378	0	0	0
279	-0.0956460481099657	-0.456470790378007	6	-2.93504703364378	3.14159265358979	1.97063625	-0.0258021057121693
280	-0.0956460481099657	-0.445017182130584	6	-2.92988661250135	3.14159265358979	0.78813625	-0.0106783003663491
281	-0.0956460481099657	-0.440436426116838	6	-2.92775095242808	2.67809503708823	1.76251625	0.0287159305114582
282	-0.0910652920962199	-0.43127147766323	6	-2.93349413853037	1.71275337659937	2.7871525	0.174760730602723
283	-0.0750274914089348	-0.428979381443299	6	-2.96844628465091	1.81559846741699	1.62534625	0.0999526841222931
284	-0.0658659793814432	-0.426690721649484	6	-2.98843682147537	1.76824956675084	2.00965875	0.128244646548161
285	-0.0544089347079039	-0.424398625429553	6	-3.014085750785	2.55370544353351	1.421365	0.043635582924586
286	-0.0498281786941581	-0.417525773195876	6	-3.02281286736992	1.89269687369078	1.246355	0.0784894767172961
287	-0.0429553264604811	-0.415233676975945	6	-3.03851076271338	1.44637209775101	3.17796875	0.220812553872465
288	-0.0246288659793814	-0.417525773195876	6	-3.08267327348787	1.5707963267949	1.1825	0.0820912011753094
289	-0.0177560137457044	-0.417525773195876	6	-3.09909151372294	0.950627920797297	3.39081875	0.19247905068291
290	-0.00171821305841924	-0.428979381443299	6	-3.13758732385952	0	0	0
291	-0.00171821305841924	-0.428979381443299	6	-3.13758732385952	3.38674782364271	1.62534625	-0.027734387700904
292	-0.00401030927835042	-0.419817869415807	6	-3.13204044631934	1.5707963267949	1.1825	0.0818531844349835
293	0.00286254295532655	-0.419817869415807	6	3.13477422397325	2.21423744038787	1.97063625	0.111497355826344
294	0.0120274914089347	-0.412945017182131	6	3.11247475280798	2.03474396578968	0.88155375	0.0565179231204649
295	0.0166082474226805	-0.410652920962199	6	3.10117116818389	1.5707963267949	0.39436375	0.0278558097783366
296	0.0189003436426117	-0.410652920962199	6	3.09560000622822	1.5707963267949	0.39436375	0.0278415320471037
297	0.0211924398625429	-0.410652920962199	6	3.0900316998188	1.5707963267949	0.78813625	0.0555917036012366
298	0.0257731958762887	-0.410652920962199	6	3.07891335909856	1.5707963267949	0.39436375	0.0277884689352614
299	0.0280652920962198	-0.410652920962199	6	3.0733556653115	2.35619449019234	1.672055	0.0903784549090325
300	0.0349381443298968	-0.403780068728522	6	3.0552799743297	0	0	0
301	0.0349381443298968	-0.403780068728522	6	3.0552799743297	2.89687868076906	1.62534625	0.0387297481897741
302	0.0372268041237114	-0.394615120274914	6	3.04753402469174	0	0	0
303	0.0372268041237114	-0.394615120274914	6	3.04753402469174	0	0	0
304	0.0372268041237114	-0.394615120274914	6	3.04753402469174	2.03384405584371	0.88155375	0.0605629176469824
305	0.0418109965635738	-0.3923264604811	6	3.03542144116235	0	0	0
306	0.0418109965635738	-0.3923264604811	6	3.03542144116235	0.785398163397448	0.55754875	0.0256030384416794
307	0.0440996563573884	-0.394615120274914	6	3.03030083347401	1.10714871779409	0.88155375	0.0537827647116362
308	0.0486838487972508	-0.396907216494845	6	3.01954428053168	0	0	0
309	0.0486838487972508	-0.396907216494845	6	3.01954428053168	2.67824516462797	0.88155375	0.0357580320668971
310	0.0509725085910654	-0.3923264604811	6	3.0123926741183	2.49815153999682	1.97063625	0.103185644902357
311	0.0578453608247424	-0.383161512027491	6	2.99175554513783	1.95114755289487	2.1225875	0.156083530282314
312	0.0693024054982817	-0.378580756013746	6	2.96053883908137	2.35619449019234	1.672055	0.105402958952534
313	0.0761752577319587	-0.371707903780069	6	2.93945824729086	2.55370544353351	1.421365	0.0785131102847902
314	0.0807560137457045	-0.364835051546392	6	2.9237556252339	2.3565694433056	1.1150975	0.0737861543202101
315	0.0853367697594503	-0.360250859106529	6	2.90899839436986	2.67764501459501	1.76251625	0.0906797370831036
316	0.0899209621993126	-0.351089347079038	6	2.89086244695324	3.14159265358979	0.39436375	0.00789412371173359
317	0.0899209621993126	-0.348797250859107	6	2.88928362221089	1.89269687369078	1.246355	0.100451994575246
318	0.0967938144329896	-0.346505154639175	6	2.86919322329585	1.10684868780012	0.88155375	0.0522430270144314
319	0.101374570446735	-0.348797250859107	6	2.85874461789296	2.35619449019234	0.55754875	0.0392716039928009
320	0.103666666666667	-0.346505154639175	6	2.8508902970944	1.10714871779409	2.64407	0.15039662362057
321	0.117412371134021	-0.353378006872852	6	2.82081097237028	1.10684868780012	0.88155375	0.0481958807045935
322	0.121993127147766	-0.355670103092784	6	2.81117179622937	1.76830728013606	2.00965875	0.153275264821429
323	0.133446735395189	-0.353378006872852	6	2.78051674326508	1.5707963267949	0.78813625	0.0565223777362256
324	0.138030927835051	-0.353378006872852	6	2.76921226771783	1.81559846741699	1.62534625	0.123028057991892
325	0.147192439862543	-0.351089347079038	6	2.74460665611946	1.5707963267949	1.1825	0.082662368934856
326	0.15406529209622	-0.351089347079038	6	2.72807418233249	2.03459390580057	1.76251625	0.133616583779612
327	0.163230240549828	-0.346505154639175	6	2.70135086557656	2.03429394329646	1.76251625	0.133764806003169
328	0.172395189003436	-0.34192439862543	6	2.67459790437593	1.76830728013606	2.00965875	0.145788754220217
329	0.183848797250859	-0.339632302405498	6	2.64544015353189	2.35619449019234	2.7871525	0.203318075930685
330	0.195302405498282	-0.328178694158076	6	2.60477653834575	2.03429394329646	1.76251625	0.133491473776206
331	0.20446735395189	-0.32359793814433	6	2.57807824359051	1.89269687369078	2.49271	0.182043716800679
332	0.218213058419244	-0.319013745704467	6	2.54166950023037	2.94408170024863	2.00965875	0.110440575873358
333	0.220505154639175	-0.307560137457045	6	2.5195813850557	2.601129032428	2.29818875	0.164215465845197
334	0.227378006872852	-0.296106529209622	6	2.48673829188666	2.35619449019234	1.672055	0.129475669924006
335	0.234250859106529	-0.289233676975945	6	2.46084315790186	2.03474396578968	0.88155375	0.0669975269273149
336	0.238831615120275	-0.286941580756014	6	2.4474436525164	0	0	0
337	0.238831615120275	-0.286941580756014	6	2.4474436525164	2.46674195393062	2.52404625	0.193905900155973
338	0.247996563573883	-0.275487972508591	6	2.4086624724852	2.73672672781312	3.00177625	0.217808894102771
339	0.25486941580756	-0.259450171821306	6	2.36510069366465	2.35619449019234	1.1150975	0.0890620347230264
340	0.259450171821306	-0.25486941580756	6	2.34728828672004	3.14159265358979	1.57686375	0.0914898396245523
341	0.259450171821306	-0.245704467353952	6	2.32899031879513	4.71238898038469	0.39436375	-0.0221564582866129
342	0.257158075601375	-0.245704467353952	6	2.33342161045245	2.55335931631307	1.421365	0.114819879189381
343	0.261742268041237	-0.238831615120275	6	2.31045763461458	2.76113800685863	2.1225875	0.164919690349437
344	0.266323024054983	-0.227378006872852	6	2.27747369654469	2.49815153999682	1.97063625	0.163519435419652
345	0.27319587628866	-0.218213058419244	6	2.24476980946076	3.30682241098964	2.39751875	0.137164440098689
346	0.270903780068729	-0.20446735395189	6	2.21733692144102	2.94408170024863	2.00965875	0.157317124271139
347	0.27319587628866	-0.193013745704467	6	2.18587349658679	3.36020865766447	3.6338225	0.222466624459514
348	0.268615120274914	-0.172395189003436	6	2.14138017169489	3.33904589354574	2.00965875	0.135054700093051
349	0.266323024054983	-0.160938144329897	6	2.11436923167628	3.14159265358979	2.75936375	0.22639096786941
350	0.266323024054983	-0.144903780068728	6	2.0690910381024	2.97636289618994	2.39751875	0.220354696976228
351	0.268615120274914	-0.131158075601374	6	2.02502009870715	2.55370544353351	2.84213875	0.271572489884582
352	0.277776632302406	-0.117412371134021	6	1.97070560073024	2.35619449019234	2.22960375	0.19585696543833
353	0.286941580756014	-0.108247422680412	6	1.93153420764257	2.44690355973658	3.07863875	0.270156912678261
354	0.298395189003437	-0.0945017182130584	6	1.87750282510692	2.601129032428	2.29818875	0.205425635424592
355	0.305268041237113	-0.0830481099656356	6	1.836417698022	2.35619449019234	2.7871525	0.21660843843728
356	0.316725085910653	-0.0715910652920963	6	1.79309601033455	2.2454640866848	2.52404625	0.171577032022365
357	0.328178694158076	-0.0624295532646047	6	1.75878060393007	2.35619449019234	1.672055	0.118319941574381
358	0.335051546391753	-0.0555567010309277	6	1.7351166156152	2.0345189376706	3.52562375	0.16892981572342
359	0.353378006872852	-0.0463917525773196	6	1.70133065247051	0	0	0
360	0.353378006872852	-0.0463917525773196	6	1.70133065247051	2.67764501459501	0.88155375	0.0675791807172388
361	0.355670103092784	-0.0418109965635738	6	1.68781481632706	2.3565694433056	1.1150975	0.0702409268294479
362	0.360250859106529	-0.0372268041237114	6	1.67376663096117	0	0	0
363	0.360250859106529	-0.0372268041237114	6	1.67376663096117	2.67764501459501	0.88155375	0.0658255880605507
364	0.36254295532646	-0.0326460481099656	6	1.66060151334906	2.67809503708823	1.76251625	0.129662756403195
365	0.367123711340206	-0.0234810996563575	6	1.63466896206843	0	0	0
366	0.367123711340206	-0.0234810996563575	6	1.63466896206843	2.15868353685118	1.421365	0.066897241932633
367	0.373996563573883	-0.0189003436426117	6	1.6212895136819	2.97636289618994	2.39751875	0.183977067570682
368	0.376288659793814	-0.00515463917525773	6	1.58449410016776	2.55370544353351	1.421365	0.0910451726614537
369	0.38086941580756	0.00171821305841924	6	1.56628506563547	2.67779507458412	1.76251625	0.118579626674284
370	0.385453608247423	0.0108831615120274	6	1.54256914030061	2.35619449019234	2.7871525	0.139952853026748
371	0.396907216494845	0.0223367697594502	6	1.51457856969527	2.35619449019234	2.7871525	0.131702681786451
372	0.408360824742268	0.0337903780068729	6	1.48823803333798	2.35619449019234	1.672055	0.0752949832163621
373	0.415233676975945	0.0406632302405499	6	1.4731790366947	3.60509027009136	1.76251625	0.115656658109151
374	0.410652920962199	0.0498281786941581	6	1.45004770507287	3.14159265358979	0.78813625	0.0548893809905263
375	0.410652920962199	0.0544089347079039	6	1.43906982887477	3.14159265358979	0.78813625	0.0547711723414049
376	0.410652920962199	0.0589931271477662	6	1.42811559440649	2.94408170024863	2.00965875	0.131442749907361
377	0.412945017182131	0.070446735395189	6	1.40182704442501	3.14159265358979	1.97063625	0.134111133916342
378	0.412945017182131	0.0819003436426118	6	1.37500481764175	2.97660614271877	2.39751875	0.153011703197937
379	0.415233676975945	0.0956460481099657	6	1.34440247700216	3.14159265358979	3.5475	0.23306505739438
380	0.415233676975945	0.116264604810997	6	1.29778946552328	2.6224234643727	3.17796875	0.145931424124671
381	0.424398625429553	0.132302405498282	6	1.26860318069835	2.97636289618994	2.39751875	0.137942707886693
382	0.426690721649484	0.146048109965636	6	1.24101463912101	2.55370544353351	1.421365	0.0548447766207311
383	0.43127147766323	0.152920962199313	6	1.23004568379686	2.35619449019234	2.22960375	0.0593978619780935
384	0.440436426116838	0.162085910652921	6	1.21816611140124	2.8967905129677	1.62534625	0.0822399398278789
385	0.442725085910653	0.171247422680412	6	1.20171812343567	2.35619449019234	1.672055	0.0406398882021811
386	0.44959793814433	0.178120274914089	6	1.19359014579523	2.15902966407162	1.421365	0.017597672430007
387	0.456470790378007	0.182704467353952	6	1.19007061130923	3.14159265358979	1.1825	0.0645484265401167
388	0.456470790378007	0.189577319587629	6	1.17716092600121	3.46326820611154	2.49271	0.145839662509564
389	0.451890034364261	0.203323024054983	6	1.1479929934993	3.14159265358979	4.33563625	0.22698298153322
390	0.451890034364261	0.228522336769759	6	1.10259639719265	4.71238898038469	0.39436375	0.0102547439618325
391	0.44959793814433	0.228522336769759	6	1.10054544840028	3.38630662641053	1.62534625	0.0908881050203966
392	0.447309278350515	0.237687285223368	6	1.08236782739621	3.14159265358979	0.78813625	0.0397596629757294
393	0.447309278350515	0.242268041237113	6	1.07441589480106	3.92699081698724	0.55754875	0.0305942741336621
394	0.445017182130584	0.244560137457045	6	1.06829703997433	3.50038387293154	3.36776	0.189601067250073
395	0.438144329896907	0.262886597938144	6	1.03037682652431	3.14159265358979	2.365	0.113746016529864
396	0.438144329896907	0.276632302405498	6	1.00762762321834	3.66969818953528	5.4761575	0.305886301521865
397	0.422106529209622	0.304123711340206	6	0.946450362913967	3.14159265358979	2.365	0.105537272552572
398	0.422106529209622	0.31786941580756	6	0.925342908403452	3.14159265358979	1.1825	0.051545444121413
399	0.422106529209622	0.324742268041237	6	0.91503381957917	2.55335931631307	1.421365	0.0245377229834903
400	0.426690721649484	0.331615120274914	6	0.910126274982472	3.14159265358979	0.39436375	0.0167013960243967
401	0.426690721649484	0.333907216494845	6	0.906785995777592	3.14159265358979	0.39436375	0.0165896930918186
402	0.426690721649484	0.33619587628866	6	0.903468057159229	2.89687868076906	1.62534625	0.0524994279746749
403	0.428979381443299	0.345360824742268	6	0.892968171564294	3.8162604134797	2.52404625	0.133116880263778
404	0.419817869415807	0.356814432989691	6	0.866344795511538	3.83642928238022	3.07863875	0.162275607374004
405	0.408360824742268	0.370560137457045	6	0.833889674036737	3.14159265358979	1.97063625	0.0758670504750397
