# Supplementary material for: Fluid extraction from the left-right organizer uncovers mechanical properties needed for symmetry breaking
Source: eLife. 2023 Jul 21;12:e83861. doi: 10.7554/eLife.83861 (PMC10361723; doi:10.7554/eLife.83861)
Supplement: Figure 4—source data 2. [file elife-83861-fig4-data2.zip › Fig4_sourcedata/MC8ss_embryo2.csv]

	x	y	id	omega	alpha	speed	realangvel
1	0.0663617021276597	-0.521276595744681	1	3.01496766359492	2.67779507458412	1.76251625	0.0487091067642975
2	0.0704164133738601	-0.513170212765958	1	3.00522584224206	2.0344439357957	1.76251625	0.0832720249603724
3	0.0785197568389059	-0.509118541033435	1	2.98857143724999	0	0	0
4	0.0785197568389059	-0.509118541033435	1	2.98857143724999	1.89269687369078	1.246355	0.0614391863369868
5	0.084598784194529	-0.507091185410334	1	2.97628359998259	2.21423744038787	1.97063625	0.0882864618831602
6	0.0927051671732523	-0.501012158054711	1	2.95862630760596	2.15868353685118	1.421365	0.0662637191029303
7	0.0987841945288754	-0.496960486322188	1	2.94537356378537	2.35619449019234	1.672055	0.0711992995640687
8	0.104863221884498	-0.490881458966565	1	2.93113370387256	2.35619449019234	1.1150975	0.048197227808684
9	0.108914893617021	-0.486829787234042	1	2.92149425831082	2.35619449019234	2.22960375	0.0982235679574162
10	0.117021276595745	-0.478723404255319	1	2.90184954471934	2.63453660302889	4.05834	0.148345438871349
11	0.127151975683891	-0.46048632218845	1	2.87218045694507	1.86223936043611	4.1151	0.221451208913175
12	0.14741641337386	-0.454407294832827	1	2.82789021516243	2.0344439357957	2.64407	0.141236942751743
13	0.159574468085106	-0.448328267477204	1	2.79964282661208	2.601129032428	2.29818875	0.097389818336322
14	0.165653495440729	-0.438197568389058	1	2.78016486294482	3.01719151123163	3.17796875	0.0840131988723147
15	0.16768085106383	-0.421984802431611	1	2.76336222317036	2.46692489369989	2.52404625	0.125869166776935
16	0.175784194528875	-0.411854103343465	1	2.73818838981497	2.72332193321454	3.8821475	0.168227751411791
17	0.183890577507599	-0.393617021276596	1	2.70454283953261	2.49815153999682	1.97063625	0.104001362775805
18	0.189969604863222	-0.385510638297872	1	2.68374256697745	2.2454640866848	2.52404625	0.148312307048761
19	0.200100303951368	-0.377407294832827	1	2.6540801055677	2.55335931631307	1.421365	0.0758724025997282
20	0.204155015197568	-0.371328267477204	1	2.63890562504775	0	0	0
21	0.204155015197568	-0.371328267477204	1	2.63890562504775	3.14159265358979	0.78813625	0.0232447339714081
22	0.204155015197568	-0.367273556231003	1	2.63425667825347	0	0	0
23	0.204155015197568	-0.367273556231003	1	2.63425667825347	2.35619449019234	0.55754875	0.0328172509851488
24	0.206179331306991	-0.36524924012158	1	2.62769322805644	2.35619449019234	0.55754875	0.0329871540014537
25	0.208206686930091	-0.36322188449848	1	2.62109579725615	2.76113800685863	2.1225875	0.10381397432623
26	0.212258358662614	-0.353091185410334	1	2.6003330023909	2.94413941363385	2.00965875	0.0860410361013964
27	0.214285714285714	-0.342957446808511	1	2.58312479517062	2.76113800685863	2.1225875	0.110600579312905
28	0.218337386018237	-0.332826747720365	1	2.56100467930804	3.30670079018998	4.7950375	0.132460001485137
29	0.214285714285714	-0.308510638297872	1	2.53451267901102	3.6052402625906	2.64407	0.026823959152189
30	0.208206686930091	-0.296352583586626	1	2.52914788718058	4.71238898038469	2.75936375	-0.163871955136532
31	0.194021276595745	-0.296352583586626	1	2.56192227820788	4.39048843348881	1.246355	-0.0569220527878533
32	0.187942249240122	-0.294325227963526	1	2.57330668876546	3.92699081698724	0.55754875	-0.00890082484187982
33	0.185917933130699	-0.292300911854103	1	2.57508685373383	3.30682241098964	2.39751875	0.0718369133726116
34	0.183890577507599	-0.280142857142857	1	2.56071947105931	3.60509027009136	1.76251625	0.0162719661746991
35	0.179838905775076	-0.272036474164134	1	2.55746507782437	2.58301019340981	3.71837125	0.273010991124294
36	0.189969604863222	-0.255826747720365	1	2.50286287959951	2.91480223219448	5.2585775	0.341290253342619
37	0.196048632218845	-0.229483282674772	1	2.43460482893099	2.74683703737379	5.12436375	0.404354654831609
38	0.206179331306991	-0.20516717325228	1	2.35373389796466	3.14159265358979	3.15313625	0.205482282598339
39	0.206179331306991	-0.188957446808511	1	2.312637441445	2.94413941363385	2.00965875	0.161083211288444
40	0.208206686930091	-0.178823708206687	1	2.28042079918731	3.14159265358979	0.39436375	0.0281108772940541
41	0.208206686930091	-0.176799392097264	1	2.2747986237285	0	0	0
42	0.208206686930091	-0.176799392097264	1	2.2747986237285	1.92958754613665	3.36776	0.26834547030774
43	0.22441641337386	-0.170720364741641	1	2.22112952966695	2.84306939879685	5.361455	0.473383933126752
44	0.232522796352584	-0.144376899696049	1	2.1264527430416	2.63453660302889	4.05834	0.381334453270674
45	0.24265349544073	-0.126139817629179	1	2.05018585238746	2.97636289618994	4.7950375	0.439789980113514
46	0.24670820668693	-0.101823708206687	1	1.96222785636476	2.99984559148487	2.7871525	0.263370134521983
47	0.248732522796353	-0.0876382978723405	1	1.90955382946036	3.14159265358979	2.365	0.220649494349354
48	0.248732522796353	-0.0754802431610943	1	1.86542393059049	2.94408170024863	2.00965875	0.198459719932256
49	0.250759878419453	-0.0653495440729483	1	1.82573198660404	3.14159265358979	0.78813625	0.0759436917611156
50	0.250759878419453	-0.0612978723404254	1	1.81054324825182	3.14159265358979	1.57686375	0.153619893253292
51	0.250759878419453	-0.0531914893617021	1	1.77981926960116	4.06894786679171	1.97063625	0.0862677599685124
52	0.24265349544073	-0.047112462006079	1	1.76256571760746	3.46304317799246	1.246355	0.114342217011587
53	0.240629179331307	-0.0410334346504559	1	1.73969727420514	3.28354970339426	2.7871525	0.284249853322867
54	0.238601823708207	-0.0268480243161095	1	1.68284730354057	2.2454640866848	2.52404625	0.184161805306968
55	0.248732522796353	-0.0187446808510637	1	1.64601494247917	2.81984209919315	3.73965625	0.366132813424351
56	0.254811550151976	-0.000507598784194447	1	1.5727883797943	2.85014961994858	4.1151	0.387881180271067
57	0.260890577507599	0.0197568389057751	1	1.49521214374009	3.22465112628699	4.746555	0.465262867517317
58	0.258866261398176	0.0440729483282675	1	1.40215957023663	2.85014961994858	4.1151	0.347924710314519
59	0.264945288753799	0.064337386018237	1	1.33257462817372	2.85010833365088	4.1151	0.321696906368593
60	0.271024316109422	0.084598784194529	1	1.2682352469	2.92297664951511	3.6338225	0.275984349655995
61	0.275075987841945	0.102835866261398	1	1.21303837696881	2.35619449019234	3.90225	0.133331968089606
62	0.289261398176292	0.117021276595745	1	1.18637198335088	2.43300167412653	3.6338225	0.130673501945489
63	0.301419452887538	0.131206686930091	1	1.16023728296179	2.43289578741332	3.6338225	0.11792518117988
64	0.313577507598784	0.14538905775076	1	1.13665224672581	2.43300167412653	3.6338225	0.106912767436575
65	0.32573556231003	0.159574468085106	1	1.1152696932385	2.44690355973658	3.07863875	0.085648703674108
66	0.335866261398176	0.171732522796353	1	1.09813995250367	1.89269687369078	1.246355	-0.0125457991450412
67	0.341945288753799	0.173759878419453	1	1.10064911233268	1.5707963267949	0.39436375	-0.0119162055745037
68	0.3439726443769	0.173759878419453	1	1.10303235344758	3.30682241098964	2.39751875	0.151173336573558
69	0.341945288753799	0.185917933130699	1	1.07279768613287	0	0.39436375	-0.0229374719314371
70	0.341945288753799	0.183890577507599	1	1.07738518051916	0	0	0
71	0.341945288753799	0.183890577507599	1	1.07738518051916	3.46349320048567	1.246355	0.081078945542985
72	0.339917933130699	0.189969604863222	1	1.06116939141056	2.92281782785461	3.6338225	0.173403047473975
73	0.3439726443769	0.208206686930091	1	1.02648878191577	2.2654854206481	3.07863875	0.028378578697123
74	0.356130699088146	0.218337386018237	1	1.02081306617634	2.0344439357957	2.64407	-0.0135889047816196
75	0.368288753799392	0.22441641337386	1	1.02353084713267	2.49815153999682	1.97063625	0.0426507216932109
76	0.374367781155015	0.232522796352584	1	1.01500070279402	3.12282021117834	0	0
77	0.378419452887538	0.448328267477204	2	0.701040016989539	2.35619449019237	0.55754875	-0.00204885815000722
78	0.380446808510638	0.450355623100304	2	0.70144978861954	3.14159265358979	2.365	0.0655065800213789
79	0.380446808510638	0.46251367781155	2	0.688348472615265	3.52230593081816	2.1225875	0.0791742171609022
80	0.376392097264438	0.472644376899696	2	0.672513629183084	3.6409584842196	4.93871125	0.190405239373672
81	0.364234042553192	0.494933130699088	2	0.63443258130835	3.92699081698724	3.34470125	0.13769471525846
82	0.352075987841945	0.507091185410334	2	0.606893638256658	4.36356323087667	4.61352375	0.187483720672562
83	0.329787234042553	0.515197568389058	2	0.569396894122145	4.53257148246429	4.4071775	0.17366870075375
84	0.307498480243161	0.519249240121581	2	0.534663153971396	4.09207869057535	3.39081875	0.143518359049306
85	0.293313069908815	0.529382978723404	2	0.505959482161534	4.35359776104294	3.36776	0.14203750937408
86	0.277103343465046	0.535462006079027	2	0.477551980286718	4.39071342786295	2.49271	0.105322197663611
87	0.264945288753799	0.53951367781155	2	0.456487540753996	4.01769988653149	3.07863875	0.127113255122981
88	0.252787234042553	0.549644376899696	2	0.4310648897294	3.80267043689315	4.49409125	0.166498877104535
89	0.238601823708207	0.567881458966565	2	0.397765114308493	3.38648309050488	3.25010125	0.0795637683916472
90	0.234550151975684	0.584094224924012	2	0.381852360630164	3.60554029258458	1.76251625	0.0533652273732288
91	0.230495440729483	0.592197568389058	2	0.371179315155518	3.60509027009136	1.76251625	0.0523398820180021
92	0.22644376899696	0.600303951367781	2	0.360711338751917	3.52204730032096	2.1225875	0.0566938791134541
93	0.222392097264438	0.610434650455927	2	0.349372562929226	4.35365940150134	3.36776	0.133186426859357
94	0.206179331306991	0.61651367781155	2	0.322735277557355	4.24874137138388	2.64407	0.103196165101869
95	0.194021276595745	0.622592705167173	2	0.302096044536981	4.44612539228404	4.49409125	0.177172660093444
96	0.171732522796353	0.628671732522796	2	0.266661512518292	4.57043193058021	2.7871525	0.109366808258246
97	0.157547112462006	0.630699088145897	2	0.244788150866643	4.60167688149669	3.56937625	0.140358531710041
98	0.139310030395137	0.632726443768997	2	0.216716444524635	4.57061194498302	2.7871525	0.110415830274538
99	0.125127659574468	0.634750759878419	2	0.194633278469727	3.38665953903667	1.62534625	0.0271712818487957
100	0.123100303951368	0.642857142857143	2	0.189199022099968	4.24889136388313	1.76251625	0.0663875689156057
101	0.114993920972644	0.646908814589666	2	0.175921508316847	4.24874137138388	2.64407	0.0985965664454358
102	0.102835866261398	0.652987841945289	2	0.15620219502776	0	0	0
103	0.102835866261398	0.652987841945289	2	0.15620219502776	3.92661586387396	1.1150975	0.0348658579975758
104	0.0987841945288754	0.657042553191489	2	0.149229023428245	3.14159265358979	0.39436375	0.00225805612602104
105	0.0987841945288754	0.659066869300912	2	0.148777412203041	4.4673220949378	1.62534625	0.062323986011068
106	0.0906778115501521	0.661094224924012	2	0.136312615000827	4.24874137138389	1.76251625	0.0639982877328271
107	0.0825744680851063	0.665145896656535	2	0.123512957454262	3.68192393154036	2.29818875	0.0535707799384555
108	0.0764954407294832	0.675279635258359	2	0.11279880146657	3.78509376238308	5.9125	0.148580889921888
109	0.0582583586626139	0.699595744680851	2	0.083082623482193	3.40785624169044	4.49409125	0.0546300461626681
110	0.0521793313069908	0.721884498480243	2	0.0721566142496593	2.92297664951511	3.6338225	-0.0183653312183096
111	0.0562310030395137	0.740121580547112	2	0.0758296804933211	2.40880241299496	5.30292125	-0.108967929904457
112	0.074468085106383	0.760386018237082	2	0.0976232664742125	2.23676083212621	7.0181375	-0.165093397959245
113	0.102835866261398	0.782674772036474	2	0.130641946066062	2.35619449019234	11.70615875	-0.218744456299431
114	0.14538905775076	0.825227963525836	2	0.174390837325948	2.29740763213773	4.746555	-0.0883617976438622
115	0.163626139817629	0.841437689969605	2	0.19206319685472	2.79852799268807	5.85987875	-0.0255462250959138
116	0.173759878419453	0.869808510638298	2	0.197172441873903	3.44014834530759	5.361455	0.0719266113482386
117	0.165653495440729	0.896148936170213	2	0.182787119604255	4.52414449925049	8.426495	0.23742205620049
118	0.123100303951368	0.904255319148936	2	0.135302708364157	5.10718010008445	15.3725	0.389871454390078
119	0.0501519756838906	0.873860182370821	2	0.0573284174861415	0.336704886637133	8.3519975	-0.0986175158133373
120	0.064337386018237	0.833334346504559	2	0.077051920648809	2.21432743678822	3.94186375	-0.089639737531424
121	0.0805471124620061	0.845492401215806	2	0.0949798681550938	4.68539590311055	14.589685	0.442030677521947
122	0.00557142857142865	0.847516717325228	2	0.00657373265070423	6.06456930310491	3.6338225	0.0237055590789892
123	0.00151975683890578	0.829279635258359	2	0.00183262083490641	1.07686183876708	11.6393475	-0.328708777151662
124	0.0542036474164135	0.800911854103343	2	0.0675743762652388	1.76819188664478	12.059135	-0.364627703169704
125	0.114993920972644	0.81306990881459	2	0.14049991689918	0.71039616183147	0	0
126	0.439209726443769	0.436170212765957	3	0.788870371665689	3.46334320798644	3.73965625	0.137201101767935
127	0.433130699088146	0.454407294832827	3	0.761430151312102	3.28345970699392	5.574305	0.174253649688248
128	0.429079027355623	0.482775075987842	3	0.726579421374452	1.97573984346118	3.00177625	-0.0497227224329266
129	0.443261398176292	0.488854103343465	3	0.736523965861038	2.21429743558818	5.9125	-0.0417788045615858
130	0.467577507598784	0.507091185410334	3	0.744879726773355	1.81577498992176	4.8754475	-0.0967610028182508
131	0.491893617021276	0.513170212765957	3	0.764231927337005	2.26563295558533	3.07863875	-0.012143921275663
132	0.504051671732523	0.523303951367781	3	0.766660711592138	0.92735521320193	1.97063625	-0.0690762615384655
133	0.512158054711246	0.517224924012158	3	0.780475963899831	0.785398163397454	2.22960375	-0.0787476081356825
134	0.52026443768997	0.509118541033435	3	0.796225485526967	3.50038387293154	3.36776	0.107731049211627
135	0.514185410334347	0.525328267477204	3	0.774679275684642	3.33898821343967	6.0295675	0.170056282901891
136	0.508106382978723	0.555723404255319	3	0.740668019104264	3.52209903070216	6.3677625	0.192046139253416
137	0.495948328267477	0.586118541033435	3	0.702258791253581	4.06888787159141	5.9125	0.197954783558804
138	0.471632218844985	0.604355623100304	3	0.66266783454182	5.98022570278306	6.60721875	-0.081348293693822
139	0.461498480243161	0.571936170212766	3	0.678937493280584	3.69586572282816	9.73493125	0.31377306314963
140	0.435158054711246	0.614489361702128	3	0.616182880650658	4.85434603018917	5.574305	0.141860973627763
141	0.406787234042553	0.610434650455927	3	0.587810685925106	0.183146626043575	10.8234225	-0.279191504955131
142	0.416920972644377	0.555723404255319	3	0.643648986916132	3.08614953312981	7.10623375	0.139729978784224
143	0.418945288753799	0.592197568389058	3	0.615702991159287	3.96693116386	6.97379375	0.243264572420947
144	0.392604863221884	0.61651367781155	3	0.567050076675098	4.16069537365037	6.01656	0.211590613240749
145	0.366261398176292	0.632726443768997	3	0.524731954026948	4.77117583843931	6.71246125	0.202091511585911
146	0.331814589665653	0.630699088145897	3	0.484313651709765	5.742765806909	6.8951575	0.0146744595915838
147	0.313577507598784	0.600303951367781	3	0.481378759791449	0.106733781131458	11.1001275	-0.251126561436454
148	0.319656534954407	0.543565349544073	3	0.53160407207874	0.718843274633407	8.3803775	-0.330839025837758
149	0.348024316109422	0.511145896656535	3	0.597771877246291	1.40562737917848	9.59066625	-0.349647684740113
150	0.396656534954407	0.503039513677812	3	0.667701414194314	2.79858907603536	5.85987875	0.0717993773112019
151	0.406787234042553	0.531407294832827	3	0.653341538732073	3.14159265358979	7.095	0.158717714990524
152	0.406787234042553	0.567881458966565	3	0.621597995733969	3.14159265358979	2.365	0.0499684907383485
153	0.406787234042553	0.580039513677812	3	0.611604297586299	4.03753828072552	5.04750125	0.18227017929886
154	0.386525835866261	0.596252279635258	3	0.575150261726527	4.30752305460802	6.0035525	0.215503658494306
155	0.358155015197568	0.608410334346505	3	0.532049530027666	3.81635189005798	5.04750125	0.169442524944788
156	0.341945288753799	0.628671732522796	3	0.498161025038708	3.14159265358979	3.15313625	0.0530649959723217
157	0.341945288753799	0.644884498480243	3	0.487548025844244	4.15380652020471	3.71837125	0.130335135811955
158	0.32573556231003	0.655015197568389	3	0.461480998681852	3.92699081698724	2.22960375	0.0739075737794403
159	0.317629179331307	0.663121580547112	3	0.446699483925964	4.06885787039137	3.94186375	0.134373428149792
160	0.301419452887538	0.675279635258359	3	0.419824798296006	4.51499342053481	6.0295675	0.206209780439036
161	0.271024316109422	0.681358662613982	3	0.378582842208199	3.92699081698724	3.34470125	0.10666596657361
162	0.258866261398176	0.693516717325228	3	0.357249648893477	3.72982599086652	1.421365	0.0397861254936138
163	0.254811550151976	0.699595744680851	3	0.349292423794754	3.92699081698725	2.7871525	0.0864947489220325
164	0.24468085106383	0.709726443768997	3	0.331993474010347	3.14159265358979	1.57686375	0.0174192113274074
165	0.24468085106383	0.71783282674772	3	0.328509631744866	3.92699081698725	1.1150975	0.0337890709543054
166	0.240629179331307	0.721884498480243	3	0.321751817554005	0	0	0
167	0.240629179331307	0.721884498480243	3	0.321751817554005	4.62169221141462	4.353965	0.144103632766687
168	0.218337386018237	0.723911854103343	3	0.292931091000668	4.71238898038469	4.33563625	0.142283221478484
169	0.196048632218845	0.723911854103343	3	0.264474446704971	4.1719253592229	2.29818875	0.0754549566335649
170	0.185917933130699	0.729990881458967	3	0.249383455378258	4.33203775428473	2.1225875	0.0716788645806243
171	0.175784194528875	0.734042553191489	3	0.235047682462133	3.92680330526997	2.22960375	0.0641953665457418
172	0.16768085106383	0.742148936170213	3	0.222208609152985	4.24889136388313	1.76251625	0.0576629006039353
173	0.159574468085106	0.746200607902736	3	0.210676029032197	4.12450177032842	1.421365	0.0443461552242841
174	0.153495440729483	0.750252279635258	3	0.201806797987341	3.33904589354573	2.00965875	0.025908056812165
175	0.151468085106383	0.760386018237082	3	0.196625186624908	3.78521378158557	1.97063625	0.0482347436740205
176	0.14538905775076	0.768489361702128	3	0.186978237890104	3.60509027009136	3.52562375	0.0688925889079239
177	0.137285714285714	0.784702127659575	3	0.173199720108519	3.78512376358312	3.94186375	0.0911051913280159
178	0.125127659574468	0.800911854103343	3	0.154978681842916	2.73672672781312	3.00177625	-0.0231139956641924
179	0.131206686930091	0.81509726443769	3	0.159601480975754	2.12937878697488	3.71837125	-0.0858555700977903
180	0.14741641337386	0.825227963525836	3	0.176772594995312	2.81980459966192	4.98601125	-0.0214435523615675
181	0.155522796352584	0.849544072948328	3	0.181061305467626	3.09621576496425	8.6807325	0.0332449040311278
182	0.157547112462006	0.89412462006079	3	0.1744123246614	4.11009367623621	7.65314	0.193554260502692
183	0.125127659574468	0.916413373860182	3	0.135701472560862	5.12479942198208	20.65118	0.519135270666623
184	0.0278632218844984	0.873860182370821	3	0.0318744184275371	0.595402386260532	14.7587825	-0.273652502569124
185	0.0704164133738601	0.811042553191489	3	0.0866049189413618	2.27073052626229	9.7911	-0.209062053559063
186	0.108914893617021	0.843465045592705	3	0.128417329653174	4.48126388622561	6.88392375	0.205956885211149
187	0.074468085106383	0.851571428571429	3	0.0872259526109446	4.1538486541365	7.43733375	0.19518310378334
188	0.0420455927051673	0.87183282674772	3	0.0481893318542765	5.13061330996392	11.6464425	0.315663242816235
189	-0.0126656534954406	0.847516717325228	3	-0.0149433167089704	5.06535009806277	7.98128375	0.231882981868456
190	-0.0511641337386019	0.833334346504559	3	-0.0613199130826617	5.45018367998828	5.85987875	0.14389706221015
191	-0.0734559270516717	0.81306990881459	3	-0.0900993255246917	5.1760365893855	2.64407	0.0779785726674265
192	-0.0856139817629178	0.806990881458967	3	-0.105695040058177	5.1760365893855	5.28814	0.158695046304533
193	-0.10993009118541	0.79483282674772	3	-0.137434049319084	3.38630662641052	1.62534625	0.0055176524994982
194	-0.111954407294833	0.802939209726444	3	-0.138537579818983	1.76819188664478	6.0295675	-0.190321952763894
195	-0.0815592705167174	0.809018237082067	3	-0.100473189266204	6.11795554977974	4.7950375	0.0410038152279402
196	-0.0856139817629178	0.784702127659575	3	-0.108673952311792	5.49783401951453	8.91900625	0.23479110757503
197	-0.118033434650456	0.752279635258359	3	-0.155632173826798	2.63453660302889	8.11668	-0.161518315321346
198	-0.097772036474164	0.788753799392097	3	-0.123328510762529	0	6.70063625	0.0278558965903819
199	-0.097772036474164	0.754306990881459	3	-0.128899690080606	4.03764803816114	7.5715475	0.171223856715431
200	-0.12816717325228	0.778623100303951	3	-0.163144461423692	1.5707963267949	8.67186375	-0.281010888314467
201	-0.0835866261398176	0.778623100303951	3	-0.106942283760799	0.982793723247329	4.26350375	-0.109435144151168
202	-0.0653495440729483	0.766465045592705	3	-0.0850552549305648	1.5707963267949	7.095	-0.236998081835723
203	-0.0288753799392097	0.766465045592705	3	-0.0376556385634204	0	7.095	0.00939779687389675
204	-0.0288753799392097	0.729990881458967	3	-0.0395351979381995	5.27914025592077	10.27888125	0.323897574935624
205	-0.0734559270516717	0.701620060790274	3	-0.104314712925324	4.28576148725781	14.2881475	0.425423705787138
206	-0.140325227963526	0.732015197568389	3	-0.189399454082752	4.05950959804921	8.43536375	0.185533269663288
207	-0.174772036474164	0.758358662613982	3	-0.22650610801541	1.47112767430373	0	0
208	0.00759878419452888	0.740121580547112	4	0.0102665797282684	4.87106062285578	9.97970875	0.345119314460672
209	-0.0430607902735562	0.732015197568389	4	-0.058757283163866	4.95734243236823	11.37624125	0.396908932357524
210	-0.0997963525835867	0.71783282674772	4	-0.138139069635371	4.79789184301353	13.84648375	0.486361669502798
211	-0.170720364741641	0.711753799392097	4	-0.23541140353593	4.84209430570429	9.14249875	0.31669665496691
212	-0.217325227963526	0.705674772036474	4	-0.298750734529313	5.12481417552416	6.88392375	0.239217162021931
213	-0.249747720364742	0.691489361702128	4	-0.346594166933699	5.21175481101449	4.93871125	0.171489319212698
214	-0.272036474164134	0.679331306990882	4	-0.380892030776238	5.92439408783784	3.36776	0.0811439208305631
215	-0.278115501519757	0.663121580547112	4	-0.397120814942351	5.78387679938254	4.93871125	0.140980942697849
216	-0.290273556231003	0.640829787234043	4	-0.425317003481921	5.81953769817878	2.64407	0.0759285173721391
217	-0.296352583586626	0.628671732522796	4	-0.440502706956349	4.98535539895001	10.233355	0.367843784238742
218	-0.347012158054711	0.614489361702128	4	-0.514071463804097	5.20639227860845	5.81967375	0.211619138040533
219	-0.373352583586626	0.600303951367781	4	-0.556395291412203	4.61267577586421	3.961375	0.112144522988642
220	-0.393617021276596	0.602331306990881	4	-0.578824196009932	5.49778714378214	3.90225	0.137189495360961
221	-0.407802431610942	0.588145896656535	4	-0.606262095082124	4.57987019932273	5.96453	0.153884960652648
222	-0.438197568389058	0.592197568389058	4	-0.637039087212654	6.15098778585677	0	0
223	-0.588145896656535	-0.535462006079027	5	-2.30934066082808	1.92958754613665	3.36776	0.0411732842708745
224	-0.571936170212766	-0.529382978723404	5	-2.31757531768226	1.91957827824507	4.61352375	0.06068110139821
225	-0.549644376899696	-0.521276595744681	5	-2.3297115379619	2.35619449019234	1.672055	-0.00151983059472949
226	-0.543565349544073	-0.515197568389058	5	-2.32940757184296	2.67824516462801	0.88155375	-0.0103946163247715
227	-0.54154103343465	-0.511145896656535	5	-2.327328648578	1.29258156944516	2.86933625	0.0860228132546137
228	-0.527355623100304	-0.515197568389058	5	-2.34453321122892	1.5707963267949	1.1825	0.028981217873989
229	-0.521276595744681	-0.515197568389058	5	-2.35032945480372	1.5707963267949	1.97063625	0.0490634557134495
230	-0.511145896656535	-0.515197568389058	5	-2.36014214594641	2.35619449019234	1.672055	0.000236619983413622
231	-0.505066869300912	-0.509118541033435	5	-2.36018946994309	1.5707963267949	0.39436375	0.0100547702019349
232	-0.503039513677812	-0.509118541033435	5	-2.36220042398348	1.5707963267949	1.1825	0.0303903506903924
233	-0.496960486322188	-0.509118541033435	5	-2.36827849412156	1.5707963267949	2.365	0.0618797433245444
234	-0.484802431610942	-0.509118541033435	5	-2.38065444278647	2.35619449019234	1.672055	0.00151393286758283
235	-0.478723404255319	-0.503039513677812	5	-2.38095722935998	1.5707963267949	1.97063625	0.0533746830049231
236	-0.468592705167173	-0.503039513677812	5	-2.39163216596097	1.81568676370999	3.25010125	0.0675680129251255
237	-0.452379939209726	-0.498987841945289	5	-2.40514576854599	2.0701621574247	4.93871125	0.0642470595779177
238	-0.430091185410334	-0.486829787234042	5	-2.41799518046158	1.98906704717015	3.8821475	0.0657200193464802
239	-0.411854103343465	-0.478723404255319	5	-2.43113918433087	2.06072770113234	6.70063625	0.104005768206221
240	-0.38145896656535	-0.46251367781155	5	-2.45194033797212	1.89254688119154	3.73965625	0.0874470962588481
241	-0.36322188449848	-0.456434650455927	5	-2.46942975722389	2.0344439357957	2.64407	0.0501574708740948
242	-0.351063829787234	-0.450355623100304	5	-2.47946125139871	1.81577498992176	4.8754475	0.140004702426273
243	-0.326747720364742	-0.444276595744681	5	-2.50746219188396	1.98322152193436	6.88392375	0.169987037384818
244	-0.294325227963526	-0.430091185410334	5	-2.54145959936093	2.35630163687574	3.90225	0.0368222159467813
245	-0.280142857142857	-0.415905775075988	5	-2.54882404255028	2.21423744038787	3.94186375	0.0689818690750021
246	-0.26393009118541	-0.403747720364742	5	-2.56262041636528	1.84903937908935	5.73926375	0.209750379818692
247	-0.235562310030395	-0.395644376899696	5	-2.60457049232902	1.24907577269825	6.23236625	0.344451386925755
248	-0.20516717325228	-0.405775075987842	5	-2.67346076971417	1.24912077427315	2.49271	0.139953734035276
249	-0.193009118541033	-0.409826747720365	5	-2.70145151652123	1.5707963267949	3.5475	0.185200181992804
250	-0.174772036474164	-0.409826747720365	5	-2.73849155291979	1.37328537345373	2.00965875	0.114023457815331
251	-0.164641337386018	-0.411854103343465	5	-2.76129624448285	1.47108312227442	3.961375	0.223293100415267
252	-0.144376899696049	-0.413881458966565	5	-2.80595486456591	2.21423744038787	1.97063625	0.0657253000632796
253	-0.136270516717325	-0.407802431610942	5	-2.81909992457856	1.92958754613665	3.36776	0.160390861125501
254	-0.120060790273556	-0.401723404255319	5	-2.85117809680366	5.92025533502909	0	0
255	-0.180851063829787	-0.561802431610942	6	-2.83015608249592	1.10699874778919	1.76251625	0.0757155514882646
256	-0.172744680851064	-0.565857142857143	6	-2.84529919279358	1.5707963267949	1.57686375	0.0657574182700982
257	-0.164641337386018	-0.565857142857143	6	-2.85845067644759	1.37363150067421	2.00965875	0.0874754650983212
258	-0.154507598784195	-0.567881458966565	6	-2.87594576946726	1.5707963267949	1.57686375	0.0666666694509788
259	-0.146404255319149	-0.567881458966565	6	-2.88927910335745	0	0.39436375	0.00430071059505543
260	-0.146404255319149	-0.569908814589666	6	-2.89013924547647	1.10714871779409	2.64407	0.11235024868963
261	-0.134246200607903	-0.575987841945289	6	-2.91260929521439	1.29258156944517	2.86933625	0.124391972460272
262	-0.120060790273556	-0.580039513677811	6	-2.93748768970645	1.89224685119751	1.246355	0.0470393761322851
263	-0.113981762917933	-0.578015197568389	6	-2.9468955649329	1.5707963267949	1.1825	0.0507165775164831
264	-0.10790273556231	-0.578015197568389	6	-2.9570388804362	0	0.78813625	0.00627985052104485
265	-0.10790273556231	-0.582066869300912	6	-2.95829485054041	1.24889577989899	1.246355	0.0535234539777418
266	-0.101823708206687	-0.584094224924012	6	-2.96899954133596	1.81586321224179	1.62534625	0.0647766424049578
267	-0.0937173252279636	-0.582066869300912	6	-2.98195486981695	0	0	0
268	-0.0937173252279636	-0.582066869300912	6	-2.98195486981695	0	0	0
269	-0.0937173252279636	-0.582066869300912	6	-2.98195486981695	2.60112903242799	2.29818875	0.0379476638574783
270	-0.0876382978723405	-0.571936170212766	6	-2.98954440258844	1.98906704717016	3.8821475	0.147876736687516
271	-0.0694012158054712	-0.563829787234043	6	-3.01911974992595	2.35619449019232	1.1150975	0.031285419000473
272	-0.0653495440729483	-0.55977811550152	6	-3.02537683372604	1.95150960402329	2.1225875	0.0858850427544633
273	-0.0552188449848023	-0.555723404255319	6	-3.04255384227693	1.5707963267949	1.57686375	0.0723211092412379
274	-0.047112462006079	-0.555723404255319	6	-3.05701806412518	1.10684868780008	0.88155375	0.0376153803560841
275	-0.0430607902735562	-0.557750759878419	6	-3.0645411401964	1.5707963267949	0.39436375	0.0180716628187128
276	-0.0410334346504559	-0.557750759878419	6	-3.06815547276014	2.49806154359647	3.94186375	0.10083433046105
277	-0.0288753799392097	-0.541541033434651	6	-3.08832233885235	3.2834447111188	5.574305	-0.0540292186437386
278	-0.0329270516717326	-0.513170212765958	6	-3.0775164951236	0	0	0
279	-0.0329270516717326	-0.513170212765958	6	-3.0775164951236	3.14159265358979	1.97063625	-0.00643395914153189
280	-0.0329270516717326	-0.503039513677812	6	-3.0762297032953	3.14159265358979	0.78813625	-0.00264602039061312
281	-0.0329270516717326	-0.498987841945289	6	-3.07570049921717	2.67809503708823	1.76251625	0.0356816582844788
282	-0.0288753799392097	-0.490881458966565	6	-3.08283683087407	1.71275337659937	2.7871525	0.14357529751861
283	-0.0146899696048633	-0.488854103343465	6	-3.11155189037779	1.81559846741699	1.62534625	0.0825598010384176
284	-0.00658662613981755	-0.486829787234042	6	-3.12806385058548	1.76824956675084	2.00965875	0.104226434344201
285	0.003547112462006	-0.484802431610942	6	3.13427616972527	2.55370544353351	1.421365	0.0427759956363349
286	0.00759878419452888	-0.478723404255319	6	3.125720970598	1.89269687369078	1.246355	0.0640669381992964
287	0.013677811550152	-0.476696048632219	6	3.11290758295814	1.44637209775101	3.17796875	0.168328753434497
288	0.0298875379939211	-0.478723404255319	6	3.07924183227124	1.5707963267949	1.1825	0.0631922790882733
289	0.0359665653495442	-0.478723404255319	6	3.06660337645359	0.950627920797297	3.39081875	0.136219728594718
290	0.0501519756838906	-0.488854103343465	6	3.03935943073465	0	0	0
291	0.0501519756838906	-0.488854103343465	6	3.03935943073465	3.38674782364271	1.62534625	-0.0123126806357865
292	0.0481246200607904	-0.480750759878419	6	3.0418219668618	1.5707963267949	1.1825	0.0625154439440267
293	0.0542036474164135	-0.480750759878419	6	3.029318878073	2.21423744038787	1.97063625	0.0912482694631755
294	0.0623100303951368	-0.474671732522796	6	3.01106922418036	2.03474396578968	0.88155375	0.0448492322752569
295	0.0663617021276597	-0.472644376899696	6	3.00209937772531	1.5707963267949	0.39436375	0.0210197840655235
296	0.0683890577507599	-0.472644376899696	6	2.99789542091221	1.5707963267949	0.39436375	0.0209942430576016
297	0.0704164133738601	-0.472644376899696	6	2.99369657230069	1.5707963267949	0.78813625	0.0418777235708134
298	0.074468085106383	-0.472644376899696	6	2.98532102758652	1.5707963267949	0.39436375	0.020913529480473
299	0.0764954407294832	-0.472644376899696	6	2.98113832169043	2.35619449019234	1.672055	0.0735772571198323
300	0.0825744680851063	-0.466565349544073	6	2.96642287026646	0	0	0
301	0.0825744680851063	-0.466565349544073	6	2.96642287026646	2.89687868076906	1.62534625	0.0365306468469218
302	0.084598784194529	-0.45845896656535	6	2.95911674089708	0	0	0
303	0.084598784194529	-0.45845896656535	6	2.95911674089708	0	0	0
304	0.084598784194529	-0.45845896656535	6	2.95911674089708	2.03384405584371	0.88155375	0.0468293617279869
305	0.0886534954407294	-0.456434650455927	6	2.94975086855148	0	0	0
306	0.0886534954407294	-0.456434650455927	6	2.94975086855148	0.785398163397448	0.55754875	0.0171311078691883
307	0.0906778115501521	-0.45845896656535	6	2.94632464697764	1.10714871779409	0.88155375	0.0381205716268607
308	0.0947325227963525	-0.46048632218845	6	2.93870053265227	0	0	0
309	0.0947325227963525	-0.46048632218845	6	2.93870053265227	2.67824516462797	0.88155375	0.0299975285345599
310	0.0967568389057752	-0.456434650455927	6	2.93270102694536	2.49815153999682	1.97063625	0.0829214469068074
311	0.102835866261398	-0.448328267477204	6	2.916116737564	1.95114755289487	2.1225875	0.117623463283252
312	0.112969604863222	-0.444276595744681	6	2.89259204490735	2.35619449019234	1.672055	0.0813726771610845
313	0.119048632218845	-0.438197568389058	6	2.87631750947513	2.55370544353351	1.421365	0.0612477191412353
314	0.123100303951368	-0.432118541033435	6	2.86406796564688	2.3565694433056	1.1150975	0.0560703940948359
315	0.127151975683891	-0.428063829787234	6	2.85285388682792	2.67764501459501	1.76251625	0.0703946343182427
316	0.131206686930091	-0.419960486322188	6	2.83877495996427	3.14159265358979	0.39436375	0.00690088786694965
317	0.131206686930091	-0.417933130699088	6	2.83739478239088	1.89269687369078	1.246355	0.0731474889059447
318	0.137285714285714	-0.415905775075988	6	2.82276528460969	1.10684868780012	0.88155375	0.0364022815791776
319	0.141337386018237	-0.417933130699088	6	2.81548482829385	2.35619449019234	0.55754875	0.0292097664439206
320	0.143364741641337	-0.415905775075988	6	2.80964287500507	1.10714871779409	2.64407	0.105773807985172
321	0.155522796352584	-0.421984802431611	6	2.78848811340804	1.10684868780012	0.88155375	0.0342199292282386
322	0.159574468085106	-0.424012158054711	6	2.78164412756239	1.76830728013606	2.00965875	0.112090202341708
323	0.169705167173252	-0.421984802431611	6	2.75922608709405	1.5707963267949	0.78813625	0.0412168770306964
324	0.173759878419453	-0.421984802431611	6	2.75098271168791	1.81559846741699	1.62534625	0.0902899241730859
325	0.181863221884499	-0.419960486322188	6	2.73292472685329	1.5707963267949	1.1825	0.0606237826881362
326	0.187942249240122	-0.419960486322188	6	2.72079997031566	2.03459390580057	1.76251625	0.0984794339160944
327	0.196048632218845	-0.415905775075988	6	2.70110408353244	2.03429394329646	1.76251625	0.0985552603166928
328	0.204155015197568	-0.411854103343465	6	2.6813930314691	1.76830728013606	2.00965875	0.107876924691674
329	0.214285714285714	-0.409826747720365	6	2.65981764653077	2.35619449019234	2.7871525	0.149149560988575
330	0.22441641337386	-0.399696048632219	6	2.62998773433306	2.03429394329646	1.76251625	0.0986312282623958
331	0.232522796352584	-0.395644376899696	6	2.61026148868058	1.89269687369078	2.49271	0.135765102771965
332	0.24468085106383	-0.391589665653496	6	2.58310846812618	2.94408170024863	2.00965875	0.0780111442703513
333	0.24670820668693	-0.38145896656535	6	2.56750623927211	2.601129032428	2.29818875	0.118065355477008
334	0.252787234042553	-0.371328267477204	6	2.54389316817671	2.35619449019234	1.672055	0.0943365688490116
335	0.258866261398176	-0.36524924012158	6	2.52502585440691	2.03474396578968	0.88155375	0.0499338990199716
336	0.262917933130699	-0.36322188449848	6	2.51503907460291	0	0	0
337	0.262917933130699	-0.36322188449848	6	2.51503907460291	2.46674195393062	2.52404625	0.140507978717008
338	0.271024316109422	-0.353091185410334	6	2.48693747885951	2.73672672781312	3.00177625	0.153752240222595
339	0.277103343465046	-0.338905775075988	6	2.45618703081499	2.35619449019234	1.1150975	0.0651989747462567
340	0.281155015197568	-0.334854103343465	6	2.44314723586574	3.14159265358979	1.57686375	0.0604644898131523
341	0.281155015197568	-0.326747720364742	6	2.43105433790311	4.71238898038469	0.39436375	-0.0178801308218901
342	0.279127659574468	-0.326747720364742	6	2.43463036406749	2.55335931631307	1.421365	0.0821834043588376
343	0.283182370820669	-0.320668693009119	6	2.41819368319572	2.76113800685863	2.1225875	0.115171225167261
344	0.287234042553192	-0.310537993920973	6	2.39515943816227	2.49815153999682	1.97063625	0.118300103228663
345	0.293313069908815	-0.302431610942249	6	2.37149941751654	3.30682241098964	2.39751875	0.0852267335873558
346	0.291285714285714	-0.290273556231003	6	2.35445407079907	2.94408170024863	2.00965875	0.10610967244828
347	0.293313069908815	-0.280142857142857	6	2.33323213630941	3.36020865766447	3.6338225	0.133145614373524
348	0.289261398176292	-0.261905775075988	6	2.3066030134347	3.33904589354574	2.00965875	0.080526597641426
349	0.287234042553192	-0.251772036474164	6	2.29049769390642	3.14159265358979	2.75936375	0.143075303343361
350	0.287234042553192	-0.237589665653495	6	2.26188263323775	2.97636289618994	2.39751875	0.145367150003133
351	0.289261398176292	-0.225431610942249	6	2.23280920323712	2.55370544353351	2.84213875	0.199142030561159
352	0.297364741641337	-0.213273556231003	6	2.19298079712489	2.35619449019234	2.22960375	0.153727270962185
353	0.305471124620061	-0.20516717325228	6	2.16223534293245	2.44690355973658	3.07863875	0.21281807442084
354	0.315601823708207	-0.193009118541033	6	2.11967172804828	2.601129032428	2.29818875	0.159665277123788
355	0.32168085106383	-0.182878419452887	6	2.08773867262353	2.35619449019234	2.7871525	0.184730612365192
356	0.331814589665653	-0.172744680851064	6	2.05079255015049	2.2454640866848	2.52404625	0.156352370012223
357	0.341945288753799	-0.164641337386018	6	2.01952207614804	2.35619449019234	1.672055	0.106094225037348
358	0.348024316109422	-0.158562310030395	6	1.99830323114057	2.0345189376706	3.52562375	0.178900774580493
359	0.364234042553192	-0.150455927051672	6	1.96252307622448	0	0	0
360	0.364234042553192	-0.150455927051672	6	1.96252307622448	2.67764501459501	0.88155375	0.0572823994314975
361	0.366261398176292	-0.146404255319149	6	1.95106659633818	2.3565694433056	1.1150975	0.066406274073838
362	0.370313069908815	-0.142349544072948	6	1.93778534152341	0	0	0
363	0.370313069908815	-0.142349544072948	6	1.93778534152341	2.67764501459501	0.88155375	0.0567656521387594
364	0.372340425531915	-0.138297872340426	6	1.92643221109566	2.67809503708823	1.76251625	0.113121527475113
365	0.376392097264438	-0.130191489361702	6	1.90380790560063	0	0	0
366	0.376392097264438	-0.130191489361702	6	1.90380790560063	2.15868353685118	1.421365	0.0722120275848326
367	0.382471124620061	-0.126139817629179	6	1.88936550008367	2.97636289618994	2.39751875	0.151895774244175
368	0.384498480243161	-0.113981762917933	6	1.85898634523483	2.55370544353351	1.421365	0.0865487039314061
369	0.388550151975684	-0.10790273556231	6	1.84167660444855	2.67779507458412	1.76251625	0.109808483392158
370	0.392604863221884	-0.0997963525835867	6	1.81971490777012	2.35619449019234	2.7871525	0.149250572736142
371	0.40273556231003	-0.0896656534954407	6	1.78986479322289	2.35619449019234	2.7871525	0.143794063592075
372	0.412866261398176	-0.0795349544072947	6	1.76110598050448	2.35619449019234	1.672055	0.0836930084251097
373	0.418945288753799	-0.0734559270516717	6	1.74436737881945	3.60509027009136	1.76251625	0.086726988743222
374	0.414893617021277	-0.0653495440729483	6	1.72702198107081	3.14159265358979	0.78813625	0.0477159599341892
375	0.414893617021277	-0.0612978723404254	6	1.71747878908397	3.14159265358979	0.78813625	0.0478868358554996
376	0.414893617021277	-0.057243161094225	6	1.70790142191287	2.94408170024863	2.00965875	0.122907402952896
377	0.416920972644377	-0.047112462006079	6	1.68331994132229	3.14159265358979	1.97063625	0.120265335917207
378	0.416920972644377	-0.0369817629179331	6	1.65926687413885	2.97660614271877	2.39751875	0.146434406624758
379	0.418945288753799	-0.0248237082066868	6	1.6299799928139	3.14159265358979	3.5475	0.217315184226026
380	0.418945288753799	-0.00658662613981755	6	1.5865169559687	2.6224234643727	3.17796875	0.167561729740108
381	0.427051671732523	0.00759878419452888	6	1.55300461002067	2.97636289618994	2.39751875	0.141102699653867
382	0.429079027355623	0.0197568389057751	6	1.5247840700899	2.55370544353351	1.421365	0.0678313626508547
383	0.433130699088146	0.0258358662613982	6	1.51121779755973	2.35619449019234	2.22960375	0.085977345704661
384	0.441237082066869	0.0339422492401215	6	1.4940223284188	2.8967905129677	1.62534625	0.0889905793340678
385	0.443261398176292	0.0420455927051673	6	1.47622421255198	2.35619449019234	1.672055	0.0606088030197593
386	0.449340425531915	0.0481246200607904	6	1.46410245194803	2.15902966407162	1.421365	0.0369145748717858
387	0.455419452887538	0.0521793313069908	6	1.45671953697367	3.14159265358979	1.1825	0.0657731108753553
388	0.455419452887538	0.0582583586626139	6	1.4435649147986	3.46326820611154	2.49271	0.137639263481695
389	0.451367781155015	0.0704164133738601	6	1.41603706210226	3.14159265358979	4.33563625	0.239054466070739
390	0.451367781155015	0.0927051671732523	6	1.36822616888812	4.71238898038469	0.39436375	0.00444502341127348
391	0.449340425531915	0.0927051671732523	6	1.36733716420586	3.38630662641053	1.62534625	0.0910362496422569
392	0.447316109422492	0.100811550151976	6	1.34912991427741	3.14159265358979	0.78813625	0.0430149632864366
393	0.447316109422492	0.104863221884498	6	1.34052692162012	3.92699081698724	0.55754875	0.0266037715080721
394	0.445288753799392	0.106890577507599	6	1.33520616731851	3.50038387293154	3.36776	0.188376085579901
395	0.439209726443769	0.123100303951368	6	1.29753095020253	3.14159265358979	2.365	0.127383432615905
396	0.439209726443769	0.135258358662614	6	1.27205426367935	3.66969818953528	5.4761575	0.302105949531743
397	0.425024316109423	0.159574468085106	6	1.211633073773	3.14159265358979	2.365	0.124162743251587
398	0.425024316109423	0.171732522796353	6	1.18680052512268	3.14159265358979	1.1825	0.0611702054607849
399	0.425024316109423	0.177811550151976	6	1.17456648403053	2.55335931631307	1.421365	0.0433054428899451
400	0.429079027355623	0.183890577507599	6	1.16590539545254	3.14159265358979	0.39436375	0.0199244540401269
401	0.429079027355623	0.185917933130699	6	1.16192050464451	3.14159265358979	0.39436375	0.0198261691958476
402	0.429079027355623	0.187942249240122	6	1.15795527080534	2.89687868076906	1.62534625	0.069821882877403
403	0.431103343465046	0.196048632218845	6	1.14399089422986	3.8162604134797	2.52404625	0.133644527782407
404	0.423	0.206179331306991	6	1.11726198867338	3.83642928238022	3.07863875	0.164564396564578
405	0.412866261398176	0.218337386018237	6	1.08434910936046	3.14159265358979	1.97063625	0.0949290111419929
