# Supplementary material for: Fluid extraction from the left-right organizer uncovers mechanical properties needed for symmetry breaking
Source: eLife. 2023 Jul 21;12:e83861. doi: 10.7554/eLife.83861 (PMC10361723; doi:10.7554/eLife.83861)
Supplement: Figure 4—source data 2. [file elife-83861-fig4-data2.zip › Fig4_sourcedata/MC8ss_embryo3.csv]

	x	y	id	omega	alpha	speed	realangvel
1	0.0836245614035089	-0.447368421052632	1	2.95679975944761	2.67779507458412	1.76251625	0.0707289440069303
2	0.0883052631578946	-0.43801052631579	1	2.94265397064623	2.0344439357957	1.76251625	0.113632000929549
3	0.0976596491228071	-0.433333333333333	1	2.91992757046032	0	0	0
4	0.0976596491228071	-0.433333333333333	1	2.91992757046032	1.89269687369078	1.246355	0.082980194187936
5	0.104677192982456	-0.43099298245614	1	2.90333153162273	2.21423744038787	1.97063625	0.122434802780349
6	0.114035087719298	-0.423975438596491	1	2.87884457106666	2.15868353685118	1.421365	0.0915623752197359
7	0.121052631578947	-0.419298245614035	1	2.86053209602271	2.35619449019234	1.672055	0.100636713699216
8	0.128070175438597	-0.412280701754386	1	2.84040475328287	2.35619449019234	1.1150975	0.0682841119082678
9	0.132747368421053	-0.40760350877193	1	2.82674793090122	2.35619449019234	2.22960375	0.139500610047687
10	0.142105263157895	-0.398245614035088	1	2.79884780889168	2.63453660302889	4.05834	0.222118321800253
11	0.1538	-0.37719298245614	1	2.75442414453163	1.86223936043611	4.1151	0.296361926392179
12	0.17719298245614	-0.370175438596491	1	2.69515175925319	2.0344439357957	2.64407	0.191180594552067
13	0.191228070175439	-0.363157894736842	1	2.65691564034278	2.601129032428	2.29818875	0.144476009363652
14	0.198245614035088	-0.351463157894737	1	2.62802043847005	3.01719151123163	3.17796875	0.144582317386286
15	0.200585964912281	-0.332747368421053	1	2.59910397499279	2.46692489369989	2.52404625	0.18316056944502
16	0.209940350877193	-0.321052631578947	1	2.56247186110379	2.72332193321454	3.8821475	0.26052600526882
17	0.219298245614035	-0.3	1	2.51036666005002	2.49815153999682	1.97063625	0.151880369482895
18	0.226315789473684	-0.290642105263158	1	2.47999058615344	2.2454640866848	2.52404625	0.203251953176848
19	0.23801052631579	-0.281287719298246	1	2.43934019551807	2.55335931631307	1.421365	0.110679094409276
20	0.242691228070175	-0.274270175438596	1	2.41720437663622	0	0	0
21	0.242691228070175	-0.274270175438596	1	2.41720437663622	3.14159265358979	0.78813625	0.0427560536094873
22	0.242691228070175	-0.269589473684211	1	2.40865316591432	0	0	0
23	0.242691228070175	-0.269589473684211	1	2.40865316591432	2.35619449019234	0.55754875	0.0455115063327582
24	0.245028070175439	-0.267252631578947	1	2.39955086464777	2.35619449019234	0.55754875	0.0456158907302218
25	0.247368421052632	-0.264912280701754	1	2.39042768650173	2.76113800685863	2.1225875	0.159568780121617
26	0.252045614035088	-0.253217543859649	1	2.3585139304774	2.94413941363385	2.00965875	0.141297182154925
27	0.254385964912281	-0.241519298245614	1	2.33025449404642	2.76113800685863	2.1225875	0.168976072546045
28	0.259063157894737	-0.229824561403509	1	2.29645927953721	3.30670079018998	4.7950375	0.275706973808814
29	0.254385964912281	-0.201754385964912	1	2.24131788477545	3.6052402625906	2.64407	0.106853958918403
30	0.247368421052632	-0.187719298245614	1	2.21994709299177	4.71238898038469	2.75936375	-0.166317842238954
31	0.23099298245614	-0.187719298245614	1	2.25321066143956	4.39048843348881	1.246355	-0.0448774658434559
32	0.223975438596491	-0.185378947368421	1	2.26218615460825	3.92699081698724	0.55754875	0.00539606430100203
33	0.221638596491228	-0.183042105263158	1	2.26110694174805	3.30682241098964	2.39751875	0.168550809632739
34	0.219298245614035	-0.16900701754386	1	2.2273967798215	3.60509027009136	1.76251625	0.0851861001463305
35	0.214621052631579	-0.159649122807018	1	2.21035955979223	2.58301019340981	3.71837125	0.412938604339135
36	0.226315789473684	-0.140936842105263	1	2.12777183892441	2.91480223219448	5.2585775	0.573006445763822
37	0.233333333333333	-0.110526315789474	1	2.01317054977164	2.74683703737379	5.12436375	0.588805015847393
38	0.245028070175439	-0.0824561403508772	1	1.89540954660216	3.14159265358979	3.15313625	0.35052700662725
39	0.245028070175439	-0.0637438596491227	1	1.82530414527671	2.94413941363385	2.00965875	0.235676333272563
40	0.247368421052632	-0.0520456140350878	1	1.7781688786222	3.14159265358979	0.39436375	0.0453167834928836
41	0.247368421052632	-0.0497087719298245	1	1.76910552192362	0	0	0
42	0.247368421052632	-0.0497087719298245	1	1.76910552192362	1.92958754613665	3.36776	0.19610200469129
43	0.266080701754386	-0.0426912280701753	1	1.72988512098537	2.84306939879685	5.361455	0.572661580271294
44	0.275438596491228	-0.012280701754386	1	1.61535280493111	2.63453660302889	4.05834	0.375485009551403
45	0.287133333333333	0.0087719298245614	1	1.54025580302083	2.97636289618994	4.7950375	0.475235088448298
46	0.291814035087719	0.0368421052631579	1	1.44520878533117	2.99984559148487	2.7871525	0.266978072999595
47	0.294150877192983	0.053217543859649	1	1.39181317073125	3.14159265358979	2.365	0.228933180017969
48	0.294150877192983	0.0672526315789473	1	1.34602653472765	2.94408170024863	2.00965875	0.177321377857617
49	0.296491228070175	0.0789473684210526	1	1.31056225915613	3.14159265358979	0.78813625	0.0733605987887517
50	0.296491228070175	0.0836245614035089	1	1.29589013939838	3.14159265358979	1.57686375	0.144945609302863
51	0.296491228070175	0.0929824561403509	1	1.26690101753781	4.06894786679171	1.97063625	0.156188533577902
52	0.287133333333333	0.1	1	1.23566331082223	3.46304317799246	1.246355	0.121556087878946
53	0.28479649122807	0.107017543859649	1	1.21135209324644	3.28354970339426	2.7871525	0.26213251120512
54	0.282456140350877	0.12339298245614	1	1.15892559100541	2.2454640866848	2.52404625	0.0602774559804001
55	0.294150877192983	0.132747368421053	1	1.14687009980933	2.81984209919315	3.73965625	0.241135084139404
56	0.301168421052632	0.1538	1	1.09864308298145	2.85014961994858	4.1151	0.248235119981196
57	0.308185964912281	0.17719298245614	1	1.04899605898521	3.22465112628699	4.746555	0.346414495479884
58	0.305849122807017	0.205263157894737	1	0.979713159889237	2.85014961994858	4.1151	0.200218694965414
59	0.312866666666667	0.228656140350877	1	0.939669420896154	2.85010833365088	4.1151	0.181046878483762
60	0.319884210526316	0.252045614035088	1	0.903460045199401	2.92297664951511	3.6338225	0.160829781895807
61	0.324561403508772	0.273098245614035	1	0.87129408882024	2.35619449019234	3.90225	0.0222109428189132
62	0.340936842105263	0.289473684210526	1	0.866851900256458	2.43300167412653	3.6338225	0.0362709385237675
63	0.354971929824561	0.305849122807017	1	0.859597712551704	2.43289578741332	3.6338225	0.0330867444795646
64	0.36900701754386	0.322221052631579	1	0.852980363655791	2.43300167412653	3.6338225	0.0303502419904522
65	0.383042105263158	0.33859649122807	1	0.846910315257701	2.44690355973658	3.07863875	0.0261680778574519
66	0.394736842105263	0.352631578947368	1	0.84167669968621	1.89269687369078	1.246355	-0.0273252191878637
67	0.401754385964912	0.354971929824561	1	0.847141743523783	1.5707963267949	0.39436375	-0.0144052554835705
68	0.404094736842105	0.354971929824561	1	0.850022794620497	3.30682241098964	2.39751875	0.110815657534588
69	0.401754385964912	0.36900701754386	1	0.82785966311358	0	0.39436375	-0.0158445240302324
70	0.401754385964912	0.366666666666667	1	0.831028567919626	0	0	0
71	0.401754385964912	0.366666666666667	1	0.831028567919626	3.46349320048567	1.246355	0.0618062114661566
72	0.399414035087719	0.373684210526316	1	0.818667325626395	2.92281782785461	3.6338225	0.107776101580473
73	0.404094736842105	0.394736842105263	1	0.7971121053103	2.2654854206481	3.07863875	-0.0123617019355898
74	0.418129824561403	0.406431578947369	1	0.799584445697418	2.0344439357957	2.64407	-0.0397144242865438
75	0.432164912280702	0.413449122807018	1	0.807527330554727	2.49815153999682	1.97063625	0.0156709574387293
76	0.439182456140351	0.42280701754386	1	0.804393139066981	3.12282021117834	0	0
77	0.443859649122807	0.671929824561403	2	0.583773021518504	2.35619449019237	0.55754875	-0.00409886297941697
78	0.4462	0.674270175438596	2	0.584592794114387	3.14159265358979	2.365	0.0472126619393021
79	0.4462	0.688305263157895	2	0.575150261726527	3.52230593081816	2.1225875	0.0621631169311909
80	0.441519298245614	0.7	2	0.562717638340289	3.6409584842196	4.93871125	0.151978094034338
81	0.427484210526316	0.725729824561404	2	0.532322019533421	3.92699081698724	3.34470125	0.113385675844634
82	0.413449122807018	0.739764912280702	2	0.509644884364494	4.36356323087667	4.61352375	0.160223462332303
83	0.387719298245614	0.749122807017544	2	0.477600191898034	4.53257148246429	4.4071775	0.149509095133051
84	0.36198947368421	0.7538	2	0.447698372871423	4.09207869057535	3.39081875	0.118034429222984
85	0.345614035087719	0.765498245614035	2	0.424091487026827	4.35359776104294	3.36776	0.118880030386861
86	0.326901754385965	0.772515789473684	2	0.400315480949454	4.39071342786295	2.49271	0.0880215635027726
87	0.312866666666667	0.77719298245614	2	0.3827111682489	4.01769988653149	3.07863875	0.103060752851393
88	0.298831578947368	0.788887719298246	2	0.362099017678621	3.80267043689315	4.49409125	0.13274919361659
89	0.282456140350877	0.809940350877193	2	0.335549178955303	3.38648309050488	3.25010125	0.0605250961338322
90	0.277778947368421	0.828656140350877	2	0.323444159728537	3.60554029258458	1.76251625	0.0420429035884429
91	0.273098245614035	0.838010526315789	2	0.315035579010848	3.60509027009136	1.76251625	0.0413258869078792
92	0.268421052631579	0.847368421052632	2	0.306770401629272	3.52204730032096	2.1225875	0.0444591179545906
93	0.263743859649123	0.859063157894737	2	0.297878578038354	4.35365940150134	3.36776	0.110839700826209
94	0.245028070175439	0.866080701754386	2	0.275710637873113	4.24874137138388	2.64407	0.0853476986656443
95	0.23099298245614	0.873098245614035	2	0.258641098139984	4.44612539228404	4.49409125	0.147569487459619
96	0.205263157894737	0.880115789473684	2	0.22912720064806	4.57043193058021	2.7871525	0.0913071514009689
97	0.188887719298246	0.882456140350877	2	0.210865770367866	4.60167688149669	3.56937625	0.117025883089309
98	0.167835087719298	0.88479649122807	2	0.187460593750004	4.57061194498302	2.7871525	0.0917893399068626
99	0.151463157894737	0.887133333333333	2	0.169102725768632	3.38665953903667	1.62534625	0.021357039558707
100	0.149122807017544	0.896491228070175	2	0.16483131785689	4.24889136388313	1.76251625	0.054821013519889
101	0.139764912280702	0.901168421052632	2	0.153867115152913	4.24874137138388	2.64407	0.0815045374173795
102	0.125729824561404	0.908185964912281	2	0.137566207669437	0	0	0
103	0.125729824561404	0.908185964912281	2	0.137566207669437	3.92661586387396	1.1150975	0.0286412932065783
104	0.121052631578947	0.912866666666667	2	0.131837949028121	3.14159265358979	0.39436375	0.00166378491473829
105	0.121052631578947	0.91520350877193	2	0.131505192045173	4.4673220949378	1.62534625	0.0518444759936576
106	0.111694736842105	0.917543859649123	2	0.121136296846442	4.24874137138389	1.76251625	0.0530844103060668
107	0.102340350877193	0.922221052631579	2	0.110519414785228	3.68192393154036	2.29818875	0.0440207770455803
108	0.0953228070175438	0.933919298245614	2	0.101715259376112	3.78509376238308	5.9125	0.123316693636517
109	0.0742701754385964	0.961989473684211	2	0.077051920648809	3.40785624169044	4.49409125	0.0453402041886009
110	0.0672526315789473	0.987719298245614	2	0.0679838798110889	2.92297664951511	3.6338225	-0.0159999542895539
111	0.0719298245614035	1.00877192982456	2	0.0711838706689996	2.40880241299496	5.30292125	-0.0932925230260795
112	0.0929824561403509	1.0321649122807	2	0.0898423752742156	2.23676083212621	7.0181375	-0.142259112509762
113	0.125729824561404	1.05789473684211	2	0.118294197776168	2.35619449019234	11.70615875	-0.191804509353549
114	0.174852631578947	1.10701754385965	2	0.156655099646878	2.29740763213773	4.746555	-0.0782224750549265
115	0.195905263157895	1.1257298245614	2	0.172299594657863	2.79852799268807	5.85987875	-0.0251074634654935
116	0.20760350877193	1.15848070175439	2	0.177321087350962	3.44014834530759	5.361455	0.0604624321667391
117	0.198245614035088	1.18888771929825	2	0.165228600917614	4.52414449925049	8.426495	0.207071221354812
118	0.149122807017544	1.19824561403509	2	0.123814356646651	5.10718010008445	15.3725	0.340326228879538
119	0.0649122807017544	1.16315789473684	2	0.0557491108707437	0.336704886637133	8.3519975	-0.0846828797923038
120	0.0812877192982455	1.11637543859649	2	0.0726856868292045	2.21432743678822	3.94186375	-0.0777403112272879
121	0.1	1.13041052631579	2	0.0882337490746621	4.68539590311055	14.589685	0.381806475955427
122	0.0134491228070176	1.13274736842105	2	0.0118724538835766	6.06456930310491	3.6338225	0.0199101271631252
123	0.0087719298245614	1.11169473684211	2	0.00789042845095168	1.07686183876708	11.6393475	-0.282589599309672
124	0.0695894736842106	1.07894736842105	2	0.0644083483128859	1.76819188664478	12.059135	-0.313881045975178
125	0.139764912280702	1.09298245614035	2	0.127184557507922	0.71039616183147	0	0
126	0.514035087719298	0.657894736842105	3	0.663254739148479	3.46334320798644	3.73965625	0.109120103858383
127	0.507017543859649	0.678947368421053	3	0.641430718376803	3.28345970699392	5.574305	0.133990782510888
128	0.502340350877193	0.711694736842105	3	0.614632561874625	1.97573984346118	3.00177625	-0.0526265763100958
129	0.518712280701754	0.718712280701754	3	0.625157877136644	2.21429743558818	5.9125	-0.0567503596244678
130	0.546782456140351	0.739764912280702	3	0.636507949061538	1.81577498992176	4.8754475	-0.0976398000171019
131	0.574852631578947	0.746782456140351	3	0.656035909064958	2.26563295558533	3.07863875	-0.0207547070431419
132	0.588887719298245	0.758480701754386	3	0.660186850473586	0.92735521320193	1.97063625	-0.0608811704128837
133	0.598245614035088	0.751463157894737	3	0.672363084556163	0.785398163397454	2.22960375	-0.0685528510746647
134	0.60760350877193	0.742105263157895	3	0.686073654771096	3.50038387293154	3.36776	0.0891619334140187
135	0.600585964912281	0.760817543859649	3	0.668241268088292	3.33898821343967	6.0295675	0.137239463714427
136	0.593568421052632	0.795905263157895	3	0.640793375345407	3.52209903070216	6.3677625	0.159077295201923
137	0.579533333333333	0.83099298245614	3	0.608977916305022	4.06888787159141	5.9125	0.172788343211076
138	0.551463157894737	0.852045614035088	3	0.574420247662807	5.98022570278306	6.60721875	-0.0537956390419581
139	0.539764912280702	0.814621052631579	3	0.585179375471199	3.69586572282816	9.73493125	0.26180418438092
140	0.509357894736842	0.863743859649123	3	0.532818538595015	4.85434603018917	5.574305	0.131493329860737
141	0.47660701754386	0.859063157894737	3	0.506519872622867	0.183146626043575	10.8234225	-0.218914380728078
142	0.488305263157895	0.795905263157895	3	0.550302748768483	3.08614953312981	7.10623375	0.103124242785213
143	0.490642105263158	0.838010526315789	3	0.52967790021144	3.96693116386	6.97379375	0.206135749833714
144	0.460235087719298	0.866080701754386	3	0.488450750244698	4.16069537365037	6.01656	0.181181460745455
145	0.429824561403509	0.88479649122807	3	0.452214458095607	4.77117583843931	6.71246125	0.180099555889245
146	0.390059649122807	0.882456140350877	3	0.416194546917757	5.742765806909	6.8951575	0.02742890145086
147	0.36900701754386	0.847368421052632	3	0.410708766627585	0.106733781131458	11.1001275	-0.187832568951225
148	0.376024561403509	0.781870175438596	3	0.44827528041783	0.718843274633407	8.3803775	-0.269367154357353
149	0.408771929824561	0.744445614035088	3	0.502148711289301	1.40562737917848	9.59066625	-0.3089792998325
150	0.464912280701754	0.735087719298246	3	0.563944571255801	2.79858907603536	5.85987875	0.0421614730918662
151	0.47660701754386	0.767835087719298	3	0.555512276637428	3.14159265358979	7.095	0.118154486165279
152	0.47660701754386	0.809940350877193	3	0.531881379404372	3.14159265358979	2.365	0.0373890896463402
153	0.47660701754386	0.823975438596491	3	0.524403561475104	4.03753828072552	5.04750125	0.15479212412514
154	0.453217543859649	0.842691228070175	3	0.493445136650076	4.30752305460802	6.0035525	0.185991601169743
155	0.420466666666667	0.856726315789474	3	0.456246816416127	3.81635189005798	5.04750125	0.140090111226402
156	0.401754385964912	0.880115789473684	3	0.428228794170847	3.14159265358979	3.15313625	0.0394705136382767
157	0.401754385964912	0.898831578947369	3	0.420334691443192	4.15380652020471	3.71837125	0.110635187847939
158	0.383042105263158	0.910526315789474	3	0.398207653873604	3.92699081698724	2.22960375	0.0617124007536007
159	0.373684210526316	0.919884210526316	3	0.385865173722884	4.06885787039137	3.94186375	0.113204423748696
160	0.354971929824561	0.933919298245614	3	0.363224288973144	4.51499342053481	6.0295675	0.177592366579071
161	0.319884210526316	0.940936842105263	3	0.32770581565733	3.92699081698724	3.34470125	0.0887886025473072
162	0.305849122807017	0.954971929824561	3	0.309948095147869	3.72982599086652	1.421365	0.0327277989838515
163	0.301168421052632	0.961989473684211	3	0.303402535351098	3.92699081698725	2.7871525	0.0721356267926598
164	0.289473684210526	0.973684210526316	3	0.288975409992566	3.14159265358979	1.57686375	0.0130112511538849
165	0.289473684210526	0.983042105263158	3	0.28637315976179	3.92699081698725	1.1150975	0.0282498474633275
166	0.28479649122807	0.987719298245614	3	0.280723190269124	0	0	0
167	0.28479649122807	0.987719298245614	3	0.280723190269124	4.62169221141462	4.353965	0.123984743367115
168	0.259063157894737	0.990059649122807	3	0.255926241595701	4.71238898038469	4.33563625	0.122368610515451
169	0.233333333333333	0.990059649122807	3	0.231452519492611	4.1719253592229	2.29818875	0.0636030203589688
170	0.221638596491228	0.997077192982456	3	0.218731915420817	4.33203775428473	2.1225875	0.0607451398455594
171	0.209940350877193	1.00175438596491	3	0.206582887451705	3.92680330526997	2.22960375	0.0537203329447167
172	0.200585964912281	1.01111228070175	3	0.195838820862762	4.24889136388313	1.76251625	0.0488051004738632
173	0.191228070175439	1.01578947368421	3	0.186077800767989	4.12450177032842	1.421365	0.0374256699451325
174	0.184210526315789	1.02046666666667	3	0.178592666778963	3.33904589354573	2.00965875	0.0209017105878129
175	0.181870175438597	1.0321649122807	3	0.1744123246614	3.78521378158557	1.97063625	0.040405623352473
176	0.174852631578947	1.04151929824561	3	0.166331199990905	3.60509027009136	3.52562375	0.0574249269044091
177	0.165498245614035	1.0602350877193	3	0.154846214610024	3.78512376358312	3.94186375	0.0768855951908776
178	0.151463157894737	1.07894736842105	3	0.139469095571848	2.73672672781312	3.00177625	-0.0211115279071072
179	0.158480701754386	1.09532280701754	3	0.14369140115327	2.12937878697488	3.71837125	-0.0751283477513343
180	0.17719298245614	1.10701754385965	3	0.158717070703536	2.81980459966192	4.98601125	-0.0208801607093856
181	0.186550877192982	1.13508771929825	3	0.162893102845414	3.09621576496425	8.6807325	0.0251357936714702
182	0.188887719298246	1.18655087719298	3	0.157865944111119	4.11009367623621	7.65314	0.167846857268455
183	0.151463157894737	1.21228070175439	3	0.124296572657428	5.12479942198208	20.65118	0.453115157409607
184	0.0391824561403508	1.16315789473684	3	0.0336735411755069	0.595402386260532	14.7587825	-0.235582660632051
185	0.0883052631578946	1.09064210526316	3	0.0807900733019172	2.27073052626229	9.7911	-0.181738632607701
186	0.132747368421053	1.1280701754386	3	0.117137799823457	4.48126388622561	6.88392375	0.177855926110252
187	0.0929824561403509	1.13742807017544	3	0.0815666146014069	4.1538486541365	7.43733375	0.168725597514822
188	0.0555543859649124	1.16081754385965	3	0.0478214950984426	5.13061330996392	11.6464425	0.272669215691151
189	-0.00760350877192973	1.13274736842105	3	-0.00671234803978768	5.06535009806277	7.98128375	0.199370458589984
190	-0.0520456140350878	1.11637543859649	3	-0.0465864397577844	5.45018367998828	5.85987875	0.122279599584
191	-0.077778947368421	1.09298245614035	3	-0.0710423596745842	5.1760365893855	2.64407	0.0665154796755307
192	-0.0918140350877192	1.0859649122807	3	-0.0843454556096905	5.1760365893855	5.28814	0.13515659949111
193	-0.119884210526316	1.0719298245614	3	-0.111376775507913	3.38630662641052	1.62534625	0.0058918221681814
194	-0.122221052631579	1.08128771929825	3	-0.112555139941549	1.76819188664478	6.0295675	-0.163311182471985
195	-0.0871333333333334	1.08830526315789	3	-0.0798929034471518	6.11795554977974	4.7950375	0.0324470150551737
196	-0.0918140350877192	1.0602350877193	3	-0.0863823064581865	5.49783401951453	8.91900625	0.196541830431609
197	-0.129238596491228	1.02280701754386	3	-0.125690672544508	2.63453660302889	8.11668	-0.133095255370137
198	-0.105849122807017	1.06491228070175	3	-0.0990716214704809	0	6.70063625	0.0190818555136973
199	-0.105849122807017	1.02514736842105	3	-0.10288799257322	4.03764803816114	7.5715475	0.150686317542784
200	-0.140936842105263	1.05321754385965	3	-0.133025256081777	1.5707963267949	8.67186375	-0.241380164328919
201	-0.0894736842105263	1.05321754385965	3	-0.0847492232159934	0.982793723247329	4.26350375	-0.095014435552816
202	-0.068421052631579	1.03918245614035	3	-0.0657463361054301	1.5707963267949	7.095	-0.202140983200154
203	-0.0263157894736842	1.03918245614035	3	-0.0253181394653994	0	7.095	0.00534332844801866
204	-0.0263157894736842	0.997077192982456	3	-0.0263868051550031	5.27914025592077	10.27888125	0.270476131047719
205	-0.077778947368421	0.964326315789474	3	-0.0804820313645468	4.28576148725781	14.2881475	0.366777930931047
206	-0.154971929824561	0.999414035087719	3	-0.153837617550756	4.05950959804921	8.43536375	0.165263738371106
207	-0.194736842105263	1.02982456140351	3	-0.186890365224977	1.47112767430373	0	0
208	0.0157894736842105	1.00877192982456	4	0.0156508958893446	4.87106062285578	9.97970875	0.291706007230909
209	-0.0426912280701753	0.999414035087719	4	-0.042690305556837	4.95734243236823	11.37624125	0.334604077426192
210	-0.108185964912281	0.983042105263158	4	-0.109611121042075	4.79789184301353	13.84648375	0.413552204661845
211	-0.190059649122807	0.976024561403509	4	-0.192321561974444	4.84209430570429	9.14249875	0.271091026398689
212	-0.243859649122807	0.96900701754386	4	-0.246539767254182	5.12481417552416	6.88392375	0.202879984592398
213	-0.281287719298246	0.952631578947368	4	-0.287115764172662	5.21175481101449	4.93871125	0.145084358995127
214	-0.307017543859649	0.93859649122807	4	-0.316132635971687	5.92439408783784	3.36776	0.0642361814114623
215	-0.314035087719298	0.919884210526316	4	-0.328979872253979	5.78387679938254	4.93871125	0.113383582685995
216	-0.328070175438597	0.894150877192982	4	-0.351656588791178	5.81953769817878	2.64407	0.0606469033884338
217	-0.335087719298246	0.880115789473684	4	-0.363785969468865	4.98535539895001	10.233355	0.318799695983917
218	-0.393568421052632	0.863743859649123	4	-0.427545908665649	5.20639227860845	5.81967375	0.181883053876629
219	-0.423975438596491	0.847368421052632	4	-0.463922519440974	4.61267577586421	3.961375	0.1034832899463
220	-0.447368421052632	0.849708771929825	4	-0.484619177430234	5.49778714378214	3.90225	0.115975548089167
221	-0.463743859649123	0.833333333333333	4	-0.507814287048068	4.57987019932273	5.96453	0.145551839652425
222	-0.498831578947368	0.838010526315789	4	-0.536924654978553	6.15098778585677	0	0
223	-0.671929824561403	-0.463743859649123	5	-2.17489250115617	1.92958754613665	3.36776	0.0304459445667482
224	-0.653217543859649	-0.456726315789474	5	-2.18098169006952	1.91957827824507	4.61352375	0.0459142930789658
225	-0.627484210526316	-0.447368421052632	5	-2.19016454868531	2.35619449019234	1.672055	-0.0107786053858794
226	-0.620466666666667	-0.440350877192982	5	-2.18800882760813	2.67824516462801	0.88155375	-0.0162762954822115
227	-0.618129824561404	-0.435673684210526	5	-2.18475356851169	1.29258156944516	2.86933625	0.0888985196336489
228	-0.601754385964912	-0.440350877192982	5	-2.20253327243842	1.5707963267949	1.1825	0.028000912107109
229	-0.594736842105263	-0.440350877192982	5	-2.20813345485984	1.5707963267949	1.97063625	0.0476230844327152
230	-0.583042105263158	-0.440350877192982	5	-2.21765807174639	2.35619449019234	1.672055	-0.0095064243896581
231	-0.576024561403509	-0.433333333333333	5	-2.21575678686846	1.5707963267949	0.39436375	0.00978468031800572
232	-0.573684210526316	-0.433333333333333	5	-2.21771372293206	1.5707963267949	1.1825	0.0296461748180721
233	-0.566666666666667	-0.433333333333333	5	-2.22364295789567	1.5707963267949	2.365	0.0607021307679334
234	-0.552631578947368	-0.433333333333333	5	-2.23578338404926	2.35619449019234	1.672055	-0.00860834919709896
235	-0.545614035087719	-0.426315789473684	5	-2.23406171420984	1.5707963267949	1.97063625	0.0526939158808148
236	-0.533919298245614	-0.426315789473684	5	-2.244600497386	1.81568676370999	3.25010125	0.0602571096394211
237	-0.51520350877193	-0.421638596491228	5	-2.25665191931388	2.0701621574247	4.93871125	0.042657219749378
238	-0.489473684210526	-0.40760350877193	5	-2.26518336326376	1.98906704717015	3.8821475	0.0510786762056425
239	-0.468421052631579	-0.398245614035088	5	-2.27539909850489	2.06072770113234	6.70063625	0.073531322878666
240	-0.433333333333333	-0.379533333333333	5	-2.29010536308062	1.89254688119154	3.73965625	0.077316736335471
241	-0.412280701754386	-0.372515789473684	5	-2.30556871034772	2.0344439357957	2.64407	0.0388730218947475
242	-0.398245614035088	-0.365498245614035	5	-2.31334331472667	1.81577498992176	4.8754475	0.134014099449586
243	-0.370175438596491	-0.358480701754386	5	-2.34014613461658	1.98322152193436	6.88392375	0.149570210365779
244	-0.332747368421053	-0.342105263157895	5	-2.37006017668974	2.35630163687574	3.90225	0.00350794503663376
245	-0.316375438596491	-0.325729824561404	5	-2.37076176569707	2.21423744038787	3.94186375	0.042306853840075
246	-0.297659649122807	-0.311694736842105	5	-2.37922313646508	1.84903937908935	5.73926375	0.214285798608618
247	-0.264912280701754	-0.302340350877193	5	-2.4220802961868	1.24907577269825	6.23236625	0.438664920228531
248	-0.229824561403509	-0.314035087719298	5	-2.50981328023251	1.24912077427315	2.49271	0.183056305914673
249	-0.215789473684211	-0.318712280701755	5	-2.54642454141544	1.5707963267949	3.5475	0.233456497706723
250	-0.194736842105263	-0.318712280701755	5	-2.59311584095679	1.37328537345373	2.00965875	0.151546515072267
251	-0.183042105263158	-0.321052631578947	5	-2.62342514397124	1.47108312227442	3.961375	0.297987173560377
252	-0.159649122807018	-0.32339298245614	5	-2.68302257868332	2.21423744038787	1.97063625	0.0754424219131877
253	-0.150291228070176	-0.316375438596491	5	-2.69811106306596	1.92958754613665	3.36776	0.206660683494753
254	-0.131578947368421	-0.309357894736842	5	-2.73944319976491	5.92025533502909	0	0
255	-0.201754385964912	-0.494150877192982	6	-2.75396451057306	1.10699874778919	1.76251625	0.097573893468903
256	-0.19239649122807	-0.498831578947369	6	-2.77347928926684	1.5707963267949	1.57686375	0.0821307860191567
257	-0.183042105263158	-0.498831578947369	6	-2.78990544647067	1.37363150067421	2.00965875	0.111283073362096
258	-0.171343859649123	-0.501168421052631	6	-2.81216206114309	1.5707963267949	1.57686375	0.0840310099539776
259	-0.16198947368421	-0.501168421052631	6	-2.82896826313389	0	0.39436375	0.00680428425050561
260	-0.16198947368421	-0.503508771929825	6	-2.83032911998399	1.10714871779409	2.64407	0.145918159668912
261	-0.147954385964912	-0.510526315789474	6	-2.85951275191777	1.29258156944517	2.86933625	0.160163597596226
262	-0.131578947368421	-0.51520350877193	6	-2.89154547143702	1.89224685119751	1.246355	0.0589378249108607
263	-0.124561403508772	-0.512866666666667	6	-2.90333303641919	1.5707963267949	1.1825	0.0648038237140769
264	-0.117543859649123	-0.512866666666667	6	-2.91629380116201	0	0.78813625	0.00984385716312985
265	-0.117543859649123	-0.517543859649123	6	-2.91826257259463	1.24889577989899	1.246355	0.0692548740946597
266	-0.110526315789474	-0.519884210526316	6	-2.93211354741356	1.81586321224179	1.62534625	0.082177064365716
267	-0.101168421052632	-0.517543859649123	6	-2.94854896028671	0	0	0
268	-0.101168421052632	-0.517543859649123	6	-2.94854896028671	0	0	0
269	-0.101168421052632	-0.517543859649123	6	-2.94854896028671	2.60112903242799	2.29818875	0.0451246546188511
270	-0.0941508771929826	-0.505849122807018	6	-2.95757389121048	1.98906704717016	3.8821475	0.189196335753077
271	-0.0730982456140352	-0.496491228070175	6	-2.99541315836109	2.35619449019232	1.1150975	0.0397348631907057
272	-0.068421052631579	-0.491814035087719	6	-3.00336013099923	1.95150960402329	2.1225875	0.11152694569291
273	-0.0567263157894736	-0.487133333333333	6	-3.02566552013782	1.5707963267949	1.57686375	0.094963785955211
274	-0.0473684210526316	-0.487133333333333	6	-3.04465827732886	1.10684868780008	0.88155375	0.049679471616666
275	-0.0426912280701753	-0.489473684210526	6	-3.05459417165219	1.5707963267949	0.39436375	0.0237359672555959
276	-0.0403508771929825	-0.489473684210526	6	-3.05934136510331	2.49806154359647	3.94186375	0.132044622284293
277	-0.0263157894736842	-0.470761403508772	6	-3.08575028956017	3.2834447111188	5.574305	-0.0739921614502359
278	-0.0309929824561404	-0.43801052631579	6	-3.07095185727012	0	0	0
279	-0.0309929824561404	-0.43801052631579	6	-3.07095185727012	3.14159265358979	1.97063625	-0.00965559382216874
280	-0.0309929824561404	-0.426315789473684	6	-3.06902073850569	3.14159265358979	0.78813625	-0.00401081069897113
281	-0.0309929824561404	-0.421638596491228	6	-3.06821857636589	2.67809503708823	1.76251625	0.0481538234560608
282	-0.0263157894736842	-0.412280701754386	6	-3.07784934105711	1.71275337659937	2.7871525	0.197498886695184
283	-0.00994035087719308	-0.409940350877193	6	-3.11734911839614	1.81559846741699	1.62534625	0.114029753195157
284	-0.000585964912280608	-0.40760350877193	6	-3.14015506903517	1.76824956675084	2.00965875	0.144253145852291
285	0.0111122807017543	-0.405263157894737	6	3.11417960897395	2.55370544353351	1.421365	0.0610688881904364
286	0.0157894736842105	-0.398245614035088	6	3.10196583133587	1.89269687369078	1.246355	0.0895841976858636
287	0.0228070175438597	-0.395905263157895	6	3.08404899179869	1.44637209775101	3.17796875	0.231682820874339
288	0.0415192982456141	-0.398245614035088	6	3.03771242762383	1.5707963267949	1.1825	0.0869914957069673
289	0.0485368421052633	-0.398245614035088	6	3.02031412848243	0.950627920797297	3.39081875	0.178816443057026
290	0.0649122807017544	-0.409940350877193	6	2.98455083987103	0	0	0
291	0.0649122807017544	-0.409940350877193	6	2.98455083987103	3.38674782364271	1.62534625	-0.0104645033554229
292	0.0625719298245615	-0.400585964912281	6	2.98664374054211	1.5707963267949	1.1825	0.085268717278959
293	0.0695894736842106	-0.400585964912281	6	2.96958999708632	2.21423744038787	1.97063625	0.1298187939812
294	0.0789473684210526	-0.393568421052632	6	2.94362623829008	2.03474396578968	0.88155375	0.0630679726481898
295	0.0836245614035089	-0.391228070175439	6	2.93101264376044	1.5707963267949	0.39436375	0.0285682179981572
296	0.0859649122807018	-0.391228070175439	6	2.92529900016081	1.5707963267949	0.39436375	0.028496665682618
297	0.0883052631578946	-0.391228070175439	6	2.91959966702429	1.5707963267949	0.78813625	0.0567299530336696
298	0.0929824561403509	-0.391228070175439	6	2.90825367641755	1.5707963267949	0.39436375	0.0282727778980574
299	0.0953228070175438	-0.391228070175439	6	2.90259912083794	2.35619449019234	1.672055	0.106637379927448
300	0.102340350877193	-0.384210526315789	6	2.88127164485245	0	0	0
301	0.102340350877193	-0.384210526315789	6	2.88127164485245	2.89687868076906	1.62534625	0.0599554173898031
302	0.104677192982456	-0.374852631578947	6	2.86928056137449	0	0	0
303	0.104677192982456	-0.374852631578947	6	2.86928056137449	0	0	0
304	0.104677192982456	-0.374852631578947	6	2.86928056137449	2.03384405584371	0.88155375	0.0661568048313743
305	0.109357894736842	-0.372515789473684	6	2.85604920040822	0	0	0
306	0.109357894736842	-0.372515789473684	6	2.85604920040822	0.785398163397448	0.55754875	0.0202483380234675
307	0.111694736842105	-0.374852631578947	6	2.85199953280352	1.10714871779409	0.88155375	0.0483554304869749
308	0.116375438596491	-0.37719298245614	6	2.84232844670613	0	0	0
309	0.116375438596491	-0.37719298245614	6	2.84232844670613	2.67824516462797	0.88155375	0.0461916514064997
310	0.118712280701754	-0.372515789473684	6	2.83309011642483	2.49815153999682	1.97063625	0.123970973636225
311	0.125729824561404	-0.363157894736842	6	2.80829592169758	1.95114755289487	2.1225875	0.163926215707479
312	0.137428070175439	-0.358480701754386	6	2.77551067855609	2.35619449019234	1.672055	0.119285327101557
313	0.144445614035088	-0.351463157894737	6	2.75165361313578	2.55370544353351	1.421365	0.093169894438585
314	0.149122807017544	-0.344445614035088	6	2.73301963424806	2.3565694433056	1.1150975	0.0824784160628322
315	0.1538	-0.339764912280702	6	2.71652395103549	2.67764501459501	1.76251625	0.110825166984405
316	0.158480701754386	-0.330410526315789	6	2.69435891763861	3.14159265358979	0.39436375	0.0138899131399839
317	0.158480701754386	-0.328070175438597	6	2.69158093501061	1.89269687369078	1.246355	0.100412408923094
318	0.165498245614035	-0.325729824561404	6	2.671498453226	1.10684868780012	0.88155375	0.0420715515093573
319	0.170175438596491	-0.328070175438597	6	2.66308414292412	2.35619449019234	0.55754875	0.0427998621979908
320	0.172515789473684	-0.325729824561404	6	2.65452417048453	1.10714871779409	2.64407	0.119527638220869
321	0.186550877192982	-0.332747368421053	6	2.63061864284035	1.10684868780012	0.88155375	0.0380404388222377
322	0.191228070175439	-0.335087719298246	6	2.62301055507591	1.76830728013606	2.00965875	0.145208149965588
323	0.202922807017544	-0.332747368421053	6	2.59396892508279	1.5707963267949	0.78813625	0.0509471583868137
324	0.20760350877193	-0.332747368421053	6	2.58377949340543	1.81559846741699	1.62534625	0.11604834563677
325	0.216957894736842	-0.330410526315789	6	2.56056982427807	1.5707963267949	1.1825	0.0734799513863305
326	0.223975438596491	-0.330410526315789	6	2.54587383400081	2.03459390580057	1.76251625	0.129448389735458
327	0.233333333333333	-0.325729824561404	6	2.51998415605371	2.03429394329646	1.76251625	0.128364415418392
328	0.242691228070175	-0.321052631578947	6	2.49431127297004	1.76830728013606	2.00965875	0.131707652251531
329	0.254385964912281	-0.318712280701755	6	2.46796974251973	2.35619449019234	2.7871525	0.202328060242531
330	0.266080701754386	-0.307017543859649	6	2.42750413047122	2.03429394329646	1.76251625	0.123913041210528
331	0.275438596491228	-0.302340350877193	6	2.40272152222912	1.89269687369078	2.49271	0.162928382391567
332	0.289473684210526	-0.297659649122807	6	2.3701358457508	2.94408170024863	2.00965875	0.120322355178728
333	0.291814035087719	-0.285964912280702	6	2.34607137471506	2.601129032428	2.29818875	0.163538212928716
334	0.298831578947368	-0.274270175438596	6	2.31336373212931	2.35619449019234	1.672055	0.122071817218838
335	0.305849122807017	-0.267252631578947	6	2.28894936868555	2.03474396578968	0.88155375	0.0592888393605318
336	0.310526315789474	-0.264912280701754	6	2.27709160081344	0	0	0
337	0.310526315789474	-0.264912280701754	6	2.27709160081344	2.46674195393062	2.52404625	0.183513436608247
338	0.319884210526316	-0.253217543859649	6	2.24038891349179	2.73672672781312	3.00177625	0.213043138162519
339	0.326901754385965	-0.236842105263158	6	2.19778028585929	2.35619449019234	1.1150975	0.0806863526486623
340	0.331578947368421	-0.232164912280702	6	2.18164301532956	3.14159265358979	1.57686375	0.0959501043032773
341	0.331578947368421	-0.22280701754386	6	2.1624529944689	4.71238898038469	0.39436375	-0.0164170902833227
342	0.329238596491228	-0.22280701754386	6	2.16573641252556	2.55335931631307	1.421365	0.106089970674943
343	0.333919298245614	-0.215789473684211	6	2.14451841839057	2.76113800685863	2.1225875	0.15635316872058
344	0.33859649122807	-0.204094736842105	6	2.11324778464646	2.49815153999682	1.97063625	0.146696401245827
345	0.345614035087719	-0.194736842105263	6	2.08390850439729	3.30682241098964	2.39751875	0.142813171240967
346	0.343273684210526	-0.180701754385965	6	2.0553458701491	2.94408170024863	2.00965875	0.148682493719936
347	0.345614035087719	-0.16900701754386	6	2.02560937140511	3.36020865766447	3.6338225	0.226871005074543
348	0.340936842105263	-0.147954385964912	6	1.9802351703902	3.33904589354574	2.00965875	0.134263644165715
349	0.33859649122807	-0.136256140350877	6	1.95338244155706	3.14159265358979	2.75936375	0.211485118992893
350	0.33859649122807	-0.119884210526316	6	1.91108541775848	2.97636289618994	2.39751875	0.196294004739066
351	0.340936842105263	-0.105849122807017	6	1.87182661681067	2.55370544353351	2.84213875	0.223444934923589
352	0.350291228070176	-0.0918140350877192	6	1.82713762982595	2.35619449019234	2.22960375	0.154839853806981
353	0.359649122807018	-0.0824561403508772	6	1.79616965906456	2.44690355973658	3.07863875	0.215821893807857
354	0.371343859649123	-0.068421052631579	6	1.75300528030298	2.601129032428	2.29818875	0.166955547386487
355	0.378361403508772	-0.0567263157894736	6	1.71961417082569	2.35619449019234	2.7871525	0.169438168960516
356	0.390059649122807	-0.0450280701754387	6	1.68572653703358	2.2454640866848	2.52404625	0.131838601521901
357	0.401754385964912	-0.0356736842105262	6	1.6593588167292	2.35619449019234	1.672055	0.0928699350179807
358	0.408771929824561	-0.0286561403508771	6	1.64078482972561	2.0345189376706	3.52562375	0.124376850864376
359	0.427484210526316	-0.0192982456140351	6	1.61590945955273	0	0	0
360	0.427484210526316	-0.0192982456140351	6	1.61590945955273	2.67764501459501	0.88155375	0.0555495867084455
361	0.429824561403509	-0.0146210526315789	6	1.60479954221104	2.3565694433056	1.1150975	0.0556481014083854
362	0.434501754385965	-0.00994035087719308	6	1.59366992192937	0	0	0
363	0.434501754385965	-0.00994035087719308	6	1.59366992192937	2.67764501459501	0.88155375	0.0541299264014183
364	0.436842105263158	-0.00526315789473684	6	1.58284393664908	2.67809503708823	1.76251625	0.106607703636411
365	0.441519298245614	0.00409473684210517	6	1.5615223959218	0	0	0
366	0.441519298245614	0.00409473684210517	6	1.5615223959218	2.15868353685118	1.421365	0.0514017094669243
367	0.448536842105263	0.0087719298245614	6	1.55124205402842	2.97636289618994	2.39751875	0.154931540122796
368	0.450877192982456	0.0228070175438597	6	1.52025574600386	2.55370544353351	1.421365	0.0741742010758141
369	0.455554385964912	0.0298245614035088	6	1.50542090578869	2.67779507458412	1.76251625	0.0977776062424084
370	0.460235087719298	0.0391824561403508	6	1.48586538454021	2.35619449019234	2.7871525	0.112304922009146
371	0.471929824561404	0.0508771929824561	6	1.46340440013838	2.35619449019234	2.7871525	0.106372604067199
372	0.483624561403509	0.0625719298245615	6	1.44212987932494	2.35619449019234	1.672055	0.0611363350401821
373	0.490642105263158	0.0695894736842106	6	1.42990261231691	3.60509027009136	1.76251625	0.100771121764348
374	0.485964912280702	0.0789473684210526	6	1.40974838796404	3.14159265358979	0.78813625	0.0468126824443051
375	0.485964912280702	0.0836245614035089	6	1.40038585147518	3.14159265358979	0.78813625	0.0466972786794535
376	0.485964912280702	0.0883052631578946	6	1.39104639573928	2.94408170024863	2.00965875	0.11123529174546
377	0.488305263157895	0.1	6	1.36879933739019	3.14159265358979	1.97063625	0.114369840084256
378	0.488305263157895	0.111694736842105	6	1.34592536937334	2.97660614271877	2.39751875	0.129933399601797
379	0.490642105263158	0.125729824561404	6	1.31993868945298	3.14159265358979	3.5475	0.199160054207675
380	0.490642105263158	0.146782456140351	6	1.28010667861145	2.6224234643727	3.17796875	0.123659383984953
381	0.5	0.163157894736842	6	1.25537480181446	2.97636289618994	2.39751875	0.118438330953117
382	0.502340350877193	0.17719298245614	6	1.23168713562383	2.55370544353351	1.421365	0.0469197873014127
383	0.507017543859649	0.184210526315789	6	1.22230317816355	2.35619449019234	2.22960375	0.0507732372815292
384	0.516375438596491	0.193568421052631	6	1.21214853070724	2.8967905129677	1.62534625	0.0712685782490835
385	0.518712280701754	0.202922807017544	6	1.19789481505743	2.35619449019234	1.672055	0.0351411427772808
386	0.525729824561404	0.209940350877193	6	1.19086658650197	2.15902966407162	1.421365	0.0151860660212894
387	0.532747368421053	0.214621052631579	6	1.18782937329771	3.14159265358979	1.1825	0.0564054622913643
388	0.532747368421053	0.221638596491228	6	1.17654828083944	3.46326820611154	2.49271	0.12759164286466
389	0.528070175438596	0.235673684210526	6	1.15102995226651	3.14159265358979	4.33563625	0.199432909760665
390	0.528070175438596	0.26140350877193	6	1.11114337031438	4.71238898038469	0.39436375	0.00884185804044479
391	0.525729824561404	0.26140350877193	6	1.10937499870629	3.38630662641053	1.62534625	0.0799284772874695
392	0.52339298245614	0.270761403508772	6	1.09338930324879	3.14159265358979	0.78813625	0.035119667170391
393	0.52339298245614	0.275438596491228	6	1.08636536981471	3.92699081698724	0.55754875	0.0267667146456405
394	0.521052631578947	0.277778947368421	6	1.08101202688559	3.50038387293154	3.36776	0.166977645833722
395	0.514035087719298	0.296491228070175	6	1.04761649771884	3.14159265358979	2.365	0.101228370822051
396	0.514035087719298	0.310526315789474	6	1.02737082355443	3.66969818953528	5.4761575	0.27004666903747
397	0.497659649122807	0.33859649122807	6	0.973361489746938	3.14159265358979	2.365	0.0951310409144801
398	0.497659649122807	0.352631578947368	6	0.954335281564042	3.14159265358979	1.1825	0.046626861894028
399	0.497659649122807	0.359649122807018	6	0.945009909185236	2.55335931631307	1.421365	0.0236853402809822
400	0.502340350877193	0.366666666666667	6	0.94027284112904	3.14159265358979	0.39436375	0.0151638581855507
401	0.502340350877193	0.36900701754386	6	0.93724006949193	3.14159265358979	0.39436375	0.0150740106828678
402	0.502340350877193	0.371343859649123	6	0.934225267355356	2.89687868076906	1.62534625	0.0485318227682158
403	0.504677192982456	0.380701754385965	6	0.924518902801713	3.8162604134797	2.52404625	0.118457394719589
404	0.495322807017544	0.39239649122807	6	0.900827423857795	3.83642928238022	3.07863875	0.144587586056768
405	0.483624561403509	0.406431578947369	6	0.871909906646442	3.14159265358979	1.97063625	0.0700435138805328
