# Supplementary material for: Fluid extraction from the left-right organizer uncovers mechanical properties needed for symmetry breaking
Source: eLife. 2023 Jul 21;12:e83861. doi: 10.7554/eLife.83861 (PMC10361723; doi:10.7554/eLife.83861)
Supplement: Figure 4—source data 2. [file elife-83861-fig4-data2.zip › Fig4_sourcedata/MC8ss_embryo4.csv]

	x	y	id	omega	alpha	speed	realangvel
1	-0.0285576323987538	-0.453271028037383	1	-3.07867238182334	2.67779507458412	1.76251625	0.04067440658027
2	-0.0244018691588786	-0.44496261682243	1	-3.0868072631394	2.0344439357957	1.76251625	0.0914285332641063
3	-0.0160965732087227	-0.440809968847352	1	-3.10509296979222	0	0	0
4	-0.0160965732087227	-0.440809968847352	1	-3.10509296979222	1.89269687369078	1.246355	0.0700792303645859
5	-0.00986604361370708	-0.438732087227414	1	-3.11910881586513	2.21423744038787	1.97063625	0.0944120203608012
6	-0.00155763239875389	-0.432501557632399	1	-3.13799121993729	2.15868353685118	1.421365	0.0725504591758153
7	0.00467289719626168	-0.428348909657321	1	3.13068399540713	2.35619449019234	1.672055	0.0745792887488506
8	0.0109034267912773	-0.422118380062305	1	3.11576813765736	2.35619449019234	1.1150975	0.0509109302919519
9	0.0150560747663552	-0.417965732087227	1	3.10558595159897	2.35619449019234	2.22960375	0.104828983562806
10	0.0233644859813084	-0.409657320872274	1	3.08462015488641	2.63453660302889	4.05834	0.145663975192063
11	0.033747663551402	-0.390965732087227	1	3.055487359848	1.86223936043611	4.1151	0.273289872500553
12	0.0545171339563863	-0.384735202492212	1	3.00082938534789	2.0344439357957	2.64407	0.171892071499564
13	0.0669781931464174	-0.378504672897196	1	2.96645097104797	2.601129032428	2.29818875	0.105840754459159
14	0.073208722741433	-0.368121495327103	1	2.94528282015614	3.01719151123163	3.17796875	0.0734302588865532
15	0.0752866043613706	-0.351504672897196	1	2.93059676837883	2.46692489369989	2.52404625	0.146593855504489
16	0.0835919003115266	-0.341121495327103	1	2.90127799727793	2.72332193321454	3.8821475	0.186734203433545
17	0.0919003115264797	-0.322429906542056	1	2.86393115659122	2.49815153999682	1.97063625	0.12565097312728
18	0.0981308411214953	-0.314121495327103	1	2.83880096196577	2.2454640866848	2.52404625	0.190915879398448
19	0.108514018691589	-0.305816199376947	1	2.80061778608608	2.55335931631307	1.421365	0.0937350206337673
20	0.112669781931464	-0.299585669781931	1	2.78187078195932	0	0	0
21	0.112669781931464	-0.299585669781931	1	2.78187078195932	3.14159265358979	0.78813625	0.0231334365914648
22	0.112669781931464	-0.295429906542056	1	2.77724409464103	0	0	0
23	0.112669781931464	-0.295429906542056	1	2.77724409464103	2.35619449019234	0.55754875	0.0425070808975647
24	0.114744548286604	-0.293355140186916	1	2.76874267846152	2.35619449019234	0.55754875	0.0428903035464767
25	0.116822429906542	-0.291277258566978	1	2.76016461775222	2.76113800685863	2.1225875	0.126213064934757
26	0.12097507788162	-0.280894080996885	1	2.73492200476527	2.94413941363385	2.00965875	0.101237378204435
27	0.123052959501558	-0.270507788161994	1	2.71467452912438	2.76113800685863	2.1225875	0.139526604574112
28	0.127205607476636	-0.2601246105919	1	2.68676920820956	3.30670079018998	4.7950375	0.135974000888681
29	0.123052959501558	-0.235202492211838	1	2.65957440803183	3.6052402625906	2.64407	0.00508757728338693
30	0.116822429906542	-0.222741433021807	1	2.65855689257515	4.71238898038469	2.75936375	-0.262775973233063
31	0.102283489096573	-0.222741433021807	1	2.71111208722176	4.39048843348881	1.246355	-0.0996267622784686
32	0.0960529595015577	-0.220663551401869	1	2.73103743967745	3.92699081698724	0.55754875	-0.022575053222722
33	0.0939781931464174	-0.218588785046729	1	2.735552450322	3.30682241098964	2.39751875	0.0667510178547781
34	0.0919003115264797	-0.206127725856698	1	2.72220224675104	3.60509027009136	1.76251625	-0.00946253448765422
35	0.0877476635514018	-0.197819314641745	1	2.72409475364857	2.58301019340981	3.71837125	0.394150716385586
36	0.0981308411214953	-0.181205607476635	1	2.64526461037146	2.91480223219448	5.2585775	0.493175023827788
37	0.104361370716511	-0.154205607476636	1	2.5466296056059	2.74683703737379	5.12436375	0.654632418247423
38	0.114744548286604	-0.129283489096573	1	2.41570312195641	3.14159265358979	3.15313625	0.343158331621094
39	0.114744548286604	-0.112669781931464	1	2.3470714556322	2.94413941363385	2.00965875	0.28567798281629
40	0.116822429906542	-0.102283489096573	1	2.28993585906894	3.14159265358979	0.39436375	0.0507112046812841
41	0.116822429906542	-0.100208722741433	1	2.27979361813268	0	0	0
42	0.116822429906542	-0.100208722741433	1	2.27979361813268	1.92958754613665	3.36776	0.476978231252261
43	0.133436137071651	-0.0939781931464174	1	2.18439797188223	2.84306939879685	5.361455	0.860863007066226
44	0.141744548286604	-0.0669781931464174	1	2.01222537046898	2.63453660302889	4.05834	0.670394086319095
45	0.152127725856698	-0.0482866043613707	1	1.87814655320516	2.97636289618994	4.7950375	0.794743295080864
46	0.156283489096573	-0.0233644859813084	1	1.71919789418899	2.99984559148487	2.7871525	0.463638239145885
47	0.158358255451713	-0.00882554517133965	1	1.62647024635981	3.14159265358979	2.365	0.393137075949915
48	0.158358255451713	0.00363551401869151	1	1.54784283116983	2.94408170024863	2.00965875	0.321018894646091
49	0.160436137071651	0.014018691588785	1	1.48363905224061	3.14159265358979	0.78813625	0.12812117352855
50	0.160436137071651	0.018171339563863	1	1.4580148175349	3.14159265358979	1.57686375	0.253961831534326
51	0.160436137071651	0.0264797507788162	1	1.40722245122804	4.06894786679171	1.97063625	0.241099990590549
52	0.152127725856698	0.0327102803738318	1	1.35900245310993	3.46304317799246	1.246355	0.210593467626751
53	0.150052959501558	0.0389408099688473	1	1.31688375958458	3.28354970339426	2.7871525	0.464455735209448
54	0.14797507788162	0.0534797507788161	1	1.22399261254269	2.2454640866848	2.52404625	0.125955864536429
55	0.158358255451713	0.061785046728972	1	1.1988014396354	2.81984209919315	3.73965625	0.413891813054682
56	0.164588785046729	0.0804766355140188	1	1.11602307702447	2.85014961994858	4.1151	0.40133901453818
57	0.170819314641745	0.101246105919003	1	1.03575527411683	3.22465112628699	4.746555	0.534892725256608
58	0.168744548286604	0.126168224299065	1	0.928776729065509	2.85014961994858	4.1151	0.282507932276528
59	0.17497507788162	0.14693769470405	1	0.872275142610203	2.85010833365088	4.1151	0.240999240795366
60	0.181205607476635	0.167704049844237	1	0.82407529445113	2.92297664951511	3.6338225	0.20733817199273
61	0.185358255451713	0.186395638629284	1	0.782607660052584	2.35619449019234	3.90225	-0.00101216463288922
62	0.199897196261682	0.200934579439252	1	0.782810092979162	2.43300167412653	3.6338225	0.0234665947338442
63	0.212358255451713	0.215473520249221	1	0.778116774032393	2.43289578741332	3.6338225	0.0206453715207805
64	0.224819314641744	0.230009345794393	1	0.773987699728237	2.43300167412653	3.6338225	0.0183620584600303
65	0.237280373831776	0.244548286604361	1	0.770315288036231	2.44690355973658	3.07863875	0.0171676335339577
66	0.247663551401869	0.257009345794392	1	0.766881761329439	1.89269687369078	1.246355	-0.0419664329536079
67	0.253894080996885	0.25908722741433	1	0.775275047920161	1.5707963267949	0.39436375	-0.0203741326129125
68	0.255971962616822	0.25908722741433	1	0.779349874442744	3.30682241098964	2.39751875	0.137689122459707
69	0.253894080996885	0.271548286604361	1	0.751812049950802	0	0.39436375	-0.0191649571399055
70	0.253894080996885	0.269470404984424	1	0.755645041378783	0	0	0
71	0.253894080996885	0.269470404984424	1	0.755645041378783	3.46349320048567	1.246355	0.0774681172732089
72	0.251816199376947	0.275700934579439	1	0.740151417924141	2.92281782785461	3.6338225	0.122247428760074
73	0.255971962616822	0.294392523364486	1	0.715701932172127	2.2654854206481	3.07863875	-0.0318940421722558
74	0.268433021806854	0.30477570093458	1	0.722080740606578	2.0344439357957	2.64407	-0.062437799085322
75	0.280894080996885	0.311006230529595	1	0.734568300423642	2.49815153999682	1.97063625	0.011003789362285
76	0.2871246105919	0.319314641744548	1	0.732367542551185	3.12282021117834	0	0
77	0.291277258566978	0.540498442367601	2	0.494285011517738	2.35619449019237	0.55754875	-0.0068370613162283
78	0.293355140186916	0.542576323987539	2	0.495652423780984	3.14159265358979	2.365	0.0472021886186247
79	0.293355140186916	0.55503738317757	2	0.486211986057259	3.52230593081816	2.1225875	0.0671265975933577
80	0.289199376947041	0.565420560747664	2	0.472786666538587	3.6409584842196	4.93871125	0.165361865245054
81	0.276738317757009	0.588264797507788	2	0.439714293489576	3.92699081698724	3.34470125	0.126330803860513
82	0.264277258566978	0.600725856697819	2	0.414448132717474	4.36356323087667	4.61352375	0.185161267460215
83	0.241433021806854	0.609034267912773	2	0.377415879225431	4.53257148246429	4.4071775	0.174900304926134
84	0.218588785046729	0.61318691588785	2	0.342435818240204	4.09207869057535	3.39081875	0.130956029716766
85	0.20404984423676	0.623573208722741	2	0.316244612296851	4.35359776104294	3.36776	0.134907792820177
86	0.187436137071651	0.629803738317757	2	0.289263053732815	4.39071342786295	2.49271	0.099814112589337
87	0.17497507788162	0.633956386292835	2	0.269300231214948	4.01769988653149	3.07863875	0.111175780043855
88	0.162514018691589	0.644339563862928	2	0.247065075206177	3.80267043689315	4.49409125	0.137419586656383
89	0.14797507788162	0.663031152647975	2	0.2195811578749	3.38648309050488	3.25010125	0.055222389523556
90	0.143822429906542	0.679647975077882	2	0.208536679970189	3.60554029258458	1.76251625	0.0412060511686074
91	0.139666666666667	0.687953271028037	2	0.200295469736468	3.60509027009136	1.76251625	0.0403391126769592
92	0.135514018691589	0.696261682242991	2	0.192227647201076	3.52204730032096	2.1225875	0.0421557552273744
93	0.131361370716511	0.706644859813084	2	0.183796496155601	4.35365940150134	3.36776	0.121025826089318
94	0.114744548286604	0.7128753894081	2	0.159591330937737	4.24874137138388	2.64407	0.0915102054567885
95	0.102283489096573	0.719105919003115	2	0.14128928984638	4.44612539228404	4.49409125	0.161017490865473
96	0.0794392523364486	0.725336448598131	2	0.109085791673285	4.57043193058021	2.7871525	0.100504258142641
97	0.0649003115264798	0.727414330218069	2	0.0889849400447569	4.60167688149669	3.56937625	0.128628875614023
98	0.0462087227414331	0.729492211838006	2	0.0632591649219523	4.57061194498302	2.7871525	0.0999579436850284
99	0.0316728971962616	0.731566978193146	2	0.0432675761849467	3.38665953903667	1.62534625	0.0164444453082835
100	0.029595015576324	0.7398753894081	2	0.03997868712329	4.24889136388313	1.76251625	0.0568827005335082
101	0.0212866043613708	0.744028037383178	2	0.0286021470165884	4.24874137138388	2.64407	0.0841967573958535
102	0.00882554517133965	0.750258566978193	2	0.0117627955374176	0	0	0
103	0.00882554517133965	0.750258566978193	2	0.0117627955374176	3.92661586387396	1.1150975	0.0278440103262712
104	0.00467289719626168	0.754414330218069	2	0.0061939934721633	3.14159265358979	0.39436375	8.49368614763701e-05
105	0.00467289719626168	0.756489096573209	2	0.00617700609986819	4.4673220949378	1.62534625	0.0548478860465129
106	-0.00363551401869151	0.758566978193146	2	-0.00479257110943438	4.24874137138389	1.76251625	0.0543085967073798
107	-0.0119408099688474	0.762719626168224	2	-0.0156542904509105	3.68192393154036	2.29818875	0.0392285820319516
108	-0.018171339563863	0.773105919003115	2	-0.0235000068573006	3.78509376238308	5.9125	0.113298517839648
109	-0.0368629283489097	0.798028037383178	2	-0.0461597104252304	3.40785624169044	4.49409125	0.0314464816698889
110	-0.0430934579439253	0.820872274143302	2	-0.0524490067592082	2.92297664951511	3.6338225	-0.0305001771838165
111	-0.0389408099688473	0.839563862928349	2	-0.0463489713224449	2.40880241299496	5.30292125	-0.114084163281534
112	-0.0202492211838006	0.860333333333333	2	-0.0235321386661382	2.23676083212621	7.0181375	-0.167623756919908
113	0.00882554517133965	0.883177570093458	2	0.00999261271784336	2.35619449019234	11.70615875	-0.23264317157673
114	0.0524392523364487	0.926791277258567	2	0.0565212470331894	2.29740763213773	4.746555	-0.0936717718083968
115	0.0711308411214954	0.943404984423676	2	0.0752556013948687	2.79852799268807	5.85987875	-0.0418630896098704
116	0.0815171339563862	0.972482866043614	2	0.0836282193168427	3.44014834530759	5.361455	0.0525598102337588
117	0.073208722741433	0.999479750778816	2	0.073116257270091	4.52414449925049	8.426495	0.218791942573313
118	0.029595015576324	1.00778816199377	2	0.0293578687554285	5.10718010008445	15.3725	0.377884615831875
119	-0.0451713395638629	0.976635514018692	2	-0.0462190544109465	0.336704886637133	8.3519975	-0.0673616679225497
120	-0.0306323987538942	0.93509968847352	2	-0.0327467208264367	2.21432743678822	3.94186375	-0.0897664787196295
121	-0.014018691588785	0.947560747663551	2	-0.0147934250825108	4.68539590311055	14.589685	0.402990381457088
122	-0.0908629283489096	0.949635514018692	2	-0.0953915013739284	6.06456930310491	3.6338225	0.0315999634436592
123	-0.0950155763239875	0.930943925233645	2	-0.10171149406266	1.07686183876708	11.6393475	-0.281304755869974
124	-0.041018691588785	0.901869158878505	2	-0.0454505428886653	1.76819188664478	12.059135	-0.343637141787582
125	0.0212866043613708	0.914330218068536	2	0.0232768854688511	0.71039616183147	0	0
126	0.353582554517134	0.52803738317757	3	0.590042029679954	3.46334320798644	3.73965625	0.120252735878446
127	0.347352024922118	0.546728971962617	3	0.565991482504264	3.28345970699392	5.574305	0.142461365198173
128	0.34319937694704	0.575803738317757	3	0.53749920946463	1.97573984346118	3.00177625	-0.0680380084810517
129	0.357735202492212	0.582034267912773	3	0.55110681116084	2.21429743558818	5.9125	-0.0803461857756538
130	0.382657320872274	0.600725856697819	3	0.567176048315971	1.81577498992176	4.8754475	-0.120872947487716
131	0.407579439252336	0.606956386292835	3	0.591350637813514	2.26563295558533	3.07863875	-0.0305004490793037
132	0.420040498442368	0.617342679127726	3	0.597450727629375	0.92735521320193	1.97063625	-0.0695069863186903
133	0.428348909657321	0.61111214953271	3	0.611352124893113	0.785398163397454	2.22960375	-0.0777388020397451
134	0.436657320872274	0.602803738317757	3	0.626899885301062	3.50038387293154	3.36776	0.0980595274225737
135	0.430426791277259	0.619417445482866	3	0.607287979816547	3.33898821343967	6.0295675	0.147407888897381
136	0.424196261682243	0.650570093457944	3	0.577806402037071	3.52209903070216	6.3677625	0.172390715081169
137	0.411735202492212	0.681722741433022	3	0.543328259020837	4.06888787159141	5.9125	0.193745500605613
138	0.386813084112149	0.700414330218069	3	0.504579158899715	5.98022570278306	6.60721875	-0.045503410790847
139	0.376426791277259	0.667186915887851	3	0.513679841057884	3.69586572282816	9.73493125	0.283872111724037
140	0.349429906542056	0.71080062305296	3	0.456905418713077	4.85434603018917	5.574305	0.156377450800762
141	0.320352024922118	0.706644859813084	3	0.425629928552924	0.183146626043575	10.8234225	-0.223505043359769
142	0.330738317757009	0.650570093457944	3	0.470330937224878	3.08614953312981	7.10623375	0.0987457680224046
143	0.33281308411215	0.687953271028037	3	0.450581783620397	3.96693116386	6.97379375	0.226683418448744
144	0.305816199376947	0.7128753894081	3	0.405245099930648	4.16069537365037	6.01656	0.200859882028265
145	0.278816199376947	0.729492211838006	3	0.365073123524995	4.77117583843931	6.71246125	0.21018519782449
146	0.243510903426791	0.727414330218069	3	0.323036083960097	5.742765806909	6.8951575	0.0535469678279943
147	0.224819314641744	0.696261682242991	3	0.312326690394498	0.106733781131458	11.1001275	-0.175368174857111
148	0.23104984423676	0.638109034267913	3	0.347400325365921	0.718843274633407	8.3803775	-0.293666652518753
149	0.2601246105919	0.604881619937695	3	0.406133655869671	1.40562737917848	9.59066625	-0.365283714303256
150	0.309968847352025	0.596573208722741	3	0.479190398730322	2.79858907603536	5.85987875	0.0298164090835396
151	0.320352024922118	0.625647975077882	3	0.473227116913615	3.14159265358979	7.095	0.115698620612219
152	0.320352024922118	0.663031152647975	3	0.450087392791171	3.14159265358979	2.365	0.0362567804827185
153	0.320352024922118	0.675492211838006	3	0.442836036694627	4.03753828072552	5.04750125	0.171637834389986
154	0.299585669781931	0.692109034267913	3	0.40850846981663	4.30752305460802	6.0035525	0.209645616293125
155	0.270507788161994	0.704570093457944	3	0.366579346558005	3.81635189005798	5.04750125	0.149360980196392
156	0.253894080996885	0.725336448598131	3	0.336707150518726	3.14159265358979	3.15313625	0.035003719136788
157	0.253894080996885	0.741953271028037	3	0.329706406691369	4.15380652020471	3.71837125	0.120948199865284
158	0.237280373831776	0.752336448598131	3	0.305516766718312	3.92699081698724	2.22960375	0.0656063230998793
159	0.228971962616822	0.760644859813084	3	0.292395502098336	4.06885787039137	3.94186375	0.121624934340436
160	0.212358255451713	0.773105919003115	3	0.268070515230249	4.51499342053481	6.0295675	0.198085010005664
161	0.181205607476635	0.779336448598131	3	0.228453513229116	3.92699081698724	3.34470125	0.0923950661096273
162	0.168744548286604	0.791797507788162	3	0.209974500007191	3.72982599086652	1.421365	0.0329100864665355
163	0.164588785046729	0.798028037383178	3	0.203392482713883	3.92699081698725	2.7871525	0.0745268658284515
164	0.154205607476636	0.808411214953271	3	0.188487109548193	3.14159265358979	1.57686375	0.00936517458941744
165	0.154205607476636	0.816719626168224	3	0.18661407463031	3.92699081698725	1.1150975	0.0290663860375862
166	0.150052959501558	0.820872274143302	3	0.180800797422792	0	0	0
167	0.150052959501558	0.820872274143302	3	0.180800797422792	4.62169221141462	4.353965	0.137209115255
168	0.127205607476636	0.82295015576324	3	0.153358974371792	4.71238898038469	4.33563625	0.136092817766432
169	0.104361370716511	0.82295015576324	3	0.126140410818506	4.1719253592229	2.29818875	0.0664169430145778
170	0.0939781931464174	0.829180685358256	3	0.11285702221559	4.33203775428473	2.1225875	0.0644058544028636
171	0.0835919003115266	0.833333333333333	3	0.0999758513350176	3.92680330526997	2.22960375	0.0538061077277385
172	0.0752866043613706	0.841641744548287	3	0.08921462978947	4.24889136388313	1.76251625	0.0509492791017252
173	0.0669781931464174	0.845794392523365	3	0.0790247739691249	4.12450177032842	1.421365	0.0383690505388079
174	0.0607476635514019	0.849947040498442	3	0.0713509638613634	3.33904589354573	2.00965875	0.0163106825497217
175	0.0586697819314643	0.860333333333333	3	0.0680888273514189	3.78521378158557	1.97063625	0.0389626861527725
176	0.0524392523364487	0.868638629283489	3	0.0602962901208643	3.60509027009136	3.52562375	0.0524152280087675
177	0.0441339563862927	0.885255451713396	3	0.049813244519111	3.78512376358312	3.94186375	0.0735425050418892
178	0.0316728971962616	0.901869158878505	3	0.0351047435107331	2.73672672781312	3.00177625	-0.0311627734506081
179	0.0379034267912772	0.916408099688474	3	0.0413372982008547	2.12937878697488	3.71837125	-0.0870926225743396
180	0.0545171339563863	0.926791277258567	3	0.0587558227157227	2.81980459966192	4.98601125	-0.0358081573279034
181	0.0628255451713395	0.951713395638629	3	0.0659174541813033	3.09621576496425	8.6807325	0.00469944384544618
182	0.0649003115264798	0.997404984423676	3	0.064977565412214	4.11009367623621	7.65314	0.169716288912034
183	0.0316728971962616	1.0202492211838	3	0.0310343076298074	5.12479942198208	20.65118	0.502823928379259
184	-0.0680155763239876	0.976635514018692	3	-0.0695304780460445	0.595402386260532	14.7587825	-0.213939103086885
185	-0.0244018691588786	0.912252336448598	3	-0.0267426574286675	2.27073052626229	9.7911	-0.213327645358059
186	0.0150560747663552	0.945482866043614	3	0.0159228716429443	4.48126388622561	6.88392375	0.185749632378533
187	-0.0202492211838006	0.953791277258567	3	-0.0212270548327624	4.1538486541365	7.43733375	0.167969424226341
188	-0.0534797507788161	0.974557632398754	3	-0.0548209396780306	5.13061330996392	11.6464425	0.300180584396178
189	-0.109554517133956	0.949635514018692	3	-0.114857056557266	5.06535009806277	7.98128375	0.215844387280665
190	-0.14901246105919	0.93509968847352	3	-0.158025934013399	5.45018367998828	5.85987875	0.138843957735924
191	-0.171859813084112	0.914330218068536	3	-0.185794725560584	5.1760365893855	2.64407	0.0722953381794234
192	-0.184320872274143	0.90809968847352	3	-0.200253793196468	5.1760365893855	5.28814	0.146270553782093
193	-0.209242990654206	0.895638629283489	3	-0.229507903952887	3.38630662641052	1.62534625	0.000701337231213683
194	-0.211317757009346	0.903947040498442	3	-0.22964817139913	1.76819188664478	6.0295675	-0.171146706081279
195	-0.180165109034268	0.910177570093458	3	-0.195418830182874	6.11795554977974	4.7950375	0.049301697337204
196	-0.184320872274143	0.885255451713396	3	-0.205279169650315	5.49783401951453	8.91900625	0.223552398743649
197	-0.217548286604361	0.85202492211838	3	-0.249989649399045	2.63453660302889	8.11668	-0.161234736175911
198	-0.196781931464174	0.889408099688474	3	-0.217742702163862	0	6.70063625	0.0435091309402535
199	-0.196781931464174	0.854102803738318	3	-0.226444528351913	4.03764803816114	7.5715475	0.136356923587966
200	-0.227934579439252	0.87902492211838	3	-0.253715913069506	1.5707963267949	8.67186375	-0.246440180533383
201	-0.182242990654206	0.87902492211838	3	-0.20442787696283	0.982793723247329	4.26350375	-0.0894330635034746
202	-0.163551401869159	0.866563862928349	3	-0.186541264262135	1.5707963267949	7.095	-0.209805868994062
203	-0.126168224299065	0.866563862928349	3	-0.144580090463322	0	7.095	0.0321088089714772
204	-0.126168224299065	0.829180685358256	3	-0.151001852257618	5.27914025592077	10.27888125	0.302902127180739
205	-0.171859813084112	0.800102803738318	3	-0.211582277693766	4.28576148725781	14.2881475	0.349666152272724
206	-0.240395638629283	0.831255451713396	3	-0.28151550814831	4.05950959804921	8.43536375	0.146532597974732
207	-0.275700934579439	0.858255451713396	3	-0.310822027743257	1.47112767430373	0	0
208	-0.088785046728972	0.839563862928349	4	-0.10535979721516	4.87106062285578	9.97970875	0.311607138593371
209	-0.140707165109034	0.831255451713396	4	-0.167681224933834	4.95734243236823	11.37624125	0.355768503957534
210	-0.198856697819315	0.816719626168224	4	-0.238834925725341	4.79789184301353	13.84648375	0.422265409389788
211	-0.271548286604361	0.810489096573209	4	-0.323288007603299	4.84209430570429	9.14249875	0.273276291002915
212	-0.319314641744548	0.804258566978193	4	-0.377943265803882	5.12481417552416	6.88392375	0.209639991963203
213	-0.352545171339564	0.789719626168224	4	-0.419871264196523	5.21175481101449	4.93871125	0.150282315947343
214	-0.375389408099688	0.777258566978193	4	-0.449927727385991	5.92439408783784	3.36776	0.0754179502935903
215	-0.381619937694704	0.760644859813084	4	-0.465011317444709	5.78387679938254	4.93871125	0.12783663046382
216	-0.394080996884735	0.737797507788162	4	-0.490578643537473	5.81953769817878	2.64407	0.0686018821146783
217	-0.400311526479751	0.725336448598131	4	-0.504299019960409	4.98535539895001	10.233355	0.311680200189177
218	-0.452233644859813	0.71080062305296	4	-0.566635059998244	5.20639227860845	5.81967375	0.180945477977084
219	-0.479230529595016	0.696261682242991	4	-0.602824155593661	4.61267577586421	3.961375	0.09274505585954
220	-0.5	0.698339563862928	4	-0.621373166765569	5.49778714378214	3.90225	0.118531943924647
221	-0.514538940809969	0.68380062305296	4	-0.645079555550498	4.57987019932273	5.96453	0.127537818212817
222	-0.545691588785047	0.687953271028037	4	-0.670587119193062	6.15098778585677	0	0
223	-0.699376947040498	-0.467809968847352	5	-2.16034025957451	1.92958754613665	3.36776	0.0246202975476506
224	-0.682763239875389	-0.461579439252337	5	-2.16526431908404	1.91957827824507	4.61352375	0.0369293599872234
225	-0.659915887850467	-0.453271028037383	5	-2.17265019108148	2.35619449019234	1.672055	-0.0101537001854513
226	-0.653685358255452	-0.447040498442368	5	-2.17061945104439	2.67824516462801	0.88155375	-0.0143204794415119
227	-0.651610591900312	-0.44288785046729	5	-2.16775535515609	1.29258156944516	2.86933625	0.0745733232998824
228	-0.637071651090343	-0.447040498442368	5	-2.18267001981607	1.5707963267949	1.1825	0.0231436894948045
229	-0.630841121495327	-0.447040498442368	5	-2.18729875771503	1.5707963267949	1.97063625	0.0392521067091334
230	-0.620457943925234	-0.447040498442368	5	-2.19514917905686	2.35619449019234	1.672055	-0.00934410182127365
231	-0.614227414330218	-0.440809968847352	5	-2.1932803586926	1.5707963267949	0.39436375	0.00803024850086542
232	-0.61214953271028	-0.440809968847352	5	-2.19488640839277	1.5707963267949	1.1825	0.0242951995365104
233	-0.605919003115265	-0.440809968847352	5	-2.19974544830008	1.5707963267949	2.365	0.0495826898901863
234	-0.593457943925234	-0.440809968847352	5	-2.20966198627811	2.35619449019234	1.672055	-0.00880525968271373
235	-0.587227414330218	-0.434579439252336	5	-2.20790093434157	1.5707963267949	1.97063625	0.0427617726054041
236	-0.576844236760125	-0.434579439252336	5	-2.21645328886265	1.81568676370999	3.25010125	0.0472910486038436
237	-0.560227414330218	-0.430426791277258	5	-2.22591149858342	2.0701621574247	4.93871125	0.029646005372066
238	-0.537383177570093	-0.417965732087227	5	-2.23184069965783	1.98906704717015	3.8821475	0.0371987500751536
239	-0.518691588785047	-0.409657320872274	5	-2.23928044967286	2.06072770113234	6.70063625	0.0500655505079006
240	-0.487538940809969	-0.393043613707165	5	-2.24929355977444	1.89254688119154	3.73965625	0.0566030134548967
241	-0.468847352024922	-0.386813084112149	5	-2.26061416246542	2.0344439357957	2.64407	0.0262869528918208
242	-0.456386292834891	-0.380582554517134	5	-2.26587155304379	1.81577498992176	4.8754475	0.0978317313694954
243	-0.431464174454829	-0.374352024922118	5	-2.28543789931769	1.98322152193436	6.88392375	0.100581461254818
244	-0.398233644859813	-0.35981308411215	5	-2.30555419156865	2.35630163687574	3.90225	-0.0101018522606111
245	-0.383697819314642	-0.345274143302181	5	-2.30353382111653	2.21423744038787	3.94186375	0.0186908370678895
246	-0.367080996884735	-0.33281308411215	5	-2.30727198853011	1.84903937908935	5.73926375	0.142753720328237
247	-0.338006230529595	-0.324507788161994	5	-2.33582273259575	1.24907577269825	6.23236625	0.320166561744073
248	-0.306853582554517	-0.334890965732087	5	-2.39985604494457	1.24912077427315	2.49271	0.133561595093774
249	-0.294392523364486	-0.339043613707165	5	-2.42656836396332	1.5707963267949	3.5475	0.161514002969065
250	-0.275700934579439	-0.339043613707165	5	-2.45887116455714	1.37328537345373	2.00965875	0.10838211725682
251	-0.265317757009346	-0.341121495327103	5	-2.4805475880085	1.47108312227442	3.961375	0.209714062719248
252	-0.244548286604361	-0.34319937694704	5	-2.52249040055235	2.21423744038787	1.97063625	0.038281446095807
253	-0.236239875389408	-0.336968847352025	5	-2.53014668977151	1.92958754613665	3.36776	0.126291853248937
254	-0.219626168224299	-0.330738317757009	5	-2.5554050604213	5.92025533502909	0	0
255	-0.281931464174455	-0.494806853582554	6	-2.62368955774664	1.10699874778919	1.76251625	0.0815075953579703
256	-0.273623052959502	-0.49896261682243	6	-2.63999107681824	1.5707963267949	1.57686375	0.0644326591260747
257	-0.265317757009346	-0.49896261682243	6	-2.65287760864345	1.37363150067421	2.00965875	0.0902323411792327
258	-0.254931464174455	-0.50103738317757	6	-2.6709240768793	1.5707963267949	1.57686375	0.0662770177691341
259	-0.246626168224299	-0.50103738317757	6	-2.68417948043313	0	0.39436375	0.0081887653532009
260	-0.246626168224299	-0.503115264797508	6	-2.68581723350377	1.10714871779409	2.64407	0.124268834277226
261	-0.234165109034268	-0.509345794392523	6	-2.71067100035921	1.29258156944517	2.86933625	0.133807787592479
262	-0.219626168224299	-0.513498442367601	6	-2.73743255787771	1.89224685119751	1.246355	0.0443259657128436
263	-0.213395638629283	-0.511423676012461	6	-2.74629775102028	1.5707963267949	1.1825	0.0521046075558829
264	-0.207165109034268	-0.511423676012461	6	-2.75671867253145	0	0.78813625	0.0140295929700196
265	-0.207165109034268	-0.515576323987539	6	-2.75952459112546	1.24889577989899	1.246355	0.0590341891481305
266	-0.200934579439252	-0.517654205607477	6	-2.77133142895508	1.81586321224179	1.62534625	0.0635342567856378
267	-0.192626168224299	-0.515576323987539	6	-2.78403828031221	0	0	0
268	-0.192626168224299	-0.515576323987539	6	-2.78403828031221	0	0	0
269	-0.192626168224299	-0.515576323987539	6	-2.78403828031221	2.60112903242799	2.29818875	0.0204513587088995
270	-0.186395638629284	-0.505193146417446	6	-2.78812855205399	1.98906704717016	3.8821475	0.139791982511985
271	-0.167704049844237	-0.496884735202492	6	-2.81608694855639	2.35619449019232	1.1150975	0.0251040110414902
272	-0.163551401869159	-0.492732087227414	6	-2.82110775076469	1.95150960402329	2.1225875	0.0834505334305957
273	-0.153168224299065	-0.488576323987539	6	-2.8377978574508	1.5707963267949	1.57686375	0.0777893302413712
274	-0.144859813084112	-0.488576323987539	6	-2.85335572349908	1.10684868780008	0.88155375	0.0447862619290484
275	-0.140707165109034	-0.490654205607477	6	-2.86231297588489	1.5707963267949	0.39436375	0.0195874201174107
276	-0.138629283489097	-0.490654205607477	6	-2.86623045990837	2.49806154359647	3.94186375	0.0761880412148663
277	-0.126168224299065	-0.474040498442368	6	-2.88146806815134	3.2834447111188	5.574305	-0.123939121408667
278	-0.130320872274143	-0.44496261682243	6	-2.85668024386961	0	0	0
279	-0.130320872274143	-0.44496261682243	6	-2.85668024386961	3.14159265358979	1.97063625	-0.0321628967871135
280	-0.130320872274143	-0.434579439252336	6	-2.85024766451219	3.14159265358979	0.78813625	-0.0132616229352678
281	-0.130320872274143	-0.430426791277258	6	-2.84759533992513	2.67809503708823	1.76251625	0.0177821742744921
282	-0.126168224299065	-0.422118380062305	6	-2.85115177478003	1.71275337659937	2.7871525	0.153433308566262
283	-0.111629283489097	-0.420040498442368	6	-2.88183843649328	1.81559846741699	1.62534625	0.0870306697431911
284	-0.103323987538941	-0.417965732087227	6	-2.89924457044192	1.76824956675084	2.00965875	0.11246070518188
285	-0.0929376947040499	-0.41588785046729	6	-2.9217367114783	2.55370544353351	1.421365	0.0321338546804695
286	-0.088785046728972	-0.409657320872274	6	-2.92816348241439	1.89269687369078	1.246355	0.0679227034278629
287	-0.0825545171339564	-0.407579439252337	6	-2.94174802309997	1.44637209775101	3.17796875	0.201239188959774
288	-0.0659408099688473	-0.409657320872274	6	-2.98199586089192	1.5707963267949	1.1825	0.0742968890725182
289	-0.0597102803738317	-0.409657320872274	6	-2.99685523870642	0.950627920797297	3.39081875	0.188043446573083
290	-0.0451713395638629	-0.420040498442368	6	-3.03446392802104	0	0	0
291	-0.0451713395638629	-0.420040498442368	6	-3.03446392802104	3.38674782364271	1.62534625	-0.0356390300924181
292	-0.0472492211838005	-0.411735202492212	6	-3.02733612200256	1.5707963267949	1.1825	0.0748010459179671
293	-0.041018691588785	-0.411735202492212	6	-3.04229633118615	2.21423744038787	1.97063625	0.0940249904036516
294	-0.0327102803738318	-0.405504672897196	6	-3.06110132926688	2.03474396578968	0.88155375	0.0491078085174879
295	-0.0285576323987538	-0.403426791277259	6	-3.07092289097038	1.5707963267949	0.39436375	0.0256335690499032
296	-0.0264797507788162	-0.403426791277259	6	-3.07604960478036	1.5707963267949	0.39436375	0.0256508320342563
297	-0.0244018691588786	-0.403426791277259	6	-3.08117977118721	1.5707963267949	0.78813625	0.0513095988300849
298	-0.0202492211838006	-0.403426791277259	6	-3.09144169095323	1.5707963267949	0.39436375	0.025694578263451
299	-0.018171339563863	-0.403426791277259	6	-3.09658060660592	2.35619449019234	1.672055	0.0747917678337373
300	-0.0119408099688474	-0.397196261682243	6	-3.11153896017266	0	0	0
301	-0.0119408099688474	-0.397196261682243	6	-3.11153896017266	2.89687868076906	1.62534625	0.023446200460624
302	-0.00986604361370708	-0.38888785046729	6	-3.11622820026479	0	0	0
303	-0.00986604361370708	-0.38888785046729	6	-3.11622820026479	0	0	0
304	-0.00986604361370708	-0.38888785046729	6	-3.11622820026479	2.03384405584371	0.88155375	0.0530157454258617
305	-0.00571028037383186	-0.386813084112149	6	-3.12683134934996	0	0	0
306	-0.00571028037383186	-0.386813084112149	6	-3.12683134934996	0.785398163397448	0.55754875	0.0270654348911936
307	-0.00363551401869151	-0.38888785046729	6	-3.1322444363282	1.10714871779409	0.88155375	0.0533944688350951
308	0.000520249221183717	-0.390965732087227	6	3.14026197708437	0	0	0
309	0.000520249221183717	-0.390965732087227	6	3.14026197708437	2.67824516462797	0.88155375	0.0268896483693215
310	0.00259501557632407	-0.386813084112149	6	3.1348840474105	2.49815153999682	1.97063625	0.0830202100720223
311	0.00882554517133965	-0.378504672897196	6	3.1182800053961	1.95114755289487	2.1225875	0.139813068306935
312	0.0192118380062304	-0.374352024922118	6	3.09031739173471	2.35619449019234	1.672055	0.0886452801729298
313	0.025442367601246	-0.368121495327103	6	3.07258833570013	2.55370544353351	1.421365	0.0629646123805561
314	0.029595015576324	-0.361890965732087	6	3.05999541322401	2.3565694433056	1.1150975	0.0623069426613609
315	0.033747663551402	-0.357735202492212	6	3.04753402469174	2.67764501459501	1.76251625	0.0699555130716289
316	0.0379034267912772	-0.349429906542056	6	3.03354292207742	3.14159265358979	0.39436375	0.00320648290954129
317	0.0379034267912772	-0.347352024922118	6	3.03290162549551	1.89269687369078	1.246355	0.0922125244472216
318	0.0441339563862927	-0.345274143302181	6	3.01445912060606	1.10684868780012	0.88155375	0.0549734762181631
319	0.0482866043613707	-0.347352024922118	6	3.00346442536243	2.35619449019234	0.55754875	0.0335916011072523
320	0.0503644859813083	-0.345274143302181	6	2.99674610514098	1.10714871779409	2.64407	0.160095242207383
321	0.0628255451713395	-0.351504672897196	6	2.9647270566995	1.10684868780012	0.88155375	0.0517177904102173
322	0.0669781931464174	-0.353582554517134	6	2.95438349861746	1.76830728013606	2.00965875	0.147117428290691
323	0.077361370716511	-0.351504672897196	6	2.92496001295932	1.5707963267949	0.78813625	0.0562408827408367
324	0.0815171339563862	-0.351504672897196	6	2.91371183641116	1.81559846741699	1.62534625	0.118630036263561
325	0.0898224299065421	-0.349429906542056	6	2.88998582915844	1.5707963267949	1.1825	0.0832612746669437
326	0.0960529595015577	-0.349429906542056	6	2.87333357422505	2.03459390580057	1.76251625	0.126333274288699
327	0.104361370716511	-0.345274143302181	6	2.84806691936731	2.03429394329646	1.76251625	0.127426707071554
328	0.112669781931464	-0.341121495327103	6	2.822581577953	1.76830728013606	2.00965875	0.145729898695341
329	0.123052959501558	-0.339043613707165	6	2.79343559821393	2.35619449019234	2.7871525	0.187555051188766
330	0.133436137071651	-0.328660436137072	6	2.75592458797618	2.03429394329646	1.76251625	0.130767551002098
331	0.141744548286604	-0.324507788161994	6	2.72977107777576	1.89269687369078	2.49271	0.184027845567112
332	0.154205607476636	-0.320352024922118	6	2.69296550866234	2.94408170024863	2.00965875	0.0918380214320536
333	0.156283489096573	-0.309968847352025	6	2.67459790437593	2.601129032428	2.29818875	0.150215857615037
334	0.162514018691589	-0.299585669781931	6	2.64455473285292	2.35619449019234	1.672055	0.124818699604319
335	0.168744548286604	-0.293355140186916	6	2.61959099293206	2.03474396578968	0.88155375	0.0684300686494943
336	0.172897196261682	-0.291277258566978	6	2.60590497920216	0	0	0
337	0.172897196261682	-0.291277258566978	6	2.60590497920216	2.46674195393062	2.52404625	0.186186457321709
338	0.181205607476635	-0.280894080996885	6	2.56866768773782	2.73672672781312	3.00177625	0.201424952268852
339	0.187436137071651	-0.266355140186916	6	2.52838269728405	2.35619449019234	1.1150975	0.0890894731609215
340	0.191588785046729	-0.262202492211838	6	2.51056480265186	3.14159265358979	1.57686375	0.0770577259391736
341	0.191588785046729	-0.253894080996885	6	2.49515325746403	4.71238898038469	0.39436375	-0.02617619814552
342	0.189510903426791	-0.253894080996885	6	2.50038849709313	2.55335931631307	1.421365	0.112243962810448
343	0.193666666666667	-0.247663551401869	6	2.47793970453104	2.76113800685863	2.1225875	0.156491836279975
344	0.197819314641745	-0.237280373831776	6	2.44664133727505	2.49815153999682	1.97063625	0.164781562996952
345	0.20404984423676	-0.228971962616822	6	2.41368502467566	3.30682241098964	2.39751875	0.113812403218119
346	0.201971962616823	-0.216510903426791	6	2.39092254403203	2.94408170024863	2.00965875	0.148311436063562
347	0.20404984423676	-0.206127725856698	6	2.36126025681932	3.36020865766447	3.6338225	0.186130418256965
348	0.199897196261682	-0.187436137071651	6	2.32403417316793	3.33904589354574	2.00965875	0.115938407698088
349	0.197819314641745	-0.17704984423676	6	2.30084649162831	3.14159265358979	2.75936375	0.211599027859912
350	0.197819314641745	-0.162514018691589	6	2.25852668605633	2.97636289618994	2.39751875	0.219064835402318
351	0.199897196261682	-0.150052959501558	6	2.21471371897586	2.55370544353351	2.84213875	0.299741196948684
352	0.208202492211838	-0.137591900311526	6	2.15476547958613	2.35619449019234	2.22960375	0.228341467092497
353	0.216510903426791	-0.129283489096573	6	2.10909718616763	2.44690355973658	3.07863875	0.314115020051027
354	0.226894080996885	-0.116822429906542	6	2.04627418215742	2.601129032428	2.29818875	0.235841339411418
355	0.2331246105919	-0.106439252336449	6	1.99910591427514	2.35619449019234	2.7871525	0.262982666149267
356	0.243510903426791	-0.0960529595015577	6	1.94650938104529	2.2454640866848	2.52404625	0.214784226059792
357	0.253894080996885	-0.0877476635514018	6	1.90355253583333	2.35619449019234	1.672055	0.145361708138569
358	0.2601246105919	-0.0815171339563862	6	1.87448019420561	2.0345189376706	3.52562375	0.225333793338898
359	0.276738317757009	-0.073208722741433	6	1.82941343553783	0	0	0
360	0.276738317757009	-0.073208722741433	6	1.82941343553783	2.67764501459501	0.88155375	0.0791347700644485
361	0.278816199376947	-0.0690560747663551	6	1.81358648152494	2.3565694433056	1.1150975	0.0866723758444099
362	0.282968847352025	-0.0649003115264798	6	1.79625200635606	0	0	0
363	0.282968847352025	-0.0649003115264798	6	1.79625200635606	2.67764501459501	0.88155375	0.077410833495013
364	0.285046728971963	-0.0607476635514019	6	1.78076983965706	2.67809503708823	1.76251625	0.152984337879203
365	0.289199376947041	-0.0524392523364487	6	1.75017297208122	0	0	0
366	0.289199376947041	-0.0524392523364487	6	1.75017297208122	2.15868353685118	1.421365	0.0868199100436229
367	0.295429906542056	-0.0482866043613707	6	1.7328089900725	2.97636289618994	2.39751875	0.210854276834747
368	0.297507788161994	-0.0358255451713396	6	1.69063813470555	2.55370544353351	1.421365	0.110238560980971
369	0.301660436137072	-0.029595015576324	6	1.66859042250935	2.67779507458412	1.76251625	0.141501536668507
370	0.305816199376947	-0.0212866043613708	6	1.64029011517565	2.35619449019234	2.7871525	0.175123436906226
371	0.31619937694704	-0.0109034267912773	6	1.6052654277944	2.35619449019234	2.7871525	0.164380462561668
372	0.326582554517134	-0.000520249221183717	6	1.57238933528207	2.35619449019234	1.672055	0.0937447248930447
373	0.33281308411215	0.00571028037383186	6	1.55364039030346	3.60509027009136	1.76251625	0.12736126190326
374	0.328660436137072	0.014018691588785	6	1.52816813792281	3.14159265358979	0.78813625	0.0630233814744754
375	0.328660436137072	0.018171339563863	6	1.51556346162791	3.14159265358979	0.78813625	0.0629828419110301
376	0.328660436137072	0.0223271028037382	6	1.50296689324571	2.94408170024863	2.00965875	0.153753862884949
377	0.330738317757009	0.0327102803738318	6	1.47221612066872	3.14159265358979	1.97063625	0.154923066397562
378	0.330738317757009	0.0430934579439253	6	1.44123150738921	2.97660614271877	2.39751875	0.179171507962106
379	0.33281308411215	0.0555545171339565	6	1.40539720579679	3.14159265358979	3.5475	0.270466396872165
380	0.33281308411215	0.0742461059190032	6	1.35130392642235	2.6224234643727	3.17796875	0.175661329109987
381	0.341121495327103	0.088785046728972	6	1.31617166060036	2.97636289618994	2.39751875	0.161224104422772
382	0.34319937694704	0.101246105919003	6	1.2839268397158	2.55370544353351	1.421365	0.0660212317742589
383	0.347352024922118	0.107476635514019	6	1.27072259336095	2.35619449019234	2.22960375	0.073275059760512
384	0.355660436137072	0.115785046728972	6	1.25606758140885	2.8967905129677	1.62534625	0.0958087887027148
385	0.357735202492212	0.124090342679128	6	1.2369058236683	2.35619449019234	1.672055	0.0497244765888843
386	0.363965732087227	0.130320872274143	6	1.22696092835053	2.15902966407162	1.421365	0.023005537482684
387	0.370196261682243	0.134476635514019	6	1.22235982085399	3.14159265358979	1.1825	0.0739370888592183
388	0.370196261682243	0.140707165109034	6	1.20757240308215	3.46326820611154	2.49271	0.165397114019245
389	0.366043613707165	0.153168224299065	6	1.1744929802783	3.14159265358979	4.33563625	0.259540479119822
390	0.366043613707165	0.17601246105919	6	1.12258488445433	4.71238898038469	0.39436375	0.011136274736977
391	0.363965732087227	0.17601246105919	6	1.12035762950694	3.38630662641053	1.62534625	0.103213557688014
392	0.361890965732087	0.184320872274143	6	1.09971491796933	3.14159265358979	0.78813625	0.04534466479484
393	0.361890965732087	0.188473520249221	6	1.09064598501037	3.92699081698724	0.55754875	0.0344186736687196
394	0.35981308411215	0.190551401869159	6	1.08376225027662	3.50038387293154	3.36776	0.21477777122512
395	0.353582554517134	0.207165109034268	6	1.0408066960316	3.14159265358979	2.365	0.12916507896985
396	0.353582554517134	0.219626168224299	6	1.01497368023763	3.66969818953528	5.4761575	0.345242655683783
397	0.339043613707165	0.244548286604361	6	0.945925149100872	3.14159265358979	2.365	0.118785312015489
398	0.339043613707165	0.257009345794392	6	0.922168086697774	3.14159265358979	1.1825	0.0578384813768851
399	0.339043613707165	0.263239875389408	6	0.910600390422397	2.55335931631307	1.421365	0.0271883688257851
400	0.34319937694704	0.269470404984424	6	0.90516271665724	3.14159265358979	0.39436375	0.0186720835842191
401	0.34319937694704	0.271548286604361	6	0.901428299940396	3.14159265358979	0.39436375	0.0185346412043697
402	0.34319937694704	0.273623052959502	6	0.897721371699522	2.89687868076906	1.62534625	0.0583629209361824
403	0.345274143302181	0.281931464174455	6	0.886048787512286	3.8162604134797	2.52404625	0.149044868291391
404	0.336968847352025	0.292314641744548	6	0.856239813854008	3.83642928238022	3.07863875	0.181578941900601
405	0.326582554517134	0.30477570093458	6	0.819924025473888	3.14159265358979	1.97063625	0.0836581195091518
