# Supplementary material for: Fluid extraction from the left-right organizer uncovers mechanical properties needed for symmetry breaking
Source: eLife. 2023 Jul 21;12:e83861. doi: 10.7554/eLife.83861 (PMC10361723; doi:10.7554/eLife.83861)
Supplement: Figure 4—source data 2. [file elife-83861-fig4-data2.zip › Fig4_sourcedata/MC8ss_embryo5.csv]

	x	y	id	omega	alpha	speed	realangvel
1	0.340122222222222	-0.838888888888889	1	2.75640225112421	2.67779507458412	1.76251625	0.0461617996863284
2	0.345062962962963	-0.829011111111111	1	2.74716989118695	2.0344439357957	1.76251625	0.0613722147668572
3	0.354937037037037	-0.824074074074074	1	2.73489544823357	0	0	0
4	0.354937037037037	-0.824074074074074	1	2.73489544823357	1.89269687369078	1.246355	0.043323496309382
5	0.362344444444445	-0.821603703703704	1	2.7262307489717	2.21423744038787	1.97063625	0.067173065834929
6	0.372222222222222	-0.814196296296296	1	2.71279613580471	2.15868353685118	1.421365	0.0491657124034317
7	0.37962962962963	-0.809259259259259	1	2.70296299332403	2.35619449019234	1.672055	0.0553268291890552
8	0.387037037037037	-0.801851851851852	1	2.69189762748621	2.35619449019234	1.1150975	0.0371149685645378
9	0.391974074074074	-0.796914814814815	1	2.68447463377331	2.35619449019234	2.22960375	0.0748212662979553
10	0.401851851851852	-0.787037037037037	1	2.66951038051372	2.63453660302889	4.05834	0.121306135223396
11	0.414196296296296	-0.764814814814815	1	2.64524915346904	1.86223936043611	4.1151	0.144188511145469
12	0.438888888888889	-0.757407407407407	1	2.61641145123994	2.0344439357957	2.64407	0.0943073523609739
13	0.453703703703704	-0.75	1	2.59754998076775	2.601129032428	2.29818875	0.0731555325800404
14	0.461111111111111	-0.737655555555556	1	2.58291887425174	3.01719151123163	3.17796875	0.0735276850304034
15	0.463581481481481	-0.7179	1	2.56821333724566	2.46692489369989	2.52404625	0.0882221850259324
16	0.473455555555556	-0.705555555555556	1	2.55056890024047	2.72332193321454	3.8821475	0.12298068039895
17	0.483333333333333	-0.683333333333333	1	2.52597276416068	2.49815153999682	1.97063625	0.0705157237031928
18	0.490740740740741	-0.673455555555556	1	2.51186961942004	2.2454640866848	2.52404625	0.0948248993380973
19	0.503085185185185	-0.663581481481481	1	2.49290463955243	2.55335931631307	1.421365	0.0506863060066109
20	0.508025925925926	-0.656174074074074	1	2.4827673783511	0	0	0
21	0.508025925925926	-0.656174074074074	1	2.4827673783511	3.14159265358979	0.78813625	0.0183102305338112
22	0.508025925925926	-0.651233333333333	1	2.47910533224434	0	0	0
23	0.508025925925926	-0.651233333333333	1	2.47910533224434	2.35619449019234	0.55754875	0.020968857994883
24	0.510492592592593	-0.648766666666667	1	2.47491156064536	2.35619449019234	0.55754875	0.0210213888888466
25	0.512962962962963	-0.646296296296296	1	2.47070728286759	2.76113800685863	2.1225875	0.070496169292813
26	0.5179	-0.633951851851852	1	2.45660804900903	2.94413941363385	2.00965875	0.0599850824241166
27	0.52037037037037	-0.621603703703704	1	2.44461103252421	2.76113800685863	2.1225875	0.0727825295764672
28	0.525307407407408	-0.609259259259259	1	2.43005452660892	3.30670079018998	4.7950375	0.10020003887194
29	0.52037037037037	-0.57962962962963	1	2.41001451883453	3.6052402625906	2.64407	0.028735647429996
30	0.512962962962963	-0.564814814814815	1	2.40426738934853	4.71238898038469	2.75936375	-0.0851414931315331
31	0.495677777777778	-0.564814814814815	1	2.42129568797483	4.39048843348881	1.246355	-0.0264388752574307
32	0.48827037037037	-0.562344444444445	1	2.42658346302632	3.92699081698724	0.55754875	-0.00165489357768056
33	0.485803703703704	-0.559877777777778	1	2.42691444174186	3.30682241098964	2.39751875	0.0538337430658942
34	0.483333333333333	-0.545062962962963	1	2.41614769312868	3.60509027009136	1.76251625	0.0199188636965353
35	0.478396296296296	-0.535185185185185	1	2.41216392038937	2.58301019340981	3.71837125	0.157166404862719
36	0.490740740740741	-0.515433333333333	1	2.38073063941683	2.91480223219448	5.2585775	0.198146713218077
37	0.498148148148148	-0.483333333333333	1	2.34110129677321	2.74683703737379	5.12436375	0.218682433178006
38	0.510492592592593	-0.453703703703704	1	2.29736481013761	3.14159265358979	3.15313625	0.110183614890071
39	0.510492592592593	-0.433951851851852	1	2.2753280871596	2.94413941363385	2.00965875	0.0828986151429056
40	0.512962962962963	-0.421603703703704	1	2.25874836413102	3.14159265358979	0.39436375	0.0143836742422554
41	0.512962962962963	-0.419137037037037	1	2.25587162928257	0	0	0
42	0.512962962962963	-0.419137037037037	1	2.25587162928257	1.92958754613665	3.36776	0.135425984300674
43	0.532714814814815	-0.41172962962963	1	2.22878643242243	2.84306939879685	5.361455	0.237466181543864
44	0.542592592592593	-0.37962962962963	1	2.18129319611366	2.63453660302889	4.05834	0.191577691353539
45	0.554937037037037	-0.357407407407407	1	2.14297765784295	2.97636289618994	4.7950375	0.212663053876736
46	0.559877777777778	-0.327777777777778	1	2.1004450470676	2.99984559148487	2.7871525	0.12582183234005
47	0.562344444444445	-0.310492592592593	1	2.07528068059959	3.14159265358979	2.365	0.102072492897527
48	0.562344444444445	-0.295677777777778	1	2.05486618202009	2.94408170024863	2.00965875	0.0955581549264473
49	0.564814814814815	-0.283333333333333	1	2.0357545510348	3.14159265358979	0.78813625	0.0350402484550472
50	0.564814814814815	-0.278396296296296	1	2.02874650134379	3.14159265358979	1.57686375	0.0708375089962487
51	0.564814814814815	-0.268518518518519	1	2.01457899954454	4.06894786679171	1.97063625	0.0199640168713655
52	0.554937037037037	-0.261111111111111	1	2.01058619617026	3.46304317799246	1.246355	0.0464884837585045
53	0.55247037037037	-0.253703703703704	1	2.00128849941856	3.28354970339426	2.7871525	0.122595755565551
54	0.55	-0.236418518518519	1	1.97676934830545	2.2454640866848	2.52404625	0.115030340066871
55	0.562344444444445	-0.226544444444444	1	1.95376328029208	2.81984209919315	3.73965625	0.193184910795008
56	0.569751851851852	-0.204322222222222	1	1.91512629813308	2.85014961994858	4.1151	0.213009867099969
57	0.577159259259259	-0.17962962962963	1	1.87252432471308	3.22465112628699	4.746555	0.232074808824456
58	0.574692592592593	-0.15	1	1.82610936294819	2.85014961994858	4.1151	0.216404439083719
59	0.5821	-0.125307407407408	1	1.78282847513145	2.85010833365088	4.1151	0.214894337131977
60	0.589507407407407	-0.100618518518518	1	1.73984960770505	2.92297664951511	3.6338225	0.189641874595754
61	0.594444444444444	-0.0783962962962962	1	1.7019212327859	2.35619449019234	3.90225	0.157781816002798
62	0.61172962962963	-0.0611111111111111	1	1.67036486958534	2.43300167412653	3.6338225	0.148668301065515
63	0.626544444444444	-0.043825925925926	1	1.64063120937224	2.43289578741332	3.6338225	0.142353483825719
64	0.641359259259259	-0.0265444444444443	1	1.6121605126071	2.43300167412653	3.6338225	0.136270711280879
65	0.656174074074074	-0.00925925925925926	1	1.58490637035092	2.44690355973658	3.07863875	0.112100507844081
66	0.668518518518519	0.00555555555555556	1	1.5624862687821	1.89269687369078	1.246355	0.0178167829758393
67	0.675925925925926	0.00802592592592583	1	1.55892291218694	1.5707963267949	0.39436375	-0.000216164137142394
68	0.678396296296296	0.00802592592592583	1	1.55896614501437	3.30682241098964	2.39751875	0.109743728716972
69	0.675925925925926	0.0228407407407406	1	1.53701739927097	0	0.39436375	-0.0182553005264389
70	0.675925925925926	0.0203703703703704	1	1.54066845937626	0	0	0
71	0.675925925925926	0.0203703703703704	1	1.54066845937626	3.46349320048567	1.246355	0.0554770203155298
72	0.673455555555556	0.0277777777777778	1	1.52957305531315	2.92281782785461	3.6338225	0.161734691517094
73	0.678396296296296	0.05	1	1.49722611700973	2.2654854206481	3.07863875	0.080621031628024
74	0.693211111111111	0.0623444444444445	1	1.48110191068413	2.0344439357957	2.64407	0.0425233612621706
75	0.708025925925926	0.069751851851852	1	1.47259723843169	2.49815153999682	1.97063625	0.0632366851569183
76	0.715433333333333	0.0796296296296296	1	1.45994990140031	3.12282021117834	0	0
77	0.72037037037037	0.342592592592593	2	1.12687616865394	2.35619449019237	0.55754875	0.00730323922481152
78	0.722840740740741	0.345062962962963	2	1.12541552080898	3.14159265358979	2.365	0.0827904511710348
79	0.722840740740741	0.359877777777778	2	1.10885743057478	3.52230593081816	2.1225875	0.0819456968607257
80	0.7179	0.372222222222222	2	1.09246829120263	3.6409584842196	4.93871125	0.191304673456304
81	0.703085185185185	0.399381481481481	2	1.05420735651137	3.92699081698724	3.34470125	0.125739375880972
82	0.68827037037037	0.414196296296296	2	1.02905948133517	4.36356323087667	4.61352375	0.143044964116651
83	0.661111111111111	0.424074074074074	2	1.00045048851185	4.53257148246429	4.4071775	0.122939932186923
84	0.633951851851852	0.429011111111111	2	0.97586250207446	4.09207869057535	3.39081875	0.131316188374304
85	0.616666666666667	0.441359259259259	2	0.9495992643996	4.35359776104294	3.36776	0.11730794951932
86	0.596914814814815	0.448766666666667	2	0.926137674495735	4.39071342786295	2.49271	0.0870524157334746
87	0.5821	0.453703703703704	2	0.908727191349041	4.01769988653149	3.07863875	0.128346821184105
88	0.567285185185185	0.466048148148148	2	0.88305782711222	3.80267043689315	4.49409125	0.191376384590498
89	0.55	0.48827037037037	2	0.84478255019412	3.38648309050488	3.25010125	0.121144855213279
90	0.545062962962963	0.508025925925926	2	0.820553579151464	3.60554029258458	1.76251625	0.0707747695125921
91	0.540122222222222	0.5179	2	0.806398625248946	3.60509027009136	1.76251625	0.0701596676842481
92	0.535185185185185	0.527777777777778	2	0.792366691712096	3.52204730032096	2.1225875	0.0809659007287883
93	0.530248148148148	0.540122222222222	2	0.776173511566339	4.35365940150134	3.36776	0.128834878788824
94	0.510492592592593	0.54752962962963	2	0.750406535808574	4.24874137138388	2.64407	0.10676516641728
95	0.495677777777778	0.554937037037037	2	0.729053502525118	4.44612539228404	4.49409125	0.17211063184671
96	0.468518518518519	0.562344444444444	2	0.694631376155776	4.57043193058021	2.7871525	0.102792618120458
97	0.451233333333333	0.564814814814815	2	0.674072852531684	4.60167688149669	3.56937625	0.132909169962817
98	0.429011111111111	0.567285185185185	2	0.647491018539121	4.57061194498302	2.7871525	0.108633410856917
99	0.41172962962963	0.569751851851852	2	0.625764336367737	3.38665953903667	1.62534625	0.0548798057128985
100	0.409259259259259	0.57962962962963	2	0.614788375225158	4.24889136388313	1.76251625	0.0771016636968064
101	0.399381481481482	0.584566666666667	2	0.599368042485796	4.24874137138388	2.64407	0.116249716866195
102	0.384566666666667	0.591974074074074	2	0.576118099112557	0	0	0
103	0.384566666666667	0.591974074074074	2	0.576118099112557	3.92661586387396	1.1150975	0.0482875996175203
104	0.37962962962963	0.596914814814815	2	0.566460579189053	3.14159265358979	0.39436375	0.0093287682851928
105	0.37962962962963	0.599381481481482	2	0.564594825532015	4.4673220949378	1.62534625	0.0684279633763085
106	0.369751851851852	0.601851851851852	2	0.550909232856753	4.24874137138389	1.76251625	0.0779466564804931
107	0.359877777777778	0.606788888888889	2	0.535319901560655	3.68192393154036	2.29818875	0.0889258691724071
108	0.35247037037037	0.619137037037037	2	0.517534727726173	3.78509376238308	5.9125	0.233406720129046
109	0.330248148148148	0.648766666666667	2	0.470853383700364	3.40785624169044	4.49409125	0.126317554294362
110	0.322840740740741	0.675925925925926	2	0.445589872841492	2.92297664951511	3.6338225	0.0332092923861216
111	0.327777777777778	0.698148148148148	2	0.438948014364267	2.40880241299496	5.30292125	-0.0599023153054679
112	0.35	0.722840740740741	2	0.450928477425361	2.23676083212621	7.0181375	-0.114357130834123
113	0.384566666666667	0.75	2	0.473799903592185	2.35619449019234	11.70615875	-0.123141244334473
114	0.436418518518519	0.801851851851852	2	0.49842815245908	2.29740763213773	4.746555	-0.0535441939609616
115	0.458640740740741	0.821603703703704	2	0.509136991251272	2.79852799268807	5.85987875	0.0310512785558037
116	0.470988888888889	0.856174074074074	2	0.502926735540111	3.44014834530759	5.361455	0.120536542451147
117	0.461111111111111	0.88827037037037	2	0.478819427049882	4.52414449925049	8.426495	0.256301285869722
118	0.409259259259259	0.898148148148148	2	0.427559169875938	5.10718010008445	15.3725	0.356917227101603
119	0.32037037037037	0.861111111111111	2	0.356175724455617	0.336704886637133	8.3519975	-0.190110198328033
120	0.337655555555555	0.81172962962963	2	0.394197764121224	2.21432743678822	3.94186375	-0.0696689536235029
121	0.357407407407407	0.826544444444444	2	0.408131554845924	4.68539590311055	14.589685	0.487961050061284
122	0.266048148148148	0.829011111111111	2	0.310539344833667	6.06456930310491	3.6338225	-0.0123209149931014
123	0.261111111111111	0.806788888888889	2	0.313003527832288	1.07686183876708	11.6393475	-0.428481136032366
124	0.325307407407407	0.772222222222222	2	0.398699755038761	1.76819188664478	12.059135	-0.354448041057092
125	0.399381481481482	0.787037037037037	2	0.469589363250179	0.71039616183147	0	0
126	0.794444444444444	0.327777777777778	3	1.17948604833269	3.46334320798644	3.73965625	0.135661720313441
127	0.787037037037037	0.35	3	1.15235370427	3.28345970699392	5.574305	0.19275651821623
128	0.7821	0.384566666666667	3	1.11380240062675	1.97573984346118	3.00177625	-0.00549367209920798
129	0.799381481481482	0.391974074074074	3	1.11490113504659	2.21429743558818	5.9125	0.0372696797073552
130	0.829011111111111	0.414196296296296	3	1.10744719910512	1.81577498992176	4.8754475	-0.0345849518835423
131	0.858640740740741	0.421603703703704	3	1.11436418948183	2.26563295558533	3.07863875	0.0233488194315037
132	0.873455555555555	0.433951851851852	3	1.10969442559553	0.92735521320193	1.97063625	-0.0562172349907536
133	0.883333333333333	0.426544444444444	3	1.12093787259368	0.785398163397454	2.22960375	-0.0669158354292873
134	0.893211111111111	0.416666666666667	3	1.13432103967954	3.50038387293154	3.36776	0.106499369021795
135	0.885803703703704	0.436418518518519	3	1.11302116587518	3.33898821343967	6.0295675	0.182917514445087
136	0.878396296296296	0.473455555555556	3	1.07643766298616	3.52209903070216	6.3677625	0.197581995497834
137	0.863581481481482	0.510492592592593	3	1.03692126388659	4.06888787159141	5.9125	0.172873765790885
138	0.833951851851852	0.532714814814815	3	1.00234651072842	5.98022570278306	6.60721875	-0.139038012443063
139	0.821603703703704	0.493211111111111	3	1.03015411321703	3.69586572282816	9.73493125	0.318002946675694
140	0.789507407407407	0.545062962962963	3	0.966553523881891	4.85434603018917	5.574305	0.0838970581118803
141	0.754937037037037	0.540122222222222	3	0.949774112259515	0.183146626043575	10.8234225	-0.340790415524056
142	0.767285185185185	0.473455555555556	3	1.01793219536433	3.08614953312981	7.10623375	0.196912054593816
143	0.769751851851852	0.5179	3	0.978549784445563	3.96693116386	6.97379375	0.231401387007431
144	0.737655555555556	0.54752962962963	3	0.932269507044077	4.16069537365037	6.01656	0.193321668881168
145	0.705555555555556	0.567285185185185	3	0.893605173267843	4.77117583843931	6.71246125	0.139883325573136
146	0.663581481481481	0.564814814814815	3	0.865628508153216	5.742765806909	6.8951575	-0.0830779132513815
147	0.641359259259259	0.527777777777778	3	0.882244090803492	0.106733781131458	11.1001275	-0.36591022392133
148	0.648766666666667	0.458640740740741	3	0.955426135587758	0.718843274633407	8.3803775	-0.325884209659613
149	0.683333333333333	0.419137037037037	3	1.02060297751968	1.40562737917848	9.59066625	-0.232444884744523
150	0.742592592592593	0.409259259259259	3	1.06709195446859	2.79858907603536	5.85987875	0.138845121782071
151	0.754937037037037	0.443825925925926	3	1.03932293011217	3.14159265358979	7.095	0.213137906078414
152	0.754937037037037	0.48827037037037	3	0.996695348896488	3.14159265358979	2.365	0.0685626650650234
153	0.754937037037037	0.503085185185185	3	0.982982815883484	4.03753828072552	5.04750125	0.167774301412839
154	0.730248148148148	0.522840740740741	3	0.949427955600916	4.30752305460802	6.0035525	0.182989796588335
155	0.695677777777778	0.537655555555556	3	0.912829996283249	3.81635189005798	5.04750125	0.179809388591829
156	0.675925925925926	0.562344444444444	3	0.876868118564883	3.14159265358979	3.15313625	0.0851295584155054
157	0.675925925925926	0.5821	3	0.859842206881782	4.15380652020471	3.71837125	0.125623951468384
158	0.656174074074074	0.594444444444444	3	0.834717416588105	3.92699081698724	2.22960375	0.0788459747629261
159	0.646296296296296	0.604322222222222	3	0.81894822163552	4.06885787039137	3.94186375	0.138018292242427
160	0.626544444444444	0.619137037037037	3	0.791344563187035	4.51499342053481	6.0295675	0.181968892874349
161	0.589507407407407	0.626544444444444	3	0.754950784612165	3.92699081698724	3.34470125	0.1216001072899
162	0.574692592592593	0.641359259259259	3	0.730630763154185	3.72982599086652	1.421365	0.0499346244436477
163	0.569751851851852	0.648766666666667	3	0.720643838265455	3.92699081698725	2.7871525	0.100737341588645
164	0.557407407407407	0.661111111111111	3	0.700496369947726	3.14159265358979	1.57686375	0.0364963526177353
165	0.557407407407407	0.670988888888889	3	0.693197099424179	3.92699081698725	1.1150975	0.0398200297150525
166	0.55247037037037	0.675925925925926	3	0.685233093481169	0	0	0
167	0.55247037037037	0.675925925925926	3	0.685233093481169	4.62169221141462	4.353965	0.131686605452914
168	0.525307407407408	0.678396296296296	3	0.658895772390586	4.71238898038469	4.33563625	0.127584702913502
169	0.498148148148148	0.678396296296296	3	0.633378831807886	4.1719253592229	2.29818875	0.0852828584283105
170	0.485803703703704	0.685803703703704	3	0.616322260122224	4.33203775428473	2.1225875	0.0772039170627525
171	0.473455555555556	0.690740740740741	3	0.600881476709673	3.92680330526997	2.22960375	0.0817144161176803
172	0.463581481481481	0.700618518518519	3	0.584538593486137	4.24889136388313	1.76251625	0.065342350333028
173	0.453703703703704	0.705555555555556	3	0.571470123419531	4.12450177032842	1.421365	0.0530423400349189
174	0.446296296296296	0.710492592592593	3	0.560861655412548	3.33904589354573	2.00965875	0.0510493317404315
175	0.443825925925926	0.722840740740741	3	0.550651789064461	3.78521378158557	1.97063625	0.0673009433062266
176	0.436418518518519	0.732714814814815	3	0.537191600403216	3.60509027009136	3.52562375	0.107485892853982
177	0.426544444444444	0.75247037037037	3	0.51569442183242	3.78512376358312	3.94186375	0.129301634487221
178	0.41172962962963	0.772222222222222	3	0.489834094934975	2.73672672781312	3.00177625	0.00892721894826587
179	0.419137037037037	0.789507407407407	3	0.488048651145322	2.12937878697488	3.71837125	-0.0637660144749841
180	0.438888888888889	0.801851851851852	3	0.500801854040319	2.81980459966192	4.98601125	0.0294294213156776
181	0.448766666666667	0.831481481481481	3	0.494915969777183	3.09621576496425	8.6807325	0.118861271538417
182	0.451233333333333	0.885803703703704	3	0.4711437154695	4.11009367623621	7.65314	0.237368349366315
183	0.41172962962963	0.912962962962963	3	0.423670045596237	5.12479942198208	20.65118	0.47740263578829
184	0.293211111111111	0.861111111111111	3	0.328189518438579	0.595402386260532	14.7587825	-0.430805217034104
185	0.345062962962963	0.784566666666667	3	0.4143505618454	2.27073052626229	9.7911	-0.148155948175888
186	0.391974074074074	0.824074074074074	3	0.443981751480577	4.48126388622561	6.88392375	0.233092910507841
187	0.35	0.833951851851852	3	0.397363169379009	4.1538486541365	7.43733375	0.251917688146761
188	0.310492592592593	0.858640740740741	3	0.346979631749657	5.13061330996392	11.6464425	0.304645787709579
189	0.243825925925926	0.829011111111111	3	0.286050474207741	5.06535009806277	7.98128375	0.240305546844495
190	0.196914814814815	0.81172962962963	3	0.237989364838842	5.45018367998828	5.85987875	0.12779421614227
191	0.169751851851852	0.787037037037037	3	0.212430521610388	5.1760365893855	2.64407	0.0812744116553632
192	0.154937037037037	0.77962962962963	3	0.196175639279316	5.1760365893855	5.28814	0.168891488964285
193	0.125307407407408	0.764814814814815	3	0.162397341486459	3.38630662641052	1.62534625	0.0256977282090642
194	0.122840740740741	0.774692592592593	3	0.157257795844646	1.76819188664478	6.0295675	-0.221926142288741
195	0.159877777777778	0.7821	3	0.201643024302394	6.11795554977974	4.7950375	-0.00711720724458575
196	0.154937037037037	0.75247037037037	3	0.203066465751311	5.49783401951453	8.91900625	0.212764264497396
197	0.115433333333333	0.712962962962963	3	0.160513612851832	2.63453660302889	8.11668	-0.1121025872961
198	0.140122222222222	0.757407407407407	3	0.182934130311052	0	6.70063625	-0.0523703817977961
199	0.140122222222222	0.715433333333333	3	0.193408206670611	4.03764803816114	7.5715475	0.279616867782531
200	0.103085185185185	0.745062962962963	3	0.137484833114105	1.5707963267949	8.67186375	-0.353603906486286
201	0.157407407407407	0.745062962962963	3	0.208205614411362	0.982793723247329	4.26350375	-0.164950372891741
202	0.17962962962963	0.730248148148148	3	0.241195688989711	1.5707963267949	7.095	-0.282651921699665
203	0.224074074074074	0.730248148148148	3	0.297726073329644	0	7.095	-0.0903581948475785
204	0.224074074074074	0.685803703703704	3	0.315797712299159	5.27914025592077	10.27888125	0.304047862723796
205	0.169751851851852	0.651233333333333	3	0.2549881397544	4.28576148725781	14.2881475	0.637174355224621
206	0.0882703703703705	0.68827037037037	3	0.127553268709476	4.05950959804921	8.43536375	0.316870894432916
207	0.0462962962962963	0.72037037037037	3	0.0641790898228927	1.47112767430373	0	0
208	0.268518518518519	0.698148148148148	4	0.367173833818219	4.87106062285578	9.97970875	0.376534184613893
209	0.206788888888889	0.68827037037037	4	0.291866996895441	4.95734243236823	11.37624125	0.447606644548236
210	0.137655555555555	0.670988888888889	4	0.202345667985793	4.79789184301353	13.84648375	0.626456167292814
211	0.0512333333333334	0.663581481481481	4	0.0770544345272306	4.84209430570429	9.14249875	0.42760410126804
212	-0.00555555555555556	0.656174074074074	4	-0.00846638572637737	5.12481417552416	6.88392375	0.309751644423287
213	-0.0450629629629629	0.638888888888889	4	-0.0704167146110347	5.21175481101449	4.93871125	0.223988833399656
214	-0.0722222222222222	0.624074074074074	4	-0.115214481290966	5.92439408783784	3.36776	0.0789880270139875
215	-0.0796296296296296	0.604322222222222	4	-0.131012086693764	5.78387679938254	4.93871125	0.155935438332536
216	-0.0944444444444444	0.577159259259259	4	-0.162199174360271	5.81953769817878	2.64407	0.0848922368586347
217	-0.101851851851852	0.562344444444444	4	-0.179177621731998	4.98535539895001	10.233355	0.561922615551237
218	-0.163581481481481	0.545062962962963	4	-0.291562144842245	5.20639227860845	5.81967375	0.317421212565718
219	-0.195677777777778	0.527777777777778	4	-0.355046387355389	4.61267577586421	3.961375	0.194171451721321
220	-0.22037037037037	0.530248148148148	4	-0.393880677699653	5.49778714378214	3.90225	0.199890110431924
221	-0.237655555555556	0.512962962962963	4	-0.433858699786038	4.57987019932273	5.96453	0.269048732366126
222	-0.274692592592593	0.5179	4	-0.487668446259263	6.15098778585677	0	0
223	-0.457407407407407	-0.856174074074074	5	-2.65092519470954	1.92958754613665	3.36776	0.0729429755185684
224	-0.437655555555556	-0.848766666666667	5	-2.66551378981325	1.91957827824507	4.61352375	0.10502252652274
225	-0.410492592592593	-0.838888888888889	5	-2.6865182951178	2.35619449019234	1.672055	0.0183855748186801
226	-0.403085185185185	-0.831481481481481	5	-2.69019541008154	2.67824516462801	0.88155375	0.000359009714596681
227	-0.400618518518519	-0.826544444444444	5	-2.69026721202446	1.29258156944516	2.86933625	0.0967072732007201
228	-0.383333333333333	-0.831481481481481	5	-2.7096086666646	1.5707963267949	1.1825	0.0368597143324045
229	-0.375925925925926	-0.831481481481481	5	-2.71698060953108	1.5707963267949	1.97063625	0.0619754898585301
230	-0.363581481481482	-0.831481481481481	5	-2.72937570750279	2.35619449019234	1.672055	0.021271034361563
231	-0.356174074074074	-0.824074074074074	5	-2.7336299143751	1.5707963267949	0.39436375	0.0126432681676469
232	-0.353703703703704	-0.824074074074074	5	-2.73615856800863	1.5707963267949	1.1825	0.0380754334423594
233	-0.346296296296296	-0.824074074074074	5	-2.7437736546971	1.5707963267949	2.365	0.0768844527752188
234	-0.331481481481481	-0.824074074074074	5	-2.75915054525215	2.35619449019234	1.672055	0.0233772519891318
235	-0.324074074074074	-0.816666666666667	5	-2.76382599564997	1.5707963267949	1.97063625	0.065632409932852
236	-0.31172962962963	-0.816666666666667	5	-2.77695247763654	1.81568676370999	3.25010125	0.0967786796311465
237	-0.291974074074074	-0.81172962962963	5	-2.79630821356277	2.0701621574247	4.93871125	0.122320745288098
238	-0.264814814814815	-0.796914814814815	5	-2.82077236262039	1.98906704717015	3.8821475	0.109127048400626
239	-0.242592592592593	-0.787037037037037	5	-2.84259777230052	2.06072770113234	6.70063625	0.186207841081938
240	-0.205555555555556	-0.767285185185185	5	-2.8798393405169	1.89254688119154	3.73965625	0.125054021393023
241	-0.183333333333333	-0.759877777777778	5	-2.90485014479551	2.0344439357957	2.64407	0.0821208956622765
242	-0.168518518518519	-0.75247037037037	5	-2.92127432392796	1.81577498992176	4.8754475	0.180106803677766
243	-0.138888888888889	-0.745062962962963	5	-2.95729568466352	1.98322152193436	6.88392375	0.242908384187364
244	-0.0993814814814816	-0.727777777777778	5	-3.00587736150099	2.35630163687574	3.90225	0.103359466727109
245	-0.0820999999999999	-0.710492592592593	5	-3.02654925484641	2.21423744038787	3.94186375	0.128326591954497
246	-0.0623444444444445	-0.695677777777778	5	-3.05221457323731	1.84903937908935	5.73926375	0.24448115492012
247	-0.0277777777777778	-0.685803703703704	5	-3.10111080422133	1.24907577269825	6.23236625	0.268718356524356
248	0.00925925925925926	-0.698148148148148	5	3.12833083165338	1.24912077427315	2.49271	0.104827140118706
249	0.0240740740740741	-0.703085185185185	5	3.10736540362964	1.5707963267949	3.5475	0.157625891523803
250	0.0462962962962963	-0.703085185185185	5	3.07584022532488	1.37328537345373	2.00965875	0.0858492384530241
251	0.0586407407407408	-0.705555555555556	5	3.05867037763427	1.47108312227442	3.961375	0.171184252178627
252	0.0833333333333333	-0.708025925925926	5	3.02443352719855	2.21423744038787	1.97063625	0.0755267002424631
253	0.093211111111111	-0.700618518518518	5	3.00932818715006	1.92958754613665	3.36776	0.146358746037092
254	0.112962962962963	-0.693211111111111	5	2.98005643794264	5.92025533502909	0	0
255	0.0388888888888889	-0.88827037037037	6	3.09784012932095	1.10699874778919	1.76251625	0.0539517314708027
256	0.0487666666666666	-0.893211111111111	6	3.08704978302679	1.5707963267949	1.57686375	0.0550732632657303
257	0.0586407407407408	-0.893211111111111	6	3.07603513037365	1.37363150067421	2.00965875	0.0676715812024309
258	0.0709888888888888	-0.895677777777778	6	3.06250081413316	1.5707963267949	1.57686375	0.0547268862320172
259	0.0808629629629631	-0.895677777777778	6	3.05155543688676	0	0.39436375	-0.00123158994095096
260	0.0808629629629631	-0.898148148148148	6	3.05180175487495	1.10714871779409	2.64407	0.0773749896669385
261	0.0956777777777779	-0.905555555555556	6	3.03632675694156	1.29258156944517	2.86933625	0.0908564835689374
262	0.112962962962963	-0.910492592592593	6	3.01815546022777	1.89224685119751	1.246355	0.0417854613104351
263	0.12037037037037	-0.908025925925926	6	3.00979836796568	1.5707963267949	1.1825	0.0400407210914056
264	0.127777777777778	-0.908025925925926	6	3.0017902237474	0	0.78813625	-0.00373138343201518
265	0.127777777777778	-0.912962962962963	6	3.00253650043381	1.24889577989899	1.246355	0.0377882634597793
266	0.135185185185185	-0.915433333333333	6	2.99497884774185	1.81586321224179	1.62534625	0.0548070475584517
267	0.145062962962963	-0.912962962962963	6	2.98401743823016	0	0	0
268	0.145062962962963	-0.912962962962963	6	2.98401743823016	0	0	0
269	0.145062962962963	-0.912962962962963	6	2.98401743823016	2.60112903242799	2.29818875	0.0506491756715732
270	0.15247037037037	-0.900618518518519	6	2.97388760309585	1.98906704717016	3.8821475	0.12978766113064
271	0.174692592592592	-0.890740740740741	6	2.94793007086972	2.35619449019232	1.1150975	0.0320575493171038
272	0.17962962962963	-0.885803703703704	6	2.9415185610063	1.95150960402329	2.1225875	0.072545828364059
273	0.191974074074074	-0.880862962962963	6	2.92700939533348	1.5707963267949	1.57686375	0.0533997756442739
274	0.201851851851852	-0.880862962962963	6	2.91632944020463	1.10684868780008	0.88155375	0.0234813691304625
275	0.206788888888889	-0.883333333333333	6	2.91163316637854	1.5707963267949	0.39436375	0.013248465048683
276	0.209259259259259	-0.883333333333333	6	2.9089834733688	2.49806154359647	3.94186375	0.106315053021602
277	0.224074074074074	-0.863581481481482	6	2.88772046276448	3.2834447111188	5.574305	0.0227625340160076
278	0.219137037037037	-0.829011111111111	6	2.88316795596128	0	0	0
279	0.219137037037037	-0.829011111111111	6	2.88316795596128	3.14159265358979	1.97063625	0.0186547440508011
280	0.219137037037037	-0.816666666666667	6	2.87943700715112	3.14159265358979	0.78813625	0.00760891647053619
281	0.219137037037037	-0.81172962962963	6	2.87791522385701	2.67809503708823	1.76251625	0.0440861133976789
282	0.224074074074074	-0.801851851851852	6	2.86909800117747	1.71275337659937	2.7871525	0.103670725414555
283	0.241359259259259	-0.799381481481482	6	2.84836385609456	1.81559846741699	1.62534625	0.0608311069324463
284	0.251233333333333	-0.796914814814815	6	2.83619763470807	1.76824956675084	2.00965875	0.0747884129988075
285	0.263581481481481	-0.794444444444444	6	2.82123995210831	2.55370544353351	1.421365	0.0421999501173742
286	0.268518518518519	-0.787037037037037	6	2.81279996208484	1.89269687369078	1.246355	0.0469440079539485
287	0.275925925925926	-0.784566666666667	6	2.80341116049405	1.44637209775101	3.17796875	0.105946660456255
288	0.295677777777778	-0.787037037037037	6	2.7822218284028	1.5707963267949	1.1825	0.0411101571139572
289	0.303085185185185	-0.787037037037037	6	2.77399979698001	0.950627920797297	3.39081875	0.0678978340585479
290	0.32037037037037	-0.799381481481482	6	2.7604202301683	0	0	0
291	0.32037037037037	-0.799381481481482	6	2.7604202301683	3.38674782364271	1.62534625	0.00810812309557818
292	0.3179	-0.789507407407407	6	2.75879860554918	1.5707963267949	1.1825	0.0402351566454362
293	0.325307407407407	-0.789507407407407	6	2.75075157422009	2.21423744038787	1.97063625	0.0702506768935551
294	0.335185185185185	-0.7821	6	2.73670143884138	2.03474396578968	0.88155375	0.0323952189042398
295	0.340122222222222	-0.77962962962963	6	2.73022239506053	1.5707963267949	0.39436375	0.0132945454274846
296	0.342592592592593	-0.77962962962963	6	2.72756348597504	1.5707963267949	0.39436375	0.0132635511218782
297	0.345062962962963	-0.77962962962963	6	2.72491077575066	1.5707963267949	0.78813625	0.0264140416727043
298	0.35	-0.77962962962963	6	2.71962796741612	1.5707963267949	0.39436375	0.0131701569611486
299	0.35247037037037	-0.77962962962963	6	2.71699393602389	2.35619449019234	1.672055	0.0575224984723999
300	0.359877777777778	-0.772222222222222	6	2.70548943632941	0	0	0
301	0.359877777777778	-0.772222222222222	6	2.70548943632941	2.89687868076906	1.62534625	0.0379607145229066
302	0.362344444444445	-0.762344444444444	6	2.69789729342483	0	0	0
303	0.362344444444445	-0.762344444444444	6	2.69789729342483	0	0	0
304	0.362344444444445	-0.762344444444444	6	2.69789729342483	2.03384405584371	0.88155375	0.0327094583652388
305	0.367285185185185	-0.759877777777778	6	2.69135540175178	0	0	0
306	0.367285185185185	-0.759877777777778	6	2.69135540175178	0.785398163397448	0.55754875	0.00677110877325582
307	0.369751851851852	-0.762344444444444	6	2.69000117999713	1.10714871779409	0.88155375	0.0197694342092136
308	0.374692592592592	-0.764814814814815	6	2.68604729315529	0	0	0
309	0.374692592592592	-0.764814814814815	6	2.68604729315529	2.67824516462797	0.88155375	0.0258578611932681
310	0.377159259259259	-0.759877777777778	6	2.68087572091664	2.49815153999682	1.97063625	0.0654148545951383
311	0.384566666666667	-0.75	6	2.66779274999761	1.95114755289487	2.1225875	0.0784244358924102
312	0.396914814814815	-0.745062962962963	6	2.65210786281913	2.35619449019234	1.672055	0.0595614499286956
313	0.404322222222222	-0.737655555555556	6	2.64019557283339	2.55370544353351	1.421365	0.0471254009051902
314	0.409259259259259	-0.730248148148148	6	2.63077049265235	2.3565694433056	1.1150975	0.0402420023204009
315	0.414196296296296	-0.725307407407408	6	2.62272209218827	2.67764501459501	1.76251625	0.0553999312478437
316	0.419137037037037	-0.715433333333333	6	2.6116421059387	3.14159265358979	0.39436375	0.00754952905722028
317	0.419137037037037	-0.712962962962963	6	2.61013220012725	1.89269687369078	1.246355	0.0460829199022506
318	0.426544444444444	-0.710492592592593	6	2.60091561614681	1.10684868780012	0.88155375	0.017767099939503
319	0.431481481481481	-0.712962962962963	6	2.59736219615891	2.35619449019234	0.55754875	0.0203747322546732
320	0.433951851851852	-0.710492592592593	6	2.59328724970797	1.10714871779409	2.64407	0.0518660332626419
321	0.448766666666667	-0.7179	6	2.58291404305544	1.10684868780012	0.88155375	0.0168965148120748
322	0.453703703703704	-0.72037037037037	6	2.57953474009303	1.76830728013606	2.00965875	0.0687121536357704
323	0.466048148148148	-0.7179	6	2.56579230936587	1.5707963267949	0.78813625	0.0241325887640276
324	0.470988888888889	-0.7179	6	2.56096579161307	1.81559846741699	1.62534625	0.0557366049879704
325	0.480862962962963	-0.715433333333333	6	2.54981847061547	1.5707963267949	1.1825	0.0354886265916798
326	0.48827037037037	-0.715433333333333	6	2.54272074529714	2.03459390580057	1.76251625	0.0630624632071042
327	0.498148148148148	-0.710492592592593	6	2.53010825265572	2.03429394329646	1.76251625	0.0628142585227165
328	0.508025925925926	-0.705555555555556	6	2.51754540095117	1.76830728013606	2.00965875	0.0655166724837475
329	0.52037037037037	-0.703085185185185	6	2.50444206645442	2.35619449019234	2.7871525	0.0989757909290478
330	0.532714814814815	-0.690740740740741	6	2.48464690826861	2.03429394329646	1.76251625	0.0619627174263604
331	0.542592592592593	-0.685803703703704	6	2.47225436478334	1.89269687369078	2.49271	0.0834413045657723
332	0.557407407407407	-0.680862962962963	6	2.45556610387019	2.94408170024863	2.00965875	0.0558000542772152
333	0.559877777777778	-0.668518518518519	6	2.44440609301474	2.601129032428	2.29818875	0.0784264848739191
334	0.567285185185185	-0.656174074074074	6	2.42872079603996	2.35619449019234	1.672055	0.0602767034542984
335	0.574692592592593	-0.648766666666667	6	2.4166654553491	2.03474396578968	0.88155375	0.0307190572514093
336	0.57962962962963	-0.646296296296296	6	2.41052164389882	0	0	0
337	0.57962962962963	-0.646296296296296	6	2.41052164389882	2.46674195393062	2.52404625	0.0900812568887233
338	0.589507407407407	-0.633951851851852	6	2.39250539252107	2.73672672781312	3.00177625	0.100183345559102
339	0.596914814814815	-0.616666666666667	6	2.37246872340925	2.35619449019234	1.1150975	0.0406752597710547
340	0.601851851851852	-0.61172962962963	6	2.36433367145504	3.14159265358979	1.57686375	0.0406959063134904
341	0.601851851851852	-0.601851851851852	6	2.35619449019234	4.71238898038469	0.39436375	-0.0102826271098833
342	0.599381481481482	-0.601851851851852	6	2.35825101561432	2.55335931631307	1.421365	0.0514814463009072
343	0.604322222222222	-0.594444444444444	6	2.34795472635414	2.76113800685863	2.1225875	0.0727657790245484
344	0.609259259259259	-0.5821	6	2.33340157054923	2.49815153999682	1.97063625	0.0728642907983446
345	0.616666666666667	-0.572222222222222	6	2.31882871238956	3.30682241098964	2.39751875	0.0553369439195439
346	0.614196296296296	-0.557407407407407	6	2.30776132360565	2.94408170024863	2.00965875	0.0656219500545596
347	0.616666666666667	-0.545062962962963	6	2.29463693359474	3.36020865766447	3.6338225	0.0831429571185138
348	0.61172962962963	-0.522840740740741	6	2.27800834217104	3.33904589354574	2.00965875	0.0489511946278176
349	0.609259259259259	-0.510492592592593	6	2.26821810324547	3.14159265358979	2.75936375	0.0844966382583534
350	0.609259259259259	-0.493211111111111	6	2.2513187755938	2.97636289618994	2.39751875	0.084149109482925
351	0.61172962962963	-0.478396296296296	6	2.23448895369722	2.55370544353351	2.84213875	0.114479294095466
352	0.621603703703704	-0.463581481481481	6	2.21159309487813	2.35619449019234	2.22960375	0.0888936994685841
353	0.631481481481482	-0.453703703703704	6	2.19381435498441	2.44690355973658	3.07863875	0.12343749377449
354	0.643825925925926	-0.438888888888889	6	2.16912685622951	2.601129032428	2.29818875	0.0923139205250134
355	0.651233333333333	-0.426544444444444	6	2.15066407212451	2.35619449019234	2.7871525	0.109280667565068
356	0.663581481481481	-0.414196296296296	6	2.12880793861149	2.2454640866848	2.52404625	0.0946742579583848
357	0.675925925925926	-0.404322222222222	6	2.10987308701982	2.35619449019234	1.672055	0.064282274835703
358	0.683333333333333	-0.396914814814815	6	2.09701663205268	2.0345189376706	3.52562375	0.115028475600605
359	0.703085185185185	-0.387037037037037	6	2.07401093693256	0	0	0
360	0.703085185185185	-0.387037037037037	6	2.07401093693256	2.67764501459501	0.88155375	0.0343753041027206
361	0.705555555555556	-0.3821	6	2.06713587611201	2.3565694433056	1.1150975	0.0416195149154674
362	0.710492592592593	-0.377159259259259	6	2.05881197312892	0	0	0
363	0.710492592592593	-0.377159259259259	6	2.05881197312892	2.67764501459501	0.88155375	0.0343105091663576
364	0.712962962962963	-0.372222222222222	6	2.05194987129565	2.67809503708823	1.76251625	0.0686522823799551
365	0.7179	-0.362344444444445	6	2.03821941481966	0	0	0
366	0.7179	-0.362344444444445	6	2.03821941481966	2.15868353685118	1.421365	0.0478938382612437
367	0.725307407407408	-0.357407407407407	6	2.02864064716741	2.97636289618994	2.39751875	0.0893960177710085
368	0.727777777777778	-0.342592592592593	6	2.01076144361321	2.55370544353351	1.421365	0.054638289826463
369	0.732714814814815	-0.335185185185185	6	1.99983378564791	2.67779507458412	1.76251625	0.0684580388721656
370	0.737655555555556	-0.325307407407407	6	1.98614217787348	2.35619449019234	2.7871525	0.100144384568535
371	0.75	-0.312962962962963	6	1.96611330095977	2.35619449019234	2.7871525	0.0985219669846593
372	0.762344444444444	-0.300618518518518	6	1.94640890756284	2.35619449019234	1.672055	0.0583251894904624
373	0.769751851851852	-0.293211111111111	6	1.93474386966475	3.60509027009136	1.76251625	0.0458151636242921
374	0.764814814814815	-0.283333333333333	6	1.92558083693989	3.14159265358979	0.78813625	0.028440500724991
375	0.764814814814815	-0.278396296296296	6	1.91989273679489	3.14159265358979	0.78813625	0.0285802295822091
376	0.764814814814815	-0.273455555555556	6	1.91417669087845	2.94408170024863	2.00965875	0.0768416993605436
377	0.767285185185185	-0.261111111111111	6	1.89880835100634	3.14159265358979	1.97063625	0.0724438049478815
378	0.767285185185185	-0.248766666666667	6	1.88431959001676	2.97660614271877	2.39751875	0.0923174108553937
379	0.769751851851852	-0.233951851851852	6	1.86585610784569	3.14159265358979	3.5475	0.133178770584452
380	0.769751851851852	-0.21172962962963	6	1.8392203537288	2.6224234643727	3.17796875	0.120021676206359
381	0.77962962962963	-0.194444444444444	6	1.81521601848752	2.97636289618994	2.39751875	0.0932950526433052
382	0.7821	-0.17962962962963	6	1.79655700795886	2.55370544353351	1.421365	0.0516640547599678
383	0.787037037037037	-0.172222222222222	6	1.78622419700687	2.35619449019234	2.22960375	0.0723081211115684
384	0.796914814814815	-0.162344444444445	6	1.77176257278456	2.8967905129677	1.62534625	0.0624729479409813
385	0.799381481481482	-0.15247037037037	6	1.75926798319636	2.35619449019234	1.672055	0.0528483092609333
386	0.806788888888889	-0.145062962962963	6	1.74869832134417	2.15902966407162	1.421365	0.0373633954422159
387	0.814196296296296	-0.140122222222222	6	1.74122564225573	3.14159265358979	1.1825	0.0442466684008513
388	0.814196296296296	-0.132714814814815	6	1.73237630857556	3.46326820611154	2.49271	0.0845451125596863
389	0.809259259259259	-0.1179	6	1.71546728606362	3.14159265358979	4.33563625	0.165046090455836
390	0.809259259259259	-0.0907407407407407	6	1.68245806797246	4.71238898038469	0.39436375	-0.00169529022327364
391	0.806788888888889	-0.0907407407407407	6	1.68279712601711	3.38630662641053	1.62534625	0.0590097231687814
392	0.804322222222222	-0.0808629629629631	6	1.67099518138335	3.14159265358979	0.78813625	0.0304017667422896
393	0.804322222222222	-0.0759259259259259	6	1.6649148280349	3.92699081698724	0.55754875	0.0138304106356379
394	0.801851851851852	-0.0734555555555556	6	1.66214874590777	3.50038387293154	3.36776	0.119280188909228
395	0.794444444444444	-0.0537037037037037	6	1.63829270812592	3.14159265358979	2.365	0.0929218759091555
396	0.794444444444444	-0.0388888888888889	6	1.61970833294409	3.66969818953528	5.4761575	0.184991666398777
397	0.777159259259259	-0.00925925925925926	6	1.58270999966434	3.14159265358979	2.365	0.0953104652073445
398	0.777159259259259	0.00555555555555556	6	1.56364790662287	3.14159265358979	1.1825	0.0476498218605889
399	0.777159259259259	0.012962962962963	6	1.55411794225075	2.55335931631307	1.421365	0.0468073226303665
400	0.7821	0.0203703703703704	6	1.54475647772468	3.14159265358979	0.39436375	0.015781131031646
401	0.7821	0.0228407407407406	6	1.54160025151835	3.14159265358979	0.39436375	0.0157545691345418
402	0.7821	0.0253074074074075	6	1.53844933769144	2.89687868076906	1.62534625	0.0623481483663943
403	0.784566666666667	0.0351851851851852	6	1.52597970801816	3.8162604134797	2.52404625	0.0822973192225476
404	0.774692592592592	0.0475296296296297	6	1.50952024417365	3.83642928238022	3.07863875	0.101611108628315
405	0.762344444444444	0.0623444444444445	6	1.48919802244799	3.14159265358979	1.97063625	0.0803373061724115
