# Supplementary material for: Fluid extraction from the left-right organizer uncovers mechanical properties needed for symmetry breaking
Source: eLife. 2023 Jul 21;12:e83861. doi: 10.7554/eLife.83861 (PMC10361723; doi:10.7554/eLife.83861)
Supplement: Figure 4—source data 2. [file elife-83861-fig4-data2.zip › Fig4_sourcedata/MC8ss_embryo6.csv]

	x	y	id	omega	alpha	speed	realangvel
1	0.0446777108433736	-0.396084337349398	1	3.02926895227111	2.67779507458412	1.76251625	0.0625589549914718
2	0.04869578313253	-0.388051204819277	1	3.01675716127282	2.0344439357957	1.76251625	0.109069528585852
3	0.0567259036144579	-0.384036144578313	1	2.99494325555565	0	0	0
4	0.0567259036144579	-0.384036144578313	1	2.99494325555565	1.89269687369078	1.246355	0.0807611457385171
5	0.0627500000000001	-0.382027108433735	1	2.97879102640795	2.21423744038787	1.97063625	0.11636102554923
6	0.0707831325301205	-0.376003012048193	1	2.9555188212981	2.15868353685118	1.421365	0.0877124356349013
7	0.0768072289156626	-0.371987951807229	1	2.93797633417112	2.35619449019234	1.672055	0.0948538025955159
8	0.0828313253012048	-0.365963855421687	1	2.91900557365202	2.35619449019234	1.1150975	0.064510954400161
9	0.0868463855421688	-0.361948795180723	1	2.90610338277198	2.35619449019234	2.22960375	0.132184610577299
10	0.0948795180722892	-0.353915662650602	1	2.87966646065652	2.63453660302889	4.05834	0.204354190522102
11	0.104918674698795	-0.335843373493976	1	2.8387956225521	1.86223936043611	4.1151	0.297359379186499
12	0.125	-0.329819277108434	1	2.7793237467148	2.0344439357957	2.64407	0.190617361015168
13	0.137048192771084	-0.323795180722892	1	2.74120027451177	2.601129032428	2.29818875	0.137193623675871
14	0.143072289156627	-0.313756024096385	1	2.7137615497766	3.01719151123163	3.17796875	0.128257089028661
15	0.145081325301205	-0.297689759036145	1	2.68811013197086	2.46692489369989	2.52404625	0.178282491195141
16	0.153111445783133	-0.287650602409639	1	2.65245363373184	2.72332193321454	3.8821475	0.248178725268051
17	0.161144578313253	-0.269578313253012	1	2.60281788867823	2.49815153999682	1.97063625	0.149704055814692
18	0.167168674698795	-0.261545180722892	1	2.57287707751529	2.2454640866848	2.52404625	0.206705315305524
19	0.177207831325301	-0.253515060240964	1	2.53153601445418	2.55335931631307	1.421365	0.109945247272649
20	0.181225903614458	-0.247490963855422	1	2.50954696499965	0	0	0
21	0.181225903614458	-0.247490963855422	1	2.50954696499965	3.14159265358979	0.78813625	0.0391064776206163
22	0.181225903614458	-0.243472891566265	1	2.50172566947553	0	0	0
23	0.181225903614458	-0.243472891566265	1	2.50172566947553	2.35619449019234	0.55754875	0.0463021396501073
24	0.183231927710843	-0.241466867469879	1	2.49246524154551	2.35619449019234	0.55754875	0.0464898086954157
25	0.185240963855422	-0.239457831325301	1	2.48316727980642	2.76113800685863	2.1225875	0.156686837470312
26	0.189256024096386	-0.229418674698795	1	2.45182991231236	2.94413941363385	2.00965875	0.136423410912165
27	0.191265060240964	-0.219376506024096	1	2.42454523012993	2.76113800685863	2.1225875	0.168113430489476
28	0.195280120481928	-0.20933734939759	1	2.39092254403203	3.30670079018998	4.7950375	0.253633443580159
29	0.191265060240964	-0.185240963855422	1	2.340195855316	3.6052402625906	2.64407	0.0880107976982503
30	0.185240963855422	-0.173192771084337	1	2.32259369577635	4.71238898038469	2.75936375	-0.19717282242679
31	0.171183734939759	-0.173192771084337	1	2.36202826026171	4.39048843348881	1.246355	-0.0603743491277875
32	0.165159638554217	-0.171183734939759	1	2.37410313008727	3.92699081698724	0.55754875	-0.00108076910135146
33	0.163153614457831	-0.169177710843373	1	2.37431928390754	3.30682241098964	2.39751875	0.153696133735748
34	0.161144578313253	-0.157129518072289	1	2.34358005716039	3.60509027009136	1.76251625	0.0680612647159773
35	0.157129518072289	-0.149096385542169	1	2.32996780421719	2.58301019340981	3.71837125	0.434978298283468
36	0.167168674698795	-0.13303313253012	1	2.2429721445605	2.91480223219448	5.2585775	0.595333216695879
37	0.173192771084337	-0.106927710843373	1	2.12390550122132	2.74683703737379	5.12436375	0.642728686686116
38	0.183231927710843	-0.0828313253012048	1	1.9953597638841	3.14159265358979	3.15313625	0.375630290595805
39	0.183231927710843	-0.0667680722891565	1	1.92023370576494	2.94413941363385	2.00965875	0.261384946494645
40	0.185240963855422	-0.0567259036144579	1	1.86795671646601	3.14159265358979	0.39436375	0.0496529940238233
41	0.185240963855422	-0.0547198795180722	1	1.85802611766124	0	0	0
42	0.185240963855422	-0.0547198795180722	1	1.85802611766124	1.92958754613665	3.36776	0.249438452646249
43	0.20130421686747	-0.04869578313253	1	1.808138427132	2.84306939879685	5.361455	0.649222131557221
44	0.20933734939759	-0.0225903614457831	1	1.67829400082055	2.63453660302889	4.05834	0.43452762598005
45	0.219376506024096	-0.00451807228915663	1	1.59138847562454	2.97636289618994	4.7950375	0.540044257426394
46	0.223394578313253	0.019578313253012	1	1.48337962413926	2.99984559148487	2.7871525	0.303579042314797
47	0.225400602409639	0.0336355421686746	1	1.4226638156763	3.14159265358979	2.365	0.259183409999304
48	0.225400602409639	0.045683734939759	1	1.37082713367644	2.94408170024863	2.00965875	0.201646584861583
49	0.227409638554217	0.0557228915662651	1	1.33049781670413	3.14159265358979	0.78813625	0.0829319339163719
50	0.227409638554217	0.059737951807229	1	1.31391142992085	3.14159265358979	1.57686375	0.163740957094806
51	0.227409638554217	0.0677710843373494	1	1.28116323850189	4.06894786679171	1.97063625	0.174311632364734
52	0.219376506024096	0.0737951807228916	1	1.24630091202894	3.46304317799246	1.246355	0.137114075464907
53	0.217370481927711	0.0798192771084337	1	1.21887809693596	3.28354970339426	2.7871525	0.295751175767854
54	0.215361445783133	0.0938765060240963	1	1.15972786178239	2.2454640866848	2.52404625	0.0677077637981707
55	0.225400602409639	0.101906626506024	1	1.14618630902276	2.81984209919315	3.73965625	0.268387238891274
56	0.231424698795181	0.119978915662651	1	1.0925088612445	2.85014961994858	4.1151	0.273193549858691
57	0.237448795180723	0.140060240963855	1	1.03787015127276	3.22465112628699	4.746555	0.379675296519616
58	0.235442771084337	0.164156626506024	1	0.96193509196884	2.85014961994858	4.1151	0.21452385744861
59	0.241466867469879	0.184237951807229	1	0.919030320479118	2.85010833365088	4.1151	0.191807246028459
60	0.247490963855422	0.204316265060241	1	0.880668871273427	2.92297664951511	3.6338225	0.16952463439729
61	0.251506024096386	0.222388554216868	1	0.846763944393969	2.35619449019234	3.90225	0.0171440484679519
62	0.265563253012048	0.23644578313253	1	0.843335134700378	2.43300167412653	3.6338225	0.0332568967286651
63	0.277611445783132	0.250503012048193	1	0.836683755354645	2.43289578741332	3.6338225	0.0301152440248353
64	0.289659638554217	0.264557228915663	1	0.830660706549678	2.43300167412653	3.6338225	0.0274473996126179
65	0.301707831325301	0.278614457831325	1	0.825171226627154	2.44690355973658	3.07863875	0.0239367220059022
66	0.311746987951807	0.29066265060241	1	0.820383882225974	1.89269687369078	1.246355	-0.0305392146135341
67	0.317771084337349	0.292671686746988	1	0.826491725148681	1.5707963267949	0.39436375	-0.0156985846012653
68	0.319780120481928	0.292671686746988	1	0.829631442068934	3.30682241098964	2.39751875	0.116351273588171
69	0.317771084337349	0.304719879518072	1	0.8063611873513	0	0.39436375	-0.0165202801380387
70	0.317771084337349	0.302710843373494	1	0.809665243378908	0	0	0
71	0.317771084337349	0.302710843373494	1	0.809665243378908	3.46349320048567	1.246355	0.065075625980216
72	0.315762048192771	0.308734939759036	1	0.796650118182864	2.92281782785461	3.6338225	0.110597612386449
73	0.319780120481928	0.326807228915663	1	0.774530595705575	2.2654854206481	3.07863875	-0.0168160203056972
74	0.331828313253012	0.336846385542169	1	0.777893799766714	2.0344439357957	2.64407	-0.0448463743177613
75	0.343876506024096	0.342870481927711	1	0.786863074630266	2.49815153999682	1.97063625	0.0144807014839188
76	0.349900602409638	0.350903614457831	1	0.783966934333483	3.12282021117834	0	0
77	0.353915662650602	0.564759036144578	2	0.559796919561424	2.35619449019237	0.55754875	-0.00474820482562754
78	0.355924698795181	0.566768072289157	2	0.56074656052655	3.14159265358979	2.365	0.0471494793428928
79	0.355924698795181	0.578816265060241	2	0.551316664657971	3.52230593081816	2.1225875	0.0632772351599009
80	0.351906626506024	0.588855421686747	2	0.538661217625991	3.6409584842196	4.93871125	0.155026561432766
81	0.33985843373494	0.610942771084337	2	0.507655905339438	3.92699081698724	3.34470125	0.116391061525288
82	0.327810240963856	0.622990963855422	2	0.48437769303438	4.36356323087667	4.61352375	0.16608713621062
83	0.305722891566265	0.631024096385542	2	0.451160265792256	4.53257148246429	4.4071775	0.155509292542011
84	0.283635542168675	0.635039156626506	2	0.420058407283854	4.09207869057535	3.39081875	0.121092039173447
85	0.269578313253012	0.645081325301205	2	0.395839999449165	4.35359776104294	3.36776	0.122693410166835
86	0.253515060240964	0.651105421686747	2	0.371301317415798	4.39071342786295	2.49271	0.0908377247917935
87	0.241466867469879	0.655120481927711	2	0.353133772457439	4.01769988653149	3.07863875	0.105013575658341
88	0.229418674698795	0.665159638554217	2	0.332131057325771	3.80267043689315	4.49409125	0.133896602703258
89	0.215361445783133	0.683231927710843	2	0.305351736785119	3.38648309050488	3.25010125	0.0592680690539404
90	0.211346385542169	0.699298192771084	2	0.293498122974331	3.60554029258458	1.76251625	0.0418502165318779
91	0.207328313253012	0.707328313253012	2	0.285128079667955	3.60509027009136	1.76251625	0.0410962017509842
92	0.203313253012048	0.715361445783133	2	0.276908839317758	3.52204730032096	2.1225875	0.0439113672924374
93	0.199298192771084	0.725400602409639	2	0.268126565859271	4.35365940150134	3.36776	0.113322264670235
94	0.183231927710843	0.731424698795181	2	0.245462112925224	4.24874137138388	2.64407	0.0868600552510768
95	0.171183734939759	0.737448795180723	2	0.228090101875009	4.44612539228404	4.49409125	0.150874680499639
96	0.149096385542169	0.743472891566265	2	0.197915165775081	4.57043193058021	2.7871525	0.0935744951015349
97	0.135039156626506	0.745481927710843	2	0.179200266754774	4.60167688149669	3.56937625	0.119898456337136
98	0.11696686746988	0.747490963855422	2	0.155220575487347	4.57061194498302	2.7871525	0.0938245737371157
99	0.10291265060241	0.749496987951807	2	0.136455660739924	3.38665953903667	1.62534625	0.0201717686613234
100	0.100903614457831	0.757530120481928	2	0.132421307007659	4.24889136388313	1.76251625	0.0553522354341296
101	0.0928704819277109	0.761545180722892	2	0.121350859920833	4.24874137138388	2.64407	0.0822051689903214
102	0.0808222891566266	0.767569277108434	2	0.104909826122769	0	0	0
103	0.0808222891566266	0.767569277108434	2	0.104909826122769	3.92661586387396	1.1150975	0.0284612281089669
104	0.0768072289156626	0.77158734939759	2	0.0992175805009751	3.14159265358979	0.39436375	0.00127802445527458
105	0.0768072289156626	0.773593373493976	2	0.0989619756099203	4.4673220949378	1.62534625	0.0526072030815372
106	0.0687740963855422	0.775602409638554	2	0.0884405349936129	4.24874137138389	1.76251625	0.0534126383200917
107	0.0607439759036144	0.779617469879518	2	0.0777580073295946	3.68192393154036	2.29818875	0.0428653975938775
108	0.0547198795180722	0.789659638554217	2	0.0691849278108189	3.78509376238308	5.9125	0.120901145244335
109	0.0366475903614457	0.813756024096386	2	0.0450046987619521	3.40785624169044	4.49409125	0.0419162055201672
110	0.0306234939759035	0.835843373493976	2	0.0366214576579184	2.92297664951511	3.6338225	-0.019603445239722
111	0.0346385542168675	0.853915662650602	2	0.0405421467058629	2.40880241299496	5.30292125	-0.0984749381016237
112	0.052710843373494	0.873996987951807	2	0.0602371343261876	2.23676083212621	7.0181375	-0.148572140036661
113	0.0808222891566266	0.896084337349398	2	0.0899515623335199	2.35619449019234	11.70615875	-0.201951662917043
114	0.122990963855422	0.938253012048193	2	0.130341894916928	2.29740763213773	4.746555	-0.0820573553068649
115	0.141063253012048	0.954316265060241	2	0.146753365978301	2.79852799268807	5.85987875	-0.0292920459148405
116	0.151105421686747	0.982430722891566	2	0.15261177516127	3.44014834530759	5.361455	0.0584516377790312
117	0.143072289156627	1.00853313253012	2	0.140921447605463	4.52414449925049	8.426495	0.209931277246285
118	0.100903614457831	1.01656626506024	2	0.0989351921562063	5.10718010008445	15.3725	0.349678452757298
119	0.0286144578313253	0.98644578313253	2	0.0289995016047468	0.336704886637133	8.3519975	-0.0803191077346166
120	0.0426716867469879	0.946286144578313	2	0.04506332315167	2.21432743678822	3.94186375	-0.0807433936782265
121	0.0587349397590361	0.958334337349398	2	0.0612120018873152	4.68539590311055	14.589685	0.387082797676087
122	-0.0155632530120481	0.960340361445783	2	-0.0162045576479021	6.06456930310491	3.6338225	0.0228515608560864
123	-0.019578313253012	0.942268072289157	2	-0.0207748698191194	1.07686183876708	11.6393475	-0.282266490554112
124	0.0326295180722892	0.914156626506024	2	0.035678428291703	1.76819188664478	12.059135	-0.32128731644026
125	0.0928704819277109	0.926204819277108	2	0.0999358915797549	0.71039616183147	0	0
126	0.414156626506024	0.552710843373494	3	0.643064998921238	3.46334320798644	3.73965625	0.11158255491913
127	0.408132530120482	0.57078313253012	3	0.620748487937412	3.28345970699392	5.574305	0.135776339520214
128	0.404117469879518	0.598894578313253	3	0.593593220033369	1.97573984346118	3.00177625	-0.0563015517106435
129	0.418171686746988	0.604918674698795	3	0.604853530375498	2.21429743558818	5.9125	-0.062465585047955
130	0.442268072289157	0.622990963855422	3	0.617346647385089	1.81577498992176	4.8754475	-0.103203617837784
131	0.466364457831325	0.629015060240964	3	0.637987370952646	2.26563295558533	3.07863875	-0.0231579255154324
132	0.47841265060241	0.639057228915663	3	0.642618956055732	0.92735521320193	1.97063625	-0.0628874750826802
133	0.48644578313253	0.633033132530121	3	0.655196451072268	0.785398163397454	2.22960375	-0.0706740443937892
134	0.494478915662651	0.625	3	0.669331259951026	3.50038387293154	3.36776	0.0911459967378542
135	0.488454819277109	0.641063253012048	3	0.651102060603455	3.33898821343967	6.0295675	0.139428120011469
136	0.482430722891566	0.671183734939759	3	0.623216436601161	3.52209903070216	6.3677625	0.162046114146869
137	0.470382530120482	0.70130421686747	3	0.590807213771787	4.06888787159141	5.9125	0.17768850345363
138	0.446286144578313	0.719376506024096	3	0.555269513081061	5.98022570278306	6.60721875	-0.0516141071735809
139	0.436243975903615	0.68725	3	0.565592334515778	3.69586572282816	9.73493125	0.266829048945709
140	0.41014156626506	0.729418674698795	3	0.512226524726636	4.85434603018917	5.574305	0.137462212062716
141	0.382027108433735	0.725400602409639	3	0.484734082314093	0.183146626043575	10.8234225	-0.219732374112194
142	0.392069277108434	0.671183734939759	3	0.528680557136531	3.08614953312981	7.10623375	0.101890745459318
143	0.394075301204819	0.707328313253012	3	0.508302408044668	3.96693116386	6.97379375	0.210926878914827
144	0.367972891566265	0.731424698795181	3	0.466117032261702	4.16069537365037	6.01656	0.185824700824975
145	0.341867469879518	0.747490963855422	3	0.428952092096708	4.77117583843931	6.71246125	0.187318081086754
146	0.307731927710843	0.745481927710843	3	0.391488475879357	5.742765806909	6.8951575	0.033766772130297
147	0.289659638554217	0.715361445783133	3	0.384735121453297	0.106733781131458	11.1001275	-0.184741545834136
148	0.295683734939759	0.659135542168675	3	0.421683430620125	0.718843274633407	8.3803775	-0.275038236438456
149	0.323795180722892	0.627009036144578	3	0.476691077907816	1.40562737917848	9.59066625	-0.322218649115147
150	0.371987951807229	0.618975903614458	3	0.541134807730845	2.79858907603536	5.85987875	0.0390961698819314
151	0.382027108433735	0.64708734939759	3	0.533315573754459	3.14159265358979	7.095	0.117384098954801
152	0.382027108433735	0.683231927710843	3	0.509838753963499	3.14159265358979	2.365	0.0370594463397467
153	0.382027108433735	0.695280120481928	3	0.50242686469555	4.03753828072552	5.04750125	0.158732360608842
154	0.361948795180723	0.711346385542169	3	0.470680392573781	4.30752305460802	6.0035525	0.191591487815087
155	0.333834337349398	0.723394578313253	3	0.432362095010764	3.81635189005798	5.04750125	0.142240672059389
156	0.317771084337349	0.743472891566265	3	0.403913960598886	3.14159265358979	3.15313625	0.038346735030651
157	0.317771084337349	0.759539156626506	3	0.396244613592756	4.15380652020471	3.71837125	0.113082188762009
158	0.301707831325301	0.769578313253012	3	0.373628175840354	3.92699081698724	2.22960375	0.0626264326118786
159	0.293674698795181	0.777611445783133	3	0.361102889317978	4.06885787039137	3.94186375	0.115202265027674
160	0.277611445783132	0.789659638554217	3	0.338062436312443	4.51499342053481	6.0295675	0.182532569681133
161	0.247490963855422	0.795683734939759	3	0.301555922376217	3.92699081698724	3.34470125	0.0896403493578934
162	0.235442771084337	0.807731927710843	3	0.283627852504638	3.72982599086652	1.421365	0.0327612626556795
163	0.231424698795181	0.813756024096386	3	0.277075599973502	3.92699081698725	2.7871525	0.0726992727816589
164	0.221385542168675	0.823795180722892	3	0.26253574541717	3.14159265358979	1.57686375	0.0121101329203865
165	0.221385542168675	0.831828313253012	3	0.260113718833093	3.92699081698725	1.1150975	0.0284413945649853
166	0.217370481927711	0.835843373493976	3	0.254425439920096	0	0	0
167	0.217370481927711	0.835843373493976	3	0.254425439920096	4.62169221141462	4.353965	0.127205764452694
168	0.195280120481928	0.837852409638554	3	0.228984287029557	4.71238898038469	4.33563625	0.125724326068548
169	0.173192771084337	0.837852409638554	3	0.203839421815848	4.1719253592229	2.29818875	0.0642875545563337
170	0.163153614457831	0.843876506024096	3	0.190981910904581	4.33203775428473	2.1225875	0.061640803216213
171	0.153111445783133	0.84789156626506	3	0.178653750261338	3.92680330526997	2.22960375	0.0537360839587298
172	0.145081325301205	0.855924698795181	3	0.167906533469592	4.24889136388313	1.76251625	0.0493303364918052
173	0.137048192771084	0.859939759036145	3	0.158040466171231	4.12450177032842	1.421365	0.0376558375683311
174	0.131024096385542	0.863954819277108	3	0.150509298657565	3.33904589354573	2.00965875	0.019763436417185
175	0.129015060240964	0.873996987951807	3	0.146556611374128	3.78521378158557	1.97063625	0.0400435971889257
176	0.122990963855422	0.882027108433735	3	0.138547891936343	3.60509027009136	3.52562375	0.0561739562791441
177	0.114960843373494	0.898093373493976	3	0.127313100680514	3.78512376358312	3.94186375	0.0760424503433976
178	0.10291265060241	0.914156626506024	3	0.112104610611835	2.73672672781312	3.00177625	-0.0236132594342353
179	0.108936746987952	0.928213855421687	3	0.116827262498682	2.12937878697488	3.71837125	-0.0780956419158829
180	0.125	0.938253012048193	3	0.132446390881858	2.81980459966192	4.98601125	-0.0246043976171506
181	0.13303313253012	0.962349397590361	3	0.137367270405288	3.09621576496425	8.6807325	0.0200010154930674
182	0.135039156626506	1.00652710843374	3	0.133367067306675	4.11009367623621	7.65314	0.1682456377643
183	0.10291265060241	1.02861445783133	3	0.0997179397538148	5.12479942198208	20.65118	0.465506212117767
184	0.00652710843373486	0.98644578313253	3	0.00661669733026131	0.595402386260532	14.7587825	-0.230122618827772
185	0.04869578313253	0.92419578313253	3	0.0526412210958157	2.27073052626229	9.7911	-0.189614818553512
186	0.0868463855421688	0.956325301204819	3	0.090564184806518	4.48126388622561	6.88392375	0.179797728537217
187	0.052710843373494	0.96435843373494	3	0.0546046390990748	4.1538486541365	7.43733375	0.168504913753764
188	0.0205813253012049	0.984436746987952	3	0.0209036563483218	5.13061330996392	11.6464425	0.279569752043417
189	-0.0336355421686746	0.960340361445783	3	-0.0350102940603616	5.06535009806277	7.98128375	0.203528051573366
190	-0.0717861445783133	0.946286144578313	3	-0.0757159043750348	5.45018367998828	5.85987875	0.126476189548821
191	-0.0938765060240963	0.926204819277108	3	-0.101011142284799	5.1760365893855	2.64407	0.0679866933829565
192	-0.105924698795181	0.920180722891566	3	-0.11460848096139	5.1760365893855	5.28814	0.137996033068235
193	-0.130021084337349	0.908132530120482	3	-0.142207687575037	3.38630662641052	1.62534625	0.0045766009382342
194	-0.132027108433735	0.916165662650603	3	-0.143123007762684	1.76819188664478	6.0295675	-0.165322476569488
195	-0.101906626506024	0.922189759036145	3	-0.110058512448786	6.11795554977974	4.7950375	0.0367154039199835
196	-0.105924698795181	0.898093373493976	3	-0.117401593232783	5.49783401951453	8.91900625	0.203436236022765
197	-0.138051204819277	0.865963855421687	3	-0.158088840437336	2.63453660302889	8.11668	-0.14026080588847
198	-0.117972891566265	0.90210843373494	3	-0.130036679259642	0	6.70063625	0.025266135993347
199	-0.117972891566265	0.867972891566265	3	-0.135089906458311	4.03764803816114	7.5715475	0.147104117572268
200	-0.148093373493976	0.892069277108434	3	-0.164510729972765	1.5707963267949	8.67186375	-0.242725230215127
201	-0.103915662650602	0.892069277108434	3	-0.115965683929739	0.982793723247329	4.26350375	-0.0936318909417422
202	-0.0858433734939759	0.880021084337349	3	-0.097239305741391	1.5707963267949	7.095	-0.204123400496377
203	-0.0496987951807229	0.880021084337349	3	-0.0564146256421158	0	7.095	0.0120543599021083
204	-0.0496987951807229	0.843876506024096	3	-0.0588254976225374	5.27914025592077	10.27888125	0.278744009982551
205	-0.0938765060240963	0.815762048192771	3	-0.114574299619048	4.28576148725781	14.2881475	0.362651071533411
206	-0.16014156626506	0.845882530120482	3	-0.18710451392573	4.05950959804921	8.43536375	0.160564891226795
207	-0.194277108433735	0.871987951807229	3	-0.219217492171089	1.47112767430373	0	0
208	-0.0135542168674699	0.853915662650602	4	-0.0158716829917901	4.87106062285578	9.97970875	0.296791344112602
209	-0.0637560240963855	0.845882530120482	4	-0.0752299518143106	4.95734243236823	11.37624125	0.340086643398396
210	-0.119978915662651	0.831828313253012	4	-0.14324728049399	4.79789184301353	13.84648375	0.415986239289616
211	-0.190262048192771	0.82580421686747	4	-0.226444528351913	4.84209430570429	9.14249875	0.271801273603927
212	-0.23644578313253	0.819780120481928	4	-0.280804783072698	5.12481417552416	6.88392375	0.204734464094257
213	-0.268575301204819	0.805722891566265	4	-0.32175167589155	5.21175481101449	4.93871125	0.146513881519559
214	-0.29066265060241	0.793674698795181	4	-0.351054452195462	5.92439408783784	3.36776	0.0671702276337083
215	-0.296686746987952	0.777611445783133	4	-0.364488497722203	5.78387679938254	4.93871125	0.117212686375072
216	-0.308734939759036	0.755521084337349	4	-0.387931034997218	5.81953769817878	2.64407	0.0627619079952679
217	-0.314759036144578	0.743472891566265	4	-0.400483416596271	4.98535539895001	10.233355	0.31719998530889
218	-0.364960843373494	0.729418674698795	4	-0.46392341365805	5.20639227860845	5.81967375	0.181779669917572
219	-0.391063253012048	0.715361445783133	4	-0.500279347641564	4.61267577586421	3.961375	0.100731894931245
220	-0.411144578313253	0.717370481927711	4	-0.520425726627813	5.49778714378214	3.90225	0.116734979624935
221	-0.425201807228916	0.703313253012048	4	-0.5437727225528	4.57987019932273	5.96453	0.140879830720788
222	-0.455322289156627	0.707328313253012	4	-0.571948688696957	6.15098778585677	0	0
223	-0.603915662650602	-0.41014156626506	5	-2.16738272974888	1.92958754613665	3.36776	0.0283253099279679
224	-0.587852409638554	-0.404117469879518	5	-2.17304779173447	1.91957827824507	4.61352375	0.0426744091181197
225	-0.565762048192771	-0.396084337349398	5	-2.1815826735581	2.35619449019234	1.672055	-0.0108468483667767
226	-0.559737951807229	-0.390060240963855	5	-2.17941330388474	2.67824516462801	0.88155375	-0.0158277712934063
227	-0.557731927710843	-0.386045180722892	5	-2.17624774962606	1.29258156944516	2.86933625	0.0844560252254367
228	-0.543674698795181	-0.390060240963855	5	-2.19313895467115	1.5707963267949	1.1825	0.0264339896262245
229	-0.537650602409639	-0.390060240963855	5	-2.19842575259639	1.5707963267949	1.97063625	0.044924418487311
230	-0.527611445783133	-0.390060240963855	5	-2.20741063629385	2.35619449019234	1.672055	-0.00974864617553806
231	-0.52158734939759	-0.384036144578313	5	-2.20546090705875	1.5707963267949	0.39436375	0.00921817762051136
232	-0.519578313253012	-0.384036144578313	5	-2.20730454258285	1.5707963267949	1.1825	0.0279189083934939
233	-0.51355421686747	-0.384036144578313	5	-2.21288832426155	1.5707963267949	2.365	0.0571154136621277
234	-0.501506024096386	-0.384036144578313	5	-2.22431140699397	2.35619449019234	1.672055	-0.00898813288415568
235	-0.495481927710843	-0.378012048192771	5	-2.22251378041714	1.5707963267949	1.97063625	0.0494860216996007
236	-0.485442771084337	-0.378012048192771	5	-2.23241098475706	1.81568676370999	3.25010125	0.0558456703042665
237	-0.469376506024096	-0.373996987951807	5	-2.24358011881791	2.0701621574247	4.93871125	0.0377252035553322
238	-0.447289156626506	-0.361948795180723	5	-2.25112515952898	1.98906704717015	3.8821475	0.0460509177667534
239	-0.42921686746988	-0.353915662650602	5	-2.26033534308233	2.06072770113234	6.70063625	0.0647244264115932
240	-0.399096385542169	-0.337852409638554	5	-2.27328022836465	1.89254688119154	3.73965625	0.0700546692035697
241	-0.381024096385542	-0.331828313253012	5	-2.28729116220536	2.0344439357957	2.64407	0.0342296049816859
242	-0.368975903614458	-0.32580421686747	5	-2.2941370832017	1.81577498992176	4.8754475	0.121562795355106
243	-0.344879518072289	-0.319780120481928	5	-2.31844964227272	1.98322152193436	6.88392375	0.131916526899531
244	-0.31275	-0.305722891566265	5	-2.34483294765263	2.35630163687574	3.90225	-0.00273028948508003
245	-0.29869578313253	-0.291665662650603	5	-2.34428688975561	2.21423744038787	3.94186375	0.0327524484735608
246	-0.282629518072289	-0.279617469879518	5	-2.35083737945033	1.84903937908935	5.73926375	0.188951641060777
247	-0.254518072289157	-0.27158734939759	5	-2.38862770766248	1.24907577269825	6.23236625	0.400917523941251
248	-0.224397590361446	-0.281626506024096	5	-2.46881121245073	1.24912077427315	2.49271	0.167549679253249
249	-0.212349397590361	-0.28564156626506	5	-2.50232114830138	1.5707963267949	3.5475	0.209985386506935
250	-0.194277108433735	-0.28564156626506	5	-2.54431822560277	1.37328537345373	2.00965875	0.138060878558743
251	-0.184237951807229	-0.287650602409639	5	-2.57193040131452	1.47108312227442	3.961375	0.270355021697259
252	-0.164156626506024	-0.289659638554217	5	-2.62600140565397	2.21423744038787	1.97063625	0.0620629913108317
253	-0.156123493975904	-0.283635542168675	5	-2.63841400391613	1.92958754613665	3.36776	0.179612012496655
254	-0.140060240963855	-0.277611445783132	5	-2.67433640641547	5.92025533502909	0	0
255	-0.200301204819277	-0.436243975903614	6	-2.71115610118015	1.10699874778919	1.76251625	0.0934351631963803
256	-0.192268072289157	-0.440262048192771	6	-2.72984313381943	1.5707963267949	1.57686375	0.0770996576510363
257	-0.184237951807229	-0.440262048192771	6	-2.74526306534964	1.37363150067421	2.00965875	0.105597543807887
258	-0.17419578313253	-0.442268072289157	6	-2.76638257411121	1.5707963267949	1.57686375	0.0790742966354019
259	-0.166165662650602	-0.442268072289157	6	-2.78219743343829	0	0.39436375	0.00744827465366082
260	-0.166165662650602	-0.444277108433735	6	-2.78368708836903	1.10714871779409	2.64407	0.140739245351211
261	-0.154117469879518	-0.450301204819277	6	-2.81183493743927	1.29258156944517	2.86933625	0.153573631907178
262	-0.140060240963855	-0.454316265060241	6	-2.8425496638207	1.89224685119751	1.246355	0.0547517940080633
263	-0.134036144578313	-0.452310240963856	6	-2.85350002262232	1.5707963267949	1.1825	0.0614365701054709
264	-0.128012048192771	-0.452310240963856	6	-2.86578733664341	0	0.78813625	0.0115350890777988
265	-0.128012048192771	-0.456325301204819	6	-2.86809435445897	1.24889577989899	1.246355	0.066868568461862
266	-0.121987951807229	-0.458334337349398	6	-2.88146806815134	1.81586321224179	1.62534625	0.0770342976814042
267	-0.113954819277109	-0.456325301204819	6	-2.89687492768762	0	0	0
268	-0.113954819277109	-0.456325301204819	6	-2.89687492768762	0	0	0
269	-0.113954819277109	-0.456325301204819	6	-2.89687492768762	2.60112903242799	2.29818875	0.0371590921650577
270	-0.107930722891566	-0.446286144578313	6	-2.90430674612064	1.98906704717016	3.8821475	0.17525517337647
271	-0.0898584337349398	-0.438253012048193	6	-2.93935778079593	2.35619449019232	1.1150975	0.0353197422706986
272	-0.0858433734939759	-0.434237951807229	6	-2.94642172925007	1.95150960402329	2.1225875	0.103811695918989
273	-0.0758042168674698	-0.430219879518072	6	-2.96718406843387	1.5707963267949	1.57686375	0.0908294461281578
274	-0.0677710843373494	-0.430219879518072	6	-2.9853499576595	1.10684868780008	0.88155375	0.0489675652635446
275	-0.0637560240963855	-0.432228915662651	6	-2.99514347071221	1.5707963267949	0.39436375	0.0227606413671078
276	-0.0617469879518072	-0.432228915662651	6	-2.99969559898563	2.49806154359647	3.94186375	0.115196215695499
277	-0.0496987951807229	-0.416165662650603	6	-3.02273484212473	3.2834447111188	5.574305	-0.0934384066520666
278	-0.0537138554216868	-0.388051204819277	6	-3.00404716079432	0	0	0
279	-0.0537138554216868	-0.388051204819277	6	-3.00404716079432	3.14159265358979	1.97063625	-0.0180259377647207
280	-0.0537138554216868	-0.378012048192771	6	-3.00044197324137	3.14159265358979	0.78813625	-0.00747481591676369
281	-0.0537138554216868	-0.373996987951807	6	-2.99894701005802	2.67809503708823	1.76251625	0.0383444683892575
282	-0.0496987951807229	-0.365963855421687	6	-3.00661590373587	1.71275337659937	2.7871525	0.186797298768644
283	-0.0356415662650603	-0.363954819277108	6	-3.0439753634896	1.81559846741699	1.62534625	0.107396267302136
284	-0.0276114457831324	-0.361948795180723	6	-3.06545461695003	1.76824956675084	2.00965875	0.136825159159386
285	-0.0175692771084338	-0.359939759036145	6	-3.0928196487819	2.55370544353351	1.421365	0.0524692009077654
286	-0.0135542168674699	-0.353915662650602	6	-3.10331348896346	1.89269687369078	1.246355	0.084421828604917
287	-0.00753012048192771	-0.351906626506024	6	-3.12019785468444	1.44637209775101	3.17796875	0.22750383405115
288	0.00853313253012056	-0.353915662650602	6	3.11748668568492	1.5707963267949	1.1825	0.0850138718844917
289	0.0145572289156627	-0.353915662650602	6	3.10048391130802	0.950627920797297	3.39081875	0.186753853296149
290	0.0286144578313253	-0.363954819277108	6	3.06313314064879	0	0	0
291	0.0286144578313253	-0.363954819277108	6	3.06313314064879	3.38674782364271	1.62534625	-0.019240652577035
292	0.0266054216867471	-0.355924698795181	6	3.0669812711642	1.5707963267949	1.1825	0.08404210656352
293	0.0326295180722892	-0.355924698795181	6	3.05017284985149	2.21423744038787	1.97063625	0.121366217544492
294	0.0406626506024096	-0.349900602409638	6	3.02589960634259	2.03474396578968	0.88155375	0.0601603799100658
295	0.0446777108433736	-0.34789156626506	6	3.01386753036058	1.5707963267949	0.39436375	0.0283849504641998
296	0.0466867469879518	-0.34789156626506	6	3.00819054026774	1.5707963267949	0.39436375	0.0283417667386709
297	0.04869578313253	-0.34789156626506	6	3.00252218692001	1.5707963267949	0.78813625	0.0565048066867346
298	0.052710843373494	-0.34789156626506	6	2.99122122558266	1.5707963267949	0.39436375	0.0282020464396249
299	0.0547198795180722	-0.34789156626506	6	2.98558081629473	2.35619449019234	1.672055	0.099178687328485
300	0.0607439759036144	-0.341867469879518	6	2.96574507882904	0	0	0
301	0.0607439759036144	-0.341867469879518	6	2.96574507882904	2.89687868076906	1.62534625	0.0497597140419082
302	0.0627500000000001	-0.333834337349398	6	2.95579313602065	0	0	0
303	0.0627500000000001	-0.333834337349398	6	2.95579313602065	0	0	0
304	0.0627500000000001	-0.333834337349398	6	2.95579313602065	2.03384405584371	0.88155375	0.0638091587492839
305	0.0667680722891565	-0.331828313253012	6	2.9430313042708	0	0	0
306	0.0667680722891565	-0.331828313253012	6	2.9430313042708	0.785398163397448	0.55754875	0.0230443153255955
307	0.0687740963855422	-0.333834337349398	6	2.93842244120568	1.10714871779409	0.88155375	0.0513633562226445
308	0.0727921686746987	-0.335843373493976	6	2.92814976996115	0	0	0
309	0.0727921686746987	-0.335843373493976	6	2.92814976996115	2.67824516462797	0.88155375	0.0413199215087001
310	0.0747981927710844	-0.331828313253012	6	2.91988578565941	2.49815153999682	1.97063625	0.114520229740052
311	0.0808222891566266	-0.323795180722892	6	2.8969817397114	1.95114755289487	2.1225875	0.16119422448897
312	0.0908644578313252	-0.319780120481928	6	2.86474289481361	2.35619449019234	1.672055	0.113313843396621
313	0.0968885542168674	-0.313756024096385	6	2.84208012613428	2.55370544353351	1.421365	0.0866756973555649
314	0.100903614457831	-0.307731927710843	6	2.82474498666317	2.3565694433056	1.1150975	0.0788504577306037
315	0.104918674698795	-0.303713855421687	6	2.80897489511705	2.67764501459501	1.76251625	0.101872588116936
316	0.108936746987952	-0.295683734939759	6	2.78860037749366	3.14159265358979	0.39436375	0.0110867763605293
317	0.108936746987952	-0.293674698795181	6	2.78638302222156	1.89269687369078	1.246355	0.101229661127777
318	0.114960843373494	-0.291665662650603	6	2.766137089996	1.10684868780012	0.88155375	0.047319237680421
319	0.118975903614458	-0.293674698795181	6	2.75667324245991	2.35619449019234	0.55754875	0.0414302003446121
320	0.120984939759036	-0.291665662650603	6	2.74838720239099	1.10714871779409	2.64407	0.135275728746809
321	0.13303313253012	-0.297689759036145	6	2.72133205664163	1.10684868780012	0.88155375	0.043180906197442
322	0.137048192771084	-0.299698795180723	6	2.71269587540214	1.76830728013606	2.00965875	0.150082835293057
323	0.14708734939759	-0.297689759036145	6	2.68267930834353	1.5707963267949	0.78813625	0.0539534371264994
324	0.151105421686747	-0.297689759036145	6	2.67188862091823	1.81559846741699	1.62534625	0.120153875705342
325	0.159135542168675	-0.295683734939759	6	2.64785784577716	1.5707963267949	1.1825	0.0783157140056634
326	0.165159638554217	-0.295683734939759	6	2.63219470297603	2.03459390580057	1.76251625	0.132272823706336
327	0.173192771084337	-0.291665662650603	6	2.60574013823476	2.03429394329646	1.76251625	0.131746102316148
328	0.181225903614458	-0.287650602409639	6	2.57939091777153	1.76830728013606	2.00965875	0.139138006748687
329	0.191265060240964	-0.28564156626506	6	2.5515633164218	2.35619449019234	2.7871525	0.204096456084519
330	0.20130421686747	-0.275602409638554	6	2.51074402520489	2.03429394329646	1.76251625	0.129135449428621
331	0.20933734939759	-0.27158734939759	6	2.48491693531917	1.89269687369078	2.49271	0.172739252724159
332	0.221385542168675	-0.267569277108434	6	2.45036908477434	2.94408170024863	2.00965875	0.116572291404591
333	0.223394578313253	-0.257530120481928	6	2.42705462649342	2.601129032428	2.29818875	0.164918411304367
334	0.229418674698795	-0.247490963855422	6	2.39407094423255	2.35619449019234	1.672055	0.126228000117297
335	0.235442771084337	-0.241466867469879	6	2.36882534420909	2.03474396578968	0.88155375	0.0631542700837029
336	0.239457831325301	-0.239457831325301	6	2.35619449019234	0	0	0
337	0.239457831325301	-0.239457831325301	6	2.35619449019234	2.46674195393062	2.52404625	0.189382270201
338	0.247490963855422	-0.229418674698795	6	2.31831803615214	2.73672672781312	3.00177625	0.216585356111114
339	0.253515060240964	-0.215361445783133	6	2.27500096492992	2.35619449019234	1.1150975	0.0849424496983175
340	0.257530120481928	-0.211346385542169	6	2.25801247499026	3.14159265358979	1.57686375	0.0946336468238895
341	0.257530120481928	-0.203313253012048	6	2.23908574562548	4.71238898038469	0.39436375	-0.01906193764738
342	0.255521084337349	-0.203313253012048	6	2.24289813315496	2.55335931631307	1.421365	0.110675714913362
343	0.259539156626506	-0.197289156626506	6	2.22076299017228	2.76113800685863	2.1225875	0.161208581054324
344	0.26355421686747	-0.18725	6	2.18852127396142	2.49815153999682	1.97063625	0.155063327417508
345	0.269578313253012	-0.17921686746988	6	2.15750860847792	3.30682241098964	2.39751875	0.141399713348855
346	0.267569277108434	-0.167168674698795	6	2.12922866580815	2.94408170024863	2.00965875	0.153512669528064
347	0.269578313253012	-0.157129518072289	6	2.09852613190253	3.36020865766447	3.6338225	0.226781897358359
348	0.265563253012048	-0.139057228915663	6	2.05316975243086	3.33904589354574	2.00965875	0.135724556951153
349	0.26355421686747	-0.129015060240964	6	2.02602484104063	3.14159265358979	2.75936375	0.219572708665123
350	0.26355421686747	-0.114960843373494	6	1.98211029930761	2.97636289618994	2.39751875	0.208035630195469
351	0.265563253012048	-0.10291265060241	6	1.94050317326851	2.55370544353351	2.84213875	0.245266051763529
352	0.273593373493976	-0.0908644578313252	6	1.89144996291581	2.35619449019234	2.22960375	0.173010972017962
353	0.281626506024096	-0.0828313253012048	6	1.85684776851221	2.44690355973658	3.07863875	0.239842160185266
354	0.291665662650603	-0.0707831325301205	6	1.80887933647516	2.601129032428	2.29818875	0.183975210144722
355	0.297689759036145	-0.0607439759036144	6	1.77208429444622	2.35619449019234	2.7871525	0.189976648835581
356	0.307731927710843	-0.0507018072289157	6	1.7340889646791	2.2454640866848	2.52404625	0.149034036144928
357	0.317771084337349	-0.0426716867469879	6	1.70428215745012	2.35619449019234	1.672055	0.10392020020968
358	0.323795180722892	-0.0366475903614457	6	1.68349811740818	2.0345189376706	3.52562375	0.143523354172093
359	0.33985843373494	-0.0286144578313253	6	1.65479344657376	0	0	0
360	0.33985843373494	-0.0286144578313253	6	1.65479344657376	2.67764501459501	0.88155375	0.0608248801597444
361	0.341867469879518	-0.0245993975903614	6	1.64262847054181	2.3565694433056	1.1150975	0.0619921108630406
362	0.345882530120482	-0.0205813253012049	6	1.6302300483692	0	0	0
363	0.345882530120482	-0.0205813253012049	6	1.6302300483692	2.67764501459501	0.88155375	0.0592530914866174
364	0.34789156626506	-0.016566265060241	6	1.61837943007188	2.67809503708823	1.76251625	0.116697840416666
365	0.351906626506024	-0.00853313253012056	6	1.59503986198855	0	0	0
366	0.351906626506024	-0.00853313253012056	6	1.59503986198855	2.15868353685118	1.421365	0.0581072461790955
367	0.357930722891566	-0.00451807228915663	6	1.58341841275273	2.97636289618994	2.39751875	0.167697683885672
368	0.359939759036145	0.00753012048192771	6	1.54987887597559	2.55370544353351	1.421365	0.0815341422737555
369	0.363954819277108	0.0135542168674699	6	1.53357204752084	2.67779507458412	1.76251625	0.106870771303939
370	0.367972891566265	0.0215873493975903	6	1.51219789326006	2.35619449019234	2.7871525	0.124362524514068
371	0.378012048192771	0.0316265060240964	6	1.48732538835724	2.35619449019234	2.7871525	0.117454172572472
372	0.388051204819277	0.0416656626506025	6	1.46383455384275	2.35619449019234	1.672055	0.0673473297324333
373	0.394075301204819	0.0476897590361447	6	1.45036508789626	3.60509027009136	1.76251625	0.107329078527641
374	0.390060240963855	0.0557228915662651	6	1.42889927219073	3.14159265358979	0.78813625	0.0503635540620444
375	0.390060240963855	0.059737951807229	6	1.41882656137832	3.14159265358979	0.78813625	0.0502462567892385
376	0.390060240963855	0.0637560240963855	6	1.40877731002048	2.94408170024863	2.00965875	0.120120733318311
377	0.392069277108434	0.0737951807228916	6	1.38475316335681	3.14159265358979	1.97063625	0.123049716439796
378	0.392069277108434	0.0838343373493977	6	1.36014322006885	2.97660614271877	2.39751875	0.140097033567372
379	0.394075301204819	0.095882530120482	6	1.33212381335538	3.14159265358979	3.5475	0.214096387567
380	0.394075301204819	0.113954819277109	6	1.28930453584198	2.6224234643727	3.17796875	0.13357786733686
381	0.40210843373494	0.128012048192771	6	1.26258896237461	2.97636289618994	2.39751875	0.127100553009282
382	0.404117469879518	0.140060240963855	6	1.23716885177275	2.55370544353351	1.421365	0.0504878183558008
383	0.408132530120482	0.146084337349398	6	1.22707128810159	2.35619449019234	2.22960375	0.0547133056187288
384	0.416165662650602	0.154117469879518	6	1.21612862697785	2.8967905129677	1.62534625	0.0761854489470157
385	0.418171686746988	0.162147590361446	6	1.20089153718844	2.35619449019234	1.672055	0.0376800561092774
386	0.42419578313253	0.168171686746988	6	1.19335552596659	2.15902966407162	1.421365	0.0163477981471294
387	0.430219879518072	0.172189759036145	6	1.19008596633716	3.14159265358979	1.1825	0.0600521943714635
388	0.430219879518072	0.178213855421687	6	1.17807552746287	3.46326820611154	2.49271	0.135717920655327
389	0.426204819277108	0.190262048192771	6	1.1509319433318	3.14159265358979	4.33563625	0.211843996619734
390	0.426204819277108	0.212349397590361	6	1.10856314400786	4.71238898038469	0.39436375	0.00944317182066473
391	0.42419578313253	0.212349397590361	6	1.10667450964372	3.38630662641053	1.62534625	0.084847587791308
392	0.422189759036144	0.220382530120482	6	1.08970499208546	3.14159265358979	0.78813625	0.0372223232791613
393	0.422189759036144	0.224397590361446	6	1.08226052742963	3.92699081698724	0.55754875	0.0284618112544482
394	0.420180722891566	0.226406626506024	6	1.07656816517874	3.50038387293154	3.36776	0.177137458634457
395	0.414156626506024	0.242469879518072	6	1.04114067345185	3.14159265358979	2.365	0.106952197348996
396	0.414156626506024	0.254518072289157	6	1.01975023398205	3.66969818953528	5.4761575	0.286174140193443
397	0.400099397590362	0.278614457831325	6	0.962515405943361	3.14159265358979	2.365	0.0999706591372485
398	0.400099397590362	0.29066265060241	6	0.942521274115911	3.14159265358979	1.1825	0.0489242967691755
399	0.400099397590362	0.296686746987952	6	0.932736414762076	2.55335931631307	1.421365	0.0242173231738207
400	0.404117469879518	0.302710843373494	6	0.927892950127312	3.14159265358979	0.39436375	0.015884846959468
401	0.404117469879518	0.304719879518072	6	0.924715980735418	3.14159265358979	0.39436375	0.0157854588243717
402	0.404117469879518	0.306725903614458	6	0.921558888970544	2.89687868076906	1.62534625	0.0504656682905524
403	0.406123493975904	0.314759036144578	6	0.911465755312434	3.8162604134797	2.52404625	0.125106211690051
404	0.398093373493976	0.324798192771084	6	0.886444512974424	3.83642928238022	3.07863875	0.152630845058694
405	0.388051204819277	0.336846385542169	6	0.855918343962685	3.14159265358979	1.97063625	0.0728521911933111
