# Supplementary material for: Fluid extraction from the left-right organizer uncovers mechanical properties needed for symmetry breaking
Source: eLife. 2023 Jul 21;12:e83861. doi: 10.7554/eLife.83861 (PMC10361723; doi:10.7554/eLife.83861)
Supplement: Figure 4—source data 2. [file elife-83861-fig4-data2.zip › Fig4_sourcedata/MC8ss_embryo7.csv]

	x	y	id	omega	alpha	speed	realangvel
1	0.0320502958579882	-0.548816568047337	1	3.08325998479626	2.67779507458412	1.76251625	0.0405821205659196
2	0.0359970414201183	-0.540926035502959	1	3.07514356068308	2.0344439357957	1.76251625	0.0754710371972633
3	0.0438846153846155	-0.53698224852071	1	3.06004935324363	0	0	0
4	0.0438846153846155	-0.53698224852071	1	3.06004935324363	1.89269687369078	1.246355	0.0563755611654093
5	0.0498017751479291	-0.535008875739645	1	3.04877424101055	2.21423744038787	1.97063625	0.0789638358303346
6	0.0576923076923077	-0.529091715976331	1	3.03298147384448	2.15868353685118	1.421365	0.0596418165985924
7	0.0636094674556213	-0.525147928994083	1	3.02105311052476	2.35619449019234	1.672055	0.0628589755355335
8	0.0695266272189349	-0.519230769230769	1	3.00848131541765	2.35619449019234	1.1150975	0.0425781020490446
9	0.0734704142011835	-0.515286982248521	1	2.99996569500785	2.35619449019234	2.22960375	0.0868470324529946
10	0.0813609467455621	-0.507396449704142	1	2.98259628851725	2.63453660302889	4.05834	0.125970659990773
11	0.0912218934911243	-0.489644970414201	1	2.95740215651909	1.86223936043611	4.1151	0.206339346061792
12	0.11094674556213	-0.483727810650888	1	2.91613428730673	2.0344439357957	2.64407	0.130328289580399
13	0.122781065088757	-0.477810650887574	1	2.89006862939065	2.601129032428	2.29818875	0.0843306952447476
14	0.128698224852071	-0.467949704142012	1	2.8732024903417	3.01719151123163	3.17796875	0.0646704937178644
15	0.130671597633136	-0.452168639053254	1	2.86026839159813	2.46692489369989	2.52404625	0.111283391499377
16	0.138559171597633	-0.442307692307692	1	2.83801171329826	2.72332193321454	3.8821475	0.14292952018037
17	0.146449704142012	-0.424556213017751	1	2.80942580926218	2.49815153999682	1.97063625	0.0920455893054939
18	0.152366863905325	-0.416665680473373	1	2.79101669140108	2.2454640866848	2.52404625	0.136104342060852
19	0.162227810650888	-0.408778106508876	1	2.76379582298891	2.55335931631307	1.421365	0.0671345124094014
20	0.166174556213018	-0.402860946745562	1	2.75036892050703	0	0	0
21	0.166174556213018	-0.402860946745562	1	2.75036892050703	3.14159265358979	0.78813625	0.0174129880377238
22	0.166174556213018	-0.398914201183432	1	2.74688632289949	0	0	0
23	0.166174556213018	-0.398914201183432	1	2.74688632289949	2.35619449019234	0.55754875	0.0298850724228572
24	0.168144970414201	-0.396943786982248	1	2.74090930841492	2.35619449019234	0.55754875	0.0300756193899243
25	0.170118343195266	-0.394970414201183	1	2.73489418453693	2.76113800685863	2.1225875	0.0890078370410663
26	0.174062130177515	-0.385109467455621	1	2.71709261712872	2.94413941363385	2.00965875	0.0707024640197806
27	0.17603550295858	-0.375245562130178	1	2.70295212432476	2.76113800685863	2.1225875	0.095246872089314
28	0.179979289940828	-0.365384615384615	1	2.6839027499069	3.30670079018998	4.7950375	0.090026575860489
29	0.17603550295858	-0.341715976331361	1	2.6658974347348	3.6052402625906	2.64407	0.00214730500004645
30	0.170118343195266	-0.329881656804734	1	2.66546797373479	4.71238898038469	2.75936375	-0.168121982971758
31	0.156310650887574	-0.329881656804734	1	2.69909237032914	4.39048843348881	1.246355	-0.0624024158711833
32	0.15039349112426	-0.327908284023669	1	2.71157285350338	3.92699081698724	0.55754875	-0.0135362971392849
33	0.148423076923077	-0.325937869822485	1	2.71428011293124	3.30682241098964	2.39751875	0.0448479842526428
34	0.146449704142012	-0.314103550295858	1	2.70531051608071	3.60509027009136	1.76251625	-0.00355358876543921
35	0.142505917159763	-0.306213017751479	1	2.7060212338338	2.58301019340981	3.71837125	0.237873370526529
36	0.152366863905325	-0.290434911242603	1	2.65844655972849	2.91480223219448	5.2585775	0.278143355251328
37	0.158284023668639	-0.264792899408284	1	2.60281788867823	2.74683703737379	5.12436375	0.350809995494958
38	0.168144970414201	-0.24112426035503	1	2.53265588957923	3.14159265358979	3.15313625	0.160520810323854
39	0.168144970414201	-0.225346153846154	1	2.50055172751446	2.94413941363385	2.00965875	0.136253593055309
40	0.170118343195266	-0.21548224852071	1	2.4733010089034	3.14159265358979	0.39436375	0.0223621842974309
41	0.170118343195266	-0.213511834319527	1	2.46882857204391	0	0	0
42	0.170118343195266	-0.213511834319527	1	2.46882857204391	1.92958754613665	3.36776	0.28773507279181
43	0.185896449704142	-0.207594674556213	1	2.41128155748555	2.84306939879685	5.361455	0.432863608804026
44	0.193786982248521	-0.181952662721894	1	2.32470883572475	2.63453660302889	4.05834	0.376711565187495
45	0.203647928994083	-0.164201183431953	1	2.24936652268725	2.97636289618994	4.7950375	0.417388589911774
46	0.207594674556213	-0.140532544378698	1	2.16588880470489	2.99984559148487	2.7871525	0.256106574092776
47	0.209565088757397	-0.126724852071006	1	2.11466748988634	3.14159265358979	2.365	0.211927284518589
48	0.209565088757397	-0.114890532544379	1	2.07228203298262	2.94408170024863	2.00965875	0.203196051545054
49	0.211538461538462	-0.105029585798817	1	2.03164282267361	3.14159265358979	0.78813625	0.0753356506490555
50	0.211538461538462	-0.101085798816568	1	2.0165756925438	3.14159265358979	1.57686375	0.154019438185147
51	0.211538461538462	-0.0931952662721894	1	1.98577180490677	4.06894786679171	1.97063625	0.0504096922950437
52	0.203647928994083	-0.0872781065088757	1	1.97568986644776	3.46304317799246	1.246355	0.107207496263024
53	0.201677514792899	-0.0813609467455621	1	1.95424836719516	3.28354970339426	2.7871525	0.286340382696193
54	0.199704142011834	-0.0675532544378699	1	1.89698029065592	2.2454640866848	2.52404625	0.244056290234544
55	0.209565088757397	-0.0596656804733727	1	1.84816903260901	2.81984209919315	3.73965625	0.426290863747565
56	0.21548224852071	-0.0419142011834319	1	1.7629108598595	2.85014961994858	4.1151	0.461124657108996
57	0.221399408284024	-0.022189349112426	1	1.6706859284377	3.22465112628699	4.746555	0.533155211247253
58	0.21942899408284	0.0014792899408284	1	1.56405488618825	2.85014961994858	4.1151	0.435390922173625
59	0.225346153846154	0.0212041420118342	1	1.47697670175352	2.85010833365088	4.1151	0.406671034640984
60	0.231263313609467	0.0409260355029587	1	1.39564249482532	2.92297664951511	3.6338225	0.346637720385662
61	0.235207100591716	0.0586775147928995	1	1.32631495074819	2.35619449019234	3.90225	0.193896552822161
62	0.249014792899408	0.0724852071005917	1	1.28753564018376	2.43300167412653	3.6338225	0.181110022791473
63	0.260849112426035	0.0862928994082839	1	1.25131363562547	2.43289578741332	3.6338225	0.161648155811795
64	0.272683431952663	0.100097633136095	1	1.21898400446311	2.43300167412653	3.6338225	0.144958169025086
65	0.28451775147929	0.113905325443787	1	1.18999237065809	2.44690355973658	3.07863875	0.114371192555304
66	0.294378698224852	0.125739644970414	1	1.16711813214703	1.89269687369078	1.246355	-0.00780698968098986
67	0.300295857988166	0.127713017751479	1	1.16867953008323	1.5707963267949	0.39436375	-0.0117679778867127
68	0.302269230769231	0.127713017751479	1	1.17103312566057	3.30682241098964	2.39751875	0.176236867112398
69	0.300295857988166	0.139547337278106	1	1.13578575223809	0	0.39436375	-0.0270896537131549
70	0.300295857988166	0.137573964497041	1	1.14120368298072	0	0	0
71	0.300295857988166	0.137573964497041	1	1.14120368298072	3.46349320048567	1.246355	0.0936716884302827
72	0.298322485207101	0.143491124260355	1	1.12246934529466	2.92281782785461	3.6338225	0.20856828354157
73	0.302269230769231	0.161242603550296	1	1.08075568858635	2.2654854206481	3.07863875	0.0437611391388013
74	0.314103550295858	0.171103550295858	1	1.07200346075859	2.0344439357957	2.64407	-0.00626730712848994
75	0.325937869822485	0.177020710059172	1	1.07325692218429	2.49815153999682	1.97063625	0.0540927581419695
76	0.331855029585799	0.18491124260355	1	1.06243837055589	3.12282021117834	0	0
77	0.335798816568047	0.394970414201183	2	0.704602771709993	2.35619449019237	0.55754875	-0.00216072622459706
78	0.337772189349112	0.396943786982249	2	0.705034916954912	3.14159265358979	2.365	0.0723176518037832
79	0.337772189349112	0.408778106508876	2	0.690571386594155	3.52230593081816	2.1225875	0.0870696700520729
80	0.333825443786982	0.418639053254438	2	0.673157452583741	3.6409584842196	4.93871125	0.208848426978769
81	0.321991124260355	0.440334319526627	2	0.631387767187987	3.92699081698724	3.34470125	0.150830725717561
82	0.310156804733728	0.452168639053254	2	0.601221622044475	4.36356323087667	4.61352375	0.205892364394581
83	0.288461538461538	0.460059171597633	2	0.560043149165559	4.53257148246429	4.4071775	0.191331270656858
84	0.266766272189349	0.464002958579882	2	0.521776895034187	4.09207869057535	3.39081875	0.15721221607273
85	0.252958579881657	0.473866863905325	2	0.490334451819641	4.35359776104294	3.36776	0.156091604972428
86	0.237180473372781	0.479784023668639	2	0.459116130825155	4.39071342786295	2.49271	0.115785814325643
87	0.225346153846154	0.483727810650888	2	0.435958967960027	4.01769988653149	3.07863875	0.138468631287983
88	0.213511834319527	0.49358875739645	2	0.40826524170243	3.80267043689315	4.49409125	0.179657534687829
89	0.199704142011834	0.511340236686391	2	0.372333734764864	3.38648309050488	3.25010125	0.083718958679535
90	0.195760355029586	0.527121301775148	2	0.355589943028957	3.60554029258458	1.76251625	0.0567074463518979
91	0.191813609467456	0.535008875739645	2	0.344248453758578	3.60509027009136	1.76251625	0.0554887089514544
92	0.187869822485207	0.542899408284024	2	0.333150711968287	3.52204730032096	2.1225875	0.0596667433507203
93	0.183926035502958	0.552760355029586	2	0.321217363298143	4.35365940150134	3.36776	0.144356142803524
94	0.168144970414201	0.558677514792899	2	0.292346134737438	4.24874137138388	2.64407	0.111282530301441
95	0.156310650887574	0.564594674556213	2	0.27008962867715	4.44612539228404	4.49409125	0.191862005614239
96	0.134615384615385	0.570511834319527	2	0.231717227554302	4.57043193058021	2.7871525	0.118725995443318
97	0.120807692307692	0.572485207100592	2	0.207972028465638	4.60167688149669	3.56937625	0.152315571253133
98	0.103056213017752	0.574458579881657	2	0.177508914215011	4.57061194498302	2.7871525	0.119467921843476
99	0.0892514792899407	0.57642899408284	2	0.153615329846316	3.38665953903667	1.62534625	0.026722119405781
100	0.0872781065088757	0.584319526627219	2	0.14827090596516	4.24889136388313	1.76251625	0.0706443982196792
101	0.0793875739644971	0.588263313609467	2	0.134142026321224	4.24874137138388	2.64407	0.10468318144821
102	0.0675532544378699	0.594180473372781	2	0.113205390031582	0	0	0
103	0.0675532544378699	0.594180473372781	2	0.113205390031582	3.92661586387396	1.1150975	0.0362794696245583
104	0.0636094674556213	0.598127218934911	2	0.105949496106671	3.14159265358979	0.39436375	0.00172649574023409
105	0.0636094674556213	0.600097633136095	2	0.105604196958624	4.4673220949378	1.62534625	0.0666079988947221
106	0.0557189349112427	0.60207100591716	2	0.0922825971796794	4.24874137138389	1.76251625	0.0675908552198379
107	0.0478313609467455	0.606014792899408	2	0.0787644261357118	3.68192393154036	2.29818875	0.0540663439062772
108	0.0419142011834319	0.615878698224852	2	0.0679511573544564	3.78509376238308	5.9125	0.150940716470013
109	0.024162721893491	0.639547337278107	2	0.0377630140604538	3.40785624169044	4.49409125	0.0508858621999808
110	0.0182455621301774	0.661242603550296	2	0.0275858416204575	2.92297664951511	3.6338225	-0.0254113539072909
111	0.022189349112426	0.678994082840237	2	0.0326681124019157	2.40880241299496	5.30292125	-0.122163436300927
112	0.0399408284023669	0.698718934911243	2	0.0571007996621012	2.23676083212621	7.0181375	-0.181979137823912
113	0.0675532544378699	0.720414201183432	2	0.0934966272268836	2.35619449019234	11.70615875	-0.242901919569655
114	0.108973372781065	0.761834319526627	2	0.142077011140815	2.29740763213773	4.746555	-0.0973472710739109
115	0.126724852071006	0.777612426035503	2	0.161546465355597	2.79852799268807	5.85987875	-0.032408022833833
116	0.13658875739645	0.805227810650888	2	0.168028069922363	3.44014834530759	5.361455	0.0717650639022016
117	0.128698224852071	0.830866863905325	2	0.153675057141923	4.52414449925049	8.426495	0.249958819873114
118	0.0872781065088757	0.838757396449704	2	0.1036832931673	5.10718010008445	15.3725	0.417881570396395
119	0.0162721893491124	0.809171597633136	2	0.0201069790880213	0.336704886637133	8.3519975	-0.0947594584040534
120	0.0300798816568047	0.769724852071006	2	0.0390588707688321	2.21432743678822	3.94186375	-0.0977446911387159
121	0.0458579881656805	0.781559171597633	2	0.0586078089965753	4.68539590311055	14.589685	0.466041304718668
122	-0.0271213017751478	0.783529585798816	2	-0.0346004519471584	6.06456930310491	3.6338225	0.0297200724478897
123	-0.0310650887573964	0.765778106508876	2	-0.0405444664367365	1.07686183876708	11.6393475	-0.339621980236247
124	0.020215976331361	0.738165680473373	2	0.027379929610513	1.76819188664478	12.059135	-0.39038741040761
125	0.0793875739644971	0.75	2	0.105457411692035	0.71039616183147	0	0
126	0.394970414201183	0.383136094674556	3	0.800606116323185	3.46334320798644	3.73965625	0.150940528465535
127	0.38905325443787	0.400887573964497	3	0.770418010630078	3.28345970699392	5.574305	0.191501407128254
128	0.385109467455621	0.4285	3	0.732117729204428	1.97573984346118	3.00177625	-0.0535126562177896
129	0.398914201183432	0.434417159763314	3	0.742820260447985	2.21429743558818	5.9125	-0.0438442147383128
130	0.422582840236686	0.452168639053254	3	0.751589103395648	1.81577498992176	4.8754475	-0.103618139436967
131	0.446251479289941	0.458085798816568	3	0.772312731283041	2.26563295558533	3.07863875	-0.012170388738495
132	0.458085798816568	0.467949704142012	3	0.77474680903074	0.92735521320193	1.97063625	-0.0745052929616241
133	0.465976331360947	0.462032544378698	3	0.789647867623065	0.785398163397454	2.22960375	-0.0850106051902771
134	0.473866863905326	0.45414201183432	3	0.80664998866112	3.50038387293154	3.36776	0.116763842723723
135	0.467949704142012	0.469920118343195	3	0.783297220116376	3.33898821343967	6.0295675	0.184258257313583
136	0.462032544378698	0.499505917159763	3	0.746445568653659	3.52209903070216	6.3677625	0.20717863000409
137	0.450198224852071	0.529091715976331	3	0.705009842652841	4.06888787159141	5.9125	0.212963828092551
138	0.426529585798817	0.546843195266272	3	0.662417077034331	5.98022570278306	6.60721875	-0.0877562113768943
139	0.416665680473373	0.515286982248521	3	0.67996831930971	3.69586572282816	9.73493125	0.338193865235548
140	0.391026627218935	0.556707100591716	3	0.612329546262601	4.85434603018917	5.574305	0.153681064188978
141	0.36341124260355	0.552760355029586	3	0.581593333424805	0.183146626043575	10.8234225	-0.300851550873603
142	0.373275147928994	0.499505917159763	3	0.641763643599526	3.08614953312981	7.10623375	0.150554030217395
143	0.375245562130178	0.535008875739645	3	0.611652837556047	3.96693116386	6.97379375	0.262481504862029
144	0.34960650887574	0.558677514792899	3	0.559156536583641	4.16069537365037	6.01656	0.228340746498548
145	0.32396449704142	0.574458579881657	3	0.513488387283931	4.77117583843931	6.71246125	0.219997785394118
146	0.290434911242603	0.572485207100592	3	0.469488830205108	5.742765806909	6.8951575	0.0201244529098732
147	0.272683431952663	0.542899408284024	3	0.465463939623133	0.106733781131458	11.1001275	-0.267878367053948
148	0.278600591715976	0.487671597633136	3	0.519039613033922	0.718843274633407	8.3803775	-0.360991122902615
149	0.306213017751479	0.456115384615385	3	0.591237837614445	1.40562737917848	9.59066625	-0.383117037018631
150	0.353550295857988	0.448224852071006	3	0.667861245018172	2.79858907603536	5.85987875	0.0781531963738286
151	0.36341124260355	0.475837278106509	3	0.652230605743406	3.14159265358979	7.095	0.171786084954325
152	0.36341124260355	0.511340236686391	3	0.617873388752541	3.14159265358979	2.365	0.0538124197370154
153	0.36341124260355	0.523174556213018	3	0.607110904805138	4.03753828072552	5.04750125	0.197172913654104
154	0.343689349112426	0.538955621301775	3	0.567676322074317	4.30752305460802	6.0035525	0.233512077423097
155	0.316073964497042	0.550789940828402	3	0.520973906589698	3.81635189005798	5.04750125	0.182298218298007
156	0.300295857988166	0.570511834319527	3	0.484514262930096	3.14159265358979	3.15313625	0.0557945179969532
157	0.300295857988166	0.586292899408284	3	0.473355359330706	4.15380652020471	3.71837125	0.140341394817527
158	0.28451775147929	0.596153846153846	3	0.4452870803672	3.92699081698724	2.22960375	0.0791732999869843
159	0.276627218934911	0.604044378698225	3	0.429452420369803	4.06885787039137	3.94186375	0.144096320898816
160	0.260849112426035	0.615878698224852	3	0.40063315619004	4.51499342053481	6.0295675	0.22279214495604
161	0.231263313609467	0.621795857988166	3	0.356074727198832	3.92699081698724	3.34470125	0.113479406855483
162	0.21942899408284	0.633630177514793	3	0.333378845827736	3.72982599086652	1.421365	0.0419770182433554
163	0.21548224852071	0.639547337278107	3	0.324983442179064	3.92699081698725	2.7871525	0.0917081407147624
164	0.205621301775148	0.649408284023669	3	0.306641814036112	3.14159265358979	1.57686375	0.017291969958062
165	0.205621301775148	0.657298816568047	3	0.3031834200445	3.92699081698725	1.1150975	0.035739261547405
166	0.201677514792899	0.661242603550296	3	0.296035567735019	0	0	0
167	0.201677514792899	0.661242603550296	3	0.296035567735019	4.62169221141462	4.353965	0.155219660015372
168	0.179979289940828	0.663215976331361	3	0.264991635731944	4.71238898038469	4.33563625	0.15356388638019
169	0.158284023668639	0.663215976331361	3	0.234278858455906	4.1719253592229	2.29818875	0.0799949359838625
170	0.148423076923077	0.669133136094675	3	0.218279871259134	4.33203775428473	2.1225875	0.0762836530935285
171	0.138559171597633	0.673076923076923	3	0.203023140640428	3.92680330526997	2.22960375	0.0671830700180054
172	0.130671597633136	0.680967455621302	3	0.189586526636827	4.24889136388313	1.76251625	0.0610248732605756
173	0.122781065088757	0.68491124260355	3	0.177381551984712	4.12450177032842	1.421365	0.0466603905542917
174	0.116863905325444	0.688855029585799	3	0.168049473873853	3.33904589354573	2.00965875	0.0253877534474567
175	0.114890532544379	0.698718934911243	3	0.162971923184362	3.78521378158557	1.97063625	0.0497834918350837
176	0.108973372781065	0.70660650887574	3	0.153015224817345	3.60509027009136	3.52562375	0.0699253978969727
177	0.101085798816568	0.722387573964497	3	0.139030145237951	3.78512376358312	3.94186375	0.0935220588178842
178	0.0892514792899407	0.738165680473373	3	0.120325733474374	2.73672672781312	3.00177625	-0.0278175542380532
179	0.0951686390532544	0.751973372781065	3	0.125889244321985	2.12937878697488	3.71837125	-0.0936259744897794
180	0.11094674556213	0.761834319526627	3	0.14461443921994	2.81980459966192	4.98601125	-0.027675300094635
181	0.118837278106509	0.785502958579882	3	0.150149499238868	3.09621576496425	8.6807325	0.0271164209011954
182	0.120807692307692	0.828896449704142	3	0.144726215058629	4.11009367623621	7.65314	0.200900423691177
183	0.0892514792899407	0.850591715976331	3	0.104546130320393	5.12479942198208	20.65118	0.55624020473693
184	-0.005423076923077	0.809171597633136	3	-0.00670191062699288	0.595402386260532	14.7587825	-0.273937443266941
185	0.0359970414201183	0.748026627218935	3	0.0480855780263952	2.27073052626229	9.7911	-0.229398853583672
186	0.0734704142011835	0.779585798816568	3	0.0939653487431297	4.48126388622561	6.88392375	0.216443689356111
187	0.0399408284023669	0.787476331360947	3	0.0506766108719074	4.1538486541365	7.43733375	0.201466713803949
188	0.00838165680473381	0.807198224852071	3	0.0103832681111176	5.13061330996392	11.6464425	0.337954158381994
189	-0.0448727810650887	0.783529585798816	3	-0.0572075635652812	5.06535009806277	7.98128375	0.246841840183587
190	-0.0823461538461539	0.769724852071006	3	-0.106575931601999	5.45018367998828	5.85987875	0.156350618102749
191	-0.104044378698225	0.75	3	-0.137846055222548	5.1760365893855	2.64407	0.0832327622126461
192	-0.115878698224852	0.744082840236686	3	-0.154492607665078	5.1760365893855	5.28814	0.169115138202793
193	-0.139547337278106	0.732248520710059	3	-0.188315635305636	3.38630662641052	1.62534625	0.00304184997113599
194	-0.14151775147929	0.740139053254438	3	-0.188924005299863	1.76819188664478	6.0295675	-0.200016124243921
195	-0.111931952662722	0.746056213017751	3	-0.148920780451079	6.11795554977974	4.7950375	0.0506745351202931
196	-0.115878698224852	0.722387573964497	3	-0.159055687475138	5.49783401951453	8.91900625	0.256037285081188
197	-0.147434911242604	0.690828402366864	3	-0.210263144491375	2.63453660302889	8.11668	-0.181046755120051
198	-0.127713017751479	0.726331360946746	3	-0.174053793467365	0	6.70063625	0.0412122231307166
199	-0.127713017751479	0.692801775147929	3	-0.182296238093508	4.03764803816114	7.5715475	0.169108938831863
200	-0.157298816568047	0.716470414201183	3	-0.216118025859881	1.5707963267949	8.67186375	-0.292281460202982
201	-0.113905325443787	0.716470414201183	3	-0.157661733819285	0.982793723247329	4.26350375	-0.110202623311335
202	-0.0961538461538462	0.704636094674556	3	-0.135621209157018	1.5707963267949	7.095	-0.248793894018846
203	-0.0606508875739645	0.704636094674556	3	-0.0858624303532485	0	7.095	0.0226577181060605
204	-0.0606508875739645	0.669133136094675	3	-0.0903939739744606	5.27914025592077	10.27888125	0.351953745748292
205	-0.104044378698225	0.64151775147929	3	-0.160784723124119	4.28576148725781	14.2881475	0.430482399280263
206	-0.169133136094674	0.671103550295858	3	-0.246881202980172	4.05950959804921	8.43536375	0.180894956654886
207	-0.202662721893491	0.696745562130177	3	-0.283060194311149	1.47112767430373	0	0
208	-0.0251479289940828	0.678994082840237	4	-0.03702011587393	4.87106062285578	9.97970875	0.367387138379661
209	-0.0744585798816567	0.671103550295858	4	-0.110497543549862	4.95734243236823	11.37624125	0.421490703167372
210	-0.129683431952663	0.657298816568047	4	-0.194795684183337	4.79789184301353	13.84648375	0.506543430889529
211	-0.198718934911243	0.651381656804734	4	-0.296104370361242	4.84209430570429	9.14249875	0.327128385098782
212	-0.244082840236686	0.64546449704142	4	-0.361530047380999	5.12481417552416	6.88392375	0.249697153177114
213	-0.275642011834319	0.631656804733728	4	-0.411469478016422	5.21175481101449	4.93871125	0.179088522040435
214	-0.297337278106509	0.619822485207101	4	-0.447287182424508	5.92439408783784	3.36776	0.0899554592229701
215	-0.303254437869822	0.604044378698225	4	-0.465278274269103	5.78387679938254	4.93871125	0.153406767044415
216	-0.31508875739645	0.582346153846154	4	-0.495959627677986	5.81953769817878	2.64407	0.0827683425054615
217	-0.321005917159763	0.570511834319527	4	-0.512513296179078	4.98535539895001	10.233355	0.372335074338901
218	-0.370316568047337	0.556707100591716	4	-0.586980311046858	5.20639227860845	5.81967375	0.215817941704295
219	-0.395955621301775	0.542899408284024	4	-0.630143899387717	4.61267577586421	3.961375	0.107793858561469
220	-0.415680473372781	0.544872781065089	4	-0.651702671100011	5.49778714378214	3.90225	0.141693507694571
221	-0.429488165680473	0.531065088757396	4	-0.680041372638925	4.57987019932273	5.96453	0.145589697504664
222	-0.459073964497041	0.535008875739645	4	-0.709159312139858	6.15098778585677	0	0
223	-0.605029585798817	-0.56262426035503	5	-2.31989375132394	1.92958754613665	3.36776	0.0395455368202291
224	-0.589251479289941	-0.556707100591716	5	-2.32780285868798	1.91957827824507	4.61352375	0.0580481171109004
225	-0.56755325443787	-0.548816568047337	5	-2.33941248211017	2.35619449019234	1.672055	-0.000898865437040097
226	-0.561636094674556	-0.542899408284024	5	-2.33923270902276	2.67824516462801	0.88155375	-0.00943469973392563
227	-0.559665680473373	-0.538955621301775	5	-2.33734576907597	1.29258156944516	2.86933625	0.080656682502982
228	-0.54585798816568	-0.542899408284024	5	-2.35347710557657	1.5707963267949	1.1825	0.0272480912705753
229	-0.539940828402367	-0.542899408284024	5	-2.35892672383068	1.5707963267949	1.97063625	0.0460739861800552
230	-0.530079881656805	-0.542899408284024	5	-2.36814152106669	2.35619449019234	1.672055	0.00066612624018747
231	-0.524162721893491	-0.53698224852071	5	-2.36827474631473	1.5707963267949	0.39436375	0.00942658159128751
232	-0.522189349112426	-0.53698224852071	5	-2.37016006263299	1.5707963267949	1.1825	0.0284740770024139
233	-0.516272189349112	-0.53698224852071	5	-2.37585487803347	1.5707963267949	2.365	0.0578972279457046
234	-0.504437869822485	-0.53698224852071	5	-2.38743432362261	2.35619449019234	1.672055	0.0017942046417474
235	-0.498520710059172	-0.531065088757396	5	-2.38779316455096	1.5707963267949	1.97063625	0.0498122269216328
236	-0.488659763313609	-0.531065088757396	5	-2.39775560993529	1.81568676370999	3.25010125	0.0631418945498163
237	-0.472878698224852	-0.527121301775148	5	-2.41038398884525	2.0701621574247	4.93871125	0.0602048750871731
238	-0.451183431952663	-0.515286982248521	5	-2.42242496386269	1.98906704717015	3.8821475	0.0611225645421509
239	-0.433431952662722	-0.507396449704142	5	-2.43464947677112	2.06072770113234	6.70063625	0.0962575784834829
240	-0.403846153846154	-0.491618343195266	5	-2.45390099246781	1.89254688119154	3.73965625	0.0802729494952903
241	-0.386094674556213	-0.485701183431953	5	-2.46995558236687	2.0344439357957	2.64407	0.0458671803083899
242	-0.374260355029586	-0.479784023668639	5	-2.47912901842855	1.81577498992176	4.8754475	0.127442206933956
243	-0.350591715976331	-0.473866863905325	5	-2.50461745981534	1.98322152193436	6.88392375	0.153260602276504
244	-0.319032544378698	-0.460059171597633	5	-2.53526958027064	2.35630163687574	3.90225	0.0321439529106726
245	-0.305227810650887	-0.446251479289941	5	-2.54169837085278	2.21423744038787	3.94186375	0.0607709484781438
246	-0.28944674556213	-0.434417159763314	5	-2.55385256054841	1.84903937908935	5.73926375	0.1859170534363
247	-0.261834319526627	-0.426529585798817	5	-2.59103597123566	1.24907577269825	6.23236625	0.307397413056973
248	-0.232248520710059	-0.436390532544379	5	-2.65251545384706	1.24912077427315	2.49271	0.124904331390678
249	-0.220414201183432	-0.440334319526627	5	-2.6774963201252	1.5707963267949	3.5475	0.163767131218573
250	-0.202662721893491	-0.440334319526627	5	-2.71024974636891	1.37328537345373	2.00965875	0.101382430918693
251	-0.192801775147929	-0.442307692307692	5	-2.73052623255265	1.47108312227442	3.961375	0.197934301669953
252	-0.173076923076923	-0.444281065088757	5	-2.77011309288664	2.21423744038787	1.97063625	0.0555501359422994
253	-0.165186390532544	-0.438363905325444	5	-2.7812231200751	1.92958754613665	3.36776	0.138567516489925
254	-0.149408284023669	-0.43244674556213	5	-2.80893662337308	5.92025533502909	0	0
255	-0.208579881656805	-0.588263313609467	6	-2.80085334882692	1.10699874778919	1.76251625	0.0700163024254952
256	-0.200689349112426	-0.592210059171598	6	-2.81485660931202	1.5707963267949	1.57686375	0.0599743765819039
257	-0.192801775147929	-0.592210059171598	6	-2.8268514846284	1.37363150067421	2.00965875	0.0803417467098155
258	-0.182937869822485	-0.594180473372781	6	-2.84291983397037	1.5707963267949	1.57686375	0.0608508225412008
259	-0.175050295857988	-0.594180473372781	6	-2.85508999847861	0	0.39436375	0.00448779280119105
260	-0.175050295857988	-0.596153846153846	6	-2.85598755703885	1.10714871779409	2.64407	0.104383780347677
261	-0.163215976331361	-0.60207100591716	6	-2.87686431310838	1.29258156944517	2.86933625	0.115033083029212
262	-0.149408284023669	-0.606014792899408	6	-2.89987092971422	1.89224685119751	1.246355	0.0424699735157263
263	-0.143491124260355	-0.604044378698225	6	-2.90836492441737	1.5707963267949	1.1825	0.0464642344566757
264	-0.137573964497041	-0.604044378698225	6	-2.9176577713087	0	0.78813625	0.00702475865875574
265	-0.137573964497041	-0.607988165680473	6	-2.91906272304046	1.24889577989899	1.246355	0.0497339170613076
266	-0.131656804733728	-0.609961538461539	6	-2.92900950645272	1.81586321224179	1.62534625	0.058801152808492
267	-0.123766272189349	-0.607988165680473	6	-2.94076973701441	0	0	0
268	-0.123766272189349	-0.607988165680473	6	-2.94076973701441	0	0	0
269	-0.123766272189349	-0.607988165680473	6	-2.94076973701441	2.60112903242799	2.29818875	0.0314228941344918
270	-0.117849112426036	-0.598127218934911	6	-2.94705431584131	1.98906704717016	3.8821475	0.132738451175927
271	-0.100097633136095	-0.590236686390533	6	-2.9736020060765	2.35619449019232	1.1150975	0.0271733696021315
272	-0.0961538461538462	-0.586292899408284	6	-2.97903667999693	1.95150960402329	2.1225875	0.0772251423773529
273	-0.0862928994082839	-0.582346153846154	6	-2.9944817084724	1.5707963267949	1.57686375	0.06641875051419
274	-0.0784023668639053	-0.582346153846154	6	-3.00776545857523	1.10684868780008	0.88155375	0.0354121126051421
275	-0.0744585798816567	-0.584319526627219	6	-3.01484788109626	1.5707963267949	0.39436375	0.0166232417531953
276	-0.0724852071005917	-0.584319526627219	6	-3.0181725294469	2.49806154359647	3.94186375	0.0857200514246648
277	-0.0606508875739645	-0.568541420118343	6	-3.03531653973184	3.2834447111188	5.574305	-0.0628803109782172
278	-0.0645946745562131	-0.540926035502959	6	-3.02274047753619	0	0	0
279	-0.0645946745562131	-0.540926035502959	6	-3.02274047753619	3.14159265358979	1.97063625	-0.0109278913666122
280	-0.0645946745562131	-0.531065088757396	6	-3.02055489926287	3.14159265358979	0.78813625	-0.00448328444474733
281	-0.0645946745562131	-0.527121301775148	6	-3.01965824237392	2.67809503708823	1.76251625	0.0282612468351218
282	-0.0606508875739645	-0.519230769230769	6	-3.02531049174094	1.71275337659937	2.7871525	0.12983907142385
283	-0.0468431952662723	-0.517257396449704	6	-3.05127830602571	1.81559846741699	1.62534625	0.0742901330499368
284	-0.0389556213017751	-0.515286982248521	6	-3.0661363326357	1.76824956675084	2.00965875	0.0942126584912106
285	-0.0290917159763314	-0.513313609467456	6	-3.08497886433394	2.55370544353351	1.421365	0.0354581511868401
286	-0.0251479289940828	-0.507396449704142	6	-3.09207049457131	1.89269687369078	1.246355	0.0574582482997599
287	-0.0192307692307692	-0.505423076923077	6	-3.10356214423126	1.44637209775101	3.17796875	0.156129748295459
288	-0.00345266272189341	-0.507396449704142	6	-3.13478809389035	1.5707963267949	1.1825	0.058308321804077
289	0.0024644970414202	-0.507396449704142	6	3.13673554892842	0.950627920797297	3.39081875	0.132955579089749
290	0.0162721893491124	-0.517257396449704	6	3.11014443311047	0	0	0
291	0.0162721893491124	-0.517257396449704	6	3.11014443311047	3.38674782364271	1.62534625	-0.0169200446497397
292	0.0142988165680474	-0.509369822485207	6	3.11352844204041	1.5707963267949	1.1825	0.0580158973937017
293	0.020215976331361	-0.509369822485207	6	3.10192526256167	2.21423744038787	1.97063625	0.0805111420447124
294	0.0281065088757396	-0.503452662721893	6	3.08582303415273	2.03474396578968	0.88155375	0.0402753913938358
295	0.0320502958579882	-0.501479289940828	6	3.07776795587396	1.5707963267949	0.39436375	0.0195904677711001
296	0.0340236686390533	-0.501479289940828	6	3.07384986231974	1.5707963267949	0.39436375	0.0195800579159622
297	0.0359970414201183	-0.501479289940828	6	3.06993385073655	1.5707963267949	0.78813625	0.0390972087748276
298	0.0399408284023669	-0.501479289940828	6	3.06211440898159	1.5707963267949	0.39436375	0.0195453047984451
299	0.0419142011834319	-0.501479289940828	6	3.0582053480219	2.35619449019234	1.672055	0.0641701846318732
300	0.0478313609467455	-0.495562130177515	6	3.04537131109552	0	0	0
301	0.0478313609467455	-0.495562130177515	6	3.04537131109552	2.89687868076906	1.62534625	0.0277370080746264
302	0.0498017751479291	-0.487671597633136	6	3.0398239094806	0	0	0
303	0.0498017751479291	-0.487671597633136	6	3.0398239094806	0	0	0
304	0.0498017751479291	-0.487671597633136	6	3.0398239094806	2.03384405584371	0.88155375	0.0422226444836848
305	0.0537485207100591	-0.485701183431953	6	3.03137938058386	0	0	0
306	0.0537485207100591	-0.485701183431953	6	3.03137938058386	0.785398163397448	0.55754875	0.0177422459359899
307	0.0557189349112427	-0.487671597633136	6	3.02783093139666	1.10714871779409	0.88155375	0.0374772645054255
308	0.0596656804733727	-0.489644970414201	6	3.02033547849558	0	0	0
309	0.0596656804733727	-0.489644970414201	6	3.02033547849558	2.67824516462797	0.88155375	0.0248469712820976
310	0.0616360946745563	-0.485701183431953	6	3.01536608423916	2.49815153999682	1.97063625	0.0711168800942152
311	0.0675532544378699	-0.477810650887574	6	3.00114270822032	1.95114755289487	2.1225875	0.107463025373029
312	0.0774171597633135	-0.473866863905325	6	2.97965010314571	2.35619449019234	1.672055	0.0714691311037541
313	0.0833343195266271	-0.467949704142012	6	2.96535627692496	2.55370544353351	1.421365	0.0523200723883255
314	0.0872781065088757	-0.462032544378698	6	2.95489226244729	2.3565694433056	1.1150975	0.0493267658579999
315	0.0912218934911243	-0.458085798816568	6	2.94502690927569	2.67764501459501	1.76251625	0.0587999790129956
316	0.0951686390532544	-0.450198224852071	6	2.93326691347309	3.14159265358979	0.39436375	0.00445353884262367
317	0.0951686390532544	-0.448224852071006	6	2.93237620570457	1.89269687369078	1.246355	0.0677311408330095
318	0.101085798816568	-0.446251479289941	6	2.91882997753797	1.10684868780012	0.88155375	0.0370401410106558
319	0.105029585798817	-0.448224852071006	6	2.91142194933584	2.35619449019234	0.55754875	0.0258394920490268
320	0.107002958579882	-0.446251479289941	6	2.90625405092603	1.10714871779409	2.64407	0.108327964171377
321	0.118837278106509	-0.452168639053254	6	2.88458845809176	1.10684868780012	0.88155375	0.0352078465607875
322	0.122781065088757	-0.45414201183432	6	2.8775468887796	1.76830728013606	2.00965875	0.106478121980524
323	0.13264201183432	-0.452168639053254	6	2.85625126438349	1.5707963267949	0.78813625	0.0400890769932705
324	0.13658875739645	-0.452168639053254	6	2.84823344898484	1.81559846741699	1.62534625	0.0858773803847379
325	0.144476331360947	-0.450198224852071	6	2.83105797290789	1.5707963267949	1.1825	0.0593513743195029
326	0.15039349112426	-0.450198224852071	6	2.81918769804399	2.03459390580057	1.76251625	0.0922402791551002
327	0.158284023668639	-0.446251479289941	6	2.80073964221297	2.03429394329646	1.76251625	0.0926516850246939
328	0.166174556213018	-0.442307692307692	6	2.78220930520803	1.76830728013606	2.00965875	0.104653566214443
329	0.17603550295858	-0.440334319526627	6	2.76127859196514	2.35619449019234	2.7871525	0.136687274102933
330	0.185896449704142	-0.430473372781065	6	2.73394113714456	2.03429394329646	1.76251625	0.0940044495547365
331	0.193786982248521	-0.426529585798817	6	2.71514024723361	1.89269687369078	2.49271	0.132017424840649
332	0.205621301775148	-0.422582840236686	6	2.68873676226548	2.94408170024863	2.00965875	0.0659012750335286
333	0.207594674556213	-0.412721893491124	6	2.67555650725877	2.601129032428	2.29818875	0.106568878436155
334	0.213511834319527	-0.402860946745562	6	2.65424273157154	2.35619449019234	1.672055	0.0881875205342819
335	0.21942899408284	-0.396943786982248	6	2.63660522746469	2.03474396578968	0.88155375	0.048553393183548
336	0.223372781065089	-0.394970414201183	6	2.62689454882798	0	0	0
337	0.223372781065089	-0.394970414201183	6	2.62689454882798	2.46674195393062	2.52404625	0.130493266953478
338	0.231263313609467	-0.385109467455621	6	2.60079589543728	2.73672672781312	3.00177625	0.138255411115282
339	0.237180473372781	-0.371301775147929	6	2.57314481321423	2.35619449019234	1.1150975	0.0619761750435099
340	0.24112426035503	-0.36735798816568	6	2.56074957820552	3.14159265358979	1.57686375	0.0500156119727313
341	0.24112426035503	-0.359467455621302	6	2.55074645581098	4.71238898038469	0.39436375	-0.0189788246567835
342	0.239150887573965	-0.359467455621302	6	2.55454222074233	2.55335931631307	1.421365	0.0764899818429354
343	0.243097633136095	-0.353550295857988	6	2.53924422437375	2.76113800685863	2.1225875	0.104395514941205
344	0.247041420118343	-0.343689349112426	6	2.5183651213855	2.49815153999682	1.97063625	0.111923813778523
345	0.252958579881657	-0.335798816568047	6	2.4959803586298	3.30682241098964	2.39751875	0.0676471908413712
346	0.250985207100592	-0.32396449704142	6	2.48245092046153	2.94408170024863	2.00965875	0.0942189860217413
347	0.252958579881657	-0.314103550295858	6	2.46360712325718	3.36020865766447	3.6338225	0.104153365346602
348	0.249014792899408	-0.296352071005917	6	2.44277645018786	3.33904589354574	2.00965875	0.0639039982152712
349	0.247041420118343	-0.286488165680473	6	2.4299956505448	3.14159265358979	2.75936375	0.12251733683299
350	0.247041420118343	-0.272683431952663	6	2.40549218317821	2.97636289618994	2.39751875	0.130455589407137
351	0.249014792899408	-0.260849112426035	6	2.37940106529678	2.55370544353351	2.84213875	0.19397977683584
352	0.256902366863905	-0.249014792899408	6	2.34060510992961	2.35619449019234	2.22960375	0.15580079164089
353	0.264792899408284	-0.24112426035503	6	2.30944495160143	2.44690355973658	3.07863875	0.215131406624622
354	0.274653846153846	-0.229289940828402	6	2.26641867027651	2.601129032428	2.29818875	0.159520473600079
355	0.28057100591716	-0.21942899408284	6	2.23451457555649	2.35619449019234	2.7871525	0.193355536990705
356	0.290434911242603	-0.209565088757397	6	2.19584346815835	2.2454640866848	2.52404625	0.168198205946664
357	0.300295857988166	-0.201677514792899	6	2.16220382696902	2.35619449019234	1.672055	0.112974169828788
358	0.306213017751479	-0.195760355029586	6	2.13960899300326	2.0345189376706	3.52562375	0.203208368585397
359	0.321991124260355	-0.187869822485207	6	2.09896731928618	0	0	0
360	0.321991124260355	-0.187869822485207	6	2.09896731928618	2.67764501459501	0.88155375	0.0590678599958627
361	0.32396449704142	-0.183926035502958	6	2.08715374728701	2.3565694433056	1.1150975	0.071907764543564
362	0.327908284023669	-0.179979289940828	6	2.0727721943783	0	0	0
363	0.327908284023669	-0.179979289940828	6	2.0727721943783	2.67764501459501	0.88155375	0.0589291041559825
364	0.329881656804734	-0.17603550295858	6	2.0609863735471	2.67809503708823	1.76251625	0.117968816465837
365	0.333825443786982	-0.168144970414201	6	2.03739261025393	0	0	0
366	0.333825443786982	-0.168144970414201	6	2.03739261025393	2.15868353685118	1.421365	0.0819457945829427
367	0.339742603550296	-0.164201183431953	6	2.02100345133734	2.97636289618994	2.39751875	0.153892299686471
368	0.341715976331361	-0.152366863905325	6	1.99022499140005	2.55370544353351	1.421365	0.0933759412429502
369	0.34565976331361	-0.146449704142012	6	1.97154980315146	2.67779507458412	1.76251625	0.117079101566357
370	0.34960650887574	-0.138559171597633	6	1.94813398283819	2.35619449019234	2.7871525	0.16765927476567
371	0.359467455621302	-0.128698224852071	6	1.91460212788505	2.35619449019234	2.7871525	0.16250914397359
372	0.369328402366864	-0.118837278106509	6	1.88210029909034	2.35619449019234	1.672055	0.0950018224517546
373	0.375245562130178	-0.112920118343195	6	1.86309993459998	3.60509027009136	1.76251625	0.0831845371696494
374	0.371301775147929	-0.105029585798817	6	1.84646302716606	3.14159265358979	0.78813625	0.0493085882278121
375	0.371301775147929	-0.101085798816568	6	1.83660130952049	3.14159265358979	0.78813625	0.0496120669815792
376	0.371301775147929	-0.0971390532544379	6	1.82667889612418	2.94408170024863	2.00965875	0.130959562217665
377	0.373275147928994	-0.0872781065088757	6	1.80048698368064	3.14159265358979	1.97063625	0.125951076928845
378	0.373275147928994	-0.0774171597633135	6	1.77529676829488	2.97660614271877	2.39751875	0.157374575632967
379	0.375245562130178	-0.0655828402366863	6	1.74382185316828	3.14159265358979	3.5475	0.231211992617903
380	0.375245562130178	-0.0478313609467455	6	1.6975794546447	2.6224234643727	3.17796875	0.191061870499891
381	0.383136094674556	-0.0340236686390533	6	1.65936708054472	2.97636289618994	2.39751875	0.15508049193091
382	0.385109467455621	-0.022189349112426	6	1.62835098215854	2.55370544353351	1.421365	0.0787696174539665
383	0.38905325443787	-0.0162721893491124	6	1.61259705866775	2.35619449019234	2.22960375	0.1034419687466
384	0.396943786982248	-0.00838165680473381	6	1.59190866491843	2.8967905129677	1.62534625	0.0993688478193633
385	0.398914201183432	-0.000494082840236607	6	1.57203489535455	2.35619449019234	1.672055	0.0731682934539059
386	0.404831360946746	0.005423076923077	6	1.55740123666377	2.15902966407162	1.421365	0.0470626683843758
387	0.410748520710059	0.00936982248520702	6	1.5479887029869	3.14159265358979	1.1825	0.0719629152894474
388	0.410748520710059	0.0152869822485206	6	1.53359611992901	3.46326820611154	2.49271	0.146851852126175
389	0.406804733727811	0.0271213017751478	6	1.50422574950377	3.14159265358979	4.33563625	0.264291743636077
390	0.406804733727811	0.0488165680473373	6	1.45136740077656	4.71238898038469	0.39436375	0.00288301496004228
391	0.404831360946746	0.0488165680473373	6	1.45079079778455	3.38630662641053	1.62534625	0.099183416236226
392	0.402860946745562	0.0567071005917159	6	1.4309541145373	3.14159265358979	0.78813625	0.0479300339923085
393	0.402860946745562	0.0606508875739645	6	1.42136810773884	3.92699081698724	0.55754875	0.0276670112385365
394	0.400887573964497	0.0626242603550295	6	1.41583470549114	3.50038387293154	3.36776	0.204965086765791
395	0.394970414201183	0.0784023668639053	6	1.37484168813798	3.14159265358979	2.365	0.143274156977088
396	0.394970414201183	0.0902366863905325	6	1.34618685674256	3.66969818953528	5.4761575	0.328897658612519
397	0.381162721893491	0.113905325443787	6	1.28040732502006	3.14159265358979	2.365	0.141271646357787
398	0.381162721893491	0.125739644970414	6	1.2521529957485	3.14159265358979	1.1825	0.0696756577550298
399	0.381162721893491	0.131656804733728	6	1.23821786419749	2.55335931631307	1.421365	0.0526288806200739
400	0.385109467455621	0.137573964497041	6	1.22769208807348	3.14159265358979	0.39436375	0.0226843532499896
401	0.385109467455621	0.139547337278106	6	1.22315521742348	3.14159265358979	0.39436375	0.022576171264706
402	0.385109467455621	0.14151775147929	6	1.21863998317054	2.89687868076906	1.62534625	0.0810644238391769
403	0.387079881656805	0.149408284023669	6	1.2024270984027	3.8162604134797	2.52404625	0.14638865778924
404	0.379192307692308	0.159269230769231	6	1.17314936684486	3.83642928238022	3.07863875	0.180989983389766
405	0.369328402366864	0.171103550295858	6	1.1369513701669	3.14159265358979	1.97063625	0.108815693397567
