# Supplementary material for: Fluid extraction from the left-right organizer uncovers mechanical properties needed for symmetry breaking
Source: eLife. 2023 Jul 21;12:e83861. doi: 10.7554/eLife.83861 (PMC10361723; doi:10.7554/eLife.83861)
Supplement: Figure 4—source data 2. [file elife-83861-fig4-data2.zip › Fig4_sourcedata/MC8ss_embryo8.csv]

	x	y	id	omega	alpha	speed	realangvel
1	0.071067924528302	-0.560377358490566	1	3.01544453797267	2.67779507458412	1.76251625	0.056343264801848
2	0.0761018867924527	-0.55031320754717	1	3.0041758850123	2.0344439357957	1.76251625	0.0965065656806274
3	0.0861622641509435	-0.545283018867925	1	2.98487457187617	0	0	0
4	0.0861622641509435	-0.545283018867925	1	2.98487457187617	1.89269687369078	1.246355	0.0712403934146177
5	0.0937094339622642	-0.542766037735849	1	2.97062649319325	2.21423744038787	1.97063625	0.102737767619785
6	0.10377358490566	-0.535218867924528	1	2.95007893966929	2.15868353685118	1.421365	0.0772219798735785
7	0.111320754716981	-0.530188679245283	1	2.93463454369458	2.35619449019234	1.672055	0.0833726091307296
8	0.118867924528302	-0.522641509433962	1	2.91796002186843	2.35619449019234	1.1150975	0.0565599580744314
9	0.123898113207547	-0.517611320754717	1	2.90664803025355	2.35619449019234	2.22960375	0.115554440323828
10	0.133962264150943	-0.507547169811321	1	2.88353714218878	2.63453660302889	4.05834	0.177102734231545
11	0.14653962264151	-0.484905660377358	1	2.84811659534247	1.86223936043611	4.1151	0.258997835672687
12	0.171698113207547	-0.477358490566038	1	2.79631702820793	2.0344439357957	2.64407	0.16575876323409
13	0.186792452830189	-0.469811320754717	1	2.76316527556112	2.601129032428	2.29818875	0.117357027708542
14	0.194339622641509	-0.457233962264151	1	2.73969387001941	3.01719151123163	3.17796875	0.106288546007165
15	0.196856603773585	-0.437105660377359	1	2.71843616081798	2.46692489369989	2.52404625	0.151819967839248
16	0.206916981132076	-0.424528301886792	1	2.68807216725012	2.72332193321454	3.8821475	0.207700381464022
17	0.216981132075472	-0.40188679245283	1	2.64653209095732	2.49815153999682	1.97063625	0.126480628621861
18	0.224528301886792	-0.391822641509434	1	2.62123596523295	2.2454640866848	2.52404625	0.17710103543445
19	0.237105660377359	-0.381762264150943	1	2.58581575814606	2.55335931631307	1.421365	0.0926438548231845
20	0.242139622641509	-0.374215094339623	1	2.56728698718142	0	0	0
21	0.242139622641509	-0.374215094339623	1	2.56728698718142	3.14159265358979	0.78813625	0.0309705437101737
22	0.242139622641509	-0.369181132075472	1	2.56109287843939	0	0	0
23	0.242139622641509	-0.369181132075472	1	2.56109287843939	2.35619449019234	0.55754875	0.0394729848148812
24	0.244652830188679	-0.366667924528302	1	2.55319828147641	2.35619449019234	0.55754875	0.0396573186144256
25	0.247169811320755	-0.364150943396226	1	2.54526681775353	2.76113800685863	2.1225875	0.129736513285548
26	0.2522	-0.35157358490566	1	2.51931951509642	2.94413941363385	2.00965875	0.110598478519761
27	0.254716981132075	-0.338992452830189	1	2.49719981939246	2.76113800685863	2.1225875	0.138778453864781
28	0.259747169811321	-0.326415094339623	1	2.46944412861951	3.30670079018998	4.7950375	0.190246246343184
29	0.254716981132075	-0.29622641509434	1	2.43139487935087	3.6052402625906	2.64407	0.0550150639269642
30	0.247169811320755	-0.281132075471698	1	2.42039186656548	4.71238898038469	2.75936375	-0.182246660428644
31	0.229558490566038	-0.281132075471698	1	2.45684119865121	4.39048843348881	1.246355	-0.059705204946594
32	0.222011320754717	-0.278615094339623	1	2.46878223964053	3.92699081698724	0.55754875	-0.00566051720081173
33	0.219498113207547	-0.276101886792453	1	2.46991434308069	3.30682241098964	2.39751875	0.109356787658221
34	0.216981132075472	-0.261007547169811	1	2.44804298554904	3.60509027009136	1.76251625	0.039053532239417
35	0.211950943396226	-0.250943396226415	1	2.44023227910116	2.58301019340981	3.71837125	0.351118943521866
36	0.224528301886792	-0.230818867924528	1	2.37000849039679	2.91480223219448	5.2585775	0.462989805967928
37	0.232075471698113	-0.19811320754717	1	2.2774105292032	2.74683703737379	5.12436375	0.525442830119656
38	0.244652830188679	-0.167924528301887	1	2.17232196317927	3.14159265358979	3.15313625	0.290406175567592
39	0.244652830188679	-0.1478	1	2.11424072806575	2.94413941363385	2.00965875	0.214272460555276
40	0.247169811320755	-0.135218867924528	1	2.0713862359547	3.14159265358979	0.39436375	0.0392964357540526
41	0.247169811320755	-0.132705660377358	1	2.06352694880389	0	0	0
42	0.247169811320755	-0.132705660377358	1	2.06352694880389	1.92958754613665	3.36776	0.274052316711897
43	0.267294339622642	-0.125158490566038	1	2.00871648546151	2.84306939879685	5.361455	0.580848021349838
44	0.277358490566038	-0.0924528301886792	1	1.89254688119154	2.63453660302889	4.05834	0.427331684587475
45	0.289935849056604	-0.069811320754717	1	1.80708054427404	2.97636289618994	4.7950375	0.513778655303776
46	0.294969811320755	-0.039622641509434	1	1.70432481321329	2.99984559148487	2.7871525	0.298356092311058
47	0.297483018867925	-0.0220113207547171	1	1.64465359475108	3.14159265358979	2.365	0.253048864638474
48	0.297483018867925	-0.00691698113207557	1	1.59404382182338	2.94408170024863	2.00965875	0.21056590525078
49	0.3	0.00566037735849057	1	1.55193064077323	3.14159265358979	0.78813625	0.0837723078355886
50	0.3	0.010690566037736	1	1.53517617920611	3.14159265358979	1.57686375	0.167260922876487
51	0.3	0.0207547169811321	1	1.50172399463081	4.06894786679171	1.97063625	0.141168468672012
52	0.289935849056604	0.0283018867924528	1	1.47349030089641	3.46304317799246	1.246355	0.133895535864726
53	0.287422641509434	0.0358490566037736	1	1.44671119372346	3.28354970339426	2.7871525	0.307001808977044
54	0.284905660377358	0.0534603773584905	1	1.38531083192805	2.2454640866848	2.52404625	0.124413181832605
55	0.297483018867925	0.0635207547169812	1	1.36042819556153	2.81984209919315	3.73965625	0.324653521978573
56	0.305030188679245	0.0861622641509435	1	1.29549749116582	2.85014961994858	4.1151	0.334169306245476
57	0.312577358490566	0.111320754716981	1	1.22866362991672	3.22465112628699	4.746555	0.430102233140852
58	0.310064150943396	0.141509433962264	1	1.14264318328855	2.85014961994858	4.1151	0.275506360662675
59	0.317611320754717	0.166667924528302	1	1.08754191115602	2.85010833365088	4.1151	0.248660435811383
60	0.325158490566038	0.191822641509434	1	1.03780982399374	2.92297664951511	3.6338225	0.215256048407775
61	0.330188679245283	0.214464150943396	1	0.994758614312186	2.35619449019234	3.90225	0.0619020470004844
62	0.3478	0.232075471698113	1	0.98237820491209	2.43300167412653	3.6338225	0.0711881610722831
63	0.362894339622641	0.24968679245283	1	0.968140572697633	2.43289578741332	3.6338225	0.0642607029949444
64	0.377988679245283	0.267294339622642	1	0.955288432098644	2.43300167412653	3.6338225	0.0583383537548293
65	0.393083018867924	0.284905660377358	1	0.943620761347678	2.44690355973658	3.07863875	0.0479707830546111
66	0.405660377358491	0.3	1	0.934026604736756	1.89269687369078	1.246355	-0.0240559670773483
67	0.413207547169811	0.302516981132075	1	0.938837798152226	1.5707963267949	0.39436375	-0.0144594755243649
68	0.415724528301887	0.302516981132075	1	0.941729693257099	3.30682241098964	2.39751875	0.131315078867675
69	0.413207547169811	0.317611320754717	1	0.915466677483564	0	0.39436375	-0.0192016494912156
70	0.413207547169811	0.315094339622641	1	0.919307007381807	0	0	0
71	0.413207547169811	0.315094339622641	1	0.919307007381807	3.46349320048567	1.246355	0.0720688485887322
72	0.410690566037736	0.322641509433962	1	0.90489323766406	2.92281782785461	3.6338225	0.135973006976566
73	0.415724528301887	0.345283018867925	1	0.877698636268747	2.2654854206481	3.07863875	0.000279141434441632
74	0.430818867924528	0.357860377358491	1	0.877642807981859	2.0344439357957	2.64407	-0.0332975053759693
75	0.44591320754717	0.365407547169811	1	0.884302309057053	2.49815153999682	1.97063625	0.0254848087370657
76	0.45346037735849	0.375471698113208	1	0.87920534730964	3.12282021117834	0	0
77	0.458490566037736	0.643396226415094	2	0.619138992269402	2.35619449019237	0.55754875	-0.0037116767006623
78	0.461007547169811	0.64591320754717	2	0.619881327609534	3.14159265358979	2.365	0.0544060324306561
79	0.461007547169811	0.661007547169811	2	0.609000121123403	3.52230593081816	2.1225875	0.0696096362419379
80	0.45597358490566	0.673584905660377	2	0.595078193875015	3.6409584842196	4.93871125	0.169117132500267
81	0.440879245283019	0.701256603773585	2	0.561254767374962	3.92699081698724	3.34470125	0.124888141905324
82	0.425784905660377	0.716350943396226	2	0.536277138993897	4.36356323087667	4.61352375	0.174653917746167
83	0.39811320754717	0.726415094339623	2	0.501346355444664	4.53257148246429	4.4071775	0.162754662335155
84	0.370441509433962	0.731445283018868	2	0.468795422977633	4.09207869057535	3.39081875	0.129929515462203
85	0.352830188679245	0.74402641509434	2	0.442809519885192	4.35359776104294	3.36776	0.130302980455371
86	0.332705660377358	0.75157358490566	2	0.416748923794118	4.39071342786295	2.49271	0.0965162571623368
87	0.317611320754717	0.756603773584906	2	0.397445672361651	4.01769988653149	3.07863875	0.113653362302015
88	0.302516981132075	0.769181132075472	2	0.374714999901248	3.80267043689315	4.49409125	0.146638400653228
89	0.284905660377358	0.791822641509434	2	0.345387319770602	3.38648309050488	3.25010125	0.0672315396290279
90	0.279875471698113	0.811950943396226	2	0.331941011844796	3.60554029258458	1.76251625	0.0463676082417119
91	0.274841509433962	0.822011320754717	2	0.322667490196454	3.60509027009136	1.76251625	0.0455114593489458
92	0.269811320754717	0.832075471698113	2	0.313565198326665	3.52204730032096	2.1225875	0.0489422732395783
93	0.264781132075472	0.844652830188679	2	0.303776743678749	4.35365940150134	3.36776	0.121056856747294
94	0.244652830188679	0.8522	2	0.27956537232929	4.24874137138388	2.64407	0.093226464066728
95	0.229558490566038	0.859747169811321	2	0.260920079515945	4.44612539228404	4.49409125	0.161075716348688
96	0.20188679245283	0.867294339622641	2	0.228704936246207	4.57043193058021	2.7871525	0.0996750126269164
97	0.184275471698113	0.869811320754717	2	0.208769933720824	4.60167688149669	3.56937625	0.127787502114678
98	0.161633962264151	0.872328301886792	2	0.183212433297888	4.57061194498302	2.7871525	0.100223151189966
99	0.14402641509434	0.874841509433962	2	0.163167803059895	3.38665953903667	1.62534625	0.0229785047823106
100	0.141509433962264	0.884905660377359	2	0.158572102103433	4.24889136388313	1.76251625	0.0596518264758406
101	0.131445283018868	0.889935849056604	2	0.146641736808265	4.24874137138388	2.64407	0.0885970102594369
102	0.116350943396227	0.897483018867924	2	0.128922334756377	0	0	0
103	0.116350943396227	0.897483018867924	2	0.128922334756377	3.92661586387396	1.1150975	0.0309871501721692
104	0.111320754716981	0.902516981132075	2	0.122724904721944	3.14159265358979	0.39436375	0.00168700566443136
105	0.111320754716981	0.905030188679245	2	0.122387503589057	4.4673220949378	1.62534625	0.0563765411839667
106	0.101256603773585	0.907547169811321	2	0.111112195352264	4.24874137138389	1.76251625	0.0575513892286694
107	0.0911962264150942	0.912577358490566	2	0.0996019175065302	3.68192393154036	2.29818875	0.0471558998505994
108	0.0836490566037735	0.925158490566038	2	0.0901707375364103	3.78509376238308	5.9125	0.131991486027585
109	0.0610075471698112	0.955347169811321	2	0.0637724403308934	3.40785624169044	4.49409125	0.0472104179521593
110	0.0534603773584905	0.983018867924528	2	0.0543303567404615	2.92297664951511	3.6338225	-0.0188277263077796
111	0.0584905660377358	1.00566037735849	2	0.0580959020020173	2.40880241299496	5.30292125	-0.102243053754574
112	0.0811320754716981	1.03081886792453	2	0.0785445127529322	2.23676083212621	7.0181375	-0.15468759830894
113	0.116350943396227	1.05849056603774	2	0.10948203241472	2.35619449019234	11.70615875	-0.207961628636155
114	0.169181132075472	1.11132075471698	2	0.151074358141951	2.29740763213773	4.746555	-0.0843322948753067
115	0.191822641509434	1.13144528301887	2	0.167940817117013	2.79852799268807	5.85987875	-0.0275092732401216
116	0.204403773584906	1.1666679245283	2	0.173442671765037	3.44014834530759	5.361455	0.0640202631241549
117	0.194339622641509	1.19936981132075	2	0.160638619140206	4.52414449925049	8.426495	0.220817653423927
118	0.141509433962264	1.20943396226415	2	0.11647508845542	5.10718010008445	15.3725	0.365120965319449
119	0.0509433962264151	1.17169811320755	2	0.0434508953915308	0.336704886637133	8.3519975	-0.0880354507892656
120	0.068554716981132	1.12138490566038	2	0.0610579855493838	2.21432743678822	3.94186375	-0.0840701127482291
121	0.0886792452830189	1.13647924528302	2	0.0778720080990296	4.68539590311055	14.589685	0.408691826365861
122	-0.00440377358490556	1.13899245283019	2	-0.00386635717414251	6.06456930310491	3.6338225	0.0229207770687534
123	-0.00943396226415094	1.11635094339623	2	-0.00845051258789314	1.07686183876708	11.6393475	-0.300887261091558
124	0.0559735849056605	1.0811320754717	2	0.0517269396304184	1.76819188664478	12.059135	-0.338051807811912
125	0.131445283018868	1.09622641509434	2	0.119337301192801	0.71039616183147	0	0
126	0.533962264150943	0.628301886792453	3	0.704406887884667	3.46334320798644	3.73965625	0.121930818380805
127	0.526415094339623	0.650943396226415	3	0.680020724208506	3.28345970699392	5.574305	0.151205982949496
128	0.521384905660377	0.686162264150943	3	0.649779527618607	1.97573984346118	3.00177625	-0.0538053292897112
129	0.538992452830189	0.693709433962264	3	0.660540593476549	2.21429743558818	5.9125	-0.0543608712497978
130	0.569181132075472	0.716350943396226	3	0.671412767726508	1.81577498992176	4.8754475	-0.100775453509698
131	0.599369811320755	0.723898113207547	3	0.691567858428448	2.26563295558533	3.07863875	-0.0187813131003606
132	0.614464150943396	0.736479245283019	3	0.69532412104852	0.92735521320193	1.97063625	-0.0654404700723199
133	0.624528301886792	0.728932075471698	3	0.708412215062984	0.785398163397454	2.22960375	-0.0739978152941356
134	0.634592452830189	0.718867924528302	3	0.723211778121811	3.50038387293154	3.36776	0.0979058574027319
135	0.627045283018868	0.738992452830189	3	0.703630606641265	3.33898821343967	6.0295675	0.151854151058523
136	0.619498113207547	0.776728301886792	3	0.67325977642956	3.52209903070216	6.3677625	0.174209223805569
137	0.604403773584906	0.814464150943396	3	0.638417931668447	4.06888787159141	5.9125	0.185909317210097
138	0.574215094339623	0.837105660377358	3	0.601236068226427	5.98022570278306	6.60721875	-0.0635600906343964
139	0.561633962264151	0.796856603773585	3	0.613948086353307	3.69586572282816	9.73493125	0.285734038276952
140	0.528932075471698	0.84968679245283	3	0.556801278697916	4.85434603018917	5.574305	0.139240548909105
141	0.493709433962264	0.844652830188679	3	0.528953168916095	0.183146626043575	10.8234225	-0.243518049256973
142	0.506290566037736	0.776728301886792	3	0.57765677876749	3.08614953312981	7.10623375	0.117011928003161
143	0.508803773584906	0.822011320754717	3	0.554254393166858	3.96693116386	6.97379375	0.223880837097691
144	0.476101886792453	0.8522	3	0.509478225747319	4.16069537365037	6.01656	0.196101001853404
145	0.443396226415094	0.872328301886792	3	0.470258025376639	4.77117583843931	6.71246125	0.193144186791864
146	0.400630188679245	0.869811320754717	3	0.431629188018266	5.742765806909	6.8951575	0.0261412907419201
147	0.377988679245283	0.832075471698113	3	0.426400929869882	0.106733781131458	11.1001275	-0.210954792046679
148	0.385535849056604	0.761633962264151	3	0.468591888279218	0.718843274633407	8.3803775	-0.297137959655929
149	0.420754716981132	0.721384905660377	3	0.528019480210404	1.40562737917848	9.59066625	-0.333431263392246
150	0.481132075471698	0.711320754716981	3	0.594705732888853	2.79858907603536	5.85987875	0.0520324564544555
151	0.493709433962264	0.746539622641509	3	0.584299241597962	3.14159265358979	7.095	0.133860073554317
152	0.493709433962264	0.791822641509434	3	0.557527226887098	3.14159265358979	2.365	0.0422123864793256
153	0.493709433962264	0.806916981132075	3	0.549084749591233	4.03753828072552	5.04750125	0.168155923653047
154	0.468554716981132	0.827045283018868	3	0.515453564860624	4.30752305460802	6.0035525	0.201126254461291
155	0.433332075471698	0.842139622641509	3	0.475228313968365	3.81635189005798	5.04750125	0.153057593824577
156	0.413207547169811	0.867294339622641	3	0.44461679520345	3.14159265358979	3.15313625	0.0442204112705469
157	0.413207547169811	0.887422641509434	3	0.435772712949341	4.15380652020471	3.71837125	0.119922351791045
158	0.393083018867924	0.9	3	0.411788242591132	3.92699081698724	2.22960375	0.0671038948769964
159	0.383018867924528	0.910064150943396	3	0.398367463615732	4.06885787039137	3.94186375	0.122795298494918
160	0.362894339622641	0.925158490566038	3	0.373808403916749	4.51499342053481	6.0295675	0.19182404404942
161	0.325158490566038	0.932705660377358	3	0.335443595106865	3.92699081698724	3.34470125	0.0963826989659422
162	0.310064150943396	0.9478	3	0.316167055313676	3.72982599086652	1.421365	0.0355538562382307
163	0.305030188679245	0.955347169811321	3	0.30905628406603	3.92699081698725	2.7871525	0.0781672550657464
164	0.292452830188679	0.967924528301887	3	0.293422833052881	3.14159265358979	1.57686375	0.0142580413158677
165	0.292452830188679	0.977988679245283	3	0.290571224789707	3.92699081698725	1.1150975	0.0305636272401555
166	0.287422641509434	0.983018867924528	3	0.284458499341676	0	0	0
167	0.287422641509434	0.983018867924528	3	0.284458499341676	4.62169221141462	4.353965	0.133796921267575
168	0.259747169811321	0.985535849056604	3	0.257699115088161	4.71238898038469	4.33563625	0.132154458221657
169	0.232075471698113	0.985535849056604	3	0.23126822344383	4.1719253592229	2.29818875	0.0686929361041044
170	0.219498113207547	0.993083018867925	3	0.217529636223009	4.33203775428473	2.1225875	0.0655850344333808
171	0.206916981132076	0.99811320754717	3	0.204412629336333	3.92680330526997	2.22960375	0.0578949546035279
172	0.196856603773585	1.00817735849057	3	0.192833638415627	4.24889136388313	1.76251625	0.052615705551613
173	0.186792452830189	1.01320754716981	3	0.182310497305304	4.12450177032842	1.421365	0.0403047506395948
174	0.179245283018868	1.01823773584906	3	0.174249547177385	3.33904589354573	2.00965875	0.0222786367012562
175	0.176728301886793	1.03081886792453	3	0.169793819837134	3.78521378158557	1.97063625	0.0433305436030784
176	0.169181132075472	1.04087924528302	3	0.161127711116519	3.60509027009136	3.52562375	0.0613288214064822
177	0.159120754716981	1.06100754716981	3	0.148861946835222	3.78512376358312	3.94186375	0.0821179377871717
178	0.14402641509434	1.0811320754717	3	0.132438359277788	2.73672672781312	3.00177625	-0.023240766007635
179	0.15157358490566	1.09874339622642	3	0.137086512479315	2.12937878697488	3.71837125	-0.0810032614409206
180	0.171698113207547	1.11132075471698	3	0.153287164767499	2.81980459966192	4.98601125	-0.0230849276375333
181	0.181762264150943	1.14150943396226	3	0.157904150295006	3.09621576496425	8.6807325	0.02568773291305
182	0.184275471698113	1.19685660377359	3	0.152766603712396	4.11009367623621	7.65314	0.178433229911968
183	0.14402641509434	1.22452830188679	3	0.117079957730002	5.12479942198208	20.65118	0.486105275396271
184	0.0232716981132074	1.17169811320755	3	0.0198589026507478	0.595402386260532	14.7587825	-0.248052881962915
185	0.0761018867924527	1.09370943396226	3	0.0694694790433306	2.27073052626229	9.7911	-0.196800263797356
186	0.123898113207547	1.13396226415094	3	0.108829531802802	4.48126388622561	6.88392375	0.190150281299298
187	0.0811320754716981	1.14402641509434	3	0.0707994755429422	4.1538486541365	7.43733375	0.179248579879471
188	0.040879245283019	1.16918113207547	3	0.0349497595670482	5.13061330996392	11.6464425	0.293451084973203
189	-0.0270452830188678	1.13899245283019	3	-0.0237404574275926	5.06535009806277	7.98128375	0.214504820816734
190	-0.0748415094339624	1.12138490566038	3	-0.0666414215909393	5.45018367998828	5.85987875	0.13302723786379
191	-0.102516981132075	1.09622641509434	3	-0.0932468691636974	5.1760365893855	2.64407	0.0718348864702933
192	-0.117611320754717	1.08867924528302	3	-0.107613846457756	5.1760365893855	5.28814	0.145978805403794
193	-0.1478	1.07358490566038	3	-0.136809607538515	3.38630662641052	1.62534625	0.00510565990802014
194	-0.15031320754717	1.08364905660377	3	-0.137830739520119	1.76819188664478	6.0295675	-0.17512849000439
195	-0.112577358490566	1.09119622641509	3	-0.102805041519241	6.11795554977974	4.7950375	0.0379648687590728
196	-0.117611320754717	1.06100754716981	3	-0.110398015271055	5.49783401951453	8.91900625	0.215185550309144
197	-0.157860377358491	1.02075471698113	3	-0.153435125332884	2.63453660302889	8.11668	-0.147936416906042
198	-0.132705660377358	1.06603773584906	3	-0.123847841951676	0	6.70063625	0.0255997548930598
199	-0.132705660377358	1.02327169811321	3	-0.128967792930288	4.03764803816114	7.5715475	0.157171467460832
200	-0.170441509433962	1.05346037735849	3	-0.160402086422454	1.5707963267949	8.67186375	-0.257900474993712
201	-0.115094339622642	1.05346037735849	3	-0.108821991423712	0.982793723247329	4.26350375	-0.100096603714622
202	-0.0924528301886792	1.03836603773585	3	-0.0888026706807871	1.5707963267949	7.095	-0.217034604836924
203	-0.0471698113207547	1.03836603773585	3	-0.0453957497134022	0	7.095	0.0103346743408839
204	-0.0471698113207547	0.993083018867925	3	-0.047462684581579	5.27914025592077	10.27888125	0.295792524124838
205	-0.102516981132075	0.957860377358491	3	-0.106621189406547	4.28576148725781	14.2881475	0.388109441571303
206	-0.185535849056604	0.995596226415094	3	-0.184243077720807	4.05950959804921	8.43536375	0.171157901104301
207	-0.228301886792453	1.02830188679245	3	-0.218474657941667	1.47112767430373	0	0
208	-0.00188679245283019	1.00566037735849	4	-0.00187617040649392	4.87106062285578	9.97970875	0.315499548258342
209	-0.0647811320754716	0.995596226415094	4	-0.0649760800581623	4.95734243236823	11.37624125	0.362075319832187
210	-0.135218867924528	0.977988679245283	4	-0.1373911440246	4.79789184301353	13.84648375	0.443729493262031
211	-0.223271698113207	0.970441509433962	4	-0.226137042677006	4.84209430570429	9.14249875	0.289662954919397
212	-0.281132075471698	0.962894339622641	4	-0.284069633660885	5.12481417552416	6.88392375	0.218290690035354
213	-0.321384905660377	0.945283018867925	4	-0.327727771667956	5.21175481101449	4.93871125	0.15632585107435
214	-0.349056603773585	0.930188679245283	4	-0.358992941882826	5.92439408783784	3.36776	0.0723162788502696
215	-0.356603773584906	0.910064150943396	4	-0.37345619765288	5.78387679938254	4.93871125	0.126130348882503
216	-0.371698113207547	0.882388679245283	4	-0.398682267429381	5.81953769817878	2.64407	0.0676924200106088
217	-0.379245283018868	0.867294339622641	4	-0.412220751431503	4.98535539895001	10.233355	0.337893641705488
218	-0.442139622641509	0.84968679245283	4	-0.4797994797726	5.20639227860845	5.81967375	0.193877540170937
219	-0.474841509433962	0.832075471698113	4	-0.518574987806788	4.61267577586421	3.961375	0.105893298209303
220	-0.5	0.834592452830189	4	-0.539753647448648	5.49778714378214	3.90225	0.124908294487684
221	-0.517611320754717	0.816981132075472	4	-0.564735306346185	4.57987019932273	5.96453	0.147116835972383
222	-0.555347169811321	0.822011320754717	4	-0.594158673540661	6.15098778585677	0	0
223	-0.741509433962264	-0.577988679245283	5	-2.23289664059324	1.92958754613665	3.36776	0.0349016724508089
224	-0.721384905660377	-0.570441509433962	5	-2.23987697508341	1.91957827824507	4.61352375	0.0519867465089097
225	-0.693709433962264	-0.560377358490566	5	-2.25027432438519	2.35619449019234	1.672055	-0.00640297214132168
226	-0.686162264150943	-0.552830188679245	5	-2.24899372995692	2.67824516462801	0.88155375	-0.0133569854691729
227	-0.683649056603774	-0.5478	5	-2.24632233286309	1.29258156944516	2.86933625	0.0862930125263217
228	-0.666037735849057	-0.552830188679245	5	-2.26358093536835	1.5707963267949	1.1825	0.0280318140699043
229	-0.658490566037736	-0.552830188679245	5	-2.26918729818233	1.5707963267949	1.97063625	0.0475610065071086
230	-0.64591320754717	-0.552830188679245	5	-2.27869949948376	2.35619449019234	1.672055	-0.00492108998453089
231	-0.638366037735849	-0.545283018867925	5	-2.27771528148685	1.5707963267949	0.39436375	0.00975818500426495
232	-0.635849056603774	-0.545283018867925	5	-2.2796669184877	1.5707963267949	1.1825	0.0295283219939368
233	-0.628301886792453	-0.545283018867925	5	-2.28557258288649	1.5707963267949	2.365	0.0602851680221184
234	-0.613207547169811	-0.545283018867925	5	-2.29762961649091	2.35619449019234	1.672055	-0.00385666000970231
235	-0.605660377358491	-0.537735849056604	5	-2.29685828448897	1.5707963267949	1.97063625	0.0521545211866381
236	-0.593083018867925	-0.537735849056604	5	-2.3072891887263	1.81568676370999	3.25010125	0.0625931905848831
237	-0.572954716981132	-0.532705660377358	5	-2.31980782684328	2.0701621574247	4.93871125	0.0517912705892076
238	-0.545283018867925	-0.517611320754717	5	-2.33016608096112	1.98906704717015	3.8821475	0.0568872147491595
239	-0.522641509433962	-0.507547169811321	5	-2.34154352391095	2.06072770113234	6.70063625	0.0861978646663553
240	-0.484905660377358	-0.487422641509434	5	-2.35878309684422	1.89254688119154	3.73965625	0.0805105774688131
241	-0.462264150943396	-0.479875471698113	5	-2.37488521233798	2.0344439357957	2.64407	0.0433178240688181
242	-0.447169811320755	-0.472328301886792	5	-2.38354877715175	1.81577498992176	4.8754475	0.13401163966541
243	-0.416981132075472	-0.464781132075472	5	-2.41035110508483	1.98322152193436	6.88392375	0.155669040921296
244	-0.376728301886793	-0.447169811320755	5	-2.44148491326909	2.35630163687574	3.90225	0.0189212499037517
245	-0.359120754716981	-0.429558490566038	5	-2.44526916324984	2.21423744038787	3.94186375	0.0537979990718451
246	-0.338992452830189	-0.414464150943396	5	-2.45602876306421	1.84903937908935	5.73926375	0.206590962267592
247	-0.30377358490566	-0.404403773584906	5	-2.49734695551773	1.24907577269825	6.23236625	0.381731030340893
248	-0.266037735849057	-0.416981132075472	5	-2.57369316158591	1.24912077427315	2.49271	0.157164837626098
249	-0.250943396226415	-0.422011320754717	5	-2.60512612911113	1.5707963267949	3.5475	0.202853928192419
250	-0.228301886792453	-0.422011320754717	5	-2.64569691474961	1.37328537345373	2.00965875	0.128742621889844
251	-0.215724528301887	-0.424528301886792	5	-2.67144543912758	1.47108312227442	3.961375	0.252109327646908
252	-0.190566037735849	-0.427045283018868	5	-2.72186730465696	2.21423744038787	1.97063625	0.0669526388113795
253	-0.180501886792453	-0.419498113207547	5	-2.73525783241924	1.92958754613665	3.36776	0.175381202653826
254	-0.160377358490566	-0.411950943396226	5	-2.77033407295	5.92025533502909	0	0
255	-0.235849056603774	-0.610690566037736	6	-2.77303862780171	1.10699874778919	1.76251625	0.0854083998433364
256	-0.225784905660377	-0.615724528301887	6	-2.79012030777038	1.5707963267949	1.57686375	0.0723894377000001
257	-0.215724528301887	-0.615724528301887	6	-2.80459819531038	1.37363150067421	2.00965875	0.097619196571066
258	-0.203143396226415	-0.618237735849057	6	-2.82412203462459	1.5707963267949	1.57686375	0.0737854996755827
259	-0.193083018867924	-0.618237735849057	6	-2.83887913455971	0	0.39436375	0.00577105188237059
260	-0.193083018867924	-0.620754716981132	6	-2.84003334493618	1.10714871779409	2.64407	0.127533836561757
261	-0.177988679245283	-0.628301886792453	6	-2.86554011224853	1.29258156944517	2.86933625	0.140190796225661
262	-0.160377358490566	-0.633332075471698	6	-2.89357827149366	1.89224685119751	1.246355	0.0516079639902189
263	-0.152830188679245	-0.630818867924528	6	-2.90389986429171	1.5707963267949	1.1825	0.0566565647431982
264	-0.145283018867925	-0.630818867924528	6	-2.91523117724035	0	0.78813625	0.00865440809631579
265	-0.145283018867925	-0.635849056603774	6	-2.91696205885961	1.24889577989899	1.246355	0.0606257215056427
266	-0.137735849056604	-0.638366037735849	6	-2.92908720316074	1.81586321224179	1.62534625	0.0717552338469751
267	-0.127671698113208	-0.635849056603774	6	-2.94343824993013	0	0	0
268	-0.127671698113208	-0.635849056603774	6	-2.94343824993013	0	0	0
269	-0.127671698113208	-0.635849056603774	6	-2.94343824993013	2.60112903242799	2.29818875	0.0387838771971394
270	-0.120124528301887	-0.623271698113208	6	-2.95119502536956	1.98906704717016	3.8821475	0.163722832295736
271	-0.0974830188679246	-0.613207547169811	6	-2.98393959182871	2.35619449019232	1.1150975	0.0339591755707946
272	-0.0924528301886792	-0.608177358490566	6	-2.99073142694287	1.95150960402329	2.1225875	0.0959770596459419
273	-0.0798754716981131	-0.603143396226415	6	-3.00992683887206	1.5707963267949	1.57686375	0.0821638764497346
274	-0.069811320754717	-0.603143396226415	6	-3.026359614162	1.10684868780008	0.88155375	0.0433932246200319
275	-0.0647811320754716	-0.605660377358491	6	-3.03503825908601	1.5707963267949	0.39436375	0.0205527049832943
276	-0.0622641509433962	-0.605660377358491	6	-3.03914880008267	2.49806154359647	3.94186375	0.110295385734926
277	-0.0471698113207547	-0.585535849056604	6	-3.06120787722965	3.2834447111188	5.574305	-0.0709366894138697
278	-0.0522000000000001	-0.55031320754717	6	-3.04702053934688	0	0	0
279	-0.0522000000000001	-0.55031320754717	6	-3.04702053934688	3.14159265358979	1.97063625	-0.0109918214710536
280	-0.0522000000000001	-0.537735849056604	6	-3.04482217505267	3.14159265358979	0.78813625	-0.00454000942680111
281	-0.0522000000000001	-0.532705660377358	6	-3.04391417316731	2.67809503708823	1.76251625	0.0383481739821168
282	-0.0471698113207547	-0.522641509433962	6	-3.05158380796373	1.71275337659937	2.7871525	0.166201324192983
283	-0.0295584905660378	-0.520124528301887	6	-3.08482407280233	1.81559846741699	1.62534625	0.0955848639419887
284	-0.0194981132075471	-0.517611320754717	6	-3.10394104559073	1.76824956675084	2.00965875	0.121119218295358
285	-0.00691698113207557	-0.515094339622642	6	-3.1281648892498	2.55370544353351	1.421365	0.0485515467277597
286	-0.00188679245283019	-0.507547169811321	6	-3.13787519859535	1.89269687369078	1.246355	0.0746249187194126
287	0.00566037735849057	-0.505030188679245	6	3.13038512484035	1.44637209775101	3.17796875	0.197759031367859
288	0.0257849056603775	-0.507547169811321	6	3.09083331856678	1.5707963267949	1.1825	0.0740967848016805
289	0.0333320754716982	-0.507547169811321	6	3.07601396160645	0.950627920797297	3.39081875	0.160272567935764
290	0.0509433962264151	-0.520124528301887	6	3.04395944801929	0	0	0
291	0.0509433962264151	-0.520124528301887	6	3.04395944801929	3.38674782364271	1.62534625	-0.0148756336706191
292	0.0484264150943397	-0.510064150943396	6	3.04693457475342	1.5707963267949	1.1825	0.0732144636120946
293	0.0559735849056605	-0.510064150943396	6	3.032291682031	2.21423744038787	1.97063625	0.106821103761181
294	0.0660377358490566	-0.502516981132075	6	3.01092746127876	2.03474396578968	0.88155375	0.0526246154941967
295	0.071067924528302	-0.5	6	3.00040253817992	1.5707963267949	0.39436375	0.0246538945575736
296	0.0735849056603774	-0.5	6	2.99547175926841	1.5707963267949	0.39436375	0.0246181659214129
297	0.0761018867924527	-0.5	6	2.99054812608412	1.5707963267949	0.78813625	0.0490879353199558
298	0.0811320754716981	-0.5	6	2.98073053902013	1.5707963267949	0.39436375	0.0245044014086737
299	0.0836490566037735	-0.5	6	2.9758296587384	2.35619449019234	1.672055	0.0867514599872399
300	0.0911962264150942	-0.492452830188679	6	2.95847936674095	0	0	0
301	0.0911962264150942	-0.492452830188679	6	2.95847936674095	2.89687868076906	1.62534625	0.0437910808326425
302	0.0937094339622642	-0.482388679245283	6	2.94972115057442	0	0	0
303	0.0937094339622642	-0.482388679245283	6	2.94972115057442	0	0	0
304	0.0937094339622642	-0.482388679245283	6	2.94972115057442	2.03384405584371	0.88155375	0.0553238444690418
305	0.098743396226415	-0.479875471698113	6	2.93865638168061	0	0	0
306	0.098743396226415	-0.479875471698113	6	2.93865638168061	0.785398163397448	0.55754875	0.0198326877128441
307	0.101256603773585	-0.482388679245283	6	2.93468984413804	1.10714871779409	0.88155375	0.0444140747715682
308	0.106290566037736	-0.484905660377358	6	2.92580702918373	0	0	0
309	0.106290566037736	-0.484905660377358	6	2.92580702918373	2.67824516462797	0.88155375	0.0358901616271323
310	0.108803773584906	-0.479875471698113	6	2.9186289968583	2.49815153999682	1.97063625	0.099031866168322
311	0.116350943396227	-0.469811320754717	6	2.89882262362464	1.95114755289487	2.1225875	0.139148224212233
312	0.128932075471698	-0.464781132075472	6	2.87099297878219	2.35619449019234	1.672055	0.0973508950971391
313	0.136479245283019	-0.457233962264151	6	2.85152279976277	2.55370544353351	1.421365	0.0740193239960929
314	0.141509433962264	-0.44968679245283	6	2.83671893496355	2.3565694433056	1.1150975	0.0673833369739274
315	0.14653962264151	-0.444652830188679	6	2.82324226756876	2.67764501459501	1.76251625	0.0861491758848443
316	0.15157358490566	-0.434592452830189	6	2.80601243239179	3.14159265358979	0.39436375	0.00905112930384977
317	0.15157358490566	-0.432075471698113	6	2.80420220653102	1.89269687369078	1.246355	0.0868320930790834
318	0.159120754716981	-0.429558490566038	6	2.78683578791521	1.10684868780012	0.88155375	0.0415691293568576
319	0.164150943396226	-0.432075471698113	6	2.77852196204384	2.35619449019234	0.55754875	0.0352334496737372
320	0.166667924528302	-0.429558490566038	6	2.77147527210909	1.10714871779409	2.64407	0.119809156711081
321	0.181762264150943	-0.437105660377359	6	2.74751344076687	1.10684868780012	0.88155375	0.038502751567524
322	0.186792452830189	-0.439622641509434	6	2.73981289045337	1.76830728013606	2.00965875	0.130732709985337
323	0.199369811320755	-0.437105660377359	6	2.7136663484563	1.5707963267949	0.78813625	0.0474586082662976
324	0.204403773584906	-0.437105660377359	6	2.70417462680304	1.81559846741699	1.62534625	0.105013530539919
325	0.214464150943396	-0.434592452830189	6	2.68317192069506	1.5707963267949	1.1825	0.0693436296829741
326	0.222011320754717	-0.434592452830189	6	2.66930319475846	2.03459390580057	1.76251625	0.115245253593343
327	0.232075471698113	-0.429558490566038	6	2.64625414403979	2.03429394329646	1.76251625	0.115058779603485
328	0.242139622641509	-0.424528301886792	6	2.62324238811909	1.76830728013606	2.00965875	0.123481839918687
329	0.254716981132075	-0.422011320754717	6	2.59854602013536	2.35619449019234	2.7871525	0.176607886582252
330	0.267294339622642	-0.409433962264151	6	2.56322444281891	2.03429394329646	1.76251625	0.113973787380308
331	0.277358490566038	-0.404403773584906	6	2.54042968534285	1.89269687369078	2.49271	0.154521540435417
332	0.292452830188679	-0.399369811320755	6	2.50952537725576	2.94408170024863	2.00965875	0.0972613362429442
333	0.294969811320755	-0.386792452830189	6	2.49007311000717	2.601129032428	2.29818875	0.141624130456286
334	0.302516981132075	-0.374215094339623	6	2.46174828391592	2.35619449019234	1.672055	0.11052612823347
335	0.310064150943396	-0.366667924528302	6	2.43964305826922	2.03474396578968	0.88155375	0.0567576293983674
336	0.315094339622641	-0.364150943396226	6	2.42829153238955	0	0	0
337	0.315094339622641	-0.364150943396226	6	2.42829153238955	2.46674195393062	2.52404625	0.165417678310531
338	0.325158490566038	-0.35157358490566	6	2.39520799672744	2.73672672781312	3.00177625	0.185643033316985
339	0.332705660377358	-0.333962264150943	6	2.35807939006405	2.35619449019234	1.1150975	0.0754488388736752
340	0.337735849056604	-0.328932075471698	6	2.34298962228931	3.14159265358979	1.57686375	0.0776142942159774
341	0.337735849056604	-0.318867924528302	6	2.32746676344612	4.71238898038469	0.39436375	-0.0186740347992886
342	0.335218867924528	-0.318867924528302	6	2.33120157040597	2.55335931631307	1.421365	0.0969066053054224
343	0.340252830188679	-0.311320754716981	6	2.31182024934489	2.76113800685863	2.1225875	0.138819476958214
344	0.345283018867925	-0.298743396226415	6	2.28405635395325	2.49815153999682	1.97063625	0.137652581260315
345	0.352830188679245	-0.288679245283019	6	2.25652583770118	3.30682241098964	2.39751875	0.113494992302345
346	0.35031320754717	-0.273584905660377	6	2.23382683924071	2.94408170024863	2.00965875	0.130595753793106
347	0.352830188679245	-0.261007547169811	6	2.20770768848209	3.36020865766447	3.6338225	0.180414349770839
348	0.3478	-0.238366037735849	6	2.17162481852792	3.33904589354574	2.00965875	0.108538496235107
349	0.345283018867925	-0.225784905660377	6	2.1499171192809	3.14159265358979	2.75936375	0.182792208959985
350	0.345283018867925	-0.208177358490566	6	2.11335867748891	2.97636289618994	2.39751875	0.178848708913768
351	0.3478	-0.193083018867924	6	2.07758893570615	2.55370544353351	2.84213875	0.226259833413978
352	0.357860377358491	-0.177988679245283	6	2.03233696902336	2.35619449019234	2.22960375	0.166843743925358
353	0.367924528301887	-0.167924528301887	6	1.99896822023829	2.44690355973658	3.07863875	0.231201391304561
354	0.380501886792453	-0.152830188679245	6	1.95272794197737	2.601129032428	2.29818875	0.175550426353572
355	0.388049056603774	-0.140252830188679	6	1.91761785670666	2.35619449019234	2.7871525	0.19159496373399
356	0.400630188679245	-0.127671698113208	6	1.87929886395986	2.2454640866848	2.52404625	0.156027455668415
357	0.413207547169811	-0.117611320754717	6	1.84809337282618	2.35619449019234	1.672055	0.107213177802779
358	0.420754716981132	-0.110064150943396	6	1.82665073726562	2.0345189376706	3.52562375	0.16404419819898
359	0.440879245283019	-0.1	6	1.79384189762583	0	0	0
360	0.440879245283019	-0.1	6	1.79384189762583	2.67764501459501	0.88155375	0.0602319811399088
361	0.443396226415094	-0.0949698113207546	6	1.78179550139784	2.3565694433056	1.1150975	0.06533198118849
362	0.44842641509434	-0.0899358490566039	6	1.76872910516015	0	0	0
363	0.44842641509434	-0.0899358490566039	6	1.76872910516015	2.67764501459501	0.88155375	0.0591353070084377
364	0.450943396226415	-0.0849056603773585	6	1.75690204375846	2.67809503708823	1.76251625	0.1171034034012
365	0.45597358490566	-0.0748415094339624	6	1.73348136307822	0	0	0
366	0.45597358490566	-0.0748415094339624	6	1.73348136307822	2.15868353685118	1.421365	0.0659879747736136
367	0.463520754716981	-0.069811320754717	6	1.7202837681235	2.97636289618994	2.39751875	0.163068019845332
368	0.466037735849057	-0.0547169811320755	6	1.68767016415443	2.55370544353351	1.421365	0.0853636621850917
369	0.471067924528302	-0.0471698113207547	6	1.67059743171741	2.67779507458412	1.76251625	0.110109718539939
370	0.476101886792453	-0.0371056603773586	6	1.64857548800942	2.35619449019234	2.7871525	0.138140992889806
371	0.488679245283019	-0.0245283018867925	6	1.62094728943146	2.35619449019234	2.7871525	0.13156755843184
372	0.501256603773585	-0.0119509433962263	6	1.59463377774509	2.35619449019234	1.672055	0.0759125793866167
373	0.508803773584906	-0.00440377358490556	6	1.57945126186777	3.60509027009136	1.76251625	0.0994520866541894
374	0.50377358490566	0.00566037735849057	6	1.55956084453693	3.14159265358979	0.78813625	0.0499115345339455
375	0.50377358490566	0.010690566037736	6	1.54957853763014	3.14159265358979	0.78813625	0.0499278149810438
376	0.50377358490566	0.0157245283018867	6	1.53959297463394	2.94408170024863	2.00965875	0.12319505934332
377	0.506290566037736	0.0283018867924528	6	1.51495396276527	3.14159265358979	1.97063625	0.123627558757289
378	0.506290566037736	0.040879245283019	6	1.49022845101381	2.97660614271877	2.39751875	0.145008451121365
379	0.508803773584906	0.0559735849056605	6	1.46122676078954	3.14159265358979	3.5475	0.218639277476538
380	0.508803773584906	0.0786150943396227	6	1.41749890529423	2.6224234643727	3.17796875	0.150369062113005
381	0.518867924528302	0.0962264150943396	6	1.38742509287163	2.97636289618994	2.39751875	0.13490036319827
382	0.521384905660377	0.111320754716981	6	1.36044502023198	2.55370544353351	1.421365	0.0586529767128115
383	0.526415094339623	0.118867924528302	6	1.34871442488942	2.35619449019234	2.22960375	0.0688755759490774
384	0.536479245283019	0.128932075471698	6	1.3349393096996	2.8967905129677	1.62534625	0.082595872761408
385	0.538992452830189	0.138992452830189	6	1.31842013514732	2.35619449019234	1.672055	0.0479248860698051
386	0.54653962264151	0.14653962264151	6	1.30883515793336	2.15902966407162	1.421365	0.0253088333385834
387	0.55408679245283	0.15157358490566	6	1.30377339126564	3.14159265358979	1.1825	0.0631407041650056
388	0.55408679245283	0.159120754716981	6	1.29114525043264	3.46326820611154	2.49271	0.137999068320813
389	0.549056603773585	0.174215094339623	6	1.26354543676848	3.14159265358979	4.33563625	0.225511761494712
390	0.549056603773585	0.20188679245283	6	1.21844308446954	4.71238898038469	0.39436375	0.00745431385776957
391	0.54653962264151	0.20188679245283	6	1.21695222169798	3.38630662641053	1.62534625	0.0883097006841752
392	0.544026415094339	0.211950943396226	6	1.19929028156115	3.14159265358979	0.78813625	0.0400126380956931
393	0.544026415094339	0.216981132075472	6	1.19128775394201	3.92699081698724	0.55754875	0.0279850430462245
394	0.541509433962264	0.219498113207547	6	1.18569074533276	3.50038387293154	3.36776	0.183596936106076
395	0.533962264150943	0.239622641509434	6	1.14897135811155	3.14159265358979	2.365	0.116399150156085
396	0.533962264150943	0.254716981132075	6	1.12569152808033	3.66969818953528	5.4761575	0.295471960251586
397	0.516350943396227	0.284905660377358	6	1.06659713603001	3.14159265358979	2.365	0.11066352257481
398	0.516350943396227	0.3	6	1.04446443151505	3.14159265358979	1.1825	0.0542912466497264
399	0.516350943396227	0.307547169811321	6	1.03360618218511	2.55335931631307	1.421365	0.0320762287837711
400	0.521384905660377	0.315094339622641	6	1.02719093642835	3.14159265358979	0.39436375	0.0176423882660653
401	0.521384905660377	0.317611320754717	6	1.02366245877514	3.14159265358979	0.39436375	0.0175405901461906
402	0.521384905660377	0.320124528301887	6	1.0201543407459	2.89687868076906	1.62534625	0.0586314599780352
403	0.523898113207547	0.330188679245283	6	1.00842804875029	3.8162604134797	2.52404625	0.129569536883706
404	0.513837735849056	0.342766037735849	6	0.982514141373553	3.83642928238022	3.07863875	0.158647040751586
405	0.501256603773585	0.357860377358491	6	0.950784733223235	3.14159265358979	1.97063625	0.0821444149182499
