# Supplementary material for: Fluid extraction from the left-right organizer uncovers mechanical properties needed for symmetry breaking
Source: eLife. 2023 Jul 21;12:e83861. doi: 10.7554/eLife.83861 (PMC10361723; doi:10.7554/eLife.83861)
Supplement: Figure 4—source data 2. [file elife-83861-fig4-data2.zip › Fig4_sourcedata/MC8ss_embryo9.csv]

	x	y	id	omega	alpha	speed	realangvel
1	-1.08666666666667	-0.416666666666667	1	-1.93694198906508	0.358770670270572	10.10328	0.244423588294429
2	-1.06666666666667	-0.47	1	-1.98582670672396	0.298498931586179	8.04159125	0.192197317328635
3	-1.05333333333333	-0.513333333333333	1	-2.02426617018969	0.49934672168013	7.4083625	0.178249810583671
4	-1.03333333333333	-0.55	1	-2.05991613230643	0.729899658151732	15.07391875	0.358120571936256
5	-0.976666666666667	-0.613333333333333	1	-2.13154024669368	0.493941368919581	17.4596125	0.422377001310292
6	-0.93	-0.7	1	-2.21601564695573	0.840896668643165	15.07391875	0.362602322875965
7	-0.866666666666667	-0.756666666666667	1	-2.28853611153093	1.17227388112848	12.18921	0.275270020868827
8	-0.803333333333333	-0.783333333333333	1	-2.34359011570469	1.02400748590565	15.9199975	0.394441429274928
9	-0.726666666666667	-0.83	1	-2.42247840155968	0.982793723247329	6.39555125	0.162655674218719
10	-0.696666666666667	-0.85	1	-2.45500953640342	0.588002603547568	4.26350375	0.103915565892332
11	-0.683333333333333	-0.87	1	-2.47579264958189	1.03037682652431	3.44757875	0.0873400746032171
12	-0.666666666666667	-0.88	1	-2.49326066450253	2.24553726901845	3.78577375	0.0241544014698825
13	-0.65	-0.866666666666667	1	-2.49809154479651	1.10714871779409	3.966105	0.101900651719093
14	-0.63	-0.876666666666667	1	-2.51847167514033	0.785398163397448	5.85278375	0.150038434298057
15	-0.606666666666667	-0.9	1	-2.54847936199994	0.726642340681726	7.1198325	0.17740546966583
16	-0.58	-0.93	1	-2.5839604559331	1.00406710927139	7.7087175	0.198082260913424
17	-0.543333333333333	-0.953333333333333	1	-2.62357690811579	0.732815101786507	7.9546775	0.191418663934457
18	-0.513333333333333	-0.986666666666667	1	-2.66186064090268	0.785398163397448	12.54218625	0.297106239917202
19	-0.463333333333333	-1.03666666666667	1	-2.72128188888612	0.674740942223553	7.5715475	0.164207289030558
20	-0.436666666666667	-1.07	1	-2.75412334669223	0.876058050598193	4.6176625	0.10661822313689
21	-0.416666666666667	-1.08666666666667	1	-2.77544699131961	0	2.365	0.0202912728822691
22	-0.416666666666667	-1.1	1	-2.77950524589606	2.1375255443184	7.7087175	0.11397396619842
23	-0.38	-1.07666666666667	1	-2.80230003913575	1.98902065637413	11.6464425	0.217364229575234
24	-0.32	-1.05	1	-2.8457728850508	1.5707963267949	8.2775	0.205771870619476
25	-0.273333333333333	-1.05	1	-2.88692725917469	1.5707963267949	17.14625	0.439863570550356
26	-0.176666666666667	-1.05	1	-2.97489997328476	1.52083793107295	11.83978125	0.313197323087442
27	-0.11	-1.05333333333333	1	-3.03753943790225	1.24904577239825	18.69709875	0.474255107285209
28	-0.01	-1.08666666666667	1	-3.13239045935929	1.47112767430373	17.8261875	0.455427825735621
29	0.09	-1.09666666666667	1	3.05970928267317	1.7178746821833	16.13816875	0.413831522717065
30	0.18	-1.08333333333333	1	2.97694297812976	2.28653991646378	18.0213	0.413210068056227
31	0.256666666666667	-1.01666666666667	1	2.89430096451851	2.44293282886833	19.3043125	0.446915651577227
32	0.326666666666667	-0.933333333333333	1	2.80491783420307	2.52838530471528	19.52011875	0.48242323673835
33	0.39	-0.843333333333333	1	2.7084331868554	2.70918487801926	16.931035	0.418056775335831
34	0.43	-0.756666666666667	1	2.62482183178823	2.39321460606627	11.29583125	0.356158908730024
35	0.473333333333333	-0.71	1	2.55359005004223	3.09163425786785	11.83978125	0.248350474872909
36	0.476666666666667	-0.643333333333333	1	2.50391995506764	2.69548710464639	15.07391875	0.491914163111642
37	0.513333333333333	-0.566666666666667	1	2.40553712244532	3.40784470274072	13.482865	0.246713161264851
38	0.493333333333333	-0.493333333333333	1	2.35619449019234	3.29819453057181	11.37269375	0.291639618630031
39	0.483333333333333	-0.43	1	2.29786656646634	3.41253950392821	11.0457325	0.283499494944999
40	0.466666666666667	-0.37	1	2.24116666747734	3.19709115883551	10.659055	0.403546819312304
41	0.463333333333333	-0.31	1	2.16045730361488	2.67794504458899	9.254245	0.468398135250414
42	0.486666666666667	-0.263333333333333	1	2.0667776765648	3.48088526804384	10.659055	0.395416396800026
43	0.466666666666667	-0.206666666666667	1	1.98769439720479	3.14159265358979	8.86875	0.465030958314907
44	0.466666666666667	-0.156666666666667	1	1.89468820554181	3.98574663970296	7.1198325	0.172686968578208
45	0.436666666666667	-0.13	1	1.86015081182617	4.03764803816114	3.78577375	0.0920381734642506
46	0.42	-0.116666666666667	1	1.84174317713332	3.0309354324159	5.35376875	0.345063718694099
47	0.423333333333333	-0.0866666666666667	1	1.7727304333945	2.67794504458899	5.28814	0.326922973022938
48	0.436666666666667	-0.06	1	1.70734583878991	2.86329299458468	4.3043	0.270152787810156
49	0.443333333333333	-0.0366666666666667	1	1.65331528122788	2.67794504458899	3.966105	0.228853996949931
50	0.453333333333333	-0.0166666666666667	1	1.60754448183789	3.14159265358979	4.13875	0.257264887104235
51	0.453333333333333	0.00666666666666667	1	1.55609150441705	4.84869559707236	0	0
52	-0.883333333333333	-0.176666666666667	2	-1.76819188664478	0.266252049150925	6.7414325	0.210937360925307
53	-0.873333333333333	-0.213333333333333	2	-1.81037935882984	0.260602391747341	9.178565	0.287767512870005
54	-0.86	-0.263333333333333	2	-1.86793286140384	0.185347949995695	9.62495875	0.297418006712444
55	-0.85	-0.316666666666667	2	-1.92741646274633	0.404891786285083	4.50296	0.139922894353908
56	-0.84	-0.34	2	-1.95540104161711	0.643501108793284	2.95625	0.0893053471473126
57	-0.83	-0.353333333333333	2	-1.97326211104657	0	3.5475	0.101105706074074
58	-0.83	-0.373333333333333	2	-1.99348325226139	0	1.1825	0.0333020794733763
59	-0.83	-0.38	2	-2.00014366815606	0	2.365	0.0659975187201067
60	-0.83	-0.393333333333333	2	-2.01334317190008	0	1.77375	0.0489634186067178
61	-0.83	-0.403333333333333	2	-2.02313585562143	0.896055384571344	3.78577375	0.105478479206902
62	-0.813333333333333	-0.416666666666667	2	-2.04423155146281	0.718829999621625	6.2849875	0.18976015563849
63	-0.79	-0.443333333333333	2	-2.08218358259051	0.982793723247329	4.26350375	0.119618660407605
64	-0.77	-0.456666666666667	2	-2.10610731467203	0.694738276196703	4.6176625	0.144186100891528
65	-0.753333333333333	-0.476666666666667	2	-2.13494453485033	1.37340076694502	9.04435125	0.205749840010736
66	-0.703333333333333	-0.486666666666667	2	-2.17609450285248	0.737815060120465	8.7895225	0.289041317964529
67	-0.67	-0.523333333333333	2	-2.23390276644539	0.876058050598193	4.6176625	0.150583430952487
68	-0.65	-0.54	2	-2.26401945263588	3.18157134071308	0	0
69	-0.656666666666667	-0.373333333333333	3	-2.08775306303987	3.14159265358979	0.59125	-0.019222793212883
70	-0.656666666666667	-0.37	3	-2.08390850439729	0	4.73	0.151439698864613
71	-0.656666666666667	-0.396666666666667	3	-2.11419644417022	0.519146114246523	4.7666575	0.174879140417894
72	-0.643333333333333	-0.42	3	-2.1491722722538	0.124354994546761	4.7666575	0.154752198590953
73	-0.64	-0.446666666666667	3	-2.18012271197199	0.278299659005111	4.3043	0.145514579393553
74	-0.633333333333333	-0.47	3	-2.2092256278507	0.726642340681726	7.1198325	0.254400734121407
75	-0.606666666666667	-0.5	3	-2.26010577467498	0.694738276196703	9.235325	0.330787685817793
76	-0.573333333333333	-0.54	3	-2.32626331183854	0.927295218001612	5.9125	0.209893941039974
77	-0.546666666666667	-0.56	3	-2.36824210004653	0.851966327173272	6.2849875	0.226456407341558
78	-0.52	-0.583333333333333	3	-2.41353338151484	0.404891786285083	4.50296	0.145064994173942
79	-0.51	-0.606666666666667	3	-2.44254638034963	0.39852244566642	12.18921	0.370531950669579
80	-0.483333333333333	-0.67	3	-2.51665277048355	0.436627159813541	9.78696125	0.282076676876031
81	-0.46	-0.72	3	-2.57306810585875	0.436627159813541	9.78696125	0.263239610341048
82	-0.436666666666667	-0.77	3	-2.62571602792696	0.540419500270584	13.790315	0.365799684730246
83	-0.396666666666667	-0.836666666666667	3	-2.69887596487301	0.404891786285083	13.50828875	0.29206430751981
84	-0.366666666666667	-0.906666666666667	3	-2.75728882637697	0.822418279271378	11.29583125	0.296993545738502
85	-0.32	-0.95	3	-2.81668753552467	1.06795311586704	13.49528125	0.367886669521393
86	-0.253333333333333	-0.986666666666667	3	-2.89026486942895	1.19780860499484	14.6026925	0.396376698192009
87	-0.176666666666667	-1.01666666666667	3	-2.96954020906735	1.21780593896799	11.97163	0.317532047576252
88	-0.113333333333333	-1.04	3	-3.03304661858261	1.51204050407917	10.06839625	0.271431239693638
89	-0.0566666666666667	-1.04333333333333	3	-3.08733286652133	1.42889927219073	8.3614575	0.223681327374239
90	-0.01	-1.05	3	-3.13206913199618	1.39860551227196	13.80273125	0.360687458091586
91	0.0666666666666667	-1.06333333333333	3	3.07897868356509	1.75296463726766	22.84530875	0.605926971472237
92	0.193333333333333	-1.04	3	2.95779328927064	2.38057989936506	17.14625	0.390429501806833
93	0.26	-0.97	3	2.87970738890927	2.47330323475921	14.31238875	0.337829537876089
94	0.31	-0.906666666666667	3	2.81214148133406	2.31274359480081	19.2499175	0.541351592422497
95	0.39	-0.833333333333333	3	2.70387116284956	2.41169299543806	15.07391875	0.43963543216992
96	0.446666666666667	-0.77	3	2.61594407641557	2.60117315331921	6.8951575	0.19514229559972
97	0.466666666666667	-0.736666666666667	3	2.57691561729563	2.44169978387055	14.68605875	0.464648599832675
98	0.52	-0.673333333333333	3	2.48398589732909	2.55359005004223	12.79051125	0.411840638575862
99	0.56	-0.613333333333333	3	2.40161776961392	2.64224593190966	7.4083625	0.241525579120441
100	0.58	-0.576666666666667	3	2.35331265378983	2.83571378218494	11.78065625	0.374029027635174
101	0.6	-0.513333333333333	3	2.2785068482628	3.07502448981397	8.88826125	0.264081955904212
102	0.603333333333333	-0.463333333333333	3	2.22569045708196	3.05845142170135	7.1198325	0.228223622204342
103	0.606666666666667	-0.423333333333333	3	2.18004573264109	2.65469342177852	11.37269375	0.433634136110443
104	0.636666666666667	-0.366666666666667	3	2.093318905419	3.08283683087407	10.06839625	0.357264613177897
105	0.64	-0.31	3	2.02186598278342	3.08900959197885	11.2491225	0.424689251376318
106	0.643333333333333	-0.246666666666667	3	1.93692813250816	3.14159265358979	10.05125	0.394793297374028
107	0.643333333333333	-0.19	3	1.85796947303335	6.03987609158358	0	0
108	0.41	-1.13	4	2.79353238194023	2.50884381858761	10.99784125	0.220490602389019
109	0.446666666666667	-1.08	4	2.74943426146242	2.35619449019234	9.197485	0.208333367218891
110	0.483333333333333	-1.04333333333333	4	2.70776758801865	2.55359005004223	6.39555125	0.135937517075564
111	0.503333333333333	-1.01333333333333	4	2.68058008460353	2.35619449019234	3.34470125	0.0793964933963798
112	0.516666666666667	-1	4	2.66470078592426	2.35619449019234	5.85278375	0.140879440701789
113	0.54	-0.976666666666667	4	2.6365248977839	2.28962632641652	6.2849875	0.156140282494053
114	0.566666666666667	-0.953333333333333	4	2.60529684128509	2.12939564213846	5.5778525	0.141791205156641
115	0.593333333333333	-0.936666666666667	4	2.57693860025376	2.43296638146212	5.451325	0.133549410449496
116	0.613333333333333	-0.913333333333333	4	2.55022871816386	2.35619449019234	4.18072875	0.105531790593116
117	0.63	-0.896666666666667	4	2.52912236004524	2.53086668920058	7.21738875	0.17670566691272
118	0.653333333333333	-0.863333333333333	4	2.49378122666269	2.67794504458899	3.966105	0.0934063962890086
119	0.663333333333333	-0.843333333333333	4	2.47509994740489	2.58299333824623	5.5778525	0.139219818038461
120	0.68	-0.816666666666667	4	2.4472559837972	2.53086668920058	7.21738875	0.186508425335412
121	0.703333333333333	-0.783333333333333	4	2.40995429873012	2.78282198331922	5.05164	0.121449423819002
122	0.713333333333333	-0.756666666666667	4	2.38566441396632	2.64224593190966	7.4083625	0.19321989159542
123	0.733333333333333	-0.72	4	2.34702043564723	2.85013585911193	6.17265	0.152161312297379
124	0.743333333333333	-0.686666666666667	4	2.31658817318776	3.27129519074571	13.71404375	0.259742122717164
125	0.733333333333333	-0.61	4	2.26463974864433	3.349088880025	11.47971	0.222213382446825
126	0.72	-0.546666666666667	4	2.22019707215496	3.66073876783632	19.06722125	0.261120436336935
127	0.666666666666667	-0.453333333333333	4	2.16797298488757	3.44747152499465	11.78065625	0.272430774566392
128	0.646666666666667	-0.39	4	2.1134868299743	3.42538676279812	14.78125	0.405921092644315
129	0.623333333333333	-0.31	4	2.03230261144543	3.52209903070216	9.55164375	0.273079167359116
130	0.603333333333333	-0.26	4	1.97768677797361	3.96145991798675	12.1312675	0.194547575168644
131	0.553333333333333	-0.213333333333333	4	1.93877726293988	4.81726591911492	11.29583125	-0.27012046878617
132	0.49	-0.22	4	1.99280135669711	4.05954234928392	12.65334125	0.174424963030271
133	0.433333333333333	-0.176666666666667	4	1.95791636409106	4.321781936687	10.87013125	0.00262727673157492
134	0.376666666666667	-0.153333333333333	4	1.95739090874475	4.80304886758544	6.53035625	-0.225956515767987
135	0.34	-0.156666666666667	4	2.00258221189834	4.10684431677972	9.34825375	0.141254750444038
136	0.296666666666667	-0.126666666666667	4	1.97433126180953	4.93105792625863	5.451325	-0.300563369930837
137	0.266666666666667	-0.133333333333333	4	2.0344439357957	4.43408932137958	4.3043	-0.0815145165933107
138	0.243333333333333	-0.126666666666667	4	2.05074683911436	4.46741031725783	2.43772375	-0.0613037726004872
139	0.23	-0.123333333333333	4	2.06300759363446	4.19324286613817	4.7666575	0.0154573066401831
140	0.206666666666667	-0.11	4	2.05991613230643	4.03764803816114	7.5715475	0.204874152178696
141	0.173333333333333	-0.0833333333333333	4	2.01894130187069	3.6052402625906	2.64407	0.252584917768304
142	0.166666666666667	-0.07	4	1.96842431831703	3.14159265358979	2.365	0.349447423707869
143	0.166666666666667	-0.0566666666666667	4	1.89853483357545	3.92699081698724	0.8360275	0.0606142237089458
144	0.163333333333333	-0.0533333333333333	4	1.88641198883366	3.14159265358979	0.59125	0.0927572484886152
145	0.163333333333333	-0.05	4	1.86786053913594	3.8363309297865	4.6176625	0.476509340103779
146	0.146666666666667	-0.03	4	1.77255867111518	3.33898821343967	3.01478375	0.545030120660717
147	0.143333333333333	-0.0133333333333333	4	1.66355264698304	3.6052402625906	2.64407	0.463781600940721
148	0.136666666666667	0	4	1.5707963267949	4.24874137138388	1.322035	0.128177042608387
149	0.13	0.00333333333333333	4	1.54516091827322	3.6052402625906	2.64407	0.543430167156455
150	0.504776666666667	-0.146393333333333	1	1.85306855057663	3.83633935317994	8.98640875	0.292770298668774
151	0.47234	-0.10747	1	1.79451449084287	4.33806785595948	17.30707	0.1885888125982
152	0.381523333333333	-0.0717933333333334	1	1.75679672832323	3.8556885688221	11.4194025	0.589589718578178
153	0.339356666666667	-0.02314	1	1.6388787846076	4.06888787159141	8.629885	0.441085460572431
154	0.300436666666667	0.00604999999999999	1	1.55066169249311	3.7002266069659	5.427675	0.459916802470548
155	0.284216666666667	0.0320000000000001	1	1.458678331999	3.79728827983133	9.43575875	0.871666747164104
156	0.251783333333333	0.0741633333333334	1	1.28434498256618	3.64864268347491	5.9231425	0.635070869614249
157	0.235566666666667	0.103356666666667	1	1.15733080864333	3.29424198198506	7.5668175	0.762305520544466
158	0.22908	0.14552	1	1.00486970453444	3.37266984287935	10.0477025	0.912126965898524
159	0.216106666666667	0.20066	1	0.822444311354732	3.30678762301439	10.498235	0.748670663826305
160	0.206373333333333	0.259043333333333	1	0.672710178589471	2.98494633611363	11.06642625	0.398506226695992
161	0.216106666666667	0.32067	1	0.593008933250273	3.14159265358979	10.35574375	0.374241415424203
162	0.216106666666667	0.379053333333333	1	0.518160650165432	3.14159265358979	8.05459875	0.236166134273672
163	0.216106666666667	0.42446	1	0.470927423310698	3.14159265358979	6.90402625	0.172732093235634
164	0.216106666666667	0.463383333333333	1	0.436381004663571	3.2660741383487	4.63835625	0.130341785168695
165	0.21286	0.48933	1	0.410312647629832	3.92694410329549	8.94975125	0.424148441667239
166	0.177183333333333	0.52501	1	0.325482959296384	3.82732216449608	8.1769875	0.337092197849304
167	0.147993333333333	0.560686666666667	1	0.258064519726524	4.24872268608175	14.1509775	0.651295064013319
168	0.0766366666666666	0.596366666666667	1	0.12780550692386	4.28001128331904	16.47459	0.699600898836423
169	-0.00769666666666675	0.635286666666667	1	-0.012114672843425	3.88697272901948	10.17836875	0.282943269656271
170	-0.0466166666666667	0.677453333333333	1	-0.068703326774679	3.97694664987489	16.292485	0.426505099255006
171	-0.11473	0.73908	1	-0.15400434662568	4.05673155853664	9.43575875	0.2331100994196
172	-0.156896666666667	0.771513333333333	1	-0.2006263665096	4.1719191017728	10.06366625	0.253271698567161
173	-0.205546666666667	0.800706666666667	1	-0.251280706223032	4.85429777993559	28.47637375	0.934185839304456
174	-0.36448	0.778	1	-0.438117874083924	4.88563028415346	23.36206125	0.706492070209583
175	-0.494216666666667	0.755296666666667	1	-0.57941628812584	5.0749406955227	17.843925	0.529495760349645
176	-0.58828	0.719616666666667	1	-0.685315440195769	5.58844703098288	8.98640875	0.27012142705541
177	-0.620713333333333	0.680696666666667	1	-0.739339725606851	5.36226568356193	18.0650525	0.543048454688693
178	-0.7018	0.61907	1	-0.84794941654459	5.38713827766472	11.051645	0.323744979336813
179	-0.750453333333333	0.580146666666667	1	-0.912698412411952	5.45433818745361	18.7308	0.536293101967784
180	-0.828296666666667	0.50879	1	-1.01995703280551	6.05845261178446	20.65531875	0.587323369520127
181	-0.854246666666667	0.39527	1	-1.13742170670953	6.00490503835335	8.37683	0.249586957496071
182	-0.86722	0.34986	1	-1.18733909820875	5.96143475278294	9.09638125	0.274325541982994
183	-0.883436666666667	0.30121	1	-1.24220420660535	1.44451856167529	0	0
184	0.777226666666667	0.0903833333333334	2	1.45502677625802	2.92281488984113	5.30410375	0.178174943505259
185	0.783716666666667	0.119573333333333	2	1.41939178755697	3.83643201135898	4.4935	0.139018699608216
186	0.767496666666667	0.139033333333333	2	1.39158804763532	3.72956890563467	12.4458125	0.427000352010749
187	0.728576666666667	0.197416666666667	2	1.30618797723317	4.2279121659835	24.70479	0.721357538492069
188	0.605323333333333	0.262286666666667	2	1.16191646953476	3.66962982851923	7.9925175	0.341344629773359
189	0.58262	0.30121	2	1.09364754358009	3.84389565481997	9.7970125	0.417336270468279
190	0.54694	0.343373333333333	2	1.01018028948643	3.65395466793098	10.56149875	0.457150175033784
191	0.51775	0.39527	2	0.918750254479674	3.89474607110325	12.61786625	0.54711246149557
192	0.469096666666667	0.447166666666667	2	0.80932776218056	3.37532480761716	12.41920625	0.441463653766931
193	0.45288	0.51528	2	0.721035031427174	3.9858033394917	6.92767625	0.284268529556312
194	0.423686666666667	0.541226666666667	2	0.664181325515911	4.26364961429096	17.24025875	0.707472309179229
195	0.336113333333333	0.583393333333333	2	0.522686863680066	4.07485838816219	19.33091875	0.782880511812667
196	0.24854	0.64826	2	0.366110761317532	4.48556126430388	15.351215	0.624854288488192
197	0.16421	0.667723333333333	2	0.241139903619894	4.22059508269012	18.27494625	0.695224392855743
198	0.0733933333333332	0.716373333333333	2	0.102095025048745	4.32650114243142	19.87132125	0.71075289477715
199	-0.0304	0.75854	2	-0.040055553906685	4.3714204750479	18.92413875	0.616748064485469
200	-0.130946666666667	0.794216666666667	2	-0.163405166803779	4.41384005490892	7.82519375	0.239289672502994
201	-0.173113333333333	0.807193333333333	2	-0.211263101304378	4.45721750345837	13.67502125	0.399399781593699
202	-0.247713333333333	0.826653333333333	2	-0.291143057623117	4.78369122854983	8.07470125	0.254277436792741
203	-0.293123333333333	0.82341	2	-0.341998544981666	4.71238898038469	11.50631625	0.340587727411482
204	-0.357993333333333	0.82341	2	-0.410116090463962	4.49833757214017	13.54139875	0.328170395176094
205	-0.432593333333333	0.839626666666667	2	-0.475750169499181	1.91953732557804	6.73374625	-0.2002722172606
206	-0.396913333333333	0.8526	2	-0.435695726047061	0.0906556753088908	12.70891875	0.138760906570337
207	-0.390426666666667	0.781243333333333	2	-0.463447907361128	5.3642490994982	27.50081125	0.892305220310277
208	-0.51368	0.687183333333333	2	-0.641908951423184	5.02042826433637	13.28243125	0.399977116981196
209	-0.585036666666667	0.66448	2	-0.721904374819423	4.2000269660435	10.56149875	0.104398986595873
210	-0.636933333333333	0.69367	2	-0.742784172138597	0.960118642596291	7.0228675	-0.0472665058252564
211	-0.604496666666667	0.670966666666667	2	-0.733330870973546	0	8.05459875	0.174738781198107
212	-0.604496666666667	0.625556666666667	2	-0.768278627213167	5.65768984419375	12.77395625	0.412563668012851
213	-0.646663333333333	0.567173333333333	2	-0.850791360815738	5.40333627135497	38.81970125	1.18443145730197
214	-0.815323333333333	0.427703333333333	2	-1.08767765227613	5.67537414689074	16.11924875	0.482245954331169
215	-0.86722	0.353103333333333	2	-1.18412684314237	5.81955140112628	19.29662625	0.571562656344922
216	-0.91587	0.2558	2	-1.29843937441135	0.0454211604497869	12.66989625	0.3647070868475
217	-0.912626666666667	0.184443333333333	2	-1.37138079178085	1.57271931393212	0	0
218	0.773983333333333	0.187686666666667	3	1.33289408505691	3.92699081698724	9.76331125	0.305675667831101
219	0.735063333333333	0.226606666666667	3	1.27175895149069	3.77808704988296	16.4544875	0.589924975635047
220	0.679923333333333	0.30121	3	1.15377395636368	3.92702104399204	13.8317025	0.506560458041961
221	0.624783333333333	0.356346666666667	3	1.05246186475529	3.72956890563467	12.4458125	0.488354220233584
222	0.585863333333333	0.41473	3	0.954791020708572	3.60518888040999	5.14564875	0.198426293653031
223	0.57289	0.44068	3	0.915105761977966	3.46342028719801	7.277105	0.263001324437493
224	0.559913333333333	0.4796	3	0.862505497090467	3.8743566547251	7.74005375	0.295944304430638
225	0.530723333333333	0.512036666666667	3	0.80331663620434	3.7439236164212	11.17048625	0.41438688190505
226	0.495043333333333	0.56393	3	0.720439259823329	4.33188260327232	6.1963	0.222750601691888
227	0.46261	0.576903333333333	3	0.675889139484952	4.33710181872735	20.40522	0.772633562232944
228	0.355576666666667	0.61907	3	0.521362427038363	4.14566883044186	15.0023775	0.585917271299748
229	0.284216666666667	0.66448	3	0.404178972778413	4.06890842601266	17.25917875	0.63040763577196
230	0.206373333333333	0.72286	3	0.278097445624021	4.50605177421457	25.274755	0.946850641164911
231	0.0669033333333334	0.752053333333333	3	0.0887273173910391	4.34148253761471	22.22213125	0.755846438455839
232	-0.0498600000000001	0.797463333333333	3	-0.0624419703001288	4.13241869580597	19.94581875	0.517736026761412
233	-0.143923333333333	0.859086666666667	3	-0.165989175652411	4.26626445862933	14.66773	0.36772868927292
234	-0.218523333333333	0.894766666666667	3	-0.239534913506995	0.501021005996336	0	0
235	-0.06932	0.622313333333333	4	-0.110933522398698	4.55579543606477	11.06642625	0.466780734939323
236	-0.130946666666667	0.632043333333333	4	-0.204289669386562	4.527052664564	9.3654	0.366300197521227
237	-0.182843333333333	0.641773333333333	4	-0.277549708890808	4.71238898038469	6.90402625	0.275789452345645
238	-0.221766666666667	0.641773333333333	4	-0.332707599359937	4.49366562491537	10.6082075	0.357949403293891
239	-0.280146666666667	0.65475	4	-0.404297480018715	4.77486777166641	9.22290875	0.335229850171194
240	-0.332043333333333	0.651503333333333	4	-0.471343450052954	4.71238898038469	9.7804575	0.324342750393902
241	-0.387183333333333	0.651503333333333	4	-0.536212000131734	5.30035996237902	10.3717075	0.386028921025297
242	-0.435836666666667	0.61907	4	-0.613417784336793	4.97864102953561	6.5593275	0.225741712436662
243	-0.471513333333333	0.60934	4	-0.658566126824126	5.01086569197065	7.82519375	0.26239995535682
244	-0.51368	0.596366666666667	4	-0.71104611789549	5.27108067234747	5.427675	0.190909662531153
245	-0.539626666666667	0.580146666666667	4	-0.749228050401721	4.87752377045346	6.9992175	0.20207052766454
246	-0.57855	0.57366	4	-0.789642155934628	5.03413953478133	7.277105	0.219577497702961
247	-0.61747	0.560686666666667	4	-0.83355765547522	5.45776905581438	10.17836875	0.340076066505977
248	-0.659636666666667	0.521766666666667	4	-0.901572868776416	5.35594490021686	8.629885	0.275313820299481
249	-0.698556666666667	0.492573333333333	4	-0.956635632836312	5.5883459494104	4.4935	0.147313844529755
250	-0.714776666666667	0.473113333333333	4	-0.986098401742263	5.03413953478134	5.45782875	0.138212964445723
251	-0.743966666666667	0.463383333333333	4	-1.01374099463141	5.07113853370962	9.83071375	0.241261084748667
252	-0.795863333333333	0.443923333333333	4	-1.06199321158114	5.6397253061022	8.629885	0.262401090234954
253	-0.825053333333333	0.405	4	-1.11447342962813	0.0831376880762915	13.8553525	0.38050450700714
254	-0.818566666666667	0.327156666666667	4	-1.19057433102956	5.93444430839644	6.73374625	0.215391800531448
255	-0.83154	0.291476666666667	4	-1.23365269113585	0	8.629885	0.265117655263383
256	-0.83154	0.242826666666667	4	-1.28667622218853	6.15884612215964	4.63835625	0.149697199422247
257	-0.834783333333333	0.216876666666667	4	-1.31661566207298	0	6.90402625	0.220737711002044
258	-0.834783333333333	0.177956666666667	4	-1.36076320427338	6.08580950978499	5.86697375	0.193757155205909
259	-0.84127	0.14552	4	-1.39951463531457	0.0624188099959583	9.22290875	0.300101520385294
260	-0.838026666666667	0.0936266666666667	4	-1.45953493939162	0.0554953431203882	10.3717075	0.345339521923114
261	-0.834783333333333	0.0352433333333333	4	-1.52860284377625	0.244958512805471	7.116285	0.233268855786686
